# Supplementary material for: Dynamic and selective engrams emerge with memory consolidation
Source: Nat Neurosci. 2024 Jan 19;27(3):561–72. doi: 10.1038/s41593-023-01551-w (PMC10917686; doi:10.1038/s41593-023-01551-w)
Supplement: Supplementary file 5 — Statistical Source Data [file 41593_2023_1551_MOESM5_ESM.zip › Source Data Fig. 4 - Mouse 4 Home Cage at Delay = 0h.xlsx]

## Sheet: Mouse 4 Home Cage @ 0h
Time (s) / Cell	1	2	3	4	5	6	7	8	9	10	11	12	13	14	15	16	17	18	19	20	21	22	23	24	25	26	27	28	29	30	31	32	33	34	35	36	37	38	39	40	41	42	43	44	45	46	47	48	49
0	54.9252	85.6603	2.13477	32.7438	23.8759	105.617	96.6892	64.0318	35.5579	2.70758	133.029	35.744	120.924	68.551	50.5115	81.14	27.3282	26.473	-4.62499	15.807	17.8169	36.5919	152.535	44.9718	60.2506	81.1542	385.63	367.159	172.717	47.3467	110.677	89.9036	26.6678	5.24031	134.557	40.3112	92.3767	-57.5299	102.184	6.71884	6.55388	-55.0107	231.279	-17.0743	67.0132	59.3109	88.5342	92.3177	-25.1945
0.099922	40.4098	72.0065	-12.5184	44.1629	3.7508	106.296	86.8319	21.7131	50.4749	6.74447	149.767	29.4591	117.412	68.8151	72.5726	82.3082	34.333	14.6759	-8.12905	48.5216	39.5831	38.5515	147.627	43.8268	44.9071	101.938	317.017	371.103	212.551	32.5079	142.681	57.1456	59.952	53.208	131.11	63.632	64.1	-47.0027	100.668	21.3387	20.3449	-56.3054	208.97	-22.8422	65.2027	54.5081	43.5134	88.9324	-29.474
0.199844	56.9256	53.0468	10.8835	32.8197	21.0692	91.3941	83.5241	28.4256	45.6885	35.8308	112.467	38.9013	103.629	59.0859	112.81	79.9316	9.32383	-2.12787	26.5967	33.2182	34.0165	25.9852	135.349	46.7857	84.2765	65.0535	309.208	386.594	192.368	49.2433	165.318	47.0315	70.6688	42.8028	146.768	34.5179	25.4967	-61.3124	113.716	7.36944	22.5989	-62.0238	203.292	10.1903	36.7678	65.1717	68.2518	54.7068	-8.41596
0.299766	49.6355	78.7012	26.3308	32.5462	18.6709	86.9156	92.1251	26.3013	52.496	29.2416	76.2627	36.8359	125.73	52.297	94.0253	86.4547	41.2544	16.6811	-0.92915	61.7101	12.0756	10.3375	170.571	38.682	60.3916	94.9142	309.557	343.261	222.021	49.8056	157.47	41.2071	48.8311	33.7707	161.173	20.666	52.8731	-27.5502	117.746	13.3202	27.2469	-58.9204	207.41	-2.42221	35.7803	58.8285	37.3617	74.4689	3.39379
0.399688	44.1067	63.7224	-0.269721	27.0893	6.08329	96.9596	85.9282	13.9862	54.8295	23.5939	95.3367	29.7023	129.294	48.106	93.7583	82.4218	6.52555	-5.25862	-25.0558	43.4616	9.00133	2.35361	160.807	32.0259	87.8064	98.2432	347.19	335.232	227.501	78.8024	184.984	28.5043	47.4609	27.0402	146.2	24.3377	98.0235	-18.0207	112.694	36.584	39.666	-33.732	230.911	-0.950106	33.9728	62.7954	57.1769	77.8418	-16.152
0.49961	44.1235	55.3579	-15.1626	34.8896	2.52829	101.143	76.2691	38.0592	58.665	17.3054	58.0965	23.1375	97.5994	55.0008	83.8924	75.6545	12.559	-4.3665	-51.6717	25.0756	33.8727	10.6779	138.341	33.3023	111.609	78.8263	338.496	334.264	201.845	115.769	171.289	50.2802	19.4554	12.0717	149.627	12.1214	79.397	-28.7576	73.0032	40.2455	48.5191	-51.9066	185.172	-22.0828	43.7114	34.6311	51.5421	42.9784	-37.044
0.599532	47.4449	52.9127	-2.59195	18.4345	27.4114	87.182	87.6811	18.0387	43.2396	45.454	38.2829	20.2558	117.191	40.9286	80.9433	72.9718	-10.6151	0.0306058	-65.1892	62.0687	33.6076	19.9872	111.569	43.28	89.1804	108.132	299.689	340.473	246.989	90.0601	208.817	68.6475	50.1101	24.018	179.752	34.8449	72.2366	-40.9892	87.0196	9.7892	16.0217	-35.384	207.864	4.96916	57.8854	38.1666	15.1636	86.4106	-15.1855
0.699454	59.7021	54.7024	10.1409	27.525	19.5196	89.033	93.4035	9.01893	69.866	28.1013	12.0068	14.5286	100.186	57.518	79.6151	105.792	33.28	8.68411	-60.8461	7.05916	42.546	67.2648	116.017	40.3587	100.511	96.8592	344.224	303.586	260.004	95.493	206.049	74.7172	56.3398	9.8561	181.629	37.0005	70.2546	-11.4643	90.3375	20.2003	15.4566	-35.7169	164.257	8.19482	44.7478	45.1596	32.189	61.5218	-15.4097
0.799376	41.2747	33.4555	0.618253	37.438	11.9007	80.0341	87.29	13.9046	91.3225	25.7234	-22.4547	21.7625	106.855	59.9282	76.873	71.0616	-10.9316	-1.08145	-41.4005	36.6164	16.8752	-3.98944	101.231	27.9109	100.721	110.684	358.337	317.846	215.72	100.678	188.67	100.045	79.7018	14.3447	196.294	22.6412	70.7054	9.82707	164.387	-1.70721	7.04195	-33.4596	184.952	22.2647	42.8355	56.3417	48.7112	84.7394	-54.4567
0.899298	39.2104	28.8093	-16.8213	28.6369	14.9719	69.554	85.1083	10.186	63.8888	26.4878	15.1921	11.4859	87.488	38.3296	68.8862	73.6884	-7.08442	-9.63028	-30.5085	40.282	35.3966	21.8767	100.388	31.3722	118.695	106.468	344.711	287.895	172.705	115.777	187.646	57.3463	77.7634	14.2963	200.423	24.608	49.3549	4.00223	255.584	15.6474	-10.9379	-14.4698	225.534	-4.57245	49.4108	15.5176	0.972184	72.3787	-11.5793
0.99922	33.1891	30.3962	-16.0817	41.2653	10.601	99.1132	96.1177	15.0518	78.0747	23.4845	19.4663	25.2867	112.312	62.9272	77.8265	93.705	-0.526731	-21.8862	-25.2027	-0.137109	36.7045	14.4722	70.8882	21.086	102.15	96.0521	303.253	327.812	171.154	144.523	170.408	40.6223	61.4649	6.66541	198.273	17.2078	31.857	-4.55692	333.951	44.7547	-9.58971	-26.0158	184.302	23.0428	52.6532	43.2471	13.3387	31.6457	-2.56624
1.09914	38.061	30.5862	-16.1189	45.311	16.8483	94.6018	100.271	3.12167	75.0346	32.1392	0.110774	27.0051	100.719	65.5632	77.4328	80.5479	-11.1325	-11.8261	-31.2783	70.5318	23.7027	-10.5513	100.045	18.8136	100.683	71.9257	320.72	362.94	145.902	92.137	157.895	66.2217	56.5351	20.0827	194.322	44.7291	36.2741	-36.5659	406.445	39.3161	-11.5717	-28.8378	201.349	22.1761	45.24	0.969074	48.0989	46.1698	22.4654
1.19906	21.8544	27.8802	-4.67104	43.224	19.5403	79.8508	100.414	4.65342	51.9933	19.0193	-19.3141	31.6574	83.0412	48.207	117.788	81.1602	9.3093	-2.99186	0.888651	32.1375	24.1498	-16.8343	99.3823	26.4504	85.8649	113.964	304.863	325.612	124.647	103.002	186.279	39.3828	63.5164	19.5887	205.747	39.9514	28.3345	-26.2486	481.536	34.1776	13.4745	-38.7773	195.721	-1.91543	46.3361	14.8397	45.7221	74.9021	38.3051
1.29899	33.1437	32.967	-5.26047	56.026	29.0224	82.7737	106.868	-3.03951	62.8353	-7.0238	7.29336	42.5628	69.0391	53.4689	123.028	101.711	4.84324	18.1812	2.93577	32.7937	28.6841	-17.1274	80.6132	27.6025	100.34	90.654	291.526	315.138	99.4533	93.928	165.939	43.5585	75.9553	-11.0409	205.574	28.1885	55.7961	-10.535	513.753	68.8943	9.6191	-50.3779	210.414	21.825	24.3353	46.1078	36.4531	87.4228	-1.97607
1.39891	33.3181	17.4906	-9.46238	46.714	28.2723	59.2198	125.92	-18.5869	38.2573	-18.0858	-13.6665	17.9683	65.9528	30.0603	140.362	145.754	17.0363	37.289	-6.59825	60.0891	8.99128	18.0931	96.1736	15.8247	106.663	91.5733	261.809	348.848	106.367	94.4953	165.865	25.7152	93.4751	30.0265	223.207	30.3764	26.6288	-11.9148	531.403	75.4454	20.0471	-20.5333	175.581	39.8836	41.2075	66.5194	34.9637	88.9382	42.107
1.49883	24.9686	21.2998	-17.7758	24.8178	32.4907	40.323	113.035	-2.17655	27.8114	-9.16019	12.2087	11.0924	60.4571	29.5332	130.578	141.175	-9.57149	21.2462	5.75548	54.4019	7.29227	2.00731	104.546	2.4988	70.7549	92.8348	248.5	370.496	120.819	78.6159	191.165	44.9084	84.7191	6.97149	217.971	20.6132	46.2663	-28.7645	474.757	52.8649	15.4605	-39.8289	151.619	12.4763	52.7299	41.1913	36.773	75.1716	11.276
1.59875	35.3493	6.05872	-24.0589	39.6638	55.7332	48.1948	120.766	-1.36067	33.7814	-10.8009	37.4496	20.2922	67.6755	21.8225	128.347	143.28	-3.04407	30.3561	-26.6982	43.6467	-23.578	-2.9668	91.7183	24.3301	81.2278	67.8116	224.238	341.869	79.9831	116.175	167.085	65.4503	67.1154	-8.91204	195.365	49.7146	42.0979	-24.4077	459.984	44.2277	3.58709	-64.0812	201.491	3.84395	88.4543	44.2767	32.3669	87.99	-25.5891
1.69867	8.59281	5.30013	-22.4534	28.2889	19.696	45.1804	115.649	-1.68395	40.5027	-25.2038	6.36894	11.0668	57.3783	18.4954	144.261	127.905	7.34942	30.5886	-4.04374	38.0395	4.10038	-5.42721	109.259	-21.2399	112.945	68.5696	191.74	286.822	93.0143	121.683	175.401	57.1007	55.1612	45.6594	211.408	26.2453	32.6397	9.15933	417.765	45.5076	35.3907	-42.6309	164.904	-0.366164	92.7348	39.101	24.2261	86.9492	-0.182589
1.7986	18.8324	16.6932	-24.5408	25.3833	30.0894	25.8938	115.945	-8.55037	37.2644	-10.3308	9.01762	6.65597	46.6572	4.99336	130.215	144.708	13.9215	44.3851	-5.2259	10.4385	-25.4046	7.90733	69.8069	-9.18896	94.4742	64.9402	183.593	302.132	88.6627	143.66	159.191	44.3845	70.6348	26.5558	185.859	6.40608	33.1109	-10.4848	391.264	22.4422	-18.8537	-50.6294	190.502	1.4685	96.6989	49.7757	40.1797	92.6886	-5.41749
1.89852	8.47625	1.12549	-18.5012	17.742	31.7108	16.1819	112.567	-2.22986	17.3766	-25.8458	-4.35126	10.6394	45.0753	-9.68326	170.755	126.107	-3.30893	32.0859	9.70231	-18.0057	-17.3909	9.28002	79.0396	-6.67096	72.6428	57.2176	146.298	285.483	76.5087	127.896	137.805	46.7595	44.3856	7.32862	179.614	21.2315	34.2829	12.0477	361.446	49.8478	16.21	-48.3997	195.905	-0.742084	54.7759	17.7376	43.2677	96.9567	-28.9278
1.99844	12.1717	13.4383	-12.9804	19.8195	52.5637	15.3034	120.272	-8.6369	19.9552	-11.7211	3.45182	-1.24204	72.3295	-10.1291	180.82	123.577	-3.23727	2.19387	34.9155	-6.95373	2.66352	23.6059	97.7696	-7.82969	73.6744	62.0849	157.011	261.832	88.9446	99.9231	177.34	50.7473	64.3891	40.1011	181.159	1.96427	26.2878	17.7317	341.027	18.3255	12.226	-30.4597	198.003	11.4399	77.4482	42.3013	71.5117	75.0289	-8.68119
2.09836	17.7129	13.8213	-21.8056	46.1527	44.8302	36.8678	141.028	-9.84506	42.6034	-6.11	40.6421	16.0397	94.8696	10.3051	214.817	131.06	12.1299	16.059	-15.1593	10.1722	1.73851	26.3126	83.3097	9.07651	91.9454	81.6391	143.479	221.238	95.7774	96.7372	162.249	42.3442	67.2754	71.5741	165.108	23.1592	15.702	22.5289	328.352	35.7034	27.0551	-24.4607	186.562	26.3921	72.6227	19.848	41.7229	97.9766	-3.53032
2.19828	-2.27829	11.3158	-17.3551	34.4832	18.967	23.8383	119.142	19.0848	38.3789	5.69143	36.5136	4.12204	62.3153	-13.3895	183.658	110.882	6.3249	10.6153	-18.367	42.6704	-18.7731	3.91938	70.219	15.4329	76.7101	97.8396	183.24	270.774	112.368	146.861	151.388	33.8742	50.6001	-0.999694	180.648	18.4325	42.1864	8.30459	302.182	33.1051	6.11187	-32.918	176.844	3.78764	73.2198	14.2328	74.033	108.081	-43.4101
2.29821	33.4887	10.6162	-4.164	54.0284	46.1177	35.1319	93.3042	11.586	28.5454	18.8342	52.3041	11.6855	85.8163	-10.4197	140.589	101.937	29.5277	16.5622	-24.6794	6.10879	-40.7304	6.58358	85.298	30.8617	88.3764	81.3665	200.242	232.487	84.5397	112.929	128.453	51.5138	84.2779	41.4527	178.516	-33.2239	22.366	4.47198	293.491	14.6201	14.2529	-36.0827	172.492	20.7958	63.1241	14.0264	55.6825	128.41	4.10974
2.39813	14.362	11.7065	-21.1451	43.4207	30.2464	3.08047	83.7192	5.59378	4.43907	30.8406	34.5728	10.226	60.287	-20.6984	186.731	97.7534	6.69222	30.9018	-47.8166	40.706	-23.5729	13.4606	77.8431	20.532	80.6842	82.7865	200.824	225.157	108.529	141.292	131.999	71.1495	65.4245	48.6604	150.929	26.2689	53.323	32.082	265.327	28.4919	36.0456	-38.892	151.73	8.96637	39.2977	23.9436	53.5391	94.2832	-9.88951
2.49805	3.41071	24.4248	-19.1227	64.6103	19.8529	2.00367	47.4208	25.8589	-4.69877	43.5197	20.9837	30.9113	84.8264	-19.5304	153.53	92.1123	26.9019	25.8633	0.681628	-21.5628	-22.8898	2.98329	125.341	25.9687	71.8159	79.2796	173.616	242.166	85.6889	135.68	96.0917	73.1968	69.5681	31.1551	152.208	17.9528	75.7604	30.3322	238.906	12.0174	34.594	-32.3573	166.929	8.75691	95.2158	10.3007	53.5992	113.055	-22.2547
2.59797	0.0826862	24.9243	-20.6655	43.5137	9.26725	-6.69532	45.6833	50.1393	-8.62815	56.3904	34.2631	21.7449	77.6401	-17.9062	121.803	69.3235	18.4403	18.1467	-7.50754	35.0649	-25.4406	-13.6559	112.539	34.9173	57.9552	92.9676	193.247	229.449	121.053	111.392	106.116	70.3035	77.7353	36.5464	154.757	24.7757	13.7229	19.1462	216.569	-0.0833552	38.3175	-27.7996	148.494	26.709	107.33	-4.54246	78.3076	75.3757	-12.6445
2.69789	15.2855	27.1112	-6.12587	43.797	14.1205	24.1048	75.2769	7.9051	21.4754	35.1881	37.0149	30.3627	86.2986	8.20599	163.849	70.1223	-4.28177	25.9325	-16.3142	28.2145	-19.4451	-28.274	98.0405	17.5994	43.2637	112.338	148.346	209.658	130.45	119.445	117.878	74.4426	55.9363	23.753	168.318	26.239	58.776	13.9817	230.999	13.4241	23.3987	-37.6479	130.004	-24.2374	93.7263	8.65956	35.852	86.5732	-18.3245
2.79782	15.8232	18.5464	-13.1603	59.0093	7.09409	30.6908	63.3381	36.2063	25.171	34.7161	14.4596	10.2033	78.8177	21.6419	139.469	40.9941	7.86496	23.3061	4.11869	29.7336	-21.7573	-9.21492	88.7095	24.5691	59.0647	82.8859	162.369	192.804	114.47	119.715	121.038	79.5186	72.3789	31.1994	151.14	1.45415	33.2473	15.1249	160.956	13.7263	48.6584	-10.5217	159.473	-24.2525	56.8266	27.0438	48.9977	67.5739	-8.81391
2.89774	18.1645	18.985	-26.7306	58.7709	26.0101	38.2015	68.7304	9.7589	-7.3545	35.6705	11.6494	14.2723	78.7262	5.91062	126.725	57.9049	7.65802	15.0197	-37.0903	73.4252	-15.0338	6.41172	83.802	61.2367	63.7671	76.9347	140.145	177.656	112.151	108.656	99.2871	89.9772	70.4361	57.2523	133.537	6.55373	38.2675	39.0006	180.005	-17.733	18.9354	11.7119	163.579	-4.71811	79.5237	-3.6022	32.3337	49.2357	-9.54137
2.99766	27.7313	15.33	-10.3624	66.8552	29.4425	21.0814	70.8383	18.322	1.61197	55.7788	-5.29856	21.4007	62.3047	-3.48407	154.846	38.9923	10.0019	34.4781	-9.30044	62.7319	-5.69583	-0.670791	78.4806	41.6927	75.7536	98.4704	101.615	170.949	86.6859	103.111	89.5772	91.13	114.02	29.7792	122.709	25.5617	76.3789	42.4671	184.019	26.3212	12.3296	-7.14802	190.871	-16.0271	99.387	31.0112	64.5211	50.8715	1.04787
3.09758	17.0734	40.1611	-18.478	48.9166	27.0587	28.3916	89.4503	10.4142	-3.39444	43.4826	-11.8425	26.4444	59.545	5.14401	168.03	57.0962	29.8854	34.8538	-23.3977	40.5895	15.2595	9.77995	94.9643	30.2517	61.0112	86.6671	108.226	161.496	73.5161	95.8025	74.7153	83.398	115.21	31.4911	142.619	98.585	47.8354	40.4965	167.678	36.0152	31.9502	-8.25009	184.43	-12.4593	71.3124	32.0409	104.807	28.8719	-17.6313
3.1975	34.5041	29.2798	-11.2943	52.6885	13.8849	25.8162	78.316	8.38291	-4.40951	55.6263	-11.1436	37.4873	67.9558	11.9914	155.046	45.2228	17.3083	28.3724	-15.6731	27.7721	-11.1204	-2.643	98.4926	45.7461	56.8654	115.663	113.466	190.392	101.871	95.6114	120.032	65.6112	83.7538	34.3656	125.463	91.6262	69.698	20.6112	157.095	4.80613	15.5786	-30.511	181.036	-16.0871	76.9237	45.2046	60.8367	42.2376	-9.50707
3.29743	37.6044	23.3192	-11.1077	53.8659	42.6354	34.5022	72.6779	5.69662	6.31536	33.7627	-7.17263	40.246	73.4442	7.87344	153.65	56.9593	12.1249	7.62759	7.44243	19.5112	-19.8941	20.0617	103.209	58.1521	35.3486	125.523	161.348	191.521	99.4068	115.876	90.8863	65.7392	84.1865	47.3521	152.369	59.6159	56.8818	23.5457	155.75	16.9956	21.1084	-27.1675	164.809	19.8515	102.868	54.0117	72.845	31.4901	11.2322
3.39735	35.261	21.6505	-1.56194	54.86	45.9529	81.367	81.9643	37.2914	23.2566	49.3363	-33.2175	41.0537	80.4318	23.5993	137.096	47.591	21.7108	18.4662	-11.6854	12.2593	-17.4051	-4.80924	115.946	39.4633	56.2246	118.48	192.792	173.932	101.686	107.429	92.069	51.2697	77.6468	17.7862	151.869	56.1677	86.2727	25.8785	141.786	19.9163	37.5732	-20.1878	201.087	5.9828	105.822	37.2683	80.2118	61.7242	-6.37423
3.49727	27.0788	24.6101	-3.41384	48.5749	22.1218	74.239	75.7085	1.48242	22.1088	56.7444	-26.6866	22.3212	76.4053	65.0514	195.868	29.7203	3.60805	14.3821	-26.5745	10.4062	-4.35538	-1.38093	95.6463	17.9157	69.0598	107.924	213.94	177.049	86.2685	107.428	85.2461	70.5853	81.8414	26.2123	197.952	35.6389	63.4785	-11.7875	137.916	11.8112	-19.2349	-11.1808	186.385	18.9049	102.782	28.5523	119.011	3.62566	-12.1607
3.59719	24.1801	7.19607	-12.2721	66.9712	41.5016	80.8536	75.66	12.4964	22.094	28.547	-1.90408	33.8835	49.6057	66.8695	185.897	42.7262	17.8926	-0.850152	-7.09583	33.5234	-23.8254	-0.872934	88.9433	23.8402	54.4626	94.147	174.629	127.948	103.651	92.1127	95.1265	66.0808	70.9181	33.0926	202.438	16.0371	106.563	50.6256	117.014	-11.7651	-1.78611	-27.0384	216.364	-1.46843	84.7376	36.8908	35.157	34.8671	-1.11651
3.69711	23.0719	2.04944	-26.0589	58.3269	23.2767	81.9577	60.6921	14.3243	16.3898	39.2909	-31.6603	31.4703	48.9296	79.7826	164.151	18.4698	17.2551	15.8936	-13.3895	3.00797	-9.29738	-21.7255	86.4254	25.167	59.7642	120.514	206.017	129.658	105.088	112.143	104.648	60.7058	61.5145	42.4821	190.962	20.7321	96.2053	33.6196	118.493	-30.9112	15.4919	-33.6365	216.87	-18.0581	118.801	41.1095	48.8409	42.5852	-29.6217
3.79704	27.7187	22.9634	-4.00024	75.0176	39.6694	89.4269	93.9139	0.802675	44.3137	41.2992	-9.10942	40.2407	53.2142	70.026	164.067	59.5136	18.4356	10.2863	0.0271289	8.76308	-7.15683	-4.32362	79.7531	28.4382	61.4608	82.2998	205.353	115.728	133.716	117.891	111.374	82.2604	65.6575	58.397	184.299	15.8461	106.793	12.8337	96.8037	-32.9454	26.6626	-40.0996	175.94	-6.68647	82.2192	34.9125	110.189	5.17694	22.9928
3.89696	0.394507	17.5682	-8.09963	34.1323	19.3722	64.5692	84.9455	23.5993	65.5312	40.2496	-13.489	34.7934	67.4646	49.3672	152.887	60.6666	13.1175	1.73319	14.6548	9.67005	5.37504	-11.2752	109.803	9.19017	77.2322	82.6239	197.712	124.456	86.2237	96.4661	107.407	74.6837	75.0032	23.6922	167.904	60.0332	109.897	27.5106	95.9326	12.7711	34.8838	-23.3452	222.067	-4.33185	117.398	20.6495	61.2082	48.6972	-7.29163
3.99688	0.692806	11.4053	8.14489	35.4716	-2.01958	63.2781	74.7072	13.0379	67.3719	26.0149	-13.1884	32.9664	73.6845	46.9436	162.569	63.5695	-4.64645	16.3031	-7.71449	4.11781	-28.7254	9.24582	98.1324	13.8831	58.2345	96.7527	246.412	89.5737	129.542	99.1412	111.015	82.6372	59.0578	47.5742	180.311	32.9898	111.877	39.0773	102.599	-37.1377	13.8431	-31.4507	201.385	21.9092	110.224	36.406	42.9906	39.7771	3.69864
4.0968	24.068	12.7008	-14.362	44.2607	48.1716	97.0678	92.9728	7.43914	64.33	53.4291	4.9118	22.0803	73.691	44.7904	164.272	46.8176	9.05957	28.3901	-9.75659	4.37095	-5.3789	10.1366	87.527	23.6135	84.263	99.784	202.11	129.882	132.444	109.022	127.787	95.2584	64.0225	43.2162	153.939	46.4232	132.766	12.78	92.7326	-13.8154	51.2687	-44.4121	170.262	29.4994	85.0841	48.5549	64.2275	102.272	6.08072
4.19672	7.53613	13.6709	-2.0307	29.4112	35.8413	113.125	76.2114	18.0536	66.046	52.2736	-9.21378	19.9025	76.4871	46.7192	174.438	53.0404	7.11223	24.4093	11.5684	18.2504	22.2615	-12.0932	133.241	0.850098	87.3653	125.098	202.887	148.924	145.89	111.072	147.573	103.132	82.9964	39.6002	144.086	24.8165	104.325	27.4643	85.114	-6.52578	40.9159	-26.9462	155.71	7.85073	86.8816	62.7167	55.3589	56.1429	-5.79535
4.29665	1.27119	15.4857	-15.8472	49.0632	16.6369	99.8561	101.141	6.02419	53.8095	52.1692	17.1051	16.2148	81.4254	40.0666	187.395	58.7054	1.90057	13.0769	10.5383	26.9591	21.5992	7.12128	118.696	0.393593	101.53	122.787	228.898	129.261	102.553	132.416	127.947	109.4	55.563	45.5533	171.138	18.4295	96.3799	11.408	98.8426	-10.3425	25.3039	-28.6016	161.281	6.76577	86.8947	70.675	74.8062	68.3306	-5.21367
4.39657	3.75397	3.29501	-10.5277	42.7638	24.7952	95.9637	99.5657	6.24816	49.4256	55.8947	-1.29786	6.00787	73.0703	42.7625	180.03	46.5659	7.01159	31.3354	-16.3904	36.8541	-5.87249	-10.677	115.643	31.6007	119.177	95.3101	237.905	130.234	120.126	97.4225	152.211	107.868	64.8283	31.5588	157.701	56.4744	91.0858	3.44013	99.8641	-7.40414	14.5637	-53.2877	150.805	13.0338	83.9085	40.8953	32.9046	69.8192	-4.59168
4.49649	8.61038	11.8579	-4.16487	67.258	19.2814	73.4026	75.8924	15.2743	78.993	61.3241	-10.4581	-5.30708	56.3801	44.1575	128.538	45.0021	12.9015	35.5099	-26.7114	18.2579	13.0664	14.7485	93.2796	19.0972	96.3785	96.2203	211.931	157.399	117.913	114.137	161.233	101.285	85.2562	24.8096	143.301	39.419	94.0905	0.661747	67.7388	-33.2306	-18.7991	-11.4354	199.395	-10.5959	93.7799	68.0734	33.2697	83.27	-41.8894
4.59641	10.0034	12.9288	-8.76707	64.173	26.0731	108.153	84.3881	1.40102	53.7462	74.557	-0.937644	20.6314	78.8263	30.0176	140.746	62.5005	-5.55825	14.9823	-16.4269	38.7623	16.0815	-0.611185	108.298	-0.748284	111.225	100.518	234.251	169.575	94.5018	110.892	121.436	41.4269	133.233	44.5239	157.864	25.5209	74.1766	-2.77291	58.2985	-8.39893	6.07385	-27.9819	178.271	12.4407	112.413	64.4857	71.063	52.7288	-43.446
4.69633	4.83457	8.41759	-14.635	39.1315	16.3801	102.668	96.9851	33.2419	41.0908	62.6366	16.7406	7.55835	89.8296	27.2397	131.082	76.8098	-2.90215	36.6674	23.6331	58.3523	-34.5997	-21.4076	95.6846	56.7243	100.964	72.9602	230.022	180.779	92.7062	54.9499	127.682	44.4295	120.095	68.4173	182.529	15.1924	58.4798	11.9603	70.6888	3.27575	4.75423	-24.2784	236.006	64.9172	88.7143	42.1854	65.0424	67.4404	-10.5081
4.79626	27.2442	4.16356	-17.05	46.0117	21.9235	102.009	78.5944	12.7164	39.9021	66.341	18.9249	7.34641	88.775	79.766	110.52	51.2595	-17.6066	19.5258	-21.8797	41.786	-17.1271	-23.8053	72.9228	65.541	84.2219	92.4726	175.541	197.303	121.604	100.884	129.161	49.7257	104.253	44.8256	177.767	15.8484	78.3165	4.37165	85.7796	-6.91221	3.5814	-14.4419	183.048	39.8727	77.7882	48.5591	59.1719	48.502	-16.9354
4.89618	12.0675	4.23968	-8.08317	34.1183	11.5113	113.013	94.0175	4.45429	50.3799	41.9134	4.47398	3.60503	60.2321	67.269	117.946	44.4865	8.94317	19.8647	-20.6021	31.3875	-26.0763	15.8545	63.5324	48.7865	83.8316	115.513	176.073	202.922	124.328	79.5625	113.249	37.1305	92.2187	60.0182	172.787	30.8013	47.0418	6.379	86.5989	21.0927	-2.02257	-39.1627	202.818	59.9626	58.2449	46.0749	48.2228	61.9896	-23.7669
4.9961	21.9752	19.9625	-9.27208	62.9443	27.8592	106.849	100.018	15.7363	30.5963	62.8443	10.8551	2.48241	81.2464	43.7668	115.479	52.1453	23.7513	19.3627	-28.2273	33.3356	-10.9338	17.5876	61.9283	54.6161	67.5096	133.809	157.146	164.107	134.126	75.7487	104.263	72.2955	102.696	40.1168	203.207	19.0697	38.138	39.4214	78.3102	4.1127	-7.83788	-25.7542	199.812	46.8197	71.7688	51.7189	47.9766	38.1766	-27.6162
5.09602	16.6611	23.0436	-10.3537	40.3109	20.6965	115.955	95.7905	1.92586	26.6482	72.7198	-4.50169	27.1512	85.3327	78.8024	116.553	41.9744	15.1071	10.0553	-11.4025	44.3148	-25.5847	19.1617	47.9709	46.3301	81.3337	142.108	171.446	141.696	109.283	70.6466	100.562	54.6772	93.066	62.9449	193.032	63.5108	57.0299	25.8909	80.4464	1.90198	-8.65933	-29.5174	213.001	26.4328	101.969	37.157	52.069	44.5057	-4.46157
5.19594	5.20325	16.7664	-7.06449	74.2935	33.6647	94.8725	92.233	34.5083	44.5284	54.886	23.026	8.20406	60.4036	74.8622	113.827	50.74	23.7168	25.1994	7.31257	52.4363	-16.1063	-15.6276	44.5153	38.2719	62.0487	125.57	168.528	158.731	108.05	94.6558	97.2734	58.7965	86.5894	51.6097	151.689	19.0279	58.4683	33.1452	58.6041	19.9903	-21.6265	-29.2569	225.396	34.1871	137.176	26.321	61.5147	34.5203	-9.63644
5.29587	9.95683	10.6388	-7.70514	90.816	41.1447	106.079	88.3398	16.3398	39.677	57.1276	7.84593	30.7711	60.7674	63.1764	145.968	46.5858	23.7367	18.7716	-25.5665	31.4828	-24.0109	11.2416	54.3067	46.7241	63.1265	119.102	154.295	116.122	79.7262	90.9502	75.4348	20.9027	62.37	33.0565	135.402	22.3102	76.4001	16.3536	70.0889	6.96974	6.62959	-28.762	233.955	3.60092	119.05	21.7569	48.4138	32.5256	-19.2365
5.39579	18.6995	11.9661	-9.14424	97.3279	43.7233	82.8203	69.455	45.4939	38.4603	68.2295	-12.7183	13.7744	42.4641	41.7903	197.631	40.2543	40.9647	32.6473	-20.5791	58.6364	18.852	37.3148	43.3514	41.0157	63.8045	103.338	107.914	108.746	81.3887	129.942	75.0076	43.4176	39.9054	25.013	119.72	71.4358	60.5085	14.7261	78.1146	8.52109	18.8776	22.9512	250.382	25.3948	94.7626	36.8138	57.6422	35.4786	7.4452
5.49571	3.43546	9.86461	-15.9007	90.5719	24.9624	72.0912	75.2342	174.747	25.6022	64.7696	39.2143	24.2522	56.3042	23.4744	297.681	90.5192	51.9877	74.9034	-29.5173	20.4041	14.1549	21.1507	35.9335	37.9372	71.71	79.2536	133.816	115.505	114.093	139.463	73.1069	33.8455	58.9116	51.526	147.289	42.6063	75.5503	33.5501	122.23	-36.5765	23.6528	0.128026	249.442	3.69048	111.519	33.8218	56.68	20.2208	-8.00203
5.59563	-10.2605	-11.2981	-0.428519	51.4056	7.8291	87.9425	73.0722	283.857	21.7391	55.2762	39.492	20.3837	68.6034	66.1875	395.983	67.6803	89.7592	122.391	-31.8114	82.1764	3.96447	37.6193	38.4524	13.7342	62.8665	80.1036	142.404	122.557	137.577	109.389	83.9972	42.8319	63.5321	62.2886	118.319	31.2408	48.0137	28.7561	101.414	-21.0718	6.6445	-12.9091	260.256	1.0527	119.562	28.8532	107.049	25.9416	-1.96479
5.69555	8.2614	-0.0157288	22.9414	68.8671	1.29451	96.6704	106.586	218.324	14.5578	49.6594	-9.4154	17.8936	34.1802	53.4451	465.377	113.466	118.12	99.7014	4.71567	81.9759	22.9175	51.4896	22.5902	20.8704	61.8126	96.0493	104.38	115.273	162.771	160.964	104.143	28.6119	71.8718	53.9333	102.399	6.71154	80.0384	76.445	96.4069	0.332424	19.1411	-5.11191	199.369	29.9387	123.251	29.7313	104.702	-1.43691	0.767004
5.79548	22.3205	-17.5302	11.1878	65.1248	21.0599	107.251	91.0571	174.419	14.858	50.0643	-11.0133	11.242	44.183	46.4999	592.944	97.8964	99.3178	70.0738	27.9869	101.911	33.5146	78.532	27.8226	61.0963	48.7409	112.276	114.048	93.1466	165.348	139.929	88.8028	17.6963	55.9348	53.0848	94.8178	19.2703	59.1033	127.052	123.659	13.3612	23.5335	-27.5433	210.418	21.3323	142.237	38.3847	83.0201	13.9675	-3.83779
5.8954	3.85298	-9.56084	2.7243	50.9772	-1.81721	149.148	78.7769	143.703	19.1663	50.3777	6.37303	13.9889	18.3683	52.3718	710.165	113.535	101.632	75.2975	43.9052	83.2347	56.2808	75.7614	17.2429	27.8148	49.9078	92.6033	143.955	101.408	166.279	177.192	86.0423	19.9447	44.9539	25.8309	84.4113	-16.9157	55.0587	91.5716	71.0754	-23.7428	62.6621	-40.9641	211.46	2.50185	115.691	18.3621	63.8854	15.0211	-27.9265
5.99532	13.9408	-9.03192	-0.6289	50.7974	-10.3732	175.411	89.7429	115.218	30.2063	83.1653	11.6149	-7.28468	15.2903	121.703	932.373	111.546	71.7938	56.6272	32.9004	67.9215	18.9449	61.7232	14.6434	55.8913	39.5227	119.264	185.524	83.9259	238.481	157.892	121.238	21.5428	75.0085	23.6677	66.1042	-1.68826	36.7325	87.9944	53.9941	-19.2711	11.1985	36.0549	157.757	-14.1856	129.597	10.8703	95.7523	-9.1035	-16.0443
6.09524	-4.12548	-7.86755	9.78628	26.2647	-15.3207	177.391	85.1811	88.7386	-0.931179	157.727	-13.5991	-5.74994	15.3736	100.775	1051.71	132.462	56.4995	65.3457	26.028	69.6361	15.323	40.381	16.5101	-1.35367	43.0472	79.8243	166.197	64.046	294.272	162.576	99.0954	49.145	55.898	20.3291	110.03	2.24726	63.3358	105.621	78.3376	-4.88789	16.3719	134.353	153.141	-6.96331	139.362	7.98761	96.7781	-17.676	8.49
6.19516	35.2692	7.28562	11.7778	20.4869	28.459	155.651	101.854	92.8399	-8.41589	171.589	-23.2909	-12.3932	33.5717	61.4203	967.797	114.044	57.0082	70.9137	21.5701	53.7737	17.8006	37.7793	-6.2887	20.3183	80.3601	71.799	159.917	87.4145	285.536	159.374	91.0566	3.00275	45.8847	5.85922	81.3023	-12.6386	51.0635	71.3896	32.4254	-12.2356	37.6818	73.0024	178.217	14.5299	115.926	-6.15329	102.83	3.42483	6.85942
6.29509	28.889	-2.84393	8.13546	44.3521	-2.05971	155.761	95.2782	67.7546	11.609	113.15	-13.7184	20.7818	17.2137	60.8958	901.508	90.766	49.4928	93.403	15.7995	66.619	10.9628	24.7875	-2.02681	2.52003	111.989	81.6132	146.334	43.7544	305.77	146.084	66.5299	16.1393	20.8596	28.8625	84.9678	-4.83037	61.2137	75.8488	49.0964	-21.6338	16.9466	51.8113	206.203	-12.6122	145.77	-1.58215	135.979	-2.72164	-12.9624
6.39501	25.6113	15.6698	3.48871	69.6402	21.047	165.09	102.161	80.2282	22.7774	83.2625	-0.403988	34.8415	24.3878	111.253	794.413	67.9528	55.9147	76.7515	-8.06185	56.0868	9.37279	55.0094	-1.35534	-18.7219	104.461	100.621	167.174	46.1037	364.299	89.9376	102.711	6.47433	42.4638	48.615	84.3559	1.36467	56.3968	72.6948	60.356	-15.0567	43.1331	32.3205	190.986	-12.3347	129.31	-15.5472	94.4176	-19.3426	37.1409
6.49493	40.2261	3.58278	6.1873	67.1001	22.1575	125.849	72.1472	47.3541	11.6537	97.4035	-14.4887	42.8039	53.1154	113.242	675.334	52.2759	75.7731	86.0345	43.9116	51.549	10.6565	91.5731	-0.560077	-21.0662	127.24	77.9431	168.615	56.4856	356.853	85.8117	115.089	-16.6107	33.2421	54.9796	49.3599	-6.98749	32.2134	55.3338	60.2678	1.93674	34.8733	43.1502	217.044	1.74463	126.563	-18.1086	100.681	-31.2323	42.8146
6.59485	90.2346	10.4876	6.7875	85.4385	23.6199	119.281	67.2723	45.6557	7.72163	68.3577	-9.26419	65.6436	38.0674	88.2715	612.175	44.8316	82.864	70.5989	53.3737	27.8821	0.513903	101.461	-2.02045	-12.2343	130.937	61.0797	159.406	56.6992	308.608	74.7046	125.095	14.1872	13.2887	70.8326	43.4672	5.91206	67.7224	63.6368	49.1511	7.55435	43.5194	64.4865	200.751	-4.10541	91.6269	-7.24869	82.5339	-22.2077	38.9403
6.69477	90.3036	7.66029	-2.05862	92.0119	32.6973	120.115	63.403	37.5738	3.46811	80.1464	8.38957	59.8407	79.2099	69.1446	545.238	53.7966	68.6398	57.9371	39.6011	41.1789	32.4699	145.359	-1.73857	-24.4316	126.778	79.5977	151.024	32.0353	329.211	63.8432	151.052	11.0339	11.9474	93.9462	60.353	16.1019	129.638	52.386	6.72901	14.5169	10.4535	62.3862	225.331	-60.7558	89.3621	-3.9803	81.1775	13.9572	22.3314
6.7947	83.2258	22.4573	11.9486	88.3721	65.9372	128.406	62.3423	40.4227	30.4954	63.5632	46.0548	65.5198	94.3431	80.3369	533.861	19.7648	88.3858	60.2885	50.6939	51.0628	25.4136	95.0538	-15.1446	26.6366	96.8594	80.8685	137.814	37.3929	333.627	103.279	158.412	30.4056	23.6148	94.0183	34.9093	-12.4448	99.9354	63.0862	31.0729	-27.2183	29.61	29.7271	199.514	-29.0343	96.4796	14.1328	65.4457	-13.3662	42.4459
6.89462	118.911	33.7825	22.9581	76.1772	130.948	119.981	70.0541	44.6175	26.2975	45.7002	37.106	51.8783	75.0771	97.1957	478.652	39.497	91.5471	71.8755	14.3409	47.4986	-2.59577	103.68	-4.36384	58.6791	104.446	59.8783	99.3924	32.9242	324.045	110.085	174.341	17.4079	16.8986	98.8055	42.9674	-5.93816	152.505	93.8775	59.6796	-0.114507	46.877	40.3365	170.313	-33.1357	82.5785	27.4601	73.4908	-14.4635	41.7471
6.99454	144.582	36.198	14.5897	67.2009	157.042	110.885	107.867	10.136	8.58313	46.4825	34.1105	36.5455	111.413	86.032	456.921	50.8726	79.7522	41.7624	13.264	60.0137	-32.9636	81.4132	-22.1611	142.215	96.2296	53.4939	109.293	30.925	351.635	64.7007	160.195	15.2545	12.8997	65.6588	50.9659	-16.7853	298.968	36.1025	26.2765	0.020309	19.5367	-0.814436	185.549	-51.9346	70.7359	-23.8351	107.488	25.4204	25.2407
7.09446	180.382	19.8597	7.60612	95.9603	230.031	170.083	120.6	17.3221	2.82784	30.6672	9.47762	33.0789	82.1198	70.7546	405.683	79.6085	68.6803	16.5694	14.8874	49.524	15.7396	97.1786	21.7667	238.042	116.148	74.2924	117.328	8.47725	322.023	67.1164	155.152	14.0469	9.96866	46.0127	23.2848	-18.5677	437.185	51.5976	33.0137	9.46411	11.3989	-2.98992	191.979	-23.0915	54.0856	35.2747	85.14	27.1753	-8.37855
7.19438	162.156	7.28664	-1.20034	105.027	202.028	183.243	132.852	-7.16339	34.4775	27.7545	19.9767	30.1252	73.5803	114.913	368.155	96.7391	48.2834	8.04611	-9.94072	25.1701	38.5876	55.0317	37.3735	211.135	99.0171	46.812	105.075	7.5487	310.917	67.8023	157.955	23.3588	9.47393	55.4449	69.4687	-25.7376	587.746	70.068	29.7574	23.2714	8.5679	-8.2589	158.093	-45.5212	78.9183	18.3388	111.294	17.8914	25.0009
7.29431	135.057	10.7692	2.48211	102.15	129.286	168.071	121.535	17.1082	19.4841	6.63635	-25.3174	32.8026	55.4525	145.945	365.47	74.3896	50.2263	10.3987	40.2679	-1.1807	-12.8298	52.692	45.026	159.369	105.019	47.2569	97.2656	15.2608	264.012	71.382	172.332	48.4762	14.89	47.7079	42.9186	-11.3825	679.145	59.1849	31.8785	27.1451	-16.9964	-23.7039	177.49	-39.5537	117.1	22.3683	92.5015	36.3915	-13.807
7.39423	99.5536	14.5049	-1.02018	91.1762	93.1072	150.769	119.271	16.6282	49.065	27.0745	1.43531	43.0481	40.8534	128.512	324.159	58.6636	51.9909	13.2916	71.266	4.03012	-0.535596	73.351	30.0769	88.9625	81.7922	64.2792	96.9744	16.385	269.765	63.7312	162.918	23.5444	20.8791	70.1766	48.7711	-12.2033	708.92	58.9904	33.053	21.091	5.97314	-17.0682	215.317	-39.708	98.7485	23.7146	134.975	27.8448	-21.8859
7.49415	81.3915	28.292	5.50522	99.0626	70.1355	139.029	129.708	-13.1195	81.5852	16.4231	-12.8519	34.8033	31.1972	157.35	309.548	55.4527	39.2296	14.1073	30.7274	96.3876	-47.1747	83.6397	51.6335	64.0896	101.886	61.3702	81.0292	16.5723	236.253	69.4562	137.122	19.6225	13.1494	75.2987	49.4115	-19.9057	613.72	29.05	79.2636	-17.6378	14.9111	-50.7374	214.24	-32.2443	128.63	28.2921	131.355	18.8867	10.4032
7.59407	59.7838	26.3554	-9.21209	67.9575	48.4045	143.731	127.306	5.84298	87.5582	27.4948	-41.4085	35.1643	9.20959	167.251	301.917	47.0794	34.5133	35.6103	53.1504	96.3059	-37.1492	85.3917	45.6994	26.0526	125.354	39.0239	137.899	71.9512	189.002	100.041	102	17.4489	-5.7714	98.0679	29.0016	-8.08145	522.055	19.5485	63.3217	-4.00403	13.9266	-21.9139	253.728	-33.4006	107.895	16.5973	166.835	76.5374	2.73496
7.69399	62.3631	38.9417	0.780033	59.4053	58.3195	143.316	134.211	-23.9742	81.4452	19.9896	-20.6894	46.844	8.71551	191.455	318.78	83.3222	54.9666	45.4619	23.1473	86.5691	-13.9004	119.674	10.7315	51.3889	106.294	12.7279	133.678	50.7901	169.591	111.339	123.124	-15.491	-13.6168	64.1812	40.1437	-52.111	489.855	34.2473	37.2991	2.35927	11.3042	-5.73016	265.358	-33.9106	111.571	16.9026	177.147	103.03	7.59459
7.79392	49.1502	34.3613	12.0932	76.0127	32.6189	136.309	119.707	-16.5751	87.8309	9.99374	-30.343	42.1136	12.4835	172.579	356.639	86.0171	64.741	61.219	30.3472	40.1285	-41.7649	144.347	8.72399	-6.54176	109.845	6.23574	80.9543	67.3911	156.325	108.096	175.095	3.67541	68.6331	92.3296	47.5025	-45.9885	505.689	39.6211	33.4457	-14.0073	-10.2252	-3.20146	258.647	-13.6427	129.155	55.07	116.922	117.333	-10.0586
7.89384	53.3135	46.4796	8.13783	82.4066	21.8076	120.146	111.447	1.10929	81.099	39.652	-66.1598	28.1545	7.89626	157.186	316.285	75.3243	60.3544	73.3951	9.21681	17.9912	-41.6386	145.899	2.22658	34.1737	83.8173	26.6533	76.2103	59.7348	183.058	65.4993	235.047	17.7443	61.356	72.2869	52.6486	-2.00357	478.47	-18.8546	57.6077	-30.9864	-4.80388	-34.8927	254.222	3.0821	108.985	20.6195	95.2107	177.627	33.8793
7.99376	44.1919	29.7429	-7.95897	96.9694	25.8228	126.718	128.629	5.41935	95.2986	35.3858	-63.9004	29.3335	8.1896	158.708	297.33	99.545	41.0699	54.3168	2.60012	6.57785	-16.5659	106.501	6.01621	61.1451	92.5304	32.3175	108.7	41.3765	166.734	50.5627	172.631	-5.129	32.3581	45.2767	17.4323	-3.9338	474.061	-41.7162	57.153	-44.8659	-25.9082	-54.8581	303.598	-11.2872	103.729	42.4135	75.9713	277.861	2.93061
8.09368	25.1976	30.1489	-5.17209	58.4164	41.0713	136.204	134.541	3.2267	65.3028	15.2754	-56.0335	0.0629039	41.0231	133.342	426.376	86.9006	31.6269	55.0022	-8.73103	21.6348	-15.7453	57.9215	40.0271	11.6506	85.7408	126.128	73.559	-11.0619	169.727	80.1368	180.487	67.318	-7.35591	59.9825	18.8447	-31.3905	495.147	-28.8916	68.7258	5.98939	-44.9763	-47.1806	306.973	-6.05975	91.4188	42.9077	108.871	322.952	-3.55909
8.1936	35.4334	73.3558	-25.1337	53.8152	52.5739	116.234	137.793	22.1256	65.5209	40.3498	-36.7448	20.9861	62.0317	117.991	551.656	90.0155	23.6098	47.1309	-58.8262	9.46063	-2.55411	66.0802	73.4797	11.5809	106.644	151.135	44.2388	-23.7479	137.694	62.5055	122.299	90.582	8.8902	64.8066	16.5345	-6.72319	487.427	3.67344	75.8641	-28.3459	-51.3698	-31.7937	380.33	7.48127	84.0515	56.042	41.2118	360.217	-12.5155
8.29353	46.416	144.865	-3.34837	67.8846	43.8966	120.141	125.503	4.58022	93.4936	1.63115	-29.5129	33.2828	28.5912	143.172	643.601	63.8572	11.0689	17.8461	-12.901	-32.8338	-3.05471	31.5966	49.6926	-9.11019	63.2459	152.553	49.1807	-14.4887	112.739	53.2138	116.465	150.387	5.83749	57.3243	8.72974	-2.55049	451.57	-5.3512	51.6408	-27.6594	-53.1064	-58.054	370.757	-13.1886	131.105	56.7838	-1.99051	454.838	5.43121
8.39345	40.3422	191.031	-14.6074	60.505	46.3958	81.4732	108.722	9.63334	84.5833	1.95395	-55.7918	13.9226	6.31136	111.164	761.727	89.0295	14.1587	32.9714	-20.2519	21.3623	18.3848	28.8531	87.9734	5.21767	69.2473	119.475	44.2223	-14.5484	108.983	46.3879	128.086	104.532	0.862129	53.3293	23.95	-20.2592	485.731	10.6166	16.4597	-6.08108	-57.269	-29.7825	424.81	20.2212	155.036	50.93	-4.11146	528.745	-33.1339
8.49337	26.273	146.402	29.9504	44.0261	35.0241	91.7125	105.698	-19.6045	52.5916	23.284	-17.8885	1.25422	28.3638	95.3697	872.652	78.2854	4.62406	15.5783	-28.0225	2.51175	16.1883	61.8081	64.0711	10.2726	65.8604	109.758	49.1263	7.6987	150.122	51.3942	147.176	87.4558	33.2937	66.4776	44.7454	-1.27672	413.683	11.9165	71.9625	-18.2199	-10.7329	-26.8948	394.069	26.0896	120.937	69.4738	7.11352	455.936	-27.092
8.59329	16.1605	96.5775	-13.1934	27.1149	44.9889	59.3981	110.005	-1.3243	16.8616	17.2996	-15.1328	23.8818	44.768	64.5962	926.646	92.4256	16.2972	6.03469	-21.1859	17.0579	10.468	47.4113	69.9497	16.3528	71.5657	58.7098	34.8904	25.0987	117.47	47.8563	136.872	101.258	77.2603	81.0108	31.5039	-6.33944	342.445	-19.1828	86.4063	1.96241	-42.7755	-8.53069	305.296	28.1813	116.859	37.2477	69.1823	311.357	-12.3522
8.69321	15.9418	80.1609	-16.8558	30.022	47.4253	95.9831	127.485	29.9412	28.8668	35.1379	-19.0833	33.5644	11.6946	82.7039	1076.25	58.7742	43.7246	11.0644	11.6981	29.79	29.3273	91.9339	62.0356	12.7997	76.1855	63.0629	21.6461	14.2215	124.416	60.5032	154.79	74.7169	62.5362	103.394	35.4797	-21.4987	263.959	12.5861	68.4731	-3.84781	7.07332	57.3478	245.804	31.9323	113.721	74.3027	92.2488	245.773	-1.37969
8.79314	0.369465	80.5367	-12.9328	7.32679	18.2389	92.0322	142.747	11.3019	25.7219	26.751	-11.2471	40.2229	21.176	78.2229	1156.47	74.258	17.1816	1.49104	19.2996	1.02534	-2.41501	80.601	82.3533	-3.4791	53.4124	77.743	20.4644	29.1161	134.112	71.2306	163.584	96.5863	82.6257	111.149	6.11617	-7.71747	248.627	43.7149	53.2833	-21.316	-25.4183	92.7081	238.804	10.5958	125.148	66.1258	118.857	225.286	-13.3991
8.89306	4.81335	69.0931	-12.9836	12.2003	42.1514	93.8819	128.197	30.9816	15.5778	58.8891	-57.79	40.8678	35.3373	72.2732	1184.33	60.8639	7.86944	20.0799	7.46398	-15.5281	-27.6526	51.4438	94.5859	-5.14841	59.6405	69.1122	30.6167	99.4006	76.0815	49.8107	117.632	73.481	50.6577	80.4956	29.8727	-5.39574	205.734	29.0685	71.3306	-8.76559	4.10311	66.1223	238.723	47.0398	83.0882	54.351	121.418	239.889	-21.123
8.99298	-4.01006	64.5414	1.90847	-0.839684	39.1674	69.9866	109.448	25.0276	-17.4786	37.6922	-57.3112	34.5228	15.071	28.6517	1207.54	108.605	27.7648	18.3809	-3.27062	-10.6715	-11.3598	47.1093	120.831	-6.71478	52.2623	99.4653	56.3096	208.858	127.45	65.9111	153.927	77.399	123.633	64.5548	34.4326	-12.6799	157.541	35.8714	41.498	16.987	-10.3204	56.7492	214.869	16.6202	79.715	106.739	93.3515	225.286	-16.5465
9.0929	6.8724	112.724	-9.72596	18.5286	37.7352	80.1337	122.803	19.0824	-22.3361	58.5814	-47.7252	26.9947	31.5471	44.9815	1208.38	128.218	35.5584	18.7956	-31.3115	22.1995	-6.71413	35.5441	141.741	8.86779	74.716	46.1795	37.1968	409.029	68.1221	33.1469	113.069	97.879	85.1629	39.1766	53.2999	9.20528	164.324	41.2872	48.1453	57.6988	10.6287	45.6817	225.368	47.2035	89.3067	68.4135	96.2944	200.25	-49.7731
9.19282	5.16782	106.381	-4.54369	11.8863	18.9736	62.0515	109.588	43.3208	5.02472	48.9119	-50.7373	31.7316	46.0653	46.4721	1298.4	126.696	18.1935	7.17558	-27.8809	0.633046	-13.2895	27.0951	124.594	-18.0871	48.53	96.4959	33.7529	573.122	72.0915	24.3864	111.938	97.6838	73.1827	54.4048	45.561	-5.10423	157.072	27.5054	55.6749	13.1842	32.9474	40.8322	203.895	32.5904	111.12	65.0776	123.11	168.382	-12.3145
9.29275	11.3351	49.1074	-14.0685	3.29475	33.8396	59.335	101.524	50.2161	5.60828	64.4767	-34.5883	21.3254	101.482	36.0744	1186.14	83.7708	11.1621	9.76028	-31.2956	14.7951	-19.9492	9.89457	147.82	-23.352	49.1174	46.1823	-4.17504	761.961	64.5573	28.7097	94.3042	111.949	80.673	56.473	88.256	21.9402	118.582	25.4984	146.104	23.9186	167.065	-3.85763	209.666	52.3978	83.914	92.6434	87.3369	158.524	5.96587
9.39267	5.01589	70.2665	-3.98596	5.42918	29.7642	79.0594	138.782	25.5905	-3.03962	58.2409	-24.2128	15.8768	157.782	34.0618	1129.8	109.332	23.7055	26.6919	-23.5456	22.637	10.7049	1.09363	143.536	-42.0547	77.046	56.9993	4.32005	984.364	56.4436	22.7631	92.6453	85.4306	100.96	30.1728	32.7577	24.8807	107.072	52.4787	205.281	20.5807	324.226	-45.6889	193.682	31.7355	73.1927	77.2974	61.4805	135.349	-34.0299
9.49259	-0.0605347	111.651	43.1658	31.6898	-0.0337653	54.0051	118.303	43.8209	-15.4568	52.1731	-17.7961	2.43608	219.49	71.0271	1045.07	56.4038	3.02196	1.89625	-34.0818	14.9753	3.74795	6.96163	182.997	-36.9022	52.2101	106.979	10.1385	1237.55	57.1401	-16.7061	94.1916	262.4	103.623	45.9032	41.2271	33.9513	87.9112	55.2985	213.974	43.0259	396.45	-52.2447	203.069	14.7592	77.2923	73.7258	101.605	166.383	32.2487
9.59251	9.9224	124.647	6.73416	28.6032	29.0589	51.6359	109.959	57.4307	1.7559	69.0272	8.64958	-6.78657	245.314	65.3062	927.34	42.1849	41.1108	3.94573	-5.42817	23.3569	-18.4561	11.2265	206.859	-20.1481	44.4413	64.4349	26.8947	1446.17	45.4924	-26.4294	70.626	290.66	92.354	56.1131	25.3913	44.3197	69.7959	96.4088	238.982	35.9756	366.705	-49.706	230.144	44.8599	44.0507	43.4527	85.0114	194.732	73.276
9.69243	0.814129	78.9876	6.80698	49.7988	25.8477	61.907	106.37	21.3176	51.2972	52.5038	-20.7812	-5.47313	190.308	63.4875	852.627	25.4446	33.403	8.23698	19.9688	16.5132	0.479788	33.1557	220.671	-27.7027	57.2787	68.5396	49.2486	1688.1	30.9764	-43.2701	62.4798	334.62	118.646	43.1616	36.6866	30.2274	131.441	91.5772	207.022	12.5371	245.214	-19.5744	268.344	43.6748	69.8266	31.8962	90.1603	227.689	60.6307
9.79236	-7.20852	46.8092	-0.656827	44.873	25.0744	46.6302	75.5003	74.409	68.9708	66.0442	-11.3698	-9.41634	179.395	72.3597	775.179	0.432047	32.4476	-1.56433	22.7704	6.99036	8.41289	19.9881	179.412	-19.9285	49.6062	64.9312	22.6458	1873.45	40.7193	-31.379	84.1763	263.312	107.394	36.2745	18.8496	26.5324	72.6558	57.0692	176.388	19.6644	206.71	-10.9619	216.742	36.9739	44.0301	35.9296	136.362	235.824	45.8503
9.89228	-12.7111	59.2454	-3.44653	59.3689	28.4906	69.7685	109.964	63.8646	61.0388	74.9074	31.734	1.44544	159.477	78.0468	713.903	9.46003	40.1915	-17.4149	8.26608	10.4394	45.2361	5.53673	167.69	-13.3488	41.0206	73.8225	29.4425	2024.89	51.6566	-32.5044	66.3262	332.1	114.645	15.1022	40.5572	0.128518	29.6793	64.4456	105.921	68.0766	182.395	-23.341	190.732	7.28689	36.1157	44.3649	198.976	210.44	59.7109
9.9922	5.08634	112.99	2.27404	99.5585	39.7309	65.3332	104.129	86.7665	75.9319	69.4525	3.63739	-15.1113	230.058	70.2138	663.19	21.7675	41.692	15.4866	-0.189279	6.47721	125.846	-9.43103	222.96	-30.333	13.0026	57.0368	28.3002	2216.76	-3.61545	-68.9117	38.3684	542.492	129.52	54.6818	26.2419	-17.6416	39.5493	77.8033	103.72	309.055	120.649	-20.5499	195.482	41.4042	33.5704	28.0671	184.626	200.937	60.8017
10.0921	5.87662	97.066	1.40031	120.823	47.8219	43.0223	97.1786	54.149	96.0574	74.1247	-19.7315	-23.1941	280.843	86.2399	565.682	-2.38649	40.4398	-5.56629	15.7152	-21.0885	166.566	0.184534	217.452	-22.0787	36.1001	35.8339	38.7131	2361.51	178.487	-44.2879	39.6936	707.831	111.842	25.5343	62.6353	-0.151278	2.91341	59.6683	94.886	473.518	116.372	-40.1546	179.551	-10.5911	-13.9392	35.4864	157.117	211.284	40.1879
10.192	24.0382	61.5782	-3.02013	210.157	33.4915	54.7578	100.015	39.501	148.407	64.8521	-43.0824	-31.2988	299.067	69.3695	514.061	-1.35058	32.0209	-5.48013	1.7275	-2.41832	228.427	-34.8907	188.195	7.52689	34.4666	28.8751	47.9906	2358.16	338.137	-26.8545	15.7581	669.616	110.665	12.4914	43.6151	-7.79032	-12.4297	53.3536	69.9553	515.16	109.022	-27.4733	225.231	31.3775	-44.3245	51.7435	170.403	224.532	18.8817
10.292	24.6758	34.4727	-13.716	245.852	30.6791	26.9138	95.5338	47.6446	152.595	48.1922	-0.880373	-14.5145	278.614	55.434	497.71	16.3303	29.5178	0.248847	33.8523	-4.96679	188.815	-17.47	196.058	-7.54905	51.9472	-22.1827	72.7211	2264.41	586.979	-4.57573	35.0882	537.437	85.7269	20.0569	41.6671	-15.1018	16.1518	48.479	58.7457	416.279	94.54	-26.6721	245.917	-10.9927	-29.5677	74.7269	145.639	244.91	2.59094
10.3919	46.4785	35.8988	5.70412	282.509	28.7161	38.756	96.6112	35.3427	205.586	46.8223	-18.2785	4.07348	246.82	51.0569	477.749	16.3467	9.41452	0.0484878	97.1228	-12.3834	212.779	-67.7638	172.058	-5.9049	17.3727	-24.4998	72.6963	2084.47	831.76	56.1542	40.6394	456.593	68.8468	13.9522	18.445	-0.0600226	37.7226	112.291	85.7538	304.005	126.65	-50.0997	189.885	-15.9306	-61.9514	70.425	135.263	206.512	-1.75854
10.4918	53.0712	21.7221	34.9518	295.713	57.4598	26.9618	96.9433	46.5427	211.668	27.2116	0.723185	5.74381	217.194	61.7395	452.432	35.5371	19.605	-0.0984801	82.7305	3.49085	233.38	-28.7864	153.559	-18.1582	18.6111	21.4401	-7.11884	1798.39	1142.9	103.221	31.9805	376.68	113.743	-1.24148	24.4546	-2.01198	65.6392	193.256	72.8716	237.4	94.2352	-34.4817	79.803	-69.1636	-12.172	127.896	51.6103	175.144	-17.2353
10.5917	51.7482	18.6343	19.8354	329.563	50.5253	46.4856	107.244	45.4094	229.474	14.0526	13.0675	-0.398376	187.001	66.6778	430.145	45.4208	50.1497	48.5862	68.2546	-9.63413	187.126	-9.51253	172.383	-50.0215	17.5785	-7.35538	-4.9905	1682.13	1357.37	104.762	7.87154	322.819	181.893	30.361	22.8819	-5.32119	78.0053	228.836	57.8204	162.895	104.953	-10.9887	87.4945	-32.2139	-13.2994	143.114	37.5699	200.973	-13.9756
10.6917	56.8019	3.79112	2.45967	318.812	47.3998	49.3773	86.7129	46.5077	229.956	32.1048	42.2039	26.6389	165.685	61.1914	390.998	45.0606	59.7198	104.722	37.4054	-10.1768	132.266	-18.5961	118.148	-4.66069	10.8111	4.4107	-5.90718	1563.64	1635.57	81.1296	24.3223	255.232	254.95	17.2481	21.0312	2.011	86.4796	130.553	80.693	142.463	111.192	-56.7022	25.3192	-97.3461	-20.1956	86.0768	61.5189	125.864	-9.83877
10.7916	48.0811	-8.12011	0.855182	282.41	44.2149	30.2227	80.8966	69.3607	212.727	25.9568	17.7367	5.69723	160.534	53.1292	343.964	45.0239	77.881	111.512	12.6303	-30.5165	101.791	3.53413	109.153	-11.298	6.48246	-19.4737	-37.3531	1389.09	1939.58	110.461	66.9643	268.241	328.672	30.9762	39.1864	-4.29053	78.8256	88.3352	72.5928	120.379	152.936	-38.6664	-32.4007	-97.4501	-16.07	70.3994	33.8024	124.221	-8.57179
10.8915	28.8003	-1.92372	-7.34858	232.244	54.1986	19.5556	91.6937	64.2189	182.75	28.2179	-21.1764	10.0634	148.266	31.9463	366.692	48.7097	37.3769	65.2487	-0.134631	-12.7209	49.1018	1.18484	99.9495	-32.146	22.2949	-17.4924	-44.6594	1293.99	2238.71	48.2621	74.8209	252.496	371.55	37.5693	38.3282	3.2318	107.628	25.7818	66.2186	59.999	184.457	-4.79221	-21.1659	-113.113	-22.4103	29.1513	-12.2996	132.957	4.3624
10.9914	32.9811	-15.7221	11.4684	205.849	77.9568	31.2999	73.6015	48.6595	170.35	40.8698	0.623925	23.2135	122.098	45.2209	361.339	69.6825	27.6099	44.1739	2.35411	-5.57857	70.7668	7.44876	93.3257	-33.1767	19.1378	3.32573	-62.4576	1170.16	2486.76	45.1576	102.867	246.038	398.174	30.0861	62.8325	-2.22441	95.7338	24.6069	85.1608	92.8332	149.551	-7.09686	-44.9338	-122.501	-17.5427	32.9726	-49.1077	149.512	-14.2654
11.0913	37.176	-2.42196	29.1138	218.08	82.0855	58.84	76.6645	67.9187	156.901	49.5708	-16.3695	17.1789	125.645	36.5172	296.094	61.3615	27.2977	31.333	-0.237985	29.8192	65.4746	5.00581	98.4345	-21.0576	27.9231	-44.4898	-80.397	1088.47	2678.98	39.9787	93.0197	228.1	430.288	43.478	72.9061	14.555	94.9879	42.0581	79.6202	83.5617	154.312	-1.67338	-40.7347	-89.472	-15.0825	53.8728	-73.1145	138.911	-13.5919
11.1913	33.2932	-15.0253	11.2454	185.328	95.056	56.1431	74.8486	46.1621	141.362	50.8277	0.565375	12.8588	106.485	43.8609	284.053	45.1844	31.5549	35.4346	4.22953	-4.59044	46.6719	3.57098	72.8593	-30.6657	15.8253	-49.4742	-84.8779	1012.62	2771.17	18.6606	85.3325	194.749	448.135	65.3638	56.1858	32.9153	91.2686	20.5504	89.9052	64.6108	151.79	16.5484	-45.4974	-92.4407	-10.4844	42.2141	-76.3216	144.271	-25.5463
11.2912	30.1435	-6.00899	-11.6948	181.118	101.001	70.4019	89.0208	63.013	173.262	50.6539	3.8298	8.59119	114.721	47.7231	261.353	46.1827	30.2311	31.3483	10.1055	-23.8642	30.6417	-4.89163	74.5609	-8.36609	21.2239	-55.6316	-70.6135	923.033	2877.2	25.8953	56.2246	195.764	425.696	57.5056	54.5531	33.5545	87.5808	-9.32517	107.551	64.3982	182.583	30.0746	-59.2991	-108.331	-28.7183	22.7819	-52.5154	116.405	2.76457
11.3911	16.888	-16.6732	-5.54067	171.787	79.8862	45.8135	83.0104	65.0794	149.617	54.2891	11.6098	-2.71045	116.808	66.7011	247.377	18.0749	57.928	41.8935	-21.4546	-31.2739	53.9457	-6.34199	60.4172	-30.6928	8.87887	-60.4457	-79.5535	854.643	2716.44	23.6732	99.4199	151.6	435.818	65.9451	21.1017	22.6234	84.0426	2.88742	100.517	77.8988	144.062	22.6979	-57.0233	-77.6814	-54.7345	49.3365	-69.0036	197.019	11.09
11.491	20.2317	3.91662	-1.47878	165.25	56.2041	59.1433	83.8388	75.4499	194.629	39.9236	4.41974	17.8502	104.788	55.7308	227.662	14.7461	36.8231	19.2462	4.64154	-26.982	29.2586	-23.3844	74.5869	-20.8858	26.241	-46.0988	-52.0342	864.577	2467.17	15.3282	22.399	174.703	388.278	80.6491	37.3962	13.7788	84.932	6.43576	80.3958	76.4038	115.224	20.955	-4.7854	-29.2625	-38.3748	56.1478	-23.191	195.635	-7.73917
11.591	46.1941	6.48921	9.31269	142.573	63.1881	66.5132	93.0886	83.2769	170.573	51.4621	13.5933	16.4398	85.2553	51.1367	279.145	34.9938	33.9367	11.6032	-3.80268	-16.3124	54.4992	-3.96488	46.0645	-16.3914	22.7312	-26.6414	-14.6125	842.037	2308.79	3.44647	9.20339	157.499	347.577	93.7426	36.4486	4.73606	74.1345	-2.0578	78.8503	63.0373	94.7327	15.5507	11.898	5.54369	-23.343	58.395	-16.6268	181.524	1.47768
11.6909	51.622	0.362083	23.5301	144.055	55.2303	92.0244	97.1626	63.6661	186.322	54.4037	36.8412	30.5313	90.9239	35.6121	249.433	40.3609	49.3957	17.9763	-3.17351	11.8943	-2.36567	6.54465	55.5821	-22.1614	17.6014	-7.66509	13.1985	795.223	2191.25	-6.56255	19.3061	166.187	323.098	85.1531	53.2651	34.9689	86.5037	-9.56127	84.1434	32.9589	107.518	21.4134	26.8856	3.35465	-15.4557	46.3018	-50.5937	191.3	6.9686
11.7908	41.5654	-15.694	4.51331	134.911	55.9393	76.1911	82.9276	47.2344	200.077	47.7274	21.4449	25.8632	93.4531	38.289	225.858	5.29416	57.8561	20.0632	-3.69421	13.4032	2.57272	-2.89798	58.2158	-17.4869	32.9385	-20.4718	41.0993	786.897	2033.23	9.53515	40.6356	156.185	308.421	42.458	62.641	7.55189	114.514	3.68309	83.8306	68.7173	89.8963	1.29545	19.9265	-17.4607	-59.0027	105.506	-28.4752	161.153	-20.3958
11.8907	41.8037	-11.4088	21.9501	141.507	38.6611	73.8908	87.1267	45.2449	185.916	47.9958	0.86134	24.4183	76.6561	56.2401	237.015	28.5822	48.5203	11.7059	-30.1546	40.7445	21.4591	16.445	55.6088	-35.6528	45.4272	15.1283	85.6459	725.706	1902.86	-15.618	54.2349	168.226	292.973	64.5392	59.3709	12.9054	74.6281	11.4401	73.969	48.5193	58.0215	22.1496	44.6505	-7.23239	-13.7656	92.8641	-29.4683	191.418	0.630632
11.9906	34.2191	-15.1248	15.6489	164.639	41.7404	95.4055	81.5493	55.7348	211.476	32.9676	3.74726	1.5629	58.9133	60.0925	242.606	15.9607	72.0372	36.5548	-17.3885	-18.2991	72.1412	19.7674	37.2586	-27.2487	48.1096	-1.77226	91.3471	747.53	1842.64	10.7631	62.0107	162.43	280.731	36.4029	39.5654	0.649461	109.477	38.5882	39.4409	42.8315	40.7306	-16.3864	16.4365	-36.9421	-27.4167	80.4058	13.9589	183.526	-16.4419
12.0906	44.4706	-17.2797	20.1837	160.715	65.4541	77.8875	86.6039	83.7554	219.075	22.7626	-17.9193	14.1141	48.0808	72.7306	240.082	5.9105	136.08	57.9656	0.910465	9.6091	37.0026	31.5545	22.658	-27.0602	36.2134	-21.0865	97.0516	699.362	1713.95	-5.41289	73.3975	179.745	270.058	82.5954	17.1346	-6.20094	167.148	23.4114	35.0885	31.154	47.9124	21.4921	22.2135	-41.0614	-41.6695	54.7131	12.7329	239.848	-12.8914
12.1905	42.707	-7.49884	0.109888	133.589	79.4954	79.5347	102.178	68.6383	217.28	22.2846	25.9568	14.1085	49.5545	72.0466	244.764	21.4504	234.585	49.1978	-16.4872	26.3101	45.8847	7.36766	27.486	-31.8384	38.6286	15.6608	83.695	652.432	1671.78	9.0144	59.7196	173.208	232.229	79.2983	28.4831	-11.6563	206.661	7.42558	72.5056	2.45196	-9.92851	-18.7733	55.985	-50.5732	-12.4755	68.5126	-25.0497	246.225	-16.9872
12.2904	41.5992	-19.0855	7.3281	142.836	85.2116	82.472	79.3961	77.7982	225.768	38.8982	25.8156	19.0069	59.4171	95.2369	222.601	-1.93044	290.931	47.1618	-0.895161	-3.1924	34.1694	-15.8229	20.5315	-10.7299	19.4719	22.6755	81.8962	641.29	1596.5	3.50359	100.932	160.144	222.276	74.1529	6.48538	-11.7091	237.196	13.6468	55.2205	1.40875	-15.8535	5.48922	37.9789	-82.8989	-8.98631	76.5347	-5.5672	219.082	3.71051
12.3903	53.2105	-17.0421	-0.478484	129.168	90.8128	77.2883	92.8665	61.8444	210.565	43.4128	36.8052	12.5083	54.7803	76.5571	248.495	37.6556	271.688	37.0974	2.90041	17.7513	64.3417	-7.28084	9.24747	-14.6496	24.6464	-19.3425	53.6082	556.511	1461.71	42.598	60.6943	160.321	209.485	53.7989	16.6988	2.64354	207.34	21.484	95.0105	48.7228	2.09171	-26.3632	83.3297	-70.6787	-29.8875	74.8214	25.4645	183.093	-10.2078
12.4902	63.3193	20.4033	5.75069	105.054	74.1202	65.0776	102.433	66.7275	190.331	33.0526	47.8241	32.7419	57.5756	95.953	277.29	46.396	247.812	28.8868	-38.378	22.3424	35.6917	5.88793	4.99533	-24.0866	22.4155	0.6007	42.3747	524.046	1347.67	2.46442	21.9201	126.68	176.23	83.7364	24.7796	-5.2596	198.528	24.5393	54.5848	30.1014	-16.8354	-27.5429	143.517	-56.1648	53.8077	51.9946	239.513	170.763	-15.3253
12.5902	42.726	17.0549	0.625544	89.0233	58.0585	60.5141	102.303	38.6564	185.499	35.3142	77.1496	25.5925	56.9338	113.056	263.48	64.5167	188.565	30.4496	-9.76528	-11.1719	31.473	-22.0462	-8.72508	-22.9267	13.6913	30.4449	61.4715	524.857	1227.83	0.489148	-32.2353	123.039	168.538	90.032	72.6095	-9.68559	198.293	-5.06245	49.0223	7.74241	-6.52292	-28.8668	166.94	-14.4738	100.566	14.6797	275.179	168.983	-16.6867
12.6901	43.3352	13.1053	-6.64608	97.1377	59.5303	73.2655	105.304	32.9577	174.689	34.9339	16.3225	23.4814	43.6914	93.9798	251.121	40.6754	149.264	26.6916	0.269865	1.24315	61.6257	-39.1634	-5.23323	-32.4573	20.0115	-13.9004	58.611	489.441	1237.52	1.99214	34.33	86.1341	163.778	96.5618	37.1666	0.080316	168.785	8.20973	61.4866	11.3891	29.2072	-5.80957	162.304	-31.4576	45.1863	44.3517	180.81	143.845	-14.9444
12.79	71.435	15.1029	25.2289	89.856	67.2093	63.093	102.623	36.945	162.197	30.6145	-1.17353	50.7582	35.2946	107.051	248.535	61.8919	116.627	12.5619	-1.47496	-20.2696	45.3859	-3.8954	-8.08822	-34.1615	56.6222	25.0018	16.1602	444.214	1165.16	8.95803	37.309	90.7563	142.041	110.919	13.4273	-3.12075	179.68	4.79221	42.7353	9.2799	24.276	5.43689	166.403	2.76995	35.165	66.6223	125.023	121.411	-19.3253
12.8899	69.453	8.09899	15.4198	84.1795	61.2503	74.5821	126.04	33.2808	152.53	11.8159	-4.42521	35.6399	40.3564	124.144	246.662	74.3331	105.281	11.1644	5.05821	11.7758	69.167	-15.2037	-4.36369	-24.0177	82.5622	11.9709	56.5145	422.359	1127.02	14.7956	39.0872	83.5195	116.092	218.061	37.0153	-17.0511	135.968	-7.10305	58.1925	31.8712	64.8158	-1.68734	189.525	-1.19681	44.0739	66.0361	118.877	127.731	-21.2409
12.9899	63.1055	16.7661	21.2509	130.06	62.2458	59.9134	117.575	29.062	131.368	14.989	3.39436	32.8198	40.0671	125.467	241.786	49.9067	92.2337	14.9376	21.0823	33.1732	55.2956	45.6713	-5.42309	-15.4361	101.334	47.0193	3.61791	431.041	1131.11	35.8843	80.5709	62.4765	134.73	396.999	22.6762	-26.2926	164.999	35.2174	67.2298	4.69916	21.3228	9.78211	134.443	-4.36908	55.278	44.211	70.5145	94.2638	-2.0688
13.0898	57.9728	25.2358	5.00297	107.233	70.579	49.9455	135.42	29.8054	130.534	68.3133	19.2383	29.1483	42.0281	136.074	183.113	54.0053	95.9941	37.8899	82.2556	-1.03132	63.213	53.4304	-20.3828	-12.6584	130.164	17.8916	62.2261	436.162	1036.12	16.7906	33.6353	98.5556	115.451	517.034	32.5548	3.02923	111.798	26.4615	35.5704	-7.43616	5.68402	30.9965	154.229	17.4908	44.1288	47.9669	93.2	85.7451	12.7748
13.1897	62.9284	25.6648	26.4084	131.392	72.9202	90.7327	117.168	71.2573	123.333	40.2874	6.15171	25.7944	23.4492	138.941	181.805	52.0782	81.7435	13.4073	26.5822	35.1086	41.954	44.8362	-18.5538	-2.67715	113.132	18.0291	54.8174	374.176	1036.03	35.0549	82.8918	47.1617	116.227	665.677	-4.66277	-30.932	100.726	21.0684	34.6548	12.0229	-4.72567	44.7266	131.435	-2.20821	40.1099	46.2905	65.1403	101.214	28.0329
13.2896	83.8304	3.53132	63.12	144.716	87.6365	133.646	114.708	60.2066	142.604	28.9821	34.7052	51.5328	3.11573	146.106	184.136	45.4977	66.8543	23.0087	-20.7719	-1.34127	34.5353	62.9204	-2.33932	-23.9147	142.645	32.239	58.4146	354.362	993.94	19.4134	48.6572	68.6856	132.156	815.441	14.1418	-31.3563	88.6748	17.087	59.7485	54.752	-14.3464	23.2227	219.542	26.5916	-26.3585	39.2636	45.1843	45.3431	27.2623
13.3895	63.9466	22.3669	40.5533	136.121	61.4198	125.368	123.35	50.5881	130.461	56.752	18.9107	31.3978	15.1316	188.316	178.895	69.7032	94.6648	41.6713	11.9342	17.8882	-12.3225	38.9669	-24.4067	-28.3256	127.042	86.5919	125.311	371.703	1060.73	15.5733	72.7996	72.274	126.039	903.58	31.1361	-37.9316	94.7881	-10.7796	30.921	33.6465	43.3382	49.9427	272.977	-9.28557	-26.8204	89.5495	80.4984	68.5571	7.64599
13.4895	53.5864	22.185	31.8131	136.449	54.838	120.336	115.454	76.7061	181.516	53.6319	13.4393	42.4486	13.9436	162.31	179.732	74.8031	80.9238	52.0271	-0.714331	-3.74606	29.6615	42.2207	-16.9184	-32.5936	135.213	74.1177	151.975	306.559	1066.8	18.8945	86.9179	95.4214	177.793	1025.5	42.6492	-54.6833	67.1025	19.9519	-8.82216	30.3111	22.9304	50.8933	303.018	7.43862	-8.16555	94.9845	72.9974	77.8721	19.0487
13.5894	65.0774	15.6921	48.3549	125.927	53.423	111.946	182.394	130.118	148.927	44.1746	17.2237	37.9799	1.52648	139.44	177.632	88.4257	42.2378	25.8364	-8.22677	30.8304	18.8967	79.4835	2.94171	-37.1202	122.627	95.0408	233.52	361.551	1032.29	19.0791	116.002	103.181	181.141	1118.23	41.955	-76.9743	81.2721	13.5955	-35.8843	1.09531	19.4598	69.1994	348.965	16.499	37.5959	86.371	40.3772	100.918	17.3691
13.6893	45.0511	21.1105	42.4585	126.062	37.152	90.1493	162.78	83.5751	142.841	35.5947	29.4352	31.6833	14.9553	121.191	247.954	77.9136	56.4815	51.3381	-15.5474	23.8937	7.54087	53.1488	-31.9891	-45.9966	139.299	140.489	205.816	331.853	1099.25	3.95212	167.802	92.6032	239.359	1183.44	59.0258	-62.3714	23.7373	15.51	-25.5196	75.3401	47.669	1.49127	316.368	15.7311	35.3182	102.123	47.7372	49.4513	49.0242
13.7892	60.3614	0.649003	23.7894	107.989	43.7775	160.29	216.292	56.3203	115.597	36.0177	61.0506	36.2623	9.16369	116.4	264.589	134.621	49.4544	29.955	5.43966	80.1346	-19.0997	39.0902	-13.5596	-38.1257	171.329	129.809	217.245	298.976	1275.41	9.24436	348.592	85.3142	305.745	1279.13	28.1634	-60.0177	38.8908	-31.0439	0.446005	131.583	127.129	-11.9912	286.215	8.39706	-3.09309	64.7579	144.442	48.1822	43.6801
13.8892	31.6098	-7.97199	2.34701	81.4074	36.5696	222.056	269.745	55.5837	96.8427	22.8047	15.8451	26.3007	-2.85471	106.612	295.72	218.055	55.1385	42.6655	4.8285	122.372	-16.8885	71.4166	-8.22234	-61.4956	170.086	126.347	266.677	282.181	1331.54	-38.2214	545.076	105.685	335.058	1380.8	51.7606	-101.517	9.90593	-39.3911	-58.5077	110.77	122.381	-28.4682	279.397	18.7708	14.3649	27.9182	184.313	37.2331	97.4204
13.9891	25.4966	-30.2489	7.95385	75.5425	25.7312	167.006	230.832	38.4206	77.5365	34.1556	7.36496	6.53898	4.71136	78.8552	285.564	210.674	32.5279	45.2371	37.3108	274.917	-55.1743	61.4485	-33.2129	-58.7188	128.269	126.809	206.605	239.636	1281.71	-21.639	744.443	102.19	280.133	1406.78	73.7295	-90.056	7.44124	-42.4905	-59.1071	106.834	74.7738	-59.1154	225.614	-16.8366	80.9424	25.538	110.19	26.9924	101.053
14.089	27.0775	-23.2731	-7.6191	90.7249	21.1834	171.065	193.757	46.4434	105.076	36.1168	-9.76821	9.98102	33.8114	104.435	230.973	133.153	40.0754	34.1409	43.0851	285.066	-21.1016	81.8859	-43.2851	-16.6416	133.392	115.175	125.723	191.957	1258.31	-32.3907	967.625	70.4377	287.695	1420.45	82.0316	-103.537	20.4324	-52.2983	-53.7213	43.3865	64.344	-39.669	188.493	-8.07371	55.4653	13.8098	30.014	29.7919	165.727
14.1889	23.0732	-42.2602	-16.8724	91.3807	15.5225	161.517	150.308	50.9258	110.303	32.0498	14.7048	-10.0048	55.2674	93.5516	205.669	78.2661	42.8415	27.2325	3.34027	275.217	-56.1071	65.7389	-2.34903	-31.0058	176.445	125.531	110.177	160.909	1139.5	-50.8359	1132.73	100.992	253.03	1369.39	117.802	-74.3381	39.6453	-34.8116	-13.1797	54.3299	69.6423	-36.861	194.742	-4.96822	61.351	0.609414	21.8761	50.6726	139.576
14.2888	11.8061	-38.6496	-14.154	55.2789	16.221	159.293	157.002	45.9817	99.6406	48.7269	1.04532	1.11732	66.2656	103.772	190.971	51.3344	28.0613	50.7095	67.8898	214.808	-11.423	36.8095	-18.1779	-35.881	167.716	148.038	61.5068	136.516	1116.04	-13.1368	1367.01	137.536	284.957	1238.91	107.039	-43.361	42.4443	-49.6778	-17.7074	45.7428	97.3745	-46.778	160.469	10.8888	79.8396	12.6039	-7.01771	39.8007	60.3784
14.3888	5.68098	-34.6649	-14.3975	68.6996	12.9892	139.107	141.748	47.2478	146	43.0761	5.35573	13.111	61.1684	81.7787	190.905	51.1435	21.5967	53.6252	46.8496	187.083	-43.4389	34.144	-4.80427	-53.3317	166.875	149.786	32.7125	118.453	1042.89	-14.7324	1592.21	132.889	343.167	1146.29	117.658	-33.6173	38.8645	-53.6956	20.8705	12.7733	84.7175	-45.299	141.793	21.8699	78.2668	20.8356	-1.03632	12.554	62.2566
14.4887	1.84545	-23.6815	-13.3325	95.441	26.7095	143.593	143.42	63.6193	133.631	67.7232	-10.6922	9.93444	76.085	89.3691	162.405	22.1989	32.8897	56.334	46.517	135.97	-37.2924	64.1462	-1.41335	-38.3953	168.898	132.973	38.3672	113.718	948.928	-28.2938	1651.85	128.264	282.313	1037.89	126.045	-44.9507	46.478	-43.7449	1.04116	-25.0255	76.9532	-38.522	160.649	-5.97102	143.382	19.3435	-30.0147	61.9746	20.5565
14.5886	8.20045	7.54096	12.7041	71.8455	13.2457	116.915	154.922	51.2829	145.982	31.5648	-13.7215	-1.61064	43.3579	59.9535	219.782	34.1897	21.6602	60.0542	34.0652	105.043	-10.7639	42.0575	-59.6606	-62.0091	51.456	155.355	40.4299	121.544	1021.38	-15.5538	1568.14	81.5753	271.939	835.9	136.257	-25.2824	70.9649	-53.0999	12.6968	8.43518	105.319	-97.7796	131.162	64.7711	224.067	4.0899	-14.7376	16.934	151.935
14.6885	28.1889	26.9568	-0.52021	77.9335	28.4288	102.011	142.738	-15.391	123.149	16.6665	14.36	-3.18917	77.0816	100.943	258.574	67.2669	6.08756	33.3303	39.2075	93.893	37.0964	9.88711	-111.489	-62.2366	-21.9209	145.156	29.0237	92.5323	1102.17	-5.35258	1473.96	60.961	239.95	698.993	118.212	-1.37764	36.27	-43.0164	13.9115	7.9475	113.966	-116.331	96.9966	130.686	179.512	14.9607	-26.8071	-26.7898	215.807
14.7885	12.0224	34.0866	34.7647	67.7595	17.7969	100.899	141.682	5.20502	106.949	31.7915	-6.66656	3.05733	62.7812	99.8567	259.835	57.6417	42.5311	55.7844	-28.0778	101.88	20.885	41.9695	-71.8502	-35.0906	4.17966	119.765	1.13332	90.3771	1070.68	-14.3221	1510.28	50.5679	191.622	666.433	162.281	-13.4617	72.8718	0.180604	-6.46185	6.76169	101.259	-122.102	88.3956	119.288	174.126	11.1725	-5.06443	-0.769638	174.082
14.8884	28.5371	41.4404	33.3083	62.6483	16.3057	100.474	147.575	17.6935	97.797	20.9456	-30.6564	2.66235	43.378	115.962	243.646	75.0965	28.3506	45.6825	3.50894	86.3982	1.17934	61.578	-73.571	-28.8579	20.1117	137.421	30.2618	72.6169	996.817	-16.2242	1466.56	62.4746	169.577	606.849	148.752	-17.6077	25.1314	-23.4826	-15.8288	-5.06545	91.8731	-125.725	75.6318	85.676	155.03	5.20182	45.6339	-27.3885	129.605
14.9883	7.0259	47.6313	7.95102	63.2673	22.5996	95.7904	125.426	23.2228	86.1527	50.0077	16.4143	12.934	52.0288	128.553	208.746	35.6659	64.2227	48.8008	-25.01	14.429	15.1166	68.5572	-57.6175	-14.3126	20.5347	101.486	39.1118	96.3061	976.035	-1.74667	1340.86	48.1494	175.362	597.682	113.807	-29.6529	83.0428	2.39349	-26.8018	6.69853	111.812	-106.515	120.922	73.8044	145.902	10.5473	78.5683	-4.54415	105.648
15.0882	21.7538	56.678	0.724986	59.7942	19.4704	105.105	132.267	10.4383	63.1275	29.1427	-18.7737	9.05975	46.7849	176.094	226.326	70.6912	35.4819	53.5367	-17.4003	21.6559	28.5817	44.8371	-63.9093	-28.5271	9.74038	150.024	53.117	96.8997	935.177	-21.2523	1261.45	60.0859	121.809	544.959	114.52	-10.4313	53.9156	42.8319	-20.9233	4.36331	92.6736	-107.62	154.35	77.0884	161.736	-9.5445	62.0944	-21.8325	90.8266
15.1881	18.1587	28.2129	9.26599	94.9469	22.9457	105.246	112.981	10.602	58.1983	36.425	-10.9793	9.24431	46.3131	186.912	284.016	37.3215	14.2161	17.1053	-12.9522	24.475	38.9018	42.7032	-53.7529	-25.6562	7.84586	120.165	11.2777	111.102	856.286	8.82564	1201	37.9224	105.257	528.738	101.652	-23.2286	77.5846	57.5625	17.335	26.5029	85.939	-71.0473	124.629	73.8914	130.978	18.5145	63.809	-14.1438	77.7976
15.2881	26.5599	39.376	38.9146	87.8759	21.8571	100.496	125.945	27.9067	68.3159	37.8005	-21.086	21.7357	37.6299	172.348	281.429	17.5618	29.6478	35.6629	14.8676	20.2072	61.7762	45.7045	-52.959	-14.8435	13.2505	132.508	51.9615	138.014	782.897	16.181	1083.89	53.4694	124.888	500.093	88.4633	-13.6155	61.387	46.7047	17.4813	-9.59689	93.2482	-73.2648	147.876	72.7565	148.934	26.3103	66.6049	-18.5452	64.5926
15.388	20.5532	26.0352	73.0073	89.1957	21.3988	75.6367	115.071	-5.75708	60.8247	32.76	-29.688	27.556	58.8098	158.949	284.763	30.4264	31.4704	21.9685	-18.7575	22.8757	69.9233	83.4063	-59.625	-11.7593	17.4271	127.865	52.1276	127.46	722.252	-0.557182	992.24	38.9811	112.693	462.485	103.103	-3.42301	76.9975	36.5929	7.08412	31.7906	120.674	-64.2451	188.345	57.1596	106.531	18.9965	98.5818	-13.2645	61.4368
15.4879	30.5335	27.5394	80.5537	88.9093	36.1693	87.9404	113.849	25.1328	53.7834	58.1628	20.578	39.4866	49.3466	166.108	280.217	24.4427	46.6202	18.4115	-17.5498	52.5343	38.9093	72.2684	-57.0735	0.848885	26.1224	121.182	33.3225	125.541	703.679	-11.0856	961.058	59.3738	117.837	455.731	122.482	-32.8662	69.6653	46.4875	37.4575	28.068	92.9185	-67.217	202.183	45.2661	102.763	2.12486	85.5296	-1.65402	50.6698
15.5878	10.2326	26.199	78.9173	93.599	26.6217	91.3131	131.661	33.4474	77.682	51.8572	13.734	56.9696	42.0051	159.3	289.435	13.3114	50.7883	27.5095	-5.82983	52.9532	23.2403	62.4913	-42.611	9.19138	31.6951	117.642	63.3168	174.468	686.09	24.9771	916.586	51.6368	135.323	427.803	101.096	-23.7231	58.3431	30.7041	15.5839	-7.88694	96.8489	-57.8032	203.657	50.5459	110.994	-1.48723	100.539	-30.9934	79.488
15.6878	38.7224	10.8369	111.01	94.2712	40.607	90.8451	110.411	31.1792	70.4223	49.7881	16.4512	49.8608	58.849	147.977	283.821	1.67352	27.139	21.1587	-21.8214	44.0297	12.6233	25.5513	-41.2019	23.771	98.525	108.573	5.04602	142.238	702.809	23.2374	895.546	68.6216	110.756	389.135	95.4274	-18.4351	77.3743	56.9634	21.3997	23.8509	86.8542	-45.3063	166.834	12.801	107.233	-0.835862	40.9525	-17.3756	64.5068
15.7877	-7.62024	21.6746	101.826	64.2768	4.97265	71.703	103.033	49.3515	69.0643	79.7806	61.532	53.0244	47.7424	138.868	294.001	-18.7804	22.0541	2.34068	-19.4479	59.6709	53.9494	39.8375	-23.2863	8.64812	115.006	127.893	12.533	133.385	659.994	27.406	820.539	64.6073	118.066	353.795	86.4104	-25.9772	55.1888	53.8244	29.6222	16.3471	74.997	-45.0794	188.768	18.8043	137.205	-11.2347	76.509	-17.4763	41.485
15.8876	18.8919	12.6358	116.81	72.9712	24.1841	74.1188	99.1882	39.9423	51.475	75.0669	68.6722	40.2463	47.8295	128.218	256.881	-11.6233	27.1837	6.51874	-17.4793	63.0111	3.20262	48.6661	-55.3573	62.763	69.7236	110.511	12.8448	115.228	647.842	42.6482	803.983	71.5105	106.423	323.18	93.4681	-16.4937	87.0514	47.9836	30.4141	22.2729	86.9984	-33.0669	175.822	-17.1543	138.568	-18.783	81.565	-7.79855	-7.49649
15.9875	9.83004	27.6989	127.089	55.7311	26.8961	89.9291	124.132	55.3896	107.162	86.5619	47.3683	32.6859	40.3031	152.298	239.148	-9.40052	39.2769	2.5413	-28.2901	61.6179	6.59034	41.3466	-38.056	2.59709	101.393	116.557	13.117	105.461	638.712	8.97522	758.12	105.815	100.732	323.845	82.3354	-27.1622	103.025	23.6188	23.4091	16.1859	93.6116	-29.403	165.906	-14.523	125.007	-28.9019	77.1947	-4.74499	16.4455
16.0874	-1.74007	9.52931	106.802	57.8586	25.0974	115.393	128.878	67.7934	82.4372	68.2482	43.2871	25.8478	58.2547	112.125	284.152	-10.6036	67.3739	40.6388	-29.3735	66.8078	32.3692	45.0666	-42.867	8.41955	92.4393	82.9186	28.951	112.094	584.487	24.1601	689.222	91.9111	92.9063	285.608	83.2865	-18.036	83.0852	54.0243	23.6089	-11.0564	91.1614	-38.3487	179.297	8.93739	91.0663	-29.6807	77.0456	-18.6582	38.2285
16.1874	17.9754	20.5398	85.9496	49.0058	25.0093	104.71	93.6651	74.2948	89.2324	64.6462	57.8176	13.1748	46.5016	142.201	275.688	-18.353	54.45	43.6774	-12.4289	29.6309	17.0118	16.7523	-30.1745	-2.4811	131.098	112.958	26.4223	128.018	556.234	24.3726	673.004	93.6422	90.8419	287.141	90.5511	-17.5593	65.5164	58.021	12.8367	2.40828	73.4404	-14.3338	174.456	18.16	105.924	-24.0815	74.8515	-12.9805	47.6335
16.2873	12.1949	17.308	65.8938	67.8572	13.9011	79.7714	100.238	54.8038	93.538	75.2185	69.3753	9.8871	58.4162	115.433	268.238	-19.3973	37.3372	14.8161	-14.8694	44.5069	9.38936	14.6821	-41.077	14.2813	115.005	115.087	25.1019	138.079	568.635	57.3526	621.182	87.4635	47.0593	261.542	67.3896	-4.34061	71.9707	42.5097	37.4419	-14.4843	72.0686	0.521879	151.74	-23.4787	80.3437	-19.0083	82.368	-7.47359	39.0491
16.3872	27.7623	22.1128	58.5771	86.2007	14.107	96.9667	103.639	58.2015	99.0356	63.5703	109.198	9.08775	63.3586	109.468	261.439	-21.4938	27.4662	11.8393	-31.3899	8.81372	4.22872	34.0753	-50.7639	4.96532	81.982	111.309	19.1014	118.646	530.05	25.8424	549.368	79.0538	66.5323	252.462	67.1473	-9.34812	77.2124	33.6387	25.0405	5.07052	81.3646	-18.2123	136.898	27.5258	66.2212	-11.9022	49.3492	-7.99585	21.2701
16.4871	28.1494	12.8993	70.6281	45.0573	16.424	121.856	94.5715	50.1165	82.1968	60.9775	64.61	15.9778	72.2477	94.733	250.582	1.96747	43.8272	16.2606	1.94463	23.6873	39.4255	26.149	-52.7578	-25.253	75.4466	120.074	-16.2025	103.882	537.373	40.7677	546.024	75.301	40.0996	210.358	70.8712	-5.81928	78.9809	63.118	38.7331	11.1182	41.949	-13.6468	146.136	-3.96056	55.6623	-0.270259	79.0815	-2.58336	21.7162
16.5871	11.8008	28.604	54.1722	46.8807	10.5479	128.812	92.1618	69.1427	89.7202	59.0509	69.199	16.1559	66.231	101.741	230.603	-3.37596	19.9433	19.8157	21.4269	6.24525	32.8356	0.370093	-26.8395	24.4425	106.841	127.228	-19.6323	119.474	525.822	11.552	528.591	71.8222	48.1994	231.288	78.5456	-21.1822	70.5377	43.7433	22.405	8.46732	37.2744	5.70381	182.056	-27.9662	117.424	-10.6297	55.062	9.11673	25.5978
16.687	22.8856	30.7177	48.2857	44.9882	34.1467	119.736	94.3804	24.2802	71.5207	51.4655	45.9853	6.17428	58.3931	129.893	220.097	2.31057	29.6795	30.9886	19.8954	27.7109	3.81409	20.9105	-68.5504	20.5105	77.5554	132.342	-12.0295	103.24	564.449	27.1627	539.837	66.612	68.4766	211.984	66.2148	5.45183	75.127	36.3745	19.0321	21.1093	50.5285	-26.2124	213.636	-0.925179	147.015	7.44962	88.3459	-3.28671	15.9594
16.7869	9.76825	20.3228	31.0234	73.0685	7.8711	125.264	96.7471	24.9748	91.9055	49.4005	68.8429	14.7448	40.5993	137.47	214.997	-20.0949	27.2201	22.9236	-30.7676	18.7069	-16.3236	57.7172	-48.2339	13.1592	101.369	130.782	-3.81492	108.466	516.918	45.166	638.548	46.6791	48.8181	225.558	66.1563	-7.67998	65.0544	29.9587	20.6852	0.589885	60.2569	-23.9339	215.495	14.2495	156.721	3.16187	103.882	-18.2422	-8.56103
16.8868	19.3499	22.4839	38.6968	81.7793	25.0901	104.304	118.042	46.2312	57.7299	54.0584	52.4968	12.5409	61.995	135.882	221.282	6.43776	20.3374	49.4017	-24.869	9.56317	1.97575	55.2966	-53.0846	13.5144	83.7514	151.339	13.7142	141.369	513.148	19.2181	621.963	54.0984	77.2057	237.948	59.4909	-25.964	75.8894	10.0414	36.0154	6.1959	52.126	-3.59556	218.404	10.3882	126.881	34.5895	76.2241	-15.3031	16.3777
16.9867	17.7516	8.63059	107.189	81.5054	39.9598	91.3135	105.767	22.6731	54.1382	49.1429	50.1239	41.1891	58.8612	125.859	261.514	9.41711	32.1331	23.1099	-12.6569	22.195	-14.0527	47.1343	-26.8164	10.5675	102.987	141.864	39.852	110.253	481.599	27.2042	583.078	44.2582	62.2436	209.102	77.0111	6.85048	79.3086	19.3683	41.2002	-1.52305	49.9391	-29.3059	192.529	12.2091	102.997	40.3793	49.8415	-14.8198	4.99429
17.0867	25.1028	-11.0397	169.952	71.372	28.9019	98.8935	158.976	38.4603	45.3642	38.6086	-21.4712	55.7917	37.1005	115.244	258.16	23.1186	31.4895	27.5425	28.1471	-5.96787	-22.3368	37.6997	-45.8274	18.9273	84.5006	150.757	25.3989	132.749	476.327	-2.06548	567.853	49.3008	72.3328	218.326	69.6921	7.08435	83.0563	11.7553	38.3711	-2.70283	53.1596	-4.58746	181.756	62.704	81.0055	29.9402	50.749	2.13981	-6.34017
17.1866	20.6891	5.97271	144.626	85.1314	35.8187	99.0591	366.204	57.6257	93.0789	47.8331	-10.5754	34.9813	48.7064	119.335	236.032	9.97714	14.7449	17.3893	-26.8512	-31.3078	21.8363	33.6302	27.6797	6.69354	94.0637	158.912	38.6161	95.0554	449.127	10.0355	609.61	61.3741	136.758	209.386	53.6239	-18.5772	63.0808	-4.56992	29.6136	4.36259	105.508	-3.04164	127.435	40.7242	72.2547	47.1774	35.9079	59.9242	-0.621316
17.2865	16.35	11.7407	128.894	97.915	34.2932	96.8553	476.848	26.4481	103.422	31.7306	-0.93137	66.3658	31.1112	114.639	244.04	31.4941	24.6597	41.1841	-16.622	27.7567	-13.1411	39.8266	31.4627	-6.88176	78.3397	120.274	68.132	96.7282	395.269	31.742	565.826	56.752	120.142	208.981	61.2594	-4.57707	89.1796	-3.68558	41.5448	10.3146	87.0179	-0.344309	140.353	42.1316	75.1571	40.1845	49.4845	66.2905	-17.7567
17.3864	34.5126	10.6725	103.195	73.2808	14.836	105.858	651.215	38.8759	88.6123	15.862	-11.0278	57.5285	27.4957	119.208	233.07	36.2598	19.7808	34.7582	-10.5234	16.6629	-17.61	49.9888	58.0668	3.3896	58.0855	131.957	73.9803	81.216	436.443	23.1464	581.362	86.0367	98.7094	196.988	79.7841	-21.5282	87.7239	17.3637	31.4929	40.4682	87.245	-40.4907	125.703	70.4085	97.6214	36.6175	52.4134	43.5532	20.4388
17.4864	39.1125	11.7298	106.954	61.8805	20.2943	100.245	781.678	25.3997	74.1045	0.862706	0.655479	46.2848	31.291	101.998	242.828	32.2975	35.3097	25.6986	-21.6309	23.7716	-19.4977	46.6138	62.7519	-3.92372	68.7683	138.511	62.8262	96.2638	403.157	43.5837	635.147	78.9781	92.4031	187.326	72.987	-13.712	72.6376	-7.7656	27.3167	11.4169	90.1804	-15.2158	128.909	79.7845	69.658	18.1048	51.1118	51.7225	16.4785
17.5863	18.235	10.687	86.6983	75.1088	35.1634	104.913	944.075	38.6514	83.9085	-3.67792	-9.79288	35.5726	33.1192	97.5127	231.883	43.9262	15.3895	30.4207	-8.92484	15.9492	-18.3696	23.432	65.5226	10.0798	70.6722	124.608	89.6112	100.427	392.025	44.6876	561.71	52.3523	71.904	196.876	63.9229	-7.29968	96.6028	14.4899	39.5374	9.5374	70.8346	-18.9625	129.786	56.3803	61.2895	27.4465	32.6164	47.858	23.7678
17.6862	26.2412	11.4224	63.9734	85.3514	21.4512	97.7508	1072.34	25.4514	97.6377	-22.586	-2.99364	42.9994	24.9377	84.4425	232.218	101.37	7.54923	21.6432	-22.9517	21.6846	13.5512	8.69483	78.6932	11.0811	64.6071	147.135	101.409	97.2915	367.138	26.0794	550.166	78.1891	59.0063	158.399	54.0564	9.13268	92.251	18.1194	23.041	7.78149	92.5991	7.04077	151.243	58.4375	67.3181	36.2654	58.0623	48.9083	7.72182
17.7861	10.3272	-13.625	48.0206	63.0682	20.965	105.484	1201.52	42.3172	84.2744	-18.1995	-18.2251	40.7811	20.1636	108.748	193.147	114.707	7.47251	21.3986	2.62625	27.2621	-5.18356	-4.81189	51.3335	25.8184	85.6088	126.12	183.214	86.9898	354.652	25.0417	518.87	81.0906	88.7258	175.096	42.5115	-1.81659	104.791	7.09121	26.4285	4.66324	64.9906	-0.529543	163.371	63.8822	63.657	58.6039	66.3127	85.2956	5.21965
17.886	19.2822	-0.13253	41.237	84.8092	14.4352	63.3217	1341.23	26.1915	75.4846	-25.2685	-12.1768	20.8341	31.4173	47.8822	207.72	178.268	13.5463	27.5321	13.4578	32.4418	-31.6748	16.9901	49.2213	24.891	91.285	84.6252	171.087	80.06	301.417	21.061	479.637	98.6666	74.92	168.658	70.2649	6.5937	91.1386	-16.4571	34.4425	17.7228	77.4339	-6.99477	150.822	84.8987	34.979	42.8269	80.5008	77.8613	6.63026
17.986	20.9305	-3.95277	57.2905	81.0297	20.8621	69.2721	1344.16	3.3717	74.7139	-31.8767	-12.6436	32.4636	2.77067	75.6669	220.012	128.381	44.6844	44.036	-15.9853	3.02465	33.8091	5.34761	39.1619	18.455	79.1613	77.5478	136.36	69.0846	317.23	36.4076	454.353	59.6809	31.0026	167.499	46.6742	12.8293	111.248	-6.00483	23.9922	1.17794	75.1414	14.7533	155.439	34.5056	36.6927	57.7364	72.6143	72.9927	-5.46723
18.0859	28.0268	7.68246	59.3883	67.5936	35.4885	65.8846	1294.64	-25.7013	99.023	-31.0636	-18.3006	36.4647	30.8308	69.5184	208.084	147.948	24.0726	26.1525	-29.3891	-5.83141	44.727	27.7357	46.883	-1.16764	108.326	110.183	140.988	64.6067	322.653	60.8852	458.444	65.505	50.9083	132.675	48.6162	-6.56695	203.552	6.04681	51.111	1.18161	74.934	11.2103	162.971	46.8666	64.7293	62.1162	74.3132	77.694	-18.725
18.1858	33.8985	-10.1502	94.1048	70.1505	20.8707	64.9559	1242.49	27.8539	84.8311	-35.2614	-15.0749	36.7327	32.4081	70.4435	208.449	181.883	12.7311	5.76293	-8.56601	-18.122	53.5109	19.6417	16.8052	4.8411	91.0337	86.528	155.434	65.0837	318.635	49.3584	444.367	54.9646	78.3978	161.697	36.3896	-16.1566	171.97	-18.6804	44.7774	16.2052	78.949	15.2412	188.023	21.5152	79.9404	47.5449	66.2383	79.0184	-10.6502
18.2857	29.0719	0.907775	52.0009	54.8197	16.234	31.7516	1108.63	12.7722	100.673	-37.6988	5.23844	36.7994	31.4813	53.6156	187.842	122.512	-8.24568	-1.14374	-5.02084	-10.715	18.1334	7.43025	15.4019	-3.86512	111.309	85.5822	143.896	71.0721	318.417	48.8212	404.997	46.4699	46.2535	142.427	53.9455	-16.1351	163.419	-23.9948	43.4571	14.8488	70.8372	1.03032	184.469	5.87	108.153	15.2999	94.6335	91.2935	-9.48364
18.3856	31.5346	1.06102	62.421	39.9736	24.0577	24.4039	1015.48	-24.1495	79.6672	-18.8781	-1.19643	29.2231	48.1757	29.8016	188.508	109.769	18.8853	22.2858	24.3404	-16.2424	3.90179	25.364	27.6767	-3.71594	137.411	92.3472	128.391	64.1214	300.942	76.05	403.416	56.5443	103.13	149.689	50.6463	-33.7967	144.659	-0.473514	12.6039	24.5168	49.0787	30.7206	191.021	25.6847	78.6961	47.913	80.3439	60.3896	-31.1158
18.4856	34.1219	16.6142	48.1621	44.1241	3.18739	53.9201	950.775	17.0081	71.9489	-21.9226	-6.62412	24.9005	42.2344	56.3757	146.731	84.2578	20.4621	11.3876	4.1206	12.8308	22.0286	33.187	-11.1593	-14.1006	93.7933	98.7101	148.146	81.2706	288.472	61.1518	362.478	64.8186	92.5888	135.476	43.7457	-3.82381	114.311	-17.8579	25.1949	1.50208	43.1655	11.0771	164.373	35.103	123.941	42.6441	39.2527	55.5794	-8.74544
18.5855	27.2486	24.2063	37.1858	37.8289	24.309	36.2678	885.491	7.87758	55.2133	-25.9622	-2.31051	31.9792	25.3107	43.7887	208.655	68.3149	34.4392	9.70743	2.84951	29.798	-0.516449	55.4122	9.06428	-17.592	100.13	86.205	92.1323	109.895	296.767	17.7227	352.474	13.0703	102.377	128.323	80.1926	6.5973	120.621	10.1257	18.3921	-6.0962	54.1002	-10.2881	156.849	55.9324	160.502	10.3139	44.3606	36.7112	-6.42363
18.6854	36.645	13.4484	66.1188	48.1551	34.1225	34.5903	834.338	-5.97572	48.6746	-18.366	-35.5499	15.0478	18.2171	87.1284	171.736	48.3814	22.459	69.1793	-29.9725	5.70226	5.49765	68.7616	3.80093	-12.6224	83.5126	86.3989	98.775	108.029	320.853	34.5187	326.863	48.1208	92.8724	157.355	86.3146	-13.1699	99.5157	44.9948	-9.07912	-3.95716	43.3443	6.63683	220.727	46.056	149.192	17.3857	71.8712	19.089	-13.894
18.7853	52.2863	27.622	62.11	64.5967	29.6231	44.0349	804.414	-24.608	56.9651	-27.6088	-7.04067	17.0929	13.1179	98.1957	184.448	60.7505	7.58786	35.2474	-24.3069	8.26603	-0.159113	50.1726	-5.83683	-27.6206	93.4016	64.0449	88.2799	166.295	314.046	35.4018	329.954	24.8588	71.9501	172.081	92.6845	-16.2501	129.447	19.7195	9.48891	-0.877742	24.6947	-4.4019	240.274	48.1309	130.457	2.33035	102.629	37.2634	-20.1221
18.8853	46.7383	31.6017	42.9153	60.1797	30.0315	48.9286	834.802	3.61995	48.1437	-20.062	-30.7613	20.6567	16.6822	102.095	181.829	54.3065	30.3093	46.2865	-2.03755	26.0962	14.5917	18.8704	4.32912	-22.6767	109.722	86.306	73.2912	157.221	278.714	45.0568	329.371	6.03353	70.3931	138.631	95.1444	-24.8856	140.749	45.8908	29.4128	3.89194	64.6124	-23.0719	278.418	63.2465	128.55	24.2814	83.1691	31.3718	-20.9059
18.9852	34.418	42.1815	34.0215	52.4312	45.2732	50.9316	963.44	-16.6183	38.0254	-19.2721	-26.2955	28.2185	49.6594	124.138	178.621	23.4155	22.0524	39.959	-5.48919	3.82853	13.492	21.1044	-5.28474	-32.9333	120.348	104.313	84.6905	173.78	276.387	30.0643	297.195	6.14178	62.6375	144.325	74.3479	-16.0358	135.802	57.5921	13.5368	19.606	69.5583	-19.9028	329.627	70.0271	85.6173	19.2428	94.3425	31.9291	-11.3311
19.0851	40.1774	29.7346	39.6684	54.7831	39.0613	34.0566	1081.89	-8.61378	58.1953	-18.4136	-12.1081	28.6978	46.6535	99.8266	192.476	51.8445	21.271	44.0621	-24.0666	26.0047	4.50175	70.0664	-7.3753	-12.376	98.6103	142.303	122.725	149.124	316.44	31.7688	300.897	19.9597	105.375	127.364	108.213	-26.7358	118.647	48.4004	19.7828	7.68075	43.867	0.0995198	355.009	95.528	91.6142	22.861	130.997	37.1054	-4.68666
19.185	57.3197	10.6022	26.3458	79.906	30.7658	54.3843	1077.1	45.0419	84.0448	-25.5156	8.79973	-0.959131	69.3279	101.401	204.23	40.4098	24.513	9.34533	-25.4599	6.43588	34.9428	68.6577	-5.35664	-12.3581	122.21	154.348	122.727	128.519	304.577	42.9843	278.202	24.6729	73.5505	116.26	112.758	4.00705	101.201	17.1107	59.1097	-18.6921	50.4234	-31.7536	353.214	75.1331	94.9995	18.8028	88.6216	48.5523	26.4713
19.2849	24.9434	26.379	26.9041	39.6057	26.0108	20.7114	1049.17	45.549	83.3064	-5.15353	-3.87438	-1.21193	51.2793	84.4643	215.681	38.8155	15.6103	35.8323	-18.4348	27.2574	67.9495	44.9123	-7.95186	-9.24132	97.8535	137.043	126.764	137.258	326.505	7.57896	312.164	50.0384	86.0748	133.582	106.536	-10.8268	132.778	12.4847	31.7577	7.83549	14.1568	0.589597	414.549	67.3654	91.6125	41.3226	94.0388	24.5222	17.533
19.3849	57.6369	34.8564	30.1656	47.4029	42.6938	24.3173	967.235	11.6867	70.584	-13.9697	11.8705	-8.74756	31.6353	78.1281	218.673	23.6421	8.36221	17.5422	-33.8011	21.861	37.1814	76.205	4.14334	-9.81622	98.538	121.829	99.3519	94.2572	308.264	55.5527	286.48	43.7507	79.8359	135.076	89.5862	-15.6365	122.041	22.0255	32.6841	-29.721	45.9101	-14.213	428.874	73.1689	110.187	35.5417	77.4065	6.28094	3.30862
19.4848	45.0726	18.742	60.7111	32.0866	22.7802	22.5962	900.511	7.71958	46.1134	-3.36125	2.94119	-1.98388	24.3678	77.0117	233.695	-0.0663923	30.0325	42.7921	-24.4534	50.862	-3.60783	83.4434	-12.8498	-16.4996	97.1429	156.419	90.3825	121.04	372.766	36.9268	347.72	77.7766	83.7544	140.29	157.192	-20.1493	107.322	3.2199	19.9296	-9.24633	45.8528	-6.7481	418.302	95.1484	102.849	49.3019	91.5359	-0.826792	11.9115
19.5847	32.1853	34.718	34.9687	50.604	0.668764	24.8226	864.344	9.39155	66.4893	8.59294	-12.4767	-1.40973	37.5286	65.5409	215.9	7.49431	40.8089	52.6008	-8.70813	-7.56646	52.4092	77.6153	-18.0936	-24.147	116.559	141.811	102.407	116.573	395.214	46.6483	348.91	50.4786	70.423	126.435	130.932	-14.8115	84.8573	18.8663	58.402	-5.07098	49.7056	-0.568499	423.259	103.98	93.5112	48.5791	108.076	12.3968	-1.47424
19.6846	44.0424	19.8954	13.2243	55.1766	29.7131	40.9851	958.058	23.7398	60.1774	2.52664	47.7464	4.74311	47.2236	71.0019	222.061	8.6356	-3.78753	10.1744	-7.90416	19.3486	17.5823	28.4874	-8.63021	-4.81066	109.142	157.292	100.649	107.564	377.503	28.163	458.543	48.1763	94.7674	142.32	118	-25.8047	114.922	37.2992	36.9248	-23.6169	44.6398	-9.58798	388.403	71.1625	128.996	29.2438	82.9557	23.1962	16.101
19.7846	30.2872	37.6074	6.54394	60.134	5.75023	7.67504	1163.14	-9.2224	73.0118	-1.13979	62.3626	13.3342	46.0191	46.2276	213.739	-1.94362	-14.1208	17.031	-15.5056	44.2632	-19.9779	-18.2142	-30.5209	-1.01169	99.0656	169.141	111.212	110.251	324.376	42.4984	406.1	59.4349	65.6841	120.63	82.7583	4.44064	66.716	12.6737	26.4923	-26.4145	41.9794	-10.9944	367.177	96.3407	128.851	19.8411	77.8416	14.5858	2.0331
19.8845	27.5067	15.7557	-3.18632	70.8934	16.86	24.2667	1410.19	10.9347	51.8402	-13.7127	23.0572	7.79622	41.5304	51.0204	178.038	10.0645	22.7294	13.4478	3.32073	24.5622	-14.7582	18.2904	-6.66604	-0.083912	150.898	175.956	70.3714	86.7468	302.138	33.5131	383.704	82.8419	52.4258	124.433	78.6183	0.0578727	111.59	21.7528	41.2685	9.23904	71.7355	-10.7399	330.187	46.8355	143.934	40.3011	86.0655	2.85456	12.997
19.9844	15.0486	29.2508	9.40187	57.0831	43.5379	25.7302	1570.61	17.5531	40.6861	-34.3542	-35.5747	5.09573	29.5043	60.6568	193.223	11.2084	15.2568	16.3128	-23.5379	13.8088	-0.0604953	29.3091	-4.1371	3.56812	148.701	134.518	61.3929	112.744	286.668	42.9876	347.84	81.0897	66.8718	132.742	90.891	14.7713	90.7164	9.11627	37.9393	-6.94132	54.6195	4.8099	323.061	74.4723	104.052	36.9604	113.918	-4.70447	15.2396
20.0843	13.1317	30.5787	-1.08922	49.7963	31.9922	11.2712	1651.63	5.86215	30.5799	-25.1852	-23.4111	-4.17974	41.1063	41.7843	199.606	12.0554	10.2029	24.0195	-24.6224	39.9382	-14.7774	2.77802	-18.7997	22.8423	120.377	182.034	62.2709	67.1423	282.617	53.1504	353.957	82.1339	72.8622	99.6623	88.935	23.9732	90.6585	-2.72382	62.6304	-6.9543	56.5273	-13.6648	281.842	61.2521	97.6446	53.7052	103.313	-13.4969	-5.73098
20.1842	13.9914	19.6175	10.8148	47.0009	27.5108	9.46555	1790.29	5.58802	9.76673	-27.499	6.06202	-4.1746	33.4061	35.6586	174.635	29.9694	32.3479	28.5736	-5.2517	-23.3846	-12.4188	15.8138	-29.1728	-1.90154	110.929	180.313	81.878	82.8863	303.617	2.64508	374.714	67.9251	79.4191	132.668	74.1058	-19.8164	69.161	10.5917	52.6329	9.98152	52.1033	20.2494	268.897	57.3426	112.891	14.3097	117.399	-27.1718	15.9061
20.2842	3.15691	27.9498	1.48741	37.7833	32.643	8.28293	1862.8	19.1788	24.6659	-38.0251	2.99018	-6.24972	24.9408	24.9794	182.64	17.5037	23.1184	25.1487	-8.10806	0.963428	3.20035	12.8118	-34.314	-3.43204	125.824	166.113	89.7257	83.6359	269.144	38.6959	459.067	53.6681	57.3952	130.461	87.5545	9.28254	108.573	42.1725	36.7602	-15.6473	67.6544	39.0241	297.83	73.9605	137.933	37.5735	68.569	-3.29861	-21.6085
20.3841	14.6549	2.18182	16.3128	61.2324	30.6808	25.5159	1874.52	40.4741	26.4646	-23.6048	8.13486	-6.94801	72.0792	43.0716	183.234	4.31617	24.8867	28.1122	-48.472	55.8612	-7.82657	2.72611	-25.1228	2.75046	142.611	132.437	108.868	61.452	234.185	13.2088	621.459	36.2298	56.1739	210.739	79.9692	-18.8991	83.0529	29.2197	7.33036	-12.9153	93.0833	62.6942	273.006	91.7532	92.6281	21.0549	67.1153	3.90914	29.031
20.484	-0.83945	16.0128	27.6956	54.2776	25.892	32.0388	1946.23	-10.7912	27.2379	-41.1431	3.19332	-6.97148	77.288	39.339	195.488	-4.27688	23.9351	22.6587	-19.216	51.2087	9.14176	-1.81952	-15.529	5.82837	140.316	152.091	87.9058	113.544	226.074	55.036	790.372	87.478	95.1016	229.42	124.441	7.76639	79.1451	13.3684	42.4667	-6.02238	63.6384	35.4587	215.475	84.8692	92.0319	21.1661	111.93	-14.0706	33.4415
20.5839	1.42926	12.7535	9.83672	36.73	25.7539	24.434	1896.26	-19.34	25.6635	-32.8324	23.6145	4.8144	88.2918	22.541	216.471	-15.5967	8.6118	-3.1808	-2.91843	45.7584	-5.81283	-10.0438	-23.2982	-14.7976	180.54	129.515	70.9563	110.583	234.546	38.1424	945.691	75.6795	142.935	167.425	148.543	3.01599	49.7952	48.0411	6.04178	10.7455	81.1068	31.4159	225.41	61.3087	55.2562	25.4668	60.62	4.96748	-0.33451
20.6839	-11.7166	15.7435	15.1754	40.6001	12.1512	39.6919	1780.29	4.54397	21.4266	-29.0058	15.6869	4.15239	95.78	31.8414	201.553	-17.2503	1.61886	-15.6141	7.56257	43.29	-27.4084	15.3604	-45.1919	-14.4175	195.622	124.407	91.3821	100.881	222.163	27.8865	1154.84	64.9001	159.016	113.356	135.231	9.60782	65.8358	5.72581	46.4894	-27.1402	69.3886	30.8124	214.704	29.3104	90.196	-8.92431	115.923	20.6875	-39.6773
20.7838	15.9519	18.9931	18.4815	37.612	26.3053	14.2931	1673.23	5.43753	19.5925	-28.2379	14.7223	1.38759	104.681	22.1171	210.165	-23.816	15.4608	-2.50017	18.1603	30.4535	-26.8196	6.11184	-29.9831	-3.50636	186.369	125.928	58.128	65.3839	191.03	54.7923	1336.86	89.3	151.863	109.356	144.263	0.978492	73.921	14.3211	49.4061	-12.2753	73.089	25.7906	171.476	61.0855	99.9009	8.03811	68.4579	8.92044	-16.1582
20.8837	4.57845	16.4249	14.9081	43.0632	12.7155	16.3729	1572.61	7.0881	15.9345	-10.8656	20.8854	-6.76039	99.2654	23.8789	191.273	-33.3503	18.1203	2.45359	13.4242	42.119	-6.18663	9.77242	-16.7655	-14.1378	182.149	113.523	26.8922	47.6609	192.129	79.0143	1438.52	71.5864	202.898	114.261	144.091	-4.27306	72.7709	4.55007	56.6301	-1.69889	125.154	24.2935	145.463	66.1834	88.0055	8.09008	60.2115	-10.0815	-0.666499
20.9836	-2.05889	-0.352447	13.4559	40.2534	36.3513	1.63914	1476.91	13.175	8.24198	-12.8182	11.7131	-9.27478	89.9658	53.3857	208.271	-35.3102	1.12898	5.54088	-12.0588	34.3403	-39.1972	16.3077	-9.14795	-15.1366	172.377	106.343	65.6374	59.1502	163.167	63.5129	1547	95.8308	209.691	92.755	172.748	24.9679	92.1632	20.9685	46.0035	-4.1389	90.9527	27.5939	148.265	60.8768	102.674	27.3484	58.2998	-10.3561	-30.8006
21.0835	11.9958	10.7842	2.661	45.3071	32.3235	13.0722	1390.84	9.09905	16.0694	-11.1203	4.65051	-0.0720606	102.339	75.1624	174.249	-57.8324	39.8906	0.206934	-21.4193	39.2449	0.193565	33.6016	-29.3858	-25.3822	149.236	90.5445	42.0225	47.6347	144.194	50.3971	1496.05	95.2493	168.135	80.2257	147.208	8.32758	56.4324	12.4606	33.5005	-10.1757	104.233	-22.6764	118.987	28.5708	120.136	20.1451	37.5663	-18.6968	-10.2995
21.1835	-0.306426	14.6231	0.939532	43.8809	31.2245	20.0567	1330.71	25.7565	-2.31457	8.40251	20.5705	-8.62078	86.6771	58.4639	181.801	-44.4069	28.0312	1.30379	7.31631	20.7451	-14.688	25.113	-21.8495	-24.8941	124.97	94.0238	76.7082	55.5511	148.184	35.6658	1408.04	114.43	158.324	89.1005	133.032	2.25387	85.7647	11.0834	33.2114	4.80251	76.6958	1.77747	143.752	68.2238	143.619	23.4034	58.6902	-3.07136	-16.2845
21.2834	24.9834	20.2992	11.2546	70.7533	24.1424	4.27375	1318.95	24.6051	6.69391	0.0100855	-0.452955	-14.5163	91.6637	41.9529	184.932	-32.5705	25.3481	10.2871	6.58672	17.6125	-36.738	20.605	-44.6326	12.6774	107.102	131.105	107.161	72.5768	139.272	18.2323	1404.62	25.1674	97.3438	89.22	109.998	3.78906	83.0124	-16.672	32.6069	0.415852	97.5377	5.74393	172.493	57.2407	107.47	27.5885	35.7694	41.0721	-17.8318
21.3833	21.5318	2.72434	-2.20205	41.3076	44.1761	14.1164	1336.03	-6.08755	-12.9093	6.46201	11.123	2.92927	86.2657	37.9775	175.526	-15.323	11.6542	22.0763	-8.41493	5.31692	-4.60426	18.2638	-43.3728	-27.0339	105.656	163.567	78.3509	45.6145	120.129	28.1504	1313.64	8.25471	105.427	76.9691	100.892	9.38481	75.937	-15.2968	10.9791	-0.298564	105.648	4.23342	172.327	60.6033	113.986	53.3303	53.9934	13.351	-13.0334
21.4832	-3.38158	0.404519	-1.82761	53.5045	-2.67528	17.0063	1458.68	-7.6488	-15.0115	11.8041	-13.5195	-4.59539	69.6796	30.43	177.031	-16.1732	12.4285	18.0538	-30.5016	52.6202	-7.99578	19.8871	-38.7834	-14.073	108.294	115.597	63.2587	43.9182	100.189	46.6176	1226.69	18.4869	110.209	100.096	75.4385	-4.15516	30.3037	-13.3172	36.5113	26.9448	100.556	14.6614	197.41	60.4562	65.1071	37.1337	58.4919	-8.72907	0.58688
21.5832	6.62133	7.81952	2.85057	59.9996	18.3648	15.5687	1460.82	-9.09168	-0.883764	-0.943795	17.1286	-10.1815	64.3407	38.0331	181.814	-28.4679	19.2057	11.7034	18.7477	-24.9668	-6.71019	11.5334	-32.4162	21.6157	100.611	129.299	56.1709	35.5931	111.787	22.5421	1185.92	37.2443	129.847	94.5433	75.1833	14.4846	78.6271	-20.2829	52.0949	25.6462	81.6847	5.67403	194.538	37.4432	79.8977	54.5592	18.9834	4.74291	-1.95475
21.6831	18.3095	4.04555	0.489692	61.9813	36.7537	15.6664	1465.73	21.3957	-4.41046	-13.6199	9.49426	-13.8352	63.9304	32.4353	185.806	-20.2431	4.70596	3.31405	15.1775	8.2407	13.279	14.7056	-10.8297	27.9019	103.399	118.867	87.2852	16.9918	96.4052	26.7787	1105.99	70.7036	119.117	81.2433	80.9702	1.29735	94.6523	-26.0586	48.8111	21.842	81.6093	12.3489	176.113	61.8962	85.4397	52.5231	14.7543	5.30467	17.9878
21.783	4.57086	10.255	18.6666	58.3577	-4.50993	4.17066	1382.48	26.5419	38.2261	-2.68731	-16.7064	-2.75716	67.1543	38.2698	153.291	-32.0264	4.15919	28.2358	-13.7684	-0.986907	25.0607	19.2383	46.1114	-0.345449	78.7724	111.887	96.8151	31.6723	87.1519	39.5214	1006.03	92.2639	122.599	62.069	89.0608	-17.4434	77.648	-37.6653	25.0772	9.08204	91.661	-1.52803	159.626	78.1128	59.3191	49.5327	51.1906	56.5156	10.9029
21.8829	9.72194	3.63036	-1.91563	39.4814	24.4965	0.0925508	1320.82	15.5344	28.4931	-4.16157	-21.2201	11.3185	65.2866	29.9195	160.705	-10.6016	5.69578	25.0824	20.7251	-3.86017	11.8235	2.91276	50.7426	22.8576	97.7094	105.865	93.0074	11.7988	99.165	31.3186	980.437	69.3099	114.013	71.1943	82.4082	26.9367	99.2028	-24.1167	13.6587	11.6954	63.4427	18.6706	169.856	53.2585	50.7531	79.2975	28.1826	92.1589	-12.791
21.9828	11.2188	-1.9678	8.5847	61.8314	5.60852	1.85247	1299.19	25.0309	28.8553	-10.671	-1.83173	5.28546	84.3911	37.2593	122.953	-9.28514	12.4338	26.3293	7.54483	-16.8418	51.6628	-7.72228	66.4237	4.62136	71.6256	92.9417	117.349	29.2897	56.5372	35.5678	971.094	81.665	66.7999	111.99	62.4062	26.9578	115.528	-25.354	43.6316	24.2149	65.0452	15.1571	191.315	44.8327	60.1054	68.6587	70.3039	102.995	-17.3623
22.0828	7.42044	-8.12811	-22.3786	76.0197	8.41986	23.0166	1230.7	17.4479	20.1883	1.48068	11.5192	4.90692	84.2849	40.3546	121.997	-15.6326	-7.02869	-7.28666	1.51863	-12.545	136.508	-8.85279	76.3503	15.0805	71.6063	92.8293	125.048	9.99912	75.3074	33.2825	945.105	36.4721	92.619	80.1593	65.5195	52.1062	90.0389	-25.2781	38.7755	13.9777	95.6282	-18.1995	179.24	62.9879	45.5402	83.0572	48.0597	89.3005	-10.92
22.1827	1.08805	-8.84265	-15.4969	89.4285	38.0519	-1.99998	1237.51	2.92974	13.2232	14.35	-15.5245	-7.83356	69.9608	17.0078	136.109	-15.0345	-3.99768	-17.7032	9.64281	10.9037	160.234	-1.4025	62.0495	29.7402	120.274	83.5425	115.739	10.1862	36.1973	33.2083	869.847	51.6724	74.4285	98.9983	62.037	42.8392	91.9254	-6.59482	19.3625	26.2968	74.3979	21.1349	253.821	22.5172	31.1324	77.0559	48.3105	72.9775	-21.4421
22.2826	-7.57922	-12.6307	2.92474	90.7605	26.9739	2.35448	1238.88	13.2886	3.013	-3.67231	12.0901	0.379311	74.8388	12.7483	122.599	31.6818	1.13415	0.00865716	-19.8685	32.5179	111.331	-17.0756	41.0771	39.6368	72.9289	86.5346	149.489	7.46998	74.9812	40.3351	878.807	70.444	100.812	89.5134	80.5729	27.6739	113.537	-36.7883	23.2144	34.7461	57.4149	17.8446	236.912	32.4751	26.509	53.6868	34.954	90.2083	-9.72758
22.3825	15.9806	-6.75198	-11.5935	88.0702	22.5951	12.4663	1227.48	35.0112	13.7819	-12.7391	3.61752	4.10848	69.7736	23.8573	120.548	-3.89794	26.5646	2.3347	-23.435	-29.7159	87.6132	-9.99706	65.1325	47.0814	96.3325	123.065	153.467	19.0658	41.3271	41.8531	830.256	52.7517	65.7047	104.221	84.3946	25.4943	125.355	-40.6239	38.5226	-9.70089	46.2707	14.7683	252.455	40.0578	42.7933	64.4033	32.9122	116.455	1.27711
22.4825	24.684	-1.32597	-5.57843	69.2245	28.4859	0.873731	1180.52	13.8578	3.01064	-6.93736	-27.0225	8.43581	62.4092	42.6452	108.352	-0.459649	15.9365	23.7195	-15.9152	23.0533	59.2066	-1.16941	70.9988	38.5701	109.081	96.9678	126.507	15.6707	22.2863	29.9864	770.954	28.7634	59.8692	84.7173	57.4104	19.8293	127.284	-23.3181	53.4142	22.4915	43.9963	15.4936	214.281	27.2123	53.6512	93.8808	28.7449	101.186	22.5876
22.5824	12.8789	-2.21276	4.66342	63.2398	20.2766	2.20834	1130.14	-7.09416	13.9856	-15.0557	8.13481	28.5289	97.517	43.2373	100.028	-24.1179	15.1555	47.1344	-1.55928	3.04911	37.3666	11.2007	74.277	20.3636	75.8848	114.985	97.6538	-1.57422	28.7668	49.3773	725.503	64.5195	102.046	56.5027	58.285	32.4214	129.635	-23.3224	11.4632	20.4851	47.1725	-10.3713	198.286	55.6976	44.0547	103.352	18.0314	88.0692	-2.01009
22.6823	21.4199	6.84356	2.15138	70.5146	18.2891	0.237639	1103.01	3.17923	27.0061	-16.6476	10.7149	24.1071	129.432	50.7454	97.6851	-30.606	44.6538	74.2616	-1.62609	-10.1386	55.597	25.1856	58.4091	18.4696	97.7123	86.8965	100.839	23.6279	95.2262	32.9969	689.611	44.2576	91.1104	92.7289	47.5759	13.0671	133.752	-38.7874	14.5808	22.0549	57.7919	-0.0233553	214.959	71.0062	62.1642	93.1783	32.4511	116.945	-8.03647
22.7822	20.3425	3.25968	40.65	80.2629	26.185	2.08146	1071.48	-8.2373	21.8687	-12.01	17.6407	27.8464	126.085	44.4134	87.4124	-1.4145	27.1978	46.1225	-19.966	-0.558892	46.8731	12.8061	58.9537	27.5769	112.337	87.5512	125.22	15.0687	125.996	13.1949	684.515	53.1763	93.7187	94.8087	53.6626	24.9074	131.376	-57.4342	31.8069	8.49665	78.1438	44.6874	209.635	76.545	96.0052	61.6942	36.7512	132.843	-1.49348
22.8821	15.0258	13.3498	12.4679	73.4366	23.515	-2.73221	1054.73	9.02538	29.3939	-21.9947	-2.37203	18.712	145.031	50.0493	80.8579	1.2032	10.3522	39.1329	16.098	-8.41375	67.8878	13.1204	48.233	1.3745	91.5695	90.3462	167.827	7.1338	74.248	42.7364	611.471	49.4585	91.671	91.2934	50.1348	1.88575	115.345	-43.9424	31.5348	5.785	77.9757	17.1446	185.674	68.8126	91.9525	101.116	30.2515	113.522	0.941633
22.9821	16.4893	-1.92436	11.8738	99.3815	19.028	-5.60455	994.547	0.41987	37.2688	-14.3206	14.0807	23.5023	127.192	36.8371	74.318	-26.6873	12.084	22.9164	6.95823	16.9602	59.9111	31.1634	70.6626	32.2612	114.391	81.4077	169.359	22.9243	82.6003	68.0901	565.264	29.8899	46.9098	59.261	56.8738	6.02108	134.691	-32.5585	29.077	-5.47668	61.2424	12.5512	195.608	51.2564	62.3656	88.5066	31.874	160.054	-31.7389
23.082	12.774	4.39657	0.720455	73.1627	28.4768	7.04854	966.336	12.7865	27.6739	15.748	30.0755	23.0681	103.452	67.1527	77.355	8.42305	4.63546	7.01124	36.9227	6.68636	25.8393	15.8595	49.6202	22.1712	111.937	107.023	197.156	31.0898	90.3236	19.6275	533.288	58.3743	88.9298	78.499	70.4637	6.08503	104.29	-51.0019	36.4324	13.7944	71.4642	17.0562	185.189	41.7965	46.5865	69.5346	41.0404	157.645	-17.1193
23.1819	22.9842	2.69827	9.02381	112.384	38.1963	1.90142	904.972	11.8051	19.3826	8.79693	25.757	39.1104	103.785	45.2458	106.283	-17.8662	9.6336	13.5888	56.9768	19.6346	51.8781	-0.337291	46.4567	44.2631	117.898	78.9144	190.779	69.8915	93.2251	13.7414	518.904	60.7359	64.4594	83.7967	61.4351	24.5253	106.253	-50.3986	35.5399	59.9306	45.1139	5.03962	179.089	59.2942	39.7792	72.1682	34.2386	168.82	13.9337
23.2818	14.3563	-13.6768	4.47244	95.4266	32.0968	0.439974	825.678	-1.13177	36.6707	36.2578	19.2153	36.0936	74.6699	50.2051	127.031	-27.389	0.935002	10.5912	29.1307	67.9374	36.5653	2.46705	46.8982	36.577	103.04	96.5691	161.512	86.1491	108.655	38.7183	519.314	46.1408	64.4902	60.3669	57.0315	16.762	128.878	-47.6271	24.9139	50.8197	75.3036	24.2721	157.697	23.8263	44.0252	118.218	51.3046	186.179	-6.39699
23.3817	6.41359	-8.32868	10.7571	86.028	25.5652	5.92626	804.864	11.8919	44.6881	13.0008	-3.02959	44.4327	66.4556	65.0858	141.097	-10.3475	3.82457	6.76068	8.15624	65.8347	18.6862	6.95987	42.5737	33.6897	121.484	114.799	153.854	79.9768	106.159	45.9168	472.486	50.1631	123.895	74.9416	65.3956	16.2198	159.262	-37.1715	12.1302	26.1007	41.6556	53.1669	136.295	1.24969	61.1728	143.524	49.4574	160.813	-8.89931
23.4817	19.9835	-18.1966	5.20518	103.368	30.0598	15.3003	791.354	5.14562	46.8881	23.7005	1.93783	27.8902	78.918	73.8738	152.647	19.2548	13.257	13.4007	-29.8604	80.0809	20.7776	4.98544	23.3971	30.9854	131.196	126.642	173.144	83.0774	112.587	40.124	439.876	42.504	138.298	46.1056	39.8471	34.326	186.319	-35.4312	10.2947	19.7468	26.9579	33.9059	132.539	2.88622	68.174	123.828	20.0743	161.968	-10.0859
23.5816	25.2881	-30.025	6.86834	102.899	33.1467	-0.00890282	761.733	1.7265	52.0217	21.9843	1.26886	31.7377	90.9451	48.1273	164.225	6.90713	6.34521	50.484	13.481	8.86186	16.8451	-7.7804	26.3206	34.2107	122.334	100.699	141.012	125.609	71.6528	56.3292	406.401	65.4891	115.013	46.8635	22.7965	35.159	123.742	-32.3477	10.7203	13.6011	64.1958	25.0788	133.279	-6.01234	46.3032	107.058	89.7266	193.797	-29.104
23.6815	22.745	-10.765	15.2934	80.5317	53.5121	9.40369	751.408	-23.444	52.901	33.1605	37.5232	21.9024	122.531	60.2022	181.288	1.13348	9.39868	56.2231	14.9657	3.77536	8.94319	-17.4601	48.3924	12.4766	103.93	114.632	145.122	112.293	79.4439	100.315	374.278	67.1632	110.271	11.3561	58.3319	13.5113	114.428	-41.0314	16.5119	9.9817	21.0229	-36.8517	107.007	0.400124	56.5873	80.3482	92.3087	166.101	-27.5119
23.7814	23.1587	-9.28845	2.04723	86.2188	51.4476	10.729	694.949	-23.8633	48.5131	29.2292	12.7311	15.4612	170.909	67.6179	212.743	-3.24364	13.1279	48.0852	-24.6053	6.73861	22.2677	-21.2681	42.4923	22.9841	110.915	115.194	119.408	132.134	113.093	72.6902	353.249	87.3244	106.614	-5.62129	74.2194	18.9651	120.766	-25.9949	36.3855	6.94808	8.93135	-23.7539	127.604	18.0669	49.5852	77.5904	45.358	169.249	-34.2119
23.8814	12.6241	-9.098	-3.29424	73.664	35.5524	30.9407	682.584	5.19462	80.9366	37.5109	17.4571	3.37965	181.556	75.5573	240.244	2.30073	-12.6974	46.2379	13.1958	-16.231	24.6979	-26.4047	58.2015	7.34866	122.52	102.858	142.992	107.213	114.654	51.1341	338.084	85.1695	124.115	38.5835	72.3209	46.696	131.925	-46.3249	47.1025	25.6356	34.5584	-6.19869	104.816	15.9816	42.1737	65.4634	55.0916	175.223	-12.2476
23.9813	3.10762	-18.7641	-9.09768	50.7466	44.969	-17.2426	652.235	-15.6473	68.7659	33.492	16.0281	-0.762694	159.023	47.6181	244.669	-13.3052	16.0893	51.5503	25.3191	-26.3516	31.328	-2.59372	71.2349	11.2307	133.056	119.751	253.358	92.322	119.187	50.9808	317.548	67.4118	119.807	38.0703	63.4859	43.0588	153.788	-27.3577	12.0616	-19.5545	49.727	29.1244	91.6794	10.4938	42.8111	63.7108	53.7315	171.296	-13.7166
24.0812	-15.1233	-8.22452	-8.16714	34.0722	6.67463	-4.92424	661.678	1.38767	56.5826	21.4313	40.5361	22.1317	128.772	92.5125	222.715	3.98225	7.42741	43.1196	24.7623	25.5237	8.97716	-17.1647	38.6599	-2.09004	106.191	111.802	487.506	111.781	96.497	37.3911	295.081	52.6907	97.2058	49.2298	59.1456	49.5824	184.838	-49.3311	32.8131	3.37315	26.5873	14.5539	118.587	43.0074	54.5893	50.6377	60.0344	165.438	2.94353
24.1811	24.9184	-23.12	3.78907	50.5893	27.1328	1.51056	665.658	-11.2254	45.2717	30.642	18.7597	32.7543	116.285	69.2129	181.812	16.0143	3.76176	33.8316	10.5577	-25.6404	24.3392	-18.4743	55.5782	34.3221	104.726	101.091	772.092	129.377	102.358	47.4412	329.462	27.5024	80.9316	45.2274	75.6984	21.5761	176.633	-2.67524	1.4272	-17.9194	8.42106	18.6791	106.89	15.7455	64.3655	41.9932	42.8966	169.557	1.05189
24.281	52.732	6.84336	-12.534	42.8895	54.7087	0.772718	672.196	-6.4367	52.8578	30.9166	16.0736	22.9018	116.213	77.9007	182.922	-4.15001	4.76238	19.759	30.0369	0.69339	75.1361	-12.0919	30.5328	-21.0353	106.786	98.7166	1024.98	158.808	107.196	80.9369	305.935	37.4436	71.079	31.5874	92.4538	30.0394	210.94	20.9987	-14.2172	-21.5681	2.74657	33.9481	129.861	30.9976	71.904	75.7842	118.225	165.783	-32.9498
24.381	46.4687	-9.13463	-9.30116	78.9026	29.3444	7.8426	644.314	-21.2119	47.9081	27.7	-12.7685	40.3207	98.6731	68.2177	163.796	0.890662	1.81076	7.0326	27.4905	4.20299	138.485	-13.9167	27.3998	7.12647	108.518	89.3701	1376.3	143.559	103.77	39.8267	292.463	28.937	63.2648	32.3612	107.359	36.1697	214.023	-12.1848	-36.6388	2.25448	-26.6257	31.0137	119.29	-8.72819	73.9937	49.1805	104.158	140.804	-12.0352
24.4809	42.8157	-6.75463	-7.35196	74.2732	45.6544	7.63569	625.513	-24.7212	42.0142	48.8178	-9.14002	30.1575	62.2895	61.7379	161.078	-8.29966	12.187	8.46693	-19.9253	0.962189	111.787	-18.537	20.5629	-3.75367	113.064	75.3737	1654.86	149.481	98.2916	27.4575	259.45	18.3375	71.1821	38.5949	112.83	37.998	190.464	-2.43138	-41.849	-20.232	-19.6056	56.8434	117.988	-19.7491	105.48	41.9889	102.937	129.028	3.56791
24.5808	46.206	-16.3089	-20.1593	84.3523	39.1953	5.34588	606.973	13.2753	44.1859	45.0665	1.31158	20.9	89.6315	71.8968	145.568	-0.520051	-2.80771	-4.46903	-25.4474	1.72757	99.1517	-15.7417	21.7248	-8.16009	119.47	62.3098	1806.15	208.858	150.265	5.08948	270.186	23.3548	76.5432	109.312	135.405	21.7715	196.148	11.8775	-57.559	-29.3405	-39.352	70.1591	112.026	-9.02392	81.0456	22.6863	154.295	126.585	6.84013
24.6807	38.7198	-17.06	3.77089	78.5629	23.3068	8.62021	572.029	32.6188	84.7523	37.5701	-16.7057	44.7755	101.809	74.066	148.374	-22.6361	-5.00516	-11.4434	-5.08768	-32.8906	82.4065	-33.9707	17.0855	-9.24198	94.4158	78.4028	2115.62	205.963	118.225	18.7924	272.67	48.8841	56.2466	78.9854	129.94	34.0542	202.37	8.31475	-51.1965	-31.5156	-13.8168	51.1965	88.3456	-8.48118	102.482	29.1455	172.606	64.1907	6.97011
24.7807	53.9479	-7.99616	4.3623	68.4655	34.271	-6.12718	544.592	29.3472	58.7513	33.7725	-16.6811	29.604	110.994	83.2605	204.458	-10.4066	14.2084	4.79441	-29.4294	27.5132	82.1671	-16.6191	15.1396	7.62239	82.6564	104.45	2360.21	171.315	142.14	42.9891	268.193	26.3364	54.3696	41.1034	116.778	3.32949	221.694	4.43661	-46.5163	-14.7982	5.13215	24.313	65.4075	-30.8315	91.5754	52.9048	142.575	70.9074	-17.0005
24.8806	48.435	-31.1694	-0.358519	71.3694	37.1593	10.1018	521.955	5.37768	69.3641	43.1151	-17.5987	40.6228	138.522	90.6584	223.922	-12.9327	11.0864	10.775	-8.73986	-12.8307	52.9417	-20.0341	7.80127	-9.91207	89.1352	113.758	2583.14	200.187	116.645	40.8539	256.499	35.261	49.4763	-0.208806	108.469	40.9731	212.385	-8.02189	-53.4758	-9.84404	9.82135	12.6911	97.8309	-13.2223	104.673	57.925	152.65	63.1906	-57.4892
24.9805	41.0144	-24.5646	16.3876	74.2303	26.1447	10.6059	499.987	33.8354	78.4618	19.6698	16.6465	30.9261	133.935	69.2516	229.604	-20.3951	8.48284	7.56117	-7.20377	-9.1093	21.287	3.01644	-1.94608	-11.1505	66.5467	109.22	2779.65	196.578	109.451	23.4724	253.796	2.6669	42.9669	19.1917	78.5658	42.6485	186.847	3.84839	-57.1686	21.0624	9.02906	2.45581	81.852	-22.1707	85.6768	71.2189	137.208	52.6823	-47.9526
25.0804	37.7219	-13.642	4.01022	52.6582	-0.192363	15.2067	491.493	36.0513	109.765	10.4677	21.965	17.8328	160.122	84.4339	285.335	-19.3471	29.7036	13.453	-23.1891	13.2395	0.0191011	-11.358	36.4206	-34.3677	80.2024	107.792	2882.75	191.727	99.257	6.98161	227.708	10.5615	29.8907	46.6548	94.5297	40.282	208.315	-29.8108	-43.1783	25.8553	29.7986	38.0095	88.4739	-11.8775	60.8833	63.2992	151.901	50.6341	-17.3681
25.1803	42.9568	-6.97648	-7.10882	44.8632	27.395	1.64348	454.194	-19.1291	85.9517	26.6426	0.414727	14.3441	157.657	61.7455	296.951	-11.5129	15.4433	6.82519	-9.05922	0.274425	5.04586	-1.21417	40.7291	3.1591	50.84	121.007	3050.28	157.673	101.396	7.84032	201.388	31.4569	30.4004	14.2052	112.203	29.3293	235.799	-14.6575	-55.8013	7.78452	-2.89504	3.03823	55.4435	-26.2528	51.2715	95.4628	143.156	44.3157	-19.4684
25.2803	37.7796	-22.6544	-2.24732	44.5534	36.0723	1.95363	429.354	4.49033	74.008	37.0363	-0.0225113	14.1501	144.539	66.6091	228.724	-13.4129	21.2934	9.63613	-13.4483	-10.9026	-7.65716	-9.41192	65.2243	-0.537728	61.7054	148.791	2898.39	137.627	92.0617	3.47563	247.588	7.96745	17.3418	20.693	88.6989	21.6825	187.374	-23.4118	-13.8433	16.8438	12.4326	15.3701	67.2409	-15.3103	69.9083	90.9693	155.393	50.3377	-58.65
25.3802	47.9982	-30.0408	-12.9306	64.9279	49.9737	6.48837	455.963	19.6533	53.1901	46.088	-11.5131	14.8002	125.109	49.2939	227.421	-7.44296	9.28623	-9.93721	-2.75945	-4.17855	-9.7069	-7.03818	100.876	13.7146	71.9791	131.725	2717.83	123.585	82.0572	13.5485	230.104	31.1822	18.1975	16.8284	71.4919	37.6296	204.316	-52.0005	5.10309	23.8914	48.8207	-25.9077	81.1897	14.8455	35.334	74.6815	135.986	62.3044	-56.0558
25.4801	24.1226	-22.2678	-20.0893	79.5493	8.60343	12.9729	441.626	20.7886	62.6071	38.7209	-4.35042	5.88537	119.429	38.151	201.556	-12.0911	11.9537	3.1501	-18.3908	23.711	-0.467082	38.1878	70.7494	-13.3009	58.6137	147.21	2531.14	83.5461	94.3798	42.4305	248.083	8.50139	-0.434496	11.4134	71.3026	41.8377	173.54	-19.4722	-7.658	20.739	36.1479	-34.779	71.6007	-5.70812	64.0898	65.4291	102.443	61.9104	-58.7447
25.58	21.5522	-10.7288	-14.4584	69.7806	50.7286	7.17121	412.475	21.7507	74.5599	30.7768	3.6468	-2.06005	140.467	40.7852	185.955	18.4337	35.6388	10.228	-11.3176	40.04	-13.2964	20.2799	68.6278	-13.9449	96.4874	142.901	2404.79	146.899	105.784	20.5212	232.225	47.6914	41.303	20.7143	50.7945	53.889	164.207	3.92952	-24.2663	22.6811	13.0064	-28.911	96.6861	77.767	40.276	46.6454	87.0203	63.1827	-42.299
25.68	30.0812	-17.8472	11.3361	87.8142	22.4741	-2.30613	423.646	37.1242	64.4684	40.7618	1.44845	11.8059	114.719	41.0432	165.882	-2.81287	11.6151	2.63987	-11.4086	3.18451	-15.2291	29.5895	61.8199	-23.4801	100.551	140.781	2393.6	105.915	102.43	60.8031	224.318	49.5339	47.0407	23.8861	93.5673	27.6068	179.175	8.17699	-5.97443	19.5819	4.17456	-7.48042	74.0544	35.3335	57.7141	75.0806	88.6364	84.189	-48.9829
25.7799	30.9493	-6.89072	-1.49619	81.7619	24.4808	15.1431	432.159	67.2791	63.2047	20.7966	-27.1702	15.1941	117.565	54.2192	158.912	6.21737	22.5297	10.5414	15.139	-26.7621	-1.94394	19.4235	56.2295	-8.77211	107.64	178.239	2443.02	104.566	144.148	20.7682	213.256	60.1397	24.5463	38.7268	70.9617	33.9285	182.982	-13.1692	5.58122	6.46829	-15.6697	-14.6787	72.7248	21.4109	63.4675	45.8261	100.074	88.9827	-42.8127
25.8798	32.6245	-10.8513	-1.58439	84.7405	23.6122	-1.82957	412.345	48.7021	51.0337	41.7834	22.8973	12.0803	127.207	33.7876	155.162	1.10998	14.3569	12.8149	6.76518	20.2026	-0.397307	2.11305	92.9107	-23.943	72.9407	153.386	2286.22	93.1208	149.801	28.9085	213.826	49.8163	22.9751	27.8396	86.5967	35.2802	169.119	-10.9126	7.39989	16.7463	39.7371	-25.4485	63.0753	15.6465	38.607	45.7088	82.42	83.0269	-51.9002
25.9797	29.8278	-4.89322	-10.347	76.3641	28.8117	25.2785	431.689	55.4697	59.5872	22.4017	44.8299	-11.0092	118.9	55.8422	145.994	32.7128	22.3043	2.71382	-4.90916	15.6881	-27.6452	41.8387	74.6998	-17.5978	93.0564	143.911	2151.48	104.719	107.155	17.0473	194.911	51.3827	31.3425	30.1402	61.6357	51.654	134.578	3.29987	4.12861	27.2609	59.0518	-11.0084	53.379	54.9249	70.2414	62.8275	93.5094	100.857	-39.2152
26.0796	36.384	2.10412	-17.8459	90.8508	12.1985	24.4367	395.763	46.2084	47.3764	28.2119	32.3467	-2.41235	95.2654	48.2596	128.07	17.1596	25.2356	11.0997	1.40443	22.7409	-9.40003	7.77218	79.5508	-18.0148	106.246	151.935	2041.27	70.0039	190.528	17.5377	241.597	68.8992	41.0912	54.7842	84.4037	49.2338	151.195	-8.83814	4.89014	16.2631	52.3187	-23.614	41.1392	7.25028	64.7027	85.3837	65.6828	98.6118	-13.9308
26.1796	36.713	-18.6834	4.07129	85.4186	22.1388	21.6566	515.612	37.4966	50.4741	22.1807	39.6386	11.4085	101.024	53.9009	118.666	36.1242	22.8792	8.57826	22.8939	17.5793	24.3131	-13.1666	116.854	-13.6373	103.995	130.305	2030.91	94.1674	128.189	22.1196	207.347	50.4161	9.86433	53.673	65.2603	26.8323	220.421	-11.0814	18.3668	2.22355	60.2848	-16.6117	68.1149	37.2329	36.9709	87.484	64.8865	129.656	-34.141
26.2795	37.4279	-28.1467	58.2848	92.7802	23.2581	36.6185	749.27	48.27	68.1761	17.0403	30.4032	40.7	71.6478	68.5005	119.91	26.3313	-9.49066	-3.71018	28.2774	21.7105	12.4407	-24.6748	136.254	-4.31095	83.1485	142.865	1925.04	80.0954	148.341	28.1682	200.046	81.5421	11.5695	69.5114	62.6828	41.9481	186.947	-19.1746	20.9429	33.2067	44.8732	-12.3136	77.4943	61.9613	23.6796	111.498	63.3431	125.993	-34.032
26.3794	43.0693	4.31208	40.8056	103.883	30.8656	14.5863	989.17	47.1794	54.0166	-14.8946	-41.7354	22.6193	69.8479	33.2046	103.324	18.8133	0.941523	32.5804	-13.9416	36.3819	34.1524	4.22645	122.5	-5.41989	98.8072	137.915	1824.12	63.5867	160.373	20.5096	289.826	81.9176	-3.35729	91.0536	59.3548	46.7936	176.715	-35.7878	35.8524	30.0228	25.563	-16.9462	26.3558	7.33367	21.0501	86.6998	78.4394	84.6972	2.17496
26.4793	29.0071	-10.6146	28.7397	89.2734	16.3773	16.2388	1219.41	35.5728	58.9604	-1.45128	11.8308	7.087	57.5848	40.9539	220.618	62.0507	27.8785	41.4708	3.09506	10.9036	-12.2724	3.39993	138.114	-20.9124	129.017	141.689	1688	23.3435	154.813	12.0295	273.648	71.5014	35.0361	65.0233	59.1791	41.7214	154.757	-37.138	19.7264	18.9953	56.1404	0.638425	31.7731	45.9502	27.3606	100.061	51.0253	67.5743	-14.8916
26.5793	26.7492	-14.6321	-7.78781	67.3584	21.4375	24.7092	1360.47	47.7554	49.0537	-1.97731	1.34381	0.964484	78.5542	52.0184	299.891	111.461	-3.06031	20.8407	-2.97178	67.0683	29.9062	-26.3758	192.25	-8.24821	111.169	187.388	1572.74	67.9552	160.224	10.3824	272.982	100.125	43.7256	53.8125	50.6365	32.1438	143.835	-35.7999	3.504	20.314	60.9971	10.4258	58.4457	68.8601	19.3897	120.925	9.4107	71.2652	-56.7413
26.6792	4.0327	-14.81	2.53668	54.0061	-7.9522	31.4225	1532.62	-3.94378	59.5636	-27.2655	39.8292	3.00858	49.3227	61.4014	347.706	142.938	-9.85069	9.44844	38.8469	25.3636	-36.2511	-32.1831	300.449	-34.5377	161.018	188.462	1455.05	42.0232	179.053	31.4254	244.787	96.2456	42.0914	71.6877	90.1738	25.8504	132.908	-28.4143	47.1549	35.3444	99.3119	-6.85264	32.9178	54.6783	38.6106	137.116	1.26139	66.0097	-38.5475
26.7791	3.99072	-1.21172	-14.1652	67.9474	9.9478	-0.310677	1610.03	-29.1142	37.0012	-23.3638	-4.11938	5.9895	13.2669	28.9038	480.952	135.397	22.788	36.3958	11.9069	57.0134	-5.21162	-10.443	402.422	3.32461	160.82	138.635	1398.62	50.3348	162.668	3.87822	237.354	78.918	71.1789	62.3215	133.242	18.3527	113.449	-49.769	-1.72245	58.3336	77.9414	5.84664	63.7465	52.0178	-9.38448	94.4866	29.1394	67.9416	-15.3413
26.879	26.3923	-18.5564	-4.97384	35.3981	28.3645	-16.6906	1625.37	-15.5895	13.6664	-14.521	8.41974	14.2332	39.6187	12.3922	601.032	155.251	-3.45179	-2.04491	11.0999	66.2866	-5.33707	-11.0635	481.071	-10.4774	171.184	132.634	1320.56	34.9518	178.999	-14.9358	306.779	54.3135	93.7812	68.6889	120.625	10.0417	145.193	-57.1205	24.8224	49.2873	40.9389	-10.8297	50.7217	68.4149	-12.4601	90.9322	13.5845	61.0933	-12.545
26.9789	16.5942	-32.1201	8.8532	39.3988	18.2961	-21.734	1531.92	11.872	7.64565	-34.275	53.0994	8.90609	32.3431	23.0289	718.738	118.294	6.44527	-5.93578	52.2629	30.4249	-7.76649	-26.8304	487.825	-14.343	185.178	148.335	1295.55	59.1446	170.53	-17.4272	269.231	92.0525	104.662	72.3094	92.04	10.8679	133.792	-23.5679	15.7322	23.5574	39.0446	14.2205	75.559	97.2434	8.59327	79.0558	10.0481	64.4843	-22.4101
27.0789	28.3279	-18.3856	14.3888	34.5722	24.5009	-11.8747	1429.9	-5.072	20.9768	-16.8999	-10.81	1.30975	27.1217	24.2578	759.28	105.553	20.2171	-11.7093	43.3902	59.005	-2.00816	22.783	428.233	-20.9771	185.747	125.78	1214.91	54.9761	154.16	23.7192	247.81	87.6652	83.2932	42.8437	90.3222	63.1212	91.9322	12.7855	7.08685	36.9634	22.9141	-7.72419	182.128	62.2993	35.8883	77.7855	26.666	26.2154	-38.5057
27.1788	15.1183	-3.49307	5.08524	53.1403	30.0252	-14.902	1323.27	1.93266	14.0829	-35.6758	-2.44385	22.1347	25.5416	20.8486	701.286	66.8632	65.0482	35.0095	42.0095	7.40639	17.6099	25.8025	384.412	-49.9262	182.747	104.115	1106.67	50.5779	76.8856	5.80311	166.889	85.2992	43.0386	86.6198	112.949	26.1048	61.6903	-5.374	38.5362	27.5736	36.1972	-12.4295	275.462	67.0931	81.1841	42.5159	-2.76476	6.75517	10.2492
27.2787	47.8917	13.3898	13.291	47.6326	51.1212	-4.13038	1289.12	3.58613	35.2802	-25.8395	-5.30217	53.2292	10.4642	40.3749	624.419	88.6881	64.2176	98.3761	6.05001	-18.9855	24.1389	95.8776	331.206	-71.0992	167.604	91.3615	1036.25	58.799	47.4156	24.2612	112.51	101.791	36.1096	87.3128	157.695	38.0442	64.9243	-11.6046	31.169	25.3747	-0.200096	28.6101	379.464	52.133	108.19	37.6255	60.7525	25.8596	28.6405
27.3786	47.8864	57.0992	31.0598	57.065	63.753	3.75071	1245.33	19.9869	50.511	-28.022	18.8259	42.3136	-3.96302	56.8617	605.128	96.9784	62.2896	74.9583	-54.4623	-38.0146	115.882	129.603	266.131	-61.936	121.177	102.189	934.865	86.9073	73.8452	-13.9775	124.479	95.6703	100.346	107.394	127.813	20.7854	57.1259	-31.8986	35.6636	22.3855	3.20294	81.839	453.084	75.7337	96.5142	38.646	41.4604	-7.87831	43.4225
27.4785	49.1566	73.7716	28.4505	54.1439	66.2474	18.5511	1184.06	50.2824	88.2765	-54.3278	-16.1374	52.5026	-33.2522	58.3909	602.264	92.1532	40.6896	41.809	-62.5747	-39.2969	158.181	151.827	277.269	-60.3668	177.999	114.356	900.91	66.7402	85.0822	20.5125	179.106	84.6843	83.5895	76.4083	139.529	17.698	43.2148	-7.42029	47.9794	4.54617	0.644512	85.4128	481.981	22.2036	102.584	69.014	36.9268	59.0862	0.674342
27.5785	32.6046	45.7529	6.91305	76.2636	36.2672	-8.04155	1084.3	37.9906	56.54	-27.0175	-36.7493	42.3186	-22.0465	44.9222	575.95	93.2827	28.2126	27.5116	-21.2221	-45.2712	180.435	115.651	258.717	-56.0639	177.06	120.728	915.723	124.855	119.788	7.18227	178.798	113.903	116.915	77.0254	134.732	4.36763	7.73391	-35.9396	64.5608	48.0739	-15.2401	88.2269	532.854	19.5312	78.2917	61.9598	38.9166	101.274	33.2108
27.6784	27.8956	15.9166	20.1213	52.6412	42.7601	7.19951	1010.81	49.036	77.866	0.807194	-29.9021	21.3752	-2.38257	57.8972	513.882	30.1312	2.10183	29.7874	-13.0565	-6.20062	146.523	90.9496	260.18	-53.8381	165.513	93.6861	872.835	103.516	115.611	28.9706	189.659	126.32	243.412	73.0953	121.58	7.85693	-3.80132	-17.2331	45.1387	46.5485	7.24417	81.0196	502.465	13.041	48.6679	78.3033	34.9196	104.913	5.89831
27.7783	32.3769	11.4	-6.9401	84.9827	33.6944	6.92432	949.286	76.8253	89.8472	12.7876	13.9076	7.53435	3.62167	46.7266	437.935	19.0158	17.4239	7.19708	9.95448	11.9334	97.4026	100.458	279.268	-23.8217	210.638	103.116	787.389	70.1145	108.954	45.3054	190.018	128.041	415.72	75.8796	110.359	13.5778	-24.0439	-4.99879	44.2764	6.06215	0.763799	41.8597	400.71	-0.621073	68.7157	74.1828	100.261	60.0219	39.7988
27.8782	20.4985	11.2831	12.4696	51.4286	44.1216	8.54683	885.786	90.9223	81.9154	15.7756	19.0833	7.33186	2.73724	43.1817	425.428	-0.268871	33.3235	37.0294	5.57475	3.18452	53.1361	19.0413	254.595	-44.2474	206.68	116.022	703.553	77.6129	109.323	16.4122	170.692	122.943	684.78	43.2147	167.127	17.1647	-8.50106	20.4439	49.0145	4.92006	-3.70347	3.76892	357.012	7.07721	48.8936	54.3076	45.4365	-0.837989	8.32365
27.9782	27.3887	27.9888	30.1911	95.5494	50.7415	7.18434	862.877	42.971	71.7956	9.61166	42.0695	14.502	20.5008	65.7535	382.352	-11.8664	29.6686	10.5568	0.773172	23.3223	24.9387	23.9902	218.135	-17.9326	191.981	139.431	642.293	106.719	194.162	33.9918	186.357	103.846	883.703	48.8382	167.283	-2.07688	-3.70522	31.9768	38.9747	-16.3669	64.918	-24.5052	337.077	20.9002	75.0243	65.6733	51.1462	22.4951	-6.51081
28.0781	11.8581	39.2716	27.2993	74.6828	36.5246	-9.34601	769.341	37.0428	73.0921	26.9793	-6.41475	-2.56866	42.8966	54.5191	352.356	-56.3398	26.1994	53.7946	-35.5769	27.0528	0.315184	31.3559	182.192	-52.0765	145.934	188.332	569.356	104.95	288.464	20.5854	161.77	74.3047	1083.26	56.8929	147.595	-10.5098	3.30719	68.0842	21.5825	-0.44742	52.6006	-35.9492	264.221	61.1367	49.3931	49.3092	54.6688	-9.73132	19.4766
28.178	11.0182	53.7351	29.5008	47.0875	25.0455	-13.5905	739.144	7.6801	55.458	12.3111	2.62091	4.09141	40.53	93.3623	344.706	-24.4668	7.74114	49.518	-28.5968	43.0566	-20.3629	22.3389	118.31	-46.0686	120.188	145.81	559.147	135.922	339.963	-2.03359	189.151	89.3027	1198.41	29.6676	166.719	23.9433	10.6014	35.935	11.0284	3.6184	57.7709	-44.1328	244.75	60.9598	103.832	24.0742	74.0164	-36.6987	7.64433
28.2779	40.7957	59.3189	30.5217	46.3756	36.425	-18.7797	698.631	25.33	61.6038	-12.7834	0.2753	2.01277	37.8295	109.307	362.196	-25.7961	20.2975	57.9278	-14.1733	29.4579	5.9661	11.5546	95.7426	-69.1333	102.928	146.045	530.643	145.506	269.124	25.3476	136.88	52.1715	1055.54	11.3289	208.731	9.20974	53.4833	66.2314	9.03801	3.14402	44.0047	-34.7824	259.795	63.389	194.941	38.74	89.1578	-39.1451	-37.4678
28.3778	87.1609	59.5035	30.9894	50.0669	33.8133	-2.72996	725.346	12.3801	56.0495	-22.4905	75.8561	18.7217	28.987	106.401	374.671	-0.444212	39.7221	78.3872	-29.8717	25.0749	-11.6321	-12.9568	89.4747	-77.9832	74.7446	151.636	487.67	174.193	197.696	21.2997	107.128	80.1752	882.468	64.3031	203.131	0.185306	79.7698	115.279	-3.98699	-22.92	63.825	18.3613	255.857	81.8921	266.426	24.0336	89.6325	-28.5816	-19.4465
28.4778	65.2814	49.4539	23.3642	20.7839	36.0573	-13.8851	761.057	-1.83491	36.2163	3.45538	56.1986	22.9701	21.9931	132.741	332.199	-22.7809	61.4136	72.8226	8.8975	34.2621	-2.55037	18.1485	78.0583	-62.7322	80.3486	162.722	469.201	207.948	187.133	67.8075	114.329	72.7054	819.474	71.8804	201.618	-2.19336	122.843	78.6643	-13.9575	-42.1983	49.9696	14.1982	290.173	53.5868	290.409	28.6782	119.458	-11.3057	-32.2239
28.5777	59.6581	68.1214	28.4114	55.6624	41.1166	-16.9034	800.636	-9.86781	47.8278	-23.0388	74.4699	4.20508	27.8058	112.941	305.187	-16.8229	18.4053	40.0024	85.0233	63.8702	-26.8354	11.7097	87.3615	-50.6955	85.3709	149.93	444.39	162.992	146.355	25.9006	65.8204	52.3926	745.068	53.0376	211.663	20.7845	122.879	61.1958	1.79812	-13.6952	45.6992	-2.21285	326.963	72.6021	280.034	12.36	111.973	-36.5003	-16.7507
28.6776	51.567	65.5824	11.1218	71.1114	55.9769	-6.12796	825.423	-35.307	22.0191	-37.5828	37.1775	11.3496	22.4183	116.504	321.466	0.399873	31.3389	23.5243	93.2024	81.1358	-37.9404	28.4156	80.2661	-39.6142	78.6994	113.687	396.287	219.858	136.673	57.1785	96.2396	24.4797	641.961	48.4325	174.754	13.0539	123.172	126.626	3.50995	-0.49483	53.5376	-9.23009	369.732	79.2522	262.628	21.5462	159.07	-37.4112	-26.6529
28.7775	52.6926	54.5421	10.1171	60.0939	79.7457	-17.4578	1026.37	24.3774	2.57437	-13.0882	30.7172	-1.84662	25.5475	92.3856	288.279	-6.68677	47.6236	22.5271	59.3162	103.772	-37.2337	65.8529	92.2021	-22.6597	91.3744	120.133	444.492	227.468	140.874	20.7925	113.024	19.7219	613.841	73.7618	158.633	-2.09724	79.1187	76.918	7.82984	-24.9265	56.7912	1.75092	424.281	54.4797	235.118	-8.0937	148.005	-9.6579	-22.0225
28.8775	39.1838	57.7253	47.514	66.3743	67.8367	12.0164	1214.18	39.6272	42.2368	-32.8374	40.4225	11.1089	4.8866	137.543	281.437	-12.2591	48.9806	8.66161	28.6448	94.4611	-22.0366	67.8711	64.1445	-26.419	54.6919	105.261	437.723	250.317	142.635	23.5824	90.757	14.3993	564.695	98.8633	165.833	-7.15839	78.415	92.0935	14.8491	-12.8398	62.3243	-5.89223	463.096	97.6011	187.26	11.9605	137.332	0.527868	-16.1399
28.9774	36.0188	86.2634	40.1364	93.1923	59.0542	-19.5706	1314.91	21.2329	45.666	-27.3898	2.19263	1.32931	6.74252	115.79	267.803	5.08934	67.5104	20.6295	-4.21104	73.8542	9.18521	99.662	44.8066	-47.3346	54.4828	91.2195	374.723	217.857	84.9116	21.1321	78.0596	10.2873	449.555	61.3348	127.114	4.8715	60.1094	82.7215	37.0467	-14.4911	54.7293	0.652071	377.169	102.09	203.27	3.61074	110.18	4.68709	-9.06473
29.0773	42.8206	84.2413	16.681	90.7876	52.3768	-0.604855	1432.15	2.99243	25.493	-38.1354	10.6783	2.69339	1.79695	105.602	303.649	10.0484	53.1596	24.6418	25.9527	79.3101	5.06708	81.5298	45.4025	-30.4402	35.3385	82.1238	343.3	222.859	91.7778	30.5934	84.0216	29.6023	420.982	74.1187	149.5	4.49002	64.1267	99.5868	30.3048	-38.0169	43.4045	-9.37794	378.873	98.3767	257.882	17.3771	126.489	-44.504	-1.17471
29.1772	61.3412	64.2296	7.66143	80.237	56.5479	6.26232	1440.72	6.25371	48.6086	-57.036	25.6139	-5.26561	-2.80936	132.139	283.904	3.93495	63.1315	17.7003	-27.5739	85.2207	-12.6717	66.5266	59.9348	14.8394	66.3931	67.2137	317.346	229.615	115.496	42.1932	113.489	42.773	461.905	66.7569	159.411	8.30595	28.0432	113.297	36.5663	-33.9817	28.2904	-6.61936	369.07	113.26	242.179	22.2009	85.7072	-51.5517	12.645
29.2771	45.824	63.5696	19.3158	57.6722	44.6167	9.00283	1350.96	-5.86782	41.4605	-53.6017	14.4721	0.324441	11.6664	141.381	307.951	-11.11	53.9477	17.1104	-21.9174	101.937	-23.7583	54.4888	42.1946	-6.33651	78.5164	48.9555	300.41	222.256	88.2888	14.3146	105.37	13.9859	412.505	49.9983	126.826	19.8416	17.366	89.2899	35.5623	-29.246	22.2761	9.33374	369.474	112.57	252.222	6.99765	96.0505	-51.1502	-3.61195
29.3771	28.2215	70.5271	19.1148	48.6203	29.9035	-15.1701	1249.32	-23.1258	35.7839	-39.0451	1.21763	-5.68027	11.8545	123.775	308.372	-17.3829	50.9551	35.6675	-21.8036	57.839	0.937974	58.2644	36.865	-35.5789	80.7879	80.2655	273.13	189.111	70.867	24.6754	73.8164	9.64956	363.236	73.6358	91.2764	28.5773	39.6318	100.816	33.3841	-47.7583	30.5481	35.4872	299.745	88.099	215.842	5.66091	99.0986	-62.2638	1.18344
29.477	39.0223	59.4708	29.756	63.8854	41.8676	-14.041	1174.09	-30.4447	31.2662	-35.3487	8.95869	10.248	17.1712	121.728	292.411	-7.2612	65.2472	32.6281	-35.147	99.299	-12.2598	52.9776	41.8445	-17.6878	81.8988	89.7531	251.612	185.101	133.382	3.48009	91.8281	-10.1796	371.021	52.7053	91.5875	29.0249	2.23745	121.869	36.2376	-37.7546	20.0582	17.6283	305.706	136.621	233.035	14.256	62.9912	-52.4251	19.7107
29.5769	34.63	65.8628	18.0191	43.8138	47.162	-11.7639	1129.76	-23.5662	5.67755	-28.6795	19.0373	16.9374	22.3795	95.9445	279.384	-6.4469	33.4695	17.1829	-27.8527	47.4711	-10.3679	24.812	20.8702	-13.8705	81.3525	53.1026	230.205	205.121	101.416	17.8515	43.1261	-31.3584	314.993	48.5034	78.1645	25.7275	-13.2928	105.99	45.1419	-47.2561	37.4814	0.202284	312.527	136.76	212.907	6.52382	43.1151	-42.6474	25.1081
29.6768	27.5755	42.0403	23.3716	43.0953	51.616	-22.8605	1087.95	-15.9827	16.5751	-5.35405	12.2836	19.6724	44.6414	77.0241	316.434	-13.7667	45.9728	37.5773	-33.3722	57.6414	-19.8743	40.4673	29.1567	-11.1065	86.1551	52.8681	233.207	172.073	107.573	42.9014	41.3864	-10.9632	282.413	42.1536	99.8908	24.3747	10.0795	96.3761	18.5914	-27.485	12.9232	-1.72475	289.321	78.9513	226.914	-5.55516	70.5726	-32.5344	2.65387
29.7768	42.8146	57.3008	21.2303	49.8274	41.0117	-15.5594	1060.38	3.47951	17.1238	-14.1191	19.7557	17.106	34.3344	75.9874	306.337	-11.6169	44.9361	12.681	-51.031	18.174	-20.5397	43.3649	17.9408	-31.5316	112.782	95.3456	222.623	155.105	163.055	28.2402	31.3648	8.07858	271.662	42.2658	90.0178	18.4455	35.9242	93.4475	38.0317	-25.2371	29.5691	17.5903	301.981	57.466	211.48	18.8551	102.253	-17.5187	7.71221
29.8767	25.2197	56.5848	39.8653	37.6654	16.347	2.96431	1018.17	-3.95448	20.3456	-13.106	16.3108	20.0666	28.3082	120.909	314.68	-16.7151	38.9075	39.6777	9.13146	68.1113	-28.4914	43.996	14.9916	-39.2266	98.0854	94.9792	230.093	144.655	173.673	19.2507	53.326	17.9519	242.336	54.4261	83.5566	17.6757	58.4722	114.048	11.7073	20.1958	7.1705	23.0883	320.038	77.2892	217.038	13.1501	61.6653	-18.276	-9.85603
29.9766	35.266	53.0354	20.8389	62.2378	30.5108	-16.4232	938.687	-24.1	-5.12398	-1.97149	-19.9343	18.2757	24.6182	128.267	281.714	-23.6568	29.5524	32.6268	-5.65694	80.837	-3.2443	27.7359	37.782	-13.716	103.939	76.8283	213.978	131.849	188.385	27.8218	67.4694	33.073	257.731	62.468	83.0247	27.1611	21.3138	128.523	29.612	95.587	-4.72679	26.5204	291.061	56.4635	236.892	-8.88842	96.0309	-36.0772	-22.3804
30.0765	30.5732	70.56	18.3727	46.9489	26.4583	-6.35703	900.812	10.7509	21.807	-21.5618	-3.04374	33.0359	40.1025	123.627	317.083	-23.5112	21.9272	25.0426	-14.841	89.3436	-12.105	37.8303	15.4609	-5.16657	102.492	100.971	207.101	143.209	187.312	22.4316	66.9814	32.6533	227.698	42.0703	72.7936	29.0382	25.7609	117.772	30.2722	272.917	7.33934	23.815	320.678	54.2491	285.437	1.15128	104.126	-19.0926	-25.1814
30.1764	53.2	64.6949	27.8654	30.1092	49.8748	-7.09249	864.994	-5.77204	32.4325	-29.2735	3.01754	22.1376	40.8488	104.705	293.262	-0.0824404	28.743	19.675	-14.303	108.106	-9.02078	51.1769	-13.7287	-7.47462	70.3115	97.2022	169.056	109.67	186.452	32.9927	112.113	43.5299	228.384	42.3004	83.3328	33.4561	16.9337	107.097	40.2237	348.221	-2.89761	-18.3398	267.537	83.3429	341.425	5.54955	93.3406	-29.7437	14.8812
30.2764	42.7994	60.3412	13.1014	48.563	26.4706	6.3651	836.71	22.6107	24.6607	-18.2518	-22.981	20.2236	40.8517	142.23	273.491	-24.2188	34.5691	12.8792	50.2195	59.544	-23.6657	66.4476	-13.6556	8.72173	69.5834	223.784	139.279	60.0751	180.138	29.1992	117.437	50.1213	259.485	41.277	68.0905	2.50921	4.75299	70.8553	73.1374	271.295	-36.1357	-19.5625	206.64	50.4877	338.316	-12.1053	75.3062	-43.6928	32.7293
30.3763	62.2471	47.0695	13.2767	39.1981	42.2901	-19.4042	790.851	10.9601	33.8335	-42.8202	-10.537	8.81313	47.5958	127.031	285.957	-27.9784	31.7175	35.5093	73.6111	17.3834	-14.2188	65.5635	12.3705	-20.5672	82.7707	237.043	146.529	60.424	128.451	21.2837	75.1483	33.9808	226.336	46.2539	83.1699	-8.36647	32.4817	88.9595	91.822	187.905	-42.4836	-16.62	223.893	33.8587	347.484	-6.83735	81.3429	-22.6659	1.8597
30.4762	62.8619	59.2479	8.24075	32.3656	37.8446	-12.4237	787.256	19.9982	12.7225	2.23505	-14.1247	9.3302	38.5712	126.414	229.659	-20.535	23.218	22.4488	54.9793	3.46581	-9.22164	61.8008	-16.6313	10.7452	54.1093	278.012	169.161	96.2588	139.243	50.8076	113.115	41.5501	242.848	10.5643	110.124	4.17805	68.0626	65.8091	103.009	131.881	-40.9498	-22.7261	245.078	20.0211	365.998	-20.463	108.856	-1.41563	-8.79994
30.5761	55.8703	60.0493	6.55108	38.5506	23.1624	5.41075	734.247	-30.0823	29.074	-19.3208	19.1501	6.90031	30.3482	166.692	240.363	-16.762	42.0535	31.1938	34.7162	61.2322	0.118181	56.9653	-17.3658	8.46634	49.4448	247.17	126.174	87.9327	138.338	12.3783	129.423	58.8581	220.666	49.3064	126.744	-9.41896	44.4384	56.1329	84.5706	114.664	-48.9748	-30.4413	244.354	24.2414	323.873	-31.5025	77.8071	-28.2908	23.5558
30.6761	40.6442	63.6021	46.8841	38.7225	16.3603	-11.8435	708.421	-9.282	22.0019	-7.97276	7.93812	8.1303	39.9027	119.373	270.598	-16.1514	64.5084	32.8325	32.7409	38.5732	-9.6496	81.6041	2.68155	44.8011	75.3896	272.816	127.357	59.5082	157.752	35.8489	138.287	54.9902	228.183	41.6033	127.302	-8.27712	41.5714	89.3433	87.0236	103.036	-26.5886	-14.5686	239.449	-10.6575	370.818	-3.14478	69.2622	-8.89993	11.7172
30.776	25.2124	60.112	32.7739	41.79	-9.00703	1.23049	708.132	18.3142	23.2638	-13.9195	40.5551	20.408	33.3314	129.863	279.018	10.8271	42.7758	30.7714	25.9369	16.1272	-15.3189	31.5345	-5.70815	35.5514	62.7334	255.943	185.435	103.612	116.693	23.1677	97.0312	37.8832	211.109	46.4353	94.3517	-13.6312	76.2487	67.1384	83.1377	81.8929	-52.5016	-43.3167	300.46	4.38567	380.935	-7.27952	98.1076	-19.5526	-18.3523
30.8759	41.5297	56.5632	23.6811	67.4356	15.5134	-0.053494	656.06	3.82075	18.6378	-20.1222	16.0556	18.5551	33.9033	160.193	295.836	4.02751	31.0779	8.66527	66.9508	11.0106	-19.3707	10.6561	-15.2181	31.0894	77.8305	245.553	262.931	79.9859	99.1883	16.0044	119.698	48.2395	288.3	61.813	84.7049	5.07105	60.1285	78.2234	63.6885	63.1973	-24.9252	-34.3857	378.043	20.3332	411.988	-6.38601	54.2285	-10.7379	-22.5249
30.9758	35.9993	39.0594	22.6599	52.904	16.8895	14.8903	635.212	-16.9794	18.0404	-7.31296	17.3403	49.249	31.1072	158.448	299.714	10.7284	28.1635	26.7771	98.9716	72.2081	1.25156	-14.141	-7.26086	32.2719	75.6182	282.594	240.78	58.8427	116.095	44.6388	115.65	53.0926	281.924	43.8966	77.7832	-1.51296	77.7031	66.4752	70.617	44.1201	-21.1267	-26.717	485.557	-1.00091	366.446	12.6598	84.7905	-24.6832	-46.9997
31.0757	26.1859	24.4212	11.3249	48.0347	22.6675	35.7618	616.481	-6.2004	53.0341	1.94362	13	39.4003	19.4535	166.433	289.204	24.61	11.8254	33.3567	77.4459	48.5971	-5.92597	-3.79318	-6.76525	28.0165	95.1913	263.869	247.226	45.6947	105.205	63.6073	162.92	108.234	215.365	83.317	89.4284	9.82031	49.7569	56.4396	82.579	38.3579	-25.3298	31.8944	533.244	-21.8004	335.588	56.8673	72.8117	-13.6134	-28.7077
31.1757	30.8122	46.7358	4.13018	47.3989	20.9656	41.1835	576.558	-9.75471	52.9801	-22.1327	30.5082	36.9101	11.4023	161.978	317.736	-2.64696	24.3086	15.6792	103.707	60.8991	-16.1254	-1.33742	-25.5212	24.5073	84.1098	269.634	227.816	63.8891	106.875	61.1165	168.729	113.931	227.585	129.135	101.987	-27.4342	45.1885	75.2312	24.179	23.4921	-37.2721	113.215	604.572	3.60266	312.721	82.9109	93.085	-14.5986	-3.86658
31.2756	52.6418	20.0192	17.5089	42.8162	21.0703	0.436391	540.688	8.67011	76.2506	-1.12716	-3.15499	38.7237	23.4475	158.56	342.462	7.65465	42.6357	46.5332	48.4746	135.315	25.2706	-3.46076	-13.844	20.2757	117.725	253.682	181.536	21.9662	67.829	74.9413	131.685	102.121	231.845	153.78	108.479	-14.3409	46.9151	73.0099	18.8383	23.1467	29.1051	107.754	649.859	20.7588	244.294	124.612	59.5179	-19.7249	3.71679
31.3755	31.7091	21.6732	9.59144	40.1781	2.80359	5.61084	515.705	12.3928	88.7691	0.067064	0.207959	42.2109	13.0293	139.237	364.568	6.87438	64.3321	80.1654	72.7782	52.5757	-5.59957	-3.87704	-10.6933	21.1494	108.084	258.68	176.109	39.8084	89.4771	74.0778	149.996	124.457	205.722	150.769	112.326	-19.3117	32.3991	43.6039	43.4149	14.3448	21.5711	107.896	658.837	9.47671	256.464	139.941	88.8252	-17.9858	-23.3772
31.4754	37.5206	18.9627	-1.85645	32.8413	25.4795	18.7474	536.086	8.61657	62.7276	-5.28364	0.0131578	58.8844	33.9536	127.199	362.18	15.0595	74.3214	87.6381	95.6723	55.1879	-25.0997	-5.88078	-12.6966	27.0483	118.839	236.767	168.384	45.3237	123.441	74.2593	195.178	107.966	240.238	184.59	74.2673	-27.0041	90.8104	78.9655	25.2183	33.2794	23.9597	89.6025	719.714	1.386	241.421	139.178	107.907	-19.4809	-15.762
31.5754	47.8852	32.0166	6.93407	44.4689	14.138	21.3439	535.913	9.68347	75.8351	14.5546	-9.33905	63.1738	26.2042	159.485	317.302	9.23302	79.2528	53.347	61.0424	21.9705	-42.3169	14.0768	-22.4377	3.83226	108.634	280.369	172.462	30.8216	93.2346	78.0647	150.958	85.8967	211.884	211.451	87.3979	-26.2418	138.743	53.2079	22.7141	-15.3124	19.1329	97.3489	678.764	-0.731096	197.988	177.741	79.3311	10.2454	-34.1685
31.6753	33.9002	32.3098	11.1275	20.9745	17.2423	5.10514	511.273	-16.9502	70.6003	-0.858749	-5.21952	60.9268	29.1811	175.693	313.153	8.10858	49.5948	35.1127	20.9945	32.0796	-20.7834	3.43556	-44.9131	-5.09956	74.1196	281.815	186.534	45.3896	79.3993	85.2664	142.209	83.8799	203.752	246.905	74.4172	-40.838	136.949	65.3231	13.0605	1.44705	24.871	63.55	662.21	18.3342	310.469	153.321	83.0919	4.60562	-15.6486
31.7752	46.8751	47.0967	14.9296	31.1468	50.0994	8.78029	487.821	-8.52794	66.5102	12.6027	-13.0447	49.2774	22.8859	160.581	279.038	24.3648	76.9438	48.4431	21.624	46.692	-32.3602	46.2585	-38.6474	-5.76058	118.436	259.301	157.545	32.7505	52.9838	96.9901	104.153	70.9911	201.591	288.658	74.7545	-44.5032	173.206	59.8391	15.0198	-1.51213	49.5693	63.0875	609.798	14.6465	334.943	130.487	73.2134	-0.504727	-20.0086
31.8751	29.1816	65.0127	8.31428	41.2386	31.4475	5.00729	473.399	-16.1288	58.8976	-2.6977	20.2261	47.7272	26.0117	163.923	309.542	31.8799	79.6533	56.543	6.59698	55.2932	-24.5823	60.8484	-22.2545	11.9017	114.284	231.157	115.922	-9.58125	70.33	95.4232	122.412	60.2434	223.512	316.179	96.8197	-39.9397	226.591	101.423	25.5792	-29.6818	90.9427	27.6253	531.781	39.397	376.541	108.64	75.5621	-24.7993	-4.13397
31.975	42.8332	63.9591	3.11667	57.7405	26.48	33.1839	434.95	-9.89068	61.6089	-0.13575	24.2629	41.702	26.5328	164.423	308.742	14.1701	82.1883	33.8962	-1.50972	40.0768	-19.5564	70.1074	-29.0808	-11.5277	126.016	237.004	104.699	5.66634	34.5589	91.9641	91.7171	41.0692	192.17	270.761	68.8543	-32.4692	252.306	86.4193	-1.33801	-30.4223	88.5989	50.8323	539.858	22.1711	329.629	99.8701	43.1385	17.3862	-33.2186
32.075	32.9776	70.1152	62.9565	41.7061	32.6306	24.0337	427.224	22.5698	43.5346	-19.5733	20.2259	52.5772	25.7619	158.966	339.057	44.3613	59.0624	44.3104	13.6843	39.3286	-22.4937	30.637	-30.2612	16.6028	132.186	262.707	71.7284	20.7025	-7.41408	99.5281	38.4238	46.0691	251.434	215.901	96.264	-17.8583	205.721	93.7959	6.33979	-49.971	78.9459	20.2484	511.81	76.7832	405.818	120.161	5.03443	2.91704	-64.1035
32.1749	14.3127	58.1331	44.7257	34.582	16.0745	9.64132	409.965	14.0448	47.6179	0.710276	-21.9248	39.7317	45.5997	147.175	309.225	29.0559	47.1672	60.6893	21.5241	22.641	-5.25013	53.703	-32.611	7.68838	106.213	202.625	109.132	64.6407	-47.8972	71.005	16.1656	66.6668	215.608	211.735	94.019	-6.247	168.074	38.4418	32.3355	-15.0714	94.4094	34.2431	512.807	66.0376	338.757	75.3988	58.9138	-4.77882	-39.5002
32.2748	19.0347	49.0948	18.5943	37.1331	29.2153	10.0994	377.707	16.3019	77.653	27.6666	18.0727	42.1276	42.5606	156.698	334.757	33.3711	40.9873	42.145	3.8202	23.3849	25.4404	37.4881	-36.32	13.8079	86.8115	217.22	95.6656	62.0093	-18.9662	34.4614	59.1406	35.9401	190.618	195.457	36.661	12.0892	136.64	39.7416	13.4069	-19.2348	65.4307	17.9183	532.499	14.9326	305.533	93.2664	55.8558	-16.74	-23.4772
32.3747	18.1416	52.0251	8.57933	62.3463	23.3493	21.516	366.345	18.4904	72.9911	16.1406	57.1338	59.931	64.8117	182.898	293.954	26.1036	47.28	39.5742	-3.98526	13.0741	15.1983	39.4102	-28.795	24.3805	114.252	203.368	72.2497	8.86421	-32.6667	52.1177	40.2306	40.3517	159.375	174.701	90.0473	48.4862	131.863	24.2584	27.6665	-3.00422	59.2529	48.2391	464.754	15.8226	255.305	91.422	73.08	-22.4758	-27.1922
32.4746	41.6979	47.9552	24.1099	50.9701	20.1914	23.3791	344.398	9.09374	49.0856	27.9574	33.675	58.1104	65.7343	165.723	275.787	28.0461	57.2394	22.1407	51.0289	3.54897	32.6569	25.6087	-14.6451	-0.792515	151.569	214.09	90.6898	16.4907	19.8111	78.0198	82.6191	44.6576	174.479	206.187	65.1035	21.2684	135.796	46.2563	18.1236	-10.8748	57.4479	71.6196	471.736	11.6231	230.423	89.7161	27.8645	3.92982	-31.1724
32.5746	66.3441	37.7746	61.7818	66.8699	48.1023	9.64054	346.584	26.593	59.3063	17.5702	32.8349	61.5743	36.6481	156.92	239.411	38.0576	39.9708	37.38	48.7533	43.7518	18.8621	46.3157	-22.2899	26.2569	146.875	233.142	99.7545	16.3475	-3.02676	64.8429	57.5371	47.4904	155.155	187.663	91.7425	16.4038	133.056	62.8742	9.04436	28.509	62.9204	103.915	480.534	22.9187	217.153	79.8773	89.686	-2.38657	-15.4172
32.6745	29.0446	39.187	29.675	37.0754	16.1136	26.3389	328.421	0.276054	63.398	11.5695	6.94731	43.455	40.1023	177.614	223.42	23.5937	24.7483	31.2277	88.8761	-54.9264	28.49	28.3328	-26.3534	3.21606	172.949	218.626	78.0857	-1.20087	-15.3285	49.5546	69.6988	93.5986	168.344	177.308	65.9611	9.82085	119.44	51.7435	16.3641	-7.42525	31.9143	80.2729	453.703	20.3165	268.519	88.2404	56.3361	0.893327	-23.921
32.7744	32.7511	42.5626	-10.1478	43.1649	17.2559	30.317	313.849	16.7231	83.2051	0.703109	31.3268	44.0562	57.0787	147.915	214.106	5.19849	37.1267	26.8021	86.785	27.3495	-28.4266	40.9483	-26.5295	24.0928	146.945	215.554	75.9201	10.3562	14.5617	61.512	103.026	65.7795	139.306	156.696	49.1675	42.8578	92.9043	43.8592	17.6298	30.5925	12.2838	59.8767	444.69	29.6462	249.886	118.613	56.0059	11.3554	-20.9542
32.8743	42.0252	37.2635	15.5826	39.7683	26.1212	45.8879	303.26	18.5203	85.7424	18.1023	43.3345	47.5301	85.1214	156.494	206.881	7.72437	59.0664	24.952	64.8584	22.1722	-8.26074	40.9498	23.9133	27.6258	159.9	194.58	30.5978	13.147	16.1039	66.1579	59.7284	64.1888	124.795	144.621	49.7632	54.5416	99.727	30.2088	16.301	29.9569	41.4281	63.6599	401.044	21.2855	222.275	133.171	11.5295	-4.96889	-33.6003
32.9743	22.8315	40.5465	15.0928	31.7196	11.6826	22.9205	287.178	24.1812	69.2775	40.0871	37.621	43.1733	111.348	152.631	178.216	25.1653	20.3941	7.09188	34.8422	5.23761	1.9647	37.616	54.7532	52.3244	121.566	202.977	58.6092	35.907	9.92016	89.446	65.7845	58.2041	122.685	133.048	40.4967	58.803	66.8524	43.8764	-16.2298	15.1531	32.3656	68.4177	478.719	38.425	244.95	115.111	89.5935	-3.10538	-20.0195
33.0742	21.8217	12.5454	13.5201	57.1082	1.86466	62.9873	274.368	39.3774	70.065	47.6066	27.2992	30.2532	115.055	141.019	142.446	19.3948	15.8589	32.7094	41.4764	-16.922	-43.6847	-0.323968	46.63	54.718	118.297	181.384	36.0012	33.902	-4.57172	75.8598	44.5164	69.1002	132.591	126.188	37.2767	42.6471	53.5099	35.0706	24.6981	46.3254	47.2124	79.0215	457.392	36.7541	231.777	100.46	80.2243	13.9302	1.86587
33.1741	41.7085	7.5188	8.86817	76.9058	13.4808	74.7838	291.554	11.9743	76.2442	27.1783	10.5027	24.2159	107.002	151.459	160.097	71.0712	25.4339	45.3722	20.186	22.9599	-48.5522	-1.32256	74.8252	59.8196	119.859	181.97	27.5999	-4.22639	-1.94579	87.9468	59.5848	79.1025	126.407	93.8715	64.653	18.6891	58.0327	20.8304	19.3267	25.816	46.0174	114.598	378.785	-3.60396	227.425	102.901	73.1701	35.3415	-15.8949
33.274	30.1717	17.062	0.141156	50.2712	18.0629	134.48	271.507	21.3842	68.3936	95.1249	8.05077	38.2935	88.8402	152.97	150.19	112.985	9.53052	20.2535	31.9089	-35.5321	-46.164	-19.6499	87.056	47.5649	122.683	179.079	29.067	-21.9107	11.3085	89.2511	70.0478	95.4336	120.149	73.8424	50.2338	27.566	71.2752	30.0417	26.8871	23.2565	55.7011	55.4616	357.931	-34.2368	242.766	121.12	71.5282	104.955	-30.4408
33.3739	27.9804	25.9692	11.0014	51.715	35.8575	270.913	253.156	30.5959	57.2298	145.748	-5.30953	16.3621	55.4138	173.03	144.9	215.986	9.12132	1.70734	1.6116	-13.2985	-21.033	3.10129	72.7548	38.9403	88.1696	156.496	21.6965	-5.75349	-2.64011	73.6564	50.8739	91.7543	134.586	69.282	56.8195	39.7541	58.9417	13.629	2.57706	4.89313	92.4705	73.5829	364.986	2.46037	216.058	113.996	75.7513	54.8868	-28.2922
33.4739	30.1959	22.9477	24.6125	60.1467	34.6671	386.314	237.626	28.0807	67.7656	220.827	18.2384	15.8943	42.6191	169.801	180.97	302.04	-0.694478	27.7692	17.2145	-2.27748	-11.7599	2.43002	88.4555	21.9061	139.446	135.853	30.7661	22.9645	-6.61933	70.3315	75.2331	83.4916	111.374	65.6471	68.1359	47.7945	79.7275	29.0526	-3.59091	13.7888	115.186	37.8445	383.746	4.19671	177.101	117.698	107.151	77.7929	-40.6439
33.5738	11.9178	50.9487	18.6569	49.3912	25.9757	444.327	218.825	38.7528	50.5586	271.059	40.8264	3.85703	33.4651	129.153	180.427	376.086	5.96004	31.5869	0.925201	26.9686	9.62764	-17.5765	68.6387	60.9903	107.36	165.434	10.3228	-4.06113	89.7974	69.5202	161.176	51.2588	129.19	73.4245	66.0553	71.3215	76.8505	26.0557	9.01163	37.9118	85.4801	81.0143	327.156	-25.6814	176.025	122.926	135.971	57.9649	-34.8198
33.6737	5.26347	51.6924	3.28527	34.9122	38.8144	524.87	213.139	22.6224	38.8097	332.549	30.6603	-3.88526	11.0892	149.931	155.863	409.866	57.4095	13.8085	22.8014	9.94358	-20.8739	28.3593	81.023	33.2918	141.057	103.542	28.0073	7.49855	67.6048	74.7223	149.755	50.9999	116.581	110.391	49.8671	118.37	58.7049	29.0357	8.93239	34.8169	82.7601	100.109	319.908	-20.5914	175.734	108.466	163.775	54.9698	26.0138
33.7736	7.63295	57.0669	14.1937	18.3413	37.8115	608.601	189.852	-18.1954	22.7894	331.784	40.5922	1.39215	3.03312	121.051	143.376	498.773	61.0122	34.3917	41.5479	37.1302	-38.1364	6.89626	31.952	14.121	125.558	94.2967	25.2169	21.6711	68.8928	48.4601	123.245	62.7441	108.907	166.034	49.587	106.447	72.6845	25.9248	-7.163	21.8993	26.9771	88.0385	308.021	-25.2335	191.933	106.224	126.209	27.6817	128.785
33.8736	-10.028	45.3966	2.66102	27.9898	14.5985	652.144	210.096	15.1648	47.634	272.286	60.3171	3.80355	33.8848	144.418	159.802	505.425	55.983	58.9902	5.63475	41.2413	-25.7501	-10.8863	43.0217	12.6862	131.084	105.04	19.8494	29.5615	158.211	53.4663	105.587	50.6043	79.6707	197.806	36.9757	126.07	71.1089	49.5889	-10.423	2.41803	27.6785	67.9947	317.808	17.9945	170.827	96.2912	109.014	36.0123	236.84
33.9735	15.9766	45.7169	-6.33513	50.6501	22.7168	600.38	203.375	5.89291	52.4826	218.902	75.4095	-4.76219	47.9696	117.7	188.105	488.278	94.7372	55.6562	7.55097	4.19455	-19.8351	23.1439	34.142	4.21898	162.742	78.6355	11.3404	10.7875	174.111	53.1738	89.8447	24.253	84	228.449	29.146	124.207	133.608	35.2737	16.6437	15.3147	-0.481089	79.0578	295.148	-22.6024	193.573	91.001	79.3533	44.7144	307.641
34.0734	19.5846	51.8284	-7.17077	65.4082	31.4482	524.895	194.4	-4.2196	40.2359	205.414	2.92126	22.4055	30.7581	121.413	193.669	427.322	89.6966	46.9397	4.91239	62.7414	-38.1401	18.6463	86.787	-3.78545	183.977	68.2336	6.91843	19.5542	195.35	32.7529	92.9955	17.4787	83.8176	197.661	44.3467	138.703	149.498	34.1979	32.3715	-10.5364	-15.9107	106.707	289.326	-11.7742	184.19	68.9253	82.2707	81.5995	240.211
34.1733	5.80026	46.9214	-10.9313	56.7495	46.5581	472.135	204.319	12.143	24.1974	161.926	15.5514	29.3014	44.0031	107.694	228.464	376.237	72.6989	43.0066	3.98617	50.0328	-14.7497	59.7187	77.1439	-11.1005	160.602	88.6157	-7.02755	26.356	268.188	42.6307	131.556	0.229233	88.0278	189.497	-5.6675	122.316	198.83	22.9455	33.7041	-19.4846	-27.9537	65.901	299.963	2.15666	214.768	99.0313	56.6788	117.424	187.176
34.2732	5.90187	48.8784	-20.3337	74.7816	34.9968	438.621	173.624	4.8901	30.7048	139.626	0.628408	36.7166	39.0833	96.7693	243.94	302.39	67.1994	24.9341	-7.72776	127.207	-19.4242	69.6224	67.4898	-2.61438	157.71	91.4741	-21.7466	3.5936	334.965	50.8066	146.288	-3.41281	68.421	160.517	-18.4169	108.585	229.695	18.2943	23.3737	-9.43425	-39.3887	60.3198	261.881	-36.6017	238.808	107.101	38.9945	147.159	99.5553
34.3732	-5.62569	41.5183	-6.81923	63.9704	22.3963	436.071	165.759	-3.76463	20.6371	141.134	22.4416	32.4005	35.4659	108.254	233.306	273.193	85.4937	27.3479	-23.678	123.274	-9.9638	69.0288	63.2356	-9.53494	148.123	125.725	-11.8983	-15.0313	319.185	55.2481	159.467	-16.5572	84.8982	149.947	-15.3947	85.0383	253.876	27.0145	20.8179	-39.235	-47.3591	97.449	276.422	-36.5588	260.418	121.817	35.053	149.134	72.3056
34.4731	18.9491	43.6914	-0.870462	68.037	51.5937	452.127	169.496	-12.9399	19.0616	149.862	89.881	19.2778	43.9564	134.649	204.462	246.067	56.5387	26.4577	-12.2881	88.4908	-7.40459	106.053	60.5531	26.6297	161.185	187.272	8.28783	-0.51532	275.361	59.2951	194.701	-4.96719	55.6806	134.872	26.3259	88.0076	162.152	18.3252	-20.7112	-20.7143	-32.1556	98.5413	348.839	-48.7206	214.952	119.978	83.5318	128.672	55.9369
34.573	18.5086	35.0307	-0.199212	60.352	52.3719	485.512	160.05	-2.63358	16.1721	125.518	193.302	17.4118	21.2756	111.156	234.453	231.014	70.2877	29.0933	-9.40699	81.4797	-60.1519	76.2895	31.1958	37.2506	148.393	191.175	31.6902	43.0988	259.128	74.9354	208.394	69.2325	106.029	100.941	30.1904	102.43	148.08	28.4815	-4.608	16.912	-33.824	73.933	491.935	-20.7236	239.389	113.994	83.5879	109.341	7.43688
34.6729	-15.6826	23.4084	-5.80866	45.9922	-0.242792	632.395	168.383	19.3787	6.79509	106.966	188.325	22.6615	40.4006	102.618	270.6	219.207	67.76	33.1077	-24.8611	66.6624	-72.4692	82.9099	34.2861	16.6078	121.495	188.591	3.58342	85.7499	276.473	47.2768	214.451	61.2906	131.768	107.107	23.6081	71.005	99.7742	32.9908	28.9648	2.8235	-5.51726	34.8555	464.311	-0.527837	283.503	99.2626	71.9983	112.601	5.15692
34.7729	-17.5852	38.5444	17.9948	64.2329	23.2604	802.188	156.707	-1.47374	13.2398	106.149	93.263	20.0065	18.79	104.331	259.344	189.724	64.9481	13.511	-6.96145	84.7927	-57.6123	98.7363	29.7547	8.93606	131.536	196.825	45.8142	109.249	248.933	61.9339	192.017	59.6769	126.278	117.021	7.11522	58.4556	94.7063	43.6657	26.2458	-11.5379	21.3557	60.3258	448.886	-10.5109	202.367	85.2913	87.6634	95.7992	25.8967
34.8728	-18.0252	35.4385	22.2587	52.4643	19.4263	959.402	159.195	24.193	27.377	87.3924	64.5357	8.24482	3.06906	109.732	232.415	179.347	58.7698	26.6809	10.2783	47.3572	-21.3937	94.4648	23.4899	16.2418	114.521	244.296	-4.5842	73.1474	288.618	57.8359	236.902	57.1624	166.773	116.703	20.4568	74.1954	76.7518	46.1112	32.6151	-1.02106	75.523	28.7755	383.794	5.10065	215.988	72.8618	59.1048	58.4135	5.40921
34.9727	-4.63546	41.0414	6.00644	54.5335	31.7213	1167.42	162.939	18.8889	8.65799	52.99	23.6767	17.4428	-26.9953	95.345	228.371	179.383	47.9986	26.1429	12.8073	48.7239	-33.6414	83.3023	39.8696	16.463	142.332	303.134	22.2862	62.8289	238.639	48.9471	186.801	57.711	148.87	98.7551	10.3314	53.3104	74.0438	39.1361	19.4588	-21.0939	58.079	36.3552	365.503	-25.235	244.369	71.8783	100.224	67.1096	34.3067
35.0726	-7.72175	16.4443	4.03152	76.9093	30.9808	1311.04	169.181	28.344	23.6592	52.8457	5.61548	-0.655557	-49.0534	84.8816	227.646	151.589	74.9572	18.5379	28.7949	20.4186	-65.1982	72.6445	48.7272	37.3974	137.364	299.584	24.7543	94.0593	218.111	29.3173	177.651	57.8033	122.747	79.5802	32.7874	39.399	76.6163	12.2644	18.8174	18.3256	83.465	39.2276	373.385	8.84983	241.002	51.8315	92.3948	81.1556	10.4885
35.1725	-2.56305	28.8742	-0.242209	78.9687	37.2511	1453.97	151.364	32.1113	13.0778	94.062	-1.07634	4.72954	-36.8656	83.9128	187.646	155.242	57.8946	43.4784	32.7289	-9.6885	-51.013	107.777	41.2044	15.6523	153.097	257.364	86.662	91.7249	199.093	32.846	186.981	49.1823	150.95	108.414	22.3594	34.7604	83.5706	16.2729	28.1807	15.6518	46.8054	62.5374	355.39	51.793	209.817	63.4464	83.0388	96.0115	-0.336589
35.2725	20.7115	11.2592	12.5342	94.4701	35.222	1597.57	197.252	45.1044	32.1929	59.1191	57.8626	-2.35885	-45.6694	77.7861	208.567	121.142	45.8064	25.9672	36.4655	37.2301	-25.096	112.487	45.7529	21.1221	126.501	268.567	37.6415	132.617	216.997	38.7837	199.345	47.6032	135.12	87.8873	41.3359	26.6732	104.619	15.8631	7.31925	26.0002	9.18098	61.9906	326.219	17.1892	234.828	85.7535	53.8738	103.937	-4.41318
35.3724	-1.60117	12.3099	29.7913	63.172	22.6865	1760.94	190.055	64.5092	26.8668	41.8476	108.212	4.62128	-70.3747	89.7186	189.489	114.025	76.7859	26.3424	23.1445	10.7464	45.6727	107.732	30.9319	5.67062	113.235	254.045	43.6275	109.274	193.812	64.311	172.862	47.5486	174.864	39.7346	35.1521	10.9432	78.0182	8.57012	-3.86583	80.9189	50.0474	52.18	269.67	78.4975	198.903	105.003	82.5615	57.5236	-2.08519
35.4723	5.62967	1.34248	29.1939	66.3246	31.5202	1958.13	243.524	45.3728	26.4807	33.0713	140.653	-8.4364	-48.5964	86.2875	178.829	111.225	72.6396	27.9156	18.377	43.0726	50.88	95.5118	26.8608	-20.6511	136.425	253.404	64.6793	88.8812	201.131	54.9758	187.286	48.855	159.808	49.9927	46.1736	13.0616	58.4623	-15.4609	35.6953	130.107	33.4388	15.0902	265.733	75.7053	202.206	76.2015	53.2568	60.5476	-24.1838
35.5722	3.28103	0.306704	20.1019	67.2447	27.5268	2182.74	293.388	60.4181	37.7589	23.112	145.096	-5.84129	-42.8227	204.639	167.539	97.419	47.2787	10.9801	-4.43568	55.8423	48.7411	84.301	53.6138	-1.29669	116.069	252.41	154.774	79.1644	208.545	32.3507	232.495	49.0044	192.125	86.9113	31.4608	12.7013	87.1463	-11.9175	10.1361	112.239	22.233	50.3926	255.473	79.4882	187.419	60.5566	22.4365	74.1396	-9.16717
35.6722	6.17683	-3.1636	30.3455	78.0122	37.9188	2388.14	483.466	41.0372	47.595	17.1287	109.97	-4.4368	-49.9184	256.727	114.58	99.4061	65.6392	19.9376	0.868849	13.4384	23.6867	85.797	81.568	14.8088	135.067	196.931	192.287	72.7079	147.617	38.8654	173.433	38.7579	187.241	103.809	4.48359	33.3872	140.985	-24.3992	21.0881	99.6218	46.1262	4.91346	250.615	59.5722	127.751	92.1431	53.255	83.5309	-28.142
35.7721	-7.6524	-8.26595	25.7189	51.6789	28.6914	2539.42	658.848	39.449	27.2611	7.35494	77.9908	-19.1777	-5.65592	301.691	122.642	94.4301	22.746	-2.89654	12.8203	-8.87692	66.3901	34.156	111.296	-4.03922	131.212	189.349	247.524	79.1615	110.962	41.1041	149.411	46.2535	157.912	102.74	19.9636	50.3668	224.876	-12.2379	16.2298	105.841	71.2282	-1.47894	249.093	77.7589	113.187	100.536	33.9078	71.1884	-57.2402
35.872	-32.9931	-8.58346	33.0398	33.6805	18.6849	2494.15	663.12	51.9247	17.9042	7.51405	20.2569	-23.6391	10.3725	431.406	135.353	67.5372	31.8054	5.34432	31.5358	-55.691	79.4698	33.5873	170.14	-23.6305	179.835	178.299	363.24	82.9321	78.6791	42.0999	143.159	54.9762	224.078	122.832	37.2689	15.6644	317.183	-18.4411	1.22678	14.2615	27.3686	16.1011	204.353	74.4237	136.115	95.7039	118.479	21.3886	-27.4334
35.9719	-64.2916	-9.23658	10.2041	-6.20127	-22.5932	2466.06	686.955	52.3731	16.5748	18.2301	12.9983	-21.1125	30.7817	539.98	97.4721	51.2802	40.073	45.5188	-30.2717	-13.7452	29.0653	26.3714	253.267	-38.6992	166.274	207.298	602.187	89.7857	67.7735	19.1555	135.663	43.9199	230.542	88.5095	0.686063	20.6049	413.146	-18.8089	6.92683	36.948	17.86	-10.6907	220.341	69.8225	115.774	147.707	91.5431	38.8961	-51.0144
36.0718	-41.5561	-19.9483	10.6405	25.7435	12.03	2314.26	640.498	25.6163	38.5483	22.5301	13.2411	-15.0577	92.6746	467.978	98.3365	33.5268	36.2234	48.8152	-2.36628	-15.8112	15.0356	46.6991	352.224	-17.5412	180.823	194.445	800.361	51.5753	74.087	-0.48913	133.811	47.0392	251.463	86.2207	61.0236	22.1593	418.497	-33.8122	30.845	-8.09252	16.777	-16.9591	182.618	36.2531	144.79	106.582	100.108	33.4929	-10.1067
36.1718	-37.7119	8.96343	-2.94812	26.8357	11.7239	2095.64	563.023	19.376	15.4228	-6.18599	32.3086	-11.7993	87.9271	387.709	99.5075	2.7104	45.6566	80.802	31.3326	-38.6573	3.7917	75.65	374.445	-12.3381	173.317	173.641	1095.01	89.2589	78.9833	35.4447	145.524	64.4666	237.826	74.9387	69.1682	16.3217	369.857	-9.71248	19.1152	-7.50723	23.2599	32.2413	176.302	46.9069	157.489	84.6803	115.504	41.7717	-21.4518
36.2717	-19.0742	14.1364	11.1495	46.8029	21.2103	1870.04	509.023	2.32807	5.23499	-18.9447	61.4343	-17.9778	121.323	301.456	119.746	-13.3206	29.5162	81.8023	28.205	-8.53872	18.5977	137.558	353.679	-20.047	162.339	143.1	1413.18	139.444	58.3218	24.7698	115.486	92.0351	217.938	64.7034	63.8317	10.4915	356.484	8.35354	22.8569	39.9991	14.9126	28.7506	169.151	23.7781	159.201	75.4848	165.041	-2.62613	-18.1311
36.3716	-30.4794	-3.74838	-8.63516	61.257	24.6852	1680.16	469.032	11.5047	-28.5723	12.7482	5.32165	-11.6611	138.053	193.651	104.755	3.3732	33.2717	62.2463	23.462	19.9937	10.616	124.098	346.298	-47.0645	205.264	157.638	1747.08	71.8977	29.8648	1.2467	113.736	82.2404	186.594	66.8684	71.2647	26.2765	382.59	0.519333	-9.23992	-20.633	14.2066	75.1644	114.791	-15.9575	131.707	54.0785	232.737	4.65215	-40.6144
36.4715	-20.6008	-8.18379	-15.5874	78.5373	45.878	1645.75	469.183	7.85173	-7.80263	18.0831	37.24	-0.0678476	111.315	197.794	89.0883	43.9074	41.062	58.2489	14.7311	-62.8255	5.08434	103.748	276.812	-14.942	138.786	193.77	2034.04	75.4169	64.52	6.03815	103.043	70.8877	224.26	54.3299	77.2463	1.44484	372.343	-15.0608	-9.89557	-9.29784	1.99877	61.2309	115.797	-27.6271	119.488	83.955	204.654	-7.91057	-22.4036
36.5715	-25.9528	-3.2532	45.6413	83.4474	25.7134	1521.95	430.625	27.8803	-11.3356	3.35144	22.0245	-16.264	93.7746	162.954	72.3337	23.0784	22.3395	40.9258	29.8872	-27.8763	-13.6458	62.2236	255.792	-19.1231	109.698	178.804	2363.74	58.8432	110.442	80.0885	143.157	70.4161	192.675	60.2158	63.3138	9.85009	366.982	68.8756	-28.9332	-7.79077	-14.9629	69.603	85.9818	-73.8994	107.512	97.8633	209.356	-13.2208	-4.45179
36.6714	-26.0501	7.3862	39.7043	61.0559	28.9119	1477.6	402.593	9.202	3.55907	-12.6813	7.29746	-0.0212754	52.3574	186.486	59.3177	3.92751	32.5372	36.4722	-23.2503	8.31894	26.6694	103.744	243.882	-22.9795	93.805	191.755	2655.72	68.5506	77.2286	70.4564	116.498	47.8527	126.817	22.8757	74.5405	5.42993	351.243	69.8729	-34.5393	-3.42257	-16.9889	59.0197	99.257	-103.363	121.727	111.193	221.595	17.3402	-5.40512
36.7713	-34.2946	8.64466	25.1405	61.5122	19.5265	1411.02	379.59	-7.54209	33.3606	-20.0776	46.848	4.71762	66.5185	256.589	68.348	17.5762	27.2313	29.5922	4.79643	-26.8133	8.93823	97.1937	192.833	-28.7517	69.3049	166.055	2908.75	122.44	73.2122	57.2976	117.02	47.7428	90.8841	23.5943	72.0855	16.8212	469.243	4.93223	-22.1305	13.0543	-12.0098	34.8557	84.7022	-95.023	146.305	39.0124	240.384	-11.8625	6.95174
36.8712	-24.8845	-1.39225	15.0718	71.3791	30.2561	1335.16	385.065	-8.02812	65.9518	-14.2585	-1.56171	0.566333	66.369	283.447	150.763	17.8711	24.9044	48.1345	-35.1801	-12.5843	11.5119	95.0479	177.297	-14.8532	69.5806	146.572	3142.56	150.696	34.2803	59.9873	71.8402	81.4023	47.3871	37.6532	63.8655	22.2879	661.072	11.1752	-27.342	-19.7087	-1.69769	21.9224	61.3903	-97.222	192.957	57.2475	227.999	-42.2236	-2.69159
36.9711	-23.1285	-8.62703	17.8846	71.7049	-1.61742	1258.61	413.313	23.3886	57.3015	19.6459	-23.7007	16.1567	67.1181	241.942	135.622	13.0841	19.9513	5.36114	-13.6582	-19.0321	33.8962	60.6227	170.493	1.97667	84.991	169.604	3338.75	153.877	23.7311	49.6165	58.6633	51.0543	24.1867	25.8459	66.9061	18.8198	829.6	9.83883	-4.5618	5.84581	-20.8596	19.6441	88.3071	-112.022	140.22	66.8729	239.847	-1.33784	-24.2971
37.0711	-20.3794	6.24916	28.7595	48.4577	33.741	1200.24	449.712	15.1282	36.7635	5.76583	4.49868	11.0625	59.4109	198.452	145.502	46.0847	33.1466	23.5135	4.67895	-36.1995	-5.44348	45.1537	173.103	1.68864	60.9738	206.435	3525	178.702	35.2935	53.82	112.217	62.7589	29.1959	-13.025	40.5979	-2.12717	960.704	11.3129	-34.6747	1.72986	-35.2837	1.46309	82.1454	-109.161	159.918	59.0269	276.147	-19.9763	-48.875
37.171	-32.3948	20.7943	9.10564	63.8715	13.4189	1171.7	450.833	40.835	48.2534	41.3362	10.5073	-1.05408	49.7974	203.065	114.419	38.6978	35.0744	23.5215	-2.66457	-11.9648	15.5698	54.3157	137.969	-16.8877	37.7274	188.484	3574.59	140.042	36.3056	53.2258	64.5097	85.7516	43.1897	4.86622	47.3693	13.7115	953.292	42.0697	-30.7193	-1.41028	-46.6634	-5.32098	60.4571	-69.8567	142.389	48.3958	265.071	-29.5325	-41.1958
37.2709	-7.92611	12.0188	9.60137	69.4586	29.5015	1133.67	437.379	2.96273	43.2204	30.8133	33.0067	-3.91744	53.3995	182.539	127.299	23.0691	36.1673	13.2352	30.6228	-34.1769	15.753	18.0871	155.284	-16.81	61.8013	225.513	3523.99	115.547	58.9713	55.8472	140.237	72.6368	41.7353	-21.5465	33.3157	25.9006	815.564	43.4524	-47.8888	7.91136	-45.4545	-24.354	47.6221	-89.3202	134.757	70.2857	230.094	-40.4358	-76.074
37.3708	-23.9976	11.441	-0.170389	62.9488	14.5689	1134.89	411.37	24.0528	43.797	48.6616	31.9446	-12.457	46.4976	192.665	93.801	-4.51409	28.27	13.9898	-10.1577	-4.89821	25.3154	43.438	132.675	-0.379215	45.2589	159.435	3328.49	126.775	92.1637	19.0662	101.71	41.1781	44.2079	14.6931	33.6927	27.0573	709.158	7.54794	-17.7979	33.3713	-7.58271	-24.368	63.964	-49.9328	116.402	54.6119	186.179	-43.6147	-46.5106
37.4708	-20.3468	12.2282	3.19018	55.3244	27.6609	1056.8	397.023	38.4451	39.4592	33.0168	34.4601	-3.71234	49.4508	209.256	106.616	-6.58822	20.5003	1.88976	0.777558	-27.5471	23.5718	19.5486	114.287	-2.12267	36.0901	180.399	3100.21	95.1954	137.982	7.36949	138.185	72.5459	76.1469	24.6977	19.6141	62.0156	633.309	39.2249	-18.6041	5.56393	13.3191	-23.1691	73.5644	-42.371	149.739	68.5658	120.71	12.6211	-58.2214
37.5707	-3.67528	10.5673	47.2437	69.701	26.6298	1053.6	369.244	18.4582	59.526	39.1737	16.6161	2.96043	47.7642	190.517	112.382	-1.08145	23.1167	12.995	36.3064	-17.6648	19.3427	46.6799	122.825	4.01402	55.389	227.859	2927.16	88.3376	128.27	30.1494	145.22	81.3046	114.379	28.4505	25.5428	46.2592	573.409	16.9089	-9.49747	21.3587	50.6506	-2.69064	69.5528	-9.38886	218.738	93.8789	132.217	-0.379001	-65.067
37.6706	-17.3125	18.7551	1.61416	38.7311	29.9147	994.478	336.778	14.0163	32.7312	25.6079	5.20955	-18.2418	40.0879	177.387	73.8387	-5.10369	44.0148	18.0853	49.7278	6.46952	-12.8175	45.8318	115.157	-19.1005	93.7991	326.561	2723.01	28.8846	231.054	8.72019	157.958	72.2013	155.266	27.6022	15.9579	26.846	503.459	-0.0887648	14.1203	22.7766	24.7486	-31.0558	35.3489	-32.2285	284.224	87.0823	91.8493	-20.2732	-28.4947
37.7705	-18.4193	7.92258	-3.35004	35.0751	14.212	928.878	333.678	17.42	30.259	9.84222	25.5318	-23.0855	36.767	166.334	58.4816	-11.8588	20.2075	-1.48987	19.9378	0.726738	-7.027	49.9612	116.663	-28.2609	103.833	349.955	2548.75	28.2265	225.247	54.0573	156.469	98.3319	194.534	16.2059	6.93558	44.0442	487.059	-3.64493	-4.86625	43.7158	-10.2878	-20.5788	54.0573	-22.5024	385.479	97.7007	53.8835	-2.74204	-48.326
37.8704	-26.0947	13.2321	1.0288	49.1919	15.9885	865.511	335.286	28.2013	30.5416	23.3891	39.4942	-3.9904	58.0508	133.303	77.7476	-11.933	17.6565	22.6061	3.40355	-7.12211	-6.66391	33.2439	158.184	-23.3468	96.5275	366.334	2428.39	43.5762	186.835	35.8141	162.831	105.797	146.76	20.3862	-9.95824	50.8247	449.839	43.3454	-11.1525	14.3852	-28.0411	-46.28	31.1153	-55.8287	493.141	73.1602	56.4881	-3.29765	-6.81796
37.9704	-16.2287	14.9941	-1.33369	42.17	36.3597	850.28	328.614	0.429959	75.1072	14.7421	39.0141	-10.4952	61.9669	136.132	52.3845	-21.7812	22.9858	13.8715	-11.9849	-19.6109	-13.4958	43.0719	144.281	-6.27516	76.3483	362.668	2314.44	33.4108	137.082	49.2697	110.668	85.6736	131.755	3.38222	-6.96653	41.3522	422.816	25.2824	-13.4591	33.1958	-27.3534	-34.0632	28.6244	-35.2879	617.02	66.4987	58.0929	-38.525	-24.896
38.0703	-14.3015	9.56157	10.8484	41.1155	27.8008	834.715	321.546	12.6231	64.8711	25.1485	20.0562	-20.802	66.9824	121.757	59.2502	-16.9995	23.7519	12.9009	-4.44399	17.9546	-0.066282	34.5147	163.702	-29.4087	74.8405	378.782	2182.41	31.0899	132.579	42.4793	141.8	130.147	112.74	25.3334	3.80182	17.9773	370.604	18.2936	-3.87225	0.951492	-44.1958	-14.4115	28.1952	-63.2493	659.728	51.9469	47.8526	-21.8224	-6.68888
38.1702	-8.05468	0.262093	-13.9025	34.3266	33.9171	790.348	318.756	32.598	55.7929	24.7479	40.4228	-13.862	84.9185	115.647	56.191	-14.2647	22.1718	8.417	4.65489	10.312	9.24779	66.934	164.501	8.7667	70.9707	340.08	2110.63	39.6302	91.9089	31.1073	117.613	131.113	90.8616	18.9515	6.10582	39.4224	351.233	6.73925	3.85582	11.1733	-47.7271	-17.7707	53.7691	-28.6164	611.236	59.2775	68.0324	-4.64503	-18.1394
38.2701	-27.2959	-2.02987	-1.82075	55.5904	14.0575	785.926	324.255	52.5237	53.2582	28.1488	56.4228	-9.32582	68.9753	83.421	47.9912	-6.3927	-1.15925	9.84853	40.9348	-29.1571	-0.909327	19.5436	140.437	-0.202677	45.2701	295.272	2018.16	-9.04867	115.283	37.5261	117.409	132.102	115.07	40.3582	26.3755	28.694	310.129	17.5528	8.03301	10.3288	-18.5389	18.2228	48.7955	-22.8507	503.027	98.1444	31.4549	14.614	-32.2655
38.37	-17.939	7.98426	-5.37111	51.063	20.6812	761.943	319.493	43.8477	68.0664	15.2445	56.8999	-6.24873	74.5681	86.2567	78.9382	-30.5236	21.8124	41.037	2.83944	-8.47309	7.02009	31.5225	200.774	-11.4702	72.7831	257.038	1974.04	13.5459	76.7881	20.1529	102.694	110.965	99.5748	51.5129	25.9129	38.8218	298.966	-16.5404	25.2533	-8.94529	-18.9344	-7.15937	76.7099	-34.598	446.299	44.9249	40.4742	21.7503	-15.2191
38.47	-2.48075	3.4803	-12.7608	50.8876	27.331	729.701	306.243	28.3032	38.5579	20.0163	46.2717	5.45849	69.4014	74.657	68.6348	-0.110824	11.5039	29.2874	31.2009	-29.2196	12.1898	6.30955	210.202	21.9211	59.8166	202.813	1906.08	73.2942	88.6827	65.1253	125.356	95.4202	115.377	28.6291	31.7151	45.9333	321.027	16.0534	-24.2547	-14.9049	-24.2637	-10.8427	66.1445	1.15114	388.279	70.5428	37.6009	24.4562	-43.8065
38.5699	11.5269	5.90412	-7.98964	68.4917	6.61965	740.446	291.478	45.5399	38.1553	30.7025	66.6008	8.13179	66.1151	73.2588	47.9316	8.03465	7.7582	14.5731	6.05744	-8.47781	-8.72319	10.7158	199.347	57.8172	72.4772	197.623	1831.38	77.5216	106.215	41.2392	116.7	111.111	89.3835	33.4998	53.8791	29.9024	312.306	4.21284	14.8318	10.1722	-2.61867	-16.5352	57.0012	-5.00235	354.579	60.5592	7.37359	68.7235	-31.1999
38.6698	37.5241	9.3428	-12.2838	59.3847	20.5785	740.154	333.974	24.7724	30.0889	23.4776	48.6444	10.3595	71.0306	88.4891	158.049	21.3676	10.1056	14.4473	-15.2971	-27.0843	9.65357	2.17831	169.689	39.6484	74.3083	204.808	1748.21	101.947	79.8187	55.3802	97.3388	77.5544	79.6177	24.0893	52.5433	45.599	336.902	15.8026	19.9372	40.4152	-7.31712	-9.14559	74.412	21.9412	345.783	55.1979	13.6646	53.6287	-40.8303
38.7697	51.8615	20.951	9.60567	60.3675	36.8638	721.886	523.429	9.84411	9.09518	-9.2587	39.6986	3.83207	42.8288	67.4977	135.576	30.0519	3.40358	-5.39063	-36.1591	-18.1596	31.3383	29.8315	158.265	45.9991	93.0129	174.381	1702.24	117.199	96.2636	35.4698	128.963	47.1509	61.7625	43.8954	22.1066	23.4882	340.315	-0.850208	7.12641	53.0718	7.75464	-27.327	65.5491	-1.97641	268.932	83.8388	16.9868	62.2534	-44.232
38.8697	28.1295	18.0381	-12.0341	52.8404	22.8719	694.723	658.147	26.6688	34.6964	9.37255	36.6735	6.57327	49.3314	72.0804	158.38	77.3832	27.5895	20.5028	-12.5507	-11.9357	29.6812	41.1221	148.403	19.9265	79.2688	185.451	1650.91	82.7935	98.4296	62.2713	121.071	39.6125	54.5271	58.2948	40.6225	29.703	315.12	22.0084	29.854	53.5118	12.3792	-20.0717	34.023	-12.3986	256.262	85.3723	20.7168	52.3872	-26.1012
38.9696	22.6363	-4.4276	-14.4475	59.2126	28.7502	657.812	838.173	14.9547	28.0177	-2.82375	4.14487	13.675	41.5149	58.1336	185.459	63.4973	33.396	11.5529	-28.4945	-14.1563	39.0262	44.4999	149.383	10.014	89.1847	158.344	1586.32	131.281	70.1998	58.4735	139.188	59.9472	51.3967	27.3906	38.9197	43.6907	409.964	16.1084	30.2873	92.5922	4.65514	-31.5425	31.3475	18.1538	245.059	103.16	10.277	45.7173	-36.6579
39.0695	19.2741	26.7959	-10.3929	51.9684	21.4913	633.04	1020.35	9.10169	62.1578	-16.9664	-20.8023	2.14436	29.8884	72.8955	238.494	46.6352	25.012	21.4557	-2.71755	-2.56319	-0.757316	30.5196	179.394	4.705	91.7891	206.049	1491.73	142.907	89.0692	75.1262	143.371	61.2965	69.5927	43.5024	40.4377	27.8418	402.929	15.9393	23.0067	35.2341	40.4239	-45.0393	46.5522	-0.363679	224.144	151.313	-0.285367	72.637	-34.2213
39.1694	31.425	19.1538	-4.61867	68.1204	25.7008	587.571	1170.93	25.0995	52.8536	-21.3515	-2.11712	3.54781	45.5259	66.0134	269.127	79.2879	28.7041	18.9923	-19.7984	-29.8962	-15.2156	16.3233	187.77	15.5206	93.1052	152.175	1460.35	140.458	56.0273	84.0227	144.739	70.4411	34.1059	34.025	62.8996	30.2373	378.668	14.0404	-0.471465	45.6846	53.2648	-2.3056	37.1032	23.9058	187.208	144.387	-3.89795	93.0122	-49.6788
39.2693	15.6888	14.0249	9.26891	33.9518	28.4657	573.598	1091.55	13.6843	40.7789	-15.5639	-7.03304	-24.064	42.0584	48.9979	211.324	66.9075	18.6822	23.1916	-26.2181	-32.6871	9.86085	23.6359	155.008	8.75913	117.839	144.889	1376.54	134.664	85.0252	60.8442	159.863	98.229	52.9541	35.0614	63.9062	22.0293	308.746	14.7429	7.92588	41.9378	32.8283	-32.7924	58.4381	23.8259	172.166	103.142	-5.47	88.3552	-37.7867
39.3693	7.0211	17.4126	20.6966	26.6195	33.7004	571.967	1033.88	14.0336	37.3476	-9.57984	0.369831	-20.7444	55.5752	47.7201	210.962	45.4519	26.711	34.6712	4.78467	-22.6186	5.79363	15.0933	149.058	-1.57627	92.8338	166.786	1327.51	135.754	90.47	46.2709	169.216	88.7828	55.7359	63.5651	51.5934	8.04682	279.082	10.1037	24.9054	31.6427	49.8964	-29.5722	37.7111	27.6139	189.266	95.1724	14.8843	106.181	-23.3738
39.4692	10.2421	9.76896	3.34047	53.3059	24.7112	528.692	973.477	34.31	50.7108	-4.67952	1.0664	-9.01806	45.5868	39.0019	210.995	29.3273	16.3723	15.8587	-19.3746	-28.6063	31.5163	14.779	130.319	6.58305	103.834	146.955	1247.9	105.055	144.181	79.4334	144.976	95.6183	80.7178	34.4271	65.5339	17.1454	268.448	4.09291	35.357	20.1562	70.1381	-5.82189	21.1669	34.1462	172.796	108.93	28.2909	90.5714	-36.3193
39.5691	7.42095	2.72931	18.4029	58.4873	38.2784	521.025	900.705	35.7212	29.0984	-2.46117	12.0035	-13.6032	51.7596	43.8145	197.28	20.3341	16.3067	15.2989	-14.2677	-31.7625	8.6337	23.3402	129.896	46.3517	105.232	197.278	1199.34	109.347	220.249	48.8641	139.092	61.7093	78.4742	36.3965	30.9222	22.5037	221.304	30.8897	5.08277	63.9757	76.3165	-38.2788	41.9645	34.1746	167.873	115.754	39.7777	110.479	-41.2221
39.669	6.45589	-8.2541	-1.70857	62.5379	29.3215	509.053	834.631	41.475	33.0993	13.8614	20.3536	-18.7782	37.4226	38.0789	181.043	20.6482	6.92802	13.2424	31.3666	-20.1745	13.6265	-9.52146	120.659	35.9034	102.304	189.302	1151.78	94.8805	232.297	32.6678	139.913	88.1523	90.2868	43.0012	38.3537	68.9854	204.005	7.23391	27.6691	38.2098	75.0916	-14.2106	41.7827	48.2715	124.658	90.1999	37.0413	101.251	-5.23649
39.769	-2.37715	13.0937	1.26571	39.6656	28.0206	513.288	813.314	20.5502	26.5681	12.9222	29.7168	-13.6144	46.0038	75.7154	141.94	49.3724	6.61115	16.3985	25.7527	-6.6219	19.7346	23.5042	109.695	31.737	83.9476	195.064	1142.7	103.839	302.709	13.7097	124.905	82.1208	68.8865	19.1607	38.9566	33.5522	196.641	5.78705	39.7201	27.593	68.5005	-37.4306	64.0547	55.0831	107.301	109.978	27.0497	121.476	-20.914
39.8689	9.92401	16.5474	-5.55334	55.0305	41.7726	492.985	765.277	35.7322	19.9175	-7.42097	15.4199	3.50424	76.9327	84.746	141.417	36.0075	10.5825	29.3123	24.3151	-7.09456	14.1143	4.49149	89.1184	27.5991	91.0749	217.397	1145	127.481	304.793	25.8932	121.316	80.3877	82.5618	40.5808	44.0536	22.8336	175.748	3.15672	21.392	28.6422	28.6582	-24.8681	61.2988	47.6819	126.432	90.6114	52.402	78.0215	-23.3909
39.9688	-6.2799	19.8839	-3.95626	59.8225	19.9739	476.145	768.465	-1.60038	20.0237	4.10139	43.344	-3.38645	57.8122	68.5015	147.121	47.6046	11.8584	24.6576	13.3066	24.2002	-3.45039	21.1851	105.17	17.6734	95.8966	180.448	1078.63	113.162	342.901	12.2554	102.329	96.8093	86.655	48.8453	25.3998	28.6992	189.066	-21.5723	19.5484	4.69967	49.4354	-17.9781	86.8139	67.3295	86.4582	100.421	24.6978	100.886	-28.1889
40.0687	14.4327	23.0988	-7.7214	62.1729	52.938	506.442	746.903	18.5411	35.4805	13.0032	25.6083	-0.284615	50.6443	64.5063	134.552	49.7	14.876	32.072	-11.1671	24.3235	2.30191	15.9746	82.5045	19.8399	77.4951	226.181	1025.57	23.7037	372.176	26.3885	158.185	83.6624	68.506	67.6566	67.2036	2.28664	161.08	-17.4458	26.0708	24.9963	61.2667	-25.1898	89.6283	58.412	99.7813	94.5969	21.3493	69.516	-14.3414
40.1686	-8.67648	7.84978	6.61801	54.9389	15.4551	465.309	687.947	24.6421	34.6747	12.5801	59.9651	0.920362	66.5065	82.7149	131.69	64.4249	-21.8592	-3.66011	-4.64571	51.3171	32.1208	-18.6376	82.1615	4.8327	136.665	215.891	974.792	47.2302	454.236	23.451	245.234	69.2803	68.933	44.4066	88.0048	29.6122	163.173	-34.4972	0.674945	10.4933	66.6231	-33.1709	106.58	65.5884	73.0654	117.116	12.8901	48.9928	-2.96086
40.2686	-1.55723	14.691	-15.8249	85.9691	16.1038	451.568	668.023	21.7898	30.8994	9.50503	26.5842	1.59452	72.2696	86.882	143.488	57.351	-10.025	9.55813	-6.97827	61.8825	23.6461	-7.1306	50.0726	15.3495	127.858	174.153	1006.02	40.8449	441.968	21.0065	210.019	59.9089	76.4695	11.6438	89.0197	26.0288	138.197	-9.31458	3.9784	20.9272	71.1701	-5.58784	103.158	49.1492	58.8	111.616	5.32221	58.8072	-47.0581
40.3685	-6.33766	0.644333	-14.1901	88.2359	21.4192	450.642	678.536	48.1899	38.6075	14.4972	4.10672	-11.9327	78.4768	75.0784	171.353	31.9764	2.80592	26.5791	18.3986	80.9485	18.0848	-9.65286	41.5736	16.5202	122.427	227.305	1005.59	32.239	458.693	15.1759	272.173	60.5671	111.899	35.7369	79.2844	12.7863	217.234	-41.7541	21.6411	0.367586	86.1429	-7.12502	123.437	34.9459	47.575	80.1684	22.6209	46.0865	-6.75321
40.4684	-2.92085	-16.8611	-14.7	82.3226	24.0465	478.5	641.002	61.3374	56.5191	9.28931	29.1024	-9.16364	80.5222	88.9388	125.615	3.68445	-9.30162	20.9724	27.3559	75.3083	21.7239	-7.15366	55.3365	19.0854	127.16	196.977	950.676	34.7796	482.965	4.44547	268.832	67.9462	107.638	39.0209	92.8228	27.1745	172.288	-57.3378	27.3487	6.25756	86.7664	-15.6755	105.647	15.9538	40.9971	81.4435	-0.79364	34.5345	2.84827
40.5683	-9.40106	-4.88403	9.99875	79.4423	27.1592	429.33	651.136	32.1591	42.604	24.5183	18.6691	-3.87786	54.0032	61.4579	145.439	30.1077	-2.96593	25.6665	-12.0881	64.9634	3.15996	-17.8775	43.8107	-6.80093	106.281	175.809	919.575	6.99257	500.973	0.224321	255.206	62.5907	109.453	25.0516	112.038	33.1202	150.854	-53.435	5.98385	22.5571	75.8379	-28.5584	127.801	21.4773	4.49514	82.222	-16.0707	30.4453	-23.9164
40.6683	-3.09888	-5.63673	40.0324	74.5388	32.0394	402.109	611.185	28.611	35.0801	13.8983	21.4706	-3.40087	66.2489	52.9838	151.291	16.113	0.061229	20.2416	51.5043	79.3677	-21.2887	-18.1333	49.4074	19.4862	112.504	165.198	873.732	8.82311	444.696	-2.86883	244.027	51.7882	102.878	46.2539	106.854	11.002	131.768	-34.8199	23.1374	37.0179	73.9175	-31.4362	151.846	25.8575	10.2825	93.3281	-17.0692	23.0031	-25.1693
40.7682	-4.67868	4.20279	3.66435	84.3977	32.9971	383.982	582.329	9.53355	38.3354	16.1229	33.1901	-6.88828	84.7332	53.9188	142.477	2.34513	13.0777	20.4517	24.0457	-9.67427	-1.29287	6.94742	31.2961	12.295	99.1678	157.052	909.475	3.97609	409.29	-13.6629	258.421	38.1201	109.138	43.1428	78.5544	36.2907	124.959	-48.9566	37.9053	26.1542	48.0601	-6.06884	130.694	13.6483	12.5779	78.7174	-4.38159	14.5529	-3.23912
40.8681	4.26514	0.262263	5.62142	87.8641	16.7137	352.389	561.114	39.7266	54.089	12.3018	56.3946	-11.9286	80.8285	55.2593	143.955	7.22805	9.82902	15.8974	4.39383	24.3415	7.0104	6.77249	31.2126	19.4993	76.4363	180.338	963.291	5.01593	425.912	-25.996	256.761	29.053	71.639	51.7984	76.274	20.9401	244.696	-76.4353	27.4383	16.2802	60.8882	-9.28606	144.955	-20.4144	22.9717	58.258	2.46179	49.6675	-2.53515
40.968	0.0975157	-14.3675	-7.2671	82.0966	17.743	348.735	603.936	41.4507	51.4512	6.51309	52.0836	-3.38762	66.3571	83.1726	161.384	20.1191	-3.52725	0.372889	-7.91912	48.9181	13.49	9.88617	54.4117	0.113936	83.3419	162.282	928.611	69.9282	408.318	-4.18615	252.855	29.5332	66.339	62.1031	78.8164	12.0668	402.525	-46.8721	26.2765	25.0603	43.5073	-9.40143	125.278	-4.29204	28.9157	93.1446	14.3864	32.8186	-13.5297
41.0679	8.4297	-21.4981	8.28431	75.0413	43.9688	323.446	713.087	37.2588	42.0953	26.32	56.6658	17.7728	42.5146	74.587	205.843	15.3509	45.2507	55.4467	-8.58096	30.941	35.1975	8.4743	25.4309	6.54528	97.705	133.269	956.319	45.2167	368.479	41.7933	232.034	14.0154	57.5818	27.8526	42.6727	14.3189	562.038	-54.0046	26.0744	18.8744	37.3694	-16.6577	140.757	0.717522	-7.47246	88.8389	57.8317	38.7803	-53.6257
41.1679	7.76189	-0.657175	12.899	53.6181	31.1411	314.286	691.114	53.7712	61.6745	9.80958	86.8815	15.1682	53.068	84.5683	210.271	34.5241	34.3369	129.571	-7.08111	25.4783	22.8954	9.33427	10.1689	-13.3847	85.5417	125.698	902.61	60.7108	330.023	54.9991	226.989	31.0205	68.9	46.7573	25.8123	7.30526	605.232	-45.3893	53.2701	16.7533	32.5307	-3.89139	163.063	8.19662	10.5186	83.6042	45.2356	19.3033	-22.315
41.2678	48.3898	9.2291	-7.98942	63.5146	24.7351	334.338	638.449	52.1111	74.2375	5.12305	61.3889	3.71213	37.928	71.894	243.96	42.7207	39.4068	205.673	10.7692	26.1666	-10.6554	29.7966	-25.585	-28.7965	60.7838	147.618	834.459	125.201	298.729	75.3751	211.954	35.5333	50.3417	14.1371	52.5687	1.12578	708.743	2.42214	39.6204	-14.8965	56.6381	-39.1853	218.167	41.8756	75.96	68.151	20.1816	4.77563	-38.9098
41.3677	73.8633	9.1577	5.72268	81.0609	37.0763	306.897	625.292	39.4284	92.261	-11.1744	23.2697	4.8034	48.3254	108.685	254.249	14.4276	38.2607	283.965	-42.2313	29.1578	1.15364	17.1537	-51.9169	-30.5676	38.5235	181.994	756.884	164.986	296.692	73.0227	166.903	60.0388	48.7686	60.3876	84.9214	-18.959	857.077	12.3931	11.5966	-15.9283	57.5501	-14.9488	241.311	47.9924	104.443	29.5364	62.4778	-13.5937	-29.2158
41.4676	44.3881	22.0516	2.22251	42.4387	33.2178	278.346	588.915	39.4751	54.7119	-30.2802	24.8364	8.02788	47.043	113.658	304.759	3.30453	32.2684	242.01	-53.6972	34.2426	-14.6486	29.8449	-30.6694	-42.9382	51.5748	191.082	649.024	201.353	308.192	49.2034	174.219	52.0711	33.9232	67.6164	82.1741	-14.79	956.016	44.8372	46.7027	17.7944	40.1421	-30.1528	223.819	62.3477	182.63	37.243	-5.79128	6.85745	-8.07343
41.5676	24.676	36.4213	18.7049	20.1963	21.8341	323.216	624.39	11.0332	22.6695	-9.58946	16.9343	-5.62209	35.0862	99.6121	269.658	26.0573	16.9404	185.083	-15.8226	0.486773	13.6127	8.95732	-9.79966	-25.7551	64.8383	158.429	663.7	192.114	270.587	41.9049	153.119	50.9536	36.4526	91.3603	73.6991	-7.4138	860.36	69.7774	37.229	-23.6232	30.9746	-4.98407	200.685	37.5958	156.418	34.78	57.9089	-18.8068	-5.52768
41.6675	28.2237	33.0946	26.1847	50.3323	22.4881	316.487	612.699	16.4366	52.6048	8.66881	13.9827	10.1216	40.0412	118.954	271.81	-5.31921	28.9248	156.348	-0.201873	-13.4882	4.47641	43.3353	5.35976	-15.5068	54.2136	142.452	626.305	185.232	249.715	62.086	128.921	30.1859	56.8567	100.666	73.4911	-17.2767	801.896	71.5303	24.7951	-54.5194	21.6818	-28.7332	230.078	45.1284	114.46	50.5946	69.6287	17.1917	-10.3997
41.7674	60.7678	37.8922	56.3519	53.6116	51.6769	326.429	580.353	14.0902	37.6343	5.74595	5.29427	28.7508	58.1951	96.7978	265.22	0.54476	37.1215	129.059	-2.10912	30.8829	14.0275	25.1408	-16.5559	-8.16741	87.7474	153.645	575.686	185.061	255.444	56.4426	147.723	37.4209	43.7237	50.6709	81.5116	-17.0937	653.865	85.7487	27.1885	-22.7589	25.8579	-37.3143	218.34	61.8528	142.466	60.8102	69.3554	-7.28109	-10.5267
41.8673	21.0769	51.8531	58.0017	38.5964	7.76483	325.433	557.56	29.3726	24.9844	-10.5502	-0.735579	42.114	37.2254	114.551	257.926	-0.795734	31.4413	102.896	-11.0992	24.7889	27.5147	7.4377	-13.095	-41.9564	100.226	167.328	545.565	168.386	271.733	101.093	152.796	50.7685	18.957	26.7288	90.3795	-16.5796	606.452	92.0832	5.84598	-34.21	-10.54	-36.004	197.173	14.9199	190.856	97.5358	45.7168	-4.6413	-50.8893
41.9672	19.0225	43.9779	93.0616	52.0042	23.6034	294.183	532.461	10.7666	33.9406	6.68711	-14.088	46.8898	43.4148	120.78	244.463	-2.60147	27.5885	97.9237	12.8067	16.0416	-19.7011	8.84731	-14.9974	-28.4473	132.15	189.132	499.75	166.911	237.624	94.3366	119.989	36.5491	25.2912	46.0394	66.6774	-30.3126	522.931	69.724	34.1731	-14.8797	43.1157	-45.9191	198.391	51.5262	176.511	113.256	66.372	-16.5752	-24.5204
42.0672	30.264	23.9295	97.659	66.9375	32.7013	281.372	601.364	13.4373	16.4618	30.8485	11.6209	37.4563	42.1117	160.092	218.52	-1.61886	41.4098	79.0619	-32.9268	31.4566	-12.9878	31.2623	-13.6834	-41.9464	132.689	176.286	536.213	163.521	225.801	67.1546	107.702	14.6281	32.5035	30.5499	63.4894	-12.8872	512.26	68.2363	24.6106	7.61205	36.7154	-28.4094	189.02	22.2468	157.781	111.018	72.1845	7.50702	-50.7126
42.1671	14.4481	16.5364	91.7156	53.1246	22.9403	380.988	833.107	-0.696462	13.0113	31.3256	-11.952	42.4802	38.5505	195.02	196.861	-7.57791	41.5534	42.9915	4.81031	25.5609	-14.1825	8.78388	-21.9069	-13.3085	101.391	171.287	575.954	119.227	279.064	87.0734	141.681	60.4033	42.2693	50.6314	30.5727	-15.5416	475.816	58.1154	-4.62214	-9.69706	25.6528	50.112	140.72	29.4168	106.651	149.181	60.3409	50.5789	-8.55097
42.267	9.8368	11.3282	90.4436	57.5302	20.5577	498.282	1084.9	1.29162	43.3543	-1.62403	10.4846	15.1465	12.6834	330.481	187.747	-1.99748	29.809	30.5541	-6.42673	-5.70778	-40.1223	-2.45669	2.67285	-22.4061	137.142	162.689	614.586	141.807	273.203	77.2771	158.478	80.7952	39.1676	60.1572	16.2828	-0.894924	456.2	26.4692	16.2489	7.82628	19.739	28.8062	166.563	59.7864	71.9868	132.432	62.0513	51.075	-25.7476
42.3669	8.0933	3.75432	89.074	69.385	17.1042	529.924	1286.4	32.7616	52.3188	-8.15822	-7.15136	23.2775	7.93721	349.977	177.018	20.6983	18.6578	26.6013	-6.67828	-15.908	-45.0434	-30.9745	25.4907	0.635646	95.1504	181.682	629.885	93.3336	322.945	95.8908	165.392	79.4606	42.5981	56.4475	38.7544	-14.9987	453.905	14.2698	21.663	17.0427	25.6305	-2.49697	124.462	29.8428	71.7038	141.474	69.1754	64.8886	-3.16239
42.4669	-27.3924	-1.52841	62.1958	22.9865	10.7177	585.339	1456.88	9.34701	46.0094	-18.925	-8.06289	15.4406	-4.83874	414.209	167.058	6.98726	31.2901	40.7224	-44.2626	-6.7561	-40.8154	3.78406	19.4077	-19.2237	118.06	186.872	682.774	67.2332	275.366	69.8849	141.747	76.9485	52.4519	65.8618	31.0332	-10.0819	462.829	2.0237	38.0244	9.63189	35.6486	-8.31863	126.134	44.7873	48.6718	126.57	64.2271	84.0402	-17.9132
42.5668	-15.4231	1.56141	55.1461	24.6458	13.9779	533.438	1619.95	14.6057	44.4809	-19.8816	55.6838	5.88873	5.58641	366.192	160.617	54.177	31.6377	24.7074	-29.7445	13.6644	-77.7442	5.50268	13.1212	-19.2322	93.2146	198.055	732.598	71.1376	263.932	42.5937	167.865	71.7266	43.0504	52.7224	47.0181	28.3106	455.808	0.982042	32.3706	30.3212	57.0867	-14.425	116.282	35.0821	89.8997	127.198	61.3819	115.151	-21.7764
42.6667	-10.4771	1.94911	31.1267	55.8533	17.3747	454.433	1737.9	-1.28638	38.2468	-51.5848	39.0596	17.6744	-1.10192	287.094	178.376	65.1297	30.7601	42.4356	-2.39434	-0.714246	-46.4922	11.7686	68.5594	3.22262	94.3989	183.607	733.572	72.2109	213.408	72.4163	131.333	76.156	43.3343	53.6456	24.757	23.2178	445.771	15.5006	20.9124	9.0262	56.0607	-27.2849	104.428	65.345	35.5321	138.169	67.6035	122.636	-17.7078
42.7666	-7.09584	2.21618	18.2276	73.5538	35.8504	359.637	1803.46	7.13732	27.6327	-47.0105	59.6058	5.97332	24.8798	207.052	161.679	70.8432	23.8669	23.6696	-27.6993	-29.4379	-50.6471	-4.49268	90.6484	-33.7844	93.107	174.709	678.463	76.6074	251.43	59.1856	179.674	106.488	71.6877	50.2812	30.4522	-11.123	403.76	-0.324516	7.55618	39.0344	21.577	-22.2477	108.905	27.8032	84.4413	116.903	69.5732	122.386	-19.4975
42.8665	9.99715	15.4722	25.6684	82.7777	45.0139	315.446	1809.42	11.7711	27.6818	-24.3941	20.31	-15.4343	17.2454	176.404	152.303	66.4694	14.5265	28.4427	23.5976	-40.9324	-39.1229	-8.86766	86.5817	-3.66487	89.5925	162.551	643.674	53.8624	262.046	50.0305	185.664	100.73	53.0307	58.8623	68.741	10.7044	378.225	-14.2176	19.2923	26.2794	40.8096	-9.54232	107.129	62.6302	66.6808	117.752	69.2755	124.16	-2.0425
42.9665	-3.92121	-12.9329	17.5981	53.3709	64.2423	270.326	1750.67	-18.3853	7.39488	13.9313	46.2637	1.8279	23.4287	137.327	126.863	78.9791	25.6931	21.5558	-32.3653	-13.113	-24.9087	-11.1392	87.8822	12.1628	112.467	155.317	686.15	93.9606	214.721	35.8811	152.969	99.3508	67.8258	49.7772	42.6818	32.1381	359.609	-29.4333	5.52835	29.8195	24.672	-4.54123	126.606	50.2495	37.913	117.858	70.7887	127.665	-20.5678
43.0664	-2.04864	-5.65441	29.5445	56.6774	52.7091	256.659	1657.28	-8.21667	12.5881	-18.9267	31.9493	6.25234	43.9948	130.486	122.656	68.4403	20.8101	14.1217	-24.8351	-1.71231	1.24246	-4.32184	98.0706	8.07963	111.165	143.307	638.251	90.48	215.101	75.5361	159.473	90.0792	79.43	54.3231	65.623	39.5297	333.471	-23.3105	-0.065265	30.7911	63.6236	25.7886	135.354	28.928	86.9661	128.789	50.4238	141.072	-32.1968
43.1663	12.5928	2.18149	73.3649	66.6311	36.4503	237.26	1599.91	-1.15421	31.1599	-29.6699	57.9867	25.5147	30.6916	119.585	116.086	52.8229	20.5417	4.08918	6.91921	-16.9489	-18.9466	-16.1822	87.6413	0.0342572	96.5397	130.125	591.03	62.2835	207.66	79.817	164.009	95.7725	56.1146	34.74	52.899	15.7067	340.486	-18.1627	9.86648	22.9616	56.4612	-5.62397	140.975	29.4103	67.9091	103.705	71.3806	104.319	-0.0473366
43.2662	14.0823	-14.775	92.07	69.118	38.2626	254.127	1519.41	14.6106	31.36	-30.9702	50.3063	29.8326	28.9909	127.373	149.276	41.6605	8.86278	19.1539	17.3822	-33.9949	-5.73392	-47.0346	72.3823	-11.4618	93.4304	183.728	533.439	47.2794	202.582	61.272	164.419	69.8207	55.5131	72.055	52.7603	-3.64077	306.883	-19.887	31.5248	8.67849	62.3803	8.17807	157.319	52.7969	76.7082	106.604	50.5851	87.7646	5.57207
43.3661	43.9662	11.9601	95.0174	53.3794	42.6263	272.485	1437.04	2.04881	13.5985	-24.5675	-0.945451	38.7693	33.0696	162.536	153.29	26.8825	8.12014	35.3209	-5.09832	-2.99995	-6.37069	-14.6327	79.3525	22.7028	113.056	187.605	500.851	71.8551	244.278	52.3607	173.78	51.7127	57.7828	56.6857	31.6784	12.4273	314.407	5.68334	20.1899	25.4172	67.6987	6.62649	152.844	54.2429	61.5531	76.9936	18.4596	85.1109	-15.1971
43.4661	34.105	-3.60179	84.4379	70.3347	42.274	283.602	1372.62	3.39163	11.9479	-23.8119	23.5742	35.0686	29.4918	152.85	154.047	34.6977	-6.28279	34.201	-25.0077	-57.5324	-13.7221	-18.3823	62.3894	16.1843	132.026	178.194	477.618	117.603	221.553	71.6686	169.447	70.1273	79.072	79.7396	42.7342	-5.24878	276.823	3.08765	19.1422	-21.5982	56.9947	5.08171	143.344	34.4965	81.8766	75.894	70.0764	105.392	-10.1968
43.566	7.07733	3.47483	66.6307	43.9857	18.3793	247.578	1262.81	4.6811	28.1329	14.3638	46.7412	23.6746	53.0936	128.778	165.93	6.28066	-19.7264	20.8279	2.24723	-18.6585	-24.6948	-35.3323	61.6138	19.5217	122.757	151.992	458.498	110.309	173.267	84.2439	129.315	99.8155	67.1972	93.4612	40.2276	2.71776	255.238	25.872	38.7938	-19.2261	59.4231	-25.7095	153.267	43.8117	71.3792	73.8341	36.0661	110.017	-15.4258
43.6659	11.154	10.3076	54.7492	28.7699	23.6797	237.83	1223.67	16.1004	23.4613	8.96409	5.75364	22.4069	43.5754	130.273	127.019	16.8261	-0.752247	25.1243	-11.3908	-11.4511	-27.2352	-28.5222	48.7857	2.94061	103.506	147.579	444.226	128.015	182.407	90.1695	137.49	107.684	58.1792	105.222	48.4986	13.8825	272.416	37.466	17.4682	-6.62722	48.1141	17.0226	153.67	33.7466	89.8625	63.4517	72.7389	109.131	-6.83754
43.7658	10.0302	4.85687	42.9536	66.293	26.1674	229.133	1142.03	35.9745	44.2841	7.51329	-0.600265	6.38208	51.4512	115.104	141.074	-4.90909	-6.67798	21.2388	-4.30468	8.2935	-6.8657	-19.3565	79.6047	17.3658	117.267	134.414	400.955	104.679	201.444	84.0332	140.921	67.8043	66.9094	56.0365	78.971	8.1424	231.368	30.4132	5.21192	3.44148	51.18	-3.05783	128.367	47.5784	88.9963	53.3378	52.4679	86.5792	-26.2508
43.8658	30.7821	9.57552	38.3444	71.774	34.1284	204.938	1101.97	28.301	24.7457	8.47253	18.4576	15.3372	41.1429	125.039	127.913	13.6775	9.64714	15.1905	7.82769	2.51447	14.5606	-11.5614	127.239	10.4488	140.021	175.229	367.377	96.6369	173.674	78.62	123.254	58.6926	72.5258	82.3327	62.5756	0.808103	221.801	40.2371	27.6816	-2.94112	65.8499	-6.86591	186.135	30.6222	127.826	49.3136	59.9577	114.323	-29.9561
43.9657	12.7746	-4.2432	51.6422	63.5521	36.9298	206.051	1108.74	36.4105	27.1668	2.84399	10.3255	12.2457	35.3733	163.462	125.072	9.00919	9.70198	8.54965	-0.788372	-6.22941	17.2387	10.1053	108.56	-2.96334	113.831	123.86	362.504	99.9189	159.074	70.6805	126.444	61.6676	86.6177	114.933	69.0961	4.50218	224.655	59.2318	22.627	29.0459	63.6855	19.4051	209.6	44.7151	82.9552	51.8546	73.4426	95.2091	-9.88458
44.0656	21.9098	1.32966	40.1966	63.0792	43.5255	224.147	1098.96	16.2724	17.5967	18.3439	18.2707	27.8929	57.857	138.921	98.9882	3.91659	24.4494	27.7105	-3.08051	-0.578843	18.1233	-7.23548	111.72	0.102468	109.766	101.95	314.812	65.7784	216.101	74.7997	102.891	64.5679	87.394	270.788	65.695	-1.40794	228.74	116.828	25.5535	17.639	71.9214	0.687587	196.038	48.9133	34.5416	31.0188	57.1061	76.5578	8.22005
44.1655	10.1063	-1.02203	20.3131	66.5605	23.4107	217.339	1025.42	24.9087	32.7749	2.50258	-11.7159	5.0266	29.062	141.979	100.433	-22.1353	27.7628	23.8251	-17.7913	-23.1279	19.7545	7.4468	99.0062	-24.4642	137.189	99.8753	365.897	52.9057	213.512	81.249	96.9728	50.4462	102.908	416.508	55.5542	-15.9141	224.733	237.929	1.20426	30.6474	49.1146	21.2035	176.428	33.0355	44.8734	34.1704	29.7708	86.7561	-15.1962
44.2654	3.75708	6.83651	26.2356	59.9896	26.9681	204.715	1030.12	28.7178	5.84305	2.38859	17.1868	10.7223	12.8188	116.773	90.8092	8.21346	17.5569	28.5382	-7.34303	-26.0165	24.6365	0.467571	71.9329	22.3215	151.012	113.912	416.211	79.5998	273.735	61.7563	115.573	59.4737	118.13	537.173	68.7572	-35.3642	214.084	392.948	-5.22034	56.756	29.3578	10.6806	197.175	42.4307	76.3372	32.6942	63.4898	116.91	-12.935
44.3654	9.65442	-5.5147	28.3848	77.5633	16.411	229.654	989.989	25.7342	36.9451	5.58499	38.7954	9.64987	47.1389	119.616	106.199	1.2219	29.8596	26.7072	36.773	-16.3104	22.5528	12.5693	87.5371	10.3027	152.682	137.435	413.684	45.7014	242.143	83.6901	146.843	72.1389	104.583	695.409	80.155	-47.089	203.391	579.579	-17.8471	39.3668	47.4193	57.8902	188.38	45.1577	62.7822	41.2631	82.266	111.056	-3.11328
44.4653	22.8551	-3.39281	19.2622	88.0437	15.2593	235.217	968.888	24.0064	43.2948	21.3336	36.4188	12.9169	57.3422	111.46	95.3232	-19.2098	4.9256	4.34439	20.9456	4.54205	21.3353	-0.409305	95.2046	7.15998	164.361	117.362	409.45	72.6492	235.115	67.781	251.76	89.4129	121.218	807.493	88.6843	-47.0911	203.107	733.816	-2.2985	2.73583	13.4239	37.7904	253.505	40.0829	60.183	24.1201	51.1339	97.0177	27.8763
44.5652	-14.713	-6.83495	22.3847	48.2426	17.6849	242.539	941.729	13.5759	30.5646	36.9701	-3.03274	-3.005	56.7385	106.065	87.8736	-1.9425	23.6912	24.8041	41.1913	-15.3321	-24.9691	6.30891	72.727	-2.73808	140.885	136.343	386.676	81.2212	243.804	65.6386	266.339	69.3436	130.761	775.539	96.6274	-41.1457	185.908	795.855	-1.00673	8.2861	24.0318	30.1459	229.934	43.2304	31.9781	29.2678	52.883	80.9228	50.3425
44.6651	0.896418	12.9306	20.2501	71.3045	13.9111	248.488	863.3	52.6352	37.6919	14.9041	48.6281	-10.0938	42.6112	116.472	117.225	-24.3614	2.76711	2.89816	8.25334	-5.16524	-16.8312	-14.6405	58.6124	-0.161367	133.697	162.358	373.33	67.2974	220.529	48.7201	263.311	100.352	107.068	693.566	87.1068	-27.1003	177.781	802.941	-9.09577	6.1604	45.5008	9.92834	208.718	48.773	27.3893	7.4422	66.5189	86.2796	72.1778
44.7651	-6.63072	5.10749	10.461	70.2836	15.1009	250.073	853.248	13.2067	30.5686	12.2547	20.2984	-4.11958	56.087	124.441	136.674	-17.4819	12.7783	15.2879	-7.06672	3.4376	11.1793	0.263833	60.3903	1.48467	133.584	137.617	324.249	57.0996	210.756	96.3107	254.837	95.8524	85.2821	598.68	124.448	-15.7348	172.496	745.965	-5.38325	23.5197	45.4338	-3.18479	199.885	66.5541	24.0291	46.4183	87.3	78.8719	11.0155
44.865	6.85543	15.0473	12.6669	98.0637	23.9496	265.284	852.817	22.7148	37.685	4.43198	10.2595	-0.37203	37.7873	130.536	132.229	-22.3796	9.86737	13.6872	28.0928	-7.98349	-10.578	22.4	33.9793	-15.0693	118.784	147.024	352.689	35.8325	198.167	84.6558	251.597	80.18	114.155	529.07	124.07	-4.13284	177.027	639.7	10.1014	27.3969	30.2953	-14.775	183.753	39.2435	47.6284	34.203	90.011	78.1705	-8.56775
44.9649	2.89616	-17.7107	1.91444	85.3724	33.3916	263.892	857.033	24.2522	24.046	22.7641	30.0284	-15.0296	47.9627	155.492	126.986	-10.5338	19.1175	6.89803	-14.2421	2.09542	2.11028	49.4419	29.5106	0.173805	142.99	169.286	329.272	87.4881	171.541	55.1038	228.167	107.784	110.933	467.071	123.044	-17.9368	159.097	535.071	32.9423	23.1974	7.75656	-34.0777	179.73	47.7937	24.6668	-0.28521	78.9822	69.6465	-4.56952
45.0648	17.1825	-13.2839	48.7976	93.0849	32.4319	235.614	853.548	38.4418	14.985	39.5	80.2787	-32.2155	63.2401	146.73	129.172	26.5842	-4.00636	1.51781	-12.5242	-31.8347	-17.0449	-1.73967	26.7879	15.7834	138.415	143.378	323.23	79.0859	171.258	75.1264	233.255	90.7634	98.8613	448.468	107.828	-11.4387	151.393	457.269	22.3337	2.77545	43.9166	2.53702	153.255	87.7321	23.1912	18.9568	75.5021	57.2228	-10.2683
45.1647	9.66578	14.4223	33.3636	98.4555	16.5368	231.366	799.81	35.2702	18.7738	26.478	57.919	-22.14	33.4666	125.198	113.733	2.89771	20.0083	9.92086	2.87165	-40.6622	5.38907	31.7835	6.52922	6.11367	146.3	154.692	288.479	78.69	150.103	40.1585	217.206	93.633	100.978	413.25	119.453	1.49822	140.085	392.865	16.9209	-1.47633	65.2155	-7.05429	122.615	52.605	28.0215	8.8167	69.3654	82.6999	-5.64129
45.2647	2.90267	0.740236	12.7799	76.198	22.6008	278.205	757.195	39.5928	22.5402	55.0461	38.1675	-31.4492	54.291	185.9	98.5512	-23.3716	29.8605	37.0848	-8.16076	-56.9535	5.45115	37.8983	26.6662	1.5039	140.666	161.974	281.333	132.011	150.252	58.5654	190.954	71.5667	92.963	362.085	95.4498	10.0614	180.642	369.727	11.3321	13.628	45.7091	-14.1249	152.231	62.9287	16.8063	28.3063	74.8263	93.0811	-42.6092
45.3646	-7.09208	-11.1749	35.7921	83.0227	2.96862	397.69	732.795	50.9209	5.13447	34.4008	103.119	-24.4754	55.1047	278.16	103.54	-21.0859	-9.32668	8.81156	0.539654	-46.0047	-34.4559	5.61684	33.8304	23.0683	116.582	153.645	285.934	98.1242	128.466	28.7664	199.6	114.758	118.426	335.995	97.2506	25.6283	144.614	329.93	4.33138	40.3511	70.6028	-13.4926	128.1	68.6856	21.8548	52.0484	48.2209	111.486	-22.1332
45.4645	-4.85612	-12.5507	74.1897	54.6814	31.1366	506.094	691.384	59.4899	3.95269	48.5746	100.612	-7.79076	68.8803	405.972	117.679	-11.5421	-5.25543	25.6558	-25.7	-11.0889	-12.7998	-9.07764	34.243	-4.28453	116.552	157.898	270.761	111.095	129.18	52.2104	179.003	91.1883	117.309	298.929	128.249	34.2228	137.772	292.436	5.62258	26.2165	56.9086	-25.9303	117.792	54.3796	56.3604	71.4795	46.4666	122.148	-37.1407
45.5644	-2.77597	-22.7906	113.933	60.2969	27.6531	584.247	650.058	67.9022	18.5589	16.2713	33.5641	14.1966	53.1413	491.002	71.9163	-35.8487	0.154835	25.6641	-6.25504	-38.7777	-17.5666	-1.35937	39.9104	2.54014	113.262	148.594	217.234	119.515	167.522	35.2873	197.726	89.7229	101.277	297.429	130.851	14.4784	126.004	264.262	24.3764	25.2392	60.8605	-20.9222	80.3688	64.0147	69.3192	68.7874	25.3581	140.815	-28.9953
45.6644	-33.6767	-7.93156	111.159	42.0493	5.25113	552.674	595.344	57.0081	20.7331	18.5351	47.3395	14.7679	66.7603	473.332	82.3722	-81.1872	-1.89695	17.4965	-12.7955	11.0639	-40.778	-6.51122	72.8258	16.5088	103.702	135.807	240.837	124.846	177.848	62.7408	153.574	104.208	90.028	254.389	125.654	9.37135	136.673	244.934	12.736	6.60969	96.9362	-31.1803	96.3038	50.0235	76.2484	80.6898	41.3278	125.284	-36.48
45.7643	-3.48272	-29.1606	104.93	72.3501	33.9674	457.418	555.732	46.3675	-12.7144	29.1454	65.2173	-1.73316	64.1057	377.56	56.559	-70.9659	1.91024	8.63582	-23.8301	-0.37735	-34.4235	16.2565	82.8878	39.5805	116.936	155.28	199.442	110.032	203.355	89.3464	163.467	59.8268	96.9137	239.493	104.023	26.8719	145.384	227.632	4.21482	4.81671	75.5297	-38.9651	83.8333	46.4211	84.5653	66.4695	32.9752	123.33	-43.0806
45.8642	-16.7638	-10.2238	84.0598	64.1028	33.3071	475.525	543.828	76.2184	13.6158	40.5999	17.4077	-2.04124	56.7259	377.123	72.3455	-62.2037	12.5882	18.6614	-18.4612	-16.303	-26.4991	6.78597	82.8454	29.343	105.038	165.74	209.645	89.0279	225.808	51.9468	174.181	74.0123	113.595	239.054	89.3918	10.2512	156.115	208.26	29.8631	9.93924	88.1283	-21.3264	120.977	74.0797	60.8364	94.9365	57.0759	120.072	-18.1282
45.9641	9.5459	-12.4374	68.5153	84.3027	36.701	412.623	541.136	49.9729	1.11322	56.8593	2.97417	-10.009	45.0078	307.084	54.3387	-8.37807	23.5399	19.3263	-43.1978	6.00897	-30.2386	2.50426	99.6761	32.7234	134.757	168.72	182.874	106.901	188.727	78.9717	165.736	57.809	92.2365	205.5	95.7026	7.6884	146.405	179.765	-4.47742	30.8694	105.779	-22.5275	118.967	28.7375	52.168	85.5704	60.6619	100.131	-49.6314
46.064	-7.22033	-11.8529	64.8414	70.3393	29.1735	419.925	546.091	37.6317	10.0281	56.0674	27.0513	2.84867	45.1826	302.06	72.1254	-10.0127	25.8135	22.3588	-17.6857	9.4451	-5.52995	4.78432	83.9913	33.1932	121.443	173.743	249.51	104.781	169.662	65.2896	141.176	58.0106	107.219	202.039	96.9762	6.92423	119.958	150.634	10.0171	60.9419	94.6171	-11.7546	168.049	48.1605	68.4507	91.9604	65.6924	99.9462	-32.8534
46.164	5.01564	-19.8149	46.5014	74.4336	54.6648	365.733	496.584	32.4209	4.72222	56.4324	21.1183	-2.32159	29.8358	266.035	28.4011	-34.0755	11.3105	21.9792	-8.51017	-12.776	-41.0158	-20.0535	114.367	47.4382	118.131	138.772	249.275	95.5583	193.433	46.4541	139.459	89.8585	134.927	182.544	93.7663	36.4616	154.281	133.558	42.7937	48.6088	77.7235	-44.6854	168.297	34.2442	15.6941	89.4743	53.5906	125.452	-7.45077
46.2639	-18.6658	-24.6933	35.3421	60.4782	28.5355	370.84	492.625	41.2333	14.3141	72.2836	24.1082	-10.1795	59.8973	240.489	56.77	-21.2906	2.31212	9.97618	4.57754	-0.781088	-35.2263	-9.0224	84.7094	31.0047	93.0981	127.661	238.449	97.0674	133.379	57.5813	113.819	110.013	111.118	175.065	118.536	9.73214	120.291	124.661	28.6631	49.8441	73.8071	-43.5419	155.109	47.3631	24.9961	99.6566	54.513	153.598	0.114526
46.3638	8.18054	-16.9486	46.9174	85.7075	39.1122	354.28	504.001	47.9391	12.4318	59.5948	18.687	-14.7486	52.8149	232.893	43.3077	-26.3355	18.7529	1.78206	1.9335	-15.3654	12.8445	7.46728	104.526	33.4203	93.0396	140.941	239.549	132.661	142.97	45.0672	135.751	98.5492	100.388	167.532	123.369	23.7219	112.343	132.604	32.9301	61.9783	58.5129	19.5328	132.69	49.3588	37.4846	83.7513	82.2333	121.098	9.67687
46.4637	-0.757751	-11.3122	41.2463	90.1963	58.5599	335.921	490.205	31.0813	-19.6026	51.5682	17.4697	-10.7305	62.2383	186.371	62.4285	-21.2752	15.0762	17.3314	23.0235	-7.37109	14.3674	-26.1652	98.5538	27.1039	95.828	127.168	196.681	124.885	164.126	61.5018	189.926	111.974	90.6293	155.27	117.533	32.7234	120.535	139.205	23.1621	41.2058	48.2764	-2.19782	110.569	60.4185	41.7182	92.498	69.8961	122.348	-1.34372
46.5637	-2.32742	-5.5431	36.0033	88.7263	37.3806	310.191	507.079	36.8074	0.636482	33.7439	4.957	-16.7278	48.6281	199.938	91.3233	-21.9628	6.25251	13.5274	23.4236	-11.3224	-10.1809	-18.5001	117.182	6.62929	95.3665	161.647	177.765	123.143	168.097	70.5634	166.119	118.482	94.5071	154.709	128.345	21.0947	117.727	148.403	24.5693	50.448	52.3738	-2.92692	101.983	69.124	77.8893	60.7074	68.0825	102.597	18.5364
46.6636	-18.2994	4.01147	22.9532	68.4885	36.8115	296.874	497.734	25.9752	24.8846	65.6483	-4.33335	-29.6021	56.242	181.024	93.6439	-30.4102	4.89201	18.0242	20.382	-23.0853	-29.9709	-3.90631	111.472	11.1644	90.6985	173.929	225.507	99.1102	180.602	58.6652	148.713	82.7822	94.7557	170.551	93.9594	-2.03998	134.469	137.302	20.2022	36.0098	26.3472	-9.5807	111.024	73.551	124.198	67.639	74.3359	95.152	-11.5283
46.7635	11.3043	-20.999	66.511	83.0252	48.5891	268.467	481.592	27.5241	2.10192	55.6644	-5.40567	-15.1387	71.945	195.236	113.975	-21.6129	6.88322	18.5665	12.6553	-19.5795	-6.32575	-13.8143	91.0655	19.3099	110.568	154.183	210.954	95.0082	171.399	79.1655	134.847	112.155	101.579	164.369	95.1075	5.93239	127.409	121.249	33.2237	38.2444	50.3376	-1.97717	105.15	75.6064	90.1341	70.5151	64.6234	106.827	6.25537
46.8634	-13.6088	-17.8986	43.1188	64.5287	29.1388	248.88	483.753	17.3998	38.7923	25.3307	-24.1871	-17.8186	53.6501	205.142	103.744	-1.53	5.30282	19.9166	17.4592	15.1476	36.8168	-11.463	84.7085	18.0282	142.779	141.345	236.119	111.319	167.524	89.5454	156.26	93.7593	132.543	163.225	88.9303	29.9779	133.959	97.0539	24.397	22.9073	49.9915	4.81201	118.204	77.1757	59.1987	32.4796	78.7896	137.277	-1.69386
46.9633	-0.50083	-21.6275	29.6941	85.9524	62.2883	274.853	577.085	41.0965	35.1673	35.1859	10.1674	-14.0132	56.6095	193.891	132.202	35.4085	24.9606	30.0049	-18.5494	68.5701	67.4643	12.6066	66.2995	15.4925	109.155	137.263	194.994	101.632	167.303	96.4224	154.661	70.1683	124.928	162.06	94.401	-6.37598	99.2853	91.8401	25.2941	-13.1779	61.0578	0.0922152	87.0969	43.6186	98.5075	49.4408	68.8328	114.998	10.6273
47.0633	7.46251	-30.4113	7.62935	86.218	69.9826	232.731	773.744	34.8862	40.5271	2.89656	41.2796	-8.69921	40.986	178.381	151.725	41.6673	23.1424	27.0891	-1.15919	100.211	57.6123	-19.0167	96.8247	5.27371	127.922	96.3491	215.2	107.087	146.393	97.0122	152.318	78.9077	112.305	159.882	97.6917	-3.88816	134.642	105.599	-2.04296	-28.6622	52.2758	5.37388	105.515	64.2604	64.6357	73.8396	97.7641	124.591	-1.37327
47.1632	35.9622	-3.52526	2.58618	65.5714	64.4419	220.868	980.937	44.3416	63.1328	-1.26362	13.8327	-22.5071	41.3944	174.507	141.902	35.3776	6.65399	18.5295	28.4136	80.0859	34.9476	-16.1532	82.6221	-12.1678	97.737	108.324	190.742	100.471	159.838	77.2468	129.993	76.0484	87.5726	136.841	84.6351	5.12499	120.536	78.4764	18.5269	4.83413	79.0295	7.16009	144.629	64.6705	61.5155	61.1725	66.6267	124.543	0.32627
47.2631	64.0559	-14.6599	13.2652	64.362	58.8192	202.878	1196.22	13.2373	80.6918	-10.5113	11.7072	-7.15822	28.9151	151.044	145.732	46.1166	2.97846	-4.5423	27.6611	116.433	3.8294	-25.2607	109.896	-31.404	93.2064	117.855	183.956	99.3539	146.927	88.0945	117.455	74.9486	108.132	125.073	79.5601	5.87666	154.963	96.6155	6.44031	-40.7383	24.4999	-22.5977	138.363	69.0281	74.4018	47.0766	105.669	94.4831	14.2389
47.363	48.4412	-14.7173	21.5939	72.1305	83.259	206.699	1245.62	27.4938	92.0205	-9.97343	-7.12435	-21.7504	28.5041	142.771	131.678	62.7361	-1.2288	3.28423	26.2328	81.661	9.91122	-42.4548	132.255	1.22465	117.424	135.698	159.608	77.1743	133.37	72.7056	141.731	79.3434	71.2762	121.494	67.9648	-14.8131	123.662	97.7707	51.6559	-4.31502	51.7037	8.45592	151.427	59.5895	63.3743	51.7518	85.0192	99.625	27.9048
47.4629	46.2561	-12.0827	20.8431	77.1468	84.166	175.231	1189.87	15.8309	80.4406	-0.694372	13.2183	-25.9645	42.075	122.5	174.333	69.5761	-5.11653	4.29653	16.5913	30.14	-3.59511	-39.6944	114.983	37.5569	105.352	146.337	154.235	45.8344	150.569	82.0383	111.722	47.4763	66.5704	92.8627	60.5468	12.7406	140.299	92.5714	39.7913	17.3538	66.598	3.59254	139.426	60.0305	61.7166	86.3817	95.8792	91.1084	-21.0539
47.5629	37.3244	-7.40819	12.0995	64.42	103.938	166.154	1086.54	7.93276	68.4974	-9.71767	0.514151	-13.799	54.5748	113.278	153.962	28.2608	-8.48114	43.8331	28.2472	44.7991	-16.9576	-50.7796	103.002	20.9547	110.91	169.209	160.674	87.676	126.325	59.0691	95.0487	42.1093	58.9089	93.7651	89.6383	8.39171	126.59	71.5182	45.1361	-9.06595	53.7981	3.24273	160.597	60.3153	49.0246	79.5397	89.0705	96.7081	7.88076
47.6628	37.0692	0.556524	6.87136	74.5346	89.1395	161.222	1035.55	13.2487	51.4329	9.9633	23.1549	-14.3189	43.9127	131.596	168.829	46.5383	6.63852	41.8835	-3.81973	26.7934	4.86868	-19.88	92.9076	13.0656	99.5319	168.346	132.281	94.4135	171.619	49.8415	101.73	59.1344	84.3519	108.113	71.2789	5.84045	161.576	80.1394	35.358	6.5559	50.973	5.57164	144.983	45.4494	41.9983	53.7197	46.2361	85.1423	-27.8584
47.7627	31.3088	-24.6364	4.64141	57.4285	111.727	159.735	1001.82	28.5836	51.4267	-2.06675	18.7762	-6.23856	31.9622	150.983	169.672	48.9116	12.7089	32.0805	16.3352	22.9187	-10.8986	-9.66183	89.624	12.7574	111.446	169.965	154.787	112.272	159.938	70.2896	89.5345	83.4285	68.4456	120.906	99.579	9.01824	92.6125	89.71	29.7872	4.31779	53.5452	21.9751	139.068	39.9741	30.3776	65.8192	47.6574	78.718	-15.2624
47.8626	32.6089	-18.2741	16.727	75.1783	97.0751	142.019	971.517	6.7519	44.227	8.08876	26.9827	-0.375862	48.8505	152.403	160.897	16.2734	4.11987	26.3454	-12.7081	41.769	-4.1859	-2.14277	90.7203	3.83136	129.618	160.899	152.504	108.48	155.942	40.4613	103.166	75.1004	50.9115	111.002	100.418	-2.66923	107.188	91.3248	14.4003	-3.84522	73.6884	-3.17665	131.156	70.1374	29.9757	51.4935	89.9055	66.2033	7.01309
47.9626	13.1258	-10.4444	36.4335	64.9685	77.2966	152.114	940.798	4.33617	40.2819	21.0412	32.0863	2.78918	49.6219	163.344	184.387	19.4418	22.6375	67.0105	5.91792	1.28189	3.05779	-16.7873	94.769	-10.5251	98.892	178.768	163.38	101.999	165.733	101.942	121.395	63.6042	67.0215	98.0138	85.2301	24.6345	81.0583	103.733	10.7141	8.56934	50.7185	-9.01502	169.323	53.4646	49.5994	58.2424	78.7435	75.9441	-15.5289
48.0625	12.1711	-10.3978	23.4208	50.4836	60.1491	126.879	915.131	17.6203	22.9047	-1.64446	17.2252	0.117908	46.4971	145.544	185.418	-7.17951	34.6636	50.8163	17.7435	18.8257	-2.12932	3.14709	95.7341	15.729	109.673	161.928	151.02	128.653	179.608	80.7195	105.982	43.2014	75.4214	93.9199	54.519	23.3839	126.031	91.0302	19.8075	-4.18575	76.0895	-12.0887	160.917	47.746	7.62655	42.424	117.309	57.1682	-1.85315
48.1624	28.0771	-0.16163	15.1983	60.6429	69.7064	113.415	1028.52	-6.41009	14.1624	20.6669	-14.1619	-3.72641	40.2297	131.522	146.54	9.32517	11.0917	40.9197	13.846	27.9359	7.64351	-20.8554	86.2867	24.7454	106.711	159.382	143.791	129.503	186.462	82.1329	98.4288	53.0871	85.3469	97.9277	60.9428	28.9898	132.282	86.7287	50.9347	12.9991	72.6796	-14.9564	156.156	33.5984	25.4594	43.7952	97.3346	58.3995	-1.67907
48.2623	13.4359	5.83557	3.49954	64.8597	57.0728	120.778	1243.06	0.71343	17.7061	12.5101	-13.5328	-18.8313	57.7591	123.592	144.731	-8.17235	6.56682	30.9438	6.84532	32.7211	9.59727	2.12763	65.9542	-5.90672	112.124	158.493	111.187	105.807	186.778	93.992	106.653	77.1175	90.0088	109.04	62.0924	11.2976	98.4019	70.5468	25.0286	24.6654	105.521	-9.59497	132.307	59.9045	20.7685	39.3942	74.5945	47.6727	15.4318
48.3622	0.837302	9.78207	16.948	60.684	59.5073	116.658	1428.89	-11.5664	17.2267	13.9413	30.5057	1.16498	57.346	115.619	156.106	-3.00683	10.121	34.9115	44.6073	16.4839	-16.0588	-16.4903	86.3673	-11.2724	136.173	143.171	114.914	95.3876	172.276	75.6712	79.906	63.1833	81.4134	81.9034	77.5391	36.2545	101.168	79.1991	45.6601	18.2193	90.0228	-20.5396	173.76	77.8405	14.0286	24.8362	43.4885	86.4875	-11.6145
48.4622	24.6631	-5.08918	40.6951	71.3023	96.426	123.215	1577.27	13.2927	13.3696	8.02634	-3.17935	3.25475	35.0863	128.27	152.269	5.78782	28.0819	27.0304	17.0591	15.1113	-12.3492	18.5161	62.9587	2.3583	116.617	159.249	110.945	107.959	176.277	82.4584	76.9531	59.8955	79.636	101.058	87.9872	29.8645	98.3658	81.7357	52.8312	-2.16879	101.81	-4.1186	182.429	33.1983	41.4064	31.9984	66.8729	44.8749	-1.0256
48.5621	14.9454	11.3781	71.5727	97.713	82.2474	135.473	1699.55	4.03065	27.1187	2.68616	-6.39952	-0.590966	47.2216	126.908	141.658	2.31878	44.1504	19.1842	-9.53743	5.60246	4.11868	11.2983	56.1638	-2.64962	98.9785	149.273	99.5417	142.751	165.81	82.6658	67.4394	44.8226	76.6044	95.6628	99.4483	25.61	84.9632	107.66	53.4264	11.8391	98.1322	-8.54736	175.167	30.0582	84.2414	30.1906	50.1476	43.3079	24.3878
48.662	3.9979	16.7833	42.7032	90.6092	69.0379	124.045	1660.15	10.4264	35.3149	-4.41744	7.28392	-9.37489	36.7079	123.132	182.52	9.73458	59.9258	39.7434	-6.83864	14.5646	-11.4876	25.5976	33.7599	-12.9609	104.885	116.857	54.2375	164.754	137.207	81.6473	69.5677	40.5989	73.8544	95.3575	101.075	25.0768	98.3218	132.327	38.9965	20.8777	88.6241	-3.31337	170.113	67.4031	145.905	17.9896	104.099	9.92022	-9.78567
48.7619	15.7316	23.9359	76.1382	66.0457	69.8615	124.748	1577.72	-3.69623	30.4672	-34.5797	34.5459	5.65051	2.23972	158.171	193.008	19.3605	57.0221	56.0389	17.1165	15.0816	-3.6284	27.8948	28.1964	-32.0942	73.327	144.266	58.6758	151.946	132.801	62.3491	66.7715	51.2445	84.6088	120.254	77.5749	-6.65798	87.9872	181.92	26.701	16.1983	45.2535	-21.2429	182.265	102.204	182.821	-6.49966	95.4831	16.4831	-0.627513
48.8619	13.6061	39.0379	72.363	66.527	60.1335	83.6908	1481.28	-20.6286	19.7063	-10.5915	31.7522	12.4324	10.3415	109.822	195.547	19.1298	52.2708	32.9571	0.625833	39.622	-40.2589	82.3853	19.0905	-18.0754	84.8684	146.963	68.848	169.131	163.442	83.8351	91.9275	53.7282	133.875	132.449	88.0656	-12.2037	83.9678	175.745	29.0296	13.0927	49.5941	3.07561	183.712	65.7967	194.286	75.0745	165.604	5.90259	7.13939
48.9618	43.1861	26.6327	54.6684	82.1998	64.4748	64.6291	1427.48	-0.102413	-2.86635	2.27787	20.6083	31.1026	20.1844	78.2125	183.893	73.644	83.9982	27.7462	45.8751	14.4805	-48.3014	59.3828	16.2034	5.41635	125.289	176.154	87.4713	140.911	160.783	132.635	74.5439	61.5876	141.29	111.647	84.0955	1.16842	73.7761	143.485	24.8559	-4.57249	34.9254	5.20818	253.944	52.3883	176.938	67.9158	153.547	5.78873	7.83266
49.0617	15.8688	30.7295	42.578	46.2938	39.0147	66.3462	1354.79	10.9869	11.0955	-11.5049	58.802	45.9262	22.7178	112.08	245.151	48.3092	61.2842	49.9004	39.3621	31.5098	-41.8764	69.112	40.7481	-31.9411	115.166	198.42	60.2904	126.87	184.148	136.775	83.3145	68.9895	176.582	143.774	105.08	5.58096	38.547	197.2	46.8955	-2.83167	7.80805	-3.82259	349.241	32.8918	183.871	106.685	118.542	6.9494	8.18364
49.1616	25.0388	24.9429	29.1099	73.5923	37.1177	63.2403	1270.92	37.6153	33.2744	-23.778	14.2602	28.4189	7.13839	108.748	249.358	25.9282	38.049	51.4644	41.4489	17.2226	-33.8764	41.7677	20.7325	0.0847807	107.376	181.728	55.0387	128.029	201.892	120.651	91.0066	62.8885	171.195	123.904	112.142	10.1651	7.33478	158.202	36.4034	-10.8187	3.39651	-9.89881	402.4	57.2599	227.955	105.472	105.622	-20.7217	8.91504
49.2615	13.7849	41.0709	39.5074	59.2324	25.2108	55.3854	1185.57	45.3845	24.9439	-46.3282	20.8692	19.7003	-1.60828	168.426	257.574	11.4753	37.9907	50.4444	12.1103	-43.02	-34.1579	10.3991	5.33674	-14.0828	144.441	194.919	87.9248	137.816	203.955	104.894	103.723	97.1473	165.647	129.24	135.116	10.7325	30.361	154.143	45.6813	-13.1325	-17.7773	0.0121765	429.43	91.8231	250.201	64.9032	135.799	-8.67967	38.6681
49.3615	27.8351	49.2106	11.2727	75.6422	40.1622	60.2985	1135.19	35.5037	21.422	-36.1499	65.0288	15.7066	9.49498	289.628	212.808	33.229	33.3426	44.5593	-0.732375	-43.0406	-20.1234	24.9784	13.0857	-8.1326	152.16	195.197	66.16	105.618	214.378	108.313	106.013	115.702	130.99	129.954	166.554	-10.6799	22.9979	134.555	59.593	-8.68958	-11.986	35.9469	529.024	87.4647	306.324	49.1031	104.332	1.30575	49.3223
49.4614	19.4691	39.5985	14.185	80.077	50.0321	62.7471	1067.57	20.9656	-3.99639	-20.841	55.2977	14.7755	-4.35373	374.806	205.698	24.9108	44.7135	45.0129	-34.2279	-95.7023	-18.4109	16.7416	24.0247	1.12579	146.132	210.699	89.0887	118.259	193.386	146.932	84.3578	132.887	124.511	129.014	165.155	33.6901	9.82754	144.204	49.7304	-53.9383	13.6712	91.2133	611.585	61.0096	264.133	50.0491	103.501	24.8236	24.9729
49.5613	27.0247	44.6947	32.0426	71.8796	62.689	60.1366	1028.42	35.9839	5.56683	-29.8528	37.1203	24.8719	-11.9086	536.976	193.56	30.183	47.9561	47.4692	-16.7139	-41.7996	-54.2719	44.6744	63.8333	-10.1055	142.97	243.887	68.3062	120.879	199.701	141.73	106.357	156.952	110.274	115.066	172.016	4.45204	-5.34842	180.666	55.4427	-51.3965	29.8946	61.6381	631.333	69.0111	302.246	32.6173	92.1498	82.8875	3.54584
49.6612	29.7366	19.6263	42.509	104.624	48.3107	45.9924	980.465	31.5471	2.29483	-17.7997	27.9783	12.499	3.19977	616.889	181.094	49.1572	25.8213	-3.54654	-13.1387	-59.092	-33.94	16.085	85.734	0.736444	118.452	215.722	93.3812	117.386	175.238	138.412	95.7241	164.329	120.162	94.4734	116.425	-2.89097	10.5222	197.015	73.5536	-40.1317	10.2964	32.1867	610.971	64.337	221.131	141.546	87.0457	136.74	-5.05603
49.7612	22.106	14.8032	34.6176	89.4397	51.0136	52.9689	932.779	17.02	0.18502	-26.5941	10.0208	29.0333	0.485759	723.015	178.322	148.847	55.0032	43.3754	0.700446	-12.7416	-41.5582	30.1858	95.0945	1.86636	112.865	214.764	131.803	130.3	173.862	105.937	89.2147	163.525	104.666	116.98	126.98	7.66839	1.47504	158.502	61.5992	-33.0846	-7.40488	12.9474	581.891	36.482	224.755	130.814	91.3123	142.264	14.7259
49.8611	26.5023	18.2608	22.7026	88.3915	46.7353	56.4899	892.947	38.45	30.8943	-5.69134	39.8556	29.0812	23.795	873.92	146.55	241.264	57.246	37.5438	-14.5903	-4.46339	-18.1974	46.3362	116.508	-28.1445	103.118	189.437	107.54	124.189	156.746	136.781	85.8294	125.15	102.01	138.478	106.575	3.18222	-8.02496	135.285	47.7105	-14.7345	27.5786	16.9697	544.21	28.5379	164.695	138.78	86.6547	132.454	24.3949
49.961	5.87758	37.1544	32.7491	69.3142	38.3184	54.6919	840.683	75.9674	37.4767	44.5956	14.329	26.3117	50.96	984.027	125.727	315.786	51.3056	35.4029	-25.5715	-11.7666	-42.5738	23.5569	107.949	-34.7956	86.5651	156.327	122.699	84.8522	145.324	120.698	112.57	78.6015	141.864	124.528	69.0061	25.7079	30.9143	109.945	35.3619	-5.81512	34.3214	-1.43951	502.177	11.5974	129.493	137.909	79.0376	155.411	53.3117
50.0609	11.7933	100.079	14.3041	79.5181	39.8346	26.2563	769.499	49.6774	45.516	51.8522	14.7418	52.1826	94.5637	976.422	140.531	423.583	31.3891	54.7364	-42.7934	-57.5467	-7.04408	-5.98569	101.169	-28.7661	99.4718	180.021	104.747	90.4091	140.663	105.502	126.898	120.427	129.762	92.1373	68.2335	24.1203	14.574	72.5995	35.6066	16.866	-8.16174	19.2474	452.376	15.1742	138.533	124.904	67.4268	161.259	24.8585
50.1608	-21.2525	170.948	8.05319	51.894	13.2666	61.0602	730.099	46.2331	50.7248	34.5928	11.8713	29.2055	115.076	961.132	191.162	510.362	25.3758	116.467	-52.6721	-6.43335	-4.85668	1.29974	84.2331	-23.5255	107.609	164.401	178.698	48.8877	173.954	103.268	151.697	162.192	146.517	141.1	121.39	45.5565	21.8343	63.2596	46.766	-9.68015	5.54207	40.4997	394.178	-18.7081	107.067	122.163	69.5821	174.465	-4.4145
50.2608	-42.9829	199.358	18.1097	11.0608	3.77772	37.0537	705.788	53.1022	-18.4767	83.3006	-24.25	28.693	138.152	817.895	295.045	593.867	30.2965	156.232	-60.8751	-10.4277	-21.0789	7.82625	92.5808	-16.103	100.258	138.892	181.505	36.6706	201.856	98.3198	179.362	104.489	159.982	218.732	70.9899	34.6764	33.699	51.0182	28.9086	2.38116	13.0204	106.511	386.749	-6.20767	99.4393	130.369	76.2448	181.908	55.0483
50.3607	-26.117	179.343	18.8828	33.2981	19.304	46.7138	682.305	66.7597	9.26789	183.707	-16.8772	4.48859	169.63	724.827	264.725	603.68	2.43214	165.656	-54.7905	6.72633	-28.3166	-24.0329	75.3909	-34.5048	119.843	142.896	216.298	55.8028	167.297	85.5542	172.738	129.527	173.14	202.882	80.2531	28.5148	13.2524	64.5432	24.07	32.3219	9.96892	143.67	384.188	-4.19864	91.0263	145.242	130.056	170.842	23.8063
50.4606	-21.1289	146.6	13.7391	32.9065	27.2733	51.4546	608.116	61.9973	-10.0801	181.629	-8.32005	14.3663	217.248	638.4	204.703	500.825	-34.4596	112.838	-6.41803	1.88091	-76.6813	-49.5821	81.0012	-22.917	151.971	138.972	149.977	40.8914	163.304	117.855	168.211	211.594	189.676	179.379	94.6822	7.53415	17.1989	35.6954	39.1055	32.6741	-22.4447	97.8693	346.583	1.38125	84.7677	129.619	90.0696	157.214	5.93542
50.5605	-37.0236	101.972	7.20452	38.8179	-3.78429	38.664	546.903	39.6846	17.3985	158.203	-42.1099	15.5976	288.363	585.13	177.231	413.433	-20.1135	96.4513	-33.7961	-41.9218	-30.6232	-58.1731	73.2704	-24.1644	160.681	150.903	161.729	32.7583	198.938	90.4237	142.538	239.326	165.118	160.682	111.646	15.302	-14.3325	41.9329	56.2506	-0.648314	-15.0353	47.8621	330.513	-4.96302	74.5706	139.273	110.04	148.707	43.5342
50.6605	-5.06672	52.4499	8.27015	45.8385	51.3965	36.3775	530.224	64.7549	12.0836	157.468	-43.0531	-0.731677	294.701	510.395	146.154	370.48	0.344199	88.6614	-37.3233	-56.9622	-39.9026	-45.8098	58.5812	-7.44613	140.631	131.9	175.165	80.4461	223.759	94.1634	137.633	159.921	169.39	104.973	57.7041	42.4721	19.4925	27.9736	101.84	32.0714	-9.66071	43.1679	346.49	-3.85768	54.5752	132.225	104.648	135.94	-19.4362
50.7604	-6.09	54.1137	-6.6376	83.8338	56.0925	39.667	501.476	49.9682	7.89437	150.686	-8.34442	-17.5399	315.205	453.018	119.332	320.676	-6.86891	67.3741	-52.2166	-15.9273	-14.8747	-46.1215	64.1934	-4.95543	161.775	151.726	168.738	107.692	250.637	96.5615	143.911	159.495	176.576	95.689	66.6959	64.9282	13.8221	40.5591	134.477	50.6737	18.0534	37.5571	354.603	27.1723	55.1463	120.741	55.0317	134.575	-6.93945
50.8603	-4.36836	45.0785	4.26123	106.106	36.7807	32.6345	481.116	34.1919	-10.8695	135.743	-2.04362	-6.47168	299.025	401.573	122.352	297.114	15.1597	55.0989	-16.0862	16.1583	-19.1467	-4.98848	43.5151	16.7551	144.6	129.854	129.081	63.7543	269.167	88.654	158.026	93.381	138.176	103.502	60.3456	68.2691	-16.4047	21.8261	207.457	82.141	38.2135	29.8514	287.603	-2.34488	61.7958	86.824	66.066	110.454	18.157
50.9602	-15.4857	53.8042	-5.93668	60.2007	36.4366	31.6347	453.797	20.5769	-5.84039	129.91	-32.3968	7.27954	267.062	367.434	105.24	291.101	16.0278	77.3423	-15.8691	-6.50882	11.0926	-22.8051	58.422	-17.929	127.859	144.268	130.741	-4.26585	225.066	173.881	125.634	89.2599	135.515	94.9335	101.432	88.6673	-5.40445	48.4811	226.979	90.3838	52.5455	60.1227	308.149	40.1797	130.153	84.9394	22.6556	124.307	58.3234
51.0601	-11.2193	61.5325	51.1551	81.0177	29.6173	55.0477	436.862	47.2963	-0.846586	111.432	-25.8553	3.36571	234.897	335.319	147.675	256.701	10.594	54.5892	-8.6469	-6.58314	-2.83776	-12.006	29.0375	-39.267	141.324	119.248	130.521	50.3187	206.56	361.195	111.719	92.9349	189.707	101.956	122.078	55.3575	-2.98624	25.8754	320.598	69.5926	48.5469	67.5946	354.863	50.4145	130.081	126.01	39.0709	131.293	81.0365
51.1601	-6.63817	70.6205	28.4733	83.3767	18.1293	68.0859	411.971	22.3401	21.625	97.9982	-16.32	12.8646	208.869	288.622	120.88	222.341	10.5356	50.0281	-18.9102	-6.36489	-2.2436	10.529	8.76768	-27.3343	176.849	120.443	89.3312	29.6049	293.972	595.411	99.1673	102.627	197.045	74.5867	199.326	64.9642	45.428	26.4293	343.09	37.2117	28.436	31.9197	375.129	34.8744	123.444	123.103	14.2554	90.8773	53.8447
51.26	-27.1511	67.0178	17.018	55.826	-4.1399	51.9553	403.122	40.5724	25.1074	89.9806	-19.7619	-11.8039	204.407	256.305	105.756	210.007	8.10846	36.3568	-30.5565	-15.1697	-22.1312	-21.6376	16.9678	-57.5586	186.481	78.0463	88.0025	33.8658	239.027	773.576	94.9634	69.2063	212.726	93.1905	350.203	46.7658	47.2688	42.5372	411.586	36.1673	45.4767	25.0648	354.706	2.76213	102.362	140.06	25.4621	80.8859	78.87
51.3599	-10.9143	48.3672	-1.37779	74.7005	7.09367	73.3778	399.531	25.0535	41.2775	90.7052	13.2265	-3.0741	194.175	245.792	127.126	213.848	-0.82664	32.1947	-2.96344	9.66433	-32.8881	-9.70606	7.08951	-36.925	159.958	65.132	72.6535	6.01364	223.401	958.596	75.2908	62.3441	210.247	53.383	531.072	58.2734	90.514	55.5076	445.609	30.6337	25.2113	18.7413	328.306	-1.41836	76.7186	124.606	22.6491	77.8882	27.6092
51.4598	-30.924	37.874	5.47985	35.7394	7.26968	67.5538	388.736	8.32371	29.2395	106.078	-18.4551	9.40634	175.477	209.152	138.557	202.312	7.90751	29.1114	-13.1921	-4.0024	-17.9226	-2.90833	-2.22019	-47.6296	150.407	48.2367	73.0236	27.0404	192.869	1179.67	66.5527	80.9864	246.857	60.0894	722.584	43.7367	90.7177	49.1359	473.325	33.9772	23.3261	7.91462	349.889	10.9688	83.4999	136.653	-11.4683	94.7688	15.5239
51.5598	-11.4738	39.8482	13.6763	54.2086	17.234	125.67	379.055	26.0431	49.7147	81.967	-41.3225	5.27279	176.42	194.059	122.228	196.376	26.2961	13.1306	-8.38615	-37.6151	-13.6626	2.71946	-37.133	-43.5326	109.86	46.7191	93.7979	28.1964	172.828	1385.6	19.2458	76.4638	261.94	72.6608	919.238	-8.10126	79.3371	25.0984	446.075	18.541	-10.6762	6.09881	309.545	14.0389	101.25	104.523	21.8363	58.3125	39.7439
51.6597	-9.48892	46.7517	-2.22746	47.8532	43.3221	131.068	369.855	15.3174	64.0487	84.7873	-32.4124	8.81377	156.109	177.517	110.379	188.84	17.14	33.872	-9.48848	-20.3265	-35.6544	0.808625	-12.7081	-3.50446	126.843	59.3434	46.2976	-0.259159	153.09	1514.41	33.2303	66.8703	257.822	74.0751	1037.26	-15.5451	109.892	53.6113	393.43	17.8396	-7.36726	8.66529	284.61	19.521	119.441	109.826	30.6672	55.852	26.99
51.7596	-29.7318	39.0884	-21.2464	44.5186	18.6986	117.862	334.517	23.4635	51.2512	103.203	-41.216	-3.85659	157.517	155.312	159.369	153.934	11.2184	30.384	-19.9484	-3.79457	-47.9941	-8.39692	11.5416	-8.79713	152.189	51.5036	36.2571	-28.4546	141.391	1602.46	77.9932	81.4028	180.558	70.9313	1214.57	-10.9442	117.149	60.093	351.685	-30.0702	-23.5404	7.0815	269.035	-22.2314	120.823	92.2467	-1.98188	75.1666	5.02264
51.8595	-15.7838	44.9264	-5.73237	20.6636	27.782	125.525	329.496	22.8212	88.2853	80.6018	-11.8436	-0.846122	146.489	154.094	122.785	181.012	3.58303	5.71328	-13.2917	-9.99325	-21.0826	-25.0916	-4.33948	-9.35944	124.471	30.9851	79.5451	-7.94115	141.803	1755.15	54.8522	72.9424	203.217	38.0588	1392.84	-34.5553	80.5092	56.9716	316.332	3.77956	-22.3944	7.30966	271.761	4.07375	111.44	52.5766	60.0703	69.3255	-25.6315
51.9594	-18.0966	71.2036	-9.81728	18.6318	17.9582	87.9234	304.538	37.4935	79.9281	84.8856	-38.6207	15.8569	170.155	111.238	113.878	149.71	17.2067	19.5754	-2.65199	-27.7335	-31.3217	2.32514	-33.4104	-9.221	65.5975	47.1513	52.7302	-49.9077	97.8598	1857.4	-31.3041	86.2738	141.121	37.9514	1558.5	-42.9464	86.0909	65.8395	297.865	-28.2448	-47.5895	-9.34303	220.137	-6.66816	168.519	43.0967	49.6379	60.9731	-25.6591
52.0594	-15.1433	68.5911	-1.34865	46.7308	13.4705	118.292	282.363	18.9099	97.0065	73.3126	-34.3552	9.0298	143.754	131.13	116.605	148.453	18.5668	8.55166	-25.769	8.6148	-30.4886	7.78361	-23.4819	-2.50493	77.9367	39.6919	88.0805	-38.0694	48.876	1876.94	-59.0423	104.95	137.62	12.6569	1740.57	-49.0035	80.7848	50.7214	253.949	-30.4808	-54.7621	-6.69998	203.874	-29.5562	201.275	14.1427	101.355	10.1602	-53.503
52.1593	-34.5198	43.0391	-5.67933	47.0756	-1.74655	104.961	280.612	2.55281	73.9672	80.8557	-16.0104	-1.22906	129.039	124.789	97.2348	136.136	27.1504	28.4302	-0.935186	-0.80045	-13.1314	21.4202	-18.1693	-3.62964	79.4887	76.4135	67.1672	-29.0255	41.2001	1880.09	-60.6116	106.61	143.258	8.29843	1913.28	-34.5896	51.8017	43.7896	255.007	-35.8191	-28.3956	-2.56834	215.119	-10.5033	160.972	46.1251	69.9787	54.0774	-58.2483
52.2592	-8.81807	40.8934	20.8	38.7157	14.6653	109.458	257.543	22.4977	77.3123	86.4484	-16.8914	-15.7547	125.614	120.178	102.23	114.117	4.01941	14.8237	-8.46481	-1.89346	-21.3137	-2.97167	-21.6307	-12.3389	95.9533	80.8279	50.4764	-18.1699	97.1384	1803.16	-0.549863	103.805	143.391	17.7661	2032.06	-25.8168	3.60417	12.4156	243.036	-21.4055	-33.838	14.2606	186.772	-31.707	129.917	66.0184	53.0991	32.986	-41.0841
52.3591	-10.5474	30.6243	18.74	36.4896	13.4827	98.6275	253.005	13.3982	56.707	70.8387	-6.95313	3.27755	144.423	105.701	95.9107	133.174	7.36108	8.56349	-23.9157	28.14	2.31548	19.5156	-28.3403	-16.9252	71.693	120.999	5.84417	-41.9765	51.4412	1722.53	-0.0693575	131.369	136.241	37.7182	1985.68	17.2623	13.8208	-2.03526	254.103	-9.07108	26.0477	18.7062	154.019	-27.1639	124.107	137.411	61.0612	42.9316	-11.3473
52.459	-32.4907	19.3688	0.352172	65.8415	-4.77493	73.1732	237.528	33.9363	53.8098	103.213	26.2176	-11.6195	139.204	79.9747	108.943	123.999	5.278	-4.21885	-31.3802	5.6436	4.59008	8.22257	-18.7632	7.11809	85.5189	101.067	19.2332	30.4835	31.652	1619.55	20.9159	134.247	141.928	23.6681	1823.61	30.0524	17.5661	-28.8712	222.6	7.22408	16.6199	21.4718	177.794	-17.1046	110.409	165.165	50.108	71.8646	24.1408
52.559	-26.6233	25.7027	-10.1427	58.232	31.1915	72.1845	235.466	53.3536	53.302	110.308	25.7163	-6.26779	121.652	81.6684	99.6209	103.809	-10.8281	-12.1395	19.3989	-30.4232	25.3666	-6.55306	-38.276	-0.956069	59.2263	119.774	9.9056	37.4622	90.7385	1469.14	63.3981	108.575	236.879	39.5728	1674.84	79.1667	-13.3727	-58.7427	247.691	8.35604	28.1015	2.19442	153.525	25.8925	74.2161	132.471	12.4764	65.5363	63.8691
52.6589	-23.6663	8.75689	7.02437	42.3442	42.4016	69.9693	232.589	64.2049	38.9511	121.222	35.2298	-9.27464	112.282	87.6047	95.9086	121.675	-11.3803	-27.6023	39.8382	-35.5278	6.6909	-13.4969	-25.0159	1.75161	66.9074	99.5012	5.35435	94.443	33.1329	1369.91	22.4127	66.486	267.176	82.1467	1534.95	220.892	-15.9932	-63.1233	203.613	35.2352	-10.7352	-10.6463	161.46	122.186	56.1155	121.471	20.1764	63.911	17.3019
52.7588	-4.04831	15.8372	4.58341	72.2181	29.768	73.0441	213.82	119.604	52.7218	104.55	23.4098	3.85781	89.2546	80.1986	82.8121	137.046	-21.2717	-23.6619	45.6706	-21.442	-6.8768	-19.4248	-35.4766	7.68053	72.6369	95.8989	19.2902	82.0581	58.1483	1241.81	47.6116	72.2137	266.768	75.8029	1420.66	382.987	-41.4738	-54.7292	148.967	11.4518	14.8442	76.4667	164.524	118.342	38.539	127.177	18.5628	90.7327	15.4204
52.8587	-15.1645	1.97141	31.9738	50.3206	21.5487	64.9382	221.859	132.255	60.4661	89.7465	0.126185	10.8118	92.828	59.1146	86.3702	221.225	15.4237	-12.7505	46.5458	-8.49325	-12.538	14.7866	-40.1928	-9.08332	109.277	121.843	10.7594	67.5669	13.9696	1155.12	25.8971	84.6406	247.423	103.465	1306.24	474.975	-48.0818	-41.8031	106.829	-6.11526	-6.41161	82.1431	140.852	98.7926	67.694	143.268	8.73687	90.6433	38.3795
52.9587	-10.1682	32.1382	9.96621	47.1615	34.2336	84.557	227.415	152.484	77.1796	81.6521	24.2002	49.5808	83.4441	72.3357	74.2601	231.149	-2.85776	-27.3115	51.578	-1.74419	11.5221	10.4375	-29.0216	6.97133	110.711	103.537	15.06	75.3531	62.3906	1049.16	70.8765	107.185	234.489	67.6888	1237.26	434.406	-3.52113	-108.857	159.135	13.6713	-24.1922	60.3933	163.976	83.6447	105.635	66.8674	-9.7652	117.536	22.4593
53.0586	-2.39444	26.5769	8.47515	49.4693	53.4201	87.5642	206.635	159.72	99.4557	103.342	54.4457	34.2417	95.6951	82.4878	67.1743	179.992	-9.94197	-20.7721	54.9781	-5.56376	2.54566	-15.6603	-46.0924	13.8219	81.7027	101.807	8.11982	40.8874	59.3668	1017.68	70.4007	58.2278	253.543	71.7344	1136.4	342.282	-58.3631	-67.4502	171.655	-0.0765228	8.40352	26.3246	127.686	90.0167	110.538	88.6565	36.4472	106.171	19.6767
53.1585	-16.0773	56.6186	-27.8368	37.3649	26.4324	70.1343	186.641	141.28	73.9357	78.3027	77.2519	12.0313	81.1151	96.8695	70.9691	174.295	4.2829	1.62044	40.2066	20.6942	-2.91968	-6.69013	-31.8918	0.846438	88.9263	107.343	-4.10358	64.0701	63.2254	985.939	54.3834	38.1733	235.945	61.5513	1039.65	260.48	-22.6806	-70.9881	155.333	3.29167	50.3823	4.99204	162.359	101.031	137.106	108.808	2.17006	127.13	19.6685
53.2584	-11.6684	135.511	-19.9752	44.1074	29.6911	82.5942	172.421	114.759	83.9001	52.3055	38.8057	16.7731	49.889	137.298	58.519	196.946	-7.15944	-12.3917	67.734	29.3667	-20.258	-20.6371	-22.0307	30.591	97.8675	113.53	13.8116	75.7379	61.6656	983.645	87.3435	15.3517	229.733	49.6454	937.065	216.636	-12.8147	-28.5225	122.787	15.7857	35.6098	51.289	181.709	84.622	152.152	117.968	14.8996	154.346	-8.69371
53.3583	17.7185	144.426	-12.5417	48.3503	20.1212	93.8972	203.676	68.5058	106.439	46.6281	-20.5846	23.6412	40.8835	140.47	73.9056	192.098	-10.9664	-6.59884	78.9328	49.7428	1.77584	-7.56047	-29.522	2.60724	81.3168	110.122	-2.05985	59.9086	116.337	957.386	63.4578	57.8518	245.112	34.6094	908.688	165.669	-27.3812	-28.0175	138.516	-13.2858	26.4154	111.26	123.443	77.4727	203.042	122.206	23.9072	74.44	9.98681
53.4583	19.3981	130.729	7.51748	38.4795	5.47386	52.9611	179.43	45.8863	84.7147	69.3542	-8.62798	10.9649	30.2207	100.485	109.84	191.597	12.3232	8.56701	22.571	65.4641	2.3689	-23.98	-24.6146	1.18203	81.4609	97.2084	-10.4486	64.8425	98.6051	924.374	58.0528	10.2344	191.372	-6.49808	919.146	138.218	-9.92886	10.2606	161.745	-16.9887	43.6902	278.458	115.36	30.8606	311.648	44.6948	67.6688	57.1784	-61.8088
53.5582	24.2753	121.708	-1.37009	26.6099	7.48977	49.6445	193.567	27.9386	80.7177	68.9382	-1.43154	11.0604	21.3713	103.453	109.328	178.677	31.428	12.5481	13.1207	71.5928	26.1508	-10.7275	-46.3989	9.26464	44.2499	96.9282	-12.0434	23.6701	98.3312	879.849	65.3161	1.35539	111.552	2.34073	927.932	106.513	1.20421	33.6841	138.642	2.52092	56.0977	301.972	85.4978	-14.988	343.851	5.64912	68.9847	69.0062	-58.2456
53.6581	43.8655	96.0697	6.456	52.1876	34.3746	57.4346	162.211	-1.68391	74.4561	98.9873	-26.6788	18.2728	23.9064	161.264	141.522	140.839	27.7692	1.83146	-36.5432	167.175	84.2286	-2.96099	-54.5843	12.3123	38.1088	65.5009	-44.2816	29.4634	91.9562	825.538	38.0743	30.9671	78.9586	-8.16546	888.427	86.7589	-6.98835	49.9513	134.538	16.1319	84.7939	232.504	111.64	-10.8624	263.695	11.2761	136.226	73.764	-32.68
53.758	31.6571	64.0573	43.5956	36.278	20.6675	68.2662	174.921	102.368	59.6995	95.7308	-20.551	10.6855	30.1205	198.785	128.496	145.177	25.2207	34.7884	1.52944	236.466	125.994	-16.3773	-53.4509	-7.71374	51.427	51.4919	-25.2052	111.711	135.771	730.88	35.3648	40.2304	118.407	-5.7817	832.862	78.0348	-8.40979	36.2885	121.148	-20.7248	38.6437	166.156	113.116	34.2882	247.959	33.1584	159.336	46.4198	-1.58861
53.858	43.1439	65.131	8.84904	49.1118	28.6248	127.664	131.587	287.106	64.0955	127.612	23.1485	17.6104	35.6198	169.104	245.993	111.488	71.415	18.9656	-18.1527	310.752	109.57	-12.6889	-45.0418	13.3432	55.2314	67.8481	-4.72727	147.57	91.9208	668.852	15.2148	-32.0801	126.754	29.5793	740.158	88.0852	-12.4828	41.6261	108.755	-40.6292	33.2135	120.137	126.671	42.9099	251.361	8.7998	214.237	69.432	-2.58035
53.9579	10.2319	59.2118	-3.77294	16.5119	9.60503	238.534	148.927	433.128	35.857	200.407	29.9766	13.7484	1.14846	146.682	362.417	87.9339	71.8054	51.5111	-90.2282	324.632	79.7753	43.3885	-52.0057	-4.42338	74.2088	20.9919	-23.3193	146.595	76.7288	683.575	11.2332	-29.6464	61.6482	20.7964	678.588	95.838	-14.381	57.1798	98.1008	-35.346	17.7483	50.9199	97.2122	53.3158	241.439	29.1204	173.788	62.2936	-14.6464
54.0578	10.255	53.5222	-6.55263	8.82327	20.3623	318.328	126.117	593.353	21.9529	302.012	38.5711	4.59372	-3.75549	129.769	459.697	129.148	73.6886	82.1281	-81.1983	239.813	34.9402	39.3928	-46.5464	-25.6902	139.926	33.2225	-36.0836	144.263	100.08	653.408	22.7975	-15.4196	107.802	28.1342	704.985	83.4359	-11.9096	66.6674	108.25	-16.9302	16.22	48.7043	90.1444	48.1105	187.104	21.0932	224.43	38.7147	23.3276
54.1577	8.58596	56.5112	6.15799	6.26447	19.5366	470.369	120.806	811.161	-1.0006	422.361	36.578	-4.08975	-18.7039	106.797	583.647	125.128	60.8671	97.1451	-45.3894	169.621	-14.8872	53.0184	-30.8695	-9.87495	128.101	40.6977	-12.1837	127.673	79.9468	620.048	22.4904	-13.4105	70.5987	42.4743	642.501	85.3757	-9.936	45.1848	106.992	-40.3053	43.9317	65.0921	93.057	22.2099	211.236	16.1691	184.647	52.746	8.31417
54.2576	-4.64949	39.6356	16.6661	12.8506	7.53686	627.819	114.221	915.354	7.11523	502.574	25.9175	5.28169	-42.5977	156.759	636.634	98.0296	52.2583	77.7709	-33.7404	206.919	-56.7095	53.7562	-42.3769	-40.6206	121.969	45.8486	-21.3664	84.6744	82.1733	634.746	50.94	3.11253	58.6467	38.7681	610.626	52.6009	7.08838	41.6585	82.0574	-41.6755	34.2972	59.0847	67.434	22.387	208.456	32.348	204.566	60.9909	5.46048
54.3576	-25.5172	42.8752	-1.4202	4.93816	-13.6228	733.424	111.758	1022.19	38.5324	577.824	40.3758	4.72234	-26.1773	236.79	710.836	71.3947	52.9418	71.1305	-23.5095	184.143	-13.689	50.1749	-53.5122	-36.2558	94.1187	49.2525	-0.447198	101.92	79.884	661.848	52.7597	-7.42107	73.2488	57.1476	604.067	58.7374	0.271558	59.8028	69.1647	-4.17227	43.3562	27.0966	102.441	35.8072	212.831	36.3511	199.312	69.5138	-16.2597
54.4575	-24.2358	13.6229	12.9669	12.5262	-22.1866	842.073	113.807	1096.74	46.2007	607.168	31.4091	14.7867	-42.9626	232.393	789.974	46.0028	46.5497	96.5367	16.4885	171.223	-57.7531	24.1064	-38.6111	-52.0181	119.093	50.3787	-19.1255	111.698	60.2549	653.87	33.4162	-26.8531	78.5738	52.2737	566.924	54.379	-36.0684	65.7939	59.0963	14.1444	10.5027	22.5826	98.4738	39.742	210.148	46.6063	204.475	57.9855	-5.27452
54.5574	-40.5569	25.3161	13.2433	-10.5715	-27.4123	819.577	144.278	1192.95	51.1029	669.451	53.5994	12.7077	-21.2521	213.514	826.93	54.2857	33.8123	75.0672	-34.9959	91.6753	-1.75071	39.845	-52.5387	-47.6952	91.0417	41.9304	-25.7297	93.9387	83.3653	644.302	30.2717	-25.4901	117.321	40.1947	538.902	48.6767	6.63484	54.0012	75.258	11.9378	18.7505	9.13067	98.9654	24.6318	245.079	30.9153	210.717	73.3771	10.8034
54.6573	-12.0899	23.5474	15.3846	4.56005	0.234373	693.857	124.195	1200.1	13.5367	677.506	34.4542	23.295	-18.5789	112.159	728.635	57.7907	48.9862	51.3517	-29.6862	92.0115	-10.4588	56.8978	-46.0572	-48.6688	101.045	48.6494	-28.2833	93.4321	53.518	638.419	42.6117	8.87832	125.161	58.9067	590.293	24.185	2.4758	62.0123	107.712	-34.4171	-8.87174	0.490365	77.5254	71.1311	292.505	15.2378	211.019	52.4314	11.5612
54.7573	-1.56333	30.6661	-9.95623	19.1899	-3.07612	635.457	116.991	1067.25	35.8141	634.26	38.427	25.2449	-4.98029	117.626	637.776	59.5766	48.4021	37.5699	-11.7005	90.4013	8.19325	34.5061	-52.0504	-34.6289	106.196	28.3803	-39.6755	125.651	35.6739	604.989	27.856	-7.30517	144.832	58.9438	631.854	9.26759	34.0692	60.2515	99.7802	-28.5899	56.6959	12.6673	64.4546	108.897	261.581	10.2482	199.325	21.1994	-6.33356
54.8572	29.0259	34.8405	-17.0339	10.6083	1.80179	627.386	99.9904	973.746	74.7057	578.574	35.5175	21.3179	26.874	130.204	539.631	18.1177	69.1132	29.5156	-25.6435	132.148	-21.7101	49.2627	-39.7291	-47.1818	96.9297	41.2722	-53.1282	127.43	39.5648	630.54	50.7007	-8.14217	162.213	38.6477	619.274	3.21233	17.8944	84.3711	91.1849	-17.3011	44.4982	-6.89883	43.5349	119.181	247.766	7.24308	211.082	6.34223	6.6681
54.9571	28.2653	22.3843	-9.23631	19.4981	-7.84889	606.367	89.3079	892.058	62.5942	514.494	41.1169	-2.99745	17.2779	118.096	495.939	16.7907	61.967	38.8689	-18.5208	101.395	-10.5608	47.4278	-60.9898	-49.4885	100.645	35.0357	-59.9999	130.594	26.5755	618.292	35.0222	-25.7883	185.076	26.1332	601.17	-0.781002	14.8178	73.0513	77.6252	-41.4194	31.0443	-20.5969	31.1801	125.66	264.851	3.68953	200.845	-4.21952	-3.31654
55.057	32.5759	28.3547	-0.0393373	17.3527	0.585319	549.673	92.919	833.669	82.8383	459.866	20.9367	-2.31231	30.3029	143.79	416.053	16.7142	44.0957	28.656	-4.39616	106.804	-3.65888	59.3416	-51.239	-33.1875	90.0169	6.09914	-44.6748	138.694	20.0723	606.248	9.08975	-0.436913	257.908	21.6748	578.315	4.44295	37.9564	101.25	81.058	-83.0898	78.1786	-52.6416	17.2033	200.087	272.962	-5.77011	206.544	-22.2746	5.61439
55.1569	30.1013	20.307	6.19679	3.90108	3.79932	520.466	96.1963	777.865	86.3756	401.194	67.826	20.9466	36.916	165.097	412.065	21.5327	38.1872	13.2508	-27.6401	159.716	16.5201	46.7554	-48.0968	-22.0261	110.659	36.6516	-59.0021	106.053	29.4761	564.957	40.1788	-5.78503	254.6	15.6901	511.867	-1.03318	-1.16141	98.5186	73.9767	-59.8929	52.6482	-42.1833	-2.29623	140.104	281.622	20.9775	161.023	-5.33405	-8.50138
55.2569	48.6116	8.69626	7.6935	-2.0259	-7.65745	495.032	118.92	738.054	81.3562	345.133	65.8336	21.8272	7.98264	187.44	412.793	33.4506	33.9462	30.5467	-69.6197	82.4251	45.5314	83.5753	-48.3807	0.462918	81.094	2.25814	-52.82	128.613	30.5156	576.022	73.2596	21.9736	193.891	58.6297	518.728	-7.60507	36.2906	71.0645	69.2048	-55.6707	38.2446	-12.0312	43.8991	109.973	224.052	8.26304	172.25	23.5917	5.74908
55.3568	69.4501	25.9869	17.4648	23.854	6.66951	478.011	103.808	646.945	89.1938	341.004	62.8522	20.1606	12.8956	169.473	360.339	45.1922	32.9372	19.084	-48.2413	110.883	-6.90251	53.6653	-45.4461	5.14359	93.5122	27.7382	-62.2447	84.2672	81.3656	569.544	120.638	1.74516	189.609	55.0145	451.027	19.4717	14.941	84.6086	65.3733	-45.4686	89.3755	-11.1567	21.0872	113.186	226.099	2.83058	173.77	42.7524	16.4175
55.4567	23.9507	4.14993	-1.94446	-13.1673	-13.174	482.396	115.289	615.898	106.105	298.353	75.349	7.51106	17.7911	180.948	335.113	47.2624	35.7549	25.6604	-21.4852	84.1172	1.62285	53.1017	-35.647	-4.96757	98.963	10.6765	-41.5974	77.9772	32.0538	544.741	91.3011	20.9612	174.865	37.6032	461.337	10.5446	14.3404	110.922	77.3049	-19.5946	104.465	1.45936	35.5448	125.662	203.117	13.838	178.378	63.9938	5.67236
55.5566	10.0758	15.5765	31.5023	-18.8046	-30.9471	486.819	130.487	557.269	109.178	277.421	50.7335	4.91675	11.242	179.756	328.334	55.6333	17.206	34.9971	-26.5238	41.0336	-8.65797	73.7391	-32.9263	-21.4124	88.7797	78.3169	-45.3785	78.7198	77.9819	533.934	116.342	25.3088	163.796	30.7273	471.156	37.7233	12.9666	98.2333	40.2219	7.04435	46.2731	-16.1339	24.4996	55.9669	220.392	21.2692	150.357	58.8413	-28.8337
55.6566	40.439	15.8351	20.6242	-8.24292	6.05667	462.647	122.361	498.627	123.783	250.856	82.5115	2.40033	53.1407	143.658	257.301	49.4077	-0.688314	-2.88815	-1.03831	19.1295	2.3912	125.807	-55.9732	-10.2912	95.8123	43.078	-53.6282	128.642	92.394	482.781	67.0863	-15.9917	144.966	25.9439	434.824	10.4772	1.59027	70.7488	46.9128	-7.11826	72.7148	-10.4098	48.7657	61.2666	160.626	0.856603	148.889	80.953	-4.52966
55.7565	53.5954	14.6535	16.6122	14.9485	25.4088	451.115	107.398	459.054	143.515	217.971	26.0483	5.58953	20.0007	149.36	249.772	29.6775	19.6446	3.71653	50.1611	18.5092	23.3543	114.323	-51.72	4.26015	88.6154	41.142	-63.977	101.868	60.2815	456.874	41.1876	6.43921	126.107	43.8068	393.885	12.5598	5.08012	36.82	50.8088	20.0538	83.0534	-18.0517	23.0133	66.5671	136.63	-23.5678	144.358	65.7435	-8.49194
55.8564	26.2392	25.5855	9.71219	2.20343	4.35137	442.65	114.33	407.857	130.987	198.985	48.2475	1.17147	18.5928	170.304	271.813	38.2835	6.35721	-5.20056	39.333	75.5328	35.6233	142.595	-39.4922	-8.47406	93.5367	62.7661	-41.9262	145.885	90.9954	432.422	42.466	-0.067615	119.804	36.3486	418.376	12.0664	6.11514	60.4004	62.3637	4.0912	56.4404	31.9029	46.8366	33.0212	168.977	13.0044	129.526	70.6442	14.2637
55.9563	29.9908	10.9185	27.6914	1.3117	-17.582	408.35	125.778	332.911	150.696	169.423	10.7066	-8.50969	36.9167	185.9	228.405	46.4023	21.1282	24.9254	30.4909	66.8628	-14.7483	132.387	-39.904	-0.040544	88.8754	70.7079	-50.4956	126.683	105.138	434.406	30.7839	29.0825	183.847	19.3913	440.27	20.4935	5.32329	46.3332	75.4041	-12.5519	47.0646	0.229541	48.9418	42.9427	126.285	17.553	89.7742	66.6599	-1.87937
56.0562	27.1683	12.1948	36.2172	4.09311	6.41829	390.305	113	324.033	199.481	162.319	2.28111	-9.07076	30.7706	159.302	192.343	35.1862	6.13149	27.5375	48.4906	58.563	22.952	114.979	21.0334	-14.4708	96.9469	33.6275	-33.8209	115.232	120.841	446.873	48.0065	-4.5643	175.192	26.1643	381.045	-5.04351	-9.84847	72.9269	60.4041	5.45924	43.3462	8.35065	38.6049	51.7922	104.709	-2.4452	122.117	65.0787	-17.9176
56.1562	26.969	16.2341	14.7595	17.127	-1.59782	387.194	107.23	298.287	224.371	129.255	-17.998	6.06498	15.2098	158.697	215.478	26.5409	16.342	30.7069	82.9264	64.0103	26.4709	122.945	3.40631	3.84294	117.847	48.7988	-49.8081	97.1009	92.7414	409.737	51.0193	-3.84913	132.928	31.982	378.88	-1.53326	10.0444	93.5687	61.6528	-5.81054	58.3171	10.2031	35.5075	33.8083	160.993	4.8978	96.6628	46.0229	-16.5608
56.2561	24.0758	19.4522	-0.167451	8.48586	-2.31921	344.848	120.331	268.969	316.574	111.469	15.2713	4.52082	15.8143	156.07	207.762	56.3838	33.1785	2.88183	70.3447	48.1257	-10.9489	72.9656	7.84719	-4.37801	110.934	59.8624	-67.1036	67.4902	88.5079	393.597	34.4686	14.6726	144.969	40.727	351.081	-4.01855	2.30836	103.49	69.2956	-11.8149	81.209	-5.17356	82.8467	12.8197	133.446	-7.45855	103.104	15.9029	-14.4384
56.356	-6.63061	12.7431	2.74521	-24.8556	-32.2829	320.265	128.791	276.123	399.964	128.504	-38.9775	3.23062	28.8977	151.414	209.831	64.4178	37.0005	24.1995	37.0559	49.7711	-10.128	37.5643	-6.85586	-16.2462	126.361	63.9123	-61.105	52.7906	93.7093	432.943	45.128	7.71603	138.088	42.2416	366.741	0.340749	6.77181	95.5864	82.0593	1.29545	46.8351	-39.3204	97.8691	3.39449	125.329	13.8302	112.472	34.411	19.5873
56.4559	10.4976	16.5369	-0.366064	-23.9506	-3.54986	296.507	106.461	252.375	432.111	112.549	-27.4475	13.1537	16.2162	195.753	228.863	56.0674	28.8841	17.6042	7.67532	29.2661	20.9947	70.1025	-2.0532	-16.4246	132.937	54.464	-64.7639	62.1016	75.9779	426.056	22.2328	-17.3291	102.961	33.7323	370.865	-13.8434	14.106	95.3816	66.0954	-4.82795	48.3915	-27.1627	94.8395	28.1256	151.185	6.26674	96.7511	52.507	-2.39431
56.5559	-3.21303	8.6438	-11.1108	-26.5638	-20.7631	291.082	128.467	239.894	412.178	103.403	-25.0094	9.8771	28.7864	202.644	237.434	56.6878	48.6257	14.3295	33.6191	11.4399	26.044	72.9246	-4.14516	-20.0873	102.844	52.3978	-53.2435	88.6523	74.7917	403.695	52.6661	-6.98335	98.8669	25.6265	380.065	-0.664011	-24.8852	82.984	41.8361	28.2736	46.8154	7.27567	92.4999	39.8338	143.215	3.43993	84.499	33.3128	-7.6766
56.6558	-39.4954	26.9039	9.4645	-62.3424	-25.322	300.222	111.265	234.234	336.147	107.325	-34.1609	14.3063	45.8186	191.73	206.957	35.668	55.1983	10.6099	18.6231	12.451	30.4327	37.3112	0.459441	-32.2178	105.182	51.7819	-74.8181	72.8344	104.457	392.46	72.5649	54.5114	121.019	48.1051	364.366	7.19405	-11.2056	78.2314	57.6473	5.88171	60.9018	-9.18108	71.5873	47.5111	146.895	3.11089	118.919	25.3317	37.7652
56.7557	-16.0246	20.7744	15.6211	-49.0213	-1.93352	280.927	117.284	239.594	274.036	105.838	-22.0608	21.4062	38.9609	155.21	212.456	41.6185	12.2586	-0.510078	8.15532	10.4693	10.926	39.618	2.5874	5.34221	111.141	67.4818	-66.918	119.958	88.1151	395.315	69.1704	59.9899	83.3882	14.4659	376.667	10.6941	-7.87974	78.6771	58.5054	21.1825	42.2251	-4.70809	88.4466	23.045	147.098	-8.46474	104.851	12.6785	9.93652
56.8556	-5.44735	15.8541	6.04019	-49.8369	15.8798	296.966	98.2537	255.421	248.833	104.681	-2.78627	7.56617	37.6794	140.29	227.735	62.9472	35.4932	8.42418	-7.12077	19.3412	8.02021	32.1785	7.68018	-15.6636	130.5	35.2138	-76.2833	105.477	95.3218	392.062	46.1698	38.7279	118.728	42.4199	349.042	21.8879	8.06978	78.9018	52.9129	34.3991	48.1241	5.37942	88.19	26.6045	153.894	14.9455	90.1073	26.1386	-14.8828
56.9555	-5.10239	14.7164	-5.1841	-28.2334	6.01293	310.098	93.0241	335.977	241.821	106.206	9.59698	15.3133	61.3771	135.426	212.135	61.096	39.9304	11.6915	29.3528	17.2329	24.8749	51.0753	-18.3826	-0.146821	118.013	58.8953	-57.06	104.524	76.721	374.171	68.2977	45.7025	117.444	39.0233	335.643	-1.44867	-1.27747	94.4262	46.5793	-0.397414	25.9338	0.4587	80.4427	16.5649	182.504	8.91983	88.7721	21.2889	-28.7386
57.0555	-5.98308	43.0955	12.4744	-29.3866	-5.78116	323.082	93.3416	329.737	229.584	89.872	-42.3971	-3.969	53.987	185.935	198.76	50.8753	26.2877	24.1504	-7.71569	20.6818	34.1036	43.7445	-9.9136	6.44035	105.893	71.3206	-27.5162	126.38	83.0571	304.259	53.6523	47.1194	106.891	86.4118	359.742	2.97376	1.42069	58.1475	34.1732	7.88577	13.631	23.9449	100.55	2.2751	164.717	-37.5814	116.02	41.7727	-0.993546
57.1554	-20.8885	25.9063	-6.43483	-23.9625	-27.1177	361.808	115.6	280.02	197.658	73.0652	-3.43972	-6.61475	39.2286	241.253	217.927	60.3063	26.7751	28.8104	3.99692	19.3663	19.6789	40.6814	-22.2723	2.26665	102.475	76.2643	-25.5221	158.665	90.3638	349.27	67.1846	48.3478	98.651	41.9562	314.626	23.7388	-2.28185	79.2088	34.0676	13.7843	30.8634	-8.84426	103.843	-3.36699	164.781	-9.53168	121.376	34.7972	-37.051
57.2553	3.78011	0.458247	-7.09144	-10.6899	7.20988	405.678	98.3519	297.785	212.264	72.5937	-21.2612	-0.500456	37.9501	264.609	197.317	28.0325	63.1052	68.8254	-21.8276	18.3151	1.43934	43.6586	13.2001	27.2453	124.949	72.5576	-33.7782	141.429	103.071	338.76	72.404	37.8666	103.193	54.7415	320.359	-1.0202	31.3546	59.9857	37.0834	4.79158	33.2296	-13.4462	79.8148	9.64882	160.986	-24.1422	87.2626	29.8392	13.1549
57.3552	-19.7103	14.5938	-25.6632	-17.9016	-23.0048	382.285	99.8271	264.918	198.795	71.6512	30.1682	4.57876	40.0564	320.557	233.235	33.1947	69.3941	78.7117	4.85456	26.7084	29.1479	15.3262	1.51032	0.765116	140.356	74.0028	-38.0482	117.256	122.637	371.486	87.7728	52.3642	119.07	81.1034	304.593	7.80506	56.6847	93.8008	53.251	-2.18961	55.8298	4.81373	81.1595	24.8534	179.822	-8.85663	122.076	38.5385	-7.60108
57.4552	-16.4419	2.09414	-18.8243	-20.7135	-19.7972	356.554	101.075	219.589	244.537	71.1359	18.8077	15.9448	52.1754	306.399	221.749	45.1734	53.3627	76.5493	2.18799	7.79415	6.35356	26.6249	16.3801	15.9591	143.071	57.9389	-48.4111	100.711	99.8214	366.854	64.3538	30.8389	146.056	64.7099	300.339	-12.5169	46.8623	78.055	66.1447	1.64052	51.2423	-31.2167	102.501	24.0141	157.935	-11.8301	105.627	19.5518	3.77705
57.5551	-3.3073	5.52538	-17.7869	-17.7375	-21.9343	339.749	125.91	191.294	235.649	64.0494	13.8947	0.119775	48.2518	285.788	219.615	46.1984	29.3067	54.5398	-2.8657	26.3638	26.2858	53.6351	40.6019	10.6088	124.551	77.6914	-31.1596	108.747	96.2927	348.166	64.8401	26.282	156.014	58.56	318.744	6.19558	64.876	48.3755	53.8559	-5.95861	15.8803	-3.43087	126.553	40.8778	151.896	-35.0408	107.921	21.1357	-0.166593
57.655	0.428737	-13.0063	-37.8911	-24.4267	14.7262	306.6	100.089	195.853	202.614	49.2649	-29.9442	8.40242	43.316	237.121	196.598	25.2574	13.3403	34.151	-13.1047	60.716	15.9155	34.0984	40.8416	15.0464	116.448	49.9102	-44.2482	102.974	75.8113	360.543	45.1729	21.8091	109.698	44.4746	301.397	6.17227	58.2504	54.7754	54.6827	-9.72105	26.4881	-4.2373	123.586	31.6862	147.936	-12.4517	135.477	22.5349	-8.19259
57.7549	-12.5642	-2.04058	-17.8556	-20.8239	-27.2335	300.175	98.2948	179.458	184.081	46.1294	-5.81336	16.8953	55.633	209.257	239.675	40.0172	11.1367	11.1878	-0.998311	33.5697	16.2463	25.0247	37.2157	-9.14267	108.645	78.2562	-51.5741	87.3099	70.4152	328.857	48.7875	15.4978	115.47	75.3448	277.052	10.5779	60.3923	100.588	58.8715	-16.8723	44.1403	-29.8198	116.873	12.7425	132.858	-14.8634	97.6155	13.5896	-10.7879
57.8548	-3.71936	-0.452036	-0.177466	-12.9691	-3.41928	268.972	80.5286	167.117	148.563	59.9508	-7.5976	0.590854	57.6525	177.94	210.926	15.1531	26.887	27.1008	-7.78277	45.1355	5.41351	28.9851	37.8719	11.8461	99.1767	76.5149	-48.8667	79.7051	125.077	316.764	27.7833	21.5638	117.562	62.9257	241.519	18.7846	61.1112	92.5661	42.938	-29.1424	29.84	-15.642	137.341	28.8123	109.513	-7.25162	96.714	23.0333	-19.9847
57.9548	-2.34556	26.8144	-12.3186	2.42244	-9.92999	254.173	105.004	178.981	143.966	73.4602	-1.94425	-2.62613	64.2636	161.837	176.557	4.41709	28.8697	23.2085	-23.5616	47.0325	40.7334	37.3044	25.1684	35.3692	88.8386	51.7779	-42.5073	70.4415	114.073	310.577	44.3874	34.5093	91.9271	51.7264	283.5	-4.00541	18.548	89.9935	44.9502	12.0496	48.462	-30.4732	137.009	-9.97579	128.768	3.09803	95.2643	24.101	-5.26442
58.0547	16.0019	23.0549	-25.9614	-10.1423	-1.29219	278.415	111.525	159.245	162.86	34.4045	-5.41822	7.5996	51.8965	167.316	196.403	53.4133	39.9812	22.4341	-13.8538	23.1792	36.3597	37.8379	22.3443	42.6617	82.881	80.5528	-71.6714	51.7785	118.83	343.963	37.6583	17.8364	103.242	68.9975	282.646	-3.58485	46.4951	86.231	47.4865	-36.6129	22.917	-19.8339	140.235	-3.52206	142.712	0.375948	83.0033	8.15646	3.20723
58.1546	17.2932	23.5775	-18.8249	-11.2362	-9.72846	264.934	95.2672	151.974	152.585	43.6232	-3.99526	-4.1915	65.423	161.518	179.174	37.3622	33.0078	21.4867	-8.35744	1.9729	21.0112	41.3971	10.156	18.8673	67.9331	79.5728	-63.1534	47.7767	92.3432	310.63	29.7964	18.8284	79.1589	28.8971	265.532	2.01991	26.0022	81.7284	48.9649	-33.4134	32.6041	-10.7594	146.704	-4.21595	124.843	-4.93756	95.568	15.7514	18.0856
58.2545	12.5041	14.9481	-12.7407	10.0434	-12.3321	254.476	77.4174	135.464	143.723	36.9605	-3.48959	11.0441	51.7399	142.824	185.61	30.3439	46.0958	35.9511	6.29089	18.5138	1.06348	40.318	10.0185	23.6472	99.6646	121.209	-56.2692	62.7278	104.544	311.692	65.3374	52.5822	98.9283	42.3037	250.237	-20.0313	2.02028	77.1266	34.8997	-35.9583	37.9106	-13.4182	156.422	1.6369	119.923	1.25267	97.5438	-3.89442	12.1575
58.3544	6.70392	24.7348	-19.6723	1.70445	-14.3681	251.281	99.2577	144.142	116.998	46.5672	2.64298	-11.2977	60.2852	155.35	179.907	45.2129	33.105	39.2918	2.69455	48.8463	2.794	30.6652	9.65285	17.8504	110.344	114.528	-38.5006	70.7318	111.69	299.07	68.7058	44.2821	93.1155	73.6154	216.405	11.044	59.8581	82.7064	40.2131	-37.586	73.1935	-21.4535	180.855	-16.9576	141.064	-13.4118	101.761	3.17261	1.343
58.4544	11.225	20.3093	-28.8989	-3.54833	-7.06273	249.698	107.569	111.026	102.714	40.5649	-18.3086	-8.35591	50.2794	187.024	174.003	36.2739	30.529	40.54	-1.42556	19.5628	-1.448	6.94651	12.6849	26.5448	117.651	96.9106	-45.3573	37.8409	91.5415	315.131	57.2586	30.9284	90.8743	58.5398	242.378	-19.0237	44.8239	70.5582	21.8427	-42.1896	42.6504	3.41498	192.296	-34.1569	121.752	8.8356	106.128	-7.21464	3.22461
58.5543	29.6229	13.347	-2.5919	8.11763	-7.21128	262.314	100.978	101.377	88.1167	65.0424	-13.433	18.4777	36.6771	256.576	174.665	37.4581	46.1275	22.966	-10.9326	50.7786	8.36078	38.2228	7.57419	38.4209	126.277	89.5835	-22.4186	32.7456	71.2677	287.836	67.3993	61.8472	92.1253	35.6085	234.967	8.20654	41.9259	60.2017	30.6555	5.8459	61.287	-4.02754	184.762	-26.9086	94.4173	46.8738	140.155	-7.40465	-3.49418
58.6542	2.31382	22.7787	9.14604	-6.92896	-8.13297	276.791	103.626	176.943	124.864	67.9621	26.3938	2.70798	33.7207	238.749	161.492	27.4968	33.4519	32.2641	-2.67132	-36.8707	10.7992	23.7221	11.4363	30.4765	134.757	56.4176	-15.5588	63.4303	72.5721	286.832	49.1804	42.6493	91.1975	49.4901	247.466	17.5336	34.9304	61.8592	11.4601	1.57655	60.3521	26.0482	198.143	-19.0169	107.754	37.3895	130.007	1.85982	18.1233
58.7541	-1.19405	9.74489	17.0599	-4.44958	-31.9626	286.263	79.6289	167.294	132.474	63.5973	37.4188	9.16676	38.3676	243.26	152.526	3.01152	17.678	32.8978	14.6907	29.1679	-8.32308	43.0635	5.55677	21.8526	151.852	51.3343	-23.9373	55.364	37.8152	272.765	15.8712	40.182	98.2666	76.6061	251.66	15.8917	27.8918	68.705	36.8693	8.37588	33.6654	0.704801	199.306	-2.90788	100.633	31.7128	102.796	10.2683	19.0488
58.8541	-0.4851	40.7664	17.3359	-13.4723	-10.8413	249.908	97.1688	157.117	126.332	81.4506	35.2561	1.15202	58.0539	189.376	176.632	30.1558	26.2413	47.3868	17.8928	-13.428	12.9066	25.1687	1.60228	34.3462	134.744	35.5898	-37.5502	50.7263	52.8413	278.862	43.1343	39.775	100.338	56.3756	218.054	2.48016	25.6126	69.0262	11.2337	-1.5997	64.3749	4.99238	169.746	-17.0092	82.6131	22.2446	137.08	-5.14633	13.2021
58.954	33.7306	24.0888	-8.66639	-10.2681	-7.06426	273.07	79.938	196.891	110.978	80.643	37.8894	12.9104	46.7153	173.854	173.514	24.8389	20.7429	38.6256	51.2561	-6.58568	21.414	35.01	7.45489	51.7134	165.864	58.398	-39.7429	55.4915	65.5832	278.816	53.6596	39.5427	110.594	72.587	236.186	17.091	64.1583	74.4217	49.2678	17.2401	44.4197	-8.01679	177.35	2.55757	87.8643	20.7481	99.7553	30.483	17.005
59.0539	24.0397	12.6063	-19.1816	9.7735	-5.02432	257.954	105.978	208.637	121.566	77.6445	24.3054	5.65112	46.8443	193.011	170.23	26.0237	13.6466	31.3198	46.6103	10.7289	40.7503	27.3459	-8.92108	51.8553	145.298	42.4526	-27.2412	83.4588	113.344	247.024	73.3061	24.6481	98.4932	64.2271	220.522	12.7299	34.3697	67.7359	25.9859	-7.14548	45.2224	-6.74765	161.327	26.8891	76.3895	14.2636	120.404	55.9801	-12.9022
59.1538	13.8034	14.1339	-4.83096	2.86268	-20.8613	251.729	92.7894	181.684	109.135	74.9049	46.2439	-0.341939	53.6632	262.078	179.716	30.6416	20.5881	25.1539	24.1775	16.0422	43.9797	30.366	14.549	43.3158	138.034	46.3304	-19.6081	97.1916	86.983	294.845	38.0919	-7.12087	83.4371	57.2728	184.609	-1.96826	10.7301	143.738	38.8278	-19.4866	36.3385	7.64309	156.247	48.1107	104.589	31.9108	115.088	47.6739	-9.78613
59.2537	20.0369	22.4528	28.8137	1.9871	9.48308	243.688	108.051	187.811	112.012	56.7665	45.3942	5.49314	52.1589	402.333	179.122	22.8178	37.889	40.6345	4.15963	26.9024	23.6925	46.8872	59.406	11.0638	120.027	45.2034	-0.919189	134.922	51.045	345.909	15.2219	22.6003	76.8405	45.8173	203.444	-10.5288	4.7032	210.201	45.526	6.34773	26.8767	-23.2756	172.463	22.8304	116.858	70.0186	125.754	51.1669	-23.6894
59.3537	33.206	8.42109	45.289	4.54094	-10.2452	210.845	88.4633	134.172	91.0527	47.966	47.7152	21.6735	36.2033	494.935	149.173	7.03468	-8.87973	32.6345	26.8215	16.1841	26.949	-26.9107	95.2924	-0.126528	111.119	43.6421	-38.6468	105.749	97.2167	342.827	40.132	12.6135	97.5837	44.1272	214.238	-16.5126	11.2395	209.952	34.8587	8.42295	45.6201	-9.44811	140.264	34.6273	98.5342	92.3185	69.6506	72.9398	-15.8218
59.4536	32.994	23.8397	79.3742	11.4095	-1.6174	205.927	82.8221	149.512	94.1618	52.6033	51.2635	32.1138	48.4323	537.996	135.857	-3.74336	18.3499	42.7487	56.0245	18.3542	19.9428	13.0533	90.8626	13.7921	121.667	47.8494	-43.0677	70.9112	74.3122	334.713	54.5651	21.3064	101.036	50.27	228.238	-2.39063	11.5814	166.713	29.5932	1.39365	84.7273	-22.7716	136.256	58.7275	90.4362	80.4244	57.7762	75.9809	-6.37757
59.5535	26.3018	12.1872	86.271	-1.50205	-1.80111	245.896	101.489	114.567	70.2075	49.8115	57.0448	41.6593	47.2255	507.542	139.804	10.1725	21.8108	30.3816	22.8647	59.8468	11.9751	10.868	49.7503	17.779	99.6997	44.7359	-15.4325	99.2143	83.1974	320.235	53.6915	20.6523	105.577	31.2922	221.643	-6.90316	4.91306	117.671	24.4742	27.2682	52.2681	-22.6057	164.989	28.8523	107.477	70.493	68.6238	84.6594	-24.8182
59.6534	13.6131	13.4406	79.5346	35.6784	8.6137	194.797	85.9582	115.795	77.9872	51.9776	54.9794	46.6665	56.5534	425.641	141.846	18.4241	-2.6258	5.90764	55.4864	-33.7521	-10.2997	0.250487	64.2242	50.0126	97.0535	65.2692	-24.2334	104.156	106.22	287.82	75.6634	32.2778	96.8253	47.7896	203.982	-2.53373	9.63784	91.1958	52.3244	25.0047	66.38	-19.1239	133.553	39.2962	109.085	34.3382	90.7285	90.9516	-6.37998
59.7534	-2.59247	6.81729	97.511	26.5236	7.81531	183.552	77.4336	112.622	69.3657	67.3405	40.4283	31.3234	64.3349	368.048	164.64	5.14649	10.6686	16.2481	48.2403	29.1033	8.14159	-20.788	56.6178	37.1725	96.7984	64.0405	-48.2742	85.4688	91.4995	268.767	84.9649	63.0228	90.0102	27.8596	178.388	-6.49964	15.0524	85.7163	54.3692	2.29115	63.6745	-27.3439	114.516	44.0144	124.551	49.3013	47.3913	98.6599	-4.00151
59.8533	18.1753	9.32001	107.741	25.0218	8.73963	194.487	83.9335	91.7974	61.8923	37.0363	37.4774	32.7099	56.2597	334.451	157.957	21.3856	33.0472	16.8668	19.3513	0.482399	-2.87485	2.60404	45.7401	40.0417	99.6342	58.3377	-31.6942	94.4077	69.7111	268.173	73.2076	79.4994	110.526	60.4482	201.043	-7.61599	11.1256	81.6943	61.552	18.7881	101	-19.2101	113.89	18.8255	106.503	56.6266	45.2916	96.9261	-13.5932
59.9532	2.33825	-2.43693	75.311	51.6699	5.24705	183.102	93.0699	89.7064	64.1528	40.6866	17.6152	35.8151	60.3711	300.151	175.876	1.13536	25.7983	14.3317	15.302	-4.31657	-1.97311	20.7277	36.7934	58.4993	115.395	58.9811	-19.6447	101.788	81.8572	222.626	91.0618	65.1769	137.472	48.8879	192.387	-0.795743	13.6523	52.6377	36.2204	4.42068	75.7627	8.50259	121.322	10.7521	114.412	26.08	42.6501	99.0635	6.13797
60.0531	6.67836	16.5313	71.8474	47.6175	7.16372	199.155	91.1548	99.989	30.7817	59.309	-5.38619	23.0249	50.1532	256.752	173.01	23.3966	38.6097	10.5211	20.0618	-22.0484	-1.79917	-0.185989	25.1958	62.5932	89.8231	63.0521	-46.2662	57.3309	65.3592	220.512	53.6489	42.6293	102.858	41.9384	199.146	16.0162	4.94827	61.9992	58.4965	31.6759	73.7824	-10.0769	155.966	14.5618	141.694	69.3706	59.1858	53.847	4.64952
60.153	2.6929	21.3427	85.8503	36.9179	6.8407	220.202	76.7677	94.1736	39.9296	44.5649	9.31485	9.98648	53.0084	252.925	173.811	-0.0553423	15.7591	12.5827	29.3542	-15.345	34.4681	36.5834	39.6459	50.3817	105.369	49.8624	-49.4082	39.5403	79.2874	206.245	76.4267	55.2638	114.025	33.0211	193.012	6.94263	7.03196	71.1123	45.3068	22.7019	55.5835	-12.007	178.411	1.91364	151.556	61.535	52.754	56.8405	-24.1084
60.253	27.6384	35.3869	86.3527	54.6748	16.6574	226.979	97.3165	93.0294	46.3216	50.8892	11.8813	16.7155	65.9914	258.086	153.959	19.9429	23.1429	4.97509	12.1242	-2.9713	14.9323	43.7938	11.6369	51.203	59.2212	44.6048	-25.5885	85.6368	73.8056	245.834	64.0738	45.4605	122.65	58.9001	218.263	-28.1746	21.5833	60.5829	36.8384	3.21485	69.9611	-1.078	182.615	-4.40135	166.677	68.3627	92.4914	51.2127	-7.85596
60.3529	34.6192	17.4884	44.7836	54.9059	10.0752	225.478	78.0582	87.4214	43.6161	56.7001	28.3485	8.11818	63.9548	269.337	177.996	15.3627	29.8184	20.3811	-25.3106	1.24961	6.02718	61.5637	54.3241	37.3119	80.935	45.8197	-34.3641	65.6099	91.7302	243.645	84.49	38.6267	80.6482	21.5993	193.403	-2.93493	66.8229	92.7513	25.7032	3.24351	41.8809	-24.6481	191.394	-2.29701	155.836	71.1255	66.3783	66.3909	-26.033
60.4528	19.9589	27.4263	40.3893	45.569	5.74789	217.28	95.7853	105.914	42.2626	56.5607	36.3126	7.55797	64.3147	242.605	167.799	22.2702	24.216	1.50685	15.7238	-13.8493	-5.58549	42.6777	57.7434	37.2196	98.248	84.4372	-29.4015	32.8786	75.8436	233.061	51.5104	66.3774	89.0835	34.4091	239.894	1.70103	26.0242	93.8372	37.7475	-3.01842	39.2684	-15.0293	152.519	-5.34908	137.449	50.9769	81.7609	22.3931	-9.65212
60.5527	5.60863	31.5609	48.9255	24.7709	8.21716	212.999	87.8112	123.031	74.0349	55.6191	16.2962	22.1883	42.7435	256.726	149.701	-5.19601	14.1488	15.9303	6.2372	39.8819	2.77948	31.9299	45.8804	42.9934	90.8765	78.4983	-8.30113	71.2837	92.9826	225.152	99.3872	16.2115	81.5586	34.3122	190.379	-3.38803	59.07	84.8405	36.3339	-30.46	41.3136	-9.31396	170.827	-13.5175	145.805	50.054	84.0607	45.3268	-3.15536
60.6527	28.5228	22.9583	48.9167	47.8944	20.9182	211.504	107.962	131.585	78.3169	73.2897	55.1225	18.0764	46.1979	235.729	149.039	4.5635	-2.90788	15.0159	14.8709	-28.7693	8.7811	-1.85042	36.2121	83.3421	95.2962	65.6429	-46.2411	95.9899	92.7457	222.844	100.154	15.2325	111.746	49.0799	165.342	11.3936	34.1529	68.1099	34.8474	-21.1769	88.3049	-12.276	134.259	31.0764	139.475	41.9752	54.0122	104.053	0.496165
60.7526	12.8807	29.1158	24.1385	38.4452	1.80309	181.196	103.249	95.7535	67.8218	81.9436	35.5574	7.45509	42.27	183.994	162.626	18.7791	8.34081	28.6029	26.651	16.5305	-26.0232	9.96825	33.9951	51.448	68.9484	63.0648	-27.1007	84.7342	97.0741	227.3	107.546	56.2566	82.0298	53.3968	177.528	0.953335	35.1946	94.0119	43.7886	-11.6972	61.1905	3.41928	139.032	31.6894	134.687	50.7683	37.8015	90.1524	-21.4125
60.8525	5.53342	2.68694	63.4864	34.0008	-2.66138	197.307	93.5288	98.3133	67.6016	43.0305	-31.6131	8.02072	23.9765	186.415	172.597	-2.22513	18.0613	24.1523	10.1855	-6.97617	16.7536	27.8748	86.369	55.7397	95.6715	62.6119	-51.4062	85.6625	101.211	213.706	107.402	55.216	68.6027	44.7946	206.338	0.502259	51.5041	66.7026	24.6504	10.6207	80.8465	-19.2315	129.079	21.1993	125.702	34.4091	18.7739	97.6671	-9.75505
60.9524	9.45247	35.8608	58.6232	29.0205	31.4936	201.804	107.782	80.2232	68.2402	49.4744	-12.3276	-1.48481	28.559	154.933	179.148	10.7544	30.6182	14.4993	-19.8989	8.71605	16.6464	68.3788	33.9299	68.7444	44.2933	79.6005	-28.5868	81.6335	62.6331	189.356	68.8207	46.8093	45.5879	36.1404	193.221	-6.33125	66.0914	49.2353	50.0052	5.59555	74.4714	1.76155	153.933	45.2466	113.697	14.7251	67.4066	115.046	-14.3171
61.0523	-5.10241	23.7762	29.3676	12.2623	8.87423	209.464	90.6044	64.2573	86.3139	71.0736	-25.7032	-17.1886	48.5184	172.31	162.306	13.9244	19.1308	34.0108	36.8493	34.9608	-15.4908	16.5545	45.4607	23.7156	73.6319	60.4244	-38.5376	73.8165	85.3883	210.64	77.7012	74.313	69.9802	39.4359	183.668	18.8308	58.3077	48.2086	49.8509	32.9403	71.2238	-11.9796	126.496	42.4039	100.857	37.5185	48.9612	81.7589	-10.9814
61.1523	4.45434	33.699	20.4454	20.8067	15.6411	192.895	98.9133	56.5061	60.4721	56.6168	-0.611403	2.3432	66.3265	187.681	171.266	28.5735	20.2369	12.1743	-28.0595	49.3736	-5.5919	22.9968	39.6842	44.4714	96.0521	73.3442	-49.179	69.619	91.5114	186.741	75.076	59.9258	67.171	46.2757	202.756	-5.19779	72.9417	60.3089	47.3428	4.1835	33.0436	-6.53544	145.094	9.04545	85.4289	24.9191	41.2319	80.6154	1.16231
61.2522	1.8162	19.0812	12.4611	44.1837	3.62197	208.027	100.014	90.2576	79.4803	53.4945	14.9081	2.51005	50.6785	163.15	166.509	38.1305	3.08647	19.9784	14.3359	0.485258	-34.2931	24.2798	40.4364	40.5439	99.6974	83.7699	-54.0989	50.7823	85.8635	190.014	87.0058	37.7524	86.1265	33.0912	222.536	5.34329	62.7156	44.7341	22.3286	31.4074	30.052	-8.66489	166.718	46.348	82.6029	52.1058	62.2245	61.2247	-1.66339
61.3521	3.12757	32.1359	4.54405	62.1457	19.6633	175.018	82.2942	82.2334	62.4242	53.6619	24.4214	-3.70116	63.4674	197.867	158.243	-0.624225	9.06059	5.38775	28.4717	28.259	-22.5315	45.1629	87.7613	40.5296	87.8643	66.9193	-39.0175	48.7509	95.822	197.324	95.7893	58.5157	65.7665	27.6717	203.099	5.98604	65.7701	77.3356	43.85	16.799	43.8714	11.9963	152.431	25.2066	94.4439	41.6565	80.7848	47.0773	-25.3617
61.452	0.730741	25.3802	21.7935	58.9703	18.4727	162.73	97.3706	73.0104	86.7749	47.8921	24.3487	10.8455	49.053	172.881	159.978	19.5324	14.5224	38.6921	30.6664	11.4195	-0.210881	10.161	55.2134	32.0384	137.398	67.5023	-50.896	58.3304	87.2117	215.55	85.1422	69.1894	85.2251	46.1547	217.755	9.38006	53.6307	74.1648	56.6243	32.3935	78.7275	1.40361	158.886	19.5664	83.3305	73.7558	70.9059	57.5376	-18.1255
61.552	1.98495	17.2917	40.0492	47.0093	7.39117	209.04	97.7193	30.5923	54.2248	52.6006	56.0689	21.2169	46.537	171.225	155.55	28.1805	-0.752685	18.1434	55.3138	5.45026	-7.65129	21.8091	64.7261	30.6673	136.988	67.2372	-36.5788	42.0699	74.1968	213.474	76.2432	46.9069	75.7286	59.2647	186.493	1.45396	36.6579	106.727	37.4009	12.0309	89.5797	-13.5265	143.564	15.6609	118.78	81.455	91.2178	64.0659	19.3801
61.6519	-7.62943	19.1591	44.0469	46.7238	0.295844	189.26	98.7284	43.7626	70.294	51.4946	32.9261	18.84	43.8111	188.591	184.96	30.4654	10.5849	21.3308	34.8219	8.10211	-10.483	15.1001	76.809	17.5194	123.953	72.7015	-57.5225	41.227	83.2078	201.437	88.0971	42.3985	43.3398	43.6492	161.626	10.2636	37.3456	99.8073	58.5349	25.623	83.8039	-4.17354	126.973	-1.90345	113.547	56.5261	121.95	37.6536	-1.16463
61.7518	-11.1096	10.5678	29.4208	66.5508	9.49913	173.049	101.854	55.7625	55.3943	42.3284	39.1741	28.0425	55.7762	183.103	175.821	31.9519	0.139413	16.847	18.2816	-14.1877	-17.6243	9.12349	86.7014	22.2301	116.154	53.9782	-20.8652	48.961	127.251	213.059	35.4825	30.6482	55.737	61.9141	150.806	25.5642	10.8854	86.9741	51.5879	43.5309	72.7381	35.6459	162.708	-7.18634	157.412	90.6906	133.669	66.1555	21.3891
61.8517	-5.93322	26.5781	22.5235	75.3093	33.5141	178.578	92.4934	41.2913	57.1464	44.2288	35.0703	30.3801	55.2755	211.737	170.41	20.3387	13.3206	-10.6061	16.6616	-16.8418	-23.5827	31.2811	79.8158	15.6565	125.517	44.0425	-16.7485	67.674	112.378	198.852	38.1962	40.0669	49.2713	52.8342	138.364	25.2758	64.8456	119.761	38.5523	57.311	50.553	23.1017	164.544	27.6994	157.53	80.8196	125.017	63.7459	-4.4444
61.9516	9.42398	26.4463	23.5571	60.8432	11.0023	151.189	72.5555	26.2655	42.0172	71.4509	-44.4847	37.2411	54.1484	167.334	173.44	40.9267	39.451	22.122	9.94026	-9.90263	-7.20744	12.4123	82.3467	13.8519	166.66	67.8684	3.47006	85.4038	77.1065	168.305	10.8269	23.0881	46.5637	97.7331	149.368	18.8819	4.0141	95.7135	66.969	66.1752	67.0758	15.1693	174.405	57.9509	126.572	61.9356	110.003	65.8743	15.1583
62.0516	26.1448	26.8625	6.30883	67.613	12.4478	168.052	70.639	24.5822	28.6727	48.9764	-2.79694	47.6209	70.3868	152.983	205.728	29.5923	31.0961	14.0086	42.5595	-3.22721	0.856978	28.0186	97.2845	27.4054	156.163	96.544	-20.6761	55.0382	138.529	125.242	67.9213	9.94662	72.7684	95.0291	120.333	39.6655	33.1364	82.7741	78.8931	38.8193	37.1064	25.5415	221.59	-1.3327	152.727	74.9749	71.7457	37.0936	36.5749
62.1515	27.9696	22.4034	9.4684	60.6117	26.0448	150.399	78.9958	34.5427	57.1208	52.2265	-10.7903	41.7369	62.8721	140.666	176.263	22.0002	30.446	8.09723	83.3238	11.7415	-14.0998	26.5647	89.2915	25.3778	136.01	103.579	-20.9786	37.664	104.865	143.455	44.7888	27.3431	48.7895	158.844	108.217	17.237	4.23101	111.034	62.8341	44.3924	38.6293	14.5969	210.798	34.8771	167.881	100.719	87.0322	36.7042	32.2561
62.2514	22.4144	30.2695	8.5968	50.927	28.4575	156.634	72.4631	42.2689	49.4865	48.2761	-29.668	44.9994	66.3334	131.23	204.881	23.8672	10.5418	5.7855	68.9325	-27.7873	-21.3633	36.015	78.9783	32.1561	157.226	123.529	-3.6173	32.5915	111.108	154.974	27.8862	45.9914	47.6221	304.065	114.802	-30.2111	43.2058	117.775	20.4642	29.9406	31.5332	-4.67751	221.167	32.2018	160.52	100.21	96.1505	28.765	52.5677
62.3513	24.1399	22.9017	6.33617	44.0036	36.291	149.478	76.7723	46.1295	49.509	32.8402	-35.4953	32.3753	70.418	124.688	188.797	8.26198	39.819	21.1968	23.948	6.82336	-14.6916	30.0826	133.975	20.6794	145.923	143.66	-24.2736	55.3182	145.445	140.518	38.5238	30.3179	37.9552	445.279	127.435	-18.9553	38.4734	134.858	23.1206	40.0209	15.739	-16.8979	240.497	10.2726	158.789	99.3149	68.9318	4.80278	58.8693
62.4513	31.0317	13.1971	2.65392	56.0828	19.5961	132.827	84.6012	45.6418	55.1168	25.0402	-14.6813	29.0817	65.5849	95.2638	235.799	15.8619	68.4533	28.4838	21.1806	18.0043	-40.5555	11.8935	119.355	40.5532	162.666	183.721	-9.09157	63.9017	179.237	135.3	31.1659	29.0623	63.1268	525.692	115.146	-45.2852	46.6076	96.2595	10.1194	31.359	14.8313	32.5367	242.334	19.3843	167.6	70.568	76.8238	5.15739	129.395
62.5512	37.5104	29.597	-6.72232	54.3703	51.4641	136.432	83.9143	31.2979	61.9906	19.1878	-22.5835	34.1473	44.5095	97.0729	237.647	30.5048	92.1744	29.5069	8.44187	-6.96833	-41.289	15.7034	92.9081	25.5095	139.09	162.244	19.9138	64.9637	140.306	119.794	-1.08815	41.8256	43.7165	524.884	115.517	-17.2525	39.8511	104.009	5.04564	39.2485	13.462	49.702	271.166	22.9862	215.095	69.8282	116.689	11.1188	102.597
62.6511	21.0896	17.3421	7.02457	33.0041	51.819	112.287	97.0883	13.3471	61.523	10.8171	-36.6536	59.7789	70.5988	116.202	246.927	40.5295	92.7624	41.9868	45.3203	-9.68823	-37.3934	13.9545	107.93	5.56187	154.969	226.524	4.05335	42.8282	174.209	97.5874	58.2821	15.8428	20.9581	435.822	122.369	17.4764	77.3994	88.4606	33.2152	19.6053	14.5626	0.065791	239.959	-27.9273	210.923	79.1251	76.2501	15.2746	79.3845
62.751	31.2684	33.6359	15.2995	26.6911	44.2911	121.895	90.5646	-6.2447	70.2872	2.02651	-9.92115	27.8749	58.6814	118.97	247.697	48.4936	119.061	42.2797	23.7095	28.6878	-11.8154	37.8639	79.554	21.272	110.433	275.56	-31.2814	28.8326	170.057	109.97	54.353	7.41313	44.0577	397.918	97.8403	73.5696	131.294	62.3078	10.8714	-23.0362	-2.53447	-2.40633	218.875	6.12259	209.45	78.2636	55.2092	13.1437	73.8683
62.8509	16.7983	24.4802	10.035	11.8191	47.6465	126.175	93.1813	-15.0145	77.3782	11.4884	-14.1819	33.1166	48.344	132.609	219.308	35.6387	115.069	52.2723	78.5752	-9.67594	-19.7347	18.6617	61.2946	-2.05024	108.119	262.743	-4.07815	14.8729	156.611	76.6696	50.4212	28.758	37.4838	366.403	108.784	77.7626	209.685	66.4587	28.505	-31.2171	-4.38525	-1.93665	226.544	-24.5694	200.695	63.7534	30.6681	93.5048	55.6069
62.9509	36.371	41.5188	3.27128	28.0718	59.4261	96.9824	59.2248	-4.37936	61.312	8.33302	3.96651	51.2033	51.8721	82.604	226.046	34.2732	106.531	74.0815	61.0047	37.211	-2.98422	24.0977	53.3208	9.53288	115.468	235.333	-45.1956	20.2104	130.996	68.5679	43.7572	32.8962	43.9221	322.321	77.6116	101.308	243.306	39.8621	54.9388	-30.4985	-47.0153	-15.6155	213.15	16.3911	219.102	76.7442	0.578915	118.733	23.7801
63.0508	62.5718	28.3821	2.70369	41.663	95.978	92.3963	57.8202	11.1739	53.8503	14.0247	0.367867	42.3548	62.7175	88.2176	225.329	43.9518	95.9663	66.9691	56.937	43.8451	26.5482	55.7834	52.9742	15.3171	106.321	246.463	-51.8807	4.02578	162.036	79.774	30.3983	17.3502	17.2462	268.647	97.2962	126.471	292.915	73.7475	21.8424	-33.42	0.761105	1.32947	174.322	-50.0754	222.869	61.8079	-13.3161	127.387	-2.78758
63.1507	23.6908	34.6086	6.20115	27.5158	55.6324	104.554	73.4908	-3.01138	81.3212	30.1962	25.8152	30.0885	62.4783	128.58	202.875	36.1521	98.2946	71.0044	20.372	22.9816	16.7358	55.6833	45.0346	0.141497	81.9571	247.023	-38.0396	13.5314	139.976	75.9755	27.1174	29.0597	23.2738	262.292	74.006	103.701	331.36	73.4587	28.3674	-33.0078	-47.733	-4.39418	242.207	-52.6237	264.914	70.0195	26.0659	105.495	-10.0591
63.2506	58.8735	42.6237	2.96038	39.7153	85.247	92.6432	61.5896	18.4302	72.9723	20.1989	-4.31362	40.7137	38.9424	114.283	201.089	44.5337	62.6597	56.0329	0.455618	60.8962	-11.1404	26.4931	44.0626	26.991	97.2821	234.444	-39.6534	40.54	186.588	58.2319	43.2698	20.6619	28.5926	227.946	55.7736	89.4903	323.104	43.9318	16.0975	-19.4903	-19.6945	-13.7259	250.571	-5.69531	256.041	38.4509	12.7607	156.351	-25.3433
63.3505	56.668	34.8676	6.81627	44.8164	87.6355	109.299	76.1864	2.59937	106.733	22.3761	-0.447546	27.8535	38.851	96.0227	192.506	33.5195	31.4967	48.6244	26.7422	33.6062	17.8828	16.9763	34.1888	20.8079	95.6057	254.505	-46.5061	31.4259	183.874	65.7733	24.7884	35.0568	18.3627	223.546	86.5657	57.5583	372.03	43.6434	41.697	-39.6572	-25.0475	-23.4356	214.17	-49.4897	248.92	68.2003	38.6072	222.807	-7.90056
63.4505	42.2101	42.8623	1.72068	25.6323	65.6405	120.801	77.769	-19.3192	96.5138	34.6073	3.86854	25.1982	36.5966	89.5847	196.492	49.7789	17.6785	75.5163	32.5581	31.8033	-12.1906	11.2453	22.8864	-15.4318	109.967	234.154	-9.20516	28.2623	111.289	69.9965	-15.3112	38.4271	13.5266	187.041	61.2116	63.7951	332.68	49.6477	35.7196	-50.492	-39.946	-48.1991	210.497	-42.5694	221.676	60.9352	49.1531	224.032	-34.5976
63.5504	34.1206	35.6294	15.9335	14.6565	71.5921	121.688	65.8117	-0.431536	89.6008	9.61324	12.2491	20.2839	39.7767	90.8156	197.871	34.4309	-4.25565	94.2135	82.3221	30.0179	-4.49061	-4.87805	50.207	-5.80636	101.393	259.077	-38.9598	17.9296	125.588	69.0186	7.50065	21.4355	5.98269	153.434	69.0697	71.8459	312.565	49.5618	30.1704	-19.7902	-34.5854	-15.9564	206.412	-44.3032	208.012	50.1688	15.939	224.453	-51.6653
63.6503	56.8864	35.6742	15.8672	16.705	69.528	103.117	84.631	22.9551	72.4036	42.0127	13.8491	18.6632	40.9463	80.0788	173.41	26.901	6.08636	87.6337	97.4107	1.87024	26.8287	-24.8034	68.3744	-4.6738	97.9661	214.355	-36.9445	13.6446	106.542	48.9971	6.20853	29.5816	11.6651	155.276	84.7313	66.8601	248.336	29.5448	34.614	-23.402	2.373	-18.2266	193.666	-27.9866	214.93	30.8474	40.7087	178.905	-40.1609
63.7502	62.1187	28.1128	3.71757	29.0722	60.942	139.724	86.3041	35.4449	63.7381	51.4892	26.1302	16.393	39.658	70.7238	185.615	24.7131	-1.25025	52.3518	140.081	10.8846	10.7576	-1.29794	60.4652	15.3909	92.133	183.492	-17.9369	50.3586	78.8264	123.861	-0.988815	17.3468	5.32094	129.603	100.513	53.2989	202.277	41.5361	12.4381	-10.8586	-0.561687	-37.3269	190.061	-2.25799	200.493	46.237	92.1005	146.218	-25.041
63.8502	44.4181	28.8658	14.5527	21.4213	46.2974	130.877	92.4516	12.8564	69.9517	45.2572	38.1585	9.54215	30.2163	66.0147	192.641	34.2348	15.3959	54.1655	104.665	16.3139	-24.3187	-12.8715	60.9328	-1.65441	94.709	181.354	-30.5099	58.9391	105.863	93.1712	17.1098	44.7233	48.5694	136.928	92.5618	38.3144	173.266	36.9426	12.7455	13.167	-16.716	-10.6912	166.286	-3.63556	178.386	13.916	135.474	109.868	-22.5258
63.9501	47.9549	24.6617	51.6085	39.3947	47.4695	129.433	72.0488	45.331	66.4917	42.6407	-13.7414	-0.56716	52.3749	78.7661	194.569	26.0688	6.93535	41.4356	50.4749	-11.8227	8.84882	16.1989	52.5562	10.3775	102.548	180.901	-38.8134	31.8827	112.884	67.7271	18.3646	42.5974	38.9171	142.696	102.857	42.9851	159.932	36.8982	34.4766	10.1809	-1.41311	-3.49517	158.294	-28.7093	180.292	47.9517	85.488	101.049	-26.6768
64.05	27.0316	34.2028	22.2966	54.4134	30.2804	129.712	85.4119	7.93603	63.997	31.5931	32.3039	-3.47564	43.6548	99.7155	181.124	19.6336	28.5423	49.403	42.9995	-2.54714	-23.282	10.8289	42.8509	-9.53857	85.0352	169.914	-37.6109	66.6859	97.7823	111.311	65.5301	48.2493	76.4296	136.887	112.282	45.8426	147.769	79.0222	16.7999	35.3305	16.2042	-12.9208	138.005	7.9546	195.141	29.995	107.193	98.3755	-20.5708
64.1499	39.6864	26.5015	5.39946	55.8375	60.8577	115.782	84.0845	41.2975	39.9981	43.6809	16.745	-1.58244	69.7907	75.202	178.004	18.7802	18.9335	31.5347	35.5658	2.99355	29.9526	5.65003	29.2094	9.58488	99.943	165.134	-50.7869	98.8071	82.6756	102.086	38.7889	33.4331	63.3312	120.839	100.66	30.771	147.313	58.4581	19.9407	32.1092	-3.94022	-3.07448	131.788	12.2374	191.881	46.8206	102.177	104.269	-13.3223
64.2498	27.3489	36.5862	1.05268	56.9442	50.7283	91.7962	73.8347	33.4762	21.4233	51.706	38.2126	6.65368	60.5098	56.9379	150.19	24.4088	21.2877	33.035	15.9278	46.6995	12.5767	20.3864	65.6758	1.44545	95.928	165.592	-39.3873	101.069	92.6369	98.8822	25.6476	39.9975	54.5398	110.945	83.4894	28.2941	128.825	52.9857	40.8781	9.98301	-14.7034	13.1259	132.502	-7.72273	220.475	21.3946	78.2353	117.701	-17.7458
64.3498	41.9904	35.2653	-3.8722	46.5461	49.8829	99.9005	75.0192	48.8534	41.6426	31.2425	64.3337	16.8457	64.856	74.3912	181.821	18.5496	-10.8713	14.6979	33.5236	-6.20056	26.0224	3.398	57.4335	11.7427	114.16	152.726	-18.5431	107.345	93.0755	94.9527	29.1123	47.6996	56.5376	124.566	88.851	44.0542	132.774	35.9175	34.9562	18.2028	15.5608	4.22871	135.117	-0.386365	208.243	31.4841	74.9107	98.9582	-6.16733
64.4497	38.8964	-0.0863247	40.2223	48.9051	46.3822	119.358	78.1232	42.3167	45.9599	43.4957	39.8288	18.8365	71.7899	59.9753	175.058	30.2311	-0.643775	7.0061	36.092	22.905	24.2824	-4.40834	104.146	9.48125	104.679	147.033	-25.8787	66.9371	122.175	122.062	60.3294	47.4794	67.8727	138.346	89.433	14.8476	114.478	77.9616	24.2261	22.5968	-0.505563	3.49761	113.963	21.2866	187.005	47.0656	44.2791	107.409	13.6148
64.5496	38.2152	41.7418	33.1385	42.8031	42.4639	105.076	80.8868	38.765	67.1104	57.5176	68.5165	-6.52208	50.0362	60.3852	200.171	24.6476	39.788	19.3784	22.7625	12.5958	23.6919	20.2291	95.8932	-16.7919	122.215	149.445	-12.5638	87.8474	89.008	89.665	44.5035	39.2414	88.8297	164.803	121.972	16.4328	108.899	55.6321	57.7233	34.5549	15.048	13.9324	130.274	-7.98053	212.42	21.4448	85.6837	105.494	31.487
64.6495	25.7782	31.4355	17.2364	59.1328	43.8949	103.13	85.4921	50.8237	70.6827	108.452	61.1608	-5.3756	57.8989	99.8384	157.072	14.2296	41.5947	42.0642	48.8128	30.8079	10.2306	53.7783	68.9886	-4.51745	97.3354	115.635	-54.6537	81.0233	97.0449	103.44	44.4945	65.9271	77.7097	163.276	98.4837	24.6599	112.083	46.9008	56.6993	3.73605	33.7361	1.25986	118.352	27.9549	158.967	36.6859	64.6975	93.973	22.1646
64.7495	37.0438	23.5732	-4.44355	45.8267	25.7325	90.2443	86.5118	27.1722	82.5595	79.7709	60.5903	-14.5978	58.6499	109.672	163.945	2.66653	48.3917	53.6463	56.1098	-13.23	-15.8292	69.6407	74.7037	-7.58799	102.918	136.346	-47.1689	102.345	87.9234	118.383	42.1845	40.7491	72.3496	154.226	124.383	-2.81813	89.2001	20.8228	58.6576	13.0922	12.4255	9.47262	101.965	3.63159	192.009	25.2682	56.8113	77.8922	22.3543
64.8494	56.468	25.1414	-1.78158	64.8078	41.6585	97.8226	84.2317	22.3063	81.1209	78.1646	26.8808	-13.5421	80.123	93.694	188.587	5.23803	33.2021	59.3758	72.4208	18.0156	6.90099	39.148	78.9424	37.4903	84.8625	127.756	-43.9567	96.8273	111.067	111.836	51.9683	52.0579	56.9308	140.923	108.218	11.3938	110.61	40.2531	55.0444	28.9802	10.44	-4.43898	89.4672	42.2174	173.209	16.4633	62.4914	73.8835	15.5782
64.9493	19.7217	13.4643	-2.83434	46.1655	10.7932	104.729	89.6867	30.039	84.7572	80.7757	44.7876	0.367082	69.7606	92.0087	178.706	-13.2641	24.1764	30.2581	107.492	-19.4032	10.1545	7.63535	45.8824	12.2022	83.6397	145.618	-59.431	89.4767	64.231	116.496	16.189	39.1528	60.5534	129.593	107.567	41.9438	88.24	20.0522	58.2325	39.427	28.6102	-0.818605	112.186	43.9964	140.516	31.1148	39.7907	96.6515	25.1761
65.0492	52.0545	20.8966	-10.957	74.4815	37.2846	93.8273	88.4993	7.59925	71.067	58.4642	25.7934	-4.94141	70.9474	91.1351	179.225	12.8599	11.7481	21.1936	59.3403	6.25035	-3.05536	4.55459	58.2955	31.7105	87.1199	165.206	-40.4728	77.7154	98.6972	98.9263	41.9469	59.4046	56.5605	126.543	120.103	27.6501	73.8775	48.6293	40.8724	51.8296	29.3777	15.437	117.411	39.7859	122.11	18.8268	87.59	101.873	17.5596
65.1491	34.7525	17.8318	11.2055	61.0925	18.9452	119.129	93.6729	32.3782	93.389	66.6901	2.36334	-0.39643	58.311	86.7818	145.867	0.509267	-0.053929	30.5905	63.9081	-2.37426	-4.57663	14.0868	48.0363	15.9503	127.295	156.525	-55.3852	56.1088	111.556	78.1934	66.2694	88.2212	47.2696	111.356	130.082	16.054	89.0498	31.9093	55.09	11.3232	31.5344	1.1256	153.678	4.86283	137.091	2.15646	57.8545	58.2188	37.1611
65.2491	17.2553	25.7052	14.8072	45.6526	16.5738	98.5477	89.3781	20.9163	70.7031	37.9935	24.9849	2.88838	52.3909	98.5113	169.141	-8.26858	19.7274	19.3869	46.2015	2.57394	-14.7871	19.716	41.0376	12.4833	118.365	147.829	-55.8419	58.1909	97.5042	83.0254	47.0771	57.9022	61.7899	88.4101	96.1621	12.1083	73.3795	42.1272	46.8902	50.907	26.4734	-20.3917	159.345	6.85646	147.82	17.1441	35.356	56.1579	12.9111
65.349	41.7502	37.8645	2.51675	74.3102	24.9116	113.22	85.4993	21.4679	56.8249	43.6937	11.9452	24.0904	61.4851	109.477	157.098	3.36459	27.6543	25.0537	40.9123	5.39756	13.109	50.6037	36.3614	28.4038	123.163	144.877	-47.9034	51.8754	135.73	103.589	78.9369	32.7052	56.7877	93.561	72.2548	30.7714	97.9304	75.2634	23.7571	20.0992	62.8281	4.01893	175.782	17.2801	172.834	9.88981	61.86	48.2479	14.2125
65.4489	15.7305	22.2209	-1.148	51.5042	10.0426	107.717	66.2996	36.8172	51.4851	27.9199	-4.80048	16.6742	53.9003	97.6182	143.766	20.5437	21.9037	2.48501	14.7573	-14.1279	-5.92179	54.3087	14.164	25.1585	84.8084	132.713	-65.7931	44.0567	117.638	81.5321	68.1615	19.5932	42.8524	71.8055	79.3069	31.759	94.6059	54.6031	45.2952	31.6269	50.7894	30.7263	204.161	-0.941848	157.11	-3.11188	50.6583	52.1412	16.6962
65.5488	18.2801	26.6029	4.7925	49.1357	36.4288	133.287	75.4153	6.43033	46.082	28.1214	4.19909	28.0986	44.6493	113.47	160.93	22.654	24.0422	21.9735	21.5649	22.3789	-7.02505	25.8761	31.4985	21.539	111.199	114.582	-41.6182	64.2489	127.94	65.7538	48.0466	51.3338	18.7306	102.972	126.864	45.2424	98.0484	38.5536	28.9749	10.5458	41.2831	2.85322	193.262	-9.28097	131.58	56.5447	67.5421	22.6863	27.5278
65.6488	24.3738	36.9753	-0.578286	61.6296	35.9545	127.729	90.5217	27.34	68.3163	41.5032	-6.83099	21.2457	39.3105	125.04	145.606	49.2311	34.9563	9.23599	-8.74899	-17.2193	-4.52448	50.5581	43.4418	10.231	123.677	113.301	-47.8576	96.2307	113.757	71.4324	59.3204	51.3272	47.6763	88.4167	77.3705	59.9159	97.1519	37.9124	30.8708	14.3505	38.9667	35.5675	175.942	-8.61538	130.535	67.1442	60.8554	38.6836	-1.67989
65.7487	14.9265	14.6899	10.5594	48.5662	36.3359	115.66	73.6409	28.7052	59.7242	57.4113	8.66692	14.1122	51.2432	114.473	152.038	39.9198	48.7046	33.4756	-0.479011	-10.7063	-4.26095	43.7359	64.9512	8.44809	115.064	102.349	-17.2226	96.2542	119.853	96.6642	102.328	44	52.3633	98.9376	123.447	56.073	117.748	75.8282	24.1606	-0.933784	-6.39159	32.8943	195.292	-6.18745	162.081	65.0929	95.2516	54.0193	-1.36301
65.8486	7.83825	19.9314	-10.6453	56.8767	39.3895	98.9454	68.9331	46.0819	44.21	44.7317	29.0412	3.20596	45.9101	117.908	145.185	20.8388	47.82	22.7727	-20.5141	-6.70764	11.7879	49.6886	71.2043	16.1028	101.439	92.8077	-41.8521	81.8695	85.829	139.427	84.1637	44.9772	91.859	93.8702	101.125	30.5876	110.213	62.2063	31.6205	13.9525	-9.06585	47.1651	164.83	4.64836	141.397	82.5768	72.4547	31.3763	-9.49024
65.9485	6.54109	16.6118	-6.45875	49.3359	33.9256	102.394	65.5385	101.686	72.9917	50.0906	35.4689	5.60392	58.4768	186.16	118.072	30.7559	41.9601	30.5428	-9.71268	-13.9109	0.279162	33.4549	69.676	-0.116614	131.102	113.235	-42.8486	81.407	137.115	155.915	119.955	72.456	91.8573	70.422	114.85	29.2348	73.7814	84.1188	17.0992	12.3322	-12.5745	9.10912	146.8	-15.2165	148.932	57.5344	86.0327	117.398	-25.4777
66.0484	2.33492	16.1223	31.9055	49.4248	23.5896	116.764	82.3786	70.3932	72.4204	40.2615	41.4365	19.4202	39.137	222.196	124.109	26.9216	33.6397	24.124	18.7986	-5.2346	8.70612	26.4403	87.2577	7.37195	120.557	128.095	-13.6741	88.7014	128.762	170.467	110.029	110.233	85.0062	51.5213	168.188	24.7325	45.3291	69.9831	24.1573	19.0702	-18.7082	29.1411	158.305	1.81652	161.163	61.7019	94.4572	104.753	-15.1976
66.1484	10.2548	29.9421	-6.49943	78.8303	28.2717	83.5287	87.035	77.9138	87.9306	56.4733	32.4734	6.10045	43.8308	175.198	127.782	29.3413	26.0213	27.573	27.3924	-28.1245	17.3984	26.5292	125.853	6.38931	128.964	116.261	-17.583	82.5145	152.148	161.862	120.451	85.8722	91.2855	70.7725	136.64	2.05675	65.175	74.103	43.8491	-12.4108	-28.7631	9.375	145.469	-6.47954	127.911	115.052	99.0329	134.771	2.47007
66.2483	4.82144	6.09505	-12.3937	69.7561	32.2156	86.912	92.3113	80.294	73.9041	67.9905	54.9667	10.1604	50.1774	233.23	101.83	36.3306	27.0766	29.7424	24.3957	-10.1864	15.1819	-3.21469	126.099	15.1997	103.843	131.707	-21.1081	58.3586	138.885	192.62	116.26	59.1254	69.4211	55.5309	121.326	3.4931	46.8119	62.1202	34.3295	34.7693	-2.99873	8.32259	204.133	3.96098	148.46	118.486	89.6787	143.419	-3.15481
66.3482	13.1599	30.9236	-4.9456	80.3643	26.2342	91.7782	90.3441	74.5577	99.9223	87.9993	11.9256	8.32444	30.4235	291.086	112.59	14.5708	18.9486	31.3373	26.552	-13.5135	14.4677	3.80033	111.072	20.4409	105.004	109.267	-27.1365	23.608	114.664	191.991	125.849	93.3218	124.04	63.6912	141.353	6.19158	49.1697	48.6352	33.5932	23.2167	33.1816	12.9685	177.908	-19.6458	110.524	101.29	62.009	199.956	-27.8467
66.4481	-0.515152	30.0793	-14.8608	58.7082	18.5798	98.5411	72.2695	87.0732	68.8132	108.683	-3.52353	10.7218	49.8176	262.85	104.467	23.6964	33.7416	57.1021	29.8727	-25.7204	2.0298	16.9003	111.162	8.8273	130.083	140.869	-33.3034	42.9295	150.44	172.681	117.954	99.4779	145.548	74.7224	140.617	16.2718	59.2064	14.7896	35.3439	7.17857	40.4068	36.3636	169.532	3.41735	91.0506	85.1974	71.1526	195.171	-0.623305
66.5481	12.1551	34.3049	-3.64584	56.3321	29.7709	102.326	85.5276	172.568	77.5986	107.19	55.453	1.89933	41.8713	237.484	136.86	37.7176	14.1808	21.9502	3.00954	-18.1107	36.7434	15.359	101.112	-18.0201	128.885	121.005	-36.3449	32.6584	178.673	126.644	146.252	112.607	150.588	42.8929	147.888	57.1978	38.0254	1.12161	20.793	26.2828	35.7302	18.5437	164.764	48.9298	67.925	58.0537	65.0979	159.762	-39.0876
66.648	1.74428	11.8151	2.4834	56.6123	24.0679	89.1735	91.3359	242.818	43.2481	142.447	15.6425	9.48976	21.8671	185.872	165.547	51.9769	22.5359	34.4856	-9.78813	-7.1387	47.1836	26.2826	101.788	5.7733	132.342	142.12	0.263008	125.424	140.588	108.223	137.571	76.6584	119.509	53.267	116.011	198.97	64.3474	14.0284	23.3619	31.0779	27.6893	25.42	177.309	36.7323	91.1323	69.5077	132.16	168.991	-29.441
66.7479	3.8143	-4.75191	-8.40381	39.4842	17.0808	88.9909	84.8884	259.835	34.7066	127.269	2.12538	4.68204	16.5146	180.58	254.306	58.6001	13.8415	15.5294	1.28477	-42.8323	21.854	21.9351	93.7661	-4.64123	153.632	139.617	116.116	108.737	196.651	111.709	152.225	73.5956	145.683	66.1498	122.362	440.818	57.9223	3.73209	41.6035	54.8528	46.4838	3.46269	152.043	20.681	59.8667	49.8332	98.3861	168.841	-0.435808
66.8478	-12.3643	-6.63967	-10.0071	43.3623	2.9957	75.5444	91.2947	231.454	42.9228	123.441	-16.9138	13.0954	19.772	159.296	280.369	49.4052	30.04	30.3585	-12.648	21.612	21.1483	57.8223	75.2059	-21.3657	156.903	135.048	184.854	145.725	196.977	95.5963	181.857	63.4971	156.839	57.9708	95.8934	588.914	59.6324	-4.62713	10.7163	28.5016	55.7833	27.7735	131.457	5.00143	60.9548	59.5088	109.187	154.439	-15.5945
66.9477	-7.57522	13.6373	-20.0865	37.502	10.7585	82.6591	101.388	237.987	40.2949	110.822	-7.57757	9.11454	31.0071	158.023	391.7	50.1748	44.7936	34.9953	-28.2633	-15.4803	-13.4563	72.3188	87.675	-22.7567	124.836	146.241	261.287	141.138	201.261	95.73	191.241	87.3622	131.738	53.8264	130.703	649.369	69.7837	4.89845	-0.37062	21.8319	66.6645	49.1238	130.321	23.7958	127.28	85.4171	96.6454	152.956	4.71672
67.0477	-29.5879	70.2248	-11.8143	11.6361	10.5625	87.0451	105.686	209.067	9.05079	102.893	-39.4677	20.3679	30.8324	153.889	475.344	40.7992	29.2882	55.769	23.2146	19.9085	-15.8826	22.7497	85.9619	-34.3951	128.478	114.1	340.044	151.962	167.338	63.3912	156.04	109.058	153.399	84.8704	108.065	654.583	54.7026	-52.3565	17.8916	21.3601	46.2572	41.9949	132.507	44.213	94.2488	35.8088	70.528	144.282	-7.29681
67.1476	-19.7157	143.626	-42.5407	40.1694	-2.54293	53.1923	105.125	158.141	42.2942	76.2225	8.45095	3.05085	26.4856	119.258	603.123	48.5147	9.41907	11.045	44.8028	-57.3424	-6.71856	14.9997	78.3887	-6.5317	104.475	114.118	371.688	204.958	158.689	101.206	137.446	141.846	147.609	80.4491	106.221	504.995	62.6984	-25.924	30.7145	23.5432	59.6962	31.7435	103.559	60.3828	111.117	76.3541	85.1368	188.344	-21.1941
67.2475	-24.3195	106.701	-27.385	22.0511	7.98212	73.844	131.89	107.749	13.303	72.9894	-4.80043	10.5389	23.0887	87.6857	678.779	47.3029	14.2816	3.20968	49.5712	22.2534	25.6089	36.4301	91.891	-32.7722	119.217	96.7844	391.605	220.102	148.752	103.629	157.476	148.513	120.173	61.7389	108.827	390.718	44.879	-30.657	17.8364	-1.27206	39.1502	-6.01569	102.894	37.1135	90.2747	44.8845	95.4624	199.714	1.3721
67.3474	-29.7921	68.7189	-32.7163	18.7961	-19.6076	52.8886	110.339	111.247	6.47187	103.186	4.50396	2.52316	35.6329	85.7852	765.137	26.7631	13.4268	4.12312	2.52605	24.3658	7.95874	21.4912	83.8718	-5.76259	118.242	82.1512	445.97	218.383	135.717	107.661	141.654	114.685	132.925	50.5036	59.1087	307.941	77.1257	-12.3722	-4.21633	8.87637	59.0007	-9.10625	104.325	59.3411	81.5449	43.0006	117.391	219.191	16.8713
67.4474	-34.5645	25.3869	-18.3314	7.87257	20.1932	59.7368	124.863	67.1125	3.60002	88.0957	-25.139	6.15865	45.8576	77.3937	845.079	17.8406	10.2593	5.33621	-15.9759	-5.06279	-6.9157	5.04134	100.434	-15.0897	96.9761	103.61	431.975	211.116	112.622	83.039	123.832	106.623	116.132	52.6155	85.1434	253.711	57.4866	-26.2271	-4.51424	7.15126	51.5398	-0.0520137	122.641	29.559	84.6984	47.7711	125.682	180.778	5.70585
67.5473	-7.43273	45.0271	-10.7689	35.2032	20.4196	60.7368	97.3673	35.5632	27.3853	77.4847	-25.8627	-0.980251	47.2235	90.0352	804.494	-3.98022	-6.11757	-14.138	21.37	21.476	-26.2985	26.9355	87.016	-26.7697	105.486	136.556	394.849	243.435	79.0232	68.4007	89.4655	161.91	138.245	68.06	113.861	241.427	66.7322	-48.9799	11.5448	18.9597	25.0167	5.50998	145.584	53.4882	66.0977	39.0115	84.9917	183.154	1.99876
67.6472	-0.0642227	54.6997	-12.0801	61.6123	36.5153	57.8258	88.2764	64.2086	25.2105	107.293	-45.9741	13.0079	37.7709	81.1263	711.667	-8.07476	15.7215	13.6001	-13.7589	-17.6647	-11.161	10.2803	75.5063	-8.89951	76.9954	135.351	376.406	185.119	108.038	97.763	132.219	113.803	112.398	53.1925	136.006	204.164	57.3194	-32.4933	29.9455	30.692	62.015	4.49741	113.134	19.6581	65.7708	34.0448	88.3158	174.703	-0.299842
67.7471	-20.0852	30.0189	-15.7095	39.7444	32.5194	57.3772	74.7184	75.1281	31.7967	96.6413	-38.4597	-0.996347	83.7913	67.0055	598.365	-47.0422	11.831	11.1637	-7.47444	-15.2602	0.418505	1.64864	66.706	4.13546	79.986	102.078	341.189	180.398	86.9253	106.057	122.273	120.474	124.665	16.4425	138.121	164.147	29.5282	-8.69828	7.04448	16.8899	45.4243	-14.4611	125.773	25.9758	85.9452	42.07	65.1694	212.956	-12.0511
67.847	-8.6677	18.885	-18.3651	55.069	38.7521	70.1721	60.6176	53.8544	77.2154	97.6004	-38.1546	-13.6955	77.0062	80.255	513.51	-40.3976	2.1326	8.04757	19.2819	-12.3087	14.7857	-5.2651	79.8231	-1.68643	110.177	109.972	312.848	183.532	100.834	114.805	114.21	125.249	140.893	8.74035	164.386	129.071	35.3418	4.88054	15.4163	2.10942	46.1646	-30.8017	124.424	46.6404	74.07	42.197	68.0116	185.159	-23.6355
67.947	-16.7398	-0.834522	-18.5928	45.1227	31.2414	65.0786	69.6893	65.1476	78.3939	90.0305	-36.8812	-2.94791	78.7511	56.6937	453.042	-16.7656	0.162407	9.10028	11.9178	7.18694	24.7542	7.01134	75.5345	17.9873	97.1163	110.259	325.061	168.281	60.4314	101.853	81.5888	98.5753	133.595	11.7194	147.974	108.69	32.882	6.65841	27.0022	11.9683	46.5804	-29.4509	126.524	16.0981	76.5545	32.5083	63.219	167	-26.5752
68.0469	-18.2601	7.47368	-7.51556	61.2623	23.7824	40.9584	59.2511	36.6089	72.6178	84.7294	8.19351	4.4935	83.6701	51.4435	425.728	-44.7677	0.308589	-14.6341	22.1715	23.1092	3.30737	14.2904	60.4126	24.6667	101.419	128.446	290.6	152.573	100.303	72.5464	111.007	90.3961	149.83	13.5263	140.051	103.251	39.6555	8.53199	33.5161	13.6726	58.7665	-9.64955	114.317	34.626	74.1691	19.7081	46.5615	181.585	-17.7183
68.1468	-20.6218	2.7668	-1.08502	74.3282	23.7903	54.1521	69.7396	54.0975	59.4773	99.6498	-0.00664373	-6.56918	79.1086	46.9235	370.161	-33.5736	9.06879	1.85777	26.4264	-4.92641	23.5303	38.0714	82.943	31.4171	87.1062	85.0192	268.419	170.196	60.7005	96.0379	87.0521	84.1982	139.709	32.9085	147.895	83.7799	64.8516	23.0409	17.0846	36.1646	56.4635	6.54466	112.211	61.3638	60.8821	27.7474	43.906	173.704	-5.51193
68.2467	-20.6703	0.386736	-17.6316	64.5867	19.8412	36.1748	79.6022	86.1743	67.6848	88.5742	33.1883	2.45229	85.415	42.1196	365.753	-35.1395	14.247	4.6592	-6.84154	4.35666	8.92382	40.597	64.711	16.2527	74.494	121.731	233.358	117.566	85.2314	121.759	120.238	92.4196	103.001	35.0747	139.858	96.6502	71.1907	10.566	13.4403	20.404	76.6738	7.96708	147.576	44.6536	48.098	39.4114	40.1508	149.596	1.24801
68.3466	-17.353	3.02451	-27.5214	59.2325	26.9812	69.8811	110.215	56.6133	99.3735	86.5654	19.2766	-0.370022	72.4906	51.3226	341.122	-12.3208	1.77167	-6.78216	23.8861	-32.4322	1.89647	31.8168	94.7989	2.99945	96.553	107.486	223.359	102.843	79.074	87.6087	148.355	103.964	101.082	18.3394	141.593	78.905	41.5943	18.1066	26.425	46.612	76.2495	-0.648972	162.59	53.5002	71.0219	42.9922	57.4382	164.717	-7.84403
68.4466	-12.7265	-8.9469	-4.66953	64.6214	29.8124	59.6999	79.0207	54.4948	89.8935	99.4377	-6.59302	-10.1328	67.759	51.8766	302.399	-41.2617	-1.57602	-5.57421	39.1132	-21.2965	-1.21213	32.2308	128.951	9.75693	82.1853	95.8805	224.927	127.307	55.6138	101.432	144.462	106.803	109.176	19.9547	161.121	78.6985	48.8962	-15.9212	12.31	20.6495	39.8325	12.8797	148.728	41.5451	72.5796	51.4619	98.3563	156.532	-12.6798
68.5465	-22.5589	12.2316	-6.45416	60.4719	14.1607	59.8664	66.1341	70.0471	72.0236	114.456	12.4936	-8.19777	61.7905	46.3941	288.961	-67.7955	6.03633	-9.29394	31.726	-1.73953	-5.99123	40.9337	106.3	26.0189	71.4249	92.1804	210.672	100.878	107.938	85.7327	139.635	106.307	86.4688	14.9546	149.632	72.862	54.9411	-9.90511	29.9899	29.771	61.9589	-28.6687	127.937	8.80693	55.489	62.3747	66.0628	169.71	7.01075
68.6464	-12.7297	-1.57543	-16.412	57.1198	8.88398	46.8148	83.9689	48.7163	80.8786	85.1841	15.7224	-4.00627	86.1139	53.1414	269.399	-56.5671	-2.91166	-14.0618	-13.1828	-0.862115	5.24401	41.3764	95.2119	11.1488	62.8399	106.871	175.983	141.143	110.657	100.512	147.104	103.93	99.7935	36.7017	160.584	74.8427	74.8826	-1.56365	25.2551	8.08908	29.6387	3.35489	112.98	35.4835	62.6656	65.8469	45.7655	192.23	-0.312893
68.7463	-22.0549	7.02602	-0.148588	22.3329	15.7064	42.0618	85.243	76.6439	66.0358	100.586	55.8391	-2.42801	83.5533	34.4361	258.835	-13.5655	16.7889	18.5301	3.65511	-0.898822	-12.6656	20.8043	97.9418	32.4915	94.684	126.492	159.851	118.949	106.316	87.758	137.21	104.167	75.728	4.01322	166.512	61.6122	70.5367	9.47265	29.6479	45.7851	75.4088	2.209	100.239	25.9749	82.2395	54.1713	28.819	159.439	-13.8604
68.8463	-13.5596	2.73483	-17.5829	44.8212	35.2352	39.3491	91.3275	68.6689	67.2744	86.9855	76.9298	5.98509	72.0371	28.4855	244.849	-16.4772	-0.244347	5.34664	23.4051	11.5438	1.11938	30.382	73.0948	22.2554	69.2505	110.927	162.113	110.944	76.7147	118.627	97.164	95.7296	107.936	10.2371	148.056	83.458	47.9025	8.87189	18.6947	48.3272	69.1349	14.5993	111.246	49.5324	86.9441	63.091	55.5092	163.622	-3.04036
68.9462	-14.2543	0.0879612	-10.1856	48.9369	14.8586	77.6878	91.7621	72.8802	49.2022	83.0414	46.1079	-4.27766	56.9961	25.7178	240.196	-35.8147	-1.10486	-6.4112	5.43035	8.57415	-16.1462	41.6654	75.2014	35.5538	96.4286	99.9656	127.179	95.1211	75.2607	102.94	109.642	95.1716	92.5479	19.2712	153.042	110.958	44.5588	34.9693	20.863	0.583883	44.5636	11.2024	125.57	19.4591	82.0477	42.7915	30.0269	123.117	17.3781
69.0461	-1.02901	4.37101	-10.1637	53.7072	37.8866	87.7655	88.2397	103.491	62.8161	91.4797	19.7886	12.4342	65.5954	28.5873	198.321	-30.4443	-2.81834	-0.113228	33.5166	-0.481029	-13.2206	29.3271	65.0739	41.5133	88.4041	100.835	120.004	104.769	84.3153	92.9116	99.7826	83.1876	106.639	19.6687	150.125	87.4004	52.6153	1.98151	37.502	43.2745	52.7729	34.1257	147.094	24.4703	58.5692	36.1955	23.3248	125.993	19.7194
69.146	-2.19666	6.5698	-3.09323	52.7606	31.7149	95.1069	81.8654	73.6162	47.9138	61.1508	36.9152	-5.80967	68.0267	19.573	193.991	2.96301	22.1267	7.14172	29.9692	7.43173	2.70728	22.314	67.4002	46.6448	101.238	137.721	123.098	124.47	60.3163	108.87	95.4463	67.57	124.65	22.6898	145.871	54.3158	26.5858	-1.80957	51.0802	54.0001	35.3921	23.4602	171.355	14.7876	52.7657	29.5498	46.1083	153.932	23.2878
69.2459	7.70817	12.4049	-21.3058	32.2305	27.5342	85.4856	75.447	79.4194	44.2291	68.1989	38.6179	-5.55954	71.2896	32.5867	189.016	-20.0682	18.5322	21.8554	22.2467	7.33655	13.437	2.07448	61.3193	20.4729	109.094	130.733	106.631	89.2273	99.996	84.1726	96.6671	56.541	140.536	6.33159	143.247	80.4994	33.868	13.1744	50.5662	26.2584	14.5379	23.8212	147.201	11.2657	60.1772	29.1527	38.2492	121.138	10.8468
69.3459	21.152	12.9498	-18.4084	12.4423	22.0008	104.821	106.805	106.817	42.0149	46.426	73.8564	7.27604	51.781	32.0992	244.247	1.57296	7.22338	19.7867	-8.09442	11.4722	19.8871	26.8066	56.5608	20.1426	111.096	130.719	85.8201	106.583	117.426	114.793	108.541	66.704	116.225	17.9283	154.399	57.1447	28.4198	12.6362	72.8941	12.7971	41.3616	29.4825	130.837	-9.4597	94.8893	19.9334	31.8732	89.0015	8.9939
69.4458	27.4814	39.8873	0.0738869	17.8716	23.0022	112.083	87.8724	113.586	53.4505	47.8087	35.8577	1.63884	47.6462	40.3789	271.797	0.553292	15.3593	15.6114	26.0689	7.47785	29.0129	24.6785	29.514	11.1718	81.315	104.49	68.862	112.305	140.267	107.942	104.831	55.5037	97.1998	49.6709	142.481	29.8153	42.039	38.0053	55.0049	-5.52677	61.4755	-9.61316	116.418	-11.2742	120.856	23.4848	48.7944	78.624	9.59918
69.5457	53.4767	26.2024	-10.6869	17.8701	28.9717	105.121	77.7604	122.929	31.8934	59.7197	17.0438	23.2328	54.0458	24.7868	257.155	11.507	29.31	21.3557	11.0965	4.99736	40.276	36.387	31.7933	14.5616	131.968	83.1579	50.8607	128.959	110.598	124.182	102.609	40.496	67.8246	43.4743	139.6	48.3677	63.4969	30.2345	53.4075	-5.24856	45.3345	13.0735	95.3895	-22.0233	111.487	10.2258	36.3161	76.6894	4.61001
69.6456	56.2592	26.2606	-7.73583	29.8507	42.8048	183.434	109.947	276.211	39.6076	49.5005	26.966	25.0839	51.4257	42.2095	258.739	0.049227	33.0638	23.932	15.0508	12.6087	67.0529	36.3897	33.9514	19.7366	140.193	90.2019	76.0581	133.954	126.07	94.3415	84.0193	62.5134	80.8079	44.5765	122.95	30.6277	35.3557	36.1037	36.5618	20.3553	39.6821	7.44298	129.188	-5.09621	117.587	11.432	37.9299	79.2601	-16.1957
69.7456	56.4034	18.1661	3.12105	32.2156	32.5115	276.457	97.3382	462.338	20.3399	43.5355	28.4525	21.7967	36.92	30.6785	293.647	-10.9425	29.5567	52.7467	2.85387	-3.32916	54.0572	41.022	8.06768	15.5162	109.966	73.6543	55.4917	114.226	149.862	121.824	83.1207	78.3153	85.3882	55.3319	123.19	10.0687	57.849	90.5982	37.492	13.8426	32.1155	-2.78965	107.574	10.2582	146.26	20.6302	76.6218	64.3247	-14.3307
69.8455	53.7852	20.9751	-4.01432	26.7514	39.2777	394.414	102.161	688.145	32.2308	27.6635	16.2335	2.23475	52.0107	34.5298	266.909	-23.9642	40.4498	73.6574	19.709	-1.66355	4.517	67.4773	24.6163	41.2863	121.734	62.1812	57.6496	125.032	139.709	93.1011	92.4911	64.63	77.379	60.0699	119.214	22.4718	41.3047	63.9452	59.6274	12.7504	47.3616	-1.51104	117.34	15.9693	158.567	1.71258	66.0354	62.3699	15.5126
69.9454	40.4883	25.24	-2.73804	26.2526	13.5285	532.547	80.6051	855.524	30.1667	39.7147	35.7578	-9.57965	48.7523	28.8863	224.229	-37.6403	18.3274	64.3618	22.0729	16.9602	-16.9982	46.5334	8.88982	41.3208	98.5973	72.5169	32.9197	83.5095	174.995	167.156	109.811	31.7821	67.8978	11.1041	90.1988	24.2985	49.9941	84.1652	38.5112	9.23591	13.8862	-15.4145	76.429	-20.2339	184.747	41.3975	69.9174	38.52	-17.9944
70.0453	34.8056	14.2207	-13.1226	24.2359	15.2079	679.866	97.0258	971.433	44.4285	24.1919	20.2418	-13.7954	47.9725	48.207	212.752	-56.0552	21.0784	68.4224	47.678	-24.0915	11.6673	58.7852	9.54191	29.4593	120.025	67.5532	39.6078	77.7991	140.206	139.584	80.8565	38.36	59.3968	28.6542	79.1021	25.1701	38.6469	81.1191	51.7928	-13.4876	2.81369	-9.57225	61.5586	-50.4869	235.517	19.6649	73.4279	38.5689	-12.3438
70.1452	32.87	31.4279	-12.5626	25.1849	13.9047	772.936	83.779	1086.59	45.2087	15.0332	-17.8507	8.19374	27.0939	24.6125	193.89	-75.223	18.1826	81.0765	29.3041	-23.1756	-9.29912	41.9631	17.0599	26.6986	134.646	79.402	41.6229	89.6304	115.673	134.375	67.9516	17.1361	95.4173	41.9342	62.7551	23.2895	56.6985	67.7046	44.0373	9.48154	-19.863	10.3923	89.5911	-39.5086	242.492	39.3995	47.1793	39.0959	-2.52627
70.2452	-8.66649	22.4898	3.15256	3.52877	-20.3587	888.022	88.2652	1010.38	13.7446	19.56	-7.5188	8.86567	30.097	9.59639	174.493	-62.7226	0.155008	49.618	24.6782	-40.6681	-20.0519	4.18872	11.8397	34.7514	125.368	62.0354	29.2888	91.6905	122.879	120.682	74.0012	55.9978	75.2582	11.1868	61.3017	27.3288	70.5854	64.4937	50.8425	7.11346	-23.0803	-19.5633	89.723	2.82541	281.959	65.4139	45.8273	55.1088	5.50774
70.3451	5.51906	22.5368	45.0144	13.8335	-10.0492	1039.89	97.0666	836.305	8.08855	-0.792735	-27.7763	-3.58196	12.8751	13.1079	180.706	-26.292	8.05565	43.4549	28.776	-22.8026	-29.7658	5.00964	32.0402	22.1578	104.291	65.4088	28.5497	86.7919	163.346	136.762	76.5989	51.9372	57.3756	13.7945	90.7897	15.1927	69.4286	46.8456	42.3897	29.158	16.8491	-19.0228	110.228	-19.1974	283.312	54.1363	49.8477	67.7381	-2.15615
70.445	11.709	31.4942	11.3185	15.3564	6.40997	1167.63	104.21	776.474	9.18411	-3.73063	-38.8723	-19.2744	0.688455	-3.73927	175.915	-32.3838	21.8474	39.0804	38.5566	-28.2586	-9.38543	14.0779	37.5739	34.8171	93.7924	40.3461	33.7171	62.8149	137.742	157.305	71.6136	46.4581	68.9955	9.47812	79.445	40.628	59.7283	35.4404	35.6589	-10.5149	25.6684	-11.6384	89.6624	-8.13373	267.671	77.2506	25.9698	89.6975	29.0706
70.5449	21.5689	10.5109	-6.29999	17.1032	8.32089	1296.56	97.9976	653.373	16.9853	-18.548	-0.135209	-13.4503	2.86602	7.11458	189.672	-34.8923	10.295	17.2537	35.2293	-8.9394	-24.8301	19.2484	33.3558	21.6297	93.181	45.0841	58.4716	98.0184	139.127	133.681	89.5487	59.0711	95.9407	11.1915	103.361	18.2897	39.2844	36.8635	29.0402	-8.6359	36.3748	12.4446	106.496	-17.5989	291.942	50.3957	65.4381	89.8026	2.35979
70.6449	16.8661	18.0842	-9.29208	13.7669	20.43	1365.86	102.72	616.108	9.13514	-20.9161	-18.2807	-19.6312	13.8998	-0.708355	202.558	-34.3549	21.9891	13.9065	40.6779	-15.5258	-34.9014	6.6498	33.3886	23.1382	108.725	54.4458	27.8125	122.286	113.757	158.959	71.5756	66.2237	67.8143	23.4507	82.0764	13.2529	80.8545	58.9076	56.0157	16.6333	40.7623	4.48291	103.097	16.2761	256.504	54.0935	60.3811	84.5867	-24.9925
70.7448	0.196925	21.8031	-9.08131	28.2782	4.30507	1475.8	107.842	556.395	13.0596	-26.9712	-22.2027	-13.1569	17.9754	4.47198	193.773	-40.9788	20.438	19.2593	18.2882	-26.9297	-23.9804	2.32426	33.705	32.507	119.098	34.773	26.9459	102.775	131.773	142.431	73.4576	79.7688	74.7506	14.6322	104.258	28.8722	59.5985	53.7455	65.7436	12.2945	42.5091	-6.79336	80.2875	7.79352	226.105	60.6798	60.1697	108.786	-17.955
70.8447	-4.37918	10.7562	-6.17186	33.0946	14.4495	1496.53	108.068	502.041	5.55358	-27.5388	-40.7163	-18.8582	12.1214	-8.45621	205.308	-39.0641	55.706	25.6655	10.247	-35.9178	11.0839	28.5469	64.15	28.4398	123.384	54.0806	22.4159	80.525	127.1	172.758	92.9428	110.933	69.8223	23.3349	111.15	8.58976	53.9959	30.9884	45.2253	10.8457	37.52	-5.93693	130.358	-6.01439	196.22	73.5039	39.0985	93.4908	-10.9078
70.9446	-1.65136	12.3249	-11.0301	61.0013	11.4947	1423.96	96.7527	468.679	12.6991	-28.2831	-10.4856	-16.9529	21.873	-9.75673	185.494	-53.7607	58.255	34.9678	-6.39873	-31.3372	-8.79224	26.6269	72.2059	39.7265	122.428	59.7704	12.3129	73.0632	123.747	149.395	78.1006	128.07	89.0209	51.3991	141.044	8.2656	44.4699	31.8604	30.7856	-17.7933	34.5368	0.311505	108.004	-4.90611	165.401	57.9982	69.0644	78.7142	17.3586
71.0445	-13.2646	22.6654	-4.96254	53.7104	34.6237	1362.98	98.1894	426.6	24.2269	-10.7392	20.2004	-17.2903	25.1939	-3.39645	182.7	-23.7335	49.5951	21.2131	17.2922	-35.8802	-22.9099	0.893657	89.6766	38.3419	107.833	58.126	19.5017	56.089	114.383	164.419	89.9222	96.5328	82.4553	27.8647	111.137	17.0844	59.6492	46.0228	26.5307	-1.05793	50.6874	-4.14285	90.7765	-13.0247	170.754	46.1375	68.5234	76.6016	-16.7065
71.1445	0.0190863	7.71683	-16.8683	86.0267	27.7416	1252.36	87.8086	409.517	25.9884	-13.2309	-8.41952	-17.7268	38.3794	-10.5467	173.935	-9.68436	49.5559	33.124	-0.508931	-35.1365	-12.2335	23.2818	65.9749	79.4505	117.134	43.1802	22.3703	82.8946	84.7802	182.963	82.4759	121.511	72.0838	21.9479	106.605	22.638	49.2569	19.8116	21.5283	-9.7833	58.5484	-26.4874	102.916	-11.0946	156.629	46.8766	65.2757	106.659	-15.639
71.2444	-11.7607	5.00225	2.9152	70.916	32.9979	1170.19	83.7174	379.027	4.68453	0.0198485	3.74773	-6.27618	48.4709	-31.1938	155.059	-12.8961	6.35286	-10.1368	28.2813	-25.3317	-11.6867	-11.8372	78.2491	56.5371	104.109	52.7156	5.86074	78.3706	86.3216	156.532	100.485	126.083	110.2	61.5994	131.348	31.1267	42.4127	23.5857	30.5527	25.11	68.9908	7.33842	117.034	-17.0679	130.279	38.2805	41.3599	109.282	-11.6332
71.3443	-6.63102	18.6368	-2.64572	91.8869	39.5551	1100.67	76.8813	329.234	19.9422	7.38948	-1.50806	-21.7246	56.9573	-15.8351	202.139	-33.7155	22.9103	13.9473	21.8053	-0.0661246	-12.1249	2.87034	75.3345	71.8318	116.313	54.4533	18.471	107.254	101.127	148.069	113.955	101.882	107.925	33.6533	103.203	42.7918	63.7046	1.05007	31.4331	23.8412	45.7457	-12.6236	111.234	5.07126	114.453	19.0667	47.4109	98.2194	13.2822
71.4442	-1.09145	3.41772	-15.4842	88.1231	34.6602	1041.69	52.2944	315.914	11.5672	28.2938	9.12644	-5.22849	44.0911	-36.843	184.42	-38.7156	25.6827	10.0982	-13.6639	5.91956	-8.89745	6.27578	67.426	79.4812	82.0585	40.4382	25.5987	112.63	54.1482	164.163	70.6576	99.0127	87.0745	37.1599	114.291	28.9811	53.4933	45.6692	29.8398	9.77904	54.2153	-19.7572	162.827	17.2836	103.185	45.19	31.0198	117.972	-19.9641
71.5442	-0.826357	9.03296	-0.977417	81.5692	33.8754	998.067	78.803	297.772	20.5501	17.6573	39.2699	-15.6288	31.0507	-15.6193	187.054	-36.9558	10.0475	8.45922	30.2398	-25.6074	47.5117	-2.7796	43.8192	79.9464	109.751	72.6844	17.5214	89.1762	46.0236	140.903	63.7434	72.8787	74.6764	30.7158	104.653	12.2896	59.2342	7.49074	26.753	22.0734	51.065	5.02216	142.287	6.90451	95.9696	51.4772	68.0879	115.386	2.77692
71.6441	29.8075	-0.725817	7.88681	70.0543	34.6794	983.294	80.7991	255.087	26.3291	23.4167	33.5138	1.45751	67.8486	-1.87784	195.043	-30.8119	16.356	8.52353	57.6401	-5.50388	31.0828	38.7354	33.7382	69.993	105.123	113.18	4.12482	64.4843	25.5632	123.978	66.1165	60.6797	78.303	28.5424	107.029	23.0596	55.4008	18.2631	41.28	11.995	25.4998	-22.1277	124.381	-6.32602	110.443	39.0965	58.9081	107.193	4.87848
71.744	9.22902	9.65746	11.3078	51.7283	16.3805	931.355	94.6329	258.713	4.4013	30.4556	13.3516	1.35821	62.309	-9.47436	170.703	-15.9509	24.4181	7.05881	46.0358	-14.9887	22.7648	47.1736	69.3196	59.5729	106.603	132.153	30.5699	43.5401	57.0941	88.7507	81.7766	74.2379	83.7532	41.4677	115.794	4.49354	56.7903	-4.81849	24.5064	18.7397	61.7146	-3.05742	94.1472	-5.09252	107.083	47.7593	68.0885	98.7815	-4.54948
71.8439	17.7793	11.542	1.25744	65.7787	4.4597	885.103	90.031	282.747	7.77109	26.9116	20.2892	-5.11294	62.4572	-7.63611	140.731	-2.88803	9.27771	-0.573709	77.55	-35.9196	-6.39412	13.6889	85.9533	61.441	117.442	89.6944	38.281	60.9878	38.412	135.06	58.1534	68.3176	112.431	31.744	93.0858	13.0423	71.4184	3.6456	32.1458	4.3536	65.8733	-1.35477	119.745	14.9905	58.7712	83.2031	71.7229	116.984	-38.1946
71.9438	16.9056	12.0139	-6.26304	45.5293	7.66168	854.872	87.6412	234.042	29.5644	25.6314	3.55119	-19.6791	60.8226	16.5649	143.8	-51.2183	23.417	3.65604	41.0227	-28.1937	-18.0177	32.7368	68.524	46.0704	96.2766	94.3644	20.1596	38.5154	31.7408	111.43	81.3022	92.7588	103.337	37.2052	110.882	25.6151	72.7862	-13.702	33.7163	-8.03784	40.297	4.7889	153.425	6.8813	45.5222	70.9787	42.4593	100.431	-2.6129
72.0438	39.4594	-1.97043	-15.3717	55.7021	9.73584	797.491	100.379	207	30.5424	20.404	28.7375	-11.3993	52.6999	-7.38329	144.373	-24.0169	26.5362	-2.01121	27.9053	17.4102	-26.2135	25.4347	73.3307	53.5612	94.5615	108.287	17.1134	43.1703	57.4067	119.541	103.808	85.4765	130.341	44.9964	117.082	39.607	60.5821	13.3023	9.1888	10.9601	54.5491	4.56569	160.63	4.48344	73.911	95.1778	49.5793	109.474	-5.41011
72.1437	28.8502	13.7575	-16.9551	51.358	3.34221	758.722	96.544	183.375	16.1591	16.4272	30.2598	-24.2701	10.0926	-3.30198	138.731	-24.0092	8.63908	-0.531191	-17.8089	-15.1504	-47.147	38.0021	94.9785	40.0526	119.339	98.0024	28.2605	69.0922	67.5009	121.707	72.2934	79.56	100.769	43.6917	120.855	40.993	74.3687	-14.4987	35.934	22.7104	40.628	-14.9471	160.416	33.6721	61.9343	63.8165	44.8062	100.269	-8.57654
72.2436	34.9212	14.363	-1.66792	79.0179	42.15	785.548	101.144	181.298	13.501	12.8834	28.8238	-11.7645	28.1713	-11.8513	127.483	-10.648	13.2637	16.0721	-37.1828	21.4114	-31.3889	43.2243	97.2334	90.2518	118.908	81.6098	54.3578	120.995	65.7268	101.425	64.3689	76.281	86.592	51.0581	118.143	35.2006	47.8019	4.08578	62.641	10.3326	43.2254	-18.7287	149.929	43.7444	98.5672	90.2589	24.6546	96.5257	5.14253
72.3435	49.9134	17.245	-16.0751	93.9458	70.0441	776.657	137.264	203.946	5.31266	9.58113	27.1293	-18.7966	14.0035	-7.43115	116.132	0.631768	18.9289	19.4968	-22.9795	-38.392	-14.52	58.9401	95.246	134.527	103.463	100.534	51.776	88.6981	70.804	128.434	50.0324	67.1944	83.8538	50.8064	129.729	24.7971	73.7142	29.4851	44.3248	22.3504	39.8739	8.81741	140.332	16.43	102.832	73.613	32.7221	103.062	-18.2724
72.4434	24.0204	11.4903	2.10835	95.9155	31.5952	717.192	105.172	204.552	16.6514	8.1553	51.1231	-18.8333	37.8923	-7.05699	102.35	-0.303586	32.1494	46.8688	-32.2814	-7.89218	-37.9477	51.9539	88.7074	93.0776	99.4782	95.0001	65.5944	89.0627	58.4212	92.4052	54.2676	75.5533	93.0368	45.0988	113.53	6.8931	66.821	-12.5361	48.4299	20.1399	25.8154	0.993747	141.054	36.9153	145.573	39.7275	58.2678	117.27	-3.07585
72.5434	30.9108	16.7875	-25.8787	110.128	40.5796	713.713	93.3493	217.535	8.59806	17.5778	44.2184	-12.0575	32.9772	-12.2339	88.1126	1.37709	-1.0973	37.26	-9.64713	8.76718	-73.9811	29.1104	75.3242	117.919	88.1107	80.5852	61.8163	91.8578	51.2791	132.465	37.2985	65.1004	94.9177	39.2977	99.1348	7.84535	62.5285	22.4302	37.149	23.7613	49.1795	30.8905	149.779	41.9528	141.484	45.7934	68.2798	120.287	-23.0457
72.6433	27.9285	13.3639	-15.7903	90.2121	24.0222	710.227	97.1203	236.34	6.13694	47.2136	55.8429	-23.8597	28.2621	14.915	89.5034	-28.8847	3.14686	26.7908	10.0545	18.7547	-33.0783	33.7045	78.7203	138.207	115.993	74.9457	70.145	86.6157	73.0943	103.903	73.0103	76.9407	128.603	26.9105	135.936	22.4727	57.045	23.9838	40.2602	2.30145	17.509	11.1412	146.044	13.8251	136.281	35.9817	81.067	166.143	-6.78159
72.7432	18.2437	9.70024	-11.8359	103.941	22.3046	692.003	83.8116	224.628	5.03398	48.8392	46.8854	-18.7101	30.0592	173.072	92.5642	-40.3214	14.8895	29.2329	37.1662	-2.36948	-33.533	30.8407	55.5346	145.147	133.051	78.8155	106.393	110.219	61.8747	109.703	97.3335	70.4241	130.939	17.8827	129.684	11.015	42.7307	7.21011	40.5448	54.1313	37.2779	6.95687	151.06	49.8189	145.227	46.3895	76.3289	143.857	-5.58835
72.8431	50.3351	19.3094	-3.74917	93.2837	42.6188	631.628	77.2658	218.726	3.43549	77.6917	23.8868	-20.1993	5.53099	300.394	72.4354	-33.2768	30.235	45.8698	6.24568	-13.2729	-25.619	41.748	46.2242	178.151	119.144	123.317	82.026	63.0759	93.6787	109.657	125.954	82.3757	95.846	17.1736	122.213	12.5732	32.095	27.4951	35.2261	40.1637	46.8267	-11.6627	107.383	-1.29099	115.73	70.1033	56.2383	163.873	-1.43638
72.9431	52.7936	10.6227	-8.88439	93.1234	41.7489	624.704	103.887	223.025	27.8089	111.059	69.3012	-22.6256	18.83	418.817	91.6543	-22.2481	-24.422	3.62648	-6.88441	2.42891	-54.2669	15.456	52	172.196	131.047	112.6	60.3947	104.675	34.6013	129.668	101.454	74.9981	79.3572	27.195	81.8706	33.8467	59.3779	26.165	51.4341	34.3687	26.3036	18.4048	109.181	36.3525	106.321	52.0551	47.2353	141.117	1.73922
73.043	75.6997	-14.5858	-8.36318	109.07	60.3214	591.578	77.1545	227.196	26.0346	99.3774	51.0568	-18.8682	22.2056	518.827	78.0182	-31.2474	4.5727	29.477	6.65834	2.87837	-46.162	35.5105	31.5812	177.789	111.057	133.588	59.5808	69.6338	85.7758	128.731	91.6831	89.2638	74.5345	40.5012	120.342	12.3918	47.6778	18.2661	48.3704	25.1563	33.1404	10.2621	104.17	10.5135	81.4484	45.1333	27.7531	147.224	4.71807
73.1429	50.7227	7.88544	-4.90748	84.0015	26.3275	619.96	77.7198	212.37	41.7962	42.4197	26.4061	-7.57385	25.1681	544.056	50.1882	-43.0478	-0.705945	55.6618	-8.60711	-9.34988	-35.1904	29.3559	71.1416	165.949	97.1526	129.793	103.552	91.1701	107.977	87.564	70.7854	65.2566	90.0267	53.1226	143.107	19.1344	55.312	4.47316	49.9379	19.874	13.1738	10.9956	143.825	6.36364	126.55	26.5259	18.7482	157.237	1.98672
73.2428	30.8241	-3.22114	-14.7064	77.1118	8.95758	573.85	73.2682	229.802	-3.98931	45.4226	28.7535	-11.2422	54.5457	462.752	73.1455	-34.8424	13.9408	57.0496	-15.771	26.1212	-33.6451	70.1835	73.7448	153.938	111.415	130.654	66.3124	62.6111	96.953	113.068	63.7042	65.2536	93.0939	56.6905	124.156	16.631	89.1921	24.0651	51.3263	32.9085	37.37	-17.3039	100.948	0.184674	134.032	42.3875	37.8543	128.252	-3.35534
73.3427	10.3634	4.58125	-19.0331	52.1225	-5.2451	525.768	57.6356	196.313	-12.3531	44.7396	50.321	-20.8169	57.8197	374.317	102.891	1.16157	12.4612	34.1299	22.3746	3.77634	-25.2084	63.0358	70.6106	147.383	101.009	124.286	86.1656	117.397	74.7945	70.9665	65.9042	58.9284	79.6493	56.4604	105.278	29.5952	55.768	21.8898	39.8039	57.5055	56.7609	-3.00009	123.135	-12.2138	174.224	45.6243	27.7764	131.784	4.5576
73.4427	20.737	11.4439	-13.6559	48.5452	1.4269	480.223	83.4623	180.117	-13.8993	45.8412	5.13462	0.425336	43.8147	317.023	158.681	16.3487	15.0511	20.8574	46.8455	15.6669	0.00934811	64.9561	62.8944	137.712	129.264	119.259	57.749	71.2722	85.8837	149.485	68.0013	95.8572	95.8996	26.7392	130.269	52.6001	59.384	38.3802	25.3659	40.0934	5.09961	-4.56644	101.561	15.9485	150.056	22.1785	22.0606	112.943	-6.42464
73.5426	35.9175	5.85838	-7.69429	72.1809	1.50682	488.825	97.1148	197.698	14.6517	50.5552	-6.07353	3.82493	40.2171	306.995	156.396	22.5522	28.9126	55.0808	48.7043	-9.01194	26.5888	60.7904	39.7945	118.601	107.063	99.6775	50.7414	92.0019	67.8013	134.913	76.185	72.5158	140.851	7.73675	97.5986	21.976	67.5003	53.278	42.9467	29.8498	37.8508	0.0699561	111.727	12.5888	112.927	25.078	16.1629	99.772	-32.0445
73.6425	15.453	3.22137	-6.5606	47.1921	9.85405	464.909	108.686	194.261	59.5443	44.1397	-9.08011	7.15461	20.565	291.901	153.158	15.2807	3.47802	16.9274	21.9574	8.05768	19.7386	47.3326	41.3327	74.3725	114.629	79.6097	60.6315	114.045	61.4716	118.189	87.3804	62.133	124.109	15.9483	128.895	22.9159	42.8629	30.4477	44.6348	18.0462	39.3406	-19.7437	87.524	3.89368	145.577	11.7168	17.3028	101.9	-7.17565
73.7424	42.2885	16.4519	-14.0192	72.5177	-7.22511	430.496	88.6129	169.062	39.6078	55.9782	-1.59727	7.16666	30.3068	248.182	148.613	20.5808	25.4954	22.6404	-3.5271	-10.5131	-4.80665	46.8304	53.392	116.487	113.791	88.9998	59.7673	92.204	33.8049	127.79	71.0297	83.5673	87.8368	50.6722	101.288	19.1698	44.1174	31.1424	52.9272	23.205	37.8485	-23.4582	84.383	-2.08607	188.746	24.5853	18.5116	94.0556	1.79121
73.8424	38.272	-0.587846	-12.5015	57.9699	-1.38073	416.835	100.613	157.97	30.8829	71.7478	5.60856	8.87865	42.724	226.43	137.71	38.4832	10.1766	37.7695	34.7989	-34.2157	-20.3448	29.2816	85.2306	118.764	132.659	82.7873	55.6945	96.9544	64.072	120.694	73.9832	49.0005	115.015	32.2914	103.632	29.9209	74.7966	51.5356	42.7734	17.553	22.4712	-21.6157	86.8823	19.5362	174.75	16.4987	29.7733	89.2635	-26.9876
73.9423	33.5938	12.9201	-6.60961	59.5323	3.91516	460.664	91.5083	168.793	61.0136	47.0798	5.05682	5.43937	56.501	223.605	151.364	17.472	26.5339	35.6823	7.20983	6.54295	-5.2437	39.2513	65.8526	114.027	132.867	84.1936	89.0192	88.4659	73.851	113.416	99.6976	67.1551	104.339	40.5315	136.453	8.10466	60.019	33.3904	34.131	7.943	26.294	-10.7754	80.736	15.8969	183.847	35.7546	64.8781	115.703	-17.5973
74.0422	36.9902	-4.44317	-8.39656	65.1688	23.4967	429.919	84.284	141.964	69.1583	46.7068	-2.55651	8.43352	62.7354	192.285	162.855	3.43333	8.00424	20.3332	15.8844	-29.6696	3.59833	39.534	88.5569	94.6036	127.003	102.838	66.8955	94.5179	78.6988	85.4749	69.28	75.0543	99.2356	59.0157	97.8918	26.0033	64.0903	33.9656	23.7292	16.147	17.9147	-16.5041	79.9008	34.4906	158.312	48.3079	43.5473	121.67	-29.9749
74.1421	28.9162	12.0501	-15.3519	72.998	12.4614	417.215	93.3258	126	47.0223	62.3395	-8.3706	-1.92361	40.0858	156.407	162.585	24.853	5.0352	30.7579	38.8122	-29.4119	-6.23306	23.0635	65.7088	94.1684	84.7787	111.459	84.3203	101.06	68.9896	98.035	68.893	70.9851	91.91	54.9535	93.1316	19.4149	60.161	49.5433	53.6039	41.9557	49.3724	-17.8283	78.42	27.0864	142.999	37.184	58.7423	135.267	-29.9343
74.242	28.5785	-3.77491	6.73316	63.0691	31.7632	431.253	101.099	118.975	42.7017	52.1501	-27.2525	21.813	47.4202	158.209	139.728	16.9445	1.68402	13.2615	5.89102	-19.0153	15.7507	44.346	107.172	104.987	116.094	64.6345	40.7674	68.8383	73.4422	131.225	79.2318	52.0803	96.7181	48.3477	85.7452	-4.58839	77.48	53.1488	63.6188	-14.0526	37.3633	-18.8076	75.1913	3.19813	100.618	31.3937	17.4626	145.806	-17.3809
74.342	26.6205	10.4268	13.5507	79.1732	33.2486	394.808	86.7401	102.457	60.4429	41.3438	-12.7908	9.51199	55.0835	125.441	154.029	7.40725	11.2328	8.4302	26.8481	-4.36115	-5.28641	43.4914	77.1701	88.25	83.1482	107.9	48.8563	70.6388	77.6612	113.905	57.5869	53.713	96.1757	56.1065	107.601	10.128	52.506	21.8088	76.6057	-0.987884	53.1906	-9.17296	122.079	33.1344	111.245	47.4834	37.1447	97.8841	6.27444
74.4419	15.7788	19.2584	-13.5905	71.349	12.8601	432.497	87.1726	99.6069	68.8004	72.3636	12.8848	29.556	53.4077	130.544	156.222	11.5239	6.3852	12.1707	-2.77526	-14.5167	-13.1056	29.8863	82.9461	66.501	94.127	90.5629	62.5775	66.0699	115.057	119.759	45.3957	55.0408	76.1155	77.6419	103.808	-6.2183	83.5998	26.0307	38.6973	11.7821	12.5208	5.31909	109.254	20.252	101.243	82.2262	54.0818	102.607	-1.08137
74.5418	39.6693	15.7744	1.78655	67.7805	22.3375	397.807	95.6205	105.336	63.9577	64.1113	-28.8686	27.9659	36.9727	140.077	149.121	2.26183	15.0273	7.94688	17.3483	-32.064	14.8338	5.79228	91.6504	67.6987	104.048	73.8713	47.2762	58.4571	80.3275	100.97	47.1888	47.4151	77.2278	48.1167	120.179	24.2752	54.8607	15.0569	57.5797	31.0736	29.6502	-37.5911	182.27	-1.4474	116.808	60.2263	90.2627	106.649	-4.1808
74.6417	30.4002	66.7031	36.9044	71.9053	20.4673	362.472	73.1667	103.235	105.96	97.1784	-50.9379	31.6279	31.0642	168.555	163.091	-26.9508	11.8549	12.5893	23.1816	13.4177	60.582	-16.8375	90.7829	58.5261	102.56	77.8355	46.3371	50.9905	111.272	94.371	77.6857	57.2996	61.7037	40.8777	102.281	22.5195	59.0745	10.3869	43.3739	24.0598	19.9429	-15.6514	168.986	-18.6871	128.375	43.4389	67.6669	94.8962	-25.6159
74.7417	31.0666	160.031	15.8417	52.116	25.1116	361.789	84.1244	102.011	69.9126	108.949	-38.5972	9.59198	24.6804	173.056	146.826	-24.8541	12.0675	8.04147	45.636	-41.5902	31.9499	-6.65582	83.8306	104.504	150.643	127.217	35.9619	36.6311	122.542	127.824	76.4688	30.8162	54.6496	82.5643	137.186	8.7596	65.4751	32.1917	35.9131	14.0669	-44.5116	-7.15892	160.645	-5.24487	154.458	52.3781	45.2628	101.203	11.5379
74.8416	13.1798	212.453	-8.19359	31.337	13.2616	337.448	71.4622	98.0028	74.0207	147.965	-26.1572	5.913	7.34578	131.303	157.621	16.5628	9.38163	13.2089	79.0999	-5.2048	15.5471	7.3051	69.0999	67.0415	117.368	125.234	64.1034	19.1076	152.204	114.345	82.0104	74.1106	56.8408	52.5214	123.125	22.216	62.8968	21.6081	63.311	-21.646	-69.9851	-34.7374	122.308	-21.7721	135.731	60.1676	49.8057	67.18	7.32349
74.9415	6.15633	152.01	20.7836	32.4745	-10.8473	333.793	78.4142	92.0172	77.8086	144.314	12.8548	3.16351	37.08	135.438	149.208	-14.3513	26.4335	19.1745	41.0577	-7.18485	-10.9822	2.78783	50.1373	66.1651	103.323	147.554	62.9626	33.2597	126.225	103.745	84.6112	64.1618	43.8861	72.7798	125.03	20.3564	100.639	42.2984	38.9815	21.843	-34.7672	-14.3307	140.665	-25.6946	148.49	58.8186	48.5313	76.7358	-0.766178
75.0414	32.2563	123.643	-2.97303	28.5229	7.70982	299.25	86.5508	112.48	69.2877	96.0813	3.13816	9.05281	30.5136	138.785	171.5	4.89056	18.3307	41.0103	47.3117	-3.52914	38.6231	16.1576	62.8667	76.02	117.636	97.6071	35.9851	51.4782	115.899	110.277	80.1932	51.3351	40.2116	60.9539	111.219	16.4571	23.9409	17.9028	48.0737	20.988	-7.52365	-0.0720075	125.143	2.82714	95.1361	39.2129	60.9908	75.3289	21.9334
75.1413	25.0423	84.9884	-9.23559	33.5103	3.09653	281.2	86.2704	91.1983	45.0979	68.7671	6.15791	16.1552	44.8953	153.874	156.78	13.4499	13.6352	31.8737	43.3664	-8.4566	15.2493	9.64019	31.5519	64.7552	95.4604	106.091	23.089	62.4889	164.175	99.6339	79.5992	71.2254	78.9981	66.3705	134.613	12.376	52.0251	41.813	51.0528	-23.742	-4.05192	-13.238	110.832	29.6967	123.915	46.9414	32.8122	51.4295	19.1998
75.2413	43.9363	69.0813	7.34174	28.1439	6.21245	307.65	88.5111	94.8165	66.3356	74.9866	8.18059	7.50449	60.4366	151.243	172.17	1.82905	10.1814	20.372	62.7501	-0.905891	-10.8081	6.30483	31.8302	61.0242	102.797	111.242	30.1161	60.91	122.841	89.2877	57.9755	36.783	57.3846	84.7951	118.097	7.42266	62.4221	46.6189	56.8213	15.2859	6.93426	-9.08412	103.648	5.32081	132.788	34.1005	30.3327	42.6067	15.6872
75.3412	51.9221	67.5863	-0.924138	23.4918	18.1158	291.345	105.57	84.0392	67.1715	36.3237	12.8232	11.9198	48.4797	164.517	191.399	13.1342	3.1042	13.5629	35.6497	4.75728	-33.6382	32.0979	44.5684	78.0426	126.731	111.632	24.9822	118.392	166.026	115.6	97.8779	67.5841	56.4869	44.0339	98.8408	27.5184	80.3406	50.4822	48.2518	27.9659	44.9977	21.1956	103.228	23.3971	122.068	42.3349	81.9419	58.9627	-1.53653
75.4411	40.3914	65.8422	-7.0643	33.4763	0.841179	277.308	95.3817	68.471	72.0121	63.9553	-15.4159	20.9683	49.7094	162.901	168.325	2.43167	-9.71446	5.01754	32.7689	36.4477	-24.4465	-8.07508	12.2165	45.8513	99.796	89.0128	11.2497	111.918	131.623	114.172	67.1103	74.6667	25.1983	81.5337	114.411	13.44	46.0634	60.9149	64.088	33.0351	21.0629	12.9714	91.3165	3.47025	156.264	33.3916	58.3405	56.1142	16.2529
75.541	39.8494	53.8391	-9.53215	36.7564	10.6264	288.258	95.9184	93.677	57.6083	64.6703	-25.7065	8.02926	32.9826	139.793	156.899	23.4831	20.4209	16.8343	22.1779	27.9655	18.7916	2.56427	14.0169	61.9345	125.793	75.2335	22.9429	115.743	132.455	133.406	56.2929	52.3452	55.59	82.9567	107.317	-7.23519	70.971	49.3994	46.876	11.0038	42.8181	30.2697	91.4502	9.70545	160.898	25.5166	75.5529	34.3715	6.47844
75.641	44.0748	34.3225	-13.3255	33.7268	27.1392	298.616	98.1562	59.401	62.3285	58.6772	-30.8007	24.6164	57.3662	141.32	167.244	51.5109	8.43075	0.0488977	41.6612	-44.4294	22.1888	49.4969	28.5749	51.3665	128.816	78.8671	25.2785	111.897	170.757	141.279	69.7624	49.9648	42.9316	55.4346	104.576	11.7477	52.0497	64.7935	46.6067	-1.1759	51.7678	-27.6863	88.6823	37.5848	149.928	20.3075	89.4384	69.2386	3.04632
75.7409	49.2599	39.8289	3.18806	33.3594	41.5124	268.896	104.512	56.473	35.1578	58.6547	-24.8893	8.37602	57.8868	132.048	167.08	42.8476	39.2595	1.01423	58.1269	-31.9657	12.4031	38.9519	8.49565	44.5968	116.714	100.444	15.2613	106.189	161.629	113.737	72.0984	45.3576	31.4612	62.7443	86.1248	45.1413	59.9674	86.3448	30.1356	-27.0755	17.524	-13.847	128.439	-2.25163	154.306	32.0224	101.748	66.3543	-17.2612
75.8408	38.6539	17.1578	-9.28873	46.4878	37.1527	340.457	94.095	88.0294	45.7389	51.2166	-24.2471	15.4756	38.7112	119.185	130.038	30.0828	28.342	7.40815	38.6754	-15.887	7.29769	31.0949	78.2518	36.2707	94.8935	57.1463	15.1158	93.0762	147.497	133.064	53.4819	35.5763	44.0726	43.5561	70.2418	25.8184	62.8323	149.102	25.1626	-1.52784	13.2398	-0.480583	135.194	4.40139	103.571	89.0479	114.774	88.4967	-27.162
75.9407	35.1282	22.8268	-2.30361	52.2076	38.5514	330.666	92.819	83.6247	29.6631	45.4949	-28.1374	18.027	46.483	135.528	101.284	20.4079	31.3332	40.3153	19.7078	-7.98796	-13.9398	22.7987	75.5722	44.2786	101.043	62.177	-7.64696	48.3546	147.292	141.804	71.5818	65.3291	39.8442	103.292	84.1902	6.0776	58.1073	215.55	48.2327	-7.58706	49.6093	12.1514	110.096	-2.75113	108.436	166.463	95.86	127.78	-5.39022
76.0406	7.91492	21.0862	-19.3212	62.6424	2.18251	305.485	85.8001	55.4749	62.8159	70.1095	-5.04436	1.34157	30.5451	188.739	108.125	9.74381	13.0199	19.8058	31.1802	-10.4202	4.2998	31.8518	141.412	12.7251	97.8723	57.1204	23.1036	94.477	140.571	194.081	59.3967	81.7188	40.4759	61.7297	86.6432	-4.76299	64.5591	300.26	49.4161	43.2186	25.4066	-14.8012	132.598	3.96553	98.3628	207.644	81.9643	119.607	-34.4327
76.1406	12.9612	31.5329	-6.40324	46.0781	39.9172	317.796	85.7315	66.1027	102.096	67.4015	31.1506	21.3303	30.5836	188.945	105.371	40.7829	23.4751	2.89927	63.1723	-31.6289	-6.1487	45.9254	113.77	21.181	86.9534	66.562	38.0638	78.1186	169.468	154.678	13.4849	72.7014	-1.27405	68.8995	87.7516	34.2813	76.2921	226.822	34.6236	21.3886	48.2543	14.0909	140.306	5.09403	104.963	158.869	77.0399	149.608	-8.77666
76.2405	11.9718	23.8279	-19.953	58.8027	40.5577	294.651	69.5506	57.0702	94.262	70.7388	-36.9413	30.7667	41.3947	180.254	109.883	7.41489	13.8062	19.6564	58.1084	-4.77693	6.95806	19.958	96.445	28.5557	80.4456	60.2485	82.5989	75.0169	182.946	115.95	32.6777	81.139	18.3824	68.1245	73.8372	45.3384	107.671	173.487	28.7189	8.5998	6.80911	2.80224	148.466	19.05	120.044	123.416	112.773	110.427	-18.0406
76.3404	30.4806	19.2573	-4.33707	78.5552	31.2241	276.543	70.4239	71.806	93.3093	48.3693	-10.7925	48.4517	48.2365	169.65	92.0229	-4.39255	47.901	38.1828	33.7337	-37.9188	10.3768	59.4469	89.3187	32.4253	74.6673	94.6719	45.8295	37.8184	193.007	103.545	66.2696	58.0751	37.0888	78.3993	68.5626	51.9859	126.996	132.256	50.3769	7.75012	-1.93787	1.97092	153.494	-28.9912	101.625	96.7352	81.5006	96.8873	-16.001
76.4403	10.1199	20.6104	-10.2689	51.5753	18.8782	276.718	74.7761	21.755	52.0048	79.3465	-13.7438	38.1969	90.1514	134.794	114.199	16.2464	82.4308	47.504	16.2081	-15.2322	-2.84905	20.191	66.481	21.4666	79.5824	110.113	22.8692	26.5236	212.851	60.4369	81.2442	37.1188	48.0493	96.0329	72.4336	60.3758	86.4329	109.338	43.9747	28.3637	-12.1637	27.5773	141.38	-20.2666	72.5747	90.1007	32.3147	76.2112	8.26533
76.5403	11.7581	23.326	-8.27816	42.1275	25.5681	263.11	78.969	3.54072	67.9369	47.2179	-19.5296	56.1382	68.7873	146.56	153.568	11.9655	104.782	10.7672	23.0621	-16.2694	-5.966	48.4627	78.1556	-0.0960764	103.361	101.752	26.4682	52.1482	185.803	56.4029	90.6322	53.9682	34.8561	114.386	76.6667	83.5298	105.433	72.9515	61.6373	30.5079	-49.1759	62.1987	140.377	-17.305	103.944	41.7569	93.1932	58.308	-1.88797
76.6402	28.1079	12.6808	-0.628903	70.935	32.0976	242.836	84.3912	41.1822	39.5841	66.563	-37.7461	59.926	66.7395	110.712	156.778	26.6405	112.502	56.9727	5.94322	-16.6758	-15.1787	46.7255	90.7868	29.1595	145.555	76.4928	5.02514	38.9321	182.187	16.2064	76.9732	64.6595	49.7364	122.023	90.8068	104.475	86.1641	66.601	33.6476	8.52934	46.8406	59.5659	144.28	-6.28441	66.7922	15.4905	52.9376	52.0744	24.4566
76.7401	22.8565	-1.71005	-5.63946	72.1763	31.1781	210.813	87.4937	40.0433	41.1824	58.013	-18.3155	77.2362	82.879	76.0486	198.828	28.2848	124.473	87.497	-22.4785	5.21638	-21.9873	38.706	94.4242	27.0561	141.406	138.624	32.2293	74.0539	168.195	63.5119	85.2257	54.5249	44.187	129.654	69.7957	112.994	108.515	51.7648	33.202	-4.15589	174.769	102.35	151.965	-7.05747	72.5932	42.2864	104.076	51.3605	-23.9258
76.84	30.9773	10.2406	-23.6637	87.2053	33.0892	206.667	62.3293	54.9765	61.8961	54.3454	-8.12625	75.1923	51.8139	98.0003	175.902	14.0481	76.9145	69.8283	28.3898	24.4897	-26.315	34.6486	151.48	17.4782	132.605	231.52	58.4976	61.1177	171.735	49.7251	72.327	70.2673	53.3182	163.613	99.2441	138.794	151.156	71.7944	46.1736	-20.219	287.998	89.5323	153.722	-25.1605	146.175	34.2834	75.7611	76.7024	0.00645132
76.9399	30.4677	10.7694	0.688232	73.9742	20.8309	199.836	71.0913	1.57781	60.9616	75.6242	-41.5235	92.2	53.3231	102.205	183.816	35.6801	70.9413	75.6431	12.3437	18.8623	-45.2428	23.3786	127.594	7.89471	133.45	426.018	4.55619	30	172.704	49.866	91.1913	50.0793	52.6758	175.329	48.9523	112.518	213.804	44.5661	38.8042	-15.2412	436.123	130.424	116.062	-39.7313	137.178	57.4065	34.5282	84.8206	26.5255
77.0399	12.1485	6.68374	2.91573	55.1093	7.45266	226.471	81.1015	-3.44735	59.2953	47.7429	-36.8771	90.0039	76.0051	116.194	219.429	34.1476	69.0435	70.829	-7.55615	-14.1092	-12.4419	18.3788	121.237	-36.7787	129.952	605.902	-13.0695	11.4669	216.352	37.6664	128.624	24.8992	78.3793	166.058	33.9859	111.324	197.613	59.0458	24.745	-49.581	505.255	113.827	95.7721	-34.6351	198.755	88.1342	11.16	124.203	31.6
77.1398	9.84562	20.5461	-7.13546	51.2482	16.674	226.904	56.2049	14.4134	50.9372	41.0061	-60.8582	67.7281	64.3967	119.467	213.198	42.0891	56.2906	53.6792	17.9006	-45.2028	9.91949	43.5449	117.714	-20.4355	158.621	859.542	11.6282	9.61041	198.192	69.2506	106.712	13.2482	89.0601	123.355	-24.9189	88.9736	215.949	83.2997	16.1461	-78.7367	442.213	106.708	110.361	-29.9319	201.569	101.048	4.20025	159.201	-27.4002
77.2397	7.33555	26.8714	15.0718	34.5833	7.99619	249.104	73.3414	21.4512	37.8347	48.7382	-19.1552	37.5669	63.4123	97.439	214.045	44.0115	44.8808	50.847	45.5421	-37.9808	12.4823	45.1771	92.6322	-38.9129	139.098	1119.13	12.0693	5.89276	214.851	50.3212	138.936	46.9859	71.4536	116.751	-3.78176	68.2201	171.108	72.3259	21.7601	-50.0579	345.433	74.9023	81.3988	-38.0786	280.095	88.0947	40.9136	95.3021	-15.765
77.3396	-0.721396	30.6154	15.7883	26.5108	14.4281	266.522	82.8721	20.0231	38.8118	33.4027	-18.2511	36.3773	53.0647	99.6741	210.385	47.2082	60.1612	67.8269	46.7938	-69.7191	26.2714	92.5487	96.2221	-54.037	175.25	1327.35	10.1844	18.6981	172.551	26.0466	123.496	42.888	43.7833	114.313	-11.0628	70.818	166.344	46.2705	39.8478	-36.0668	289.847	28.3167	113.284	-1.30809	282.755	53.1593	71.7803	127.588	-18.7862
77.4395	11.0011	19.7073	2.62224	30.2661	16.7555	277.099	55.2781	20.608	35.2248	22.9621	-5.4712	20.1592	67.1025	99.9245	170.679	29.2428	74.5808	54.3385	53.968	-24.0417	29.1167	100.749	103.016	-57.7874	171.384	1591.66	32.7903	22.0938	164.474	-1.51312	104.773	27.5201	24.8095	101.213	11.5979	93.5272	134.922	18.4151	24.5225	-9.73663	283.621	26.1931	141.878	-23.1534	213.982	37.2811	45.3895	132.96	-42.3659
77.5395	-1.51992	28.5369	19.0301	13.4037	9.67881	312.372	75.4758	49.4724	27.5579	24.473	-33.6338	23.3607	46.7501	97.8102	161.863	80.1328	61.2201	64.2823	18.8746	-11.7743	44.8991	135.73	84.5683	-64.8101	166.007	1831.96	32.2915	4.56684	157.564	17.6522	119.01	38.205	29.1845	77.694	15.54	83.7854	87.0268	14.8091	9.22975	-53.9974	229.546	47.2268	102.985	-18.9732	245.939	58.4301	96.328	98.8634	-44.8254
77.6394	-3.2806	37.6837	26.7328	-8.02871	14.7272	330.843	107.846	42.593	26.0151	16.8941	-6.89015	16.1615	54.2798	125.777	185.25	66.6864	51.0284	49.3661	-1.9028	34.1875	31.7973	111.631	66.3441	-94.2784	164.876	2115.57	22.5078	-22.8942	114.097	15.4443	72.5216	53.6869	43.8309	68.5679	18.4436	87.3503	65.2952	-2.08572	-5.83182	-41.1574	197.826	46.1905	88.7009	26.7566	297.954	53.5053	64.9431	99.0649	-19.3465
77.7393	-5.46979	-4.48365	15.5701	-0.854746	14.4926	347.369	96.3699	39.5398	21.5528	28.2542	-27.0133	6.55507	54.2833	156.161	127.264	54.4361	33.3855	22.6715	8.04365	27.6936	9.65471	88.8207	73.482	-62.5156	204.125	2213.22	41.0952	14.0166	53.0212	-3.61989	-6.74693	47.3645	39.3316	52.3417	41.2085	74.6298	43.526	-16.2696	26.2172	-11.1029	224.18	13.3088	93.6266	45.8313	158.593	42.5686	66.3304	83.8465	-46.9729
77.8392	-27.725	-0.274602	45.4594	-34.8372	7.81723	461.467	93.5898	53.5952	20.7703	29.4195	-48.6367	4.68089	59.0239	175.155	109.064	60.2253	25.9089	0.228779	1.13037	11.8604	26.9338	67.0519	49.071	-99.4315	162.406	2417.06	75.6529	53.5862	40.1632	-7.45961	-29.8282	61.4965	54.4452	63.5599	81.2857	72.1061	22.617	-17.5046	31.2023	-60.0703	171.902	32.0688	114.136	76.6674	175.774	72.884	27.7732	112.344	-17.4198
77.9392	-46.0435	7.15479	52.4191	-49.6125	-15.879	558.168	91.0537	32.1596	10.2738	18.5157	-28.1553	-16.2492	69.8935	257.079	110.752	53.5381	50.8077	43.2099	-31.7122	46.4319	38.0598	83.2612	37.2764	-118.068	137.839	2625.99	39.9704	0.72449	5.32149	7.27262	-43.0715	74.1371	-4.87477	51.6294	102.925	61.4057	17.6396	-7.26379	2.57243	-35.4055	166.136	25.3157	60.1339	3.456	250.286	67.7959	38.5836	115.212	-24.2754
78.0391	-36.8596	7.42744	49.6669	-42.266	13.96	608.871	90.4565	29.8017	12.8615	24.0912	-40.9456	2.50087	80.0971	303.094	93.6736	42.2427	21.6651	15.414	-10.5031	12.4466	20.5398	68.0648	38.6031	-125.513	143.945	2756.85	27.9498	18.1307	-10.6552	2.7737	-53.7932	81.7441	-10.2496	70.7235	119.145	49.2113	36.8188	-58.3294	31.2085	-37.7975	170.3	14.0746	150.945	-12.0979	216.083	75.877	37.6781	111.615	5.14687
78.139	-40.2656	11.9152	47.6683	-32.4716	1.87184	706.699	90.2144	34.6414	25.597	42.5493	-37.5363	0.266855	76.76	384.003	69.054	48.152	20.2673	12.1255	-27.1584	11.2901	29.5179	51.7817	33.0466	-80.3189	137.144	2735.96	67.1818	60.8233	45.7062	-16.9105	-14.6514	100.758	-13.1591	69.9624	95.6727	35.9459	26.0159	-68.8177	18.8801	-22.7489	169.468	73.7082	143.467	-21.0247	190.673	37.7866	32.311	117.438	-4.78528
78.2389	-34.7026	4.82119	31.2235	-14.9346	11.6589	761.889	105.858	56.3229	25.9139	60.1478	-24.9255	-10.4262	85.7639	427.006	76.6879	55.1919	12.8231	28.5698	-2.11083	1.67882	13.4858	26.9661	55.8837	-71.7038	124.899	2663.72	82.7758	80.8777	72.8332	-5.50254	15.4204	85.939	-23.5939	89.3464	86.0472	54.64	39.1198	-44.8002	0.478441	-23.4424	161.719	35.1376	150.613	-12.6001	245.092	37.3597	48.3734	133.522	-1.85184
78.3388	-15.0953	1.92927	29.6088	7.20471	25.7789	807.621	97.6356	41.2376	43.7737	16.9829	-26.5591	-5.54944	64.5475	478.08	86.9752	18.1991	28.5009	34.1629	-8.28445	-29.0536	28.2077	53.9787	64.6839	-49.6383	134.961	2475.66	126.164	38.4212	0.18968	-8.79655	-27.1124	70.5195	-34.6638	60.5467	84.5404	40.087	56.8048	-60.7751	20.298	-15.0554	129.685	18.8954	147.04	16.2308	213.871	74.9257	27.6677	161.727	-20.0833
78.4388	-2.839	3.37414	33.134	22.3091	41.228	809.142	90.859	35.1063	38.2507	18.1256	-15.2029	-3.94444	88.9717	559.997	81.8552	13.2579	59.2925	47.9165	-15.633	-19.4188	37.5639	66.3853	98.7718	-61.0988	119.093	2296.87	85.7644	-18.2969	-47.121	-6.82359	-46.5774	89.4758	-28.4765	63.4674	59.7782	50.1647	67.338	-32.2105	16.8283	-25.8107	106.994	-11.7696	85.5367	78.0242	191.464	104.511	22.6916	115.977	1.70821
78.5387	-9.39988	18.5576	23.5225	13.7295	47.2195	820.274	105.014	38.6771	38.0933	26.4457	2.8374	-13.1017	88.036	674.836	79.4667	21.6014	13.5355	16.2795	-16.4937	-23.5518	38.3625	25.3561	73.3828	-40.1101	93.7005	2142.12	116.525	-23.4612	-28.0751	1.68595	-5.02951	58.0478	-33.2884	105.098	77.4582	41.317	93.0307	-40.7187	14.8449	-23.4031	113.083	12.1715	114.246	64.8616	119.772	100.192	23.6846	134.681	-33.0687
78.6386	-12.6626	8.62202	22.7358	7.57051	26.2841	805.935	113.724	38.8086	45.4224	-18.2164	23.3007	-13.2587	54.2955	650.613	82.7091	-5.0006	7.40822	20.2566	-10.0119	-13.4046	25.9001	4.99233	89.3739	-41.1512	67.3531	2003.41	145.632	-35.8649	-102.195	25.1846	-50.806	68.2238	-33.1338	98.378	86.1008	19.2443	107.988	-20.1198	1.51543	-39.0564	80.0402	6.65643	92.1145	70.3089	196.135	121.04	61.8954	135.585	-3.78543
78.7385	0.196209	21.2183	10.635	22.0928	41.8796	710.582	94.7504	2.2448	1.04577	10.1449	23.884	-7.73436	76.6063	544.832	94.229	6.8841	30.2838	13.8126	18.4525	-41.4842	12.6722	30.2746	90.8953	-40.1259	92.1021	1867.22	148.727	-28.816	-103.457	13.1782	-19.8799	94.5701	-34.6556	99.3399	78.9025	48.8986	135.688	-26.9591	22.7079	2.69758	41.9673	-6.91127	113.94	25.4147	181.741	118.21	66.0438	165.674	-19.1573
78.8385	-22.7213	-5.84816	-9.39765	41.3561	23.5463	614.34	62.6321	4.45201	0.597412	18.9901	-0.0279779	-10.0087	91.8741	480.942	48.0416	-3.59346	14.4474	49.1083	18.8985	-38.7055	49.388	-2.04417	117.058	-22.4939	84.2156	1733.94	133.425	-7.5509	-12.538	-21.2271	11.3929	113.665	7.82165	69.8962	104.738	37.7541	105.234	-31.3331	-4.33543	0.944462	39.3283	-15.1405	110.438	18.659	81.5477	131.433	68.9965	190.221	-10.2822
78.9384	-28.2035	-10.6867	-0.494804	40.2015	20.9611	526.48	46.5333	32.0391	-21.1228	17.6561	15.278	1.74342	76.405	391.203	53.4562	-9.73464	10.8074	27.5652	2.09616	4.14109	49.591	5.7481	100.712	-36.8032	80.8169	1567.46	161.128	18.8827	-36.6483	-22.1475	-4.57465	96.1928	111.165	44.958	112.961	43.6897	117.613	-58.7955	16.1361	-8.31366	50.8823	-21.0579	121.895	23.3413	22.7703	117.874	61.2607	179.819	-46.4523
79.0383	-21.7423	-7.21191	13.7989	39.9764	12.8171	477.436	39.8919	40.9579	-8.32212	56.3548	7.86852	0.37858	63.1419	343.774	25.5216	7.16256	7.57742	33.6102	61.8457	-24.7895	40.5913	4.17095	99.2531	-11.7843	66.6947	1445.65	184.341	11.8001	-20.5973	2.08698	9.26207	57.844	120.052	64.4038	65.8282	34.9314	121.311	-75.0846	20.8994	17.234	30.0239	3.23635	89.2324	-2.09923	8.80089	102.194	56.6403	183.276	-20.9393
79.1382	10.0229	4.48373	19.206	48.2733	29.3122	469.789	75.3938	44.065	23.2404	21.5997	39.7418	-11.8969	68.3595	335.958	33.2669	7.463	-0.811689	24.2853	113.774	-22.4224	-8.49149	-8.13586	98.2246	-15.2684	72.7652	1370.82	161.103	-4.9543	-74.8992	20.8706	-31.0268	86.1024	144.149	80.6648	83.9259	26.5489	131.088	-52.697	9.94502	6.38084	43.8702	35.7544	75.3525	6.23795	20.9792	112.672	41.4457	184.919	-25.8423
79.2381	26.0323	11.6996	3.36301	81.7999	31.4496	445.609	93.302	27.3925	23.4795	44.2248	7.01892	-3.77433	77.4815	309.151	30.2845	20.6046	0.607283	39.5669	120.984	-7.40484	8.41514	-34.3177	64.6345	28.768	82.708	1333.62	206.883	-5.61576	-44.998	0.766084	-9.0963	80.5174	173.281	108.822	83.6085	48.4172	250.531	-74.9818	28.1999	26.747	32.9871	31.9389	70.0613	7.30153	-2.47278	78.3676	67.5496	206.751	-22.5516
79.3381	-35.2762	3.07849	-11.9548	19.1628	-1.25091	397.169	123.649	44.6594	3.40326	24.9641	-11.2884	-11.0068	57.1415	264.49	46.5772	63.9403	19.5544	26.5538	62.9877	16.2968	29.9183	-18.943	56.3039	-10.5224	82.6392	1221.39	170.119	-51.0476	-55.5842	12.0114	7.19255	61.8213	171.073	124.312	75.8808	11.9656	267.561	-66.2701	-10.7784	28.5432	68.2366	39.7579	28.4144	-35.3716	21.2232	71.6448	77.873	186.45	-4.22598
79.438	-6.4656	-1.64071	-7.99361	37.3251	6.01326	367.076	114.927	32.0448	15.512	33.4745	-5.36763	1.20919	59.789	248.128	37.2819	32.5263	27.0746	38.0519	56.8346	10.1893	31.3179	4.41226	43.343	5.14948	106.776	1158.62	248.392	0.851354	-84.2579	-11.4513	-27.3191	64.9525	159.557	73.4552	64.2672	5.09647	217.887	-60.6013	-23.9655	15.7796	52.0315	14.2699	59.3976	-38.0684	32.074	105.118	57.3289	161.037	-21.1999
79.5379	-9.03825	-0.49943	46.5885	26.8679	26.6846	362.493	105.035	22.2902	47.1343	40.2768	-3.17695	3.06964	49.81	244.02	45.8333	29.9249	55.0353	54.8259	67.2893	2.85771	12.8205	16.6538	44.9939	2.05567	98.822	1108.59	358.974	-2.66168	-38.5255	-7.41608	-15.1389	61.9709	189.672	50.4082	45.6231	-29.5895	194.651	-70.1012	-3.6273	6.72299	47.2591	8.82165	77.9634	-34.6827	-15.4505	121.486	78.4076	166.059	-29.8337
79.6378	12.5139	9.74321	14.2933	68.0143	34.2289	353.392	99.1878	23.1881	40.6535	32.5355	-35.6373	12.3016	44.7992	224.97	28.6121	32.0827	23.7915	35.6376	35.7999	28.5555	7.79749	81.4832	46.2929	-5.13638	106.68	1004.63	546.016	63.7168	-112.874	1.01492	-32.1051	60.8628	139.721	74.5302	56.8905	-9.39939	165.779	-61.1718	12.341	15.5382	35.3498	21.1592	59.9537	-21.6854	13.8329	118.802	68.4175	149.745	24.7632
79.7378	40.8762	9.59751	9.59591	76.083	47.705	308.584	104.659	10.7028	65.8443	45.6814	10.4769	5.43522	43.4726	178.626	62.6933	60.7985	31.1421	57.7622	37.0194	-6.60931	-8.04376	81.5212	37.6968	16.5197	92.43	990.716	761.216	114.673	-70.9341	-4.12353	-8.62602	67.2773	128.462	89.8251	58.3879	20.493	175.616	-25.4538	6.4354	13.0165	6.30303	5.1382	90.7303	-16.6449	67.4843	122.677	51.9192	145.023	15.786
79.8377	22.0252	3.08207	9.61939	62.0927	18.5394	310.637	110.01	4.97002	82.7189	37.8528	-22.026	7.05052	53.2842	179.165	48.2003	41.4805	36.7835	50.51	24.9961	-10.1243	-9.29351	57.4174	42.4464	-22.1908	81.3924	917.801	1022.86	148.646	-92.4437	19.6692	2.29857	40.1109	33.4209	67.2679	57.0826	31.6366	217.528	-6.25972	-8.60502	-9.15775	37.4107	4.2135	80.0119	-31.9527	44.6216	127.364	99.8646	200.041	4.39224
79.9376	39.3498	9.5771	11.5364	67.0489	64.7745	281.407	98.8533	15.7903	77.1003	35.5908	-38.1687	8.21229	47.88	174.924	30.3214	18.9483	45.276	54.4626	50.4034	-20.5464	-18.873	41.041	54.7232	21.9996	111.413	878.771	1311.96	165.992	-62.0272	2.23282	-9.42042	39.3698	73.8152	78.4512	97.0466	5.98981	218.331	1.60787	-18.8746	-24.2091	8.06628	67.9814	92.7834	-25.6998	17.9973	120.146	101.192	211.96	-12.1491
80.0375	10.3775	10.6833	24.4596	78.621	42.1912	279.091	110.778	5.53372	111.757	54.7336	-23.724	15.5618	43.1572	143.165	42.1616	44.5502	37.2882	49.26	-24.8264	39.0229	-5.90607	56.3283	35.8637	-12.1059	98.3864	824.259	1566.86	144.888	-45.4912	21.2854	19.5764	65.9983	78.2202	52.5879	116.624	28.183	213.323	-14.7536	-34.6844	-27.2635	-1.78336	55.7744	168.301	-40.3763	28.612	109.19	82.9417	200.179	-12.4456
80.1374	25.7614	19.0427	16.6059	92.2833	47.479	302.48	100.429	23.6084	96.0268	52.8782	-10.2969	4.07097	16.9625	140.711	42.4392	29.0333	29.5917	44.4189	-17.786	14.3039	12.8624	41.8909	32.2958	42.017	92.3428	746.296	1566.67	172.768	-74.5457	7.12326	9.8167	68.7856	70.3429	49.1851	109.391	38.88	262.774	-39.9363	-28.8909	-52.9584	10.1301	5.21756	295.149	-69.4639	8.29505	74.8219	117.948	166.147	3.08712
80.2374	17.0454	22.742	10.6148	90.008	43.6711	285.129	93.4352	31.0319	102.602	65.1111	-29.1499	0.106369	8.81584	127.285	17.1032	21.1192	57.8334	52.3058	-16.6544	16.2413	40.6376	59.7216	39.5573	39.7007	83.3463	708.239	1490.1	138.5	-80.7148	-14.4206	-14.569	90.5163	111.855	42.8046	97.4318	41.1764	283.645	-21.7956	-32.3897	-48.1815	-9.33347	-28.2105	295.031	-30.604	31.6006	63.9333	114.017	253.391	-13.4164
80.3373	-2.61181	26.2038	10.2761	73.4755	36.3506	260.75	104.961	52.759	134.74	52.7793	-18.4628	0.901633	13.4625	119.487	54.0634	8.88969	-8.6106	-11.0037	4.9577	15.6504	43.5873	17.4118	0.913521	22.4142	68.8051	632.552	1330.99	95.1623	-76.0195	47.4999	-4.57815	107.095	119.636	16.1297	89.4875	21.7793	291.411	-44.9037	-34.069	1.90467	1.98788	-14.6076	267.312	-65.2075	-25.7278	56.062	112.166	266.647	-27.7963
80.4372	28.0737	34.233	10.7317	83.1369	40.1738	258.923	91.6505	27.1686	133.602	53.0582	3.49164	11.1012	18.5937	109.775	35.9849	31.1573	5.44604	-16.5672	-14.3025	27.4004	38.6309	25.1104	4.62299	4.00837	47.2396	621.92	1227.69	99.6066	-42.8467	45.7572	19.236	110.467	118.516	-1.85642	60.9042	8.52455	308.663	-67.2982	-43.8684	-24.5259	-22.9508	-35.0013	261.152	-36.1391	-31.0802	23.9783	132.566	291.187	-72.8824
80.5371	2.83461	20.4706	-4.21049	69.4169	23.4211	256.883	108.398	52.574	122.639	54.199	15.9409	24.5383	7.44273	102.364	30.986	35.9885	-12.9811	-8.17657	13.8572	25.2535	36.1108	11.7751	14.0828	13.0163	52.4085	584.606	1148.21	99.8675	-62.9169	23.3831	25.1562	153.178	102.264	14.1827	67.1399	-0.711522	157.792	-90.0832	-28.8875	24.6	-1.24123	-48.8777	238.015	0.154029	-3.17029	16.8381	190.226	211.659	-30.1786
80.6371	17.3307	22.4578	-4.3222	66.8432	39.3726	232.376	84.6836	33.7551	119.422	40.5738	-28.9579	10.0364	11.0873	102.703	15.3248	60.7889	4.15525	-1.5373	2.54846	8.65141	23.097	17.8004	49.4306	5.40836	90.8492	548.309	1048.16	70.5957	-71.9521	44.1773	28.1217	144.279	148.79	5.64527	65.7474	0.214314	151.31	-75.0003	-23.3266	-12.6406	0.169907	-46.4242	206.898	-25.7166	-11.087	12.0394	130.173	222.264	-45.9716
80.737	34.3475	23.302	5.32752	67.0301	35.243	214.667	95.7581	76.014	103.339	66	-17.4318	15.7051	19.3289	129.279	36.5643	67.7325	-3.39868	-14.2991	-4.16409	8.45456	31.668	19.0441	74.9447	1.58322	65.365	560.081	959.74	65.0303	-57.2578	33.8563	10.6685	132.331	142.879	45.2553	44.9169	-8.61219	166.786	-22.3808	-46.6088	41.3596	-31.3483	38.4244	198.795	-3.74665	32.8592	44.911	106.476	237.716	-76.4138
80.8369	47.8329	36.3088	-10.6921	64.2588	37.0251	200.805	106.609	53.1955	97.3523	58.5449	-39.1647	7.37264	14.09	114.228	37.4451	55.0121	-6.79882	-13.0012	19.5244	9.952	47.6114	-5.23761	133.411	15.1437	67.1802	499.942	912.351	81.4671	-48.1187	3.97497	31.9707	145.98	133.011	61.5691	63.7634	14.8683	139.275	18.5689	-18.0268	21.5578	2.25555	-2.25158	206.645	26.7643	12.8479	27.8831	71.4566	320.067	-44.2148
80.9368	35.3961	26.2939	-2.31738	45.889	57.0598	186.32	90.7391	50.8651	232.512	43.7771	-33.3316	17.5949	18.0459	117.688	43.7093	41.8843	-2.16714	0.092814	-6.43533	36.9339	36.2942	21.1446	119.586	19.0918	73.6437	501.774	831.627	55.2353	1.14497	0.776942	84.5226	141.399	133.908	55.377	40.9548	43.1671	126.601	4.58927	-10.0802	31.6901	-23.6413	27.3207	237.448	40.0444	41.1672	33.6125	-4.80977	385.533	-24.9706
81.0367	43.8344	33.4089	-21.1209	58.6981	45.9074	173.436	106.348	28.3711	230.174	50.0785	-49.1355	7.43198	17.6647	79.7447	39.2405	43.0508	7.23434	8.15814	6.90299	14.8385	17.0912	16.1229	109.216	16.8414	99.0224	489.627	792.935	91.7011	-40.4134	-13.6257	11.2608	131.318	109.212	44.9083	45.8271	49.4332	112.318	-24.3146	-26.6874	2.52028	0.485784	27.842	228.772	45.5658	17.5248	46.4366	34.3527	357.337	-29.1841
81.1367	41.2093	8.63664	0.455953	58.8906	52.1652	179.814	106.031	32.2343	238.247	46.7017	-65.2839	28.6944	29.8026	87.4063	54.6748	53.0435	26.5266	17.2827	13.2318	56.1551	9.4501	30.5393	88.7354	29.8277	84.155	477.268	760.86	74.9241	-14.6531	14.727	51.1771	140.987	118.245	61.8097	83.0365	26.6799	86.7172	8.26163	2.89887	2.92917	52.5894	19.8783	254.321	20.6854	-10.5806	95.3226	17.9601	357.213	-1.70684
81.2366	34.877	19.7886	6.16059	52.8254	37.7079	137.585	108.681	22.7847	341.829	47.4784	-60.6342	3.71852	20.6111	67.9158	32.4339	58.183	15.2428	10.7278	-4.11299	0.353805	13.4473	53.4318	82.5768	6.07925	78.956	475.579	703.497	54.2709	-18.658	6.77916	81.2253	159.135	115.001	33.8379	80.2097	39.5845	129.001	-19.9849	-5.30075	-24.7266	23.0549	42.3041	277.052	20.3139	-21.1214	62.3891	8.28798	377.151	-15.5241
81.3365	17.0219	11.5308	14.7694	45.5082	27.4007	139.097	109.472	23.8152	459.684	59.3886	-5.06462	8.09425	29.8305	72.276	48.1596	57.607	11.4539	-7.05046	-26.7926	22.4062	14.6527	48.4208	105.134	22.8879	68.491	496.491	645.626	59.0444	-32.6316	2.98133	61.538	122.075	103.388	67.1985	87.1341	64.2017	87.4398	-2.1707	5.7547	-18.1581	44.5065	43.6283	302.593	40.1195	-9.38412	70.457	-35.7916	416.348	4.85178
81.4364	63.2381	16.6363	4.28904	53.9999	43.5565	99.2567	88.727	7.42897	561.552	42.649	-11.0965	4.23254	18.8319	48.7116	28.3014	59.1653	-0.507482	-15.8043	-24.4901	16.5275	11.8325	34.8128	118.918	-13.7756	94.8224	453.687	606.667	68.66	-53.5399	5.77482	54.1469	121.099	115.856	51.7585	88.2547	56.4085	106.596	5.10149	17.1092	1.51608	37.0505	46.5585	306.352	62.4973	-26.5591	55.407	-18.0747	401.576	-19.4739
81.5364	63.6184	12.5433	0.712515	73.0216	38.8827	100.1	68.9023	19.9236	636.725	49.9936	-0.58622	-3.50443	33.2375	53.4508	25.9847	29.29	-2.378	-21.8096	6.19465	4.57928	29.9927	12.3158	121.415	-1.70379	113.422	455.573	594.001	75.7695	-45.0318	2.78788	43.5316	118.418	90.4199	39.0862	93.1618	56.341	68.6075	26.4616	-1.48404	38.6248	25.6613	20.7026	339.605	24.6405	-15.6526	54.507	53.072	410.069	-25.9639
81.6363	44.021	22.9826	1.72447	61.4546	34.6029	113.103	85.9899	30.9092	569.24	82.7102	10.2315	0.216005	30.2346	49.5222	28.6483	46.242	5.20938	22.4561	-3.98381	36.3307	7.65727	40.5413	138.313	-4.63068	89.5321	445.658	585.293	88.1222	-25.5302	18.8198	61.1777	124.49	104.494	40.4711	115.06	53.0155	63.2906	11.6173	1.4546	64.0609	21.4566	48.1097	353.007	52.3868	16.9165	39.0697	80.6072	461.274	-5.08457
81.7362	20.9779	17.48	8.48494	18.1544	31.103	101.467	76.6486	41.9142	472.589	73.625	-42.8327	11.1178	41.3217	38.8368	25.6742	57.9924	17.6911	34.2741	-31.1506	31.7482	32.9861	46.1442	162.187	-5.33585	91.2687	420.104	549.596	64.8795	-27.3777	32.374	68.6771	105.874	122.17	13.5426	113.398	52.043	30.289	42.7598	-13.5534	47.3639	60.5466	6.79085	403.66	55.2043	15.9073	55.1286	71.5066	447.053	-18.3727
81.8361	9.8626	4.83347	4.4743	19.5438	2.49193	113.857	91.3048	48.6943	462.034	65.4486	-22.3058	35.4232	19.9392	70.2203	38.8447	47.8961	12.9807	47.6048	12.4495	69.0595	29.0469	48.6705	154.829	5.11865	113.163	391.333	503.645	45.3975	-20.8529	16.2123	56.2451	130.63	154.246	69.8722	124.859	47.2445	47.3194	23.6747	9.0862	30.4524	52.4833	9.73567	411.322	24.9367	-1.45204	32.7492	91.3636	434.561	12.385
81.936	20.6621	19.5049	-8.33139	18.3174	9.07205	117.403	100.247	46.1285	410.413	76.7167	-26.8842	9.6333	48.1211	50.3088	54.1427	52.4779	5.19491	22.836	27.101	12.2054	2.31528	64.2591	138.853	1.02502	122.234	381.481	436.703	38.2683	-15.7718	20.8833	51.5896	136.072	131.36	35.1957	133.865	37.9171	48.4837	21.4114	-18.9983	23.5358	52.6646	40.1939	434.339	41.6962	-1.59979	35.5519	51.1208	518.94	-38.7646
82.036	7.14206	20.6375	16.6538	30.4844	-1.34694	99.3073	102.912	41.0144	394.144	64.0861	-26.7433	21.9541	45.5132	49.1386	50.2779	36.2561	-5.79224	11.3421	23.1252	11.9913	-8.34703	79.4189	118.243	21.757	101.428	370.627	465.521	35.9096	8.21393	29.9409	79.4971	154.447	120.976	63.284	136.012	35.7117	43.8105	31.9208	-2.01098	4.19232	18.9229	30.6559	492.407	57.968	10.7647	85.1037	70.178	566.578	-16.7806
82.1359	37.724	39.9592	39.788	41.1882	7.58906	92.0784	84.1254	31.3447	370.586	76.2148	-56.4913	13.6223	32.5869	67.4812	18.2588	33.9441	24.9028	37.5226	11.6903	6.45823	18.2238	98.5564	127.443	14.1586	97.3311	384.311	487.857	25.5575	-15.2244	11.5447	111.918	146.629	141.01	62.1778	107.883	44.1864	14.9393	6.99597	8.8874	19.8572	51.996	30.4732	463.993	28.3525	11.9677	57.8408	66.2937	561.034	-15.9961
82.2358	33.0127	52.6827	18.6227	37.734	6.65537	106.864	89.8582	43.8772	361.658	41.3698	-17.8295	34.8448	7.8132	80.6298	48.2189	19.3327	27.6461	45.1352	-10.9788	-37.8244	49.2472	94.451	111.039	-12.3978	112.611	298.267	436.699	45.9892	-28.6979	25.7592	74.1313	163.172	139.65	24.1368	105.599	51.233	26.6753	20.5324	3.80436	55.6554	23.0186	30.0404	554.795	39.1008	-26.8003	66.3021	51.6875	556.341	-42.8721
82.3357	44.2973	47.0686	21.4635	39.9759	8.29278	75.1386	84.8415	34.2126	420.735	51.6177	0.884575	33.8514	15.222	72.1903	39.7067	27.5311	18.9468	8.48531	15.5318	-27.7152	-3.86637	77.0405	162.048	0.347514	115.448	311.132	440.21	55.1978	-30.0537	1.97244	79.1525	157.346	136.459	46.6366	135.929	15.9708	24.9742	-1.39243	-5.65053	29.6436	11.8982	67.6554	550.175	61.5792	5.96271	44.4912	61.7462	598.762	1.33168
82.4356	49.3253	60.2353	23.5192	24.1641	24.2196	100.679	122.611	41.0743	389.481	51.2793	5.86705	17.39	18.0032	80.6389	33.339	19.95	13.8852	28.6074	24.4585	-23.9592	-20.5855	67.3575	115.529	6.41606	77.9814	298.409	423.762	23.6525	-21.6508	30.9643	105.266	179.586	140.978	7.87848	118.936	26.4619	17.4896	3.10393	-16.3999	-8.11419	9.75781	16.1812	580.193	49.375	19.4961	85.2093	60.6264	635.399	-32.3193
82.5356	37.5578	49.6219	10.8764	36.7603	7.3656	85.9516	107.263	41.5296	485.293	50.0349	1.04556	31.5377	15.8246	65.9787	48.5952	39.1923	22.7876	29.606	25.4518	-54.1988	5.93302	51.3195	121.463	5.90771	100.205	243.815	407.012	24.4403	-21.5717	0.265393	105.846	184.555	113.07	5.68382	115.641	33.1726	24.6281	18.797	-18.6191	23.7294	47.9549	21.7361	581.398	51.5527	-32.6331	57.7797	34.3282	649.128	-47.9495
82.6355	50.844	63.0548	-7.11069	45.8499	13.4678	57.8302	91.7232	31.2428	552.317	38.0736	-6.07975	35.6451	2.19968	34.0246	34.8354	46.3936	18.6828	30.1437	12.279	-10.4972	16.4307	60.4634	139.637	2.3632	107.25	284.286	409.684	19.4238	-32.9578	30.5861	108.594	187.739	86.8778	26.7521	99.4969	18.9648	-2.97361	17.2991	-5.00833	24.0536	53.6522	17.3509	573.561	74.8846	5.72252	71.7861	54.6071	677.355	-21.0114
82.7354	41.6718	58.9309	9.29136	23.7316	10.2946	58.9965	92.8663	42.0613	525.652	44.358	21.5648	42.2545	12.5815	45.3256	32.9892	48.5418	12.9619	8.6986	8.86919	-20.7922	63.5006	23.7248	247.429	-5.60018	131.727	272.407	400.159	17.3553	-10.7463	8.87178	94.0821	146.666	127.362	47.3166	147.892	28.47	-4.34827	22.8858	9.57949	37.5111	32.436	3.63683	582.357	70.8327	-13.3555	49.4006	62.9384	624.696	-4.1815
82.8353	48.5782	47.8012	-9.90729	25.1466	20.6961	61.9021	102.391	48.7761	535.622	37.4354	15.3848	31.3112	23.1298	50.8419	37.6382	59.8822	-3.54177	5.36191	7.0624	9.05813	98.8878	34.8316	287.446	24.673	182.434	262.098	370.696	0.480592	-26.1699	29.2255	87.516	148.585	166.914	47.7932	154.249	17.4291	-12.1944	40.6948	1.18606	15.7882	43.0047	-3.93593	574.867	80.2832	-1.39488	42.0928	50.4043	600.872	-9.38152
82.9353	37.5466	42.331	-10.4224	38.515	3.17627	51.9323	93.6946	24.318	544.315	41.9846	-22.8212	24.2121	28.2769	42.9968	34.9027	49.7107	19.2626	20.4234	-32.0539	-5.21185	123.72	44.8626	352.612	16.6161	139.716	221.571	404.822	6.63476	-33.6417	36.6422	87.9005	172.054	139.47	25.0663	143.159	4.34835	11.7394	27.7562	9.36477	3.48655	46.2447	6.77338	623.325	74.1074	-22.4217	26.0742	46.2104	615.342	-29.4603
83.0352	31.4537	33.0178	-6.13733	27.5099	24.1987	76.8255	100.392	26.4032	468.632	51.9544	-13.4963	-3.22825	43.3644	63.0232	25.3083	63.774	0.469972	29.5839	-25.7481	-39.7926	96.6263	51.2385	422.077	43.9697	197.431	212.316	346.457	-9.75637	-24.0448	60.9981	99.6881	136.34	148.889	67.979	149.75	-0.783372	-10.0229	30.784	-4.79666	24.743	68.5831	1.50364	562.368	107.557	-22.1969	37.9654	27.184	601.865	7.06937
83.1351	25.0883	29.5568	8.38528	25.7665	8.49728	43.5105	72.899	36.8336	444.108	72.8518	-5.15568	17.3709	38.8173	49.1292	15.8862	30.6238	1.63559	14.313	14.117	-15.4847	48.0763	36.8873	437.613	12.1302	189.13	246.537	329.504	16.1371	-4.95933	60.2064	107.109	125.326	142.048	20.8208	127.943	5.30301	10.4542	44.2837	-22.5674	-5.98653	39.0965	5.21475	565.106	101.574	-14.6064	74.4005	24.1975	570.838	-66.0224
83.235	28.1896	34.2062	12.3651	21.7945	17.6727	30.1757	86.5174	37.1975	415.752	51.2458	-16.7015	33.705	35.808	42.345	32.294	51.2716	-7.72927	6.12336	-16.1582	5.0846	53.3561	41.5182	422.856	46.771	179.938	232.524	299.423	16.5838	-8.45158	37.8611	120.918	132.335	125.71	24.5282	137.13	1.48352	-1.70692	23.8583	16.0043	-8.03773	50.9987	18.704	496.926	66.4142	8.88968	54.1932	33.4094	487.984	-40.9654
83.3349	20.9587	40.7642	-3.33085	52.6926	24.7196	58.5424	72.9358	21.2495	363.652	61.9992	-18.1477	12.909	31.8694	46.2219	30.7871	53.6918	29.6702	21.0642	-36.4908	7.64018	26.6863	57.517	399.187	38.3418	163.962	223.31	338.223	22.5044	-6.4309	24.7824	133.928	101.015	79.4874	18.3733	106.657	3.08635	30.2619	-8.19758	28.1649	-7.2761	64.5239	-12.0395	475.153	42.7396	25.2631	9.28176	38.0492	464.333	-49.2644
83.4349	39.8559	39.2128	-3.85398	76.3601	22.7978	49.1572	82.3971	27.2743	359.094	62.1542	-33.6666	19.2666	25.9488	74.553	30.8531	38.4257	49.0041	31.4269	-29.9502	1.44741	30.2905	32.1583	356.014	59.6168	151.906	215.758	348.173	27.9563	32.7219	21.4388	136.714	85.0402	128.95	36.926	101.169	21.4849	33.0585	3.67806	13.0863	7.15905	85.3977	22.8928	459.704	48.4208	9.96229	55.697	57.7407	439.303	-47.3606
83.5348	78.2203	25.8834	7.33908	78.6103	10.4235	34.2962	78.0691	41.695	325.101	45.0642	-14.5637	41.174	17.0687	73.7736	29.8313	42.448	28.193	-9.78426	-14.5968	23.3198	49.921	47.5453	321.719	26.747	136.717	208.418	329.489	6.20265	16.9052	16.4698	132.39	97.4181	88.9323	38.6415	141.325	6.81281	12.721	-5.92207	-3.56672	10.6589	113.066	12.248	415.971	48.7747	1.61233	47.5454	42.7453	403.39	-27.8777
83.6347	183.071	21.6211	-7.49659	70.9227	32.2536	18.9476	75.6427	15.7713	326.074	42.2557	-60.6264	52.9816	9.74084	48.4005	85.9892	58.3877	62.2592	30.8834	-20.8671	6.38565	52.0187	42.7105	281.237	45.6446	106.013	254.606	345.411	0.800529	47.5829	31.7963	111.873	81.8113	99.9461	60.1831	114.175	34.3485	13.245	-18.8182	0.514532	-21.962	89.2488	-9.71722	379.512	32.3829	-4.04205	68.1642	23.148	379.385	-27.8472
83.7346	286.276	22.9479	-1.80882	73.5835	71.5944	22.3042	77.465	16.3713	301.491	39.369	-57.2534	67.5963	12.2644	52.6281	134.178	56.035	31.9683	0.862787	-25.441	40.0436	102.397	20.1716	284.632	38.3704	114.303	214.292	338.527	34.4656	31.6539	66.8591	85.7421	99.2731	82.3109	58.4319	157.124	12.3957	27.6648	-18.4314	14.5543	0.181456	105.078	-0.236132	395.078	51.4631	-29.3819	89.6479	30.1172	374.201	-53.4715
83.8346	410.538	2.72068	43.0327	90.3274	66.9725	28.6236	85.6283	10.2158	281.663	34.9348	-46.4622	56.8216	16.1897	45.6637	135.44	86.3976	28.1634	8.05426	-53.7072	25.805	117.603	30.5358	255.026	38.5429	87.4852	201.793	329.769	16.1878	125.016	43.7109	93.5314	123.639	96.1728	57.2288	174.167	34.8973	11.9134	-6.97168	6.5956	-34.1811	131.145	23.453	374.27	36.1736	-13.9685	71.3759	46.132	340.179	-26.2834
83.9345	509.167	10.9628	13.8858	87.6679	105.957	17.4495	53.447	13.0611	278.837	-1.92684	-75.6672	59.8751	6.41381	50.5785	175.168	70.0589	26.2598	10.5397	-32.4437	1.11832	127.528	14.88	246.416	4.92746	94.8692	183.102	327.264	20.4473	65.6368	39.2052	70.8298	96.942	66.1235	32.2873	163.157	41.7862	15.385	-7.95774	0.654322	-43.4033	121.316	-6.0724	373.207	52.151	12.1768	80.3895	50.2691	324.276	-64.2131
84.0344	577.705	8.99978	-7.43907	77.7031	101.244	34.9009	69.0065	6.84002	249.492	13.6409	-63.4629	55.0714	-4.0465	74.4759	194.798	103.551	44.21	15.866	11.9134	-0.785078	87.0397	10.0656	236.54	31.7035	109.029	180.794	283.928	10.5576	91.9992	49.0426	58.5696	90.7857	52.1851	60.1317	141.312	30.6523	33.5983	-29.7959	11.9777	-11.8451	143.504	11.8974	339.298	64.082	-24.7453	72.6973	55.0183	309.811	-44.5776
84.1343	640.141	7.39346	-29.0839	87.6205	77.8479	18.5263	82.008	-4.6966	258.798	14.4897	-37.8206	74.1642	13.7371	70.4709	194.378	105.222	36.055	22.7368	10.5532	5.31399	73.5322	15.0742	197.049	15.0228	119.482	217.345	231.925	-6.89561	132.419	44.319	113.856	82.102	77.5944	68.1167	149.165	20.1307	-1.14515	5.05915	13.4547	-9.00833	140.744	47.228	289.034	80.8899	-31.7482	82.4368	54.89	266.006	-36.0351
84.2342	655.14	0.26932	31.3522	79.1633	81.0421	26.1629	76.7874	9.28266	310.335	16.6647	-54.3576	66.0013	16.8447	74.452	223.597	90.671	47.0564	39.5403	-14.7804	6.73071	42.0244	35.6966	187.527	-17.346	142.413	225.493	223.274	6.57334	112.162	48.0796	121.624	97.7306	71.0658	53.8864	174.907	23.9306	-21.7207	52.9927	25.7839	4.79403	130.429	35.1279	232.295	217.703	38.4735	59.8624	95.4535	159.197	-8.55701
84.3342	631.212	11.5311	25.7566	104.686	98.2607	22.5377	109.243	-10.796	296.074	11.9119	-31.4178	58.4675	8.42615	93.6961	216.402	84.2739	37.4238	39.8895	-42.2263	14.7867	45.7713	20.7856	154.333	26.2874	129.563	196.334	211.849	35.8653	167.558	56.6527	132.876	41.863	33.2643	111.053	149.326	12.2859	25.6719	38.8649	-6.98187	-10.2339	138.087	6.16543	201.211	285.54	-8.17853	54.7569	97.2188	162.14	7.46059
84.4341	571.669	20.0861	-7.92145	94.296	94.1725	23.9322	196.101	-1.2734	283.9	17.47	-50.8545	25.6747	3.00167	93.522	195.573	71.288	13.0828	30.4487	-9.90863	-12.5332	20.4008	2.6463	157.488	13.9079	145.471	206.597	240.02	28.0791	209.685	-1.399	166.038	34.1775	62.7589	212.194	122.361	-19.6299	54.3185	18.7364	-15.7957	-11.5397	110.757	17.1967	212.546	380.602	-19.7554	31.3806	73.3391	176.91	9.78276
84.534	469.692	13.2719	-19.9322	52.9791	50.6869	25.704	300.554	-11.6381	236.408	26.8649	-70.0123	28.415	14.1283	75.7205	213.9	88.9445	17.1502	34.0375	-17.6832	43.3975	1.47219	-1.12809	162.203	15.1111	155.173	198.914	264.259	1.4771	176.656	43.9462	160.804	37.4619	62.6913	311.235	133.279	-5.22716	22.161	38.883	6.2243	-8.46578	113.267	16.7195	196.07	461.599	2.19546	38.3459	45.8957	171.434	-14.194
84.6339	432.144	27.2721	-14.8367	67.7447	45.4317	17.1102	373.876	1.53745	232.266	33.9262	-36.4706	22.7588	-0.636063	67.219	208.294	100.406	-2.5034	12.1385	-9.71093	37.3692	-0.225406	-26.2165	124.681	22.5713	136.809	195.457	224.215	45.9519	157.193	34.4436	164.708	46.3653	77.276	376.272	132.659	-29.8853	15.0112	-4.01111	2.52434	17.3767	89.3216	42.8939	139.537	512.975	8.65952	40.2064	39.3008	132.113	48.1108
84.7339	373.891	17.1897	-18.0654	55.7165	24.8809	21.6669	515.307	26.1165	220.165	17.9885	-48.3689	35.4212	-2.87748	104.718	190.072	79.3363	5.97046	18.8399	6.57665	44.7131	29.8612	-37.768	172.673	-3.16256	148.931	197.709	236.556	36.9365	179.112	16.6275	180.585	33.6225	86.8558	288.101	140.469	3.8741	50.7026	21.3583	-23.6512	3.04414	87.1377	9.46092	158.495	582.544	-5.14176	66.3409	49.8267	152.352	-10.6317
84.8338	332.838	15.5649	-18.043	39.0408	17.222	24.9233	601.988	38.2187	202.95	24.2102	-81.3238	27.5189	2.54905	100.617	175.671	87.8876	36.983	42.5706	3.1894	80.0748	19.5991	-22.7118	148.382	-13.3165	125.433	156.81	273.204	63.2397	170.679	28.2761	176.06	46.1907	103.027	230.757	123.073	14.1372	91.2826	-2.0078	-8.80721	9.34139	112.814	22.8508	181.544	619.195	-32.4691	80.967	54.4279	151.781	-31.1209
84.9337	305.157	0.10317	-11.2783	27.533	13.3185	29.4582	699.55	21.2442	194.638	11.2218	-37.4398	26.8523	14.4946	86.6143	170.727	92.9308	59.7721	111.86	36.3065	5.60158	27.3567	-20.1958	135.674	-5.60035	113.26	182.17	219.717	39.1931	173.828	8.93124	191.14	78.7973	97.173	211.397	114.55	25.8595	72.3585	0.363478	0.270139	-0.380143	125.05	-8.66139	145.965	548.807	-20.682	64.9545	38.2443	129.73	-24.998
85.0336	279.399	12.5345	-18.548	22.4691	23.0143	40.3787	722.986	-1.96536	183.181	12.0517	-52.3529	26.129	19.3999	91.7321	171.413	111.861	29.3203	70.5644	21.8861	31.1344	1.91504	-42.7361	119.858	2.59984	115.359	190.119	210.647	-1.5567	161.787	33.9705	225.87	64.293	77.4727	202.473	95.1805	24.799	77.232	-7.63854	-3.7741	-8.91656	54.4905	-10.9236	103.316	455.463	10.6568	77.4012	52.96	172.366	-32.0665
85.1335	277.057	7.14237	-18.2332	34.4635	55.7535	7.29331	672.811	7.48796	133.791	10.5429	-40.886	20.316	14.3018	51.1693	137.765	109.288	43.6223	60.0696	41.7415	38.2172	0.352538	-48.6771	155.405	38.0486	120.991	204.998	214.334	21.9998	113.344	19.2256	206.589	71.596	89.5438	167.589	78.7356	24.3032	67.7643	19.3702	-16.4825	6.23648	70.9431	-10.563	125.243	421.925	14.482	71.889	31.8047	198.977	-31.8384
85.2335	251.216	-3.98063	-2.99817	33.6638	23.7495	13.4246	605.807	17.6507	133.936	20.5673	-51.1034	16.4364	26.055	92.9355	114.985	48.8463	52.9292	86.1392	35.8837	2.33238	-7.23262	-35.7323	169.299	11.154	110.135	229.98	243.918	51.8933	120.662	48.0398	195.488	74.8295	98.3707	149.903	109.175	25.1144	62.3537	2.45552	-15.2035	3.58627	84.3154	1.2532	164.286	386.439	6.58209	52.503	59.4781	233.733	-55.0073
85.3334	211.83	8.6792	-6.50234	50.2627	-10.9493	15.0685	584.156	6.89818	134.31	2.39191	2.93543	12.0292	45.5537	95.7223	142.867	68.1358	50.4481	77.8472	6.47969	27.068	5.47445	-43.755	168.02	-0.442502	100.354	214.111	242.754	28.7329	101.488	64.1828	178.739	60.3944	54.4013	141.739	92.6491	14.475	68.209	17.7978	0.583092	7.95801	78.4139	-18.9323	127.576	327.369	21.6756	63.3125	66.6367	207.375	-49.1614
85.4333	206.805	8.91904	0.499813	45.3688	11.373	3.22097	514.25	37.984	110.11	41.7359	18.8218	-1.68797	49.8871	68.691	105.228	52.4084	51.2898	62.4298	27.344	21.185	-2.41022	-32.1308	149.23	31.0115	112.173	252.17	199.145	48.8897	140.763	32.6396	178.776	58.6582	58.5891	150.819	79.0537	33.9268	88.1802	32.0943	-10.9856	0.284126	83.3391	-7.14334	133.201	273.566	13.7279	49.0652	32.4653	198.216	-12.3199
85.5332	199.63	20.0521	-6.09258	49.8547	50.0238	10.8196	500.486	52.0453	99.9413	33.7664	49.0751	5.76049	39.7828	74.5691	99.5478	29.1387	26.6969	24.3412	-5.70104	6.63514	4.74565	-28.8752	138.47	38.0426	131.858	212.684	228.954	88.3727	95.6149	21.4196	132.742	47.4533	58.1931	142.406	61.507	36.0421	55.4048	24.9006	8.36701	20.2636	100.475	29.3573	136.103	241.369	-3.99473	60.6939	41.47	197.17	-34.8104
85.6332	205.57	8.31202	-21.549	50.2887	30.483	6.97938	494.31	2.82637	122.434	73.0965	10.2286	22.2322	33.8849	58.5771	82.9911	37.3908	30.6009	37.0881	18.4763	-21.3219	-18.9124	-19.0801	164.746	49.4959	121.131	191.78	209.233	90.0313	98.6912	40.6316	133.237	78.5689	59.5832	118.771	74.6314	41.4015	77.1693	9.16166	-14.3515	8.57572	69.0922	-14.7233	127.929	271.798	1.33727	75.2111	36.2692	190.17	-32.8347
85.7331	180.77	-9.08669	-14.9028	49.736	31.0323	19.9934	472.738	9.01486	135.93	55.8266	-24.6551	15.5434	35.4585	96.353	101.662	54.6611	25.62	35.6769	18.5595	-13.0966	-5.57797	11.5761	158.569	37.7296	111.29	169.295	265.276	75.4823	100.773	34.7116	141.968	74.5563	70.124	129.822	98.4887	25.2428	60.4532	2.99415	-5.19581	19.5112	72.9467	14.4381	114.441	263.605	7.60244	84.3062	42.0288	230.285	-20.9978
85.833	175.838	-1.4665	-12.0344	56.8873	26.0432	32.9246	490.229	36.7173	145.04	46.6809	-32.4236	10.9	35.9017	118.899	93.0464	66.5782	9.57707	59.2368	20.7564	-26.0491	2.70702	-12.5422	163.526	38.4155	116.036	202.891	233.748	68.2589	106.63	34.1028	178.072	88.4859	93.6634	134.584	79.8561	44.3179	80.8318	-2.91551	-7.09394	16.3386	85.5603	2.99673	158.093	228.575	6.49481	101.175	50.5155	204.253	-1.08271
85.9329	155.619	7.89113	-4.65417	63.7418	7.17715	22.8045	537.765	7.98516	128.649	44.106	-27.2484	10.4202	32.8514	96.1515	93.7774	58.7689	29.9727	43.7668	34.9969	-19.905	-13.9589	1.20054	143.751	28.8031	125.79	238.452	239.186	48.8384	109.43	43.1015	132.452	89.5819	83.7975	112.421	74.2245	54.4066	119.656	-2.85181	-10.917	9.01847	63.5611	-13.8985	141.398	198.311	20.4826	100.165	71.4935	190.022	-24.6735
86.0328	162.552	19.9342	-14.1542	52.4383	17.1944	7.60129	536.845	-3.09817	128.722	23.9549	-17.5011	0.786847	14.0362	112.189	87.2138	60.3364	43.3404	35.019	24.8609	-34.8931	-0.585204	17.8415	141.126	47.8417	138.794	206.593	213.62	9.81919	119.379	26.4689	152.06	98.2093	74.1472	113.527	76.7135	27.0149	129.011	30.9233	24.8145	14.371	68.5275	-6.04775	189.332	187.75	-0.206791	88.2126	30.298	196.623	-6.30102
86.1328	149.965	5.90426	-2.14438	51.509	14.7618	2.30064	519.242	-1.69617	92.6517	40.3479	10.2262	6.21252	46.15	86.2453	76.4896	53.1842	19.5236	17.5987	7.64079	3.71742	-33.2868	-12.1659	136.971	58.0809	115.091	218.369	290.273	36.0724	152.792	39.5055	124.204	81.7981	65.0424	104.706	75.6445	25.598	119.85	12.8869	3.81131	30.9938	58.4677	20.7731	192.906	183.991	19.1499	73.628	47.4841	190.909	-25.2202
86.2327	158.045	0.146808	-12.3451	71.3664	12.3579	15.2082	488.12	9.03839	89.4422	42.183	2.004	11.3011	48.1914	76.0981	60.2141	30.8352	13.2416	29.549	-7.22942	-13.5069	-13.4069	-1.98394	125.704	68.9056	115.532	208.26	254.46	88.025	137.463	53.4929	130.45	90.8323	63.306	137.642	86.88	12.2359	118.087	-6.73961	15.8302	27.9982	60.7602	11.4537	195.478	179.813	20.615	75.389	52.6435	214.896	-8.81234
86.3326	143.97	-5.62196	-10.8676	58.5333	47.0994	7.19119	481.981	34.9072	79.8795	36.0298	7.49386	26.0248	55.9199	79.5256	79.6791	50.1878	28.7689	21.5238	27.6856	8.61477	-29.4788	13.2019	147.706	87.7907	105.967	177.812	228.736	83.2384	122.102	46.4862	95.9372	85.9488	109.911	114.951	50.3227	21.8734	114.941	10.547	22.9229	32.6844	50.2903	5.16289	174.109	173.019	-2.82665	77.1977	35.6171	196.792	-11.6675
86.4325	124.264	-7.55215	-3.30826	68.3535	24.4261	10.0032	476.642	32.819	90.9792	25.3088	8.20126	16.5517	51.5378	77.7712	81.9193	39.3797	26.5888	13.7901	29.2336	-0.892567	17.0741	9.7936	149.877	46.9384	96.1887	154.398	220.615	90.3489	141.392	47.1946	177.862	104.461	79.9789	110.089	51.4466	29.6535	108.683	-11.8131	-0.0245727	25.2572	83.7607	-4.85079	157.73	172.596	-21.1386	76.5609	71.3414	185.704	-38.067
86.5325	142.392	-10.0922	-10.6473	69.4224	31.8139	22.8317	443.822	47.3699	103.563	57.8773	-33.1947	5.98965	39.2442	108.224	57.9237	12.004	11.7616	12.4927	19.8186	3.87533	26.404	-3.94786	134.756	51.2848	117.266	210.06	216.828	94.9277	147.444	60.4433	161.69	88.034	77.3314	95.0684	90.1391	28.0158	55.1881	29.4646	-9.9979	34.3036	66.1813	6.68241	141.427	143.055	8.71602	49.9478	66.8509	212.184	-13.4385
86.6324	151.697	-8.27594	-23.2298	91.8902	35.7892	14.3938	435.63	17.063	71.195	50.4586	5.69638	26.8525	36.0525	101.993	69.9435	38.693	-11.3877	25.0683	19.372	11.3322	-23.9894	-23.8247	139.285	70.22	137.211	205.09	204.2	127.74	116.325	59.8912	114.46	100.836	77.8401	90.4753	202.793	17.6327	83.9256	13.5638	-2.21564	16.3275	62.0941	-19.9637	185.757	142.147	-2.19683	34.0841	54.702	231.822	-7.62653
86.7323	136.237	-14.327	2.50596	67.9543	52.5358	27.166	408.963	30.794	89.3754	35.885	-32.6874	12.783	49.5471	95.2761	59.5387	3.29854	5.94366	29.2619	-3.4745	-10.3552	-1.64559	-22.7242	108.594	51.7071	123.997	220.14	202.731	119.544	123.163	67.9218	122.196	98.9073	70.1686	84.0862	374.356	32.9982	62.8634	5.93542	-5.10361	33.4242	41.1095	-20.0582	221.346	122.009	19.189	59.5337	58.9068	181.37	-22.5629
86.8322	113.53	-1.06081	-10.5576	84.9482	35.9324	19.6988	390.943	29.7089	99.3399	39.0275	-13.3232	23.1742	43.1041	101.306	89.6171	7.94991	-13.4775	13.104	14.8851	-2.61222	-14.0386	-23.3188	130.216	49.6743	109.328	209.899	181.329	96.6964	83.2266	30.5317	103.556	93.2922	48.7753	89.1955	529.344	30.4069	68.9675	3.41743	12.1804	38.6426	53.7601	-25.8913	217.169	130.496	7.03557	49.1805	51.6587	176.581	-2.12712
86.9321	122.554	-11.3908	-3.93249	95.8308	65.1857	8.43105	361.351	24.5875	127.322	59.1088	-18.6466	26.465	47.0921	88.343	74.1716	4.65828	-0.375966	6.56375	-12.2791	2.09913	-8.78631	-0.324529	119.058	45.6684	138.337	214.542	167.824	79.303	81.7275	53.1296	98.21	79.5135	70.7345	67.7674	722.944	8.8412	53.5915	10.0685	12.9135	24.0372	57.5646	-5.98812	192.89	97.0126	4.23312	80.5266	38.7141	191.193	-21.7292
87.0321	103.455	-10.0914	6.10657	81.6081	68.8815	13.2537	343.15	23.3156	126.437	66.56	-15.082	30.867	56.7866	91.6295	106.171	30.8133	0.202887	20.1649	-12.7299	5.28948	-5.23194	-30.9112	116.932	15.7077	135.656	215.654	165.893	95.3342	128.581	25.1841	96.8362	93.529	61.1632	66.6158	860.4	27.871	58.4083	5.26633	3.06135	4.82336	68.4781	14.5299	236.494	85.3124	15.1915	86.4399	33.9172	165.217	-29.9037
87.132	105.595	-16.6456	14.9174	63.2635	99.8773	8.78362	347.479	-8.26292	117.9	62.9867	-31.0612	17.0117	39.3573	73.4312	105.681	54.78	-10.8068	11.7503	7.76017	2.21978	1.28941	-39.4179	145.969	6.12692	152.232	189.743	142.752	100.44	108.9	15.6175	90.6364	86.8618	71.3434	62.7324	994.536	-2.50551	44.2957	-20.1906	5.18366	28.4873	24.2185	8.7495	237.905	125.898	18.08	117.522	50.3268	138.643	-21.044
87.2319	90.0791	-2.56784	-1.94198	89.5351	89.5499	30.0446	331.163	13.7475	120.195	50.985	-29.8802	5.06901	41.8747	121.341	137.815	28.4165	-7.22225	8.37504	18.7736	-0.832638	1.78286	-20.5039	137.918	8.28197	133.732	177.134	182.691	90.2661	90.9825	22.3035	56.1298	61.936	60.1288	43.4687	1151.22	2.23912	34.5335	-6.89956	-14.4518	49.0886	49.1513	4.58341	237.337	125.79	9.58093	130.662	83.5301	134.016	-17.4194
87.3318	81.8591	6.54738	-8.27588	78.9877	67.2014	-2.67275	290.587	-7.04141	118.231	58.4843	-59.2826	5.71635	39.7793	87.4189	139.919	21.7247	5.76988	-5.29317	33.2298	-16.353	-22.832	-17.2965	119.327	-5.35154	109.178	219.853	189	93.6297	137.419	65.2749	66.3002	69.4137	52.4275	56.5315	1323.58	-14.1559	17.2291	-16.4774	-15.7449	32.8266	33.5388	22.4637	230.881	115.504	13.6103	143.09	78.7291	123.458	-40.6155
87.4317	75.2656	-4.13493	-1.44304	102.163	64.5161	14.4807	272.427	-12.0115	114.42	68.3438	-32.8668	5.08789	56.3057	94.8665	137.391	-8.44599	10.3938	13.678	43.7591	-6.84708	-14.2105	-43.7993	139.957	10.2835	118.657	227.704	141.284	66.7108	116.073	48.9977	64.2326	127.901	41.5693	33.2616	1477.53	-21.1239	31.3	-24.2108	8.98294	15.3828	82.6127	-5.90211	195.162	57.1444	50.2696	143.231	52.8209	145.549	-50.616
87.5317	64.0122	-7.4246	6.54685	102.463	74.1726	26.2316	286.351	-10.5942	89.3954	72.9376	-38.6819	28.3363	45.2785	95.4346	127.262	9.01472	21.2816	11.9785	10.508	-6.23308	-4.57827	-26.0179	120.797	-3.78825	94.7626	213.474	193.408	107.654	113.443	67.342	74.0568	113.752	45.0445	44.9987	1328.41	-4.67386	36.356	-10.0382	13.2241	13.7901	98.1669	-7.63636	210.352	89.7544	23.5022	163.05	75.8582	150.597	-53.0515
87.6316	73.3697	7.38113	6.60891	103.502	59.1885	21.7012	376.637	20.0976	78.831	51.4258	-21.5042	14.6176	32.5238	96.7466	116.228	39.9834	8.10682	22.2242	6.22205	-15.1147	25.64	-5.28183	112.086	4.93213	100.735	196.702	170.825	100.365	131.241	54.9116	116.63	90.9911	64.6684	71.7413	1165.24	4.98487	86.0763	-20.9108	13.0915	27.4587	60.5145	11.794	160.59	88.5102	33.7387	137.621	89.6429	118.565	-45.3107
87.7315	99.7169	-0.793392	-5.94066	87.441	64.1572	-6.56005	505.547	9.44849	55.3306	60.0615	-33.1894	39.6313	35.0879	55.9906	119.504	50.9434	14.7807	-2.87492	4.60799	-22.463	-17.5844	-11.0996	126.903	1.14634	142.823	214.612	296.848	121.156	140.924	24.814	104.037	68.8653	54.19	101.577	1035.85	2.71813	108.735	-20.8961	1.93474	4.31998	47.2788	-4.42379	181.041	123.4	8.3882	127.695	85.5879	133.567	-46.4042
87.8314	97.0269	-12.6415	-7.47056	88.1315	55.1912	21.3624	715.4	19.2539	81.8756	34.2257	-46.8653	123.282	17.9923	73.8014	111.142	33.8975	3.43472	-8.27408	24.2653	-35.336	-6.04929	-9.30616	95.3788	-10.725	107.988	213.278	404.447	153.634	82.4462	40.2155	101.63	17.5462	2.46141	102.182	914.572	-13.9029	70.2554	-18.401	11.0356	-12.8931	25.6918	-13.5424	153.081	86.9412	26.451	146.224	111.779	116.51	-27.3853
87.9314	90.8849	-13.9716	-9.1161	78.618	61.7795	21.9348	891.06	29.0227	71.7908	30.9965	-47.208	107.893	6.27606	57.049	134.185	47.3654	25.5785	9.78504	11.6544	-14.7234	-33.0276	-6.36604	114.937	23.8956	108.409	192.116	363.015	120.133	110.319	69.3218	112.663	29.772	69.7787	88.409	841.365	7.49737	49.8518	-26.7369	2.20861	19.5885	46.5677	12.6788	117.089	125.517	8.95943	154.236	91.8426	116.082	-13.4566
88.0313	85.4883	-17.5979	27.8148	63.2473	49.9578	14.5092	955.484	9.46671	97.0917	43.9556	-40.0175	84.0953	7.06077	65.8718	116.809	62.1424	4.57248	10.303	11.9337	-11.9393	-34.1259	-22.6538	109.986	-15.1658	99.2777	192.576	335.326	94.7967	122	54.5427	105.298	21.2408	76.7909	89.1071	793.54	22.1747	80.2818	3.5756	11.0704	30.1417	25.8847	-41.0045	109.633	109.501	6.9278	140.848	71.7282	148.174	-26.3656
88.1312	84.1734	3.50395	42.516	75.2059	31.8285	2.39893	937.308	16.1487	120.943	35.364	-25.1765	63.3603	11.1912	49.4691	93.9856	49.018	7.69738	21.5343	18.459	-31.0641	-22.8119	-16.0245	106.567	24.0385	79.7541	229.257	341.65	93.516	121.308	53.0932	101.629	14.7613	53.5132	106.488	689.992	17.0126	90.0991	3.60408	-5.05716	6.32677	58.8066	-25.7808	106.187	103.386	28.8673	160.216	71.4047	147.528	-7.18194
88.2311	72.625	-8.60912	2.25695	43.2051	46.0001	1.773	908.507	9.8396	104.103	62.359	13.7129	35.1172	38.8954	51.9411	85.5157	34.6363	29.8848	33.6086	8.09266	1.965	1.26733	8.34763	114.484	2.75358	122.491	214.574	335.583	105.03	134.456	29.1747	116.98	26.4552	105.117	98.4821	656.024	37.9905	104.946	-6.66409	17.1779	-5.62772	5.42989	-6.8963	90.4489	97.2273	14.9509	134.337	51.6622	165.331	0.45574
88.331	95.5494	-15.9332	-3.20486	44.2914	55.4779	0.664099	847.206	29.6683	80.1662	46.7985	33.2668	42.9166	42.7159	65.5517	99.5348	51.5185	20.5598	27.7109	14.449	-8.43419	-20.9803	-21.6456	133.865	16.4582	130.201	164.766	320.505	111.989	119.954	40.2539	144.802	12.6817	80.6011	88.139	575.88	28.2183	71.915	-16.2543	5.13003	27.6155	34.2939	2.35223	98.0602	82.8726	6.09898	125.171	56.0481	155.168	-38.7817
88.431	86.3018	-15.703	-3.64261	60.6123	39.5262	-0.863814	769.23	28.1242	117.55	54.5364	12.4467	42.3913	40.1081	55.2553	95.0277	39.5096	-3.23002	2.86085	6.36825	13.6444	9.4037	-17.8041	127.374	10.144	114.722	145.172	326.893	113.363	106.625	33.1504	107.154	24.6219	54.8235	79.1497	591.704	22.023	72.706	6.88445	1.64577	1.78593	48.9016	-0.508643	110.244	103.482	-19.066	116.728	63.8671	152.757	-27.6646
88.5309	66.1135	-16.4456	5.58311	36.9812	23.8281	7.05787	746.453	35.6454	102.703	44.2756	-3.04035	44.8966	27.9779	87.1516	66.4562	21.1069	-17.6626	8.94499	25.7689	-7.19113	50.4224	-22.9271	197.643	16.7248	104.493	162.88	284.941	92.1285	117.82	60.209	137.124	10.7676	44.7844	89.9375	551.436	26.4286	72.3415	31.524	-7.61892	29.8772	39.3574	24.9337	98.9401	83.0383	-6.94755	74.6854	46.3218	156.106	-29.7471
88.6308	52.9736	11.6997	-2.18515	46.577	24.8228	-4.44587	699.707	-11.8598	95.3143	40.0188	-7.98226	45.9577	-1.0689	89.4685	81.6392	20.2701	-24.9934	-1.12628	42.8809	21.862	-5.14008	-51.1904	254.405	24.6587	115.547	154.329	252.911	95.2864	112.249	55.3394	125.349	48.442	85.8468	93.823	528.328	31.2839	59.0189	50.0705	-10.7501	-14.1084	63.9574	0.159372	99.0144	103.562	-0.739281	81.6463	26.2651	125.936	-24.3089
88.7307	71.9018	2.64062	1.03845	46.628	28.333	1.01931	673.584	13.1258	92.3336	43.3161	-36.1392	31.5621	35.6239	76.6078	65.6162	38.5677	-24.4502	8.56689	30.7738	27.5749	18.0116	-54.2513	326.103	6.43634	97.3981	175.102	256.021	88.384	122.412	29.594	119.598	32.1165	94.9149	102.603	509.716	18.8055	64.3021	7.23723	6.54322	-10.123	61.2027	-18.7357	94.5419	137.79	32.9316	53.4272	71.4671	111.186	-26.136
88.8307	70.9481	-0.979553	-2.95506	60.3597	30.0741	3.55647	695.096	26.7089	117.823	22.23	-11.3358	48.482	27.8159	80.9875	68.7679	32.401	8.9138	8.96228	2.44575	27.6136	19.4346	-28.4518	375.913	0.708784	116.594	129.624	256.222	82.4943	108.318	41.9473	88.6779	15.8224	111.799	106.112	503.489	7.01239	69.5115	31.5713	12.9611	36.0611	107.767	6.12209	105.166	123.843	-3.4659	80.2167	40.5828	113.861	-30.7858
88.9306	55.1758	11.1242	-2.34785	33.5345	42.4474	1.12873	670.037	20.0965	91.109	38.0048	-54.8924	28.016	42.1824	73.9511	72.3837	33.9265	30.8156	28.2696	-26.8472	27.8694	8.81613	-13.2164	484.077	1.93794	160.369	129.434	245.83	107.659	78.8097	44.9945	104.069	26.8883	121.94	87.868	470.846	120.41	89.5348	59.3006	-18.6785	33.1967	93.5083	-4.33805	132.325	152.614	-6.70308	80.0665	55.2496	113.843	-42.4815
89.0305	99.959	11.1714	0.0173764	42.4599	29.6477	6.66374	735.191	9.92964	98.7609	17.6746	-62.6655	38.4305	44.2604	108.438	58.9122	44.0767	25.871	12.087	-11.9111	6.29014	12.8887	-20.4073	545.251	-6.77677	163.329	161.76	206.393	93.4792	113.199	37.949	126.6	49.2555	137.321	110.679	462.155	348.63	85.2285	53.5625	-19.8422	28.9606	90.8169	-3.70731	160.012	128.82	-6.99649	75.3378	56.1204	79.9168	-44.3078
89.1304	74.8131	10.1057	-12.6147	28.3322	49.6234	19.5297	696.781	8.17779	120.475	37.038	-40.1562	38.7834	32.4042	130.333	143.321	39.9005	2.64086	-19.3529	-7.69262	22.3255	-10.835	-25.1063	527.052	-13.7726	167.405	138.933	183.727	103.428	95.32	11.1979	123.954	38.9511	149.232	110.096	424.104	514.225	88.2907	35.2922	-19.8929	4.1988	63.2704	-9.55988	144.56	144.94	2.238	61.3544	38.617	89.8268	-40.5381
89.2303	85.6464	-4.19607	-2.60817	54.6274	42.517	8.36226	664.418	12.5551	138.206	50.6463	-32.3056	35.4486	32.7568	111.563	144.773	31.5769	17.7837	7.40407	23.8564	-16.7478	-13.9111	-13.3246	631.41	-14.5085	175.648	161.029	206.623	112.668	79.9394	31.2673	103.369	71.2372	96.3636	114.372	427.39	463.351	65.789	23.5231	12.6537	12.3	129.959	-2.09861	136.856	160.327	-8.43574	71.673	31.9823	114.769	-8.20474
89.3303	63.7876	5.57966	17.108	27.2147	71.2769	40.7078	643.988	31.2858	156.813	40.6913	-49.9238	41.7033	24.4444	124.152	157.965	73.5436	-2.08667	-5.93236	-1.12231	10.171	6.6177	-37.98	580.999	-25.367	142.916	142.145	256.799	118.637	99.9864	23.9182	133.699	41.2873	107.754	90.2317	382.788	345.682	62.8233	47.8939	-27.7778	32.3304	124.839	33.2792	147.548	129.637	-7.22203	73.7169	35.3567	141.655	-30.7075
89.4302	103.298	-6.25777	-3.59947	53.9283	85.5733	15.2395	614.098	14.1114	195.062	43.0932	-78.7388	52.0724	24.5271	81.5041	157.126	84.8435	15.6244	-2.4814	23.1139	12.2959	-1.98855	-15.4218	526.011	-34.669	109.387	112.617	260.788	128.219	86.6367	49.4577	115.741	51.5087	116.568	72.1724	373.9	239.315	58.174	19.8453	-48.4559	9.85182	51.7058	22.3425	204.343	109.107	-0.329807	61.9513	51.7116	130.899	-35.1729
89.5301	78.2189	2.83537	4.48118	34.0499	73.8038	37.8324	612.337	35.604	207.181	48.0819	-43.1567	45.6089	29.4075	101.366	188.181	94.1709	1.79188	-17.9892	7.52333	57.8583	-3.49809	-22.5915	490.721	-2.44527	133.488	127.543	433.972	119.075	59.4299	43.0013	115.299	68.7139	102.208	90.3982	339.654	175.515	134.069	1.08089	-26.9544	12.1947	35.7547	-0.349048	193.925	108.343	17.7503	59.1409	91.1928	121.061	-26.8019
89.63	72.6685	12.4671	9.38503	24.3732	105.811	31.4695	574.232	57.7214	350.28	38.8001	-40.56	51.965	22.2619	71.7874	174.347	67.9374	10.7709	-7.46008	47.9899	49.2173	23.5328	14.5413	447.428	-9.37187	102.108	107.892	608.99	106.501	48.3807	59.9258	93.7283	65.048	55.6726	76.4977	320.148	134.335	158.567	33.642	18.3786	-10.098	30.5717	-18.4077	185.672	70.5344	5.0176	95.3173	89.7789	181.85	-38.9022
89.73	69.8027	-4.65007	11.056	44.3256	92.6785	10.2152	518.193	29.0356	461.895	47.0561	-50.2916	50.9708	11.9747	56.1873	166.809	50.4182	-12.3007	-20.5119	72.1394	34.9739	-8.00286	36.4495	401.848	-47.5413	97.1684	95.9537	578.913	114.593	66.5837	18.8522	109.871	85.0372	68.2093	123.486	287.288	110.615	108.459	-12.793	24.9168	39.3141	39.811	-3.95991	214.36	66.7371	-19.3586	61.3192	88.2878	211.18	3.17264
89.8299	50.2147	22.2178	-9.46374	33.7356	70.1168	-10.7972	497.199	21.4437	600.595	17.9959	-29.242	43.9403	-12.9365	38.6779	187.197	60.4791	-7.50142	-2.28401	18.9006	45.8848	-8.44421	63.2155	384.446	-43.5227	83.6578	98.8222	516.788	66.5086	67.432	34.3519	109.932	106.765	117.659	108.098	268.975	68.7149	80.733	-0.825752	11.9406	20.231	54.45	-14.5919	176.495	98.3054	-27.3819	58.2445	62.1067	250.559	50.0019
89.9298	66.9188	18.3499	-13.2848	51.6846	70.3835	-42.3798	457.098	24.4149	726.317	15.5802	-37.8986	26.9612	-4.41446	16.2313	188.504	66.3146	14.1031	-12.1567	31.3399	24.0374	10.2628	109.723	369.496	-35.8019	91.3048	119.84	434.964	65.1181	120.382	76.8348	131.94	73.3756	122.558	86.1934	291.859	84.5637	87.5173	-0.494365	30.1513	17.5282	66.5429	-30.6845	191.985	97.9039	1.44036	129.399	33.8005	238.798	0.941537
90.0297	53.9319	20.1772	3.04371	39.4578	60.1527	-63.8538	428.726	-11.3367	841.958	3.37555	-39.0318	38.4728	-20.0991	5.2215	213.257	90.6239	-4.96525	-5.65151	-4.56195	24.3287	19.7341	80.1107	336.045	-44.9313	103.273	95.3351	410.466	74.7102	69.154	26.8715	118.329	67.3475	111.418	76.8883	294.209	68.6197	77.9112	-35.604	10.1811	22.8031	109.97	-19.7685	270.87	53.6074	-16.4975	93.5825	71.1879	266.379	0.0500055
90.1296	61.688	24.5684	2.41145	29.5636	49.0889	-61.8773	415.432	-13.7198	954.068	2.85702	-62.4013	32.0984	-30.3019	-13.3921	218.524	88.7814	-7.12796	2.28044	9.29752	-0.0142042	-3.50547	57.7984	287.357	-49.6879	80.0171	127.295	425.318	123.997	94.5172	62.3535	83.2095	84.7155	96.6363	82.4999	279.335	83.2324	84.8702	-26.1929	-0.234425	-2.26489	74.098	-20.3832	256.794	89.4828	5.53081	97.4706	89.1055	221.788	-33.0712
90.2296	54.3212	19.0652	-13.8992	47.6115	38.1452	-72.6747	405.38	-11.9673	1000.08	6.86899	-69.3044	26.0342	-18.5054	-11.8651	238.975	94.0994	-10.4159	7.6578	-0.161158	-9.6918	-18.2049	58.9853	271.887	-65.707	104.039	108.998	395.511	93.772	78.3898	55.8096	66.2751	63.1396	64.6416	81.755	223.375	58.1845	72.3572	-0.506355	14.2454	5.77806	103.562	-21.4367	236.419	82.067	2.4297	85.3223	87.0939	224.935	2.47761
90.3295	66.0183	13.9884	-9.57747	55.7114	33.8823	-44.8385	429.652	-8.52708	947.751	23.6151	-16.4571	22.2844	-4.29222	-7.07328	284.601	80.8774	-17.9067	23.5227	30.7751	-20.1492	-5.56975	16.8051	279.736	-38.2478	118.18	114.852	348.057	101.275	92.9293	40.1596	61.8381	66.3685	93.7613	72.6729	219.322	68.6908	87.1625	0.382534	8.20839	24.413	91.908	8.01752	224.284	63.3398	1.15071	63.2514	43.0668	185.259	-21.0813
90.4294	40.3372	19.0058	11.0654	17.0274	5.47615	-22.4118	469.246	-4.41334	858.27	3.05021	-2.91936	27.2414	30.3185	16.3142	292.356	62.675	5.30205	42.085	16.0141	40.4189	3.5656	33.0522	228.402	-62.5261	101.402	109.026	328.514	112.526	96.1253	60.0064	60.0989	40.8102	61.9744	51.9053	249.467	74.9683	122.58	28.3045	0.891396	7.72391	77.4974	-12.9463	198.818	70.5118	84.0704	53.8642	64.782	165.654	-36.328
90.5293	60.7404	17.7371	46.5758	28.9478	46.468	5.2074	465.352	-16.6352	767.213	10.9265	-21.2604	40.7855	7.17598	35.0731	289.291	91.2037	-0.852706	51.0447	19.6811	-10.4729	5.34855	17.8315	201.421	-4.38028	88.7429	134.2	283.648	114.488	128.962	53.042	64.6407	48.5157	60.9583	71.3801	210.493	64.0262	107.837	36.9373	6.68512	1.31228	58.0455	-2.46273	173.733	89.2963	71.7044	50.6772	99.6489	110.939	-6.72766
90.6293	25.8539	30.498	20.1997	4.65602	17.9937	20.2863	491.939	4.68	724.462	-7.85379	-21.4911	29.8606	16.8428	49.0704	308.362	59.0553	6.61937	35.2791	3.39627	1.39791	21.3015	29.361	185.286	-59.7075	66.7858	160.365	263.228	92.9098	128.527	65.091	78.4424	36.8205	66.0794	75.9372	213.422	68.3546	98.5092	35.409	8.06958	8.32967	36.8272	-1.46337	164.042	102.33	85.2412	53.8955	73.1566	120.966	-1.17347
90.7292	25.4648	53.7259	10.6533	-10.6945	58.4405	1.78359	620.891	-18.5027	639.363	-3.66453	-2.38191	15.8865	28.5593	84.0098	324.804	52.9909	38.0984	33.3179	-16.6624	-16.189	13.4982	25.4163	159.728	-39.6751	100.599	154.51	234.544	108.578	122.116	52.4918	83.9029	22.6765	71.2983	100.145	205.205	45.8884	87.3036	70.84	1.16089	3.8535	61.8759	10.6553	143.536	98.8262	152.829	30.3962	107.273	76.206	8.43817
90.8291	44.0941	55.01	22.4553	-8.27607	63.1055	-1.6215	581.016	-63.8642	593.705	-2.03561	-20.9282	33.0798	25.7449	83.6122	315.406	88.9593	59.4361	14.5397	8.27222	-3.34207	19.8098	40.1071	143.838	-36.6431	83.584	114.075	217.701	120.853	138.475	46.3031	99.1997	25.6683	59.1472	147.557	184.828	38.043	121.21	69.6453	10.4785	-23.301	60.3982	16.8261	154.974	92.6776	140.85	37.4412	131.406	53.7013	-11.5876
90.929	43.0184	38.283	17.3175	-3.03143	84.4414	15.3273	554.635	-22.9929	539.995	11.7611	-66.6636	31.128	-6.99876	112.973	289.716	103.33	80.7752	33.4378	32.2472	-21.5487	21.2918	65.029	152.817	-20.2623	97.7466	202.731	194.322	133.673	166.143	88.3324	92.8102	31.2041	54.5087	200.53	218.008	28.6717	101.846	75.8043	39.0118	-24.5846	68.0895	73.3376	195.741	68.79	146.42	28.7652	130.416	89.621	-6.95709
91.0289	40.9159	36.1284	27.0612	13.7784	50.2816	6.2539	516.102	-17.1564	510.264	15.3293	-83.311	65.6037	-4.11112	113.824	258.413	71.0653	62.6516	34.298	18.4128	13.0555	32.4109	78.51	130.673	-33.8213	83.9138	201.58	188.635	122.921	149.767	86.3097	85.8832	-3.60111	70.6147	237.237	181.931	19.7963	72.9692	94.766	30.3428	-24.2083	53.5138	99.198	183.647	71.093	143.404	42.7374	123.606	61.9733	-19.1681
91.1289	27.2583	24.1808	68.491	-5.40039	43.4745	17.5513	477.817	2.77347	511.597	21.8645	-115.354	76.117	6.38424	131.541	289.507	86.7579	49.0204	35.8626	8.51685	17.7587	-9.98925	64.9116	127.025	-48.2602	113.108	245.196	177.155	125.025	155.191	54.1553	89.8372	12.1058	40.4336	248.779	180.444	10.6281	60.7322	132.104	50.8468	-9.29422	43.831	80.9954	178.908	21.7323	170.27	10.8176	145.214	49.0466	15.6526
91.2288	58.5448	46.8677	28.6288	-13.4826	47.0307	10.864	467.729	28.395	469.363	1.05522	-105.554	53.7753	3.8298	134.152	261.618	99.6351	74.6605	35.8048	29.5398	33.3874	-1.80854	53.411	145.118	-47.8165	125.491	247.511	175.607	94.3229	133.318	105.695	67.1926	-7.65385	66.5222	193.849	184.367	28.8749	49.3143	215.401	24.5284	9.76947	22.1073	66.506	219.234	24.5268	168.137	39.2297	122.655	60.4903	-13.9662
91.3287	85.1153	28.3045	31.4486	8.37095	69.5244	2.81374	453.781	18.4695	415.297	17.0479	-41.7308	67.0127	30.4557	113.23	236.705	131.208	90.7945	46.1972	25.2844	57.2401	18.94	74.8774	118.111	-42.207	131.075	237.077	183.62	103.97	118.568	84.1849	57.0948	24.851	95.4409	171.019	196.484	23.451	37.7881	189.723	9.81595	3.1703	80.1639	30.2115	212.673	20.671	153.029	64.9104	111.223	60.9665	-14.2425
91.4286	81.5372	25.7108	60.1758	12.0088	33.5363	-2.23647	408.896	41.6215	381.119	15.4291	-61.7891	46.0177	21.7817	135.147	232.616	103.033	98.8771	50.2651	23.0942	-1.51347	-24.9801	73.0339	102.777	-35.8383	180.318	236.506	219.94	128.873	131.472	63.9926	53.9391	64.6945	103.241	144.07	193.015	1.60235	68.557	143.853	4.35035	-4.64712	52.3482	34.1304	300.798	21.6504	152.523	72.0014	101.457	69.8377	-19.5264
91.5286	66.7776	20.3599	30.6361	9.0932	42.7081	-6.06518	401.969	10.131	357.589	5.24084	-39.9213	51.3393	42.1826	126.261	252.46	67.5872	97.3669	59.1171	-2.21445	29.8677	-44.8849	58.4511	104.572	-23.8354	169.392	265.358	221.772	83.9214	119.091	59.6977	50.9986	72.3376	99.9563	160.826	235.263	16.6842	76.3506	103.583	5.44821	-3.49324	16.5155	65.7683	277.547	19.7708	143.227	58.4494	97.1403	83.028	-6.22734
91.6285	59.3946	17.9497	18.7013	-0.870548	37.0939	-1.13893	378.372	27.2106	355.72	8.70644	-29.016	33.4506	48.7399	148.759	244.976	51.9819	85.8758	55.6013	24.6637	54.6358	-18.9552	73.1297	104.226	-40.5068	130.604	257.267	182.206	93.185	154.963	79.2266	123.092	78.8133	133.67	135.794	273.755	11.8082	119.503	119.825	46.0346	0.407923	-28.7205	64.4973	239.783	-11.1535	230.357	66.7311	55.4271	57.2031	-22.3855
91.7284	21.6772	16.7377	2.20247	-21.5856	10.9787	8.60145	365.023	31.6717	303.047	53.2426	12.2332	14.1696	49.7461	146.583	273.669	78.3895	75.9932	41.3953	5.53327	93.2268	1.33432	63.2492	75.6889	6.47957	129.227	226.439	177.567	92.8947	120.012	95.0498	78.3038	100.457	84.5623	109.428	254.294	28.2366	90.1151	118.165	21.574	-4.37365	-21.7324	62.4064	206.741	-2.81448	249.201	121.742	89.4288	19.0706	-26.3593
91.8283	40.3176	24.0443	15.1548	-3.29318	34.9738	11.783	369.042	31.3962	304.993	43.8546	5.76716	0.782704	54.4588	136.363	254.336	65.74	41.6412	64.4913	12.9231	48.1186	18.0569	47.426	84.0931	1.06367	115.384	253.501	159.082	78.4044	108.287	80.6468	71.7132	93.136	110.262	114.018	237.822	10.8487	104.77	149.716	12.2394	-45.8536	-22.6043	58.4208	202.036	15.9538	260.211	119.205	114.913	23.1581	-20.104
91.9282	50.0822	22.6361	3.9069	2.52047	51.6245	1.98705	365.958	55.608	258.006	35.8981	17.4494	13.7086	52.8886	141.89	237.813	46.0485	46.0685	57.5573	11.8966	19.9248	32.5213	26.631	76.9166	44.628	132.253	264.161	158.789	69.7264	106.38	95.4958	79.3225	75.6582	71.3459	119.41	238.254	14.708	70.6917	175.248	34.8786	-0.895135	-8.12006	60.5511	171.147	21.4034	267.171	216.469	145.754	11.2885	-2.75337
92.0282	49.0274	44.3194	3.67399	14.5128	63.82	4.9746	362.571	51.1038	304.726	27.4716	71.4346	28.1515	62.7235	155.093	237.547	69.5482	38.0734	48.096	-3.57287	37.5921	50.0103	5.40389	65.1787	36.3881	119.919	220.398	166.911	54.2821	141.251	98.1631	94.5478	88.1645	117.235	98.3336	233.138	-2.83344	84.7399	276.286	20.0366	-41.557	9.36192	17.679	174.299	28.8904	239.228	246.328	118.014	6.80456	-47.5652
92.1281	41.8742	27.8097	-4.41863	-3.5766	41.4121	-20.19	331.434	42.0368	257.624	26.4563	22.524	24.6608	62.1336	118.069	209.214	80.2961	36.5077	48.8571	14.5247	28.4153	69.5697	26.0599	37.4759	26.0941	102.863	218.08	158.36	60.5429	165.299	95.9438	103.123	61.4837	95.6407	104.78	202.362	11.7652	102.61	291.968	46.4479	-4.51891	26.0389	33.8748	152.457	3.56254	248.786	327.084	151.762	36.2477	-5.35537
92.228	29.7234	24.0086	24.6711	1.36656	35.6986	5.11495	316.423	14.3651	264.355	32.7364	93.9953	23.3204	68.9599	173.952	198.728	54.8167	8.96138	3.95849	54.5358	15.7758	35.8868	9.4599	50.1289	17.2647	100.884	183.866	193.18	41.5151	117.884	110.114	70.5276	71.3503	104.385	98.7484	192.956	44.6029	96.561	353.725	61.698	-5.92653	60.4344	19.7107	148.175	15.5369	198.601	413.902	157.584	32.7564	-2.47348
92.3279	43.5213	34.4379	32.7975	18.8602	37.5133	4.59909	310.334	42.3935	257.138	22.7128	25.3079	43.3531	57.3194	152.157	192.848	74.7754	16.4508	36.1099	43.3021	-22.1854	49.951	-21.6343	7.26379	18.7073	80.9757	204.849	228.143	67.0778	156.277	80.888	86.8867	69.1296	95.2205	94.8632	164.027	29.9249	100.089	371.426	41.3267	-4.6976	12.3931	34.9792	167.414	-1.5573	201.59	478.486	123.759	86.9278	-49.6173
92.4279	32.8593	29.1426	11.6142	6.92355	39.7377	8.67088	285.689	20.0629	227.436	50.6792	10.1056	29.4853	31.2264	162.87	175.652	66.4721	7.03259	40.4069	64.4825	23.6253	3.31158	-5.50258	39.7463	22.4313	124.463	161.863	218.238	59.2374	182.652	94.3512	96.3089	49.715	72.9209	76.1859	163.095	-1.81695	99.2633	326.557	18.1309	61.5076	24.936	12.3105	151.557	-11.8366	170.294	582.633	147.566	73.2052	-18.8535
92.5278	27.0403	28.6128	16.113	30.5584	34.5554	29.3444	278.827	23.6104	243.397	55.6412	26.2021	32.7457	34.7933	194.367	165.5	107.675	10.6136	9.64872	41.5551	30.0029	58.6321	3.51919	90.2462	8.00516	98.2111	157.015	197.599	59.852	157.688	145.147	82.5613	80.962	67.0698	71.4581	217.137	0.374926	106.067	331.036	21.1513	38.5642	65.3674	8.75837	152.658	-18.2137	187.327	595.005	119.607	74.6645	-37.2605
92.6277	29.2238	43.6462	19.313	53.4903	33.5796	33.2261	271.987	41.0606	222.15	51.1423	5.79374	36.6024	26.9949	227.143	166.974	120.304	40.0077	25.359	39.051	-13.8559	47.7765	22.8105	98.5679	12.9939	92.5141	208.931	189.388	72.3725	181.681	226.937	105.963	76.7544	107.189	79.0378	205.238	7.34607	92.3458	290.001	12.9657	0.732593	57.2694	-4.30913	153.108	0.703841	227.566	626.898	110.754	129.159	-2.46952
92.7276	32.3768	31.4647	20.6712	22.1679	23.5936	33.9209	287.308	86.6941	225.343	76.7291	13.4686	40.0231	22.0216	375.06	163.608	111.686	4.08987	0.927296	10.587	-25.8784	37.021	-0.204993	193.033	-20.1868	122.121	222.688	153.255	57.4507	159.814	416.479	107.685	56.9322	95.9739	77.0408	209.369	-34.7129	144.616	219.862	-4.82923	14.0172	70.7115	-35.3565	134.661	32.0761	254.203	590.335	87.3986	126.838	-17.0789
92.8275	39.5541	27.9024	47.0498	44.2882	49.152	26.9123	269.058	96.9353	200.276	110.191	-1.53456	34.641	38.1471	472.632	132.909	69.4815	28.0243	1.99432	22.9118	-10.1636	31.5833	-0.708947	156.245	-5.03317	179.121	253.64	156.066	19.868	269.188	556.5	93.3744	82.1638	101.206	48.9874	240.11	-16.8271	116.1	183.163	28.0326	16.1106	61.9635	-21.8473	176.282	19.9075	257.756	572.794	51.3404	123.527	-27.0931
92.9275	38.4897	30.1191	17.3963	54.9961	24.4682	36.5496	263.413	60.6568	186.037	92.0028	10.9741	17.6945	10.2563	563.797	131.56	63.0586	42.773	-25.7146	43.6068	19.6452	23.3748	9.97534	313.439	8.67471	188.945	171.047	146.058	27.5524	245.117	672.516	100.445	103.611	123.273	72.3027	237.433	-37.6369	153.264	147.353	-7.93774	7.84257	79.8808	-13.0412	194.371	55.5503	156.994	593.748	83.6977	129.181	11.0751
93.0274	32.1313	7.24835	14.7605	55.2813	37.4275	22.8471	236.534	69.2907	175.838	100.911	-17.1875	32.7134	2.19427	647.839	132.728	39.5248	42.55	10.3229	54.3648	67.8807	6.62817	-6.18648	428.382	15.1989	200.329	152.675	147.99	50.2148	198.367	825.054	49.1811	123.731	151.147	59.7312	230.639	-31.699	153.124	119.352	0.885862	13.5564	113.539	-14.8864	213.53	88.1958	107.024	557.341	53.3208	182.431	-10.6464
93.1273	55.8938	-2.57572	36.6354	77.0341	44.8318	5.72192	185.174	76.3037	170.815	112.679	-16.3883	44.8388	-35.3468	688.045	103.781	28.2606	69.4605	83.4028	68.6134	38.0975	36.664	9.93141	390.381	41.537	166.272	143.691	116.849	45.7024	200.031	985.102	83.6182	102.315	166.818	24.2933	205.028	-36.1483	154.439	100.137	9.52893	14.2174	116.227	-5.32029	247.906	55.2075	102.715	549.606	41.8555	157.454	-17.867
93.2272	36.881	2.99108	8.98466	68.7966	18.1798	7.30437	179.78	107.52	176.515	128.664	-22.6024	53.7689	3.95454	704.402	92.3222	23.0792	57.5997	170.841	55.9711	69.1107	2.6222	38.8896	413.675	35.3575	158.971	125.48	160.586	60.5286	203.087	1109.14	101.59	89.8944	157.944	112.692	176.875	-57.6993	144.822	103.516	-33.3738	14.4544	107.392	26.2245	250.772	62.2817	65.9504	534.074	77.196	160.373	14.8204
93.3271	46.0918	-10.0392	-0.659901	56.7218	39.8929	11.6397	197.12	55.2034	171.682	131.65	-46.7649	50.3245	0.969815	648.174	79.3796	15.1409	59.7127	209.059	23.6021	78.632	-39.3794	42.4662	405.563	58.578	198.941	116.226	279.33	150.335	174.087	1263.6	88.2857	100.245	150.925	61.8919	246.644	-31.9232	147.423	59.4068	-31.6644	1.52697	62.9388	-2.67126	297.598	65.393	70.9031	502.296	122.208	151.321	-14.6137
93.4271	35.291	0.520086	0.445177	92.1576	22.9114	-17.0684	191.219	56.3022	144.911	135.707	-44.4607	30.3009	-3.54191	545.809	75.9398	27.4643	49.638	211.329	53.4009	64.0111	-6.50623	10.781	321.193	48.9993	126.338	97.5563	361.501	172.388	179.759	1299.43	83.5631	97.1345	112.871	24.4919	225.728	-30.3451	163.305	53.4364	-25.7034	-11.917	53.2502	-30.7119	368.505	39.856	52.0872	491.141	208.948	166.662	-45.3026
93.527	61.4564	0.477942	-0.0906615	86.0934	51.2036	-15.1166	179.235	43.6696	157.111	106.557	-13.0493	23.2802	-0.251858	492.179	72.6876	26.4444	22.2015	201.837	11.0159	82.3458	-8.0129	-3.62608	268.366	56.1506	107.185	118.214	511.945	216.224	198.62	1194.42	71.6857	54.7456	158.813	-16.5281	209.654	-42.047	108.996	37.5048	-60.7311	-21.4132	59.437	-31.2606	424.917	47.0565	64.3455	456.35	218.292	142.945	-35.6111
93.6269	63.3465	-6.39046	15.6542	101.418	54.226	-14.3964	171.348	39.8469	160.927	98.9089	-23.7064	21.7401	24.1031	463.089	91.1922	25.2687	15.7444	152.685	54.2968	76.181	-11.0171	-0.154105	239.427	151.1	79.0883	107.193	619.248	299.408	159.995	1100.05	76.2022	94.094	115.799	32.5526	225.764	5.44753	133.456	20.3391	-3.87518	-13.2559	36.7443	-30.3298	510.006	51.1839	85.1084	406.76	263.274	126.647	-43.3155
93.7268	84.0846	1.33834	8.15723	107.031	101.997	5.99763	178.95	30.8217	146.014	61.4484	-0.719541	29.1662	23.878	409.746	82.5002	30.2862	-9.21012	94.5987	53.6618	59.8999	-8.55922	-19.9456	184.615	242.826	55.6776	128.636	764.195	395.299	112.528	1003.01	54.7242	49.0505	80.0833	16.1929	273.972	28.5557	104.436	-43.9347	-5.69213	-9.48533	63.5887	-37.6619	585.035	48.1116	141.712	294.659	282.517	136.415	-52.1391
93.8268	115.377	11.0834	11.7868	115.425	156.699	-6.15843	140.147	51.8707	155.453	38.6151	28.623	29.0427	17.8886	382.098	106.139	17.6532	11.3377	105.837	60.1045	73.8318	-21.5401	-29.9708	169.958	355.084	38.5863	125.618	780.337	463.775	121.109	920.063	76.1984	54.2011	62.1916	-8.97584	293.156	4.66382	105.782	-17.4002	-39.3222	-22.401	106.943	-33.9009	646.955	-3.08505	192.058	319.65	341.121	150.979	-76.7477
93.9267	110.524	8.90129	44.3176	115.053	191.027	-21.2327	148.327	35.4479	141.675	55.1872	-4.58084	17.4498	15.5503	341.584	88.9582	31.3501	3.19596	93.0791	25.0861	2.44711	-4.12298	-35.3704	168.214	409.348	55.4684	125.175	846.639	540.85	107.79	823.037	83.2835	51.8798	31.4045	-2.98068	252.031	-0.620099	81.7317	-11.1148	-33.2549	-11.9286	68.0041	-40.7225	646.345	-42.4149	214.852	274.846	326.91	152.305	-54.7358
94.0266	154.296	46.204	31.1666	105.777	208.601	-18.5666	156.119	30.9545	101.834	41.4106	50.5125	22.6617	33.6192	286.84	121.722	23.3408	5.68987	70.1513	39.3344	37.6658	0.600567	-41.9583	163.271	427.455	73.9129	109.815	833.808	593.346	113.561	771.532	73.1058	59.7188	42.1558	-10.6479	260.955	13.2822	66.3723	-15.7198	-28.0039	-10.0491	43.0177	-27.3484	696.59	-58.544	287.581	209.96	329.233	74.4444	-63.3142
94.1265	144.022	57.1244	6.24554	100.157	179.526	4.03368	128.904	15.9673	111.32	55.6901	42.7937	14.2281	54.3496	282.606	117.564	57.8202	29.0525	62.639	25.8085	29.0659	-14.4511	-31.1965	153.271	381.299	57.8095	94.7462	917.883	676.951	80.3071	703.951	41.4301	98.7004	19.724	4.04481	259.987	21.7359	37.0085	-31.6124	-34.2938	-13.229	37.8751	-33.8098	762.833	-47.483	310.958	153.981	415.492	85.0606	-70.8598
94.2264	92.2053	105.6	-1.71873	65.0288	131.816	6.73222	143.005	36.6332	96.896	42.5066	23.6495	30.3592	33.2861	263.744	125.066	57.2909	2.12192	59.5008	26.349	27.4033	-17.7534	-57.3344	132.562	315.771	32.2622	114.166	821.665	631.386	75.6808	650.167	59.5551	131.797	18.6974	2.89183	255.879	32.6206	22.2706	-16.734	-21.5711	6.58852	-26.6515	-1.65401	700.937	-37.9867	300.423	171.838	361.743	54.5675	-55.6924
94.3264	68.9956	99.1143	12.8952	60.7765	97.1851	15.9979	141.948	27.0163	113.715	61.3948	32.0997	21.8323	46.6031	235.648	146.691	59.8779	10.713	46.618	39.0055	9.61774	-34.9248	-22.2602	132.145	296.893	52.6796	103.333	724.622	535.214	75.5365	635.807	52.5064	101.302	30.0377	3.04882	248.867	32.574	7.57768	-22.3745	40.5559	4.11621	17.1332	-5.06799	624.009	-24.9294	251.765	156.61	297.433	61.6223	-51.1293
94.4263	68.7164	78.0822	3.38307	58.1588	83.8221	6.74719	134.803	36.1101	100.08	52.3411	-20.2169	32.3529	47.6731	209.266	137.433	46.0854	29.2475	60.5919	23.5938	-0.823793	-0.446175	0.59441	129.086	242.121	49.4334	104.631	627.396	457.231	103.234	584.232	78.0038	100.592	50.3603	4.84794	253.108	30.5437	21.6512	14.0399	14.4182	4.75053	-8.43285	-13.3191	552.367	16.3447	232.125	192.646	271.125	55.318	-43.9334
94.5262	76.3547	63.8548	3.33618	36.8003	94.7214	15.9873	144.271	45.4348	110.583	49.1737	-4.47541	20.598	54.0895	199.399	147.659	41.3446	-0.356511	56.4573	60.144	-3.633	7.96081	-32.3652	122.944	188.049	55.4353	96.6223	555.747	377.986	57.7878	583.757	72.9859	88.2446	9.86615	16.9809	237.011	46.3417	59.4142	7.43737	14.0791	-2.66757	5.19721	2.54823	470.298	-0.00801647	201.103	167.836	263.3	53.6388	-5.95207
94.6261	127.112	69.5884	-0.160392	57.8685	136.324	19.6044	134.339	22.7172	90.6487	43.1468	-13.1117	25.8834	42.2365	206.438	151.519	66.0307	12.3604	45.1632	22.9021	26.3398	-5.2144	-27.5053	101.059	194.579	88.3945	91.4322	558.089	380.111	71.5488	518.681	69.8408	87.4386	24.8729	2.41905	236.18	90.118	90.1352	6.41966	9.171	-2.73016	-5.48214	-16.9178	449.09	1.4894	168.522	188.359	260.285	31.2472	-31.3558
94.7261	154.089	62.5753	2.35564	56.0951	180.801	20.5025	160.144	40.3367	83.0065	59.49	-26.0805	28.6534	30.4283	181.175	153.891	70.4535	8.9337	16.3506	42.3453	8.45856	-20.5756	6.58178	102.488	178.784	79.7017	52.4258	487.785	324.215	36.3407	530.487	54.7698	66.7904	24.5075	6.23919	252.442	112.957	51.4962	-13.178	46.3282	0.346224	-27.5294	-1.20361	405.629	-15.5577	157.999	274	213.031	41.2679	-27.4928
94.826	132.013	66.4987	-12.6481	43.7934	230.25	27.2831	139.872	43.5722	88.0725	49.0587	-49.2753	36.2976	46.053	188.284	148.483	59.764	8.86898	31.8386	28.7803	31.9955	25.82	3.82359	72.9166	162.504	71.5805	67.5598	429.932	279.882	51.6367	499.021	65.1654	84.0761	29.4588	-2.86083	240.196	305.969	65.1163	12.4975	45.2079	0.884062	-1.85822	-39.4529	342.271	18.6371	173.079	278.096	173.72	8.52022	-11.7243
94.9259	155.547	64.5251	7.81149	51.0069	263.115	24.7384	111.804	44.6911	106.073	36.4228	-41.1538	32.3834	30.969	165.528	216.568	33.6665	35.8903	49.6892	6.49146	23.4857	-16.4311	-0.303972	73.4335	120.916	75.858	91.4587	436.337	256.079	40.5376	441.425	60.0883	70.2838	19.2648	-8.21308	198.903	555.523	41.0797	10.9366	28.3262	-6.50998	27.463	-32.0317	355.056	26.2554	161.083	248.417	156.215	39.684	-26.4449
95.0258	142.278	58.8015	-1.08779	89.0461	321.066	17.6377	123.865	22.0084	85.0299	40.8545	-44.8421	23.9186	52.4032	147.756	214.048	26.3078	19.3195	40.3028	14.4969	25.2814	-21.627	-27.0605	65.9546	112.762	101.092	60.5545	419.808	286.603	44.3218	448.493	82.3106	90.9204	42.3389	-7.31895	181.244	614.895	26.784	-4.01774	-6.39412	-2.24836	3.96605	-21.7242	341.016	44.1458	120.548	195.868	167.069	84.3659	-35.5433
95.1257	170.912	71.5805	3.66524	90.5161	345.98	36.0856	128.397	13.3159	98.5417	34.9364	-55.4939	40.4636	48.8628	202.322	263.554	26.3651	19.1272	11.848	42.8532	13.5519	-14.0787	-29.3893	69.6037	100.358	115.562	69.0766	357.521	239.695	29.7627	421.762	62.0486	71.6008	38.9321	2.36812	172.523	527.776	40.0007	14.1559	11.4078	-11.1527	40.0931	3.21968	351.259	57.189	133.876	214.933	138.946	222.542	-19.1539
95.2257	153.951	64.1286	-6.04566	82.6553	323.903	-0.282542	124.139	19.4	61.2826	45.007	-51.3341	30.1827	55.8451	150.188	215.682	44.8011	6.39883	-3.21401	47.4576	-1.79554	56.7507	-13.3245	64.3961	113.304	116.763	93.2866	304.298	221.753	44.1664	411.873	67.466	86.9545	80.9106	34.0229	184.685	423.266	43.7562	-24.4406	-23.3386	28.5409	41.3953	4.5145	303.305	40.2438	174.262	163.491	170.571	174.439	-28.3105
95.3256	134.432	61.0781	11.7913	85.1282	265.299	22.6725	95.8639	115.599	72.1671	54.7614	-9.03453	33.5057	42.5897	175.791	186.328	40.0352	23.1225	9.01155	21.5748	11.3982	101.841	4.32102	46.9772	103.992	86.8803	100.509	300.937	182.103	41.7218	387.672	46.7552	102.371	79.2733	27.574	191.029	360.736	52.7661	-15.8346	-9.24385	3.61975	48.8752	-9.67718	253.843	13.9164	255.952	176.368	156.975	135.112	5.58705
95.4255	116.327	55.1163	2.23502	57.8444	245.761	13.8231	109.552	131.785	93.6702	47.3505	3.65437	24.0209	52.9723	177.9	151.219	16.3456	30.5426	11.6714	5.89344	9.43814	64.2706	14.18	66.1766	94.1991	98.4921	103.44	270.913	152.507	34.8699	405.502	40.0975	119.593	94.5782	23.8414	201.201	336.758	88.7946	-26.3889	-5.55957	-0.220728	45.897	-32.4148	203.68	-5.64588	333.129	178.04	146.023	105.463	-13.3119
95.5254	77.6691	59.7821	10.5267	38.8041	209.238	12.2947	113.516	124.549	91.1913	44.1725	23.5708	40.8261	61.5795	184.744	172.625	-5.73532	29.6228	2.94718	-14.2732	28.1692	46.2567	32.275	42.3948	93.43	104.726	99.9662	206.512	118.272	19.4449	404.888	43.7715	119.892	107.228	26.0037	210.526	279.98	98.9278	-52.313	17.2166	15.1636	35.6006	-2.10567	156.089	-7.36844	299.909	165.619	144.512	85.144	-8.85626
95.6254	74.542	50.0027	0.0752958	46.8502	218.468	25.9939	113.04	96.9829	100.451	63	46.9785	12.9124	75.8155	184.716	153.327	34.2038	29.0881	7.07719	-11.0961	21.0215	20.2461	-8.8471	40.0603	99.3412	109.357	85.2326	214.384	123.211	65.7168	382.746	88.4611	126.486	137.183	38.52	206.25	282.928	57.0771	-51.858	27.8925	-2.17349	-5.02714	4.17617	151.067	-13.5766	304.756	154.796	149.623	56.563	0.77368
95.7253	56.388	57.6848	2.01061	38.4174	162.134	35.5917	106.812	71.207	98.5931	56.0084	64.5094	14.7294	55.6348	179.012	141.768	38.953	20.4581	4.51404	-10.8892	42.6289	15.0054	-7.53917	34.423	70.9586	105.402	96.6052	179.654	85.9901	44.698	402.31	77.4363	111.193	160.507	61.6953	229.928	244.52	52.8977	-45.1193	22.4686	-1.85076	4.19952	33.1352	119.008	-22.9076	334.24	150.588	118.717	50.6649	17.0584
95.8252	67.9144	47.8845	2.93757	47.5912	162.335	19.8781	117.081	64.8244	129.605	60.8897	78.055	19.64	60.3531	150.523	150.002	46.301	9.5604	-10.1775	-6.97197	12.8918	11.4937	-7.37035	6.30929	46.2928	92.6719	44.2729	212.105	161.31	-7.94073	360.831	50.5358	118.079	76.9204	46.2582	214.622	222.645	17.3587	-58.3985	46.5408	-28.4413	10.2349	-3.40464	157.944	-28.822	382.315	143.738	159.074	36.3836	10.2717
95.9251	47.4647	59.295	4.65489	35.3118	130.89	9.9619	115.379	60.9453	82.5995	37.481	54.3137	19.4088	84.9439	156.424	154.297	25.2347	23.1155	-10.1871	46.3949	1.8712	8.41089	14.8103	5.89602	66.4428	102.517	15.4874	192.788	172.16	6.72765	367.849	67.9349	113.391	76.4647	26.5693	183.21	191.344	48.546	-42.382	37.3153	-1.92575	37.0245	-0.429628	186.928	2.14921	318.096	142.067	124.189	61.0611	-29.0199
96.025	57.1442	42.9968	0.922912	34.6306	129.579	37.621	112.36	71.1805	90.9163	34.8577	68.407	24.7806	93.8435	152.134	166.392	58.2962	7.97058	5.39973	34.8031	2.72433	15.8824	-17.0104	3.62572	46.2096	129.132	5.94576	172.886	170.52	26.702	333.436	59.4828	80.4484	79.5196	22.6313	182.635	155.787	24.0941	-66.3638	43.3291	29.4447	21.6716	11.3472	155.802	-3.71338	271.083	116.804	154.018	64.4985	-26.6042
96.125	51.3546	49.0369	-0.91841	49.8402	120.743	58.6795	111.825	43.7439	80.9331	49.9879	85.4417	31.2979	68.8126	121.754	153.72	61.6972	-10.9203	4.20758	32.4359	17.6516	40.3467	-35.3255	-16.6337	42.6862	176.143	-34.1395	147.821	196.479	2.7741	319.159	69.4697	104.865	77.3874	30.3599	190.161	126.165	41.3641	-46.6854	73.4781	-4.86817	13.9841	-0.302257	150.388	26.2482	226.341	118.452	127.495	24.3884	-16.8794
96.2249	40.0705	39.0044	3.67129	45.8604	101.305	65.245	97.8158	18.5882	65.9855	51.1066	5.05312	17.8342	56.1954	129.498	164.876	68.6523	20.9479	18.2857	26.4822	-9.6379	22.2506	17.87	-15.5998	52.6542	156.451	-12.3261	121.519	182.682	51.0086	297.829	89.7448	95.7474	132.315	43.9205	228.371	129.802	69.4979	-28.1195	41.6593	-14.6245	18.6821	-13.2779	194.954	-13.543	210.097	139.822	75.7022	59.4098	-8.03177
96.3248	22.8081	50.0935	-8.68218	39.6424	92.3118	70.2074	110.455	49.4466	54.5657	61.6804	11.9926	28.1573	68.8581	117.454	160.02	63.9465	13.866	17.2291	25.8063	-13.124	24.4635	-6.88184	-15.5496	53.8184	171.259	-29.4223	106.352	169.611	31.443	287.248	66.0093	76.3369	117.991	43.5256	226.563	127.278	47.0457	-46.9453	40.1191	13.1779	17.7832	-11.9229	202.285	-11.9854	192.765	117.35	124.735	16.0202	-2.18197
96.4247	22.6152	64.6202	-12.9454	56.6279	70.4618	67.0444	103.066	61.4197	68.8029	58.7251	16.0506	16.6265	70.2762	112.381	131.181	41.7865	31.4645	9.4232	24.342	4.81541	13.0398	9.15351	-51.501	50.9542	174.178	-25.3389	81.9097	193.682	33.5027	292.23	90.7056	73.9656	151.437	34.8598	220.231	106.741	28.9913	-45.7758	61.1359	-15.3892	59.6771	31.6956	166.345	-11.9244	186.306	116.419	93.0051	59.986	-12.6936
96.5247	34.8907	53.1319	1.75733	73.2142	103.009	66.1261	91.3984	56.9744	47.0583	76.6086	13.6828	18.4674	58.6131	100.437	122.935	64.579	20.237	12.3863	27.8461	-0.069168	6.73892	12.5049	-51.6143	41.3684	187.484	-48.2621	77.3367	201.147	30.5648	308.42	77.8006	77.0249	206.107	85.4925	278.984	73.5381	11.4589	-62.487	72.2061	17.4422	54.8269	55.1415	196.831	7.14951	152.032	115.238	111.978	30.3574	7.21681
96.6246	16.7571	18.8452	-13.5924	57.1374	100.615	82.1802	87.9895	69.1205	31.4978	63.9541	40.4938	4.54226	74.977	91.143	111.612	60.8346	4.31864	-14.48	7.00776	-17.9207	5.76015	10.4726	-42.2089	53.9879	192.603	-44.0583	68.912	166.189	29.5126	308.238	107.441	89.6733	234.21	59.2773	239.892	63.1262	45.7829	-68.0364	57.1163	-7.9249	64.8622	13.9382	184.181	-4.92286	129.41	90.7644	54.5821	58.1246	-15.9531
96.7245	34.3595	16.2841	1.37128	66.9442	92.4443	87.7309	109.331	72.7176	43.9312	56.4713	8.86353	8.03916	72.807	88.7271	109.085	52.3707	22.0327	-14.7529	39.9729	19.1117	16.2237	-4.13324	-44.3516	47.5431	179.801	-48.326	59.0959	138.083	23.0253	275.909	128.917	65.5909	177.872	61.0968	252.405	84.8658	17.0898	-81.4818	68.6866	-2.7527	71.1689	-3.01727	153.743	-30.4272	117.379	67.7762	61.484	52.6147	-10.9453
96.8244	26.1149	33.3059	1.43281	62.6252	96.0057	64.8919	91.4192	72.6829	54.019	72.7169	24.0071	24.1314	61.5916	64.9012	85.4693	55.5485	21.6607	-7.333	50.5536	36.0615	13.2547	7.01791	-36.9578	62.2457	193.375	-29.4035	12.0273	106.642	23.3267	273.234	125.977	64.6468	166.905	46.8601	238.165	90.491	40.4654	-68.0858	49.1643	8.45763	49.9249	-7.62067	156.444	-13.6604	151.906	49.4479	6.98352	51.4525	-20.6073
96.9243	43.7938	37.6467	-12.6018	49.2352	95.8971	64.9385	94.0424	77.9896	69.8607	64.1785	23.4237	18.9646	91.0143	63.7496	101.421	63.5843	41.198	9.21424	33.6861	43.0088	7.36866	16.4513	-62.5385	46.4001	145.78	-13.2356	51.3439	142.297	-7.16854	283.762	39.7455	78.7825	161.075	53.0527	244.423	71.8243	87.1325	-63.0743	78.8171	2.30972	53.4386	-11.0245	146.304	13.3868	168.013	85.5652	44.4983	56.2985	22.3779
97.0243	37.6706	25.9742	1.73497	42.9973	93.3607	82.279	92.9267	89.9236	77.0267	71.2328	3.69873	-1.14592	90.3594	92.0143	99.2506	17.9515	41.4365	19.5008	9.74539	16.2767	-3.78049	13.7542	-50.0396	48.3103	174.008	-13.3153	25.9282	113.503	-10.0768	265.016	83.5914	73.3969	124.253	36.6495	230.377	83.5738	70.5479	-71.4559	67.9275	-10.6583	27.9236	-19.6059	126.948	10.6819	199.277	60.0124	67.9738	99.5383	-6.54075
97.1242	44.5648	20.5207	-2.26224	43.0137	93.5434	103.312	97.1459	66.4949	64.6716	62.0187	53.3836	11.5824	96.9534	84.8232	101.433	32.5398	4.78643	2.62108	4.63268	55.2599	-6.76526	16.1892	-54.2441	34.5267	147.097	-29.7354	31.5074	198.116	-51.5341	292.62	38.1103	73.2088	102.231	37.95	263.506	77.5914	60.9228	-71.7854	65.004	25.4011	49.0135	-2.33561	131.993	28.6573	199.37	82.1045	57.665	103.18	8.70696
97.2241	41.3604	22.5052	5.38736	32.9723	90.9958	94.1566	87.984	63.573	59.5806	51.6931	21.0779	4.37831	89.1925	96.4637	124.683	34.2464	-0.911409	-14.8127	57.5613	30.7664	12.5719	32.0235	-26.2751	41.3151	138.022	-1.45339	28.2807	178.654	-60.2634	292.743	20.1225	88.4209	94.2181	16.7466	249.077	82.087	45.9462	-44.5185	38.1871	0.597485	5.97474	-16.784	120.375	11.3831	190.094	77.4978	82.4411	85.0422	-14.8244
97.324	49.5349	23.8283	-12.1394	69.9807	84.7905	122.377	84.747	64.0841	81.8707	68.8275	10.7152	11.7905	77.7191	104.638	152.288	18.7414	16.6404	-3.20735	34.9204	16.3375	5.00669	36.1263	-57.8362	17.125	120.406	-4.78807	37.425	166.826	-48.3273	258.285	16.328	82.2667	95.865	16.457	241.717	89.7712	56.2179	-65.9162	56.9296	26.6895	42.858	8.09443	125.263	-0.835713	187.246	64.4116	87.076	87.9696	-25.8165
97.424	33.4085	33.938	-13.7944	67.9854	76.3204	86.774	86.1474	64.0829	74.7206	76.7583	17.5685	8.07827	94.2492	109.953	138.715	20.5072	12.1357	23.7968	12.9594	-15.4353	-6.54805	3.80156	-46.8312	46.2128	161.267	-1.47862	37.9411	167.036	-52.1984	283.614	19.4695	64.0321	74.9571	37.6889	221.716	97.1664	57.0402	-53.9643	52.9129	-0.267271	23.398	-1.13707	125.012	16.9321	176.731	46.3267	84.2037	84.7937	-10.2636
97.5239	37.8151	5.19925	-26.8404	61.7483	79.2273	106.478	96.0069	53.7868	65.5487	64.3638	26.9384	10.0913	85.2835	115.708	129.573	58.4827	23.792	7.66428	13.4542	28.1927	-6.96615	14.0263	-46.9278	50.0181	156.719	17.0304	33.025	156.409	-20.827	248.538	43.6862	89.5822	89.296	53.5918	223.846	74.2497	38.9245	-67.044	81.6258	16.3429	15.7193	2.54327	110.483	18.7688	175.942	78.1136	86.2887	88.7286	16.767
97.6238	27.2365	21.0938	-12.04	48.1063	81.22	93.4347	92.5497	53.3684	75.6938	71.8176	36.6809	7.36221	71.5908	118.92	145.696	24.031	-3.47919	8.71746	18.4685	38.2023	0.630322	-2.64389	-40.0945	38.3703	150.437	14.2642	21.1301	137.18	-31.0209	242.528	42.9185	82.2771	92.6269	32.5292	198.628	79.8322	34.335	-41.4039	67.7641	-3.24819	12.4455	-8.2178	120.879	12.6369	194.077	91.7545	71.5854	95.9712	-20.8863
97.7237	23.2914	32.5008	-14.8831	49.6267	63.8505	87.0961	72.111	50.0745	65.7947	68.7485	46.9106	-8.17187	88.5563	109.255	135.467	14.5211	11.5267	5.02958	33.816	25.1687	-9.54391	23.5982	-54.1774	40.015	138.723	11.6573	5.77693	138.364	-9.96787	218.803	75.8062	75.4307	65.2759	35.0621	232.086	84.7825	61.2698	-67.306	58.7531	-13.7087	44.9216	1.46831	140.842	10.3806	198.364	54.2605	57.1648	64.1295	-1.81049
97.8236	35.8304	27.72	-10.9738	44.7177	73.4189	75.1556	87.4513	33.7524	47.2057	59.6359	50.9577	4.36293	83.693	90.276	139.555	36.7633	24.7524	13.6444	44.3659	14.3363	-3.43749	17.669	-32.6141	25.64	158.172	1.06167	5.42984	108.615	-17.9463	263.668	47.423	79.7847	43.6439	40.023	244.261	71.5112	34.4148	-29.8581	49.6618	7.10998	39.8014	-14.7127	152.428	18.0195	172.33	78.5097	53.9946	74.2425	-6.55143
97.9236	32.7156	25.8276	-1.18528	59.1922	77.8579	110.69	85.836	61.7171	61.8333	55.9824	55.3693	3.10739	81.2421	114.696	127.469	42.9147	11.716	2.46025	47.5323	11.4736	13.8331	-7.05861	-43.9067	37.1453	132.711	4.6372	15.2761	114.482	-43.1007	259.258	37.6265	69.9938	51.3982	55.2272	237.636	50.0371	64.3204	6.90479	59.816	-12.9693	20.0143	-13.7054	143.687	18.5926	180.637	58.6977	59.0587	58.7241	-10.0693
98.0235	30.49	42.2097	0.154921	71.5708	67.1447	95.3425	87.9342	60.3973	72.5294	40.7717	39.5815	11.5645	80.5034	104.199	135.971	31.7355	15.5727	2.71376	84.8817	9.40987	28.025	4.91455	-48.9024	39.9373	114.416	-8.1358	-2.90375	72.6023	-16.5553	257.277	53.5615	62.2657	48.252	39.0756	257.945	67.6033	44.879	43.374	52.8725	-4.39867	37.4158	17.9064	110.075	13.738	175.887	45.7579	71.5772	55.9505	-30.3166
[truncated: 2,105 more rows]
[truncated: 13 more columns]
