# Supplementary material for: Dynamic and selective engrams emerge with memory consolidation
Source: Nat Neurosci. 2024 Jan 19;27(3):561–72. doi: 10.1038/s41593-023-01551-w (PMC10917686; doi:10.1038/s41593-023-01551-w)
Supplement: Supplementary file 5 — Statistical Source Data [file 41593_2023_1551_MOESM5_ESM.zip › Source Data Fig. 4 - Mouse 4 Home Cage at Delay = 1h.xlsx]

## Sheet: Mouse 4 Home Cage @ 1h
Time (s) / Cell	1	2	3	4	5	6	7	8	9	10	11	12	13	14	15	16	17	18	19	20	21	22	23	24	25	26	27	28	29	30	31	32	33	34	35	36	37	38	39	40	41	42	43	44	45	46	47	48	49
0	-1.25547	20.6745	33.7647	36.1195	9.93031	49.8327	126.735	-4.25701	-26.9098	47.9653	-60.6416	10.1709	0.202466	-11.3002	-3.91374	33.7247	58.624	62.2471	28.7334	21.1487	18.3195	56.9556	127.578	25.365	35.3396	44.5275	97.4653	87.2395	146.148	90.2117	153.21	39.8931	215.019	54.3447	138.9	-0.319837	65.9295	54.7007	44.6705	21.3549	-45.6467	-0.50864	170.162	49.4672	130.25	4.98813	26.3096	54.9897	34.4943
0.099922	-10.6506	28.3485	4.88603	27.5137	3.255	69.767	97.1373	6.5316	-13.7847	49.8992	-12.5714	6.08414	19.5152	-5.14595	-26.2351	35.6495	7.6342	-6.27388	23.553	27.0453	-30.0212	0.203064	105.745	53.7496	22.2965	59.6302	59.0934	74.7898	174.206	90.7804	159.052	19.3268	186.607	41.5684	149.822	27.2003	23.1955	56.6729	42.0888	-4.08552	-6.00358	-11.9182	161.214	49.9367	181.442	-9.30851	18.3265	34.3532	51.7189
0.199844	4.40393	17.0045	30.0511	50.7673	32.0516	74.1652	103.597	8.3867	-5.04643	13.8511	-5.09494	-9.19008	-2.81916	22.179	8.77016	19.9197	35.1056	14.0482	-9.36525	12.5619	-9.57777	38.6552	97.2142	33.74	34.3084	53.9112	50.4985	66.8184	162.372	97.9572	154.767	-6.65771	192.284	64.104	144.318	27.5394	23.8064	60.246	48.0773	29.4025	-1.17758	-12.3598	176.397	41.5008	155.927	4.58448	4.5432	14.0026	29.4579
0.299766	-3.58956	12.2315	23.1238	40.8341	12.8288	99.1624	93.8915	13.6754	-1.91451	67.8172	-8.52708	6.00566	35.98	20.9901	0.657721	28.8432	26.5174	30.8002	0.656801	12.4758	-24.0281	37.3933	110.962	48.2907	41.393	63.3696	63.1459	93.8777	172.533	127.357	148.155	-13.7942	213.05	35.2254	151.478	19.604	-3.62273	58.1165	45.266	18.7429	-6.94914	-4.43626	160.632	44.2766	159.997	-39.3915	16.8702	4.87351	35.8875
0.399688	8.56726	21.5562	16.2778	31.7551	39.1478	104.301	97.9561	9.00294	7.94106	20.3697	12.8507	12.0059	8.71104	27.1967	-22.5896	42.3689	31.6587	18.1304	-9.82835	0.709157	-10.237	29.05	100.174	40.7236	32.8744	38.7324	66.4297	120.036	169.827	119.191	141.189	-17.1371	205.579	50.5871	159.934	35.8457	42.0365	66.7174	46.19	20.3756	24.9792	-9.98605	149.011	27.7226	127.154	-22.135	7.71843	67.543	61.7448
0.49961	18.3222	13.137	20.7496	23.4569	29.2478	100.454	83.2704	4.34966	15.9258	31.5958	-16.6229	11.076	22.5976	18.3676	6.63881	34.361	35.9586	24.5492	16.3251	-18.551	-12.0643	24.806	97.9327	39.6061	62.9487	41.7892	41.7564	98.9196	157.192	94.3383	135.099	13.5648	203.404	36.6894	142.747	31.5618	-1.41625	59.0427	38.0059	35.1051	-0.517561	-8.44076	133.512	60.1964	120.132	-34.9164	8.43488	56.9622	34.4655
0.599532	27.8127	17.9129	12.7803	15.8724	45.6319	83.5029	90.1012	-2.54416	2.78383	20.3267	-28.268	15.4278	20.9128	12.5007	37.9918	20.9358	27.802	44.1181	18.8284	-22.0564	3.32401	-2.7721	87.2223	62.1689	52.5539	48.5059	52.3816	109.149	178.121	99.9062	89.8254	37.8953	191.738	54.2587	156.27	20.318	-16.9817	92.9587	44.6054	34.0903	6.42995	-23.2151	148.563	74.9013	168.934	-27.2764	16.9647	65.7195	59.6181
0.699454	9.33832	13.7581	1.97435	8.94	28.5877	101.88	100.912	-14.3108	30.2029	9.89743	-15.7525	5.94384	19.308	23.4247	30.3597	41.6847	20.5266	40.9867	20.0608	10.6694	26.3725	8.94578	75.7843	37.1929	49.9544	37.7343	36.7684	106.542	184.196	123.186	152.349	56.368	176.557	49.3714	176.352	24.0209	-7.02665	113.317	27.1779	33.905	-26.7	-25.2516	130.708	57.8907	172.168	-10.4139	10.4126	51.1454	56.1683
0.799376	20.304	15.7453	1.73264	2.60376	19.8019	85.0976	107.583	-7.3594	68.5976	12.2437	-37.2931	6.5905	16.6543	8.15081	40.0253	39.7794	19.8178	50.7144	11.5453	5.54526	37.7768	9.66244	110.907	32.244	49.7344	37.8681	60.7891	92.0337	202.123	127.108	163.628	6.08296	145.147	47.6859	135.569	16.4686	35.1872	93.7327	33.1717	70.9352	12.0969	-15.7318	125.161	60.3957	109.941	-4.34032	41.9141	72.82	59.8088
0.899298	13.9213	11.2826	13.5235	-3.18764	17.7066	99.2281	87.4096	3.14459	47.9911	27.7051	-2.19484	14.9514	27.3008	16.5482	15.9119	38.7572	15.204	43.1223	37.3309	10.9534	18.3061	-28.8082	114.148	43.8123	33.2676	49.1006	115.907	102.663	246.634	90.8135	176.929	-2.56351	162.01	52.3727	125.628	56.1698	8.0002	69.9571	39.9999	76.3798	-14.7956	-3.31648	129.546	59.9467	134.903	-11.9219	56.6912	91.9758	44.5904
0.99922	8.42364	17.6713	6.52173	-8.48107	26.4749	69.5508	98.8816	-1.74256	83.2096	21.8371	-31.5716	21.0876	33.0821	20.527	23.8091	20.4349	14.968	28.8029	0.302203	9.59867	-4.39546	5.34259	137.289	33.822	53.2082	26.8857	90.8535	86.9832	244.191	102.107	167.926	-18.226	174.725	55.4392	87.2394	26.0629	46.4684	72.0688	14.9357	81.3783	41.6072	-20.6295	96.7839	67.5339	95.2083	27.6465	28.6957	88.4021	31.2697
1.09914	-9.84405	-2.07788	-10.4649	-13.3194	18.0653	80.2198	110.595	-12.0764	49.0881	34.4692	-13.0624	27.7234	40.3895	21.5123	23.323	38.4657	17.9158	18.7147	3.21303	48.1553	-20.2772	2.21515	139.811	22.0575	24.9691	32.4142	83.5113	99.0357	225.127	67.0498	221.477	-0.0290588	187.025	58.4669	102.247	38.4649	47.908	39.5146	26.5239	68.203	40.4545	-8.48486	123.339	55.7106	103.516	13.7855	55.0747	129.744	13.6014
1.19906	-9.71686	4.75349	-7.1949	-17.7417	14.0988	76.6857	99.0606	34.4119	45.427	55.4267	-12.0116	23.2423	49.2879	19.9379	17.3765	50.2524	12.295	20.4637	28.2483	23.1063	-34.9449	-5.17528	143.605	10.2297	15.967	32.0382	92.1634	81.1308	218.609	60.4711	314.629	-4.03235	177.012	43.3536	120.53	41.1028	58.7809	29.0695	50.9064	76.3335	46.3372	9.33167	63.2692	9.77185	72.2059	-2.57417	69.3082	88.499	-4.94772
1.29899	-6.61763	-8.78195	-13.0593	-21.7838	20.4021	93.0941	91.7953	26.4869	67.4667	30.3446	-8.58141	27.069	47.2677	15.2928	-6.07906	40.6287	16.9852	18.6114	-3.721	88.4417	-2.8194	-1.35297	104.369	-7.53669	24.3024	22.1847	88.026	47.7148	299.871	81.8608	290.884	-1.34583	166.3	52.7546	118.011	74.7714	60.1138	56.3564	51.8645	50.7214	55.3693	20.2196	71.4724	37.1565	76.0001	5.90203	14.9624	98.2319	24.5511
1.39891	21.5579	-0.647305	-22.3903	-25.4784	22.1707	83.0114	96.944	32.5136	56.9558	33.7614	-14.0693	36.7935	35.3154	38.447	6.42298	40.4838	15.7224	30.0674	7.89049	71.5285	-11.0569	-15.7591	111.731	29.9872	32.412	21.4662	79.85	41.0454	297.47	67.6517	307.576	2.64313	150.773	47.4736	107.745	71.9899	51.4816	33.817	29.2539	52.3611	88.601	41.0294	45.4583	16.401	70.673	30.6647	50.1301	79.8536	3.43038
1.49883	17.1275	6.71016	-12.3837	-28.8554	20.5698	82.667	86.9503	19.2709	77.7904	22.0804	3.47744	33.4741	37.0986	21.699	9.43809	60.5607	10.213	15.2387	10.8713	74.6613	-11.419	1.22484	120.518	23.4782	54.8573	36.7188	42.5785	20.6857	321.1	56.0734	294.717	-19.8072	163.079	59.673	81.3691	66.8474	-2.77466	49.3947	69.9427	40.3203	43.5956	18.3043	30.6773	18.552	98.9137	8.46219	13.8709	110.06	7.8042
1.59875	24.5087	0.239845	-7.46312	-31.9421	7.8941	103.008	80.7181	16.6167	65.4978	34.7893	4.45036	27.4563	22.0124	32.6728	15.096	38.9644	15.9753	17.5371	-12.7474	68.764	12.0579	13.6376	94.1543	10.9966	25.8642	41.5648	77.5335	74.0333	355.16	65.8064	295.058	-62.5313	167.95	39.8079	80.4707	60.2684	30.548	33.3765	51.2349	18.3088	69.219	11.5282	56.7916	22.0084	84.7253	27.8206	35.4295	104.163	-6.70659
1.69867	8.55859	3.87156	-17.4661	-34.7635	10.5621	96.9274	92.1109	31.6036	45.8322	42.9831	-8.12671	22.3992	27.4926	20.1567	-1.09922	59.0605	22.4952	14.1344	5.24115	108.056	-7.82654	8.57998	115.347	37.3882	62.5068	28.1122	23.3161	64.6098	334.932	59.5811	366.016	-29.3079	165.467	46.1961	81.715	37.4337	-17.0071	50.3153	35.9245	60.4986	66.5147	42.1764	33.2024	20.7742	70.1868	11.6483	27.1625	110.197	-0.34233
1.7986	15.3153	0.0950241	0.343433	-37.3423	3.90648	113.368	80.7844	10.286	53.2	33.6013	-8.86866	19.9858	24.4571	16.8458	25.1486	59.4006	17.7102	0.468049	24.3312	117.751	-21.3503	6.19468	88.6118	29.6847	36.0987	19.3538	54.6669	50.3518	365.675	59.5926	329.695	-26.5415	202.605	47.9904	74.3919	45.1682	-10.6229	49.8402	31.8632	21.6818	119.388	29.0946	57.8682	51.3997	67.8208	15.3902	0.608289	98.6884	-6.56777
1.89852	25.5881	-8.56702	-11.5108	-39.6995	24.5608	113.474	78.5447	15.8513	47.9612	55.755	-19.4919	6.84504	0.7155	28.1734	15.2784	46.3209	25.4674	20.5464	25.7589	47.0364	-40.9824	-0.71453	101.14	30.8813	45.5813	30.8755	39.2848	53.4381	376.967	64.5335	353.26	-33.7091	194.504	34.0758	74.8583	43.0656	24.5928	15.6071	43.7131	16.5102	85.3451	4.41272	49.7326	23.3525	94.6631	8.04031	1.29582	105.718	8.30186
1.99844	9.12754	-4.65092	-16.888	-41.8541	8.86141	96.9118	83.1519	1.59949	60.2441	59.8941	0.967673	-0.343854	13.4687	30.2155	27.17	36.4935	24.0046	16.0804	15.2015	84.0322	-47.5976	21.9703	71.3779	42.3177	25.4369	60.7163	39.9744	35.8691	432.252	74.2582	393.519	3.10507	189.79	45.6917	99.2696	51.9244	22.2872	37.0023	76.3148	15.5438	85.4281	-0.49565	25.0608	23.1439	81.3516	10.9198	5.14029	60.8369	35.4299
2.09836	2.02643	-0.26842	32.7484	-43.8235	12.8318	92.7659	73.3865	17.1349	66.7793	49.7436	3.43065	16.389	3.258	16.3953	38.3476	20.7304	5.69657	9.49107	-43.5645	111.257	-14.6972	5.66147	91.1144	22.2187	51.3449	26.5473	38.0385	31.6071	424.147	57.4441	415.96	-26.6316	186.732	26.2046	91.9942	25.4364	24.4221	26.6734	36.2763	-11.1974	88.1951	-8.04692	18.8797	-14.2531	69.5359	18.3464	8.03858	85.8036	17.0136
2.19828	-2.24646	15.9108	8.73854	-45.6236	-5.09931	86.5967	66.3584	8.0475	55.5973	58.401	7.10632	-1.01491	18.259	11.798	2.13838	29.8942	19.1024	3.17702	15.0147	86.6263	-25.3707	16.6775	73.1613	36.9674	64.5824	10.7683	48.0714	45.5433	412.435	82.7117	385.668	-8.51698	191.439	13.9164	93.644	34.8305	27.5798	45.6938	50.3973	43.1281	77.8251	9.25368	62.2329	0.241962	83.4801	12.9623	21.9357	75.8395	11.3378
2.29821	30.5978	0.199146	-6.44946	-47.269	20.0987	77.0317	93.8154	28.1451	50.7423	41.3812	12.5199	-15.1805	19.8922	6.87464	8.27596	24.4532	20.8529	25.1122	-3.97818	78.3486	-31.7547	0.0104533	74.6191	45.3428	53.1854	34.3914	42.6237	37.2268	423.375	43.2226	345.676	-34.8717	178.047	38.489	72.9469	35.0901	3.52287	11.5698	42.105	17.5633	85.8266	28.6099	78.9927	20.6867	84.8922	32.2366	-11.5739	69.7632	27.8293
2.39813	18.1567	0.538962	-5.95562	-27.5165	22.1473	75.9645	83.1248	34.8498	54.6027	34.6546	13.2475	4.7066	33.7982	20.1293	24.7515	25.0505	28.0595	12.1697	11.3079	92.5422	-43.7493	-4.0229	76.2552	26.7646	52.6584	24.5467	55.3716	59.0132	409.195	64.4274	297.345	-18.3547	147.018	47.2888	88.0748	18.3176	14.0218	21.2004	61.2331	19.7965	65.9152	5.18085	126.046	38.6272	117.963	12.9076	7.94677	51.7826	11.7882
2.49805	30.4591	8.11297	-13.0233	-24.7854	23.1405	81.9105	82.9282	10.4887	42.2975	39.7615	4.59673	-3.40598	10.1183	17.7573	15.2623	28.79	43.2364	13.7601	-14.5577	54.8824	-7.99773	5.20712	65.1199	39.2578	66.7456	11.301	26.1025	35.6822	411.871	84.6575	263.99	-29.8862	139.543	32.6132	90.6383	38.2142	32.196	35.7024	37.7414	39.2494	106.928	-8.33094	116.882	37.7181	101.503	22.161	-18.4083	75.9715	8.27851
2.59797	12.0538	11.1953	-1.77999	30.3864	4.56443	87.0118	100.005	1.32293	21.0265	43.4653	0.669235	22.3544	5.12762	26.6967	42.346	27.4035	23.1758	32.6091	8.98609	33.2081	-2.77271	-2.66936	64.4939	16.809	54.7816	19.5857	47.0416	31.1861	395.086	71.5493	235.855	-38.3182	132.794	31.613	91.038	27.5333	27.0934	39.2075	38.9704	8.78239	68.1843	4.95391	95.4806	20.4367	123.657	17.488	-10.2622	39.1234	14.9792
2.69789	-2.69121	13.5411	-3.58151	59.4462	-10.9885	85.8893	110.537	7.85268	36.0189	8.04748	-4.16406	18.0342	14.1507	43.1572	66.5707	22.0402	11.4934	35.7313	6.01663	33.9222	-5.8697	29.1342	54.5197	7.23003	35.4663	2.62084	45.967	38.7676	354.815	109.99	188.688	23.9126	117.712	49.4718	90.6753	26.4605	15.2009	39.6408	55.535	3.86482	32.4338	21.8219	126.262	22.0766	137.559	31.5759	31.5213	30.9381	32.3471
2.79782	-1.22435	13.4535	-6.00293	48.7858	14.4572	74.7658	90.7939	-10.5249	16.9537	32.4545	-2.81018	16.681	10.3984	20.308	37.3238	18.7745	20.1718	28.9747	35.8835	38.2514	-20.0689	17.4615	62.1065	22.1594	28.7434	19.3314	66.7878	45.4262	357.662	63.2372	205.162	22.5973	139.106	43.3969	115.765	39.517	17.4725	54.9351	57.9957	31.7543	49.3872	-10.4623	121.552	37.8125	148.054	1.53185	35.1578	19.327	32.2818
2.89774	3.19719	11.0127	-6.33765	39.0406	14.0315	83.8793	94.5406	-13.1425	19.4102	34.1968	-1.26773	24.3089	19.2152	39.6812	30.0541	30.0245	32.9383	21.5549	-9.21578	24.2317	-7.46419	25.7337	72.1816	29.2916	19.395	15.1558	42.6651	48.4736	348.553	120.95	165.392	4.41423	130.988	41.3772	132.604	45.383	-3.49187	97.1118	46.6123	46.691	32.5573	38.0037	163.925	59.9177	191.214	2.95289	25.0341	30.1854	39.1948
2.99766	9.55741	16.772	-5.52081	30.132	36.4659	104.009	106.023	10.07	4.7101	14.0051	-15.6844	18.7089	15.4631	16.0564	41.3306	24.3292	33.9835	23.1865	-12.5477	-8.90743	-6.37375	33.3106	56.1734	38.1273	31.7389	7.5857	13.5416	15.3873	368.781	123.854	155.821	-12.5629	120.538	17.1757	149.148	52.1221	-11.0854	151.952	46.2806	14.4211	29.8785	-10.5479	136.437	41.0025	179.784	-1.37874	36.0657	33.256	53.5388
3.09758	14.5694	7.57006	-5.30191	44.5028	20.7952	92.9699	74.2354	-18.558	30.8772	26.3572	-9.28591	14.4345	13.9151	32.8561	30.8549	9.87184	37.4928	15.3212	16.9959	22.5507	5.23725	10.3879	82.0593	25.549	23.2044	4.90557	22.0372	9.87757	338.849	125.276	152.852	-7.1577	107.18	31.7603	130.763	27.0762	-7.2426	140.796	20.0012	15.7671	51.9713	5.15966	137.392	34.4438	147.525	26.2973	34.5759	45.7054	30.5213
3.1975	-5.60937	11.0747	-2.61639	35.0808	30.1017	85.5025	105.314	7.41487	49.4867	25.2144	-16.4803	12.4804	21.9122	29.9562	28.2779	39.0444	35.4798	14.8923	18.0959	3.07293	2.86756	36.4	101.403	16.9171	58.6875	1.18669	19.6751	61.575	336.825	83.1243	236.134	11.2322	120.597	46.283	126.63	36.1722	22.1987	93.2755	40.3318	39.0145	29.6568	6.33693	158.043	39.7533	119.188	-25.943	53.4554	54.4395	29.162
3.29743	-10.3208	12.1773	-11.6942	26.4715	10.3649	81.9274	99.2788	-9.14188	45.4566	36.1467	-1.31515	18.107	26.9836	10.2982	19.9303	22.3888	38.3167	-2.17887	29.372	0.534038	-16.2114	20.7641	84.3738	7.87701	59.5319	18.2528	56.3391	60.4707	279.768	81.638	235.109	19.0588	129.827	14.9254	136.617	46.7763	72.0404	65.1545	34.7575	46.0377	7.9112	33.0279	144.898	31.6719	127.618	-24.2249	66.8865	45.1078	22.9584
3.39735	-5.37167	10.9942	-2.49171	18.6048	24.0929	78.3331	100.863	42.9039	63.4248	26.6234	7.88436	13.4797	20.2911	17.9867	28.6182	18.7963	-0.0488199	4.98585	24.7951	3.53736	1.56456	-18.3451	68.4444	16.9412	55.0678	22.1215	16.3352	40.0667	262.091	102.474	210.679	-13.2903	103.674	45.2069	95.6807	50.5173	25.1498	72.2344	48.3777	10.0426	4.51098	7.35114	133.028	49.9805	169.497	-3.83047	49.192	38.8448	31.8085
3.49727	-5.18577	6.89403	-15.2052	18.3784	37.9878	74.3824	79.7722	-2.51195	33.2627	25.67	23.6363	2.26042	2.05254	3.36831	35.8731	16.3783	15.3401	21.4537	-1.37155	8.41643	-20.5146	3.97447	64.7403	9.06457	52.6972	8.99369	20.833	32.4332	257.761	69.7695	209.856	-19.3477	148.381	65.1492	114.659	61.1897	21.4375	73.641	63.9136	17.4811	22.8994	7.26453	125.608	54.1173	113.308	-7.00147	18.3983	33.7011	29.604
3.59719	-5.55678	11.6645	-7.67636	17.3069	31.8744	62.9572	108.524	2.18455	48.6678	39.8221	13.4579	20.209	-1.83421	1.19475	36.6287	2.34287	18.6898	17.3213	25.268	18.8383	-53.8953	26.9695	65.1339	42.6306	66.8442	28.7071	32.3105	55.9543	237.438	91.7809	223.966	-21.351	115.345	70.662	124.734	47.4416	57.0493	50.6889	68.3479	40.0789	13.3611	20.3997	130.756	34.2149	136.092	-25.0922	33.7749	26.5777	12.1659
3.69711	7.96059	8.27919	2.08722	32.2535	17.1339	82.6538	87.7297	-17.9806	20.8224	50.192	-22.2499	15.9116	5.12369	13.9828	35.6325	38.7157	24.7477	19.7989	6.88084	9.00572	-22.2314	79.3471	64.9119	30.3069	35.0678	26.7761	52.5062	38.413	276.683	96.5765	173.605	-0.126133	145.892	51.649	97.6076	39.916	45.2053	96.0166	45.6285	2.98553	32.9722	10.2329	171.271	69.4701	141.062	-23.6618	33.9983	8.17929	57.4587
3.79704	3.4921	4.1154	-11.3985	23.8355	31.5674	82.9065	88.9039	-9.333	18.8445	21.5383	16.1593	15.6868	13.2392	59.852	39.0724	23.3144	8.71406	2.34713	40.8053	7.73987	-20.8488	38.1146	66.6394	15.9716	56.7153	20.9947	36.593	48.73	256.827	115.343	165.791	7.59609	142.432	49.1746	113.894	39.3318	1.94247	73.8276	39.7975	0.300814	46.7368	-10.8882	177.901	44.1969	146.415	-21.2064	45.4014	8.64767	30.8215
3.89696	2.7778	7.30351	3.53032	16.148	23.6924	66.1	92.0659	37.8833	43.7203	25.2747	-17.7633	11.7598	0.811207	22.9199	42.6002	19.7862	11.5348	27.4315	7.64524	6.30767	27.7174	23.5228	63.266	37.7197	60.9406	17.8612	38.1888	37.3183	262.078	120.146	152.435	-7.45264	124.888	58.3814	113.363	43.6748	18.0657	73.3765	17.201	9.83111	12.9607	-7.91134	166.413	44.085	173.041	-21.8235	38.0387	8.23901	26.6899
3.99688	20.5862	7.4883	38.612	9.1277	30.5988	82.598	92.9224	-20.5659	43.9018	26.8051	7.45113	10.0822	15.9109	27.0875	25.2434	43.4817	19.4968	28.8818	-16.7682	18.0097	-2.00177	13.4737	55.9498	41.1988	86.4932	13.3652	78.4212	45.0128	250.38	119.404	139.539	8.95148	128.48	47.7179	123.349	38.9454	46.4403	96.6583	41.8229	14.0189	25.3247	-29.8521	163.53	36.6759	163.747	-35.0285	32.7596	7.95442	37.0714
4.0968	11.2782	18.9368	25.4181	2.7166	19.6712	67.6078	72.4496	-2.9941	33.1194	36.611	23.1218	12.9414	15.1317	22.7104	6.93899	30.9572	6.31158	22.4858	-18.0283	6.1915	24.404	27.7273	62.2278	40.412	77.6909	1.99758	26.8064	9.92597	239.603	119.997	122.923	16.007	98.3316	54.0836	167.262	40.183	40.6068	102.34	32.0129	2.25475	20.7792	-4.39361	158.987	17.9883	199.241	-26.8335	16.6373	-8.7961	58.4649
4.19672	34.2686	-0.309831	-1.44422	-3.13816	10.4978	49.7162	82.7508	-3.57943	25.8697	51.0356	-0.105301	2.48266	18.5025	-4.6411	21.2021	43.589	15.3482	35.3894	-34.5292	49.2293	10.9274	39.4406	46.4744	40.1977	38.2658	7.30575	30.3429	35.8973	256.122	129.558	103.076	-18.1377	106.105	23.2445	148.531	34.9844	13.3704	74.7906	40.9201	8.57565	10.7192	-4.2954	193.644	24.452	190.321	-15.1473	23.6893	15.2979	54.8255
4.29665	41.1281	9.78549	6.62695	-8.48489	27.6989	64.2313	95.0623	-3.2726	43.2373	25.3705	22.0035	20.5839	23.2722	14.1663	12.9561	18.954	2.75859	19.7682	-7.0709	17.1483	20.6077	25.2944	38.6492	39.041	64.6594	-16.2049	39.7206	6.60659	213.279	162.979	79.1574	-8.60153	99.2998	10.5987	120.084	20.8556	21.5968	89.3517	32.738	21.5005	24.1427	-28.5016	143.251	16.9624	218.543	-11.5999	30.514	-39.1847	53.879
4.39657	19.4023	9.3192	46.3814	-13.3677	19.0121	90.3076	110.487	25.6483	33.248	2.56831	-12.8038	0.798321	6.93905	14.7958	21.5793	33.3613	-3.80276	25.4874	-12.1436	34.957	15.1723	-7.85204	48.0695	22.7164	68.504	24.2376	-16.062	-3.04215	234.47	131.302	99.7928	-14.579	108.231	39.1555	131.565	45.7758	-3.6931	93.6929	46.013	12.7157	-12.9463	-23.062	180.287	-5.99945	210.54	-29.8842	4.74265	-32.2416	55.3659
4.49649	22.6266	22.2854	20.708	-17.8268	14.8006	65.8454	60.932	-0.750238	25.4887	8.01304	12.9724	-8.21031	27.3793	20.4679	26.8262	9.69593	14.6295	32.3679	29.4402	21.2528	-13.5411	-3.16893	41.5446	37.6221	64.2808	12.4767	6.16452	2.64956	211.254	132.981	109.819	-14.8435	92.8283	39.8009	134.632	47.5029	19.6693	140.686	29.4875	13.8978	32.9576	4.02308	189.496	46.4266	172.456	-18.5062	-19.7145	-18.1889	55.1439
4.59641	6.5976	10.1544	-12.8651	-21.899	28.2599	67.2288	73.5694	-24.4318	0.88276	65.317	-5.77901	0.0450533	7.12545	5.23672	9.13354	6.91418	18.9132	27.9225	-0.730664	4.46305	13.7877	11.4923	21.5502	24.2771	69.1689	20.0816	41.9389	36.9029	193.711	125.866	92.2905	-17.9193	100.24	21.5136	129.911	59.9848	72.2657	90.4293	30.6091	45.199	21.8166	-18.0576	192.474	29.8056	175.421	-16.2006	19.4001	0.402243	16.8535
4.69633	-8.07069	-4.12378	20.0795	-25.6179	17.3818	93.3048	70.551	14.059	2.19887	49.9667	5.54998	25.8791	11.5049	13.3887	-4.46953	3.25359	5.08842	15.6673	6.38627	16.8646	1.75175	-10.66	43.2253	4.48879	58.2602	22.2196	49.3554	34.1984	180.585	125.415	104.93	21.0465	171.786	21.7182	114.194	37.4422	75.8342	90.9159	45.1549	42.7832	30.5795	10.6975	164.853	46.5547	163.689	8.71234	36.4064	-10.4512	18.2095
4.79626	32.6694	22.5208	24.6968	-29.0141	26.5439	72.8744	70.9505	4.44473	9.80498	18.5452	9.81788	15.4144	15.6127	18.7634	46.9626	51.1576	28.9799	18.4893	13.5313	-25.4786	26.9418	-1.43168	29.4283	6.18477	35.495	-22.935	0.849265	14.2666	171.696	111.122	125.526	0.395913	177.031	38.4162	118.326	43.8887	59.0172	107.312	30.4996	18.7644	8.68302	-0.775029	165.076	71.192	120.968	5.37377	-17.5907	-15.1969	26.5158
4.89618	10.912	4.24377	-0.396864	-32.1157	15.6304	73.8388	71.0441	3.55208	29.7877	44.4999	-21.3727	11.8313	20.0613	29.2412	31.4874	64.4789	25.3447	48.1811	27.5454	-4.43102	31.3189	1.73051	31.5618	6.6696	35.2839	-6.06279	40.3357	56.6348	153.172	89.4217	111.161	5.61754	169.675	37.8571	129.366	56.0706	56.2457	74.323	58.2306	27.5528	12.8472	-10.2273	160.262	38.4631	117.522	-2.01494	9.40369	25.0926	26.6454
4.9961	26.8721	10.9965	6.33216	-34.9482	24.0097	76.3516	96.8456	-9.04587	30.3878	23.8413	-11.0424	53.2946	21.92	27.8788	31.3128	41.4303	6.38549	39.7857	3.37937	12.3746	19.6454	21.3949	19.7602	-2.96127	29.3561	3.579	18.014	64.016	161.553	135.1	115.698	6.04179	147.71	42.1972	124.556	39.542	54.1243	74.559	20.5786	16.9517	-1.12269	-6.79368	141.046	24.0968	118.173	-4.93156	14.3132	2.12155	35.7599
5.09602	27.505	22.1655	38.5765	-37.535	35.8629	81.2086	92.0128	-7.63185	22.6809	43.2031	6.96123	65.6628	16.1476	15.3836	50.5522	50.053	15.7405	33.7532	-19.2431	2.67476	24.0859	55.8329	58.7488	16.1793	26.9575	3.542	45.0447	43.8698	145.617	99.6282	102.855	-1.59591	146.154	51.8914	118.206	27.6815	41.5731	58.2045	43.8325	10.1022	5.09543	5.03885	112.749	26.2857	118.168	-3.81175	42.638	0.549689	41.6141
5.19594	17.0494	22.2553	20.5704	-39.8974	-2.26234	69.9334	81.7519	-7.52576	44.7855	42.3498	-2.43439	32.502	19.1574	19.6632	27.9687	52.7524	8.29612	21.8642	7.10402	9.56198	-6.97404	38.4917	69.9576	20.7395	59.8762	9.61098	12.6277	21.4234	135.801	139.143	94.2905	-10.2808	126.868	51.4735	124.794	37.48	67.6191	62.8543	24.6454	1.85909	22.8453	19.1252	129.339	29.153	183.561	21.9493	-0.723687	6.2501	33.8549
5.29587	6.56201	21.8117	-1.97872	-42.0549	9.48518	66.8763	79.7841	-19.9283	25.8868	26.2384	25.3962	25.5333	33.4485	9.67337	33.6143	46.2252	39.1705	25.6062	3.97607	-3.02565	5.38834	35.4311	73.8661	5.13137	29.463	-1.25562	19.5329	41.9917	137.021	144.441	83.341	15.4897	132.857	23.3733	109.126	50.8811	75.2607	85.4836	43.2007	29.1577	-15.3994	5.82029	155.214	57.2098	174.125	23.8301	38.9535	7.94137	-0.476397
5.39579	30.883	12.0373	0.867909	-44.0252	24.5852	95.3004	77.9046	14.7663	59.6825	19.1936	-16.2536	36.267	20.494	13.6599	31.1593	13.6195	26.1626	21.4709	-16.3799	-9.82471	37.3573	35.9354	76.5335	8.75797	20.3573	13.567	22.578	27.0714	193.137	140.124	79.5628	9.83258	136.074	42.2426	131.845	33.3333	48.974	83.5035	51.7679	31.0447	13.6933	-2.38307	159.828	45.5353	197.025	47.2563	34.881	-2.44964	18.8875
5.49571	37.4921	16.8779	-1.12947	-45.8246	38.9539	80.2944	89.3873	-16.9408	50.3755	32.523	-10.597	24.1492	-3.76556	21.5848	63.8937	27.6581	18.9518	27.7854	-2.13912	4.31957	16.1156	6.81257	78.5489	19.1239	7.75692	12.4132	46.6597	52.8945	179.017	137.195	65.8615	-11.4807	139.428	53.0508	121.146	49.5553	73.9841	98.5351	48.4977	72.882	22.2153	8.01141	168.863	30.9301	170.174	66.7902	26.1333	0.859979	10.625
5.59563	34.5777	19.9397	22.5584	-47.4679	25.0587	85.9034	98.8256	-2.75696	39.0149	34.9026	-22.1649	16.6388	46.1266	20.1803	53.2441	31.9013	17.8476	31.6069	19.1337	1.23499	-3.39196	17.664	86.9769	-16.4839	31.322	12.0178	-1.02734	6.0921	166.776	124.654	73.1148	5.52692	132.903	43.3464	129.479	46.7959	43.1058	106.135	64.7278	62.1508	13.9544	17.1995	119.323	33.3151	171.604	98.1847	22.9754	-14.4506	28.4182
5.69555	22.7361	26.9293	18.4386	-48.9687	15.7227	98.2715	104.527	-14.7946	32.2538	29.6674	-7.66853	38.9776	62.9037	5.6251	33.3475	45.7476	14.8073	35.2366	13.2272	6.37793	2.88963	13.8181	72.2113	1.40859	5.06932	-2.05813	-7.0299	17.3655	175.458	159.551	68.2139	10.8467	125.615	40.576	133.486	25.1244	36.3357	80.2083	76.5619	35.6181	-12.2128	14.886	165.061	22.7074	183.927	79.691	31.7986	-3.7199	52.244
5.79548	19.9175	22.2638	14.7437	-50.3393	17.2153	111.739	81.0066	-9.48117	42.0138	21.3385	-13.2948	58.1141	83.5815	11.4169	40.0553	22.016	26.8722	41.5374	-15.1313	-5.90695	-4.67044	7.7488	78.4694	-8.10032	-1.19641	-1.50299	11.1303	43.7359	182.029	145.663	146.347	20.0497	131.208	33.1788	127.989	52.8944	31.9723	77.2471	64.1936	33.0218	-13.112	13.4664	167.694	34.6035	143.414	62.8161	52.3417	-15.8297	31.7587
5.8954	32.0889	15.652	-5.71253	-51.5911	11.0748	114.584	83.151	-23.8168	48.4416	22.6161	7.44878	51.2516	87.7548	7.42949	51.224	30.6114	30.3563	30.852	9.81744	56.9256	-2.43174	25.3683	73.0981	13.9795	18.0073	16.2541	23.6051	42.1168	162.468	147.151	133.774	16.3938	129.647	60.4562	132.828	36.6131	70.6325	77.0125	76.2706	7.44813	3.4715	1.19179	159.944	14.5664	137.713	49.5189	48.2035	5.37293	17.4582
5.99532	21.2528	-0.048629	-6.95751	-52.7342	7.04333	80.146	110.354	6.47087	12.9451	33.0138	-26.0559	67.8916	121.764	-19.1543	38.0553	28.6593	12.5657	27.9984	-13.3202	43.3253	10.178	39.2083	123.192	23.7075	25.5464	22.9461	38.689	44.301	159.514	159.412	140.721	48.2158	108.213	40.1393	145.416	37.2646	89.5322	132.305	64.2046	42.0385	-5.03636	8.36737	179.068	24.9733	152.071	50.1251	12.8683	10.8585	35.7176
6.09524	26.7817	5.78195	-8.41227	-53.7783	22.0855	88.2768	98.5883	-3.9895	32.1368	21.9724	-19.782	70.843	73.5686	-14.8539	17.1102	23.7545	12.0592	21.2687	-1.02062	27.3427	8.33437	24.0181	99.3089	-4.47423	47.2732	10.9506	12.6262	37.7317	189.257	167.632	99.5095	10.1401	126.219	50.1913	136.588	24.235	37.8615	141.252	49.7251	0.260654	10.6921	4.35481	176.868	27.9994	174.139	36.9246	51.7797	-14.3904	58.346
6.19516	11.1742	9.64285	-9.78681	-7.52988	32.3479	90.9702	114.373	-7.54369	33.5705	26.8902	-26.0494	83.7768	79.448	25.3944	49.6672	9.12389	22.8008	17.2812	-9.80025	3.6158	19.7352	21.4484	88.9088	4.91083	75.4504	30.7518	13.4318	44.2893	161.192	185.796	93.4707	13.5503	119.982	65.3897	123.554	25.8807	91.7886	128.092	45.7885	-1.52019	-5.66504	1.67174	194.022	32.0544	188.618	20.484	87.2965	4.24202	18.2884
6.29509	30.7329	23.2237	-2.32639	21.4277	31.2384	76.7839	98.7411	-24.4069	12.3607	30.211	-15.7207	53.4529	57.5592	-6.63238	42.6542	33.4358	30.1999	26.116	21.6333	24.3076	95.6435	37.0733	74.5973	28.3224	74.3287	1.91306	33.1758	54.0292	188.531	166.784	97.9915	46.6948	113.295	95.7337	157.774	60.9979	43.7923	94.4942	56.7863	-2.07273	-6.53793	20.2081	174.947	38.6084	230.423	17.8564	77.8787	-8.8155	41.0429
6.39501	-5.78342	28.6953	-7.22888	14.0038	8.22896	65.2405	125.61	0.192913	17.0664	-13.8568	-30.5149	39.8572	43.4964	-7.34179	51.3888	49.9492	31.9745	21.5055	16.1523	44.6152	68.727	92.1851	72.9604	9.6514	55.9001	12.4855	41.5635	53.0327	170.881	177.762	75.8358	34.8142	84.5004	88.0533	177.74	82.6503	77.5956	150.482	32.9177	-21.4566	-22.9101	58.1224	169.79	54.4393	214.622	-0.715538	83.6249	-18.1362	62.2217
6.49493	-10.3836	38.5914	-2.84374	7.21957	21.612	76.6595	110.9	4.66462	24.4272	-1.01237	-10.7596	41.4252	49.4297	0.276254	32.3861	24.8583	42.8485	47.496	3.07296	38.3201	26.3264	135.296	79.2774	-1.23027	56.2463	18.8356	29.4929	44.6545	139.596	143.08	65.0947	53.2662	107.532	123.967	166.109	98.5889	39.5008	168.182	65.5511	-15.5905	-22.9646	56.2669	221.512	55.684	188.393	-8.60829	86.5487	-1.62598	39.3305
6.59485	19.1204	19.5684	-1.72891	11.7191	19.0445	100.192	87.7181	-25.5611	19.8942	28.1335	-53.0874	44.2228	45.6934	42.8528	65.1924	42.8743	48.3258	37.8013	2.24301	30.5373	19.2737	153.609	73.584	24.8366	71.3077	-18.9279	37.7933	60.2139	136.375	163.471	79.0498	53.2965	113.255	139.583	156.018	134.049	59.1403	147.603	56.8513	-47.4541	-11.7442	72.4045	222.155	59.5073	153.999	-7.10005	97.9135	-17.3545	48.6496
6.69477	27.3855	11.0248	-8.56817	31.4832	33.0555	89.9655	106.884	-27.3087	24.0589	13.8306	-9.92073	27.7416	32.303	43.5312	67.3168	50.528	32.8859	40.1406	-3.11444	13.1306	10.6687	161.156	64.9641	27.2552	68.2539	0.257579	44.6639	40.9104	143.851	182.346	56.8702	39.6218	110.612	127.388	149.913	124.762	63.6991	146.388	81.4273	-74.4337	-24.5526	43.3603	219.196	51.1129	221.066	7.50165	63.5098	12.3528	69.1592
6.7947	-2.40897	26.6761	-2.34452	23.2057	6.72632	81.9653	104.095	-8.52816	67.0549	-13.5516	-21.3065	21.5841	50.9035	47.8832	67.5017	40.1544	40.4265	31.5234	-7.32552	46.6492	16.9703	101.612	69.8594	-0.326188	81.9341	3.7603	76.5344	56.1731	166.367	182.429	82.0122	23.1973	91.5129	113.522	139.45	158.674	78.9885	151.251	67.5158	-69.7191	-18.9826	39.0198	216.175	46.6815	199.945	-2.87805	91.6912	5.79266	42.4755
6.89462	-2.23616	34.3928	0.936618	15.6402	7.87175	74.2413	100.508	-25.8458	72.3277	0.909703	-31.3704	36.0049	20.8711	51.4105	79.5273	44.6195	5.04086	40.734	6.05311	14.5928	38.8999	57.7611	70.8292	20.9066	70.2313	20.2094	55.1589	40.2567	176.31	164.459	68.2407	9.89813	106.109	110.144	155.015	149.496	80.9297	169.287	54.4555	-89.5509	12.0527	18.7964	205.785	29.1429	194.608	-26.6669	98.8817	23.8077	33.2164
6.99454	9.83652	25.8174	10.9452	8.72551	8.20876	72.9492	96.9005	-33.4331	56.6991	9.92992	-20.4276	18.8168	38.8593	24.9895	49.7155	56.9263	11.6961	42.3909	-36.9456	39.9056	29.392	92.8257	63.5525	21.7221	62.9332	21.1666	69.3729	55.6531	175.425	186.249	64.288	11.2385	102.685	83.4924	148.361	136.432	58.3103	128.578	52.2095	-96.267	-20.3064	-16.2749	228.511	25.8472	212.614	-26.8179	74.9719	1.31278	29.0829
7.09446	20.8639	23.3186	22.4535	8.33675	17.0127	67.7886	105.464	-30.2734	63.5857	14.8242	-10.8311	35.6547	40.8346	34.6023	49.1542	43.0906	7.56631	16.6619	-17.1722	41.2126	13.9398	112.586	84.6379	25.118	51.5356	34.4966	60.9517	48.4806	144.745	201.127	55.6038	12.5773	122.11	81.1177	165.99	108.509	59.1944	123.393	34.0176	-50.0513	0.801288	0.661611	200.663	65.4102	181.494	-10.7335	74.1558	-16.3425	6.97109
7.19438	18.5876	21.5932	3.06635	31.9939	17.41	54.4446	84.3567	-43.7484	31.2903	37.6405	-17.7101	10.1262	62.0338	5.34103	20.0109	45.902	-2.84211	13.003	17.4531	22.8038	11.2824	119.108	108.234	30.4734	85.4929	25.2402	26.7995	16.3242	132.501	177.762	54.6518	13.603	122.395	55.0236	188.031	112.47	59.2135	132.283	48.1376	-33.1186	13.9044	-6.40522	180.105	60.1416	215.815	-34.2047	35.5817	-10.0602	12.2695
7.29431	19.2633	17.2624	-0.614128	23.6526	12.0808	60.9352	80.2594	-32.6211	15.4565	27.549	-23.7269	12.0256	46.3044	17.8664	14.9275	33.4332	1.23463	32.5129	16.6471	22.7364	-9.42747	50.6009	83.2391	55.1876	58.721	38.9531	29.394	36.0099	127.051	181.237	44.5856	22.5131	143.469	54.806	155.933	80.7159	55.1096	122.583	23.164	-46.8328	21.3711	-13.5383	186.322	53.8691	191.597	-23.7984	67.4626	4.67058	13.0785
7.39423	21.1817	23.2368	-1.71165	41.908	15.2527	68.4485	81.253	-16.7673	54.4809	19.7279	-4.73602	7.40157	26.2535	31.2276	31.7695	12.8675	14.8839	23.9559	-15.3	21.7595	26.7492	63.6212	67.9765	19.717	19.236	20.1054	27.9897	42.7569	107.991	177.314	8.16033	8.92886	128.049	49.8848	135.827	97.9476	37.6524	107.389	21.6758	-40.8051	19.9365	-25.9403	175.795	56.6177	194.473	-3.29132	36.2272	13.8617	11.3268
7.49415	20.6198	1.62031	-8.19738	32.7182	19.9127	66.1422	85.9047	7.40186	17.2827	41.4614	4.70509	17.8172	37.7252	-2.58852	26.4611	32.7576	2.57262	29.2811	-21.2444	11.6941	5.79137	54.7459	101.259	16.3979	58.1271	19.1097	38.4738	32.8364	79.758	190.274	73.1174	3.29244	107.019	38.5426	155.694	93.5161	69.0789	148.043	40.3955	3.586	-3.40417	-1.06319	187.547	54.9135	185.495	-24.0461	48.5369	-20.7233	0.25907
7.59407	0.958213	4.66355	1.5197	30.4555	0.555228	64.8735	105.936	-26.5479	42.3764	40.0068	1.14136	13.7632	24.7422	5.76009	40.511	15.0392	6.96072	15.1238	-25.2409	12.0722	10.4488	33.1635	68.4462	35.0925	33.4428	5.61895	36.5599	39.7495	92.2683	160.111	70.4667	39.6725	135.676	60.7364	157.765	84.9963	75.2071	122.097	52.0029	-16.4574	-3.03038	8.93126	189.395	32.2518	151.75	-17.8127	46.8772	13.6973	-2.04241
7.69399	7.61447	-6.82587	-13.7378	22.2425	24.9632	72.1137	82.613	-28.5936	41.4204	42.8284	1.88647	17.8968	19.8406	7.80836	46.5939	16.3675	23.5324	38.2334	-8.81616	-12.3108	-18.4464	34.3914	51.5294	30.6069	23.8537	19.7745	-2.93657	47.4718	112.992	158.741	69.146	4.71569	127.441	43.2543	141.837	87.9102	28.2249	119.149	27.849	9.25046	11.8132	-17.5329	176.418	46.0817	153.036	7.06574	42.3077	6.16053	-5.23165
7.79392	-12.0926	4.67037	3.98985	14.7381	-8.17312	99.7934	104.34	18.8116	16.3596	13.8344	37.9877	6.83828	48.7871	12.3605	64.8962	31.5506	-9.92108	-13.6679	15.6261	-5.29558	7.37876	38.6464	96.0406	26.9921	27.9662	23.6486	25.7908	60.8486	107.17	121.473	74.7604	31.5755	120.574	46.2672	133.863	80.5113	54.1309	106.731	21.0789	20.655	29.9393	-8.70007	198.799	35.4876	172.651	8.90841	31.8936	-0.826264	8.27273
7.89384	4.37156	-6.56982	0.307328	48.7249	10.4646	75.5944	99.5386	-2.51054	44.1847	24.3695	6.80369	15.3309	33.8137	2.34797	66.1144	36.162	18.5176	36.8984	14.0532	-19.608	6.03255	41.9566	94.9541	38.4751	37.2151	-11.9119	86.9027	62.1778	90.521	144.177	87.2194	41.9507	147.047	35.9832	127.713	93.8166	75.2645	103.548	19.4164	36.0539	30.159	-8.05734	190.474	19.3676	131.398	28.3579	38.6343	16.8765	16.4639
7.99376	-10.5517	-3.90592	-1.9465	38.9319	-13.3103	121.386	98.279	24.2389	29.7089	29.8365	7.38116	17.7871	43.1863	2.23694	49.9833	38.5242	4.67491	35.5439	-14.1258	23.5498	20.7413	26.9435	110.519	-15.397	39.9966	28.6721	105.907	35.8182	89.9355	119.68	78.4149	0.0355489	137.597	20.2722	150.137	71.2079	80.5506	93.3138	27.5542	8.61314	27.025	-10.2504	162.701	26.1575	204.54	24.2731	32.147	7.22511	11.3537
8.09368	0.554662	-3.72149	9.80028	29.9841	13.8056	112.992	110.064	-2.96591	11.2598	36.3475	30.7178	12.1537	55.8066	11.1649	48.5915	35.0314	14.5795	33.0884	42.2654	21.1612	-12.656	-3.89418	105.517	32.7858	28.0803	-4.809	69.1295	52.6662	111.431	139.819	51.6185	-6.93954	151.866	37.1547	124.491	94.8844	20.3629	115.873	3.70716	27.7551	32.3254	-15.4306	204.489	49.5133	153.285	23.0489	43.8259	15.7021	22.0935
8.1936	23.0891	5.6398	1.82377	21.8086	0.451406	94.6476	96.2811	-20.4631	44.3242	33.4522	12.6896	25.8382	58.5604	1.66777	92.8957	29.8945	-1.45755	56.2561	72.2139	23.937	-7.13298	-21.9774	86.8789	1.64953	49.3937	-2.39389	63.8759	29.8137	103.08	178.352	63.8717	22.4001	141.444	61.0029	133.67	58.6347	19.2869	117.741	84.4473	12.6196	40.481	-5.67054	194.157	27.6181	177.081	26.735	14.1663	14.8472	30.4069
8.29353	10.4791	-0.318315	0.0829141	14.3388	30.9117	107.476	135.959	-24.3928	34.9449	34.4713	-6.38051	9.69004	31.8441	-5.54118	66.942	29.8024	14.9717	81.8702	18.5989	-3.27482	8.17779	1.80734	116.581	49.8438	43.0203	0.317845	36.9237	11.3284	124.929	187.147	60.4665	34.6267	156.299	90.4911	118.155	77.9	26.5444	113.752	84.5783	4.77238	-2.36693	-4.35941	181.424	48.1713	160.356	25.2484	-25.5509	21.5146	86.9411
8.39345	12.0567	-0.53394	1.67967	7.51357	23.3242	101.816	144.461	-40.1998	46.9159	27.9898	-1.18647	28.2567	19.5524	10.8353	61.9386	61.7799	34.6609	217.144	-27.3543	22.1907	22.9383	-4.33312	96.2675	29.1972	33.3718	-5.39486	53.128	31.0448	115.447	175.646	50.691	67.894	155.761	72.6462	110.226	13.4904	16.4322	139.728	23.1709	50.9443	-22.3896	57.9635	182.497	36.927	180.615	-0.718225	24.2382	8.42436	245.05
8.49337	10.8853	4.72852	-7.53975	1.2774	6.83175	84.9656	98.8336	-26.453	79.0229	34.1439	11.0447	28.3247	31.2882	2.44896	47.039	30.4555	64.2821	228.314	-35.3598	-6.5728	-17.0206	12.8184	87.3403	32.3248	40.1584	-0.870054	42.1864	33.3178	95.4729	154.684	38.4658	38.3574	140.835	66.2118	124.213	6.97213	-6.75709	95.9379	25.2256	15.7222	-0.27904	23.8143	185.459	77.121	175.104	10.6124	27.1698	-6.09504	362.102
8.59329	11.3715	-3.28392	-10.007	-4.42059	22.2387	98.6969	114.133	4.21514	72.2155	59.0904	7.95726	20.7544	20.4244	9.21005	76.2738	51.4633	53.4207	162.214	-12.5904	31.2559	-35.0029	-3.5974	105.706	52.481	43.6237	-6.12258	18.0053	25.3696	106.084	148.152	44.3794	27.4275	145.88	65.0017	108.008	33.449	-23.7756	89.0083	49.5975	45.9943	6.91191	30.6404	173.876	63.0015	158.567	7.77855	-1.54167	9.1546	375.573
8.69321	-0.498827	5.82814	-15.5372	-9.62687	16.6539	102.313	115.421	9.58236	61.9463	51.5818	7.54156	26.3931	19.916	10.6443	44.2782	35.7977	21.1369	98.1892	-4.05806	6.42833	-9.03651	11.3903	102.631	14.6635	40.736	6.08124	32.6484	29.199	95.6753	101.808	45.2481	28.7698	135.557	68.6243	135.309	48.8641	3.89401	82.1578	75.2407	18.7144	-4.91229	-11.778	157.915	57.6116	206.74	10.449	35.2537	-15.9739	322.42
8.79314	23.3098	2.4348	-12.0119	-14.3839	24.5496	94.319	94.2765	-13.1377	60.361	35.1097	-0.0281837	26.9915	14.5506	-6.47518	57.6436	18.0317	20.8306	90.9358	36.2613	-6.33196	-21.4004	6.14373	86.824	52.7503	59.5601	27.7138	50.5587	13.4288	105.768	124.016	48.3696	7.76937	108.404	47.29	127.055	71.0666	33.2259	113.624	49.6478	12.3799	15.0971	-3.09714	139.808	33.6559	187.232	-3.05157	31.5975	12.2744	252.488
8.89306	7.40712	0.990184	-10.0735	-18.7304	30.477	90.8829	109.091	-16.8995	49.541	60.3049	2.16262	20.5063	22.0602	6.38745	45.4216	32.233	18.9117	67.4917	29.8681	8.91537	11.7479	14.361	83.7715	39.7075	32.79	29.3659	54.9545	33.3973	126.588	135.622	71.5611	-1.31535	128.887	39.8903	149.333	55.6389	10.2801	100.377	42.6692	23.2541	-8.22106	-8.61323	169.246	54.27	194.161	7.43175	51.8411	-5.85881	190.439
8.99298	3.32912	7.93187	9.00118	-9.73718	6.1089	68.2655	113.323	2.48671	30.4947	36.7805	-0.109297	9.21375	29.1817	-22.7437	41.7134	70.2742	30.9814	70.3466	18.262	6.68342	1.06425	16.1668	66.1095	22.4578	35.7555	8.18478	31.7068	23.3718	102.322	155.542	60.7336	23.5543	160.373	31.3967	155.392	47.0939	16.0595	84.9607	40.7055	32.2225	-4.56384	9.62509	207.157	37.7904	186.039	-0.246424	50.0172	-17.7736	143.892
9.0929	1.10236	10.1502	0.663654	-14.4602	17.4106	86.9473	114.583	-10.7734	65.4237	20.4621	11.3839	23.3534	17.8351	10.119	53.221	39.196	41.1308	82.6387	31.2057	-4.87558	-2.93834	13.7485	71.0407	-5.51613	35.6696	23.1325	39.3595	26.8815	108.918	158.139	74.2465	-6.18267	156.349	39.5751	144.031	41.8579	34.2102	116.675	55.7102	52.5244	33.592	6.03108	189.637	55.4483	200.889	-13.9174	48.4377	-12.7788	128.113
9.19282	-1.86014	20.2774	16.0251	17.137	33.8487	79.9229	111.795	-1.90416	55.1016	40.3162	4.6001	6.42816	28.9501	10.9801	33.1394	27.7844	20.6826	80.9323	-12.0253	5.51762	-34.1097	30.9974	89.0189	20.4948	42.3434	9.57176	53.2836	44.3396	119.51	150.281	94.0387	8.5775	142.383	39.1247	156.031	46.4501	51.5764	165.962	25.5848	17.9332	41.2721	-6.43293	180.142	43.0523	171.398	36.527	41.1518	-10.2484	138.132
9.29275	6.62063	19.7394	-1.06163	23.5084	44.2866	74.4934	95.0417	4.84893	46.6138	15.8029	1.80353	3.84969	14.5842	7.43153	30.4679	56.5807	29.4974	75.7521	-16.9591	-3.98963	-22.0577	50.6385	86.3634	14.0206	71.9601	7.7191	38.5555	37.2367	119.542	154.875	85.9587	21.6758	135.02	55.071	126.279	27.9915	29.0471	158.733	69.7244	17.6753	20.3135	2.58112	192.132	43.3987	188.808	15.8693	42.7551	-17.4469	110.93
9.39267	-5.57996	-5.93682	-4.88218	20.1933	38.1736	45.504	84.5649	3.12628	35.1735	35.3955	-22.6764	1.36751	27.4516	17.197	12.6179	55.2343	27.1106	71.4424	-24.1844	1.62749	-27.0329	29.8715	75.8784	24.0626	49.033	30.9043	39.1532	37.8109	106.858	113.488	91.4697	9.10777	132.42	53.286	130.599	54.1967	59.9955	91.9745	72.6376	13.7412	14.3105	-0.353665	183.959	31.5082	153.951	-24.3778	45.964	-4.89702	84.7829
9.49259	19.6348	24.1173	-3.55162	12.8804	36.5758	58.8311	70.8868	10.2919	33.0147	28.0675	25.0378	5.63986	24.8499	39.0528	19.4782	39.211	3.04501	42.2946	6.1458	8.87696	-36.294	18.372	71.3446	24.0034	32.6787	-4.42096	20.279	35.4692	87.5244	149.401	54.9644	11.4962	133.562	59.1423	116.664	44.7929	51.8934	126.902	49.1395	14.1396	13.9398	12.9251	173.788	69.3912	166.137	-0.0743176	15.0378	2.97167	80.2444
9.59251	9.85444	17.9691	-8.46598	9.74555	23.8621	57.1115	86.7782	-22.6956	44.3509	32.719	17.3423	5.98665	-17.7513	37.0342	15.4675	42.6822	23.0244	56.4202	30.8681	-10.7935	-15.2215	15.0502	63.4021	16.7837	47.0408	47.5095	37.8187	50.3766	85.4883	138.196	39.734	13.7238	126.297	55.3087	104.653	49.9254	50.6013	84.6545	51.9198	-1.89075	34.8354	3.23678	172.181	52.4642	209.336	-8.69196	24.9916	5.18362	78.9498
9.69243	13.3213	17.7837	-4.71014	35.3496	36.1025	56.2086	108.713	-10.6456	38.3419	31.325	26.5188	18.1035	5.86553	42.7837	17.2951	39.4397	-2.02621	31.3835	-3.38703	-13.8812	-26.6636	2.79714	52.9354	19.2513	51.8089	3.35425	33.1921	81.6557	87.2007	128.247	46.2753	23.7816	144.661	56.8019	159.931	57.3549	44.4699	88.0411	25.7364	9.55281	32.5135	10.0742	180.848	45.981	184.143	-5.67009	28.4788	13.7984	86.7432
9.79236	23.0528	12.6214	13.1156	53.6158	41.7001	56.6408	112.665	-11.6629	33.221	28.1354	-11.5758	17.6009	2.91008	31.033	30.0953	38.6474	32.5986	36.0507	11.6875	-11.1234	-17.1714	25.0459	58.4701	19.1119	63.1295	14.9445	51.3129	88.4303	84.043	117.233	58.4018	21.4991	113.125	44.7148	128.677	43.025	37.9151	71.9529	24.9708	7.52622	14.9602	-3.74399	174.989	59.9061	170.596	-45.6666	14.7172	-14.9044	64.4385
9.89228	3.6885	27.3828	4.01505	43.3989	2.30512	64.4869	105.629	12.2027	28.8141	11.4962	-3.68443	35.1186	8.23018	52.07	26.0312	44.7716	27.8587	45.8558	34.8136	20.7181	-3.57159	29.5773	31.1667	28.9291	35.8314	1.96996	29.9365	71.6643	73.5684	136.243	50.9665	-4.03989	163.431	29.8645	125.939	56.8281	56.064	100.095	69.1029	15.2057	31.2836	-34.9421	158.406	75.0872	154.486	-26.4806	14.394	-18.1008	90.6466
9.9922	-15.5478	22.1606	-10.9256	34.064	11.4454	71.3173	90.0183	-10.2433	5.21434	22.3138	3.86326	12.138	14.5106	63.9532	25.1655	30.3115	38.7884	57.547	-6.42338	10.1037	1.8118	9.45778	42.5951	20.2753	49.2365	26.0284	34.1862	76.2741	80.183	101.867	51.3493	15.8876	155.529	45.1125	137.178	65.2624	39.4888	109.725	48.2916	20.7886	18.0274	-20.5469	154.368	39.0851	145.799	-35.059	40.1769	-4.07931	77.8016
10.0921	-0.0413575	-6.32721	-5.36419	25.535	14.5417	82.5158	96.9607	14.1898	-2.23713	43.204	-4.0196	4.93778	22.5749	77.956	13.0499	36.5397	5.60502	37.8782	21.3451	-21.1203	0.0466626	8.59628	48.0122	13.3748	46.0974	6.28108	50.9352	52.2407	54.4973	92.0672	57.6294	-14.4264	152.178	58.817	113.865	68.7303	64.6133	119.739	52.628	0.0558126	9.14844	21.4215	130.621	36.2895	120.401	6.90295	52.7111	51.9801	73.1505
10.192	19.8587	-9.70371	-4.99923	17.7422	43.3021	68.6654	91.6299	5.04269	28.6122	33.9425	8.36677	28.5113	11.3736	83.4229	32.5176	25.8771	30.1024	47.3923	6.17809	-0.518634	1.56375	23.8558	80.3848	23.1828	43.6352	2.2313	45.4792	37.9474	64.2871	90.0617	79.9167	5.10175	142.295	41.997	104.902	90.6262	51.0898	101.085	45.2437	18.9709	-0.444949	37.2195	104.927	73.3853	129.149	12.4427	53.4624	49.9372	44.8408
10.292	15.244	-0.61987	-5.85651	10.6221	22.5295	85.7559	104.012	2.95202	27.1397	60.2698	4.18843	25.0383	13.6594	19.6335	46.0294	36.2623	26.5536	39.2247	-14.34	-3.97056	-12.9713	25.1846	88.1371	9.47848	27.6306	-8.60062	33.8764	38.4496	38.0311	116.368	130.537	-12.57	144.836	58.0064	122.338	69.5108	16.737	79.0251	29.8709	36.1498	4.66547	47.4493	101.294	49.5804	122.944	3.19829	35.6031	85.4295	55.2176
10.3919	18.2212	-12.9497	3.49668	4.11658	44.7989	101.143	127.425	5.8721	62.0133	61.311	1.97252	21.9744	39.6736	43.5304	27.589	28.8573	10.4845	35.4083	-25.3949	19.5384	-17.1224	38.1846	97.4308	67.8533	21.33	1.30888	51.8051	48.8299	28.0722	140.462	103.082	-24.0819	137.52	74.3187	99.439	91.0744	0.256904	71.9788	48.4443	36.6793	19.2958	29.9119	106.319	55.5854	98.1771	21.3198	79.3139	74.8584	45.3448
10.4918	23.9571	7.70888	-0.378545	-1.82742	21.7997	112.537	119.338	-16.998	66.127	60.7818	-12.5529	20.6299	18.7096	56.6411	19.5648	31.5469	9.86624	22.1272	3.34887	-29.2495	-20.8885	76.5933	65.6118	39.1536	45.3677	3.27512	89.3235	59.9477	59.0544	129.134	137.679	18.5307	140.068	92.3735	142.11	87.5506	21.66	80.9488	37.9118	56.0932	-11.0944	15.8916	111.497	85.3762	88.4503	30.5388	65.9595	84.4243	47.2872
10.5917	6.00664	-0.488711	18.3191	-7.25839	10.0898	97.8091	98.6362	-13.5117	71.881	55.2695	6.69801	20.7273	10.3518	56.5492	13.5731	53.956	14.455	22.8733	-4.38929	-48.145	-21.9908	55.2498	72.68	51.6697	49.3704	-24.0567	65.5617	57.6074	70.3874	106.363	123.787	35.8253	141.841	83.0056	155.437	66.9522	-2.11823	59.5226	57.205	58.2438	20.2831	2.64577	110.485	105.782	60.3409	42.9794	65.7229	91.7102	38.0376
10.6917	2.62215	18.7976	13.9939	-12.2206	14.9218	83.2473	98.9377	0.762554	57.4432	43.2547	-19.721	24.0298	8.29363	42.3584	41.9385	54.2732	23.0562	16.4806	16.0322	-9.15428	-18.6834	44.5248	87.1716	31.2478	37.9402	20.1479	80.5463	47.716	18.8556	108.031	74.9711	23.0264	107.325	83.8078	142.908	61.5426	12.272	31.2679	61.3428	31.3118	4.99136	-0.222228	96.8493	86.8128	85.3055	29.1026	58.779	62.4391	29.981
10.7916	20.904	21.7256	2.9269	-16.7546	35.3878	90.4633	97.354	-4.8883	44.8685	42.4662	-32.3913	28.58	26.1205	47.6018	49.8869	29.9748	16.8647	17.6908	26.5048	-4.47243	-10.6201	16.0904	91.7282	37.4461	55.4363	20.553	109.988	49.2872	48.5393	109.696	153.721	11.0933	119.177	37.783	113.121	56.881	57.8811	60.0469	68.988	74.667	12.3468	0.124318	86.7793	66.0727	103.851	36.8331	57.3858	106.992	-12.6882
10.8915	21.4088	10.9365	-11.9014	45.4847	29.7625	104.895	98.273	12.0785	45.8171	42.0489	11.1996	26.2227	15.2313	36.6022	47.868	23.8756	9.69623	39.3675	-0.673614	-22.6539	4.60424	8.26191	83.6689	42.0945	44.184	1.01782	87.5975	20.9454	41.369	110.406	127.963	39.5999	150.375	66.7552	149.356	33.1842	58.7654	53.9452	56.5739	54.9427	-2.05896	52.9141	77.7129	77.8837	85.2815	51.1046	52.1384	106.149	28.4306
10.9914	9.77414	1.67373	-3.2547	35.9812	23.0117	101.342	107.484	-20.6461	9.86747	48.9234	21.2472	45.6281	23.9955	35.3465	13.6949	54.9545	53.0151	56.3266	-13.299	-11.4433	-11.2404	16.0941	101.899	43.9411	37.6793	-9.8618	105.956	51.6232	24.1226	97.5251	97.4701	13.9133	140.787	47.1559	106.564	54.3273	25.4142	46.7046	50.6795	51.7583	-9.09737	74.6043	81.3171	74.8209	62.4958	71.9406	49.6799	134.918	5.48773
11.0913	6.58089	-4.32148	2.14497	27.2971	34.0883	81.7119	79.7201	-22.8814	57.7793	27.6779	11.764	48.7941	-20.813	45.2577	63.5999	54.9388	40.3097	44.0817	-22.1956	3.97053	-30.6436	17.7969	79.0139	3.72892	37.2048	10.9117	115.491	57.815	30.6748	92.8066	94.0486	3.12541	157.948	39.1908	114.663	74.3294	35.0652	39.189	32.395	35.4818	46.8679	85.9152	85.0363	56.326	37.4297	62.7823	61.6712	153.419	-8.2117
11.1913	1.99019	-13.2353	-4.01973	19.3617	15.0769	101.399	93.5758	-12.4474	41.1089	18.1093	-11.5087	47.9003	-9.14183	51.4339	45.827	49.2351	29.0987	26.1961	-11.2074	-27.0966	-27.5583	-1.95271	61.3266	17.552	10.4904	-20.778	90.7949	74.036	28.8404	72.1704	135.181	-23.0184	185.069	83.0565	91.044	82.2047	25.3141	10.4622	61.8006	58.3609	104.998	98.9653	84.614	69.6093	28.8013	69.1187	56.9867	113.092	10.1791
11.2912	-0.161025	-14.9206	4.01576	12.1105	16.5084	81.1927	109.389	-2.61564	33.1127	5.83433	-13.8404	43.6038	-22.1663	32.2181	54.0084	46.445	38.8139	5.31134	-16.3871	-4.0607	-48.5296	-3.68488	108.087	2.12371	32.3177	-17.4828	121.729	56.7498	40.7685	60.0753	167.365	12.4063	156.863	79.5284	127.401	105.826	131.363	17.4091	53.541	54.4348	297.422	126.544	69.8226	75.17	25.2148	73.1633	48.5165	120.139	2.53675
11.3911	17.6561	-9.80472	6.70683	5.4845	19.3716	98.943	120.289	-29.7493	23.6739	27.7379	-25.5653	50.6044	-1.24904	40.3631	41.3743	38.1766	55.0519	10.6292	-9.95859	51.7314	-56.3039	7.42135	104.965	9.4833	33.6886	-20.6047	110.206	47.7319	18.4073	79.1993	129.866	8.85152	134.854	63.7703	115.981	79.3638	88.4002	15.3462	43.3374	30.7081	431.642	90.5412	62.2872	75.6996	19.82	48.9962	56.2112	104.763	-2.26628
11.491	31.958	7.41432	6.15106	-0.570286	34.4453	96.2465	124.991	-28.2549	18.8775	7.37207	-49.0189	49.6023	-19.9217	48.3975	48.1354	41.7576	21.7931	-2.81844	-24.6771	9.06383	-36.0124	-21.6122	105.673	-17.1547	39.8045	6.76339	80.5037	34.7291	55.0888	59.1332	180.659	-10.8686	159.65	75.1583	122.679	76.0167	58.6723	-4.64496	36.9314	12.0181	587.677	124.683	63.1108	83.7643	27.6788	38.25	19.1598	79.5497	4.83908
11.591	14.7723	10.047	34.3796	47.379	25.9886	111.756	133.873	-18.172	65.1133	-10.3369	-44.3744	35.463	-36.0205	54.5626	32.5561	46.164	28.5911	-5.33031	-40.1228	20.044	-54.4549	-11.5717	83.1656	2.99602	22.2416	25.8661	82.2256	56.5086	47.7841	68.8517	153.876	-26.4688	203.876	69.1767	105.943	92.2647	107.374	-10.5482	24.574	62.2354	703.226	157.462	80.9236	73.0052	54.3261	41.1372	24.2579	117.262	9.17478
11.6909	0.628157	-2.82448	-1.26483	37.7218	20.6634	76.087	98.5909	-58.3521	42.186	20.4406	-75.8085	36.3391	-52.5938	22.7271	10.6763	77.4999	20.2052	-24.161	20.0419	-12.4723	-38.5738	-21.2776	126.826	-8.31271	34.0812	4.51197	29.8554	3.96764	30.3837	46.2006	184.555	-27.7053	188.509	105.08	158.697	82.8898	63.2161	1.70175	20.9891	53.4376	759.36	189.253	49.3154	77.305	49.4051	49.7709	-6.31214	78.6679	2.52543
11.7908	14.8802	7.19242	-17.3312	47.2921	34.5272	79.0419	90.3428	-66.8963	28.9961	26.7549	-8.82093	30.614	-65.6295	27.9434	27.2802	62.9353	12.5501	-2.04599	68.2998	-29.1834	-22.4326	-6.61899	121.226	-18.1435	38.7896	-3.82717	39.2646	-13.3835	35.5939	45.3462	203.775	-30.7888	212.324	132.441	180.115	77.6067	79.4716	18.9306	-7.71109	23.7211	787.23	308.399	4.61948	39.5981	36.3527	96.4843	24.2288	84.9909	-1.42171
11.8907	8.28181	-9.30771	2.6819	55.4211	28.4873	96.527	87.2551	-63.4674	30.3521	3.04323	-5.81919	25.9573	-26.126	43.0629	11.0596	55.4148	18.8001	-12.096	112.582	-36.6079	-2.34441	-3.43896	119.819	-8.3131	46.502	-0.369414	62.41	8.36566	51.8217	24.6147	198.364	-27.0744	215.228	134.171	136.283	72.4199	66.4594	-10.8563	11.8533	37.3465	718.334	263.247	27.7395	32.4192	21.2857	81.9876	25.2903	92.4739	31.3871
11.9906	5.12775	-1.45156	16.3813	45.1313	34.0771	62.4928	85.5646	-34.0737	29.7474	8.8913	9.4104	43.6461	-37.8264	20.5942	9.21456	71.4141	51.9628	-0.660914	85.263	-21.026	27.3265	-1.17598	133.833	5.57534	53.0309	-5.53583	38.3989	-16.0949	61.8988	72.4307	173.226	-10.7125	204.436	107.065	139.968	93.7403	36.5601	7.51476	6.46138	32.3571	592.502	218.698	18.3228	18.5934	28.7438	83.0511	30.0374	64.3047	2.83187
12.0906	-1.09448	12.6764	24.592	35.7226	27.9798	59.5965	88.7577	-25.3659	19.306	19.2343	-11.9248	40.2737	3.58168	-3.22487	10.0569	26.5869	61.132	13.4497	65.8006	-4.88448	12.2401	-5.09308	122.647	0.400866	76.1155	-15.1951	11.2432	-32.1562	74.2404	67.3361	219.218	-29.9568	246.784	88.7561	113.297	89.5978	32.8629	5.04782	23.9237	19.194	520.554	165.707	0.473386	1.18442	5.53415	68.7971	14.1112	71.6355	-9.71879
12.1905	7.06887	8.3639	23.377	27.1196	38.6021	56.9292	90.3201	-20.1964	11.6718	-2.75275	7.7726	35.9407	-31.3919	2.15947	10.9744	39.8599	43.7503	-8.24094	81.157	-31.6689	-6.82031	-12.1134	124.148	22.5052	51.657	38.1804	55.3774	-9.95075	38.6098	40.9608	169.272	-12.2424	288.799	58.2677	137.81	93.7	42.1905	-5.92247	13.428	36.7713	419.385	124.623	3.3831	-2.67884	77.3829	64.7763	20.5956	52.0864	-23.4366
12.2904	22.9664	26.4685	46.145	19.2534	9.93942	61.6484	78.1411	-44.1359	54.3224	1.04305	9.83456	46.6695	-3.49611	-9.27919	-0.312572	55.5368	38.7318	-3.24393	45.8426	-0.945557	11.3922	-19.4472	100.02	-17.5049	41.8482	48.8336	46.3247	5.95135	87.95	81.9266	162.927	2.36437	219.762	58.0145	152.971	73.5969	-0.765793	42.9954	34.718	43.9078	399.079	113.737	24.2278	24.2133	243.492	20.1063	41.1104	23.9383	52.4794
12.3903	42.0424	37.6759	5.17097	12.0607	25.4895	42.6716	96.5463	-49.1837	52.544	5.10993	-9.72119	30.3047	5.94376	14.7072	17.8776	62.0709	36.7468	61.4611	21.0497	2.42531	27.7762	-1.18388	57.4592	-2.30449	49.1175	-5.97037	23.3388	17.5597	37.987	109.371	116.208	28.9921	145.955	71.2502	154.367	94.1107	-39.6965	90.6937	62.1638	11.4117	397.471	69.7231	123.867	36.9843	270.208	27.2901	69.5412	20.566	127.757
12.4902	59.7492	28.9522	2.02147	5.48393	21.943	92.2742	95.433	-29.7397	17.6973	1.97371	2.4124	23.057	46.594	32.486	61.5403	47.3319	43.6983	52.1904	55.665	40.5049	23.6094	-10.282	38.0597	-20.5559	40.4846	14.9999	6.28034	35.3046	42.8959	116.369	96.5403	-1.3476	107.609	83.9597	124.398	96.2361	-8.73769	115.722	37.4036	7.10078	325.882	80.3729	164.943	27.2105	257.059	35.0839	70.7215	12.6473	106.132
12.5902	60.8853	41.1397	24.5617	-0.529717	25.9249	71.3453	103.518	-9.39253	69.6685	-19.3041	12.617	37.8742	49.5283	33.1769	123.364	38.3129	52.9682	48.2421	41.3187	58.0709	14.2739	4.04689	45.8871	-16.7416	91.7945	-0.339392	44.9916	48.4732	43.8994	129.029	104.859	12.3576	93.4477	74.6916	127.041	112.233	46.0048	100.725	49.2994	35.2938	341.439	85.8772	211.415	7.35444	186.378	16.8266	117.783	37.5555	96.1959
12.6901	72.1809	84.168	20.198	-6.02848	5.4625	56.7378	109.995	-30.7489	49.9927	-21.6076	-55.4783	36.4043	79.988	39.6485	101.864	39.0621	66.2554	51.2365	44.8772	47.6041	-20.5142	44.6597	49.3522	27.1693	83.1184	21.8523	69.9357	46.3252	38.457	173.171	86.5219	0.63236	96.8824	94.4693	161.457	153.259	59.0438	127.006	63.4829	5.41573	307.068	53.4561	219.875	9.72536	214.573	37.6358	109.438	34.0536	100.552
12.79	74.8629	61.8887	12.576	-11.0564	16.0716	34.3622	109.451	-22.9539	89.9898	-21.6275	-27.435	35.3737	75.1049	16.7365	130.585	45.6295	56.5868	69.71	48.6038	43.498	-17.7403	27.8903	42.5984	16.9508	61.0211	-23.4785	50.3655	43.9447	28.9761	171.419	74.4784	36.1274	75.5068	119.004	121.2	108.742	43.9593	117.747	69.3173	0.991873	270.647	74.4232	217.528	43.6324	204.158	10.1508	115.562	1.23187	128.105
12.8899	62.0947	56.4462	30.0245	-15.654	29.6032	25.9655	112.18	0.406441	65.3444	-12.0269	-2.5975	32.6703	114.26	15.0672	96.1399	44.0958	59.0062	64.5725	35.7472	102.117	-0.661448	36.5792	31.9975	-3.24813	93.319	3.68025	47.8265	22.9658	16.9363	129.977	71.9475	-2.25595	66.2583	63.4352	126.526	125.067	40.7569	117.205	63.6305	-14.5261	242.544	34.3618	215.237	51.1035	256.751	-17.6112	120.737	-20.5996	87.2515
12.9899	55.6181	65.0896	23.9664	47.8689	36.7551	48.5511	120.408	2.33102	67.2951	-30.0516	-12.8704	27.262	77.4177	28.0566	94.2692	21.7568	44.7193	24.7855	16.9345	118.35	-20.0893	13.9989	35.0913	2.35307	86.0651	20.2999	24.0726	49.725	43.5106	150.128	88.6194	12.2527	64.7222	79.7919	94.829	74.0416	33.6302	165.579	78.6996	-1.37364	154.97	52.5222	247.298	14.1573	237.424	-12.8983	142.627	39.1247	65.4389
13.0898	60.2607	31.8331	18.0864	67.6713	40.2832	67.6124	90.4339	-7.15395	40.524	-2.78777	-24.0814	30.4579	44.8773	12.9851	66.805	21.8759	54.8507	8.53951	38.9816	141.552	-37.4474	43.1626	38.5412	2.81919	52.4938	22.4496	35.5939	32.7627	54.567	121.268	111.611	35.758	121.571	79.1257	136.165	114.551	33.777	149.634	76.2939	-27.0573	145.073	71.0042	222.082	41.5146	268.002	-9.98545	106.809	2.53555	90.2381
13.1897	54.942	36.8651	5.92418	56.327	38.1339	51.7204	81.5467	-2.25199	49.1589	-28.3111	-32.7449	31.3981	45.9917	53.4483	141.889	-2.75362	51.2732	11.8065	-2.2516	127.846	3.99114	51.0319	34.2097	-9.56293	70.7276	25.7976	51.3485	45.467	38.7451	123.272	94.1013	34.4924	82.9039	71.4564	102.593	90.2972	38.4888	138.568	102.791	-27.6264	123.153	35.7746	223.702	44.0766	194.619	6.96226	116.485	4.94117	71.7298
13.2896	69.0275	20.9345	19.6081	45.9547	50.7243	58.9242	94.6916	-6.78847	54.7764	-4.96851	-16.7154	18.0506	27.2137	54.2057	118.329	-6.78983	55.2165	-1.19097	30.1847	79.8655	-16.6779	40.078	77.2861	-11.7601	53.0794	68.9044	43.5309	39.9324	94.5445	106.374	81.5992	22.3941	121.706	90.614	127.609	62.8119	51.6861	128.482	98.2402	1.11764	75.7029	41.6375	211.022	36.637	198.608	36.8752	98.8516	29.8418	61.4371
13.3895	50.8547	36.657	50.0527	36.4711	25.6045	71.7448	102.656	26.1221	39.353	-5.06474	-12.9493	34.4526	47.2506	54.2169	109.135	1.15793	40.5395	4.08542	68.1061	79.9238	48.6849	20.8082	82.8116	-10.8841	37.2609	41.1208	28.2681	37.4453	95.2102	128.288	94.9492	5.67816	97.1931	68.7508	120.838	76.6283	39.0009	105.537	102.315	6.50004	92.0404	46.076	203.156	51.0481	231.425	56.4221	81.6184	27.2937	109.17
13.4895	42.4127	58.9613	37.7075	27.8	25.5961	63.575	129.114	2.66799	30.2346	-23.278	-23.9791	17.3175	21.5866	54.1402	143.003	7.98845	59.9221	26.4886	173.185	42.96	14.8641	29.3369	85.0094	-18.5201	48.0616	115.15	21.4502	18.0809	179.555	134.984	163.238	25.6104	120.197	66.5535	133.121	74.1065	47.2569	99.6396	98.6288	44.5491	85.8915	30.7583	173.566	16.8206	209.012	35.7319	76.9607	27.6759	66.5557
13.5894	-5.33805	58.3786	24.4408	19.8718	-10.7428	55.4707	120.662	58.7455	36.6097	-5.46331	-2.8565	20.3155	16.6099	41.2765	115.318	-4.16297	38.659	52.4172	197.958	28.3203	20.7147	7.98522	100.602	-57.5435	48.0362	183.395	59.0472	39.6047	159.339	110.762	225.286	31.0129	241.781	79.6843	103.399	52.1419	71.0015	104.069	142.458	52.2735	80.7416	20.6533	167.418	11.353	154.961	79.3879	67.373	12.0064	104.432
13.6893	-19.3068	63.9377	1.99496	12.6228	-21.2131	67.219	137.605	57.5045	35.3113	-5.7407	-27.0857	19.0113	17.2333	36.0541	173.686	-8.60684	45.1826	43.3739	332.436	48.467	-17.996	-7.58078	120.163	-68.054	74.3267	160.442	56.9834	39.6685	160.449	118.29	281.523	64.6902	234.055	79.0555	105.5	68.8404	60.8501	107.061	147.711	56.6598	86.5096	5.45622	154.415	23.3244	195.01	85.3512	55.0449	-0.620743	73.4057
13.7892	-27.8539	85.7133	14.5142	5.99483	-19.8857	57.047	110.572	36.431	61.9271	-2.95042	-42.4847	25.8384	12.2501	44.8289	144.387	-27.983	51.2781	44.0147	391.734	30.3444	-14.3641	33.4699	95.0502	-65.388	47.078	158.118	43.9565	4.37163	148.874	133.181	268.184	45.2586	214.009	73.6852	106.773	47.0911	30.6452	68.3507	148.324	70.6727	106.611	11.4231	121.665	18.8988	224.461	40.7099	67.4122	-19.9837	87.2122
13.8892	-12.049	86.7736	12.334	-0.0653801	-24.1933	68.3512	115.742	28.0635	62.4027	-9.61429	-38.3706	19.312	-6.50635	93.0747	130.054	13.4846	42.6977	23.654	392.972	26.1907	-29.7942	54.0272	111.111	-52.2637	71.1743	162.985	40.2856	43.7648	135.12	105.066	282.468	25.8575	222.584	89.6489	83.308	50.3015	47.3113	32.3657	90.829	37.5758	86.3224	25.6677	134.125	-8.7223	197.067	52.3789	52.886	7.70795	54.1973
13.9891	-25.4165	80.7866	11.4726	-5.60647	-12.3282	60.6041	129.093	17.9656	44.9178	-0.586861	-26.4586	18.2711	-4.02277	59.1488	132.622	2.63095	50.8966	8.05758	347.028	25.4151	-42.2779	52.2245	86.7131	-42.975	76.6439	140.005	110.87	81.5878	173.04	79.4942	367.071	54.0364	202.327	82.9624	91.3999	54.9761	25.2381	29.4043	108.774	30.3207	100.645	18.0377	137.795	7.89265	256.84	28.1085	72.4244	15.1981	65.6494
14.089	9.22242	65.2801	9.34731	-10.6729	10.4009	83.5326	115.381	5.55345	43.7291	1.51511	-15.8662	14.2268	23.4214	51.5244	128.046	42.9611	34.9436	7.63002	236.257	32.2285	-11.0632	44.5151	89.6604	-59.1425	65.077	145.594	84.7257	72.4753	233.19	103.232	458.345	31.4266	172.295	98.0146	118.048	44.9678	25.0105	22.3579	143.073	29.1945	100.298	15.5452	140.032	26.5785	289.942	27.4848	63.7943	52.5336	53.1974
14.1889	-10.2207	30.308	-2.60238	-15.3054	-18.1742	106.793	124.084	31.7009	71.1093	-26.0519	-6.00179	36.2654	-3.94138	73.6898	122.79	30.4465	52.6047	42.286	216.403	0.829188	-68.97	45.0965	72.6616	-53.0736	71.6366	150.574	72.0661	75.4954	302.278	87.9605	481.688	22.2155	162.781	96.4774	86.1872	41.5178	2.07857	43.9623	106.245	48.0123	82.0906	14.8064	148.675	65.4412	260.884	62.1894	54.2834	46.6	79.2954
14.2888	-15.1829	55.6855	1.80513	-19.5411	-14.751	83.3908	138.092	30.2803	42.4953	6.4115	-40.2989	25.6563	-9.26109	48.6056	86.4083	21.9022	37.3558	17.9035	194.23	-17.7746	-49.7795	20.6241	107.649	-7.59481	90.0351	143.817	79.4117	45.281	386.095	84.1171	523.049	22.0226	181.478	99.2972	105.108	44.6884	-8.20112	106.607	129.138	54.0947	66.8942	8.56802	105.073	26.1607	312.611	63.0058	48.2935	55.3889	109.375
14.3888	-11.5916	46.0401	44.4585	-23.414	-0.717204	97.9833	143.398	-27.0665	77.0284	24.5604	-31.9688	23.0917	-24.1397	49.0692	100.219	50.494	12.1696	9.51016	150.587	-20.6017	-40.8474	31.1117	80.2859	-26.0655	40.5841	153.441	72.4505	26.4003	476.374	93.9768	649.343	30.4627	248.63	96.7466	122.035	44.5168	51.4067	109.063	129.887	72.2926	76.9369	-13.458	90.7944	16.1233	297.296	101.973	18.8977	37.7375	76.484
14.4887	-8.0515	48.1616	24.1908	-26.9552	-2.35679	108.119	109.67	-14.383	35.4596	-3.45805	-17.0211	17.3287	-22.1047	44.9026	66.3876	28.412	35.7093	14.8298	132.882	-7.73923	-33.7438	45.6108	97.8126	-6.26348	102.152	131.669	48.8253	0.718445	468.222	69.0156	675.2	45.1447	188.77	96.8064	122.532	41.3341	52.2012	15.2012	132.401	49.7488	53.4156	27.9653	70.848	44.1168	290.421	16.8133	14.8008	46.7085	111.444
14.5886	1.6223	61.6391	13.1899	-3.82045	14.034	100.299	122.985	-0.568042	45.0022	7.74005	-18.0256	30.1902	-15.1316	52.9356	77.6077	37.2405	55.7157	1.07772	94.2746	-0.180276	-24.2442	16.0525	89.8762	10.4588	85.9066	128.053	43.9922	41.909	420.983	62.6832	633.116	-2.43291	146.004	108.568	114.377	66.9246	27.0778	49.1966	131.436	65.374	75.4895	0.455835	90.0208	38.6429	282.789	21.7744	-5.38032	72.2393	69.7118
14.6885	-10.3061	77.8827	8.93755	-6.29825	3.97725	100.7	134.479	-16.0271	70.5386	15.6902	-5.79067	8.99493	-17.1231	38.7819	96.8104	27.9515	48.7431	19.8585	90.5346	8.46098	-16.6698	25.8846	56.9879	-18.81	52.8378	125.673	56.8201	67.9497	375.575	48.9255	573.307	17.6432	127.158	73.6915	128.699	52.9912	11.3946	18.7409	144.227	39.8462	60.3747	8.39779	106.29	53.4791	246.816	3.65442	21.7097	26.8259	52.3418
14.7885	-9.89539	79.4777	29.7604	-6.86939	2.65526	101.849	110.039	-11.0584	69.7683	7.54982	-38.0647	25.1375	-31.6912	50.8892	165.688	34.2315	34.7162	8.5669	55.047	-3.34734	-17.8478	35.4785	58.6444	-13.4529	40.4652	102.263	85.1708	42.2463	312.286	94.5036	456.621	46.4147	130.648	86.948	131.027	28.0678	40.522	45.9112	104.655	27.6414	53.5913	3.73233	117.215	72.6055	289.523	29.4522	0.853017	42.9319	46.3453
14.8884	9.39131	55.1561	29.0458	-11.7915	27.627	108.911	108.382	-12.692	75.8855	-11.8338	-12.2889	12.5358	-18.0457	50.8074	139.518	19.1322	60.9742	3.10214	31.1261	5.98399	-20.2801	42.8352	76.7809	15.2185	57.778	111.694	113.734	57.0441	279.542	117.07	427.543	41.7892	109.932	69.0954	132.012	54.6938	80.1452	60.2073	108.88	40.0721	25.0499	0.858523	110.592	59.3443	268.708	-2.08806	30.8656	48.0343	58.0598
14.9883	-1.2685	38.949	3.63941	-10.2969	13.8009	72.9293	103.459	2.68338	74.1419	-9.30556	-22.5765	21.2042	1.18617	40.3221	181.821	14.989	50.3222	-0.605091	11.9055	1.74142	-50.1937	38.3926	94.6813	-11.0526	36.2181	117.142	77.3474	39.1752	307.842	82.657	403.306	77.058	124.678	75.7296	149.318	45.9628	39.7756	33.5162	83.088	9.26037	61.814	2.90304	106.86	59.0128	268.984	-12.9329	20.0185	73.0262	44.848
15.0882	9.89444	40.0492	-6.78519	-14.9238	23.8556	65.8426	109.616	-3.84827	59.4085	10.7323	-10.9166	12.6201	-5.51663	-3.88268	197.004	19.2699	51.9329	17.4684	76.257	8.97943	-29.5941	39.6724	71.9424	28.0637	40.2422	104.6	80.3518	34.1838	249.644	116.436	361.478	10.0666	106.052	60.8398	114.212	32.9019	32.6747	47.0201	117.456	27.251	83.4601	21.9439	113.927	67.2141	226.11	10.6441	23.2967	56.3347	81.9679
15.1881	-13.8508	28.3823	-0.92153	-19.1578	-8.63339	74.7467	108.671	-7.4362	84.1624	-0.761348	-7.95886	5.08849	4.58001	22.2505	182.25	52.1969	37.6915	5.77983	30.8246	26.534	-10.5097	53.0559	83.4893	5.19086	49.4866	115.834	127.409	60.4991	212.715	101.834	302.372	0.233267	109.227	57.3968	105.467	32.0208	68.0153	55.9236	117.535	22.8216	86.4663	7.0705	117.57	52.1123	245.751	-9.40272	60.7705	71.807	45.7703
15.2881	-0.920543	20.2621	0.180195	1.7182	12.9244	77.0845	109.462	-8.50155	91.8458	4.50757	-14.1475	9.65466	3.12613	21.2645	163.15	16.7959	48.2642	7.93663	48.3637	17.3659	-6.03533	26.0707	58.2914	34.7909	34.8742	94.6652	95.4755	75.3862	236.625	92.1829	294.411	56.6814	129.13	67.8592	126.808	47.3366	32.9124	39.2889	103.955	25.7941	38.7557	23.1705	123.819	55.6415	219.833	-12.2302	52.1706	50.8382	46.9936
15.388	-6.34723	16.2894	7.30415	-3.91587	16.6373	68.1723	109.457	20.2968	91.2289	2.92101	-6.13461	10.8111	-5.44436	29.6464	164.942	5.49087	14.022	-21.0924	49.0136	-10.9835	77.8093	13.8497	66.5188	15.9686	26.685	112.653	110.473	65.2259	227.577	89.3195	276.889	41.5394	132.758	55.9924	120.618	52.9461	12.3513	37.2395	93.4076	9.33338	23.0563	17.279	117.318	75.8983	214.536	-10.2968	50.8826	79.076	60.2975
15.4879	13.319	14.4084	16.7774	-9.0725	26.6951	49.7587	95.4624	-3.07387	53.3354	28.8773	-31.4907	14.1748	14.516	-9.17662	160.19	17.4896	12.736	-15.8214	-5.61919	8.38589	198.625	34.7451	84.161	36.6206	40.7588	66.9636	96.558	94.2591	206.432	99.4172	282.226	25.1661	94.9881	42.6867	107.243	44.8271	41.6622	50.9998	83.1927	47.2484	47.0911	8.4434	123.608	63.3247	218.43	-19.5066	72.5395	65.3777	46.7076
15.5878	4.1993	21.2562	4.64762	-13.7922	24.0609	72.0377	84.393	-6.88517	60.391	27.1159	-10.0497	6.78779	12.8019	15.0021	125.32	21.67	30.3499	2.65884	7.08645	-8.16451	167.119	30.955	96.2812	33.5938	27.7842	75.506	71.8345	61.0299	193.33	99.8858	249.481	10.7521	112.996	92.7501	128.433	29.4249	42.7844	67.7852	112.97	14.7096	56.365	-4.05187	105.71	68.8534	210.397	-12.924	35.8544	69.0114	78.0691
15.6878	2.07773	-7.75472	-10.791	-18.1119	-4.20352	48.8494	76.2794	-19.1611	80.1512	19.9135	3.35432	0.000504769	12.8087	8.4464	124.093	1.20168	34.2567	-3.01505	23.0139	34.2179	113.186	12.1349	95.523	18.1232	20.1514	62.6376	39.4188	22.8745	159.506	113.458	215.147	16.1564	91.9577	76.378	112.065	21.3372	17.6419	70.1268	99.6405	20.2334	31.6019	16.6048	103.074	42.9887	175.193	-11.266	38.1195	64.3553	55.8382
15.7877	-49.9248	6.30767	-20.964	-22.0656	-34.6511	60.941	108.047	1.03709	63.2983	15.6449	9.37709	15.3751	21.5399	3.69673	132.064	41.9676	35.3413	7.52683	22.1239	-34.4965	48.4209	6.51766	89.846	-28.7636	-5.20945	56.4389	77.4194	44.91	152.67	122.023	212.323	-3.10456	98.305	50.0202	114.919	26.799	54.5946	62.8539	118.529	48.8331	39.4284	17.1991	112.684	43.0057	166.416	6.00175	50.8882	70.1234	16.263
15.8876	-29.2531	-4.53336	34.5287	-25.6843	-13.1522	56.7012	106.11	-8.63363	44.2446	35.7859	-18.6377	14.541	-5.55923	4.31798	137.381	28.0644	8.37805	1.42439	44.5457	12.8492	64.4385	3.26509	102.165	18.9329	20.4091	65.2035	96.3082	46.8675	138.44	119.918	210.903	15.999	96.7305	60.9722	130.261	42.1005	47.275	53.519	101.855	32.9057	27.1829	17.6792	135.984	42.9616	169.208	-18.509	75.9319	64.0658	45.9067
15.9875	-43.3686	31.5688	1.29375	-28.9963	-29.6516	37.3652	84.8078	-6.16696	54.6412	34.2594	-14.66	9.55447	33.7301	23.0437	116.592	24.7833	10.636	5.66329	9.15535	1.01748	79.3129	10.1198	97.151	9.03711	-4.35346	64.3095	82.2684	52.2156	186.883	128.289	189.8	26.3067	105.952	71.7803	142.154	57.776	24.7662	38.5648	101.38	27.5005	57.8997	42.6835	145.655	53.5945	205.669	-18.9276	60.4244	93.7099	34.5003
16.0874	-11.6698	15.77	-3.86549	-15.0887	3.05328	45.5579	74.9631	4.85203	83.3121	39.1955	-8.03356	-2.14075	20.9101	30.6578	115.214	21.9327	25.2147	14.0227	24.0023	39.4898	66.6093	31.6809	86.3082	27.2944	30.1551	81.3754	56.4807	16.7301	203.148	113.726	187.236	20.3184	130.134	66.2177	137.899	28.6775	46.1784	72.4385	89.6204	37.5926	47.473	33.5853	100.97	40.1189	232.093	18.2286	32.6254	67.5899	38.4727
16.1874	9.11997	21.4257	1.20075	-9.29871	19.5564	61.2357	80.8298	-35.9909	91.2099	37.7404	-21.4421	2.95831	18.1656	34.1235	115.608	7.10496	17.1221	7.20236	31.246	34.2238	39.483	-1.06905	101.421	18.6838	41.0722	57.593	62.6151	61.588	176.023	111.298	167.31	12.6898	107.039	78.1141	126.262	45.8197	3.08486	48.6345	89.8978	32.4871	56.1477	48.7585	109.378	66.7893	190.573	14.1537	71.2951	80.2425	26.1577
16.2873	-9.0237	11.3858	-4.59862	-13.9906	-5.94884	74.929	95.1632	0.334313	88.5892	2.35266	-1.68656	8.98405	1.74139	34.5688	157.247	-0.779007	35.6779	11.8047	38.4392	7.61546	27.5444	23.823	61.3087	3.0755	13.8179	80.652	73.7187	59.4625	183.803	104.702	230.794	0.0353704	116.198	68.8055	118.009	25.4757	31.7434	32.6095	109.955	17.0728	22.5586	35.9163	125.198	75.8833	194.127	25.9393	61.6731	114.293	22.2111
16.3872	-19.505	18.331	14.3972	-18.2857	7.71229	106.231	102.359	-21.1598	79.2074	20.2117	-7.9467	15.3331	19.3925	40.4787	122.739	4.37314	29.7909	10.1142	12.6006	50.0567	-12.8682	42.887	106.143	-13.7215	41.6491	79.1236	78.4451	60.9769	182.234	113.189	249.319	66.7168	94.8061	78.6561	126.411	19.9291	71.777	69.5408	94.158	37.6075	24.5312	8.41638	97.2426	72.9878	199.485	36.2348	58.3349	84.2889	59.3778
16.4871	-9.55972	30.1364	9.91545	38.8671	12.7247	83.8875	85.5828	23.1738	100.031	16.2794	-63.5265	8.24713	-7.33729	28.2657	95.9572	-6.04736	37.766	-38.8712	11.7281	104.2	-2.96436	56.4612	98.8404	-3.72443	50.5236	63.9535	75.7974	54.2669	152.343	83.9293	238.448	134.507	113.206	71.7379	97.2352	37.8459	53.4843	88.2804	76.8704	41.0269	73.8096	9.12863	111.9	94.7692	155.461	52.3892	61.5635	102.871	55.61
16.5871	-17.3217	14.7026	23.3356	29.965	0.830556	90.7034	90.6784	-3.25685	72.305	49.5592	-25.6144	3.94034	7.12374	29.7466	117.507	1.31464	53.1051	-18.9209	2.92869	57.5896	-17.7635	40.8336	81.4527	-10.5236	29.0081	35.7602	116.736	63.8255	155.677	95.2359	218.63	327.874	111.594	66.0447	97.8686	34.1476	73.3969	66.435	62.383	58.3403	36.8195	1.77951	72.1396	36.4497	124.678	162.113	93.6744	73.8691	46.7549
16.687	-24.8368	11.6502	14.0677	21.8278	-5.57079	60.9573	72.4884	5.97418	78.4654	33.0055	-23.2708	-16.3901	44.5765	21.7384	104.777	-0.483695	41.8283	-7.14575	15.7646	88.5118	-34.4514	22.9587	89.7512	-23.3424	29.6907	48.357	106.022	53.2743	158.399	73.1532	214.949	465.429	98.0734	84.0898	105.527	45.9637	23.6992	116.786	103.589	83.1263	52.5545	-0.158744	97.3662	46.2758	119.805	230.59	53.9398	71.2152	48.8303
16.7869	-9.61948	29.7304	19.2363	14.3898	1.53937	55.9361	73.9909	10.1671	74.463	26.9994	-32.8783	-6.64514	15.926	13.5481	89.8579	14.2256	37.7027	-15.0442	22.276	79.0934	-39.4573	31.2354	83.9474	-38.2461	23.6169	33.5814	81.6837	45.1803	139.788	90.1173	177.655	568.17	92.5144	83.2343	75.9227	55.6956	14.2851	132.803	65.3582	40.6555	83.0886	26.6305	97.3537	54.3199	73.6343	277.522	46.8989	81.3331	61.3925
16.8868	-28.0976	32.7246	2.18521	7.59081	-1.62035	61.5419	56.5771	-18.4996	59.5932	44.3028	-11.7354	6.83907	12.8381	22.6509	63.6835	38.3661	49.1802	3.80523	16.0043	83.3548	-52.1626	59.8025	107.555	-8.34128	16.0158	66.9227	95.0161	54.8025	152.384	84.6292	179.236	600.2	132.317	74.2827	72.7692	89.2203	25.8754	126.059	70.7585	-16.7011	17.6373	27.0322	89.4026	77.1393	148.885	222.627	23.9707	70.2746	37.2957
16.9867	-16.6221	29.6678	3.81062	58.9556	24.5771	72.4771	92.8067	-15.203	76.4581	42.7833	-21.6853	7.97274	19.1295	24.7462	66.4865	39.8946	35.364	-14.4241	17.2113	99.3947	-24.6991	64.069	113.495	-12.4711	23.6561	46.0039	79.8126	103.806	131.262	97.7791	185.314	465.097	160.371	92.5495	63.9858	64.2137	11.6128	95.0811	75.9907	-29.4632	83.177	35.2132	84.0603	56.7946	109.065	160.179	53.0883	64.1404	56.2285
17.0867	-24.8343	9.14553	17.1676	48.3123	17.4492	87.6663	109.478	-23.5827	51.4725	35.9166	-21.1394	18.9277	6.41604	9.04832	41.3477	41.0551	59.594	8.56177	1.37367	88.1888	-28.0633	60.4187	87.0846	-10.2134	11.0206	22.6465	71.9238	74.4192	128.945	88.1681	171.982	384.272	146.977	98.3837	88.9281	65.1471	10.4337	73.4079	88.5109	-45.2055	83.4611	30.9657	57.9937	10.7515	97.7933	152.518	34.5222	59.7578	69.4902
17.1866	4.88296	33.6463	21.9102	92.6069	23.1669	74.8788	93.1495	-32.8229	17.6074	51.6817	-26.0672	11.7953	-14.8072	52.9508	21.5911	23.1947	44.5894	4.16896	12.1544	66.6856	-21.0112	42.2306	121.305	-14.3346	27.923	1.32649	59.7387	72.2134	110.642	84.4017	149.974	306.496	124.805	77.3561	51.5413	62.7394	-10.5372	80.547	95.4666	-8.36143	85.7501	14.3724	73.2837	10.06	30.5145	100.199	42.5292	70.3496	62.8042
17.2865	-6.44195	21.5528	-5.03763	79.0737	17.0968	79.8117	91.5259	-35.206	53.2395	27.5414	-36.2549	4.32951	3.23443	60.7212	31.9328	38.1533	37.2733	-2.89353	21.798	63.9402	-7.4146	28.3767	108.593	-21.8886	12.7989	45.9099	103.848	80.6134	118.487	63.308	139.71	244.162	159.102	89.8219	56.9077	49.9025	24.5324	46.0229	104.706	11.8531	63.1737	5.37873	68.888	30.1074	71.4376	60.4898	68.4972	48.8375	63.1917
17.3864	13.7705	13.3454	-6.46363	66.7047	57.2627	90.9901	102.904	-19.5229	55.7514	30.6229	-8.46079	23.8617	-9.49601	52.1378	10.7828	43.6344	37.6512	8.14805	-3.60417	30.1128	-6.57602	38.5411	96.0559	29.1237	38.4027	39.4401	93.8771	87.6672	77.7682	98.7134	130.558	212.585	129.69	98.519	61.436	56.5504	29.718	53.7435	81.403	-20.7014	55.0654	1.33548	66.6495	43.1568	91.514	72.7315	69.7744	64.5622	45.1521
17.4863	7.87226	11.8131	4.03526	73.4316	28.0401	96.8871	115.752	11.9437	73.0348	22.9522	-8.44601	14.4258	12.1947	50.9476	15.7051	34.3192	31.9407	24.4561	-23.7507	33.3693	13.758	15.9524	101.912	10.1545	76.4958	39.5287	59.7947	63.4525	101.855	80.3781	173.833	168.195	148.5	81.9584	49.0331	26.652	13.7157	23.9398	70.2007	22.1944	58.1953	-12.6884	62.5835	85.6376	97.4646	39.7775	34.5907	40.1003	59.6985
17.5863	8.30159	10.6382	-5.28239	61.5155	30.9469	84.1141	89.3398	18.9616	85.2704	24.2476	15.4931	6.94945	18.9922	51.6275	27.7726	29.1034	47.5274	17.5076	15.5594	25.7618	-30.4975	19.8342	65.1736	18.5531	10.027	97.1496	74.3318	60.8731	107.496	51.6618	184.154	181.089	225.246	96.1969	88.2593	39.6999	20.5783	8.13133	93.5816	18.206	42.7692	-0.592229	134.981	48.8964	87.2473	30.7749	49.9958	33.6506	45.5831
17.6862	-4.21445	7.05042	6.75805	50.6271	21.0739	69.2339	106.343	-20.9951	103.645	25.4299	-34.6602	3.07304	-1.92652	53.349	33.3342	35.9931	52.4335	9.47269	23.5455	38.7562	-29.2486	8.2706	79.1028	-28.824	29.7445	57.1161	46.3137	34.6264	111.874	82.3636	221.491	169.209	221.112	61.0245	139.162	56.7007	4.16683	28.1712	84.7302	13.0345	48.6762	20.6526	167.465	52.5769	38.9993	53.3423	24.1963	38.9083	29.895
17.7861	-2.77944	6.78239	12.9172	40.6779	18.505	93.2399	100.976	-18.3194	79.6883	20.2273	-34.6537	11.2379	-2.125	46.4874	23.9587	19.9171	54.0666	12.4272	31.2598	-7.368	-5.06457	11.9229	112.573	-11.7358	50.7071	45.7069	57.9738	26.6862	64.4931	90.0359	187.787	127.13	186.152	70.2228	143.257	67.5597	27.2337	24.6478	58.7956	-0.0699323	28.9076	9.46585	159.26	43.2605	71.0468	34.3541	31.5936	31.6109	41.9301
17.886	15.4921	2.30792	27.5236	31.5867	45.5837	74.6558	97.2384	-0.899124	31.5471	31.9341	-5.99725	6.55046	-14.4267	38.5264	4.2015	33.7123	47.6107	7.67758	38.9938	44.7669	-16.1449	28.0389	101.479	14.5524	49.3198	83.6942	52.1045	39.0484	75.9056	78.2583	227.18	148.455	166.796	76.825	149.06	31.4547	36.2857	24.8885	78.8955	34.8212	-2.09027	20.4404	169.228	29.0863	69.4423	14.6096	28.6435	31.1531	48.9797
17.986	-24.9133	-0.894965	-9.83177	23.2796	-8.61322	52.8054	97.7951	-26.9911	35.0867	62.3912	-14.2983	14.6263	2.5756	29.7829	43.7425	16.0807	47.1066	-2.05179	29.7188	49.7715	-10.4659	25.0455	102.43	-19.7405	27.974	76.3207	47.8267	29.9117	49.2808	84.6653	201.925	115.568	168.638	89.9593	150.9	49.4641	62.5259	45.2182	105.177	21.134	-16.2011	16.639	161.781	23.0204	96.9107	27.2704	41.1944	27.6586	39.0112
18.0859	2.67636	6.59414	-2.43528	15.6889	11.3839	66.9823	104.11	-24.7536	37.2556	29.6365	-10.0923	2.85054	17.4832	21.4463	37.748	1.8176	45.8675	30.6005	66.861	7.78676	-22.629	29.3623	81.1678	46.9886	13.983	57.3595	60.4479	39.2222	52.1146	92.0244	172.44	96.9987	165.869	84.5093	133.25	55.4406	59.639	44.9534	78.802	23.0898	21.5405	5.12566	159.755	53.3838	71.1062	45.4472	35.6492	65.1812	23.4483
18.1858	-25.4902	13.2179	-4.7025	8.75282	-16.898	72.4765	106.112	-15.7035	56.9479	34.9563	0.218689	11.1945	6.92209	62.4163	35.7062	-6.32609	67.54	31.7334	25.9357	4.01537	-20.0714	39.8392	74.1147	-1.04843	53.4108	63.6036	33.5014	30.6203	63.0433	70.58	191.616	95.6515	154.026	78.0276	154.153	38.6898	28.6284	64.6506	100.235	26.1446	24.4568	-34.9836	128.286	38.5637	96.7561	2.65145	27.6535	26.0677	39.3748
18.2857	-8.62702	11.3831	-9.04796	2.41482	18.5495	69.989	101.74	-32.3224	40.6243	40.7675	-22.7839	10.9633	16.7871	45.6583	65.4045	16.4111	50.0397	36.6988	16.9441	-7.82193	5.48844	30.3177	64.9842	16.7051	27.6776	71.8682	37.7927	48.2589	71.9222	103.282	184.833	97.8518	162.669	81.9895	131.125	70.0253	52.3084	58.5968	96.6352	34.7586	-9.53056	2.31121	159.544	45.1363	111.158	-9.42091	46.943	43.1636	24.5806
18.3856	-5.3408	4.00387	3.13506	-3.37664	9.41406	97.5069	113.32	-6.09095	11.1445	24.6101	-4.20196	14.5826	11.2344	49.9007	56.5821	11.4569	34.5256	31.5166	58.6821	-14.6811	-18.5328	27.4219	84.9763	26.4554	10.5839	63.2498	63.6536	30.3687	68.8368	72.7876	143.725	92.4335	152.529	83.0679	139.107	116.92	98.2768	74.3199	91.528	45.0026	-25.5826	3.35404	144.821	54.7976	119.472	11.6215	58.5794	25.9575	66.068
18.4856	13.3192	6.76622	-4.66209	-8.66874	21.2343	65.7754	97.2915	0.16766	75.049	2.96206	-6.37985	31.7279	35.6158	45.1266	67.165	5.33238	34.1506	56.2907	43.9817	-5.74278	1.85741	34.4632	74.0934	8.37158	20.2484	70.5624	36.5767	39.7726	130.443	135.582	134.648	62.4221	148.082	72.1148	141.253	104.156	36.6558	90.5089	102.305	19.8516	1.79308	-32.422	177.066	29.0494	170.277	3.82252	44.0072	19.9803	54.3352
18.5855	5.40135	21.3918	8.154	-13.5045	18.1162	59.4734	99.2286	-16.1336	80.0774	-0.16293	-5.86182	12.8645	34.6349	41.9021	81.1628	17.4025	57.0865	47.4242	1.82272	20.5465	-0.976451	41.2252	62.4887	15.5926	33.0691	67.562	31.3518	33.5467	125.285	138.383	125.262	99.0554	134.779	79.1906	148.276	97.8247	19.4353	86.6934	95.6202	5.74879	11.9824	-9.41457	161.737	58.9173	180.987	9.67873	50.3098	-13.5934	73.1015
18.6854	26.6597	34.6429	24.3655	-17.9234	22.3235	60.6818	81.3227	-14.9665	55.3379	2.02199	16.2298	20.175	27.1832	42.8282	67.9298	19.2662	48.3778	38.4727	16.8839	31.7614	0.566542	30.8085	47.8024	24.3578	15.8675	125.566	43.0277	55.1269	162.143	97.9533	125.2	69.8111	141.842	79.655	145.731	113.364	32.8972	79.0125	94.4708	7.45299	9.27644	-2.87256	188.768	55.3437	166.685	-16.0315	78.5715	-5.18303	62.6174
18.7853	25.229	40.0461	-3.16999	-21.9613	11.257	40.679	88.1794	-8.50936	65.6415	22.6774	20.7459	-2.55435	17.9384	75.1101	57.2734	27.5007	52.1312	32.0021	36.4863	37.6827	-16.6185	26.676	65.0519	13.9343	39.0832	125.236	13.3393	29.8819	127.259	102.743	175.609	100.173	137.084	58.12	117.135	87.9166	37.5045	88.1043	101.555	24.765	14.9755	10.305	166.857	63.4475	168.598	16.8606	67.2051	-4.28201	52.43
18.8853	29.7449	43.5163	5.41495	-25.651	18.3535	59.5164	104.467	3.93209	47.6922	2.64164	34.883	8.78505	8.49275	161.669	76.7289	18.5032	29.9217	28.2051	4.64234	40.0072	-18.5756	10.8416	76.4492	10.0761	58.996	131.068	26.3566	21.3044	138.229	108.344	197.607	67.7607	159.997	71.1118	134.096	94.6919	33.3601	99.1895	128.364	-10.2966	16.6561	8.35554	161.743	62.986	232.84	8.66274	77.0041	-14.8422	70.1174
18.9852	19.9076	38.1031	26.0536	-29.0227	9.33233	77.6601	92.2683	-8.41592	59.0528	8.00799	19.7115	-0.353547	-17.3351	237.184	95.1813	28.9613	36.7887	36.6217	-23.699	23.284	-13.8679	15.3153	69.1168	8.19876	40.5067	119.814	35.5395	38.5121	107.005	102.162	177.34	63.3457	118.699	43.6024	126.441	91.0587	55.3451	56.4252	154.898	-2.80285	-0.488602	-7.34397	176.778	51.3992	210.598	-6.84826	75.1116	10.3669	42.3858
19.0851	11.219	51.5586	12.265	-32.1037	13.4039	88.021	100.593	-26.2673	49.5609	27.3134	34.609	5.95626	-7.91585	334.136	75.0834	15.3575	48.5868	11.6704	22.6929	33.8546	-10.8784	44.4667	51.2148	7.51419	27.783	118.33	28.3248	16.9925	130.894	132.957	144.792	53.8595	141.631	29.5863	143.614	65.4788	60.1596	61.6314	147.87	4.65381	-25.581	-11.6217	153.354	31.6717	193.018	9.2083	47.8581	-10.8346	103.989
19.185	40.7359	58.4633	15.1988	58.9268	13.7339	59.812	102.108	10.7171	40.6042	8.9225	9.93022	5.43835	-4.842	391.757	77.324	31.742	44.4759	16.7595	16.8581	24.7357	-34.1121	40.6146	75.781	28.7555	49.0466	81.5411	31.3309	29.4121	176.352	140.689	133.904	25.3861	148.607	59.1935	123.985	57.4229	52.8738	104.611	178.834	7.31621	-29.9988	18.0689	194.932	39.0922	179.836	-3.05717	54.3171	-0.533278	69.0035
19.2849	31.3075	51.8369	0.665341	68.8318	16.331	98.4447	97.6531	-0.464123	38.9012	19.2511	7.68527	13.1219	4.33109	479.426	78.5298	25.455	36.468	2.97307	-6.43403	25.5299	-5.28945	42.8348	63.6729	19.3979	32.7271	92.25	4.78763	30.6018	176.786	94.8715	162.717	15.7116	140.472	51.636	115.696	61.013	-27.581	72.9472	175.523	30.9094	7.347	3.8752	189.31	48.1661	161.521	-9.85339	61.7548	-22.028	73.3094
19.3849	12.6575	63.159	20.153	57.3325	4.97814	84.6576	84.0949	-32.6295	42.7439	2.29238	-10.8941	7.5187	15.7982	526.909	96.3434	20.34	29.6722	12.0394	7.94975	29.0568	-13.7914	26.0116	77.8822	4.76029	62.0927	80.2755	9.261	19.888	143.239	127.846	164.482	36.0327	140.167	31.5992	127.953	44.5404	-17.7866	93.8609	140.434	-0.672067	-1.41808	-14.0038	170.146	34.7625	160.964	-12.2715	50.0364	-16.9174	101.147
19.4848	20.1342	48.1073	5.25782	46.8234	8.04326	66.0916	96.144	-21.1325	36.9667	-0.401369	3.92198	8.50116	45.9276	542.375	67.1541	26.0748	37.6059	17.7598	-8.08361	48.8408	-12.1481	35.9849	64.2522	17.1637	29.439	86.046	16.2285	49.788	164.93	104.267	156.702	44.4221	128.223	67.1386	117.756	46.0363	10.9939	56.5255	153.853	23.597	-29.5911	-17.4376	157.124	37.3598	221.541	-37.782	51.8025	-11.388	80.8364
19.5847	6.80684	30.4735	11.576	37.219	-3.34514	52.0264	125.848	-26.6526	17.4413	10.945	12.3002	4.57942	36.3698	529.812	79.807	25.7285	51.7612	7.43109	2.76373	23.0688	-19.103	42.5643	55.4696	4.44929	32.5157	101.034	41.4615	56.7615	224.769	90.6816	142.62	28.3758	117.111	65.9912	123.915	42.1463	28.7385	68.9721	119.643	16.6644	-9.45867	-17.962	172.022	25.061	208.361	-27.6515	58.4087	-0.830197	63.4992
19.6846	8.65809	41.9376	14.1054	91.5971	9.87691	61.9124	123.238	-17.3568	18.4113	-3.02461	-3.3259	-0.622507	17.9375	478.147	62.8912	22.7543	49.498	17.4241	-23.9932	39.9922	-16.8575	67.7647	56.8093	19.2603	49.1565	89.2171	34.2459	59.1505	209.687	132.775	135.204	15.0063	106.118	57.1495	134.733	13.362	-1.48463	90.6014	120.019	2.37263	-17.1413	-20.4965	151.376	45.2096	229.701	-19.0593	72.5741	-37.2958	81.8077
19.7846	12.1298	39.3124	8.94305	78.1335	12.6354	35.4959	113.229	-29.9519	9.89687	-5.00128	-20.7871	4.56385	18.954	389.709	62.7894	14.0305	20.7132	2.82889	-1.98486	47.8632	-19.8187	16.8035	38.8911	14.3205	43.7816	87.4477	48.0712	60.1467	237.2	142.848	107.916	19.7259	125.744	48.7905	160.212	38.8685	36.0368	81.8249	124.171	-16.643	-3.26407	-44.0681	178.633	65.4646	233.263	-36.8629	65.6824	-30.8618	94.0712
19.8845	24.3272	46.3073	-9.80739	65.8296	0.588092	34.9783	102.975	6.59713	14.7591	-20.2053	-48.1406	-10.352	23.9523	355.942	61.9129	18.0979	41.155	27.5915	-13.8959	29.2456	-1.00895	27.987	47.551	30.7553	64.7003	61.6336	33.4748	53.4409	257.966	137.626	108.215	24.4779	115.049	35.4442	143.906	29.8476	0.374065	73.6938	106.315	-10.1457	-30.7849	-21.3478	206.223	61.547	212.969	-42.0755	91.4484	-28.1379	46.9068
19.9844	27.7983	48.0773	11.1131	54.5853	39.5607	50.1887	101.687	-24.2925	37.9246	-8.86298	-18.1918	-15.2324	16.8466	306.886	49.9796	27.0816	31.473	20.7425	7.84994	23.2142	30.2091	21.1557	37.8912	27.4958	36.6991	86.8312	23.604	52.4689	293.897	127.388	143.382	47.897	137.839	43.3771	149.851	9.11217	-17.5557	109.058	125.654	-30.338	27.4356	-59.978	216.486	65.2016	199.678	-5.18825	72.7109	-27.0223	71.3637
20.0843	18.1417	42.5138	-0.687068	44.3096	22.7982	36.5994	112.775	-7.87538	49.6822	-27.1513	-7.10761	-0.398077	23.8445	251.103	58.762	32.8508	30.0474	40.921	14.062	63.6873	11.8708	23.7994	41.8921	27.1118	41.0911	50.6645	58.8329	85.7011	258.09	121.221	155.784	49.9778	145.777	52.9152	155.878	36.449	37.4288	75.9973	132.391	-15.4714	-8.69116	-29.8818	238.372	36.0009	249.31	-53.6699	82.5554	-27.2817	69.673
20.1842	20.9483	19.1832	-0.875695	34.9187	23.3261	35.5502	115.503	-44.1668	70.2864	-21.2313	-1.78478	13.343	35.0071	244.199	60.2064	46.0756	22.1913	25.8944	-0.240696	37.9231	-14.5755	46.7508	24.5667	13.7116	48.5281	47.3963	63.1039	56.1237	238.979	128.181	126.357	23.1582	132.801	76.4298	146.938	25.3746	31.438	117.563	127.171	-0.414493	12.7999	-17.534	211.138	36.5739	266.118	-36.8246	89.7775	-42.5546	80.3811
20.2842	15.4029	37.3218	3.50947	26.3366	60.9115	66.3566	122.319	-26.7596	30.148	19.3797	-13.8738	24.0181	0.847549	215.13	27.0773	36.4752	44.8652	39.2829	-31.0363	51.7948	12.3347	57.7264	21.7151	49.9454	44.445	56.0846	59.453	61.6769	244.707	110.632	105.32	28.7759	136.321	86.544	132.068	22.6016	47.6812	133.061	100.745	28.0757	4.36467	-31.2925	254.69	36.2139	267.466	-20.8804	81.2207	-38.7268	68.9216
20.3841	9.94519	49.325	9.28281	18.4936	32.6115	45.3161	126.304	-48.7162	53.7284	13.4092	-13.4539	15.4626	12.7565	188.114	38.6497	32.8001	70.0834	77.5964	4.28721	72.2613	28.3636	82.115	38.8305	4.27398	41.3739	32.9463	55.0444	37.194	220.901	148.725	94.079	38.0314	121.651	76.9664	179.897	1.17193	54.7466	107.524	96.6001	23.106	5.69337	-8.51782	222.345	54.2762	268.613	-47.6385	90.4219	-33.9118	85.8978
20.484	18.3728	45.6169	-10.9132	11.326	40.2338	44.1803	122.888	-11.0387	47.515	2.31218	-18.0883	11.3071	22.8626	167.547	35.032	33.1667	37.0903	45.3406	20.5023	50.9014	14.6318	33.5861	26.3681	37.9397	64.5402	57.8036	81.3555	45.827	236.658	163.624	101.109	64.6876	122.837	44.3075	184.057	21.8131	56.1527	122.346	94.8912	-24.5085	7.97767	-21.2815	236.016	58.5551	291.901	-48.9336	77.7489	-35.1024	71.0016
20.5839	20.6305	31.768	12.5901	37.9138	27.0157	35.2083	114.881	10.5781	43.3934	-8.30834	0.615394	17.2437	25.1303	134.154	71.8916	29.2936	32.9853	26.8694	12.8911	41.337	7.48651	14.8958	34.3878	32.0833	60.2134	56.5535	56.4593	74.4302	243.029	119.769	79.7818	36.7771	123.721	72.4475	194.692	47.9999	4.09665	96.5118	78.1114	20.2775	2.33918	-28.4976	221.009	78.3808	249.288	-44.6382	71.5367	-43.978	60.0309
20.6839	20.0276	32.7167	15.3786	29.0173	27.9638	41.7567	103.924	-9.22468	27.6833	15.2942	22.0837	15.2243	20.0768	144.971	48.1487	16.9838	12.7503	11.218	-24.5362	59.6813	-3.44838	26.1266	35.6013	30.3407	49.5322	51.9289	15.8382	20.3503	220.665	116.668	83.0945	40.8327	116.008	60.9055	185.793	36.6034	10.6229	92.0717	76.1483	39.3444	-21.2768	-31.7651	176.488	81.6809	225.573	-34.6196	41.284	-51.7482	81.3399
20.7838	22.7243	23.8585	-8.30739	20.8919	34.8902	59.3107	103.887	-6.76974	25.5407	3.82381	-15.6399	-12.9426	12.0503	143.461	51.0756	17.5195	29.3583	33.1882	-3.36824	80.568	8.33691	17.5995	53.9254	27.1448	52.6318	52.2521	29.6412	24.7801	194.96	105.251	103.458	52.8355	126.711	46.7139	204.043	23.5884	25.6998	94.3892	72.6185	30.1119	-26.4522	-9.7558	215.414	63.9052	240.918	-33.4914	70.2869	-5.68035	93.9791
20.8837	24.4267	29.8317	-11.5488	13.4705	25.0855	25.6613	105.931	-5.26389	21.8387	-3.24801	15.0943	0.10807	21.9071	107.155	94.8288	33.1853	3.312	18.1202	28.8041	57.7264	14.742	-3.7797	73.7698	35.8195	76.5611	39.6507	41.982	46.5801	187.77	108.564	119.244	42.1292	123.588	57.2838	160.483	22.5371	59.7476	100.364	98.2716	0.446945	-14.7851	-9.13484	225.363	52.5263	237.793	-32.9346	67.9358	-4.90793	70.7313
20.9836	41.7227	10.0899	1.2893	31.5753	39.4919	46.358	92.6414	-3.00995	1.47438	11.7845	33.8933	-1.11895	3.00302	132.059	59.588	21.5364	17.8445	55.7596	30.1801	9.61111	36.3997	18.6493	55.2801	32.9914	40.6314	31.4957	39.0727	70.2402	153.34	94.4591	94.1235	8.56125	123.496	44.4764	145.613	40.5161	19.4906	121.575	60.973	17.9841	-10.5669	-27.6112	211.752	65.8957	230.113	-35.4834	76.8609	-25.4179	53.5834
21.0835	20.9785	15.9815	10.7604	23.2844	25.5538	35.1063	93.9688	-16.2376	34.0344	8.68305	6.88636	5.85083	-8.16512	117.966	65.8179	7.41275	23.2398	59.7253	23.8931	25.1914	15.3316	14.3863	83.0289	50.6772	64.9905	45.8145	58.7085	53.1431	177.448	109.737	111.884	45.6869	106.103	75.7358	154.494	10.7987	39.4651	92.3519	61.5437	-0.0507526	-1.97406	-21.5428	195.329	37.651	224.291	-41.3327	78.3822	-18.8145	69.6081
21.1835	16.2467	17.3772	8.73864	15.7072	24.6705	44.6418	92.4026	-23.8499	57.4201	-4.24226	10.5091	-1.01681	10.4552	114.216	75.3289	23.1747	24.9894	45.549	7.00709	46.3798	22.841	24.6424	60.8742	24.0783	24.7023	27.4769	75.5814	90.8182	142.476	97.4163	104.237	5.87537	120.112	68.3461	123.682	26.6499	33.8796	106.099	61.3288	9.34587	9.92259	-7.93575	216.999	77.0523	200.258	-27.8023	79.1398	4.78238	44.2757
21.2834	24.4409	8.01048	6.80846	8.78218	50.7823	45.6726	65.4655	-8.46046	69.0009	26.4071	17.5427	2.86015	20.5639	109.73	138.225	6.15153	29.6956	42.2955	28.1284	-0.798312	-13.5913	25.1441	52.8962	56.2756	26.3133	29.5233	77.4086	55.474	142.778	126.267	139.035	9.84203	148.874	75.9726	107.106	58.4498	36.6213	104.444	65.6076	18.9321	-14.0306	-7.60109	162.667	51.6135	160.916	23.4125	59.7107	58.6406	46.4888
21.3833	-4.31773	5.15619	14.4197	2.45326	49.671	70.1299	78.7363	-2.64425	58.3056	38.6272	-10.2163	-0.334136	9.64089	104.256	144.419	18.3765	27.489	18.2903	-13.6258	74.7432	-0.3329	38.447	88.2684	24.9262	39.2075	21.3373	92.0546	48.998	196.16	108.088	134.762	17.7468	144.528	74.8444	132.457	58.8653	22.2517	75.3597	77.0076	27.2426	-3.61555	-6.21234	143.175	40.5575	148.952	25.1248	70.045	79.688	42.2645
21.4832	10.0606	3.62943	20.2522	-3.33091	45.2656	106.527	88.3074	-4.0207	36.9061	44.7719	15.4927	17.65	47.3539	92.9877	117.269	40.518	11.5712	15.6797	-16.9983	-0.304661	16.709	25.5157	89.9317	12.5733	26.9005	33.9503	103.4	72.8701	204.666	132.441	174.824	35.3418	146.668	78.9682	116.631	53.8469	22.734	52.5384	96.9099	51.1631	-25.748	-5.70301	115.589	30.0399	141.197	3.55181	54.6373	54.5278	50.5469
21.5832	21.061	9.98248	11.81	12.8215	43.6111	92.9848	104.401	0.695285	37.8101	7.60216	-23.0173	13.3811	58.7218	119.088	99.8935	42.5244	-9.4053	47.2261	13.0517	17.9054	60.3289	0.0504933	83.9965	36.2756	38.87	34.5159	101.656	91.5104	226.899	173.386	171.833	21.5769	146.092	73.5117	88.0105	52.7132	14.6784	77.3289	62.3232	5.68568	-3.52257	1.97668	116.921	47.3966	138.637	22.0072	45.4057	43.5532	88.9752
21.6831	21.1803	20.6919	1.15695	6.18076	38.1391	70.0638	109.739	-20.9393	59.1063	34.3764	15.3079	6.6171	107.871	114.491	99.9853	51.9485	-1.67769	46.6006	-25.8415	60.3118	82.7395	3.80811	78.9493	17.2826	55.0532	10.2733	100.222	76.0619	224.625	138.277	162.002	40.0288	173.904	81.2062	109.396	44.7516	16.3205	80.9107	75.6396	25.9084	4.88594	1.96464	112.189	40.7437	119.795	11.8328	32.9894	51.6007	96.5467
21.783	20.6531	18.3813	0.351875	0.108509	30.2186	95.9954	103.164	-11.4075	67.7181	33.2573	-3.85631	1.27018	95.6639	111.367	69.3547	50.3344	5.87475	49.9859	-14.1668	51.863	25.6662	6.88254	80.3496	20.8107	51.7063	11.4617	94.0826	93.3514	216.28	114.571	205.103	29.454	179.011	61.9793	119.29	70.1774	4.03781	47.3841	71.9051	9.36418	15.4065	-2.41362	114.659	36.8328	117.211	43.7087	46.1273	62.7448	50.2057
21.8829	14.2892	16.5616	-4.34401	14.7664	33.5273	113.6	100.227	-13.4203	60.4443	11.2346	0.320976	-13.9374	111.508	60.1398	88.7725	63.7361	21.3815	54.8541	3.8097	43.8101	7.72713	1.14238	87.8845	19.9317	49.5984	10.5268	80.8226	52.3096	237.233	123.053	166.472	19.7068	158.401	51.1906	96.0229	39.6829	0.119751	48.103	41.1001	10.838	67.7612	12.5934	97.1814	37.0624	105.288	49.9552	37.3135	45.6869	50.6196
21.9828	-8.50672	19.096	12.0082	7.98353	34.1153	147.946	93.7147	-20.835	57.2209	8.62791	-9.40649	1.3282	112.288	149.541	67.7051	47.6194	74.5812	76.1744	-7.446	26.2625	4.97506	-8.87075	77.5932	3.91781	35.8921	36.8457	67.2155	80.0966	257.408	136.47	181.256	13.9266	176.136	89.0386	73.6512	39.7794	-0.948929	91.6108	59.2362	-15.3436	49.3243	-8.8987	125.184	48.9286	139.573	51.9041	23.4502	105.017	25.6313
22.0828	-9.7682	14.2487	22.8643	22.1892	15.9819	137.279	88.6717	-3.08703	97.1521	15.6955	-9.64006	-4.40898	95.1165	197.083	61.9691	30.7188	58.3208	58.4842	19.3943	18.0482	10.4924	6.48182	119.056	-20.604	25.3646	23.1001	86.0132	105.732	276.265	107.548	221.411	84.6895	182.36	82.6705	75.9322	37.1003	-15.1852	122.26	74.908	41.9644	0.420067	-0.930178	108.19	20.9296	126.446	12.5484	43.6964	57.1584	36.1038
22.1827	-19.473	16.3824	-12.5651	16.9164	27.4401	126.685	90.072	-2.81607	115.468	12.0581	9.37684	-9.92751	107.766	182.701	52.4858	38.5202	43.8017	55.3591	13.3748	12.5273	1.1078	9.69541	124.813	0.563347	18.0913	2.58042	85.656	75.082	291.85	141.459	197.637	95.7847	164.507	55.6193	79.3979	32.3947	-7.87614	147.208	57.8415	48.5424	5.69198	-13.5272	90.6093	41.2576	152.356	53.8889	37.9883	91.3961	16.8953
22.2826	8.16873	26.679	-11.7436	27.3013	25.7876	115.022	73.5877	-17.6371	127.354	50.5852	18.1422	-7.79852	89.0074	169.842	46.5196	15.3132	54.8498	33.3788	18.2764	-12.555	5.23634	5.88448	125.436	9.06207	31.7421	18.0635	68.1521	80.159	240.05	134.059	177.736	74.8698	168.009	70.3897	91.6867	41.879	3.50874	102.269	71.0054	37.5494	19.4462	8.25452	89.2276	30.1532	122.39	6.38388	53.0912	89.8706	34.7884
22.3825	-25.5481	21.212	-7.23085	19.3575	3.67222	107.605	95.5354	-3.98612	68.0936	53.7109	36.5992	3.3436	90.4701	93.4051	49.6439	54.9025	33.8028	26.5955	10.8731	-5.52233	-32.5643	0.952389	140.618	-0.965386	41.0117	43.4899	65.1261	63.2249	272.936	133.037	178.596	54.9833	188.105	55.9055	81.9134	43.1606	3.42102	82.0729	47.0856	47.7932	9.56192	10.3798	102.285	44.4834	140.96	23.8842	27.7855	87.202	45.4723
22.4825	12.9298	18.3332	35.6548	12.0994	21.782	118.136	99.8304	-12.29	40.8476	28.3566	-6.01879	1.03781	51.7913	92.4006	41.4158	60.2062	33.9582	16.8429	0.209687	5.78027	-3.10698	14.484	101.195	-18.1742	34.4011	32.8791	62.8902	51.5132	260.186	160.551	188.83	13.2746	232.037	48.9645	119.833	44.9416	17.8957	67.7394	73.0488	42.9412	61.5148	9.2977	123.115	43.8676	128.158	15.2314	29.1348	72.8544	33.6292
22.5824	25.3134	20.0475	10.7503	5.4676	11.6333	80.3289	79.405	-14.1453	30.9663	61.5009	-0.0378668	2.8548	89.1236	67.8375	32.5889	71.2909	30.1151	48.7077	-8.37638	20.0831	-15.0997	14.267	132.282	10.4085	40.9443	34.144	56.592	56.4673	249.685	103.845	200.516	11.805	261.204	70.7285	123.419	34.2279	-6.28599	47.734	43.2159	50.9638	55.863	27.681	125.509	74.0605	107.022	8.97326	32.783	81.8403	47.1986
22.6823	17.7499	1.78209	11.5617	5.61576	22.4218	106.523	87.6254	-10.4964	66.8849	39.1404	10.8685	12.5707	57.2605	81.505	26.1573	63.4159	53.3517	54.6718	9.01642	7.95504	-32.5418	13.6745	120.689	17.6814	-2.2137	35.8441	67.4237	44.4259	228.689	121.055	182.006	9.65316	254.607	53.1588	106.574	26.1094	33.5141	51.7687	40.6491	52.3226	-3.34388	41.8453	100.936	61.4624	115.124	28.9578	30.8785	64.2177	63.648
22.7822	29.1205	12.231	-4.32915	8.30069	22.8122	125.299	78.7212	-12.4192	69.1913	42.1545	8.00898	2.79456	68.0882	91.4086	48.5264	87.8135	42.7163	35.7581	12.0613	17.4988	-44.279	-0.708048	122.269	38.9931	19.2564	29.8279	77.6039	44.8241	223.613	125.257	204.175	54.9553	234.991	38.6714	129.221	52.0407	36.1013	41.2972	71.301	34.331	-5.00556	27.8274	101.149	62.7728	121.668	18.682	30.3066	98.4348	47.1748
22.8821	12.7667	11.8585	-4.46914	1.97479	21.4256	104.054	71.096	18.3105	82.4981	57.2715	-16.0675	0.0229253	55.878	111.053	20.4984	66.7529	35.9298	37.6593	-7.725	-1.10942	-14.5824	17.9613	124.133	31.7506	12.4544	39.0189	89.3433	39.7177	192.042	115.878	159.658	18.4703	229.01	20.786	119.631	43.3525	31.6502	37.8012	37.3976	11.88	7.28469	19.9964	83.5479	45.1604	107.398	4.57668	41.7561	95.7634	35.0012
22.9821	21.5695	12.7513	-6.50721	-3.80332	24.7475	98.484	78.7695	-0.0202587	73.6024	61.8297	23.3458	3.60672	41.4345	91.4703	16.6951	61.3221	25.5405	11.4172	10.8933	-2.95238	-40.55	11.9894	86.8717	37.9265	8.16458	23.3068	78.3109	79.4797	174.661	139.755	134.144	-6.20257	217.01	29.3714	95.4628	43.7956	63.4896	65.7772	26.7926	26.9136	11.0822	13.2932	76.119	64.4201	104.013	24.7134	39.0454	87.9413	9.8892
23.082	-9.21632	0.951995	1.37595	-9.0811	11.1516	112.753	89.8784	10.1413	65.3396	72.2309	-19.455	-9.11201	38.4112	87.3315	27.7249	41.2189	13.9146	4.37576	20.8708	-33.3255	-32.3559	33.8219	133.92	12.3237	-2.34184	43.9486	46.2992	56.7379	148.109	158.314	118.21	7.89046	229.13	51.4792	115.752	40.8618	3.84054	82.098	36.3652	40.5651	-15.5908	15.5019	58.7416	67.9497	149.486	18.1534	14.1186	89.3565	14.4886
23.1819	0.381383	8.53172	-0.326062	-13.9019	7.11828	90.8753	86.3604	16.2478	73.1104	60.6379	2.04374	2.43934	29.0771	67.4887	18.4579	52.9566	33.6111	22.8769	26.6564	-35.7671	-28.2038	29.7031	116.073	25.516	42.2652	22.3437	63.3909	71.7773	137.219	111.312	127.209	-6.88604	192.839	53.0832	99.7609	32.2406	25.5243	47.8535	32.351	35.4286	15.748	22.2669	73.0546	50.353	129.747	-14.8637	32.2713	101.735	19.9821
23.2818	-8.56245	2.97691	0.232121	24.2111	-1.98813	88.7336	94.553	23.6705	51.4509	63.9058	-4.30645	3.99121	34.694	52.749	17.4984	39.6844	29.7704	30.9159	17.2507	-17.9513	5.25536	48.2656	107.799	37.5726	7.21245	6.55211	39.8265	32.8565	143.125	131.178	100.214	6.25177	179.605	34.3691	144.102	58.2842	25.7436	61.6157	28.1695	24.4842	-5.02885	11.0544	82.9047	47.3256	167.764	18.0276	2.94096	102.097	10.244
23.3817	12.7845	7.25634	7.8316	16.5366	21.2072	91.4346	99.2901	11.6953	42.2585	64.265	8.7474	5.85922	24.4187	55.4738	27.1172	59.2105	42.2493	33.4576	9.67407	-23.7158	-2.01923	31.2768	116.871	19.4926	27.0297	49.5493	43.7174	43.9978	136.287	123.896	85.3501	-15.4303	196.816	37.2214	125.332	45.8726	72.2427	66.0425	17.922	24.5971	-20.8383	20.1501	81.687	80.759	166.402	-1.60617	1.93458	85.2073	7.0572
23.4817	-4.14898	8.17431	-11.9006	18.2036	10.4896	122.997	86.0018	-14.62	59.805	43.8318	-14.8614	3.39556	37.8847	55.07	20.0578	50.3661	63.0339	27.9448	-29.5349	5.71079	25.2577	54.7155	142.999	20.2903	11.8544	34.483	43.0371	88.1777	130.889	106.632	75.594	-21.1808	208.886	33.0887	116.188	77.7934	24.6242	63.6507	12.4578	75.8109	-36.0681	-14.2828	101.534	58.4502	136.627	-20.4287	17.6254	89.2011	20.6918
23.5816	-3.51511	-11.5653	14.1477	66.8195	18.0218	98.9777	80.0447	-9.75847	27.3626	63.3085	6.79407	7.61952	21.2388	26.3839	23.0832	44.3511	46.0297	-1.83519	-23.0879	15.5824	-29.5306	28.1188	123.739	5.73717	39.8845	12.014	58.1942	86.3011	134.524	155.195	82.603	-13.3719	207.497	11.3547	136.304	57.1934	48.1856	81.6703	41.6919	62.3046	-24.7863	-7.68373	69.4229	41.2219	97.4414	-14.9721	18.044	83.3814	-13.0682
23.6815	-24.1609	2.59258	0.330176	55.4807	-13.422	89.8944	84.1073	-19.3618	44.5236	39.702	-4.47121	-13.3783	52.52	45.5995	6.94018	106.79	51.8109	18.7645	-22.6564	-10.7929	-24.5307	43.6583	110.662	-6.5146	5.4384	48.1653	42.3245	62.3515	110.127	145.019	70.4412	41.6494	200.103	35.7582	106.965	30.7048	51.2903	93.5003	25.3784	24.6732	-69.6821	1.04038	128.59	33.113	127.251	-9.8451	12.5737	53.5755	13.8258
23.7814	-7.9312	6.65206	-15.4076	45.1193	14.2218	110.099	104.151	-2.17371	67.2477	31.3978	5.70816	11.7844	36.4212	37.8817	0.753517	135.86	36.7455	33.4749	-40.7582	27.7208	-16.9256	5.36722	146.051	12.0174	53.5846	18.6626	49.8884	87.5753	134.074	131.071	77.3599	35.3357	200.026	24.6585	122.365	24.9099	34.4301	91.3485	-0.619658	49.318	-22.2219	-5.29599	126.406	35.1174	133.545	15.9974	22.1975	58.7571	28.9499
23.8814	6.91232	-0.914813	-9.74265	35.651	40.2683	73.0061	106.023	8.14359	49.8142	47.1892	28.6185	5.38798	17.2593	20.3576	-2.56431	120.981	15.1411	-1.62866	5.82693	19.0329	-17.0435	2.67954	104.094	27.9087	12.7904	34.2814	40.6087	54.7465	152.435	145.064	64.4092	20.3557	176.726	26.8287	132.048	30.5301	23.6942	69.1096	28.8737	36.1416	-21.3592	-0.0231647	92.8999	16.6913	162.297	2.48508	21.7551	34.1238	33.6563
23.9813	-10.3973	1.28452	0.874006	26.9987	11.8473	79.0115	102.299	34.4112	47.9922	41.0851	49.9767	14.6965	39.561	6.29682	8.96033	82.8326	45.4722	23.5272	-3.66239	0.733272	1.37957	14.6897	88.0393	3.64974	27.6321	27.9518	75.5557	88.5135	110.901	240.202	82.6781	27.6214	166.163	48.8811	116.772	16.3869	52.2077	90.0341	23.5476	29.6184	15.4796	16.5695	143.159	42.9552	173.707	35.9937	55.2657	59.1048	22.8062
24.0812	-29.285	1.76923	13.402	19.0922	-11.1689	96.4706	79.1493	15.7452	57.579	7.9104	24.5534	15.0669	43.5852	35.5149	1.26505	76.714	38.954	12.6836	-15.9889	11.285	-2.89412	30.8022	102.907	-0.801388	59.5124	14.4249	37.8569	64.5072	154.192	447.832	85.1942	29.2768	210.865	26.2072	101.654	28.7777	90.4527	82.6969	33.5386	0.348112	-11.9784	-11.6348	123.813	34.8335	161.151	26.8479	1.08864	58.4739	16.1137
24.1811	-2.11692	11.3841	-26.1938	11.8671	14.9556	60.1143	74.5094	8.27671	65.5819	47.4154	42.4561	2.35676	44.735	1.31205	17.0253	66.513	15.2823	21.2402	10.3882	-6.2569	-22.338	-9.08755	95.2352	27.1291	20.2399	6.35141	42.0828	54.7978	211.685	666.613	105.239	17.3027	228.507	32.2508	109.364	13.7239	56.9281	81.1915	26.425	29.2022	15.5665	-11.6216	130.28	9.88656	126.149	47.6994	6.46641	58.2985	11.9394
24.281	-17.0088	-3.7167	1.03574	5.26459	8.07763	87.3617	79.2871	19.7097	80.251	32.6785	-8.21398	2.5826	16.1094	10.9398	0.100866	55.4627	1.66392	19.0794	31.6792	6.12711	-2.083	8.95821	94.5641	11.3803	24.7677	-10.8908	17.4025	23.0574	243.943	864.091	137.685	4.08238	197.616	38.5408	87.4749	6.47198	76.2202	101.387	27.504	47.9618	18.9777	4.30288	111.303	29.7276	100.929	58.9346	-15.8206	47.8389	39.84
24.381	-22.625	-9.2344	4.78214	-0.768871	5.46457	76.6533	69.0368	9.8106	77.8854	8.95181	4.0244	1.45786	10.9553	-4.11925	14.8153	45.7068	11.5805	20.0297	19.5319	13.4316	5.80947	6.14149	79.0972	22.5504	3.76956	10.9165	49.7092	22.1995	305.565	1048.06	192.112	0.0248266	201.527	22.7688	76.1566	0.889651	86.4941	89.3016	11.6858	63.0264	11.9704	-16.9074	102.463	39.1848	114.7	46.4603	-4.913	29.5956	40.5309
24.4809	-31.4244	0.211128	-8.78805	-6.28241	7.29982	80.08	86.3297	0.465975	50.7522	47.8036	-7.21215	-5.81903	21.5627	-1.50474	-22.0759	56.6192	40.4934	14.4741	7.23806	27.3056	8.77306	10.8065	86.0125	25.3715	33.7373	-5.45186	25.2408	1.23772	265.732	1230.33	198.988	7.06859	166.51	31.9965	61.2287	-7.34771	112.381	129.623	15.895	60.0366	23.4281	-4.97751	100.609	55.8014	154.793	22.5489	-35.4936	35.1011	42.7865
24.5808	-18.899	12.8053	-11.7147	-11.3208	4.14115	83.2579	69.0132	9.26611	58.031	43.1063	-20.3173	-12.8697	34.0886	26.4484	3.74501	69.1832	26.4548	20.6581	0.138241	55.4662	15.814	-15.3349	75.7896	3.84395	24.9002	-0.0336603	43.164	28.7365	323.192	1416.11	214.059	17.4165	154.893	5.1016	71.6546	13.4142	119.312	116.466	1.32057	70.3792	27.6383	-14.1594	102.827	22.5593	111.132	18.3854	-31.0528	33.9259	12.4379
24.6807	-19.5263	-1.01159	-7.80481	-15.9251	15.5091	81.0425	72.6604	1.70565	23.517	45.2322	-7.42451	3.78226	13.7005	13.1171	3.7224	70.1513	10.2368	8.80998	-1.76614	74.4954	29.3522	21.9195	89.6381	29.1315	36.2104	9.19426	28.8903	2.4164	346.111	1598.93	266.104	-8.58919	175.917	10.0702	75.5588	-13.8378	111.176	129.017	-22.8411	71.6044	29.099	1.28468	60.1283	-18.5872	127.886	16.028	-8.85846	17.7936	18.6801
24.7807	-13.1652	-18.3701	-11.9389	-20.1327	26.6174	104.8	66.5732	6.72577	34.4795	38.6416	18.5406	3.06315	3.50571	6.44865	5.11091	74.9369	17.6288	5.33027	40.5034	53.7499	12.7702	44.6131	52.3324	33.136	-6.6422	19.8918	25.9182	-8.8589	341.345	1763.11	213.722	-4.13999	140.096	12.0556	69.5564	-45.1358	90.7681	107.272	-28.056	44.7659	33.6981	-15.4924	45.7721	-1.23409	120.186	9.50413	-28.2787	1.33219	26.3523
24.8806	-18.8877	-6.93232	-15.7228	-23.9777	21.6738	80.7364	53.7572	18.1077	42.4783	29.5536	-8.07324	4.91943	16.4215	7.80301	1.5475	60.5207	22.3644	16.899	27.1664	82.3809	-13.9435	24.5672	49.7647	22.3705	-6.02063	5.92269	52.2648	-23.0328	366.419	1768.42	227.494	4.75742	103.186	0.863029	94.1653	-35.6382	134.215	98.1795	-26.3291	32.1791	74.1053	-38.5099	23.0972	-16.5166	102.721	34.2854	5.00647	2.18039	20.3904
24.9805	-17.9838	17.8998	29.1399	-27.4914	26.4655	81.4533	84.4986	28.4265	41.5195	33.087	15.8655	1.59553	15.7503	1.38604	-1.21097	67.8844	23.6341	22.9719	-15.8015	77.3321	-22.9047	-1.68752	54.503	16.3174	41.3118	15.2143	56.2564	27.5884	399.078	1628.06	216.265	22.9248	147.24	-8.13224	81.8002	-15.83	84.5631	115.937	-32.2763	47.1769	55.943	-17.0162	74.2813	-11.2313	144.703	7.92252	7.40321	27.202	13.203
25.0804	-5.0198	8.37945	-11.3554	-30.7024	15.9525	73.8163	61.8644	13.6598	41.2885	64.9365	5.63765	-2.63608	33.872	3.35564	-16.2276	63.2202	8.72652	63.001	-13.8666	57.4743	-7.33714	3.6807	49.0209	5.62975	175.481	10.5805	67.5385	38.1562	332.68	1471.89	203.228	35.1834	138.261	-9.04905	70.5205	-16.2378	91.6608	98.4633	6.59771	33.1034	55.223	-15.7397	71.629	11.661	152.255	-27.5023	14.9387	80.9217	-11.3233
25.1803	-7.4462	15.4956	-12.0938	-33.6368	25.7807	87.4537	62.447	25.7481	50.2114	23.6314	8.24039	8.74635	4.01832	-2.01592	-10.0257	51.8314	7.77475	48.0102	-8.71838	48.7403	-9.05183	4.00997	50.2068	16.4023	286.466	11.4327	75.028	31.1283	306.498	1290.59	200.307	29.2578	124.566	20.9457	88.404	-8.77636	145.455	62.6308	14.1461	44.0934	22.7591	-17.0163	69.1647	2.10991	133.463	-69.7766	-12.3025	96.8127	44.4352
25.2803	-13.8966	3.86715	-14.4529	-36.3184	33.3377	84.1748	72.9273	9.92774	48.6904	48.8811	29.3288	-1.72527	1.23195	-2.55417	4.48507	32.5469	4.1587	40.0803	12.892	21.4947	-7.64328	5.25304	67.556	32.3484	348.822	21.2592	36.1471	63.2294	290.234	1178.5	205.211	52.6309	134.923	10.5871	118.972	-6.18914	83.014	64.4972	-5.58457	30.4243	28.6711	0.896959	115.165	34.6812	136.397	-45.64	-61.7254	116.46	32.6479
25.3802	4.35119	-3.18625	-10.5553	-38.7689	44.4851	99.7218	41.455	24.3575	31.3359	46.1531	10.3626	5.29066	8.90717	18.2788	-12.6991	66.0742	26.068	48.4456	54.1497	56.4742	16.9419	-14.1303	66.794	18.6135	329.111	2.93173	30.7659	43.0995	276.346	1136.05	165.064	26.238	142.831	6.20326	117.273	-7.22815	52.0287	43.667	-14.069	60.1136	47.4463	-28.1504	76.7876	20.9521	121.75	-49.4373	-43.3195	57.2263	-2.34561
25.4801	3.43485	10.8925	-9.91264	-41.0084	42.1697	85.3449	62.5431	12.0933	23.8566	58.0753	39.9725	6.40938	6.96192	50.121	11.5273	55.4547	12.1821	42.173	48.6068	20.4716	-13.3828	7.08859	53.5865	18.9267	220.078	11.6517	57.8961	91.58	272.274	1014.62	148.426	50.816	148.75	15.4301	78.4768	0.885951	69.745	0.85023	25.8852	5.59814	31.0386	-13.903	104.67	37.5726	137.323	-58.9938	0.682473	121.52	20.3582
25.58	15.9315	16.8163	-16.5339	-43.055	55.2971	180.921	56.9647	41.1541	32.1341	128.255	61.1104	5.42111	20.1064	65.3691	54.0741	84.1865	17.8277	29.7617	11.4852	33.5487	9.08176	-3.6508	18.0562	49.5354	161.046	13.8584	23.6362	91.5284	252.782	986.211	167.601	25.5766	165.062	-4.70144	106.612	7.02655	65.6859	-5.35152	-5.98164	46.0824	74.7221	12.108	80.9382	21.5205	119.625	-8.88491	15.5667	72.4527	-16.7281
25.68	5.24241	4.97184	22.6599	-44.9253	48.5931	270.244	67.6175	61.6497	36.8115	226.443	28.538	-11.9116	-5.57169	80.9219	63.8933	69.442	21.1632	17.4065	-24.4042	26.9421	-9.16973	8.73574	28.7763	31.2003	140.527	-0.726235	44.108	84.977	233.925	960.077	195.258	44.1358	169.728	19.6946	82.7351	26.312	107.815	26.0967	-6.30269	62.6636	224.225	48.8829	79.8452	58.7576	64.3212	31.4911	7.38746	84.9184	8.10321
25.7799	23.7918	2.24315	29.7003	-46.6345	52.3873	375.589	52.7701	53.9642	23.7518	263.515	25.4075	-9.50154	-27.8652	158.353	34.7572	103.372	17.9191	32.4264	-31.2797	22.5926	-1.00886	-36.3565	40.0849	27.495	101.043	-19.4894	14.7761	55.7723	219.487	903.522	229.57	50.0906	170.289	7.40991	116.781	18.7819	72.1667	28.9459	9.77375	20.2049	400.255	-2.52253	59.7975	58.968	49.8036	43.975	-17.6022	60.5312	12.3831
25.8798	-44.6795	6.19906	5.24648	-48.1964	28.42	466.085	56.1248	33.6666	32.7357	308.032	4.98818	-33.8237	-63.3045	196.893	45.3296	89.8605	2.76799	2.19335	-15.2461	86.1733	-28.9508	-20.8111	91.9999	-2.9105	74.3671	6.84192	19.7974	48.6786	203.577	838.965	234.483	52.6295	185.931	21.1908	131.958	38.3148	67.1813	-17.7704	33.4983	-10.4834	528.25	8.95573	57.4687	53.7149	80.715	42.4311	-26.1456	62.3406	27.4519
25.9797	-27.3451	-24.4798	-6.25946	-49.6239	14.3265	585.18	54.9429	13.8473	37.7685	352.829	7.63769	-39.2668	-66.5966	171.529	43.7929	89.5298	16.56	-7.11091	-1.38984	51.8655	-9.32305	-20.7361	109.637	1.52011	87.2796	-2.79251	6.50406	52.8355	194.134	823.402	224.878	38.1505	148.591	15.3907	123.749	28.0455	65.8778	-15.1053	12.1734	-9.99546	658.261	16.9295	36.7023	48.0973	45.8505	48.7648	1.6944	58.499	8.05653
26.0796	-24.6641	-12.151	12.8026	-50.9284	11.0235	714.031	62.3375	35.4431	12.9485	395.716	15.4718	-41.4377	-54.0792	139.193	43.9968	89.0975	21.5204	10.7374	8.15814	20.8076	-34.3504	-30.4994	111.162	0.311128	80.1441	7.70183	2.89894	51.6523	184.798	784.006	222.342	17.5983	143.34	41.2133	121.3	34.1918	38.4662	13.5337	37.5213	-48.4491	593.511	25.7287	41.4789	64.3926	74.7485	58.6444	6.24412	58.1153	-14.2658
26.1796	-30.8844	9.08855	-0.524676	-52.1206	5.97197	796.26	64.2374	39.0944	5.4199	377.942	-18.9573	-39.3853	-51.1817	106.293	38.843	73.9391	7.14915	15.4329	-24.2563	65.3891	-23.1058	-4.86995	115.191	-9.71969	77.4658	7.54042	19.6752	72.0853	188.938	704.252	253.067	-8.37257	211.263	49.9492	97.0374	38.9001	40.9676	7.94855	19.9041	-2.27765	525.279	37.5248	69.301	75.978	57.5932	29.6856	-0.931	78.2337	0.102756
26.2795	-21.2919	-2.87681	-23.7772	-53.2101	18.7913	873.001	81.8121	30.7206	14.7868	333.282	-16.6265	-32.7903	-24.9467	93.156	28.5492	86.427	0.591488	10.2136	-2.17372	35.3046	-23.0038	9.49817	119.51	23.5318	108.708	-19.1486	32.0891	45.998	152.791	672.744	247.907	10.5108	190.716	49.1155	117.848	42.9049	49.9494	-0.677477	24.5013	-24.0451	442.102	22.0243	52.424	116.584	59.4284	33.4078	1.25518	55.5545	11.3883
26.3794	-36.9059	-8.34793	6.38979	-54.2057	4.86791	1015.81	73.1958	59.8378	40.1711	254.025	43.6211	-12.5732	-44.1517	113.325	33.1185	70.733	0.730303	13.9618	3.99537	-26.4065	-21.5129	9.32022	98.6674	11.4067	77.7719	2.06968	9.32509	51.1296	127.874	646.333	266.139	9.33513	174.311	32.4639	90.5273	59.8071	49.7284	0.10521	1.3145	6.62167	355.394	27.4747	44.4985	82.7126	46.6391	62.5878	0.605197	78.9215	-7.32466
26.4793	-18.9896	-9.76973	-8.05539	-55.1157	22.3334	1025.86	115.713	2.55461	18.5103	246.15	14.3333	-12.252	-11.5053	124.806	20.7711	84.3285	9.36946	32.172	-1.4927	29.1807	-27.7787	2.79166	103.618	14.6781	78.528	27.4748	33.0333	41.0554	159.87	602.361	245.748	39.3846	169.287	47.3388	111.091	52.2878	46.0304	-0.12831	28.7295	26.4146	279.801	33.2964	34.3482	46.8283	59.5488	46.4419	26.8144	96.9187	-7.02909
26.5793	-10.7431	0.840818	-13.6955	-55.9473	31.8391	939.897	76.9402	35.801	26.5271	218.644	11.8415	-17.8628	-6.02553	105.278	-13.6477	51.7716	17.0901	14.2904	12.0352	-0.790623	-42.2952	26.2631	132.049	9.61666	48.6869	27.8875	36.9766	43.5083	160.75	600.458	226.239	22.3179	168.847	38.2478	119.04	23.058	59.4118	-1.36692	25.4234	-3.19101	237.172	41.352	44.1948	54.3132	71.4753	41.8804	13.731	91.8969	16.1483
26.6792	-6.1499	0.205472	-10.4056	11.9611	33.5915	836.923	91.0342	7.91156	23.2889	195.13	35.0468	-10.5838	-9.45917	31.3532	7.92384	51.1494	11.5173	19.4228	-3.31132	-37.4962	-28.4387	0.545795	114.296	19.1551	64.8094	36.2237	26.51	67.0265	158.062	639.293	196.273	38.5429	167.306	16.488	123.614	35.5625	71.6428	-9.22737	35.9381	38.1463	218.164	18.3049	65.9715	60.2605	50.3124	74.7495	11.5782	92.9099	12.4362
26.7791	-5.03946	10.7589	6.36342	36.0027	24.2676	764.914	74.3107	43.5877	26.8804	156.799	-0.162489	-14.2518	-9.77869	36.6018	9.99842	44.7454	0.576874	14.6672	-13.3056	-22.2662	-28.7255	8.41307	128.875	22.4937	40.6641	25.926	44.3214	62.4905	142.15	598.018	183.111	-4.01398	135.158	27.3016	74.6824	39.9153	54.0314	11.4557	13.7994	44.3688	180.256	35.1141	58.3788	47.7463	64.5642	94.7528	24.3833	89.8709	6.505
26.879	-10.5572	-0.496062	-11.6125	27.3075	0.329529	695.011	75.0039	50.5026	86.2088	130.129	19.4054	-8.0632	-24.6407	44.7803	46.6054	42.5494	14.2715	22.6116	16.0705	-39.0849	-37.8344	5.89341	123.925	-12.9658	36.4322	27.3368	38.1279	26.9083	138.308	541.699	207.305	19.5702	143.723	56.9641	91.1295	40.3484	63.7987	-5.39147	33.6175	34.5794	154.863	44.4758	39.8544	83.854	50.3315	96.1323	37.0343	115.096	23.7625
26.9789	23.1161	1.33827	0.396995	19.3628	27.1712	648.19	70.4206	37.5034	27.4075	144.991	15.4154	-15.3166	2.22931	-4.25296	32.0426	56.0853	18.8945	13.2237	12.5867	-43.1709	-33.8747	-14.9185	132.005	39.825	38.0752	17.1454	41.5805	32.407	140.562	532.244	199.813	14.2126	153.091	31.626	204.333	32.9594	57.5575	-19.1163	24.5908	59.8731	114.455	49.125	31.8728	57.8713	54.9871	94.0603	23.5351	115.787	13.2411
27.0789	17.6122	7.99025	3.56311	18.5337	26.5929	642.481	85.5071	-24.9637	55.5038	157.601	-0.0792709	-2.02112	-2.69462	26.6733	29.9982	54.8501	5.92662	0.0651779	35.1068	-50.5758	-20.2389	10.0263	96.3646	10.6509	28.1121	7.66282	20.6458	23.981	120.016	520.066	175.31	46.8961	125.004	13.7847	351.228	43.4799	70.5982	-22.6972	25.8732	37.6166	130.963	29.4325	39.9606	64.0052	28.6774	103.967	63.8564	117.691	-18.135
27.1788	2.50173	-8.04367	-15.7556	11.3585	23.021	576.704	75.5878	20.82	22.7826	168.934	-5.77145	-4.20166	4.22407	-0.35345	8.23799	45.0351	32.666	19.8521	17.2108	-58.9875	-20.7911	21.2441	139.119	25.2975	40.0632	11.1453	25.6082	46.473	124.684	515.713	194.693	52.7249	131.28	25.1801	521.866	55.3709	96.9792	-0.0877984	4.09923	14.2501	129.074	18.5636	56.551	50.7124	98.9671	66.7917	51.7599	125.504	5.81642
27.2787	5.99644	-5.93241	56.1161	4.80159	10.7619	567.696	84.7586	-0.146107	22.8049	132.977	-11.64	12.4837	5.51245	6.33706	20.0404	45.5152	26.7447	17.7003	-19.9299	-43.8074	-42.6209	26.7836	111.694	14.2139	14.9015	-6.60013	51.5138	73.8884	95.2192	481.41	159.633	42.1958	133.991	37.5906	638.506	55.6221	71.131	57.7507	13.386	-2.30915	145.813	-10.2464	95.0512	68.9188	97.8487	97.4235	122.853	137.375	20.7463
27.3786	13.093	19.1802	2.75809	10.0396	14.7724	514.641	62.2861	-6.98571	25.1185	111.404	0.331422	-15.9504	47.6578	24.4036	21.0529	65.3294	14.7573	39.9534	-1.27865	-30.9992	-61.6782	23.5235	171.259	18.6144	26.1101	38.7434	52.9539	95.8363	118.375	509.898	137.151	87.483	171.628	12.2437	833.491	32.9682	91.7399	133.597	23.5263	-40.2622	93.4087	-3.51619	124.413	77.0742	134.515	123.093	155.94	146.583	-21.8164
27.4785	1.16996	3.08299	-27.1167	16.9555	20.2937	542.59	82.6262	-33.6932	46.612	135.06	-3.47079	5.67447	35.6773	40.8765	11.5165	66.9733	22.6292	4.0545	3.45008	-50.3312	-67.6082	20.8667	159.128	22.2551	28.7451	9.92542	99.0109	91.5964	93.9171	536.387	97.1622	111.725	168.178	-9.78479	1022.71	38.1557	149.664	202.499	11.8504	-29.2801	79.0207	3.54664	93.0807	34.7516	96.4325	170.639	139.511	115.046	-68.159
27.5785	-1.68937	-14.6666	-12.5954	9.9578	5.51003	534.769	110.583	-42.8377	85.4064	127.156	2.86953	7.36638	19.2932	19.8375	0.45701	67.6221	17.8062	14.9809	7.718	-54.3608	-31.8898	95.8806	171.845	12.1094	28.7402	-14.5208	154.03	100.552	87.072	546.474	104.338	148.395	168.978	-14.6966	1201.89	25.5997	121.305	239.82	-6.35782	-37.6342	75.3209	18.5205	112.637	65.794	82.2797	109.132	181.082	121.696	-44.7607
27.6784	1.04219	2.36511	-9.78733	3.55942	22.3312	495.078	104.376	-33.3212	74.9193	91.6383	6.76921	-26.1207	40.5729	46.1099	14.7079	53.2099	26.5095	28.8876	0.294278	-62.1411	-59.3443	59.0627	156.159	-12.2834	13.7177	10.22	122.467	71.8495	155.238	541.227	106.896	124.623	174.286	3.12329	1389.62	11.511	114.078	193.172	-1.17363	-63.7491	54.2346	-3.76784	94.5297	41.1232	120.475	71.8335	180.456	100.822	-9.50356
27.7783	-6.63923	7.24572	-15.5664	14.8837	3.57989	504.649	88.1182	-18.1493	90.7238	75.454	28.5751	-4.3666	16.4798	53.7237	17.4826	36.5917	5.70983	6.19283	41.3013	-8.10149	-55.4564	58.4113	133.955	-3.07673	42.3702	34.7854	124.052	55.1011	130.999	512.539	88.2089	138.581	160.17	20.8648	1542.83	18.6304	87.5485	163.861	13.9631	-61.1468	39.1868	-12.0702	79.4803	36.3678	172.567	34.8144	202.412	92.4688	17.7559
27.8782	-3.36612	-6.58307	-3.55165	8.02618	11.1133	491.166	93.787	-50.8514	98.0878	96.2402	-28.0173	-14.0564	2.07651	58.1327	5.37459	64.3405	19.7489	38.6718	11.1187	-18.5714	-16.6114	130.529	131.927	5.46328	37.4697	24.1238	131.102	75.4886	123.388	504.808	107.621	148.493	154.45	3.32351	1718.12	19.001	63.3248	145.827	2.89622	-53.6209	24.574	-19.0481	101.143	31.2706	189.59	18.9272	232.501	92.0088	-7.63488
27.9782	-20.6895	-0.225633	-20.0768	1.75917	-2.57294	465.796	91.5392	-57.863	67.4714	80.4636	-35.8126	2.74495	4.48398	75.4686	5.71695	73.9385	19.4981	53.6985	-32.4387	-2.64188	-23.5743	119.812	129.581	14.7539	51.7984	34.1941	138.626	101.124	118.309	512.017	86.6776	138.05	155.726	1.13901	1837.88	-2.53032	57.4418	124.889	-12.8684	-48.981	1.97644	1.78387	114.41	41.0068	211.917	14.9282	278.552	93.5386	-23.5291
28.0781	-15.4766	6.771	-14.7209	-3.96815	-8.79619	469.964	84.5753	-44.1056	68.7846	58.7254	-10.3988	1.59132	30.4545	80.6204	11.2095	61.9183	10.1073	27.4555	-16.0654	-47.8556	-29.9965	67.4659	103.742	-2.14524	9.80464	16.2517	102.661	80.8729	139.693	519.263	104.93	117.099	153.236	-12.4105	1885.55	25.182	5.62183	115.385	23.1767	-53.1992	20.4692	-12.0414	88.7766	43.4292	214.265	13.5465	249.485	51.1524	-30.1198
28.178	13.8482	-0.4068	-8.07155	6.80573	-0.568687	448.947	92.142	2.99983	63.5653	65.4041	-6.10653	8.15911	57.3967	77.1968	15.5453	65.5224	-19.2595	4.95627	12.0965	-14.7009	-28.0483	5.66152	116.246	19.0969	16.6696	46.5798	94.4499	44.0537	154.306	480.637	107.963	110.303	146.37	17.5989	1922.16	4.52415	-16.0837	94.9185	72.9971	-35.277	26.6015	-15.2662	80.5417	41.4671	222.388	8.53016	188.033	31.598	41.5577
28.2779	12.1673	12.7513	-5.63237	0.616543	0.897584	461.782	79.9026	-17.5918	86.4889	78.017	-29.5726	-9.9151	31.8486	84.4107	-0.776124	67.2801	-19.1553	6.21191	7.35246	27.3992	-35.6923	5.58803	146.876	20.4363	20.7514	30.7369	97.4995	54.8284	133.797	485.817	114.329	87.1755	158.529	21.8277	1817.25	5.53156	-2.23875	96.586	90.3362	-46.9612	17.3588	-9.35757	82.9546	35.6393	182.514	20.118	176.561	47.5544	17.6565
28.3778	9.03843	-11.523	5.41877	-5.03732	22.4544	415.718	87.8603	-15.8231	123.258	64.1614	-11.379	-6.08773	40.4945	84.6701	13.1584	61.8874	7.28144	14.4484	-7.72348	1.20696	-23.0768	8.19865	164.676	11.2428	10.8948	40.9647	108.914	67.4148	111.157	439.207	95.5118	45.7552	172.678	42.0941	1650.25	8.5159	13.0562	72.4028	72.5192	-43.4045	4.20673	40.0326	83.2434	88.7385	184.137	-11.0968	159.925	50.728	14.0351
28.4778	28.705	-4.42622	4.12978	-10.2022	22.0441	405.135	97.1525	-1.33641	78.3762	76.7394	-40.9627	2.66116	38.7583	59.764	12.7264	76.5864	6.63837	34.1392	9.10052	-34.865	-11.0077	18.672	125.453	14.4078	9.04408	27.5968	86.2568	34.4279	130.694	428.44	157.532	24.8691	142.792	29.7114	1525.35	43.5871	30.1224	82.9201	50.9632	-26.246	-8.13507	2.49294	91.5815	91.9175	154.315	23.1473	138.505	42.3779	8.04388
28.5777	16.0057	13.11	-0.774927	36.1317	21.5683	413.973	109.204	-14.3873	98.1166	64.2215	-28.4944	-9.31428	48.3351	68.6658	21.3084	76.0451	40.5221	27.3282	0.337821	-20.8952	0.856766	33.514	127.85	25.1713	25.3448	43.1326	90.3164	78.3591	91.7878	398.48	126.984	41.8121	165.609	43.6298	1388.77	31.9722	53.7328	57.2897	55.6747	-45.9025	-46.7084	10.923	122.834	85.195	164.123	20.0067	113.255	94.6828	-4.92134
28.6776	32.4711	0.00541638	-3.14387	46.9176	35.0685	390.776	86.8609	-16.8234	109.388	52.1101	1.24674	-1.60459	16.8432	65.8236	9.31997	71.0107	24.1033	9.66046	20.4722	1.24226	14.0772	8.23784	113.752	35.5126	30.2637	52.7008	83.9195	71.6032	93.4739	403.708	117.852	-3.14677	174.634	32.732	1282.64	21.7877	64.6681	68.6305	39.8933	7.8646	-10.4202	17.8731	96.35	111.857	128.422	17.1542	125.364	79.5867	-19.5182
28.7775	6.0636	-24.2562	-3.30765	37.299	25.9841	351.336	65.3709	-16.5408	67.6536	60.017	-25.5493	-10.2508	22.8022	40.8936	-6.43714	60.8214	22.2718	4.04072	35.5429	11.68	28.1528	7.71897	110.876	29.3105	9.68383	56.6151	77.2553	55.7881	77.1851	381.688	112.817	-7.65748	154.245	38.7144	1192.83	9.74496	39.2696	52.2249	49.3924	21.2668	-1.81534	2.88292	57.7636	75.0614	153.07	6.23923	137.116	101.614	7.49575
28.8775	23.4882	-26.3671	4.03745	28.509	20.5217	335.791	52.6674	3.04624	50.0169	73.4377	3.55855	2.2455	28.2818	44.9096	30.8781	46.5243	18.4001	5.72963	-12.6168	26.9832	48.0438	39.1124	131.957	12.2612	15.7942	41.1636	70.8906	72.3053	94.0178	328.375	95.8385	-50.6206	169.138	36.0729	1101.85	14.1565	32.2278	54.116	61.566	25.3064	30.8296	19.3363	103.645	49.6952	122.823	40.6936	98.6175	131.986	-13.4589
28.9774	54.9438	-16.0183	-15.7014	145.051	18.616	308.878	71.688	28.3219	47.7141	62.3323	-26.8979	-2.17474	24.2695	29.7767	38.9548	44.0995	27.9233	14.3087	79.8808	20.8295	-32.1265	3.50242	151.837	41.9507	96.9353	57.6623	83.5401	69.4546	80.6153	339.881	97.0591	0.723089	305.745	21.5249	1074.36	25.7945	54.1844	64.7639	58.1691	0.149993	-22.7214	-17.7277	92.7137	78.5863	139.805	-2.81835	99.2648	106.871	-18.6472
29.0773	103.819	-2.07581	-9.99667	171.458	44.1598	306.5	76.0767	29.4435	41.8486	64.6179	-25.34	-18.0493	22.8692	12.9041	40.5146	59.1131	12.3926	28.4512	73.2907	25.7515	-15.6004	4.18389	188.295	57.9267	103.929	90.1345	25.0772	34.3669	87.7691	311.114	131.669	-36.6589	483.477	24.3977	996.408	18.1825	23.4701	99.1667	49.8806	28.0358	22.8008	-12.7588	83.6698	97.4845	131.607	-2.61197	90.7714	103.013	1.91109
29.1772	86.0596	-17.1647	17.0835	151.105	22.7601	316.355	74.3638	30.3114	81.3729	52.5194	-14.7834	-19.1212	31.5546	10.8947	37.7355	27.3361	34.6904	64.6042	48.4101	-0.896151	-37.4701	37.9829	231.603	37.5994	140.035	53.8933	42.6373	30.6859	69.3603	283.603	137.879	-44.172	618.779	17.0063	947.695	29.5639	38.4143	107.253	58.9755	40.0287	36.0102	-33.1922	74.6104	102.86	49.5012	6.11708	85.7735	83.807	1.7852
29.2771	51.6335	-15.6622	16.8336	132.505	17.4279	293.43	66.9161	24.2608	27.8973	57.2299	-15.6793	-13.7771	3.32266	-16.1086	28.563	41.6645	17.4493	29.4215	39.8601	-13.8531	-31.9523	-19.3069	284.742	34.7502	157.647	106.134	60.4362	63.98	56.1463	252.374	176.674	-61.392	739.25	28.6852	928.652	11.3006	19.7921	76.1404	47.8621	23.2819	45.7567	-24.0758	86.7727	102.193	80.7859	-11.6387	94.94	81.1085	37.4515
29.3771	31.4157	-20.7226	-0.83379	115.509	9.26169	299.874	74.368	17.2634	10.5862	109.405	17.5725	-15.6505	11.9932	15.5899	17.4964	42.3717	13.8662	44.2004	13.2056	-18.3147	-30.5313	-24.4021	270.007	31.9517	110.038	97.8136	40.3758	53.9514	71.5948	250.129	162.214	-49.5203	671.879	19.4762	862.239	21.3264	0.567167	71.9835	62.4245	5.27155	50.3496	-15.7751	102.071	95.9879	80.2052	11.2014	74.9073	84.2164	24.2595
29.477	12.9892	-28.9648	3.79348	99.9775	2.59642	268.853	73.1171	38.3659	43.1839	77.5873	20.6896	-8.80025	49.1782	7.90397	49.6432	23.5498	16.8287	54.4776	11.9126	-29.4184	-52.0027	-13.3702	211.964	23.2819	60.8997	107.096	53.3946	45.9229	87.2113	251.201	161.945	-31.9917	613.399	40.0326	842.642	40.9611	48.6939	43.7894	36.4572	3.40208	46.5252	3.64494	104.011	68.5697	123.448	12.0301	99.357	60.4201	29.0823
29.5769	21.427	-8.08447	-14.4135	85.7846	13.5605	275.967	70.3402	52.0543	56.0347	77.2623	31.3257	-7.18045	29.2563	10.5275	22.7385	29.8303	3.29063	58.8733	39.0576	-4.58557	-55.3584	-27.9577	205.789	-17.0567	76.7532	93.857	68.4271	53.6233	26.3491	268.159	114.076	-40.2128	552.86	19.5195	819.299	37.2856	85.9386	62.5324	30.7244	15.3883	22.4888	4.58529	118.833	54.1293	149.88	22.9854	88.2805	84.7927	19.3381
29.6768	12.6551	-16.5996	-5.32045	72.8148	-0.282384	270.612	74.1509	31.6838	44.0007	66.539	15.4883	-0.157984	19.5459	14.0505	33.8733	33.7176	7.2933	28.6039	41.4877	23.3687	-34.0511	-25.4257	193.551	3.03444	52.2645	101.3	84.6016	47.7334	36.1443	287.284	108.694	-49.7981	487.091	11.1254	765.718	20.9763	105.803	71.5687	0.9963	43.7069	46.0166	17.5145	99.2308	49.2544	140.695	11.5065	92.6037	66.3214	4.20381
29.7768	5.6926	-7.10508	11.2712	60.9627	7.05561	278.751	62.6002	-1.30771	23.8823	106.38	-1.15346	-3.94115	9.62748	5.7912	38.4616	14.262	14.0468	69.9578	19.0548	-15.1822	-15.7742	15.4437	179.207	7.2489	28.2801	79.4345	64.8648	48.6081	38.4543	293.433	125.357	-53.454	484.094	17.6464	695.643	1.86907	103.993	43.089	4.54341	27.0547	32.7239	33.1274	121.479	63.1527	147.551	1.84577	95.2725	58.9909	5.21936
29.8767	-19.8573	0.266257	23.863	50.1319	-10.279	284.753	82.8503	44.9823	50.7034	49.5173	-1.7578	-12.3847	9.47338	16.6021	50.9965	22.2713	20.2145	93.6524	16.2609	-5.59138	-10.3744	-1.98684	163.878	-19.6638	34.0715	83.274	46.2403	47.706	21.3099	319.924	131.557	-29.1903	433.551	46.9841	670.175	35.7387	50.8428	67.0765	27.0911	20.4322	20.8579	8.18685	134.332	58.0339	139.438	13.4684	83.6397	64.1749	21.3105
29.9766	9.33732	2.97805	-13.0906	40.2345	7.6444	253.575	64.2465	7.62148	54.4758	88.2672	-14.411	-10.3406	40.7662	9.50965	28.8038	49.7016	12.2118	43.0165	22.5865	30.9589	-45.8501	0.0235802	155.355	35.3413	52.1345	54.314	86.0448	42.1484	25.8472	282.739	77.3174	-40.4975	394.882	45.9385	664.165	27.1621	73.4673	58.2608	13.7039	6.30928	38.1374	17.1578	139.452	64.936	124.445	11.1517	71.3065	63.3442	20.4439
30.0765	-5.68555	-2.09332	-0.421492	31.1898	1.69958	260.098	82.4837	-9.80645	56.9949	91.4704	0.2572	-6.5269	20.1751	0.186379	38.6452	47.0393	17.4325	28.0043	0.59838	31.7022	-3.37652	-14.1441	155.155	20.0886	38.1393	67.9172	64.6213	25.1018	35.0331	273.979	80.3213	-64.004	382.9	60.7073	654.079	19.4892	52.2004	58.9094	36.5831	31.3171	21.3026	3.89021	133.747	48.4435	162.904	-0.47972	48.6774	62.4264	6.98591
30.1764	21.5293	-2.80872	-20.896	22.9245	23.4777	274.147	57.7941	9.19809	90.2627	56.9505	-8.02311	-4.85762	18.0439	14.6575	59.3526	25.6488	16.453	37.7371	15.3638	4.39823	-3.11625	-4.16984	123.84	3.72356	27.5748	58.3185	79.0724	63.5111	61.7348	278.828	108.963	-48.8182	370.356	45.5241	633.255	41.6763	90.6132	75.3148	70.3219	40.8867	7.31637	-0.187985	136.964	40.1673	142.413	-8.29894	58.9322	73.5555	1.71673
30.2764	3.76431	-14.205	-16.9812	15.3713	11.9646	255.563	91.6544	16.8009	36.616	76.459	-8.37047	4.92385	37.692	-23.895	38.5226	40.2648	16.6922	54.3416	47.5478	34.6696	15.395	-9.23215	123.568	1.1318	28.238	66.3736	56.9186	62.2719	94.5583	323.609	78.8068	-53.2941	329.436	18.6456	616.32	39.6141	38.2489	63.7383	64.8371	22.2668	5.55994	9.03383	172.539	41.5529	167.876	-0.998419	54.1348	52.41	35.7601
30.3763	15.0936	12.2307	12.4375	8.46892	19.5711	249.547	84.0903	21.5583	76.413	50.0518	-17.1131	15.6252	37.0329	19.0128	53.6	35.9136	19.4133	72.4782	31.9086	14.8288	30.5768	-5.03718	103.806	-4.85572	35.545	54.9186	15.917	45.4632	126.378	341.152	69.1547	-31.2351	323.58	58.327	589.801	11.7238	5.0381	102.525	43.7834	14.7973	4.75278	10.1716	129.836	35.4878	172.214	-6.9171	91.6131	19.8728	38.3059
30.4762	32.2318	31.1128	26.5648	2.16118	17.0075	210.609	75.8994	21.0738	99.8089	7.61132	-1.11577	7.46701	45.4567	32.0686	32.9192	28.8703	23.2079	56.6705	-2.03753	37.9198	20.9742	20.2597	88.7192	4.29487	36.5388	30.1714	30.6989	66.7545	202.552	322.011	51.9771	5.23866	317.164	32.7794	591.845	-1.04415	-31.6632	168.447	24.7613	11.1329	15.0755	-8.28684	156.183	68.4673	210.322	11.3511	116.176	-1.77333	80.7722
30.5761	39.2695	21.9197	-3.16364	-3.60315	11.2043	198.341	71.9181	17.2254	84.0289	21.5442	8.25158	3.84205	45.2093	15.1082	36.0284	48.5737	40.5063	60.0306	11.4949	23.3013	7.21917	27.3961	105.073	1.66108	77.9245	52.1475	13.1542	51.244	233.377	303.458	106.085	-13.7258	275.63	46.7097	533.071	17.3315	-53.029	211.08	41.6863	9.07842	22.0951	-13.2317	155.574	47.4185	227.718	58.9304	122.342	-0.624254	49.9209
30.6761	37.9853	16.4712	12.3886	-8.8709	31.5321	188.628	63.0788	11.4194	83.7485	18.0728	-7.48558	-2.7236	24.4996	62.8849	75.15	41.1765	31.5725	47.9935	34.2508	47.9637	-12.2851	0.355246	113.288	-0.67102	69.173	66.6185	34.4092	53.9266	257.74	268.387	153.678	-33.0404	290.406	66.1801	507.82	34.3122	-6.34674	208.42	47.1035	8.70904	66.3463	-9.1634	154.654	27.7123	200.198	39.1774	107.861	41.4159	34.6249
30.776	33.7569	11.0229	6.65014	7.45993	39.3237	180.975	83.0041	13.2209	115.471	21.8969	1.32054	5.27782	4.31085	63.3853	82.2908	36.4096	38.1544	24.074	31.8354	45.9791	-11.9666	28.6432	71.3066	-8.98683	44.6199	66.8416	29.3278	51.433	303.368	235.223	253.565	-42.1885	264.618	49.039	490.585	24.8776	10.2975	138.878	33.4412	6.75626	88.185	-1.09325	130.498	40.0536	183.209	36.7675	86.0295	16.8451	32.5152
30.8759	17.3653	14.5348	3.32743	1.27607	17.582	200.822	78.9053	-2.69981	89.0307	33.5658	-21.2885	3.04887	-5.82723	69.8433	52.6454	51.1392	29.3443	17.6662	48.5641	59.7249	6.24916	27.3224	79.3367	0.811203	47.4858	48.544	39.2896	65.6214	350.06	226.417	318.636	-61.1433	259.361	69.0369	459.011	46.9085	35.5004	101.797	55.8404	16.6379	110.474	-2.41194	127.315	41.226	161.328	4.77902	70.8226	36.9202	26.072
30.9758	13.379	9.1822	-7.22027	-4.37824	9.17868	187.149	94.9999	-12.5409	91.0894	33.1822	16.0575	5.88261	31.0126	56.2232	46.7474	66.0727	12.7924	2.111	38.9227	76.1487	-16.0618	4.65257	86.9388	-3.68567	54.7561	39.7976	20.3103	46.6957	379.905	230.605	429.759	-50.0645	241.447	33.635	466.724	38.9508	0.287307	112.411	22.7577	-14.7809	133.822	20.1511	93.975	8.57182	157.81	17.4277	75.6669	0.647267	11.0318
31.0757	8.44223	10.7986	-15.7735	-9.54834	28.1134	186.067	94.7218	-13.1564	91.1358	20.0699	-14.4936	7.49724	0.498951	76.8884	31.1591	33.5284	35.1494	41.6044	64.05	88.1827	-15.9621	9.91102	55.3495	-3.43315	26.4372	51.4209	11.9625	31.6543	514.912	262.441	393.419	-49.62	270.476	30.7413	432.444	18.188	-13.1769	124.025	36.9642	-33.5684	120.344	39.1404	117.454	50.5258	157.264	14.298	58.7411	9.32941	34.7475
31.1757	23.0721	8.81966	1.75143	58.3338	34.54	169.357	99.6821	-14.9808	92.4743	11.5281	-13.33	1.22776	9.40695	89.6987	64.0592	44.6537	16.7598	38.1256	44.2018	71.498	-17.1511	12.1771	71.526	-11.4153	32.4935	34.6302	-0.0811406	21.6406	602.691	231.681	431.256	-33.6825	236.686	48.7992	431.289	23.3969	-21.953	109.047	57.4053	-36.1042	144.103	23.1514	92.7741	24.7343	177.182	5.08847	32.7293	-12.9794	76.8837
31.2756	-5.69901	1.38843	-3.04746	47.7241	3.63999	142.171	71.7978	-7.05518	78.7158	-2.94084	1.15397	3.13135	19.0473	89.8814	46.1388	28.1699	34.9129	19.9469	47.4541	32.0094	-31.6755	24.0788	63.9831	-20.445	44.2202	62.535	5.24885	12.8668	633.196	204.39	424.993	-16.8239	228.832	24.0914	414.528	23.804	-24.0071	103.025	53.3626	-30.6127	152.685	11.8165	96.4357	19.7545	218.474	-6.25477	32.4935	-46.2343	55.4673
31.3755	5.24166	24.2794	-6.32445	47.53	27.7675	161.166	87.3768	-12.7755	54.1774	14.6795	-41.5139	5.71644	-1.46987	72.5478	22.4759	48.4073	41.5011	48.8464	39.4013	39.1808	-34.7124	18.0481	60.0035	-17.8799	48.571	57.0736	19.7881	17.9553	618.494	176.812	425.576	-47.2385	224.673	29.8375	387.981	9.34424	7.53683	64.0236	64.1148	-42.4461	152.998	47.6793	86.5998	43.7727	206.443	-34.1956	73.4831	-16.2452	59.8273
31.4754	7.16616	11.811	-14.5397	37.8689	42.0817	137.449	93.6726	37.0775	41.014	15.5222	-8.65006	1.31869	11.7989	60.5646	69.8556	19.816	29.767	31.3135	18.2903	36.7193	-10.5829	-3.65658	39.0367	-18.6561	26.6901	52.6402	-32.4384	6.57115	557.749	186.672	348.147	-43.1242	215.19	28.4785	368.82	21.5705	-12.4329	79.4001	55.5835	-26.4167	105.212	20.4583	90.1585	56.172	206.004	-17.4376	48.7486	-26.6312	51.9042
31.5754	-0.180064	10.6803	31.8929	29.0392	19.2352	137.554	93.5019	-10.9026	51.2228	29.6473	0.10744	6.38133	15.473	64.8608	51.7003	38.3008	40.6369	13.2407	13.2758	44.2149	-22.2264	20.2879	38.0813	0.781799	17.7134	55.0279	-5.18382	9.45173	512.008	188.446	316.937	-20.8528	262.113	32.9786	379.971	13.3911	-9.06556	91.5852	42.3734	-9.31144	96.193	47.4007	105.389	45.3364	188.327	-5.55596	64.7803	-24.9872	45.6842
31.6753	-5.28942	28.6026	-3.3413	20.9694	22.9803	146.553	82.2532	-19.0535	31.136	15.8842	-13.165	3.41677	14.8112	52.5862	53.0413	38.017	-5.34988	-1.58199	42.3059	23.3072	-36.7412	-0.900532	25.8709	-1.61105	2.65319	67.2373	1.4913	13.5651	496.119	182.642	281.593	13.6913	226.337	14.0282	349.088	39.7069	5.47742	102.711	39.1601	-17.9271	46.3457	32.8476	127.198	48.8414	206.941	-10.9128	42.8123	-18.8018	29.3007
31.7752	9.79447	13.4232	-3.4628	61.9064	48.0155	180.654	69.5555	-1.90407	14.0582	15.6783	-13.7159	1.07459	-3.5265	60.6205	47.028	22.5101	51.3635	11.9443	12.6509	22.0887	-25.3272	2.76712	49.6086	5.17552	8.64819	84.0586	-19.3947	23.3889	483.337	167.361	316.812	9.64495	231.635	59.9984	327.81	27.8436	-0.101217	95.9901	79.2768	-6.13098	61.1218	37.2262	162.457	54.8096	238.391	-12.933	54.4979	-27.6621	39.4929
31.8751	-4.55003	9.06573	-12.6122	51.0157	23.3379	149.954	97.7573	-12.1489	30.9982	10.7726	6.8535	-6.26854	5.89556	54.3047	47.9219	0.981426	19.7394	10.42	25.0204	8.00541	-21.6117	8.61381	50.792	5.69813	19.5845	61.6557	16.5829	20.836	465.886	163.489	282.038	7.15288	220.907	48.374	333.51	25.7079	19.6206	117.878	57.9867	-15.5879	60.9704	41.4892	161.345	61.2801	302.591	-25.7357	50.691	-33.6001	49.0234
31.975	13.2191	10.5808	13.2507	41.0616	19.8245	162.953	108.918	-30.946	30.6967	-8.38096	-2.82819	-7.4862	7.8188	85.9499	74.9919	-1.33014	35.9526	15.1712	42.7907	-7.62563	3.31786	25.1867	53.7836	-14.2642	24.6208	82.5372	1.33299	45.9102	477.05	137.818	287.39	-12.3046	209.348	38.1379	351.074	47.8437	38.7238	101.54	83.3933	-22.9356	30.736	29.9813	173.56	27.4431	278.707	-24.4663	63.0588	5.10946	13.2941
32.075	-1.58887	18.5759	38.2114	31.9635	9.2967	115.596	87.256	17.3464	38.9564	-16.6945	-1.24537	0.336918	-5.18765	85.4256	96.8599	1.60681	25.389	18.2879	29.0569	61.3624	-16.4702	15.9901	31.4823	4.80929	-0.633733	79.4881	13.4645	29.2797	484.333	157.353	241.03	-5.91647	220.818	43.5186	327.76	11.044	9.61796	111.773	65.3404	-24.8473	9.3009	15.0354	174.589	84.126	245.69	-39.3203	82.6915	-28.8077	75.1187
32.1749	15.8875	22.4198	4.42608	23.6479	13.4732	124.99	111.004	0.782969	19.9774	2.7735	2.65079	-8.38227	22.483	76.2371	129.191	11.684	51.4204	28.2094	15.1923	12.6789	-17.83	43.5074	39.5899	12.8629	41.3234	40.7367	10.0209	25.9713	431.252	184.548	210.866	-4.68411	195.746	46.9903	316.241	4.96778	27.0638	134.334	53.4665	5.9607	26.9753	-2.57723	179.105	54.1859	220.346	-32.568	78.0074	-29.8273	60.9212
32.2748	15.6821	36.2235	-3.45807	16.0473	26.8666	107.128	101.96	1.36181	63.6088	-31.5483	-14.3139	-7.26452	-8.97406	64.7491	113.211	5.20651	21.2661	32.6046	7.13143	36.1484	-16.9096	6.44968	-0.844066	16.2948	5.29368	51.534	7.83469	21.9098	420.995	190.397	145.743	-26.527	177.286	44.754	366.45	6.49376	-15.791	122.505	44.2013	11.1718	-5.56912	-6.74236	198.714	65.7656	270.356	-24.5648	127.761	-18.1885	91.0051
32.3747	16.2339	16.1813	-28.6886	25.691	36.4957	101.39	91.3138	-18.465	60.8274	6.92312	7.2611	-7.75565	6.21107	43.493	109.32	-9.839	15.6263	6.56711	-10.628	31.5348	6.305	-25.27	33.4747	35.795	41.5691	51.9008	-2.9886	16.5657	377.595	188.981	150.191	4.84146	150.124	36.7301	354.228	0.94082	-8.94842	97.4643	36.2486	2.99934	13.3433	9.91233	169.281	33.9151	229.271	-45.976	121.228	-67.2231	71.2024
32.4746	12.4575	25.3088	0.320279	29.5837	42.2068	71.71	83.8678	-3.66008	25.952	4.94372	0.0990212	-6.82009	22.416	18.753	66.116	8.99731	13.3992	9.06964	34.3771	36.7959	-2.10951	-4.06043	-2.49966	27.0122	22.7586	27.2134	-6.60827	16.6559	362.05	166.645	120.91	12.1143	145.799	43.4052	359.151	27.3737	32.8855	104.213	41.6842	0.873865	10.4116	-19.4698	197.015	52.6197	275.194	-57.5773	77.0805	-23.508	96.648
32.5746	31.4358	15.9578	33.3598	21.4236	50.1227	93.3465	97.8754	-2.76283	18.1796	-14.6479	-12.3157	-8.63977	-16.8376	14.0863	78.5636	-0.738597	22.7919	13.809	-1.67231	10.4316	16.3395	0.356423	10.297	39.7307	27.7478	26.7958	25.0394	36.7061	356.124	186.462	122.014	-19.9311	179.044	38.9015	324.796	20.0994	31.0892	92.3423	25.6048	-3.79289	20.1802	-9.00598	186.925	37.745	253.04	-24.6438	100.097	-24.3569	78.9161
32.6745	5.04992	33.8579	7.53652	13.9694	12.641	88.3446	88.2415	27.8153	44.707	5.22731	-8.66725	-14.1901	13.2199	22.5585	54.5826	3.07448	36.6217	11.5548	10.8124	9.39231	3.62432	-10.5441	31.4274	48.8498	41.0833	32.7192	-2.40275	27.5324	327.326	225.971	116.679	-17.9534	198.898	59.153	293.495	15.0549	15.946	87.2733	42.6457	4.63571	5.52013	-22.1059	186.541	43.8165	251.435	-35.1688	83.4724	-35.5447	89.5485
32.7744	10.6285	5.82871	9.52851	7.16007	20.9278	66.9905	98.3048	7.92457	31.147	18.2651	-2.64459	0.0965328	12.4837	4.18153	55.4401	29.0803	35.9341	27.9669	11.3065	12.3492	-6.49938	-12.4009	26.1735	38.4412	42.4206	42.6309	8.75584	20.7671	327.939	184.552	124.555	-2.55089	187.326	58.1072	281.264	15.8042	14.0688	89.838	50.3295	36.6855	41.3798	-13.751	185.77	23.8607	251.897	-38.6439	66.4283	-44.4711	78.9633
32.8743	8.04388	35.9099	-2.49709	14.5409	39.9719	97.1081	94.138	9.00531	62.9887	0.136967	-28.9615	-7.55573	7.23054	17.7421	62.7974	18.6927	15.7926	7.8264	3.75182	21.3127	-10.0433	23.2352	20.1717	26.488	36.0834	20.7614	25.4242	57.6067	298.951	160.351	116.11	-9.69657	198.689	65.6258	312.324	6.1101	58.4496	101.478	41.9442	16.8126	20.8986	-1.2186	203.829	27.2596	203.931	-63.1047	69.6109	-19.3831	73.1263
32.9743	19.9391	34.7831	10.0606	25.4321	44.0897	84.8449	69.1028	-13.0662	45.1738	15.6339	-33.8566	3.62935	13.5813	20.5412	73.247	24.9221	33.7636	17.9099	28.2456	21.5972	-30.4685	10.8521	18.6999	23.8988	38.6844	33.6917	22.6666	43.2656	286.983	148.352	115.254	-2.92577	162.447	28.1855	301.669	14.8743	60.5242	92.5161	49.4127	31.3236	9.78389	-43.3258	222.073	51.2218	183.503	-52.1125	39.6828	-42.4935	72.4717
33.0742	15.6136	40.5524	11.5688	30.6938	29.9242	103.008	72.7962	-1.07953	60.818	13.0555	-9.79728	-4.32544	-7.1154	14.9766	39.3139	14.0261	19.6232	21.5562	-2.97669	5.49972	-7.9784	14.4315	5.93563	39.7668	49.5946	25.4199	38.2197	37.6053	261.795	168.487	98.5509	-7.59737	176.232	27.4682	313.229	15.3716	52.6233	87.8986	40.755	11.9623	24.1517	-34.0127	205.656	19.6308	252.025	-43.1069	52.3145	-18.4745	98.4761
33.1741	-27.0513	20.1043	2.03037	22.4788	1.59502	74.7569	73.2518	-12.1807	55.5376	12.8639	6.74978	-5.29518	32.5898	11.3432	54.4863	30.8201	12.6544	15.1566	5.3837	-25.8303	-14.1863	-1.24079	17.4556	18.9388	58.0979	69.7862	21.5352	32.0566	226.367	163.716	95.8387	-15.5255	193.919	46.0343	284.121	-2.74047	36.0137	102.488	42.3736	-4.58419	-3.05585	-27.3777	214.179	40.1774	246.982	-32.152	67.3948	-5.76031	85.0435
33.274	-7.50367	19.6834	-3.40484	14.9709	20.2302	103.051	81.1501	6.69301	44.9603	8.49868	-0.974975	-3.29452	14.1151	7.32273	30.876	25.8946	30.7358	29.2674	74.1239	-11.7025	10.0893	7.61851	18.3392	20.6198	66.5194	51.051	37.6904	48.8045	211.392	170.97	66.6214	-37.5068	183.612	74.5891	256.411	0.210975	43.2948	86.0413	43.8278	28.3085	17.2662	-12.6428	214.317	64.2448	199.31	-32.3325	76.5502	-4.59585	83.8311
33.3739	11.7865	21.2667	-15.041	27.3744	20.0663	93.9265	63.8062	-6.81202	40.4864	37.6669	-10.4703	-5.69112	21.1427	12.5937	42.5403	19.6769	0.133516	50.5478	-10.2714	7.57312	3.73569	15.3874	36.4494	16.9642	55.0563	57.5004	16.9554	41.4988	213.594	157.964	101.333	-22.1519	210.914	45.4033	263.425	12.6329	32.5026	69.4998	47.5022	10.4351	-1.90304	-51.8475	210.502	54.6565	200.22	-46.942	83.465	-9.34341	33.2114
33.4739	8.74336	25.3739	-10.7018	69.0479	27.9813	92.3514	89.9918	-31.4221	31.925	25.3781	-3.30713	-12.3803	-3.44826	-6.25835	34.5954	8.25537	3.61066	20.467	-4.94135	32.7618	-14.7284	7.09095	8.45805	31.9829	45.3433	42.8619	70.0305	78.7182	207.564	145.437	92.6082	-17.5289	209.635	49.3326	267.316	5.41701	72.1364	79.0207	44.1703	10.0794	18.1888	-41.8998	218.114	34.5123	208.753	-29.0949	57.7582	-1.53653	41.0596
33.5738	-6.831	8.19645	15.7816	91.4757	14.2078	77.0597	97.3463	0.364353	39.6392	26.6979	-21.1219	-3.41501	6.09636	9.45242	35.4228	4.99324	17.4983	20.1284	-8.7083	-26.6914	32.9833	38.1859	15.5496	1.09238	42.2149	66.6657	14.7548	57.5077	191.941	178.831	75.4564	-27.9682	186.465	46.7416	280.507	16.494	20.0938	104.107	50.7268	24.9442	22.9607	-23.8616	205.455	55.6495	247.671	-23.307	47.1733	-28.5254	46.9633
33.6737	9.46269	3.12163	80.2425	78.0394	35.5161	88.1531	94.4155	-35.4561	30.4033	19.952	-10.1669	12.027	1.40572	9.09885	32.7515	30.3103	40.396	44.7738	5.22909	5.04926	-8.55891	44.9523	26.6382	27.4765	65.998	53.0992	33.5909	53.7685	192.613	165.252	96.9768	-16.3956	198.562	35.283	277.225	11.2045	59.129	88.7523	55.752	18.3951	22.1099	-33.857	178.461	53.1566	255.259	-42.6748	40.862	-41.9976	65.997
33.7736	-7.78059	-5.35851	121.279	87.7476	22.1381	74.2069	99.6839	5.97132	25.2565	25.9713	6.63815	3.70585	1.25466	1.36609	24.3201	23.8967	5.53979	21.8084	-8.5314	-10.6436	-13.3204	16.2742	62.6352	26.5677	49.0843	47.7209	30.3501	56.7099	190.628	158.267	88.3084	-18.7184	190.216	37.9481	298.524	8.91978	72.1277	92.1298	40.0382	23.8816	18.3422	-27.0638	178.618	76.9607	223.088	-55.7535	79.5544	-35.5061	69.8474
33.8736	0.137726	-12.9123	79.8427	74.5925	6.09672	81.4526	80.0224	16.22	-0.272041	34.9781	30.1254	-4.97358	15.2622	-2.72656	16.5934	17.2697	12.2038	12.9742	-8.09295	10.281	-6.57885	21.4053	51.8813	12.986	53.5295	29.9346	41.5887	65.5596	163.011	170.705	52.5224	-19.3504	179.385	48.8859	295.022	3.79622	72.028	90.8464	48.8207	-5.27174	21.0809	-26.5202	190.951	49.7986	207.03	-56.8747	40.4323	-12.9958	67.4043
33.9735	8.48638	0.893524	51.6474	62.5725	8.62081	80.8472	75.9979	17.5393	8.75135	28.342	3.20451	-2.02005	14.0797	-3.01758	28.2614	0.916419	22.1393	27.3971	-27.3881	20.8201	-9.341	63.124	34.393	10.4314	45.1014	36.0086	35.0293	60.6552	140.681	148.849	60.2954	17.6388	170.366	48.4177	288.527	3.02622	30.3012	77.1019	64.5229	-6.78246	22.9223	-19.9864	223.779	34.168	223.046	-46.2722	61.1026	-11.7726	44.6537
34.0734	23.1187	-4.98244	45.3872	51.5896	22.2156	92.6663	65.5449	-22.2486	-11.4866	26.9962	7.6834	8.25567	9.04453	-7.53072	22.9889	23.4617	2.48721	34.8451	-9.69143	17.7398	12.3303	34.6755	53.7398	30.2402	58.6203	27.8341	19.3313	33.8709	144.558	152.174	68.8836	-20.8231	167.969	44.1681	301.825	3.68412	24.5515	112.289	56.073	23.2487	34.7381	-28.8124	182.217	30.5212	197.694	-55.2033	68.3934	-28.5349	46.71
34.1733	28.8435	-1.43299	27.4688	41.5543	19.9229	82.1735	85.9956	7.48225	38.3898	16.9286	6.47185	1.83537	23.829	12.5015	58.3172	10.9182	44.0892	39.0595	-14.4135	32.9905	-0.74159	39.2274	29.8205	-0.155982	48.292	45.5618	-4.7908	60.4825	172.108	132.743	91.1141	-25.2824	195.855	65.5033	256.431	16.2869	50.044	87.5056	41.9781	20.738	9.56425	-18.781	191.698	30.0829	209.468	-49.021	48.3317	-17.4462	36.7087
34.2732	47.7426	7.32992	15.6865	32.3847	11.9309	69.7979	70.8459	12.8887	49.6035	31.6001	-3.19327	10.0856	11.0014	-16.899	49.7906	20.8499	22.1659	27.0783	-16.3397	23.1682	13.7662	25.8139	39.7809	0.876489	49.9939	78.472	29.3514	93.5063	188.474	138.55	120.989	-8.47911	173.573	56.7958	259.077	32.3684	52.5399	81.2334	35.8201	29.4729	10.7881	-50.104	190.44	45.3466	214.273	-54.3725	62.7379	-10.2399	60.1373
34.3732	26.7127	23.107	11.1881	24.0062	-2.10817	68.8896	69.4777	-8.19542	41.062	21.2106	10.1813	1.46318	11.9804	-8.50419	58.267	27.2137	31.552	7.65668	-13.1375	34.7916	-30.2396	17.258	40.4467	10.737	28.6623	58.5223	45.3195	93.892	165.936	157.416	73.7707	-15.541	199.079	43.8549	221.977	32.4823	58.233	58.8199	31.6876	31.1506	9.69691	-35.4654	205.872	75.4213	205.694	-43.4509	50.8719	-22.5608	77.7795
34.4731	28.7066	27.0229	7.55186	16.3504	1.61449	78.1856	90.438	-16.099	35.7109	34.3857	-29.2901	-12.9902	1.30453	7.76375	15.2437	11.6038	37.3421	25.2205	7.35788	58.4103	-4.4448	10.2109	6.38118	0.603955	12.7602	61.7589	-18.1995	37.8706	170.02	173.494	83.2591	-2.04952	185.494	41.759	223.883	23.1964	26.2213	76.7238	20.4543	20.571	-9.54273	-30.0484	155.136	54.9264	202.883	-52.4706	76.0085	-29.347	72.2148
34.573	23.1404	13.5578	57.6028	9.35506	35.5292	70.705	97.5678	17.6715	45.8347	37.129	-18.3047	-13.402	19.7079	-14.7172	30.9077	1.40615	30.4487	45.9017	16.8773	23.9915	-7.70926	8.58227	50.3046	38.6745	52.9223	55.686	-16.4285	47.541	181.954	152.844	98.3216	-3.92108	200.876	73.6437	231.954	24.4081	54.1933	92.2354	37.5867	20.1016	-4.44211	-25.035	205.525	36.4647	184.669	-23.7066	42.5803	-6.46935	66.3809
34.6729	36.0231	24.4415	18.6341	2.96314	45.7381	55.553	73.8195	9.31532	57.1742	29.9182	-7.53651	-14.5652	48.7925	-0.311841	5.8519	21.3315	29.3177	45.5082	-10.9444	35.6087	13.3239	3.28925	18.5119	33.7567	62.5398	54.9292	32.8012	54.9623	128.693	169.032	121.027	-16.7813	161.648	53.5674	245.138	15.6231	70.1979	84.1725	29.0974	-5.60478	-16.095	-27.1585	183.525	49.7535	233.369	-61.4228	68.8733	-8.31859	58.2199
34.7729	9.89048	14.7983	17.9535	-2.87744	17.2202	42.4133	91.7602	0.977968	36.3698	29.2068	-7.98117	-18.076	2.65629	-22.5384	14.4982	30.0051	21.1303	22.9497	-8.03248	59.749	-6.48386	36.9781	48.7612	28.9746	48.158	48.7467	26.9807	41.9315	169.514	164.655	91.3712	1.85221	159.226	34.3857	216.14	10.8578	20.7701	80.3889	35.4504	11.6406	-10.7052	-22.7343	180.574	48.3461	243.132	-32.2871	57.6824	-5.67048	65.4034
34.8728	30.2193	25.1078	16.6677	-8.21425	56.7662	72.2613	86.8871	9.23174	65.0939	36.4878	-1.84326	-13.4315	24.2699	-5.60003	26.1221	5.30395	25.7862	18.2532	-17.4737	10.3957	-10.2935	14.6007	43.154	65.2332	54.7355	52.2694	5.55707	48.645	174.139	148.252	88.1546	-19.7896	162.05	45.8719	241.785	47.957	27.14	95.3563	44.2852	20.5548	8.69359	-18.8635	204.901	36.8035	225.877	-47.0234	56.6035	-7.8777	58.5301
34.9727	12.7498	29.0684	3.61948	-13.0907	43.6632	95.7832	83.2667	0.700149	44.1378	37.2264	3.23167	-14.701	18.7597	3.91036	15.7448	14.86	35.4778	15.6167	33.7385	23.0371	-14.058	21.8362	30.1614	32.8865	42.7914	41.9602	25.2973	53.902	160.522	134.745	96.7737	-29.7388	208.535	65.0009	213.565	22.2552	43.3251	105.144	26.6828	37.352	1.54811	-5.38675	209.202	60.7897	217.259	-31.2878	34.7897	6.44165	55.1312
35.0726	10.2616	23.7162	-16.8463	-17.5467	24.5617	70.3607	89.4917	16.118	53.0002	34.4016	-5.2841	-19.6104	-0.888566	-9.30616	36.5211	25.313	43.9234	23.3051	33.636	31.872	-12.7652	21.4872	50.519	41.6606	49.3694	47.1989	4.59335	32.5661	150	138.667	80.3807	-41.425	164.191	63.5693	222.27	40.8856	52.7143	128.707	29.2976	8.37481	14.1476	-19.7413	169.569	41.6486	235.266	-38.0416	34.4801	-32.834	55.781
35.1725	-4.99193	5.67356	-4.48666	-21.6183	16.406	82.3601	88.6637	41.1177	60.5313	25.9638	1.18303	-2.81875	16.2773	4.61039	15.9278	13.5619	34.623	29.9011	24.3187	11.4902	-22.7452	15.4235	40.2511	39.0339	42.018	47.0449	29.8242	50.8984	142.394	140.2	83.0761	0.692777	166.547	35.7423	234.586	24.3	55.3162	104.264	27.1894	2.85489	3.08652	-21.7201	192.973	43.7739	238.594	-41.312	27.6982	-21.1304	29.2079
35.2725	-15.8535	36.8184	-1.07121	-25.3388	26.7535	65.4438	79.3905	8.55142	48.9937	31.3765	-2.90958	-17.9032	-6.06011	-25.694	20.8563	27.0858	26.7909	16.7871	13.7074	-6.71018	-13.7699	26.7822	32.9	45.1214	55.7258	55.3019	18.2546	27.1757	127.052	157.61	44.7794	-3.29621	191.942	55.332	217.443	29.4042	58.295	98.0136	63.9977	-12.6299	12.3227	-14.8266	234.009	39.682	227.344	-31.4995	17.2314	-4.86454	57.9189
35.3724	-9.64521	14.6787	7.02462	-28.7384	50.2452	63.9873	75.8866	5.3913	39.2127	54.0898	13.7391	12.7283	-6.19402	-15.2667	-3.81842	1.27765	36.2782	16.3088	35.7101	22.256	2.32398	26.7804	50.3122	41.6804	50.01	41.018	36.3257	50.6275	132.396	120.1	56.6217	25.0742	178.646	27.1234	217.162	31.3866	75.6508	83.3592	28.5099	3.50508	1.28538	1.83218	224.749	19.9327	190.096	-37.1614	22.1609	-15.328	48.3978
35.4723	-3.4023	8.62803	1.35566	-31.8449	29.9509	68.0688	76.339	40.4141	32.6292	15.5546	-34.6314	-6.02724	-16.8171	-2.55874	0.728006	25.5408	23.2836	-7.05228	29.9241	-8.32816	50.9896	24.3789	29.0694	33.1213	44.1776	32.7239	32.422	29.4748	121.839	145.963	61.5087	33.8176	182.852	24.5707	209.027	41.7281	104.987	101.251	23.425	-0.94841	-37.2703	-9.86462	210.954	34.1994	201.018	-37.2152	-5.78443	-25.6046	66.7486
35.5722	-10.0283	-0.194083	0.911554	-34.6835	33.2801	62.4659	96.9142	21.2679	18.2067	60.8618	-19.793	3.50642	1.77172	-19.8885	29.1685	24.8492	30.0049	0.208993	16.2672	2.73085	14.7495	39.6405	22.2376	35.3005	37.7497	40.1651	24.118	30.8893	129.717	124.117	40.9221	-0.250538	185.159	52.1999	225.425	16.12	49.1516	99.834	36.5631	29.1048	20.2358	-13.178	199.142	20.3441	207.058	-55.1268	32.5956	-12.976	86.828
35.6722	5.38293	6.89997	-7.13271	30.3244	14.7855	56.9117	70.3677	19.0975	28.5176	13.1598	17.5088	-7.5914	-5.16341	-5.24376	35.1868	12.4413	30.026	30.1695	-18.3993	41.6848	6.76173	2.09189	43.0294	33.031	64.59	36.672	12.167	44.2293	121.485	118.265	55.7285	9.16204	165.499	48.1367	213.478	29.3276	66.6603	95.4927	31.3286	47.1553	34.0006	-24.7306	238.642	-2.87771	214.609	-55.9052	35.6375	-4.40673	52.9241
35.7721	13.7827	23.8756	-20.6317	22.1323	29.6555	76.3538	76.5709	11.7149	-0.281071	36.0617	11.9642	-3.51075	15.2888	-27.7652	30.0951	35.5802	10.6378	11.6046	-14.3234	61.5655	10.4046	35.4481	48.6201	65.5778	54.9528	32.4286	17.6793	31.6729	130.391	112.188	47.0029	-6.43459	179.548	31.4843	183.334	25.8694	50.3924	118.711	55.9258	24.4283	-5.72162	-1.69159	214.602	8.61245	188.608	-45.8264	57.9258	-24.2678	69.3207
35.872	10.3761	17.0905	19.2376	14.6462	38.6119	60.8021	103.041	6.96195	24.0525	53.567	11.0467	0.376514	3.12996	-26.2908	41.3973	21.664	19.0059	9.3575	-1.47238	37.1148	0.287449	54.4797	49.8145	50.9138	56.558	32.1241	4.03871	25.5764	90.5275	123.929	48.5825	-9.1907	154.547	35.2175	204.102	23.9558	48.1936	104.363	34.7872	21.2169	18.0539	-11.2327	232.79	20.7845	207.429	-36.6228	32.7654	-25.5185	57.2095
35.9719	6.8603	24.937	-0.513531	7.80511	20.2098	59.3259	96.8247	-19.3902	3.3185	31.581	-14.8915	-10.7338	4.23756	-16.4831	27.2859	16.1439	16.5276	12.834	14.4201	69.9115	-9.38066	41.0499	47.7522	21.0345	38.7308	30.8961	17.1357	32.9863	153.617	104.076	34.6717	-0.156846	164.434	9.83616	196.989	4.0709	59.9806	127.25	10.3019	21.3096	11.3873	-49.6706	228.686	40.1142	215.993	-31.6605	49.4168	-4.63384	48.3081
36.0718	-1.42009	22.4959	-20.7747	1.55354	9.12354	39.6551	74.1235	0.412927	-11.5846	35.0765	-20.3659	3.03023	-0.344666	-32.9782	34.8439	25.8882	20.9547	11.2196	20.4977	81.4879	-13.7827	101.288	27.3962	32.9999	9.85238	44.0964	28.6868	56.3952	146.024	152.907	34.6944	-6.12867	180.673	45.9772	192.147	27.2986	62.3495	95.6531	47.0301	10.4994	2.81171	-22.3556	228.532	39.4292	223.616	-50.4196	53.4861	-18.8571	71.6951
36.1718	-4.64151	16.2481	-0.900079	-4.15937	15.5936	58.4953	84.6806	-0.630357	14.893	27.6862	0.608097	-1.67686	22.3832	-5.05878	37.1438	13.4393	7.12031	19.8348	14.5398	61.7322	0.284675	83.3623	33.9828	11.9528	43.5796	37.3209	25.7873	54.2265	144.191	108.76	64.968	-9.61972	185.157	32.0299	172.32	12.6229	81.955	125.044	17.2365	2.15348	-7.99212	-14.0575	221.76	27.6725	193.058	-33.8703	26.6935	-11.2462	70.7669
36.2717	-5.61246	29.974	-14.143	-9.38005	35.2962	61.073	84.3214	27.0442	39.4819	-3.47376	1.04563	-9.89843	12.1512	-1.42121	57.5586	6.69184	4.51483	15.3249	0.65212	40.4844	-10.169	78.4991	41.7271	20.8438	22.9811	59.5327	23.4794	45.2505	130.618	87.1781	76.6692	1.8675	153.66	42.904	189.667	12.4406	78.0041	94.9744	55.5729	17.7977	-0.627787	-20.3764	203.753	36.626	246.998	-43.1136	24.7789	-14.574	49.3019
36.3716	24.2824	-0.806949	10.244	7.7088	46.5085	69.772	90.7572	3.44509	49.1584	29.8956	9.17543	-13.3536	5.89203	-9.83083	93.9114	4.45066	28.2635	7.75904	17.1144	9.71247	-17.9822	74.8013	48.5386	36.1206	26.9767	26.94	24.9504	47.5078	145.678	112.275	61.0468	2.64692	167.351	52.5934	173.808	19.9659	79.4881	94.3117	58.4979	45.3518	6.32387	-48.9323	185.271	49.1463	193.688	-36.834	66.7736	-39.0056	68.333
36.4715	-4.50117	20.4734	28.1505	32.0815	20.3305	67.7281	88.8436	7.0556	20.2231	17.3269	-14.3925	-7.15693	13.6127	-12.2535	98.8337	19.2549	23.6766	2.28901	14.9426	3.48161	-20.9586	76.1204	48.1747	42.4715	38.7632	32.7892	7.94902	29.7596	131.729	105.959	74.183	1.41542	158.578	65.6528	168.471	-2.22212	62.0405	100.126	109.928	11.612	-10.8174	-35.1785	195.072	74.9003	203.157	-41.4886	19.9389	-3.07029	72.4673
36.5715	14.1801	17.2392	-1.08787	37.9683	43.4832	45.041	70.0153	21.0056	37.6035	47.9535	-20.0721	-7.36829	10.7172	-12.474	106.364	-10.0511	32.1889	22.4476	-15.5188	27.922	-4.11027	63.1088	35.4475	38.6085	47.9491	49.9471	25.5524	37.8142	147.748	123.07	93.2205	-1.12855	146.755	43.5885	150.078	39.5525	55.1056	84.8531	103.877	2.23073	-0.507798	-43.2494	192.113	80.9891	217.852	-42.3283	49.775	10.1078	89.5624
36.6714	-3.08333	-4.20623	-14.4316	29.1152	34.2826	52.0643	82.1905	20.9372	40.4532	8.04732	-11.0611	1.56699	7.90861	-0.574245	119.985	-11.7477	-5.94039	8.79554	-10.46	12.6287	-3.9699	32.165	32.4677	13.9266	21.7771	48.3929	23.5997	56.0106	134.835	140.038	86.0125	-7.30306	134.387	36.5923	146.926	26.4193	42.8001	81.5758	115.048	10.1613	23.4444	-23.8054	175.736	58.8814	200.069	-14.2863	49.3724	37.2739	62.3697
36.7713	-5.29565	17.4369	-4.22293	21.0252	28.4122	47.8094	82.6428	9.52537	71.0352	27.8311	-7.33247	7.96553	-9.97244	-9.0319	134.01	-1.58832	21.0093	36.3416	17.8072	14.1575	-2.79727	58.1043	60.7958	34.1972	25.3504	37.9312	3.76624	30.6377	112.505	91.5529	89.7595	-23.971	127.769	49.1154	138.856	5.84616	8.85515	84.9322	144.834	17.1397	11.9898	-27.7979	153.224	78.8098	202.348	-50.7775	52.9064	21.2571	78.6059
36.8712	-17.5575	27.6851	-2.76703	13.6326	7.68134	56.2248	100.922	-18.605	57.7662	25.2512	-25.6458	3.33293	8.40815	-6.2981	146.337	12.8919	22.0943	26.7658	29.7062	3.4375	-10.7573	37.571	67.5486	0.759339	22.5353	8.83362	57.3444	58.2699	91.0113	128.775	83.3965	-10.0662	143.773	42.6239	131.795	-4.42557	77.9996	104.724	81.3961	8.4486	40.2059	-25.9944	168.675	77.4197	195.497	-22.1465	86.6334	38.1261	41.7436
36.9711	-11.0781	12.03	0.471338	6.87711	17.1927	66.0849	79.508	-1.87085	42.1797	46.686	-15.2928	2.03651	2.28154	-8.30428	147.121	-0.641304	24.6213	16.6454	12.9791	14.0953	1.28236	61.2435	77.6023	8.3744	44.0742	4.65151	24.7531	33.0708	127.538	94.9357	72.4397	3.77687	131.282	41.8187	152.088	6.94597	56.0684	83.4205	96.1662	42.139	16.7966	3.33203	151.845	45.2283	176.903	-39.2319	62.0611	84.1386	36.0557
37.0711	-10.0111	2.37094	-6.16048	0.703911	39.5394	81.7507	79.6926	-8.05044	66.0017	38.181	-25.2696	-9.86971	2.78547	8.78893	120.81	-5.59439	16.3358	13.186	3.60064	11.7258	-21.3997	41.8908	77.0864	-7.07829	12.6458	13.7318	26.8855	59.0369	144.798	111.351	118.77	-12.2658	137.811	35.1336	128.905	24.2277	59.1317	54.9176	89.5113	11.9009	-6.15472	-18.0322	148.67	54.6889	165.259	7.20127	88.7106	57.5228	33.644
37.171	15.7581	7.91104	-4.8375	-4.93725	66.3588	100.103	97.7799	22.2293	32.4404	24.6733	11.182	4.74506	0.963439	-21.6501	115.933	2.57818	40.606	43.8672	-11.4534	5.23185	-36.1748	38.5034	93.6983	20.202	33.1109	26.462	52.1067	33.2629	115.766	99.4804	124.275	-16.9233	127.55	23.2947	138.066	33.0986	58.0226	70.6237	85.7857	37.2388	11.9937	38.7815	102.176	49.6997	161.897	23.2681	97.0245	131.147	48.1879
37.2709	31.0834	-2.41287	-6.55453	-10.0922	44.3225	99.1648	90.7547	-24.5249	29.6083	34.4414	34.9693	2.93783	22.7021	-7.32901	141.5	6.45417	4.29722	16.5217	18.4495	7.55086	-36.0476	15.2786	110.978	10.6517	25.9656	12.372	65.6021	26.9427	145.372	134.568	111.821	36.7264	115.878	23.48	132.539	24.9275	40.2601	75.134	89.8439	27.9175	-12.488	20.8575	107.35	52.7885	137.941	30.0706	67.6448	126.382	43.2814
37.3708	25.5867	8.65447	2.11929	-14.803	47.2755	98.7629	87.3486	7.85696	75.3971	26.4443	-12.0072	6.04823	57.4819	6.78426	103.087	27.6863	5.01874	50.595	2.00646	19.5485	-5.80064	41.4096	110.273	40.1365	19.626	26.5613	67.5174	56.1779	176.577	136.54	142.684	12.7282	103.713	18.0841	117.684	38.9447	16.8815	117.594	89.2499	16.5502	-11.9864	5.71297	104.434	20.6373	135.295	77.084	80.087	111.817	2.08364
37.4708	29.3046	9.68223	-5.52799	50.5596	39.6809	75.3474	77.1247	-16.8696	40.8772	34.3905	6.14304	-6.54068	61.6916	21.856	82.3989	15.9708	0.580476	75.7934	13.7165	39.9636	-56.0971	50.4325	110.239	7.58098	30.1143	68.5748	86.2389	41.8438	271.947	118.478	164.073	17.2886	122.703	43.1061	121.527	25.1457	46.2795	184.533	99.9085	16.1425	-39.6175	16.2769	94.1004	23.4653	139.433	116.588	79.4588	75.2909	3.77082
37.5707	19.3036	-11.1691	39.7375	40.6315	36.3639	105.988	101.441	-0.0507135	38.9943	20.6489	15.4194	1.70727	86.7912	26.7093	79.7006	41.09	1.35163	37.2808	39.5153	21.8333	-24.7283	82.2927	128.61	10.283	52.5366	19.5988	60.8037	36.3735	272.067	143.349	281.524	13.6661	130.352	37.8989	107.504	31.8651	50.7272	199.562	95.0124	16.8455	-29.902	-3.6741	98.4583	52.2323	122.867	122.113	62.7938	103.114	0.495077
37.6706	18.0911	6.4615	23.429	31.5583	32.8482	87.2476	88.1579	-13.2904	40.5227	17.0596	-0.577576	-10.4432	107.666	26.3366	67.6702	48.3521	23.1297	49.2558	-5.16502	16.0991	-31.0087	105.972	107.003	-0.964617	8.2306	5.60634	51.1854	43.7688	298.185	157.097	258.514	20.0816	171.728	62.3762	97.63	42.035	66.1299	188.686	79.908	42.3122	20.1216	3.7856	96.9978	48.3772	93.6643	135.685	45.3788	78.8218	6.05479
37.7705	3.89574	-12.0965	1.09457	23.2664	27.4222	76.412	98.3362	-3.66452	54.6747	33.5213	28.0427	4.16374	104.29	25.5526	72.9232	38.001	15.5226	19.7713	5.65661	-1.5022	-34.6954	78.3248	140.55	-8.6807	51.4229	16.4495	78.2652	23.0131	245.174	169.947	238.521	3.61801	142.996	54.6578	111.955	25.1826	75.8755	155.662	58.7	33.6339	17.3637	17.0623	66.8143	38.6476	80.0807	77.1309	69.7135	90.0868	40.8423
37.8704	5.79016	35.8073	-1.14381	15.6885	19.1611	111.347	93.4992	-16.8905	46.2864	29.7614	1.38719	29.9825	117.053	31.5544	38.654	37.8794	28.3767	44.7608	-10.6835	-5.51244	-31.7766	44.8762	108.338	-0.386913	25.7931	41.2161	65.6738	37.5011	253.62	167.063	197.01	13.5927	150.089	36.9454	156.462	37.7071	58.697	120.815	74.9595	-9.77037	4.56168	24.7993	106.013	31.1215	150.555	52.124	49.1085	98.8776	31.0616
37.9704	10.3521	23.105	16.6425	8.76312	29.6298	82.6164	79.0449	-13.1877	41.1163	35.9283	10.0832	28.0555	113.692	26.1509	37.9002	39.8333	36.7255	24.5707	11.8794	-5.62529	-37.2353	23.9802	103.272	7.91474	20.9506	24.9973	60.5768	55.3579	264.421	204.359	192.124	30.0581	151.09	32.0757	135.82	38.7408	67.2346	162.247	45.1978	36.0968	-4.01292	40.8161	117.96	33.1	140.665	109.1	89.379	88.8055	-8.94412
38.0703	-6.26509	26.5885	-0.865449	2.43399	8.56149	87.6495	86.2749	-12.3615	42.024	35.3003	-7.43289	4.67689	85.6791	31.2317	50.7562	34.54	30.6703	23.7092	-20.8119	-1.12383	-12.5229	65.6378	104.671	-25.4547	19.3947	31.6255	71.8947	52.423	195.124	247.043	140.571	14.9058	141.293	40.5041	137.137	45.1568	93.4601	208.139	51.1092	27.9172	-4.15724	10.0202	133.072	42.7369	138.719	163.648	116.414	97.0006	-9.21723
38.1702	7.17023	-1.49573	-7.67237	-3.35021	21.1346	76.0283	86.6333	10.674	47.9282	47.9074	-0.74657	12.1984	83.9502	21.9169	85.3518	7.56282	43.4751	0.0704762	-1.23364	-7.16915	-28.6346	53.0033	113.772	17.3828	59.0404	26.0668	52.2113	63.1474	186.594	252.335	128.939	-19.3603	121.265	25.592	117.16	42.5215	104.771	206.821	38.0367	31.2903	11.2572	21.5868	139.281	39.9464	93.9183	269.496	100.306	79.9169	-24.9023
38.2701	-5.77574	5.68072	0.29624	-8.63643	14.0826	109.252	108.311	-0.825414	36.8576	27.7782	-4.5117	15.3849	70.4992	43.3494	49.4704	21.4654	37.3554	28.3286	16.4043	-17.8676	-27.865	36.5096	105.567	-20.2681	46.3548	21.7941	46.2049	45.302	184.528	296.665	145.324	-9.83345	111.696	34.5406	136.184	35.853	76.8019	265.949	27.946	10.0532	17.2097	8.45598	125.749	38.8255	125.208	313.746	101.429	83.0413	-4.82048
38.37	2.55447	-1.30698	-4.79037	-13.4676	32.377	81.1922	106.261	10.4055	18.2062	44.7737	-8.09432	6.65456	79.2781	10.1449	56.0201	10.9599	35.4121	30.6461	4.09174	-9.10705	-27.4717	21.4043	94.7222	-1.39041	49.5178	30.3847	83.6834	64.6955	200.517	303.805	135.666	10.5071	117.474	26.9064	151.177	37.1069	94.1293	341.15	61.9161	27.8755	-14.0738	-8.79544	140.129	2.27584	159.279	330.102	140.178	83.9539	-16.3378
38.47	27.4113	31.7091	3.82755	-17.8828	46.9641	73.0427	100.326	-7.52691	52.0337	30.4169	-2.32152	7.31613	67.2592	8.64038	44.1013	25.6166	22.5385	21.0394	6.78086	22.7928	-18.4507	13.5115	69.169	8.00202	27.6644	28.8826	85.0961	68.0331	197.85	280.362	106.469	18.5012	121.033	11.6813	153.806	13.1165	87.8053	351.971	-6.09238	13.284	-46.2878	-2.88154	162.341	1.56173	170.852	336.965	95.2123	66.5667	27.8985
38.5699	15.4669	22.7094	8.16432	-21.9179	25.9882	107.229	98.92	-4.49949	48.1852	26.5036	-2.13147	11.752	70.5444	29.942	49.9158	51.0116	32.0251	24.8432	41.2186	-19.881	-23.9394	19.4087	57.3271	8.64683	18.524	17.0064	87.7989	36.541	188.179	281.762	100.814	5.48372	115.617	12.525	150.371	17.3364	81.0232	305.632	23.664	18.1523	-34.6027	-7.65041	139.741	31.7276	201.052	256.975	115.26	63.6505	43.3989
38.6698	19.9518	28.6398	9.22616	-25.6057	27.3482	87.6559	97.0553	29.4663	91.6763	33.4686	-15.0131	5.79277	96.3082	34.0112	43.6224	24.0162	8.92575	19.5036	15.2138	15.6354	-18.3419	-9.0519	52.4046	-4.85548	41.6698	34.905	41.5354	21.6877	246.352	232.629	100.654	23.5902	110.201	20.0813	153.803	8.81983	27.892	261.52	44.4535	30.6573	-17.5702	-36.1251	179.72	16.2124	191.147	180.298	109.492	32.7024	83.1092
38.7697	20.4886	20.7211	-3.44495	-28.9761	37.6784	95.1404	97.9765	4.29227	83.1637	16.2078	-15.0276	2.22466	87.9972	33.9447	63.7741	33.0722	41.132	41.1203	26.6778	8.77479	-20.6704	17.1114	41.0412	-1.11125	38.6842	27.4402	33.9225	15.1362	246.711	203.749	106.615	6.69648	101.383	46.7145	156.361	7.3445	35.4026	236.146	85.5256	16.2929	-32.3843	-23.4775	194.3	37.0772	208.007	151.135	74.0445	43.7874	66.7777
38.8697	30.0492	34.1928	7.54346	-17.9672	20.6601	96.2267	107.253	10.366	75.6815	4.22919	-1.71672	0.0594888	52.8276	51.7389	91.4481	53.7693	31.8087	16.0088	189.592	18.9363	-22.9846	7.49977	66.1137	6.53904	56.3739	6.05568	24.0643	38.7599	296.153	196.526	176.913	-15.8826	103.945	72.6369	126.706	3.35914	20.4535	219.748	62.3312	17.8203	-37.444	-4.56156	164.109	19.4636	154.188	116.592	76.0268	21.455	70.1173
38.9696	41.4178	19.3839	22.2143	19.564	26.9857	79.0124	102.021	18.3439	50.7651	12.0252	-11.1911	3.62417	53.7167	40.0322	80.955	62.0717	47.0624	4.38957	224.126	-3.77031	-37.1623	17.3406	40.5019	10.5229	23.6789	25.5722	45.8049	78.1061	303.408	152.831	217.179	-8.17223	121.777	77.1261	130.105	16.0788	4.64366	140.847	105.656	22.8755	-45.1291	-10.3535	171.611	23.4129	187.084	80.3695	75.9802	42.9276	88.5483
39.0695	20.1835	40.6633	19.8209	12.2876	13.3226	82.8109	119.099	11.3596	69.381	12.5234	-4.40063	-4.16473	62.4933	52.883	69.3052	69.1888	17.207	4.16014	171.047	-40.2623	-17.8153	27.9299	31.1943	-8.87308	21.1024	29.1605	31.3604	65.0483	378.697	123.97	266.146	-17.9143	101.188	66.28	153.531	16.7656	38.3484	138.86	75.2781	12.5551	-13.2661	2.063	202.948	45.0382	182.576	54.2246	82.9118	35.1107	73.772
39.1694	29.4026	20.8976	-20.3755	13.1907	43.8845	55.4571	104.804	-19.1196	56.5045	9.87347	-3.98978	-1.00424	61.1689	52.009	64.1405	55.0406	47.5369	20.9464	129.822	-16.889	-26.6053	27.2935	41.9988	23.7053	17.309	51.8135	38.2306	48.7653	403.37	154.631	296.92	11.1159	72.9863	54.2132	160.47	-0.680315	48.9397	133.112	57.1953	4.81327	-18.2757	-14.5686	178.519	51.6995	221.587	71.8011	68.987	9.21223	67.9573
39.2693	16.6745	19.6923	0.394892	20.8658	28.5604	80.2193	127.95	4.12276	69.4309	4.71917	12.3974	-6.62715	34.1881	43.3768	78.5534	49.6185	18.5855	16.7619	99.2284	4.38682	3.80213	-9.87139	34.3798	0.65551	29.5305	15.1294	37.0067	47.5514	437.344	126.031	391.508	-25.913	91.8408	59.0316	146.808	12.4486	52.0092	125.744	69.1091	34.8161	-9.83905	-19.9952	209.587	42.0196	227.712	51.1931	29.9279	23.5132	84.3191
39.3693	20.3714	17.721	25.3621	42.3694	52.5251	62.6112	110.959	-18.0376	52.1198	-1.69431	-20.852	-4.19586	21.9695	50.2214	50.5358	77.6905	28.6197	11.1598	50.7866	-10.9875	-21.838	33.2641	30.9652	32.266	58.7426	35.3527	26.5225	51.4547	409.159	126.788	363.364	-11.0278	78.3717	41.128	180.298	-11.9869	22.2112	111.778	70.3126	20.8052	-17.5748	-35.3382	182.584	33.0077	221.36	45.9104	40.6071	10.1841	91.6045
39.4692	20.9042	13.1701	2.27372	95.0457	49.5076	48.661	90.4587	-17.8907	35.4351	24.3671	-18.5588	8.94255	41.1786	24.7417	66.6927	38.5715	19.1761	7.53287	11.2304	12.5951	-18.2036	33.8152	22.0555	57.1899	38.6744	29.5658	31.518	54.4432	367.667	113.554	299.147	14.3225	88.8441	57.2603	176.083	5.05144	23.5079	93.5345	61.0027	50.689	-14.822	-30.2486	204.832	49.0245	265.848	13.4731	37.5643	2.37796	87.5417
39.5691	2.04577	7.59728	8.11812	81.2727	28.4171	65.2138	106.145	2.18066	29.1184	3.50923	24.8031	-5.90498	25.8292	32.1954	71.6951	35.4256	13.6897	-12.6447	20.5288	-3.96014	-29.3836	27.5529	28.4134	20.0549	30.2963	37.461	61.0405	66.8939	330.465	141.476	264.139	-9.52088	57.1171	63.9499	170.593	12.682	47.3722	117.15	62.7728	39.8071	-0.245152	-13.6896	164.208	15.5465	240.905	29.869	63.6723	-1.95705	36.0723
39.669	13.6822	21.9268	-5.4167	68.6871	29.8925	88.5476	102.419	0.348008	30.918	9.06757	-6.58877	2.30372	41.556	33.4081	58.8805	13.8262	19.2857	6.01985	34.2289	-1.86789	-21.8237	34.6347	53.2186	35.1822	31.8698	6.24007	50.4604	62.1309	317.25	106.718	256.756	12.6349	76.2995	73.0279	163.708	8.94586	39.0511	99.1731	50.0295	31.6976	-14.4327	-20.9675	179.976	42.2216	195.722	-5.67661	44.8542	-10.1069	47.9546
39.769	7.13271	18.6696	-11.7101	57.1864	7.56389	64.5493	112.38	16.2907	44.2668	-7.07168	-5.12189	-8.91365	39.4067	17.0256	61.9792	17.599	39.0651	11.8273	21.2714	62.2698	-24.7042	23.5146	37.8375	21.9122	11.191	26.9608	68.8365	81.6349	262.326	134.903	189.69	13.0561	72.1682	58.198	189.485	-6.64344	47.5848	117.957	48.1129	36.5558	-14.1119	-25.3875	162.903	17.3788	231.684	17.1591	46.0032	2.58698	71.2623
39.8689	7.15139	15.3731	-0.67017	46.6772	39.9282	58.8236	83.7709	-5.80348	64.359	4.4874	25.4174	-15.7657	37.2678	10.4774	55.1927	14.5219	23.9908	9.61583	35.2933	6.75872	-6.43367	20.2792	22.291	35.689	15.2131	-7.04191	52.6649	90.0508	242.776	141.368	162.965	11.8295	83.8036	45.4532	156.042	-6.63561	16.1854	118.235	43.5881	-5.24305	-18.958	-37.1099	152.102	80.8563	267.101	6.57429	49.0616	-11.7612	60.0803
39.9688	1.33755	3.63802	-3.75482	37.0738	37.3087	62.9397	111.118	17.24	-0.589526	9.13364	41.1014	2.65184	38.2088	9.9893	51.6488	21.079	32.0973	12.2817	16.1181	4.75891	16.9708	-1.86621	35.3707	25.327	27.5069	-5.62443	51.3848	77.1422	236.698	124.866	190.898	14.3439	101.557	38.9962	149.817	3.56608	43.064	108.629	53.6316	17.9353	-16.4266	-18.0716	152.263	57.9912	226.934	15.8801	44.6313	3.77654	56.8451
40.0687	35.6305	22.0835	1.73493	28.2983	45.8431	43.5444	88.2235	9.89321	15.2909	25.1547	39.2211	-0.0988432	39.4231	7.40458	43.8685	24.3604	8.92403	7.02953	60.9297	-6.17688	-9.71315	-21.4519	50.9102	18.0726	16.526	37.463	48.3941	63.1689	221.315	109.193	170.632	35.0986	103.742	39.4676	135.433	4.53071	33.6629	101.178	43.5091	6.59643	-20.4206	-3.02323	131.945	53.9417	222.239	-1.14972	24.2239	-20.2323	53.5448
40.1686	13.1983	30.4493	6.7039	20.2791	13.653	66.2609	91.7793	25.8379	29.8177	12.83	0.411602	-5.95138	29.0186	19.1116	54.5976	0.103565	-9.40356	25.993	37.6405	-2.69992	44.3107	-30.7201	64.7515	1.11603	22.5889	25.9955	73.5458	77.868	221.204	109.778	160.467	16.9403	92.0753	35.6635	160.123	-4.85721	81.3212	89.6994	70.2106	19.8468	-19.6764	-16.3394	161.778	41.7888	191.169	-13.8626	15.2861	-1.79788	39.9856
40.2686	12.6493	12.9011	7.08507	12.9511	23.655	65.8858	83.9691	21.8971	29.2242	23.3342	0.29454	-10.8128	16.2465	16.6327	52.1513	3.48707	-4.15564	19.9262	25.7934	-18.837	48.5554	-18.2123	43.6811	-2.18758	43.527	23.0559	74.3675	84.616	198.593	108.296	145.515	9.71847	95.306	23.5755	142.635	-4.00563	52.4882	87.1524	61.8092	9.40709	-12.7238	-16.6659	169.496	25.1602	250.572	-16.4027	39.9629	-21.6246	50.8783
40.3685	20.4464	16.8295	-0.558262	25.5673	38.3147	61.6653	65.5628	-6.68868	28.3662	5.44614	41.0952	-10.4549	14.3303	21.7913	37.5202	13.0882	23.2567	24.7385	40.0831	-7.23301	2.37565	-6.20029	61.4832	35.4916	29.7868	53.3869	101.476	112.385	192.185	117.271	157.542	-17.0509	125.642	57.282	118.175	18.6875	58.1448	118.306	40.3216	25.9249	10.8148	-6.81267	205.502	59.3431	194.186	-19.2757	10.44	19.4618	48.1041
40.4684	0.629482	1.63746	-4.41116	17.8181	17.8138	57.8518	80.0204	13.3536	28.3191	32.1621	-27.3716	-8.45897	2.11212	19.8567	10.6021	19.9122	19.9218	17.7845	29.8762	-13.5433	25.3238	-7.94647	71.2872	-4.02914	28.7658	49.9568	36.7062	53.4149	124.021	135.941	149.247	4.18254	85.0364	55.6219	176.021	14.2431	61.5578	106.004	56.7546	42.3105	16.6976	-10.8881	155.901	64.8018	201.371	7.05334	17.3527	13.5249	25.9285
40.5683	18.6023	4.2251	3.62385	10.7338	21.2456	69.7084	93.6029	6.00294	-0.971274	34.903	14.1919	4.50458	15.1586	13.9855	26.6623	9.43187	17.5264	35.1557	16.099	-0.364467	11.106	20.8006	57.5561	26.0468	23.4385	54.3682	29.2796	70.5965	173.409	114.835	132.194	-21.6217	83.7554	36.674	143.285	18.9128	4.56167	84.6532	52.0466	85.4757	9.33677	-33.7124	148.374	37.939	201.127	-6.00555	14.6962	-6.91871	66.1116
40.6683	3.89208	7.33576	-6.5796	4.25737	27.7457	48.7731	70.476	18.7765	28.7598	37.113	17.6535	-1.46105	5.89965	12.6359	26.1669	1.33227	23.1173	44.566	44.0228	-30.4977	9.42676	11.7215	53.3711	24.9052	35.304	54.1832	50.6439	61.5433	166.249	97.8732	131.462	2.36347	141.897	57.4948	115.03	23.2855	-4.74077	93.388	49.9298	263.493	-13.2261	-23.9939	151.457	64.1497	209.964	-1.99703	19.3308	55.5166	77.6915
40.7682	31.0898	13.4252	1.60398	-1.66337	20.7042	53.5599	101.239	27.8437	30.2753	38.2183	-16.9824	12.8671	9.55352	4.22976	39.8874	3.33543	12.6053	30.1101	18.5858	2.71168	4.08201	4.20842	45.0237	22.4096	43.0216	45.2371	58.0491	86.4469	181.307	85.3052	112.04	5.93064	143.245	71.3516	108.66	18.6514	19.86	98.0221	33.3852	435.207	8.82268	-1.30549	150.469	53.3308	180.12	-5.28007	15.7767	70.3023	51.6902
40.8681	21.536	-1.63608	7.82518	36.4521	28.4369	38.2597	100.066	22.1062	29.5817	55.6718	7.13167	-0.885643	10.6093	3.39873	44.5752	2.27589	28.3632	25.4213	-0.0318645	-5.87071	-20.5452	6.57239	58.4943	25.412	38.0393	48.2496	41.487	85.0271	160.565	112.791	109.736	22.0814	120.687	47.9472	113.974	28.0824	-5.21368	97.3095	21.075	526.655	12.9562	-15.0483	142.836	67.2307	218.11	18.2002	26.2796	50.9434	25.7077
40.968	40.5567	10.6238	-13.1292	27.7545	23.5669	75.3813	98.5769	29.0689	6.57091	48.6483	10.0232	-11.3966	13.6792	-6.20961	61.1696	9.00033	25.0658	17.0564	56.6302	7.32512	-20.5974	11.0809	97.5296	19.2672	37.2819	66.4098	58.9464	84.9446	155.839	76.0064	114.248	31.6882	96.2305	52.4032	141.692	24.8078	27.3074	84.0141	32.0608	534.426	-7.48436	8.8245	144.189	52.2999	201.179	28.1126	24.1302	81.9848	19.586
41.0679	41.8254	15.8256	12.4833	36.1295	37.9545	63.9094	87.3229	6.92528	47.8105	59.4848	27.5858	-10.9475	19.9857	-3.40387	52.6089	14.9508	31.9118	22.2035	34.6348	1.48037	-17.7484	21.2894	99.5786	9.3376	28.3707	39.9077	66.2862	86.2504	145.111	95.2597	182.793	-8.50299	120.563	42.6488	129.047	36.0157	55.4094	74.9207	39.2596	475.397	0.245443	-5.65869	125.395	46.5822	120.846	52.5369	41.7016	102.852	-3.78855
41.1679	-6.76166	-12.8745	-4.19186	27.4292	-16.4908	88.9001	91.9161	63.7957	46.1891	47.0429	0.0093883	3.95999	8.96341	6.57678	60.3951	12.0513	37.32	10.6652	35.4115	2.59544	-14.4349	25.6615	115.244	-14.3364	27.8215	7.97986	121.427	69.909	151.827	85.7664	225.811	24.7448	118.399	43.1695	134.639	48.8536	59.9389	150.447	56.6642	369.594	12.1483	23.9401	90.62	30.8923	111.63	78.6142	51.9225	84.0317	28.4132
41.2678	24.5111	35.3884	25.6344	28.0348	31.3238	111.073	81.4296	34.5482	35.9882	38.8064	20.8714	2.43437	12.645	16.1193	24.5329	7.16493	39.4367	19.0857	8.38425	-31.0082	11.1676	19.7656	124.589	0.679364	27.8962	41.6638	120.509	56.374	161.418	112.782	207.166	1.52821	117.849	39.5857	109.112	66.8204	65.6841	157.76	80.1784	257.841	-33.2946	-8.402	86.4628	33.3678	120.621	105.274	37.8128	90.183	40.8035
41.3677	22.9272	46.5486	23.7518	29.1724	30.0037	84.236	80.4399	68.046	60.6737	14.4491	16.0404	-4.19271	6.04968	-5.35383	52.6134	38.7339	21.6291	35.6625	-3.17834	-5.67741	-31.2164	7.94087	70.6103	3.07345	-17.4643	56.6038	115.644	68.1593	211.033	112.043	199.169	32.122	119.627	68.4892	139.192	100.95	53.0389	135.319	94.1478	233.262	-19.3019	-17.1582	90.0798	44.8702	138.784	119.512	39.3876	77.9174	32.9733
41.4676	13.5188	109.071	-5.67291	67.581	6.64771	98.9093	100.423	50.8478	63.6689	40.9718	16.6173	-11.7187	10.965	22.1285	33.3366	44.4488	13.8612	12.5864	-0.25966	-49.7047	-37.5665	-16.0174	52.9104	-13.1813	0.673669	37.3747	115.121	71.5433	174.602	115.624	185.219	26.832	115.722	70.0173	126.709	109.907	55.1294	96.3586	76.6435	197.681	-45.5414	-6.81221	95.4652	49.6222	163.155	92.6578	73.6294	92.2631	19.323
41.5676	2.03709	226.184	-25.9189	56.1819	35.0011	86.0691	105.742	8.3748	57.6025	45.5759	-15.4966	0.968969	-5.77806	31.7428	40.245	29.6257	13.866	23.3405	19.6284	-2.97026	-45.2332	-4.4374	82.9086	0.00249062	27.3434	27.0456	87.0572	38.1347	166.708	130.83	160.369	21.0338	110.57	90.0033	145.703	125.162	35.1409	115.565	114.654	138.999	-31.3608	-0.848144	109.056	67.7295	168.03	92.3516	58.0726	83.3085	24.498
41.6675	15.1665	245.274	-21.6977	70.9522	51.368	117.571	117.114	19.9643	61.9953	3.52595	-9.05957	15.2997	-8.76612	52.5886	46.5477	50.2041	-0.334055	51.0763	41.4312	-13.2659	-36.3298	-16.4432	89.607	6.06679	31.2995	42.6105	62.9226	15.1691	220.141	132.192	153.679	26.9184	103.495	102.999	139.927	128.594	-1.85296	91.3993	121.142	142.833	10.4521	31.5238	93.4991	49.037	190.884	63.0857	44.1247	56.806	61.1994
41.7674	32.1448	213.151	-15.8749	59.2465	33.8157	83.2194	112.21	-25.8337	34.8993	19.8452	10.6362	11.9596	9.12627	11.3149	31.8536	51.305	6.74575	34.0129	66.4894	-11.6697	-30.0347	-15.0844	103.851	33.8259	28.9658	41.8535	91.086	48.419	206.718	129.803	153.404	18.008	117.523	105.549	137.729	141.306	33.1537	104.865	84.0079	131.168	16.2944	12.2169	128.091	51.2702	157.466	105.939	46.3567	66.2181	70.0403
41.8673	-21.9997	171.049	-23.8129	48.5508	13.0239	88.2276	104.189	-5.07583	36.3257	6.82723	-19.2466	24.2068	4.5487	70.5982	28.7108	39.1154	-3.62196	28.8254	60.8543	-7.41085	-10.0622	-24.2451	123.447	8.99079	19.8382	24.2753	100.969	58.9434	209.033	137.295	152.645	9.48277	116.305	83.791	122.286	131.285	16.0566	148.591	82.5885	141.212	17.5686	23.4975	144.511	48.6586	163.022	96.8222	64.0503	57.0106	65.4793
41.9672	-0.0116733	120.622	5.28904	38.7778	32.6187	80.6706	100.181	-26.0482	39.8208	14.1966	-6.44906	30.8051	-7.98526	54.7366	29.0562	48.2742	17.7855	51.538	29.6158	-13.1369	27.1745	-10.7428	100.888	1.79807	6.35338	24.0984	72.795	24.5224	249.864	148.494	136.337	-13.5971	122.168	82.7578	129.061	111.256	14.645	144.953	75.2343	90.9471	25.6686	13.3902	120.487	32.8335	161.759	102.146	25.8416	44.2886	72.5119
42.0672	-6.66369	108.482	-3.99697	29.8479	13.2142	82.5518	101.737	-13.7208	27.6576	16.9416	-27.3692	28.4685	-3.89593	49.6787	23.7656	37.7383	11.3766	26.2298	18.4376	-8.80772	-16.4406	-4.39983	113.606	-6.43162	4.22082	12.9003	34.0591	31.8636	245.671	127.629	197.163	-30.6711	144.289	74.4073	103.244	115.9	-19.4592	106.656	90.293	98.1599	140.762	-7.1183	135.521	45.3411	132.483	66.0157	-6.17356	47.3483	85.3333
42.1671	-1.76449	97.1336	0.358391	44.7551	22.5107	82.2733	98.53	0.0186369	22.985	15.8543	-21.1846	27.4333	1.74476	29.5198	31.2602	67.0438	45.8588	28.0036	18.8977	13.2259	-33.7558	17.8316	99.4391	-3.15623	8.5704	34.5588	75.3063	19.6012	234.947	114.125	194.21	13.9696	142.987	54.4599	120.064	113.011	31.1992	85.9414	64.8656	61.7601	318.962	-10.9834	98.3797	25.0174	159.193	44.7047	35.9284	54.8249	71.5063
42.267	-16.6621	91.8498	-12.347	35.3527	2.40879	83.8967	85.3178	-37.5101	29.4221	14.2989	-37.8912	27.6637	-24.265	19.41	11.564	38.2996	30.414	18.5387	25.9946	28.6642	-24.1897	25.6897	68.4302	-1.90669	1.51431	35.4745	51.7334	22.9123	244.297	121.133	199.695	17.4885	152.475	81.1644	157.404	100.236	5.79711	85.1164	78.2656	49.4285	471.892	4.11536	100.497	30.8637	173.181	43.1861	12.7709	46.6413	58.8795
42.3669	-14.1447	76.4164	-8.35319	26.7576	-1.2003	92.162	95.1827	-20.6951	44.2305	-4.98162	-14.0515	3.22819	-11.5488	31.7204	22.3173	35.7942	15.0958	1.73821	27.2855	-19.88	-6.47509	22.81	94.9218	-5.45756	17.8708	50.7945	52.3364	30.571	238.891	130.026	229.345	14.2338	137.804	72.7118	133.291	85.4699	-19.3631	74.3901	70.0277	50.0758	543.659	10.2863	93.2765	33.4234	152.836	75.3669	18.8856	55.8068	49.2746
42.4668	8.48047	53.6541	-11.3405	18.9007	34.9148	77.9691	87.0433	-5.68842	17.5302	24.5092	-13.7571	2.6074	-4.49855	18.7147	15.2275	37.4021	18.4624	13.593	65.885	-31.3006	-26.8748	13.8615	121.284	23.9796	-7.17819	24.9536	56.127	53.4805	199.19	97.4983	236.194	11.6683	150.963	62.41	136.989	76.7881	1.84582	42.4368	64.9119	86.665	432.396	0.663115	88.9623	14.9937	120.108	52.9165	11.5112	96.2633	35.3258
42.5668	-18.0355	66.2677	-7.39257	11.7184	9.40757	91.5861	85.8141	-8.8303	12.0614	4.58228	-39.7511	20.1554	-6.68891	23.6784	36.6322	43.3589	26.9646	5.15283	66.9882	-29.1747	18.6223	37.5461	112.132	1.90318	-2.43378	21.2023	53.0293	22.7638	191.864	112.221	184.022	6.88786	135.044	87.6052	126.223	80.6683	-8.91561	70.0222	65.1248	41.5576	437.436	15.9225	66.2883	12.0382	153.749	45.0685	40.1673	82.0616	26.7717
42.6667	-5.99813	47.057	5.46265	5.15282	2.44847	82.2335	87.7538	-33.0936	4.38999	7.64187	-25.2465	20.1406	-0.26796	18.2359	56.8245	41.8983	31.0214	9.72301	3.81746	10.8932	-24.2561	73.5292	103.469	-6.237	2.48944	9.99639	83.8477	52.3562	187.823	89.1732	185.095	-18.1402	171.57	65.4981	123.635	89.7096	22.3321	36.2775	53.475	42.7361	380.339	12.3839	84.5948	53.6303	152.719	52.5527	67.7634	94.8909	17.9726
42.7666	-1.22549	41.9356	29.0553	-0.849018	15.7512	93.2484	85.6016	-15.458	23.2062	-4.54326	-13	23.2592	4.42295	29.8107	39.2488	37.5134	27.532	16.0299	0.35765	11.5142	-19.5989	53.3536	108.322	-6.71245	23.5614	26.0615	75.4693	47.0618	170.52	70.624	186.479	-6.44581	158.802	73.6106	113.112	99.7708	53.6455	71.2385	67.1398	50.3375	326.223	-27.6964	88.4361	52.4215	165.24	41.815	52.5452	89.7133	35.9327
42.8665	-5.28294	63.9886	27.8119	-6.33554	24.3266	88.6823	102.102	-25.8061	31.9904	-4.07791	-25.8277	19.9546	17.6659	20.6138	54.855	44.6292	23.6489	44.8207	22.997	44.8291	-51.6628	15.1031	104.586	-21.3432	3.60921	55.2106	59.1195	48.4143	200.499	90.4962	179.658	10.0436	169.271	86.8837	120.086	74.0222	43.0203	66.0846	70.8931	91.5442	312.051	-28.3167	86.5611	24.6386	162.387	34.8377	51.4093	70.678	41.5634
42.9665	15.1976	39.1953	7.82925	-11.351	12.9566	67.6781	74.8296	-16.0812	25.2446	0.654087	3.97356	6.34594	32.69	12.1188	57.4254	36.8695	11.1694	71.2643	44.8856	-9.07273	-31.7947	26.3315	100.151	2.12718	4.9359	40.1583	43.0981	37.6514	170.754	132.26	163.681	7.63567	127.645	61.2287	105.711	77.7677	28.9764	62.5752	48.9487	70.5057	283.272	-17.648	90.3061	51.3598	151.966	29.0034	38.6292	54.3055	29.4353
43.0664	6.04739	20.4896	-7.42266	-15.9359	24.922	67.0011	95.3673	-27.6689	48.0286	5.98818	-17.4757	-1.49402	8.23425	-3.50831	90.366	22.6887	48.2821	92.6656	45.7287	-18.2917	-40.9322	45.235	107.077	-10.5782	17.8405	40.0144	31.0652	24.9254	154.553	104.593	179.422	-2.75963	150.256	48.9195	106.511	87.4974	24.0869	35.5168	55.781	55.3176	263.369	-9.22046	68.5038	50.3304	150.079	25.8508	22.448	43.6716	57.0868
43.1663	26.0759	26.5835	-9.51107	-20.1272	12.2208	74.5958	94.4691	-8.34276	52.1953	11.8125	12.081	17.4939	14.1296	7.64682	114.674	19.1745	-6.06586	54.644	47.0914	-24.2087	-20.9797	47.9691	98.6067	10.0356	-6.44716	18.7011	25.1237	39.3017	140.978	129.319	149.191	7.40479	178.878	71.7483	129.048	73.5309	10.3565	88.7099	62.4088	56.3792	229.009	20.6805	148.006	43.5939	152.322	48.9753	33.7135	62.9957	49.7463
43.2662	13.0112	37.3379	-31.7892	-23.9586	-4.54765	52.1628	105.706	-24.7331	45.0224	18.555	-41.6248	21.6932	21.4526	-3.94644	133.073	22.8794	34.4527	62.8016	26.3574	-36.6974	2.99925	63.4315	106.405	-1.63255	22.33	10.5849	55.0324	56.8287	113.058	111.751	147.109	10.1526	191.536	62.1521	131.472	60.1291	22.3023	118.715	72.5186	53.7491	189.405	8.47258	151.605	46.4868	149.849	31.1859	38.3193	67.2696	57.4894
43.3661	18.7898	14.6879	-15.3856	33.9397	16.314	57.334	114.576	-35.311	23.436	35.2857	-41.5966	4.67812	25.8455	-0.852859	109.494	37.0184	22.6228	50.2943	12.4425	-29.1711	-25.759	81.3681	81.4836	22.5607	-14.8655	41.5175	46.0174	50.86	122.401	121.668	140.329	46.0971	195.222	59.8183	151.25	73.0612	32.4914	99.0639	70.5238	34.5179	168.782	-6.92314	143.804	58.8831	133.46	46.1168	20.01	43.8448	40.7736
43.4661	5.66144	25.6334	-17.7146	25.4548	5.20642	71.9318	115.621	8.63718	47.6546	15.0434	-19.1711	5.69885	15.434	-4.99751	95.0847	25.3785	18.2616	68.2035	13.4944	-43.8437	-29.8415	36.6052	109.831	-16.9067	-5.07268	8.64003	50.6638	38.0848	100.031	90.6512	119.881	-2.00108	183.13	49.8027	160.504	100.999	57.0399	92.6742	54.2452	37.8563	138.223	1.62066	118.493	23.4202	104.268	39.6095	30.7765	52.5763	32.181
43.566	-2.5655	23.4887	9.25006	17.6995	-7.4334	60.6601	105.046	-5.28005	55.5402	45.9049	3.7195	1.06275	24.4396	-2.94412	71.6411	37.439	19.4054	39.1125	17.1147	-34.1403	-6.03918	72.3663	92.1575	-10.5839	-12.2072	41.244	50.5906	63.1852	136.415	94.446	150.669	45.7562	176.303	59.8776	132.172	82.8143	8.83894	66.9122	48.8169	50.4732	96.9046	14.4055	143.011	48.3656	126.954	52.6023	32.3896	108.845	17.3951
43.6659	-2.60503	27.9456	6.85836	10.611	21.6102	90.6996	103.912	4.79598	48.3112	24.0282	6.91241	-2.2335	36.1888	-2.94993	54.4508	29.5509	18.3136	49.4924	15.3745	-29.9188	-32.2519	51.1709	106.398	0.403456	-24.0618	35.4577	98.3444	59.5234	117.544	101.786	136.589	52.9113	168.026	64.6309	144.75	52.4215	50.5812	58.7844	56.3715	55.9948	60.7618	15.3654	120.564	77.5943	121.683	36.1077	32.8133	104.337	33.5757
43.7658	14.7271	21.7702	-4.7928	4.13199	15.7087	107.27	92.6817	-0.919921	48.4132	17.2131	21.0321	-3.16962	17.9517	-0.511064	86.3347	40.0056	-11.5117	-1.14703	29.0203	-34.7426	-32.1467	8.26045	123.701	36.3831	0.0455165	28.954	87.7355	45.8793	135.546	106.678	135.679	34.6743	169.364	63.9323	145.629	51.3281	31.8797	64.9251	51.6186	58.7064	94.6784	4.62655	93.2839	84.3066	119.154	34.4818	29.9023	87.5624	5.0515
43.8658	29.6189	17.6724	-4.61942	7.26767	-1.69223	93.7803	83.1302	18.7214	69.455	10.1085	-21.2566	19.71	47.6858	6.22649	119.453	33.2134	0.654492	22.1572	33.8651	-25.5507	-8.45752	2.92789	114.729	24.3325	-6.65215	17.7594	62.2443	69.0797	96.7139	80.6487	117.232	26.1805	171.653	62.0716	141.85	45.0425	11.474	43.7872	78.6571	59.6071	88.516	8.62694	102.261	72.259	86.2935	48.8938	24.2986	85.3392	38.7086
43.9657	15.3067	5.99926	3.99308	15.6756	4.8754	79.4309	103.053	19.9488	60.6602	20.7906	14.6707	-4.89486	76.6886	-1.93742	100.241	34.9704	0.388971	27.435	56.4514	10.7348	5.58518	20.8831	110.124	6.55542	-14.1421	27.826	86.8954	77.1797	111.563	96.1159	122.157	25.8839	145.956	57.7049	143.254	54.2255	10.7765	62.1306	62.3103	57.4741	59.7829	48.7434	99.9374	68.444	127.557	39.4455	28.6584	65.4498	6.66325
44.0656	16.3428	14.1758	-10.2313	8.71898	4.73629	87.3736	101.77	37.3569	58.4392	11.6701	-7.56371	4.50074	89.3084	10.1531	93.0635	23.2009	-0.999674	31.8849	38.7004	-28.1837	18.9502	23.7393	91.2545	45.1231	-6.96735	28.6173	82.0715	57.0171	128.927	84.87	129.241	30.1117	161.298	65.757	153.54	48.1964	23.3887	71.8371	69.0281	53.6831	42.126	16.1729	96.3124	71.939	116.776	44.6777	6.35341	114.783	32.0986
44.1655	11.5977	16.3	-17.3665	25.6115	22.8593	104.96	100.297	5.58729	65.6263	13.2532	17.2027	-8.42388	115.08	-3.77676	74.3038	29.7096	12.5937	33.9206	29.2897	-29.5626	9.22179	32.3474	122.221	31.3006	-16.7175	24.9693	110.729	64.0345	111.183	96.0887	105.017	48.244	152.221	69.112	146.558	37.5436	50.474	69.9327	71.2414	44.3678	54.5662	-2.50998	69.88	83.325	125.323	8.73695	48.9388	84.0008	20.4968
44.2654	2.66798	10.556	-9.63209	24.8739	17.1787	95.0384	89.0509	13.6697	71.8868	6.88187	13.2372	-7.32545	113.538	19.7613	92.0937	14.3745	1.81726	14.638	27.9563	-41.289	-18.8253	21.9072	116.91	6.51062	27.1287	12.349	136.649	91.9672	108.364	113.344	141.405	35.0902	164.56	48.2503	142.202	42.8718	37.3395	52.3024	56.5001	57.6932	73.0855	9.44415	91.3804	61.4642	78.3616	13.3343	27.5249	107.848	10.0425
44.3654	15.5471	-14.5541	-12.1769	31.4127	40.0687	85.5028	98.0906	11.5576	30.9583	31.7333	1.05379	-2.4267	105.221	-11.5099	104.504	23.829	-10.7122	0.471872	23.4576	-33.7194	-8.77148	40.1494	78.212	16.227	-7.80416	64.5187	120.812	84.4171	96.0732	127.926	131.343	2.72107	150.535	51.3274	137.14	48.7899	54.516	74.4121	59.9247	89.3766	74.4351	8.25326	80.1446	37.4776	126.789	35.7998	24.5351	112.289	-9.46961
44.4653	31.4106	-15.2329	-5.69287	43.7676	40.652	89.6778	73.9745	27.4765	31.8446	37.5673	2.05538	-23.8634	74.8713	12.3769	145.002	13.4907	-0.540147	-15.5985	10.2731	-6.76025	6.48869	43.212	106.868	42.8356	8.48902	64.8188	129.043	99.163	121.976	99.6368	133.687	20.017	161.949	35.1705	141.848	44.9885	76.6115	50.5266	66.5388	58.3717	73.3241	16.6081	86.2242	56.9392	126.326	16.0184	46.0327	77.4942	-9.45654
44.5652	12.6125	-11.1382	-18.5001	34.4173	8.15298	84.9791	93.2733	25.3788	47.4668	47.5707	-23.4678	-6.85032	60.188	4.72709	148.091	19.8184	10.9296	5.36899	11.5381	19.5627	8.18348	53.2993	108.838	22.7213	9.62665	55.9796	132.122	89.555	95.8338	109.098	107.247	7.70936	160.886	49.9174	140.424	39.8203	70.586	65.5446	53.8744	47.6616	71.4796	27.6797	72.6439	63.0975	123.936	26.4818	42.4986	72.0329	9.48611
44.6651	3.09702	-6.99273	-13.1307	25.8727	14.7448	74.6545	82.1384	28.1868	67.3067	11.5164	-21.4471	-11.9787	71.9892	2.87334	147.203	39.7012	11.1696	1.26843	66.4346	7.18604	2.86162	53.7063	132.447	6.5458	27.7455	39.9906	147.717	104.458	120.43	81.4932	123.007	29.2229	158.237	42.5499	154.803	47.3266	29.5731	49.9835	66.9074	70.058	47.7909	4.32848	70.7875	74.859	119.204	11.7207	34.8487	100.984	15.9799
44.7651	-6.39994	-7.08935	-3.39046	38.0499	12.8318	88.4627	69.6985	1.5904	55.0975	21.384	-10.0041	3.03409	45.9105	-9.66872	97.3319	37.6567	19.8748	0.580628	72.1556	-0.519207	0.393792	30.6514	118.173	4.69799	22.5724	47.5239	130.14	75.4915	105.714	109.601	111.207	36.8427	143.033	34.6477	139.227	48.0717	6.71065	51.9432	64.6899	78.0413	41.6893	13.7263	41.0279	66.8938	132.015	39.4821	25.3945	109.134	5.07174
44.865	11.9033	-12.6624	-8.71936	73.5016	39.7062	94.8189	72.1363	11.8677	35.5757	33.3769	-21.5864	-13.7505	34.444	-14.8261	109.699	22.935	17.7495	19.6279	40.9068	16.4552	5.98081	-1.49109	124.956	27.5594	16.4611	59.8654	134.631	105.043	96.5162	101.275	89.7246	24.6958	168.413	27.5533	146.087	48.9388	39.8034	80.3429	46.1788	83.5066	30.7087	27.8402	56.232	62.7661	107.108	43.4237	16.7626	104.833	-31.649
44.9649	12.8934	-19.9051	-7.51116	61.5897	19.7696	86.4519	124.92	20.8706	90.2941	44.5847	44.0271	-1.75815	29.4297	6.50695	120.394	16.4529	15.7336	8.73514	56.2673	-15.9802	1.72474	-5.00272	147.826	25.0879	4.00499	8.17889	130.572	91.1087	56.5863	95.093	100.744	43.3339	173.749	37.4707	176.545	51.4251	44.1369	56.6773	48.9109	42.744	31.2006	21.0611	56.1715	78.4472	66.5312	49.7244	35.5932	122.974	13.9073
45.0648	-3.96698	-3.89531	-7.3223	50.7044	24.1818	91.1834	113.475	22.0073	60.6883	52.0646	10.2627	1.70215	35.6278	11.5064	109.794	21.1315	-20.3721	15.0846	57.956	-13.3796	-50.4207	-30.3944	123.455	9.88315	17.2327	26.8004	141.83	73.4874	96.0234	93.485	129.694	49.8668	182.562	32.6868	148.067	52.2836	9.08524	46.6472	33.6174	67.4703	18.1032	-3.16669	37.8689	55.0186	116.619	45.498	11.5021	143.468	-0.600183
45.1647	-16.7247	-15.7288	-1.93351	40.7571	9.4353	89.3852	112.816	19.7238	63.1946	51.2073	-13.6238	-7.55335	56.8872	0.194392	98.5636	25.3727	9.10415	-1.63865	33.8862	2.80068	-15.3837	2.32737	122.883	-9.27139	25.3965	16.9072	160.408	74.2877	84.946	87.3278	159.775	67.9193	146.757	70.2171	149.335	25.5287	49.4062	55.2783	61.4172	67.7883	49.1163	-6.22311	48.954	49.7955	156.753	51.9168	14.9364	143.648	5.59384
45.2647	-0.216518	2.81371	-8.92768	31.6669	22.7248	78.1229	108.987	-14.2875	76.2291	47.7142	-31.6733	-1.56698	53.2056	2.87123	91.1361	23.3075	26.9309	15.4653	56.7547	8.06935	-9.97334	-5.58037	104.36	1.54125	-20.5766	32.9389	164.347	75.251	156.437	96.6789	138.126	64.6089	166.669	64.0295	122.094	37.3375	16.1801	61.2814	50.3711	82.2852	28.7532	25.2434	42.9602	60.5497	138.256	71.0247	28.281	143.385	28.3699
45.3646	-6.39901	-5.51961	-13.8659	23.3601	13.9675	104.571	96.2458	-17.1489	87.453	44.0667	-27.072	-14.2093	44.1863	-2.02534	75.9046	36.8618	10.9118	0.636299	23.6407	-6.63111	1.66004	0.656514	124.159	18.4211	26.796	38.9971	173.404	69.5229	139.465	130.016	168.191	61.461	170.71	22.5271	129.483	51.6803	35.6317	58.1133	47.3657	82.242	-5.90775	-0.249811	35.8785	63.6018	136.34	79.9846	22.4602	161.077	-18.0977
45.4645	3.3462	-4.32323	-25.2926	15.769	23.2492	98.026	76.0063	7.59635	110.094	56.6818	-55.2592	1.62606	44.5714	5.5017	75.1152	22.3281	10.7478	-15.0424	26.6793	7.50399	4.85799	-7.01191	144.417	32.2494	49.1963	42.1434	157.153	88.9588	137.235	98.1631	154.496	33.5675	136.95	45.4474	112.515	46.9671	16.843	79.9188	42.8661	98.5399	0.463457	-5.35641	69.7831	48.6927	144.9	51.4253	9.18137	188.565	-19.8611
45.5644	23.2929	-5.70461	-19.3962	8.83193	46.2676	123.312	89.6859	-4.17873	100.559	56.2552	-18.2403	-1.45376	58.0429	2.68517	70.1316	53.5745	22.6441	12.5396	33.6881	9.07086	-12.5761	-12.8827	139.165	35.7344	16.3301	58.5286	142.136	41.271	136.141	136.976	167.852	-2.90436	173.904	60.9768	113.759	40.2247	30.054	85.1533	57.2799	99.2876	26.4311	0.122684	36.4917	69.2884	159.38	50.3413	10.0579	207.994	23.2797
45.6644	12.9379	-10.7388	-14.239	2.49258	41.3173	100.694	88.2641	11.0139	71.3075	35.9155	-16.5198	-1.74786	57.9892	7.89533	65.8458	48.6161	20.425	2.05967	21.0985	14.9086	-29.2549	0.955488	148.162	6.5399	23.3336	49.6152	149.017	58.2488	122.101	151.492	145.245	-5.61281	129.491	40.9719	141.786	38.423	13.0796	97.4625	56.2374	48.5382	11.565	10.8502	62.729	61.1013	121.383	68.1032	-0.0627694	198.788	32.8195
45.7643	60.4457	-15.5644	-16.1491	-3.3006	116.987	118.6	87.8085	32.087	43.2738	45.9096	-24.5671	3.15988	32.8306	2.20844	68.3176	38.779	16.7464	2.11058	36.5605	14.2215	-21.9972	-0.37174	125.184	17.9247	13.3941	39.3361	146.463	63.956	126.466	130.181	137.249	-18.3291	144.919	51.2879	132.603	45.1429	-3.56674	100.735	46.884	44.6804	35.2782	65.4248	60.7865	48.8424	106.001	68.9144	5.8852	191.375	31.4627
45.8642	85.5505	-2.08311	-37.2452	-8.59469	170.577	106.082	102.772	24.3696	55.1905	42.8882	-42.2423	4.02516	25.2243	-2.74348	75.1983	41.0088	20.2515	8.8965	19.0805	27.4852	-23.4648	6.64341	112.687	17.9081	3.53796	17.6674	137.786	58.3563	98.0374	122.252	149.87	-3.94913	120.094	57.8964	121.722	44.5262	-17.819	139.394	32.2697	52.8127	11.9066	27.1028	50.7814	85.9786	60.7144	77.1224	20.5157	173.437	32.2534
45.9641	113.468	-0.885546	-39.5665	-13.4327	230.893	85.4565	76.3271	-5.66292	21.3126	39.8618	-39.8821	4.15447	35.3574	-22.8919	69.2015	49.573	35.308	20.1881	-25.4429	19.7056	-15.5021	42.2926	160.429	38.0889	22.9964	24.4479	177.011	163.345	95.1108	126.769	134.027	14.7721	112.415	58.4177	123.065	35.3994	-16.0913	191.178	24.713	-1.32665	-20.4223	25.2759	51.8052	77.871	79.961	139.934	31.3526	213.708	59.3986
46.064	136.297	8.94067	-14.2071	2.93414	269.878	58.095	62.6466	34.7788	50.5834	35.666	-24.7717	-3.90718	21.0778	-31.2571	75.3268	28.2444	22.3066	19.9618	35.396	-21.7434	-48.3734	11.8973	161.892	-7.27318	31.9486	19.0238	270.954	198.857	73.4169	148.898	113.488	-3.3195	102.219	56.2246	137.832	53.5624	-40.1315	195.018	54.761	6.47258	-15.0409	23.8872	72.1503	43.5966	81.7492	136.2	70.1951	191.931	23.4424
46.164	158.627	-7.01217	-12.5872	-2.93175	338.769	75.5615	86.3777	5.90288	66.1627	39.1958	-0.352982	3.9784	11.1908	-5.12957	87.375	35.4835	-1.69284	-10.6236	31.4282	0.263671	-65.2838	-2.82195	174.24	13.8628	7.15833	6.45502	284.928	296.481	64.2767	92.3628	100.987	21.618	156.996	52.8715	146.586	72.4668	-81.5286	146.902	23.1779	5.22687	-34.7071	25.771	154.627	117.835	53.7309	106.181	124.783	211.771	2.05086
46.2639	184.968	-8.15802	-6.83937	-8.2893	352.031	79.0297	75.0237	-8.7805	48.1187	55.9357	-38.4635	9.62117	2.14881	11.2654	105.642	7.71799	-28.4666	-31.7801	6.81941	21.5891	-11.8911	-27.2429	145.29	7.2057	11.7667	1.04937	418.015	380.45	50.1476	92.2899	76.1119	11.5339	111.213	13.5071	159.892	39.4308	-106.091	102.359	20.3756	33.6733	-29.9614	5.69294	175.145	77.8117	46.3204	92.6442	150.212	261.125	-30.5613
46.3638	178.475	0.31531	-24.2684	-13.1826	369.161	51.5181	54.777	21.2801	21.7247	36.8423	-22.1414	-1.73985	14.1903	-41.4295	109.61	-5.14808	2.56031	5.46043	28.2013	-34.2481	-48.5189	-8.08331	91.901	13.9712	12.7885	40.6337	486.903	431.869	71.2531	96.5789	85.5719	-10.4468	64.6993	41.1934	140.85	58.9192	-112.514	85.1594	43.1282	118.975	8.15144	16.7652	203.513	26.388	84.0877	66.17	197.633	309.591	1.32009
46.4637	207.291	-9.19677	-21.6521	-17.6518	377.688	65.2434	64.276	5.30686	23.3694	56.1674	0.793511	-2.34999	19.7252	-4.72474	104.164	4.72824	-2.46753	4.47834	14.1335	29.7021	-50.8606	-13.3288	52.8657	-24.528	-9.05993	37.5981	514.372	506.738	76.9078	90.5637	82.3854	7.24407	99.7816	35.0555	154.206	39.8552	-118.828	85.1996	22.9016	209.903	-16.2434	25.8871	278.567	-12.803	55.5892	58.8325	259.383	339.566	-13.7892
46.5637	203.023	-3.95532	-19.4523	-21.7338	384.335	75.8319	57.8328	7.98786	29.3865	51.1003	-15.6774	3.91356	43.8276	-5.18204	84.8006	35.1291	11.388	23.2568	10.5554	0.335359	-17.3745	-16.967	78.992	2.17888	7.7693	23.7645	499.764	549.862	44.3307	96.6976	100.629	-1.84079	75.5895	43.6721	153.442	45.9538	-132.895	69.5969	24.434	268.798	-6.63737	-2.27063	291.225	-11.374	50.047	46.0626	282.295	343.542	-12.3224
46.6636	163.458	-9.34593	-24.7314	-25.4621	340.79	103.595	69.2412	11.6303	-0.995417	48.1852	-27.2845	5.79255	36.5134	-15.5791	90.3009	21.3662	-6.99705	4.28061	11.6725	-15.8796	16.8353	-3.95194	96.3681	-7.73998	13.323	45.3441	510.297	505.07	58.2775	94.4681	84.1897	-8.69602	60.2547	59.4382	137.425	47.6865	-86.4653	64.1947	40.1887	250.277	-24.7386	29.6629	258.739	-15.6123	72.3727	45.3384	232.19	346.853	-17.9447
46.7635	166.828	-3.51275	-17.9398	0.330543	320.943	89.1592	67.4708	-8.17612	-3.16138	52.3229	-15.2411	7.87126	78.6848	-11.2956	79.2262	48.2843	6.24275	9.90914	12.7553	8.69938	7.46034	-18.6361	83.5413	7.82788	32.5094	39.2578	462.037	455.446	55.4038	77.8085	100.606	15.8423	84.9972	18.3393	118.048	45.3896	-96.83	78.4379	24.595	199.095	-36.0645	31.4505	244.578	10.3995	70.295	87.1009	202.425	299.752	-29.9741
46.8634	126.372	-1.29188	41.0139	45.7472	276.197	101.377	80.3565	2.41624	-1.21363	56.4067	-26.6359	6.74233	57.8023	-4.14234	67.72	37.589	12.8909	5.52929	43.3192	22.8134	12.2285	2.51943	93.6957	0.353024	37.2704	32.261	406.054	345.133	43.9689	83.4784	89.9141	14.2242	113.276	47.6174	122.059	44.2694	-99.3365	105.446	38.4356	155.666	-23.4119	35.2388	173.253	30.0205	90.9414	84.4449	157.238	251.96	-6.37773
46.9633	126.228	7.84975	2.96131	36.2354	272.068	107.789	82.8754	1.82107	55.7071	57.8799	-50.2163	-0.87213	52.335	-3.30856	53.4789	47.2768	4.64044	21.7133	15.6453	6.7392	-13.1826	3.41216	116.798	18.5717	10.5288	3.62783	376.334	293.004	41.8887	127.718	79.9984	7.27201	112.181	58.2712	143.964	54.8107	-90.8434	120.262	27.8038	117.388	-34.8094	39.5417	127.174	11.7472	37.8211	87.6107	142.8	221.952	3.08285
47.0633	114.411	0.767211	2.11603	27.5425	232.695	105.998	81.1315	-12.0019	57.9254	64.6364	-12.8295	-8.66275	58.5027	-1.92754	30.2318	55.9461	5.12433	23.1459	5.49883	24.0006	15.8465	-15.0056	121.19	0.00658655	-3.60813	25.6336	340.962	291.69	39.0939	124.596	59.5926	-28.3507	143.227	28.7799	132.4	59.0537	-109.712	89.5713	46.3578	107.662	-38.8983	25.9505	134.178	3.62931	40.6124	59.3421	115.41	213.273	-6.42236
47.1632	107.906	4.10311	-11.2897	19.598	241.192	119.985	98.6697	-13.4334	69.3195	34.5389	-25.2337	-11.2103	58.5617	20.3805	30.9678	51.3862	-7.98091	12.4949	39.8442	12.0384	6.61798	-8.66256	118.188	20.5962	8.36434	17.9933	319.132	276.686	27.3877	124.929	56.6029	6.58411	135.276	24.7728	133.039	55.3013	-112.756	94.0026	54.7719	89.5931	-40.519	50.5409	161.398	13.1154	34.4576	70.5275	115.933	209.64	0.1652
47.2631	97.3922	-5.31185	12.3354	12.3374	222.257	92.4965	132.262	-15.1701	76.3169	54.1018	-35.316	9.45888	30.4272	7.85051	35.1453	58.9892	-1.13701	18.6692	13.6133	14.9268	4.27309	-15.0182	138.285	-11.1975	5.51304	14.1261	299.972	227.681	44.2349	122.167	105.036	17.5017	138.942	40.2715	122.247	53.6029	-104.675	79.9538	46.7871	81.3464	-54.2011	27.6355	106.504	18.6338	15.6268	39.5725	88.3729	164.679	-16.4378
47.363	60.3243	8.24769	-2.2557	5.70184	172.253	128.442	116.346	-9.87278	63.6496	33.6348	-24.8833	6.84647	41.8942	25.3252	27.4891	62.8544	14.6162	25.8392	13.0219	46.7334	-13.9608	-19.8571	130.334	-28.9661	39.1809	28.1036	318.033	216.931	22.869	111.819	132.085	38.7309	122.62	62.7305	148.273	46.7619	-91.3737	80.1081	70.96	79.4577	-29.8664	25.6512	129.388	43.7789	65.6492	35.5094	96.7176	204.682	7.94876
47.4629	59.361	6.68854	-20.6522	-0.362522	156.034	119.995	128.272	25.5503	76.5028	13.6342	-7.17222	-21.0634	28.1728	29.9623	50.8311	62.9813	13.1965	8.21441	9.56358	13.3346	-28.3736	-6.25007	113.407	-2.60222	28.8221	23.765	318.774	209.787	41.5217	97.2287	127.609	22.4551	149.384	64.649	148.438	39.2518	-80.0916	72.0985	62.3324	74.5048	-25.3192	15.2127	129.768	34.2972	69.6645	50.1074	112.279	302.128	-11.3831
47.5629	37.7103	-3.3735	-4.8093	-5.90487	122.582	103.595	98.6056	-11.1893	59.7732	28.705	-0.0699069	2.2273	21.975	26.0156	56.3683	41.965	3.1031	-2.50716	-5.94091	17.2983	-10.4835	-21.5339	127.674	-15.5567	33.1377	36.7563	327.608	182.043	43.7173	117.817	112.048	36.2488	134.425	57.6128	146.646	37.7737	-29.5542	96.3461	40.028	47.6787	-23.3369	23.3875	113.277	27.4296	93.2244	65.5963	86.0908	305.991	-15.1313
47.6628	55.6418	-4.61175	16.0231	-10.9702	128.694	118.686	130.484	3.32957	55.5221	38.4964	0.605378	-6.27095	67.643	28.6752	49.5598	63.496	12.959	5.35416	-10.3822	-8.23848	-6.53033	-23.0993	139.429	-11.5175	20.4209	33.3323	324.52	208.041	58.1751	95.2027	135.514	32.2455	166.66	36.5344	140.195	51.3999	-40.3216	95.6749	24.7774	98.7683	-21.4157	37.985	121.737	22.3583	94.2681	59.9006	115.904	279.06	-34.4757
47.7627	96.7149	-9.31459	7.32789	-15.5995	200.417	107.291	112.059	27.4438	39.6985	24.4159	-15.2188	2.455	87.9488	26.3657	59.9148	71.0935	-3.94372	-0.856794	12.773	-49.7272	-24.332	-25.0321	163.953	-5.5864	47.3008	26.7557	300.284	187.752	65.202	106.78	136.712	19.1144	147.143	41.0369	163.012	46.5266	-68.1683	66.3425	30.6074	94.5763	-21.0975	46.4845	102.683	17.4653	72.6981	64.6705	127.852	220.874	-20.9297
47.8626	130.859	0.439792	-19.7212	-19.8303	251.73	113.503	109.315	-6.12959	45.8504	36.3145	-4.68081	-3.41848	103.347	7.77236	61.4594	78.9166	4.00944	3.35031	21.4903	54.6643	-20.965	-31.9412	142.342	-9.36421	46.3289	35.7421	300.701	180.606	47.8381	130.591	92.8138	10.2741	146.855	67.8817	170.346	40.4482	-45.9945	115.289	65.5349	88.6723	-19.9707	70.8618	126.231	49.2905	119.872	80.194	105.513	224.324	0.459481
47.9626	146.986	-6.45108	-11.8149	-23.6971	238.77	117.917	107.037	2.0651	74.1156	21.6223	3.75936	-6.25346	125.385	20.8037	74.4967	78.8454	25.7533	-6.456	3.13447	26.5949	-20.6579	-10.7341	88.195	-6.21314	-10.495	21.8514	293.412	162.768	49.6732	177.185	71.3936	8.89506	114.707	38.158	156.609	39.6579	-53.7714	87.9464	54.1941	100.99	-18.8005	12.596	164.565	32.9257	112.114	60.6337	113.133	211.234	20.8877
48.0625	178.65	8.2285	-17.8685	-27.231	276.265	98.7576	126.108	0.614695	52.1754	-7.33128	-17.0572	-16.791	158.553	23.9775	102.022	70.4918	33.9502	20.4875	-9.88056	108.492	-40.7985	-11.819	96.0359	-25.331	36.1167	11.7591	245.315	129.006	119.367	183.634	68.5283	63.8621	106.93	65.7329	170.029	43.1205	-69.7171	130.958	50.7005	68.0087	17.2609	15.0256	184.38	43.0782	177.149	56.476	73.8123	138.303	57.8218
48.1624	177.768	0.205764	29.173	-30.4609	253.162	118.507	127.834	-16.0406	72.8553	26.5691	-28.4343	-19.948	146.441	28.5535	78.1374	54.1013	39.6306	50.8856	72.7088	47.1496	-34.5184	10.6813	75.233	-19.6409	64.5849	24.3316	264.303	166.23	106.109	151.862	80.6129	24.5074	120.146	35.3545	144.142	44.8922	-50.9107	129.485	39.2433	44.2303	37.1081	-15.8764	204.59	77.0649	179.946	17.5326	82.7087	138.493	47.9705
48.2623	158.447	24.3949	13.2153	-17.6356	266.012	104.515	113.416	-22.8325	81.6115	4.04036	-32.7043	-16.5121	134.756	62.7904	82.1716	45.2822	25.1415	25.0203	169.743	52.2688	-9.62563	5.18509	63.581	-22.638	53.5376	60.632	264.52	218.797	118.184	128.762	92.4425	27.0404	127.33	41.1195	144.972	21.9822	-27.099	115.384	33.8782	37.1868	14.02	-5.29689	202.949	77.2654	173.524	14.9281	92.4213	131.135	28.6779
48.3622	138.563	23.077	-6.17702	30.9548	242.319	80.089	102.855	9.4448	84.2703	-1.78819	-7.8534	-9.7943	101.423	44.1704	96.0677	48.9679	36.2411	10.2803	247.049	31.1946	6.23072	4.17416	84.2612	-21.8297	59.6797	67.547	194.627	141.393	142.711	147.608	110.287	18.0018	106.583	71.8534	135.593	9.41767	-92.3901	122.658	29.9129	70.2099	39.1029	-12.0886	156.976	70.4962	197.516	35.9843	87.8429	110.761	61.814
48.4622	121.496	-6.14088	0.91431	22.7325	219.012	118.908	107.141	6.45428	78.1173	16.2178	-5.91825	-11.5567	99.034	53.3292	98.1247	52.0761	36.6413	8.5812	231.194	13.7701	-23.6592	1.79474	105.642	-28.5174	62.4456	82.7424	201.766	189.957	134.546	101.697	105.05	11.3631	140.641	47.6625	140.612	19.0772	-51.1982	96.493	51.2409	43.4693	28.569	-2.28163	181.599	61.5667	161.929	15.8555	108.686	107.133	56.3809
48.5621	132.118	-7.73039	-4.17204	15.2167	233.335	134.246	113.223	1.87955	57.6902	18.3291	16.9111	-9.97958	89.335	30.2722	90.3759	44.6293	14.4473	1.97112	170.28	18.5235	-39.328	-8.67	96.9196	-26.2215	51.899	76.036	177.273	185.033	88.7962	131.614	89.9323	25.4714	138.621	64.0196	106.133	54.4938	3.29896	83.1052	75.4091	66.7399	15.2473	1.88759	172.264	64.0803	148.719	41.5866	96.1548	123.386	12.3596
48.662	108.281	-5.82517	-17.8457	8.34658	208.305	124.739	112.001	18.0868	87.979	35.6323	-15.375	0.813462	93.7343	38.025	95.0473	49.3676	28.2133	18.4492	146.784	6.13676	-27.7883	-7.75732	89.5644	-23.9836	45.3382	83.67	182.777	147.774	100.156	145.756	106.821	16.2651	139.727	90.1002	135.437	38.5366	33.9348	75.9051	38.4643	88.7436	-19.6295	23.7756	140.869	56.4493	154.542	52.6776	75.1932	94.391	26.2931
48.7619	111.243	-5.96032	-19.5362	28.7296	197.221	126.358	127.097	58.6771	93.319	12.5055	-20.6934	-10.7488	70.5377	42.8725	100.133	38.0514	7.54274	-5.50862	143.105	13.8051	-22.7681	-35.822	90.0748	-10.715	35.9659	65.9991	158.96	144.272	142.262	133.205	137.936	33.1575	175.496	75.5662	155.528	33.409	-26.0771	67.5834	80.0861	50.3013	-10.3976	20.7658	128.296	57.111	143.82	55.4013	68.5932	129.878	44.7928
48.8619	105.766	1.56833	-3.35213	24.6851	182.788	113.738	123.454	53.663	119.485	18.181	-20.7388	8.0895	56.4585	34.7692	116.886	50.0089	-10.3876	0.984401	88.1823	58.4643	-14.7465	-37.668	98.3683	-31.5048	28.6017	60.3338	156.465	137.512	122.954	130.553	128.535	19.8834	148.498	102.87	121.454	22.9431	7.15971	66.9186	63.1664	43.0359	-17.8869	26.8798	135.142	82.3515	154.756	58.2408	60.3223	134.991	70.1373
48.9618	117.357	-13.6146	-24.9149	60.9432	154.439	126.014	108.266	-3.14348	99.644	28.3254	-6.6265	-6.38432	51.9663	49.5337	111.678	60.6116	9.29224	-9.24357	80.2654	56.8376	-8.77629	-20.9841	123.743	-27.6133	36.7668	70.5936	196.022	132.177	102.586	138.213	102.214	9.06026	139.196	49.5293	135.894	23.8679	8.13924	79.9616	72.1113	66.1821	-13.8596	6.36528	129.409	66.8088	150.34	52.5313	75.7712	135.851	19.7037
49.0617	280.253	-13.2059	-14.0144	57.2052	155.346	131.731	113.654	-5.56062	126.171	39.8797	-1.65802	-12.6528	58.1901	52.2392	103.267	60.3603	10.8936	6.5508	77.4506	20.6749	-10.1037	-30.9982	126.311	-16.8064	24.114	96.1425	169.571	103.308	187.326	136.826	113.058	-17.8072	170.966	83.5428	109.086	39.5441	8.01256	93.6064	48.8764	50.8261	19.0982	3.83372	81.2249	54.1981	129.157	73.3312	40.7103	159.903	47.0945
49.1616	376.213	-15.5222	-31.7038	76.2284	145.272	146.549	138.351	18.0775	120.829	25.5029	-29.3725	0.484641	36.0127	24.8332	72.821	59.9561	59.8645	3.6985	44.1581	35.4124	26.8785	-1.57619	121.454	-27.7666	13.4282	123.454	164.731	150.605	186.147	123.434	104.064	6.62363	153.854	40.8353	110.955	45.2011	9.40762	93.9732	19.7861	38.892	7.56478	19.7932	91.5427	47.4252	123.427	58.3339	52.3873	152.176	15.1236
49.2615	426.995	-14.6996	-31.7754	119.769	102.091	113.559	119.167	15.5437	104.558	23.4213	-44.1578	-8.45485	42.4004	26.093	96.9186	61.0887	77.3339	12.5943	81.8623	24.8077	27.7054	-35.9483	116.028	-49.3265	36.1457	114.078	129.226	102.856	240.433	102.513	119.172	23.3521	153.016	76.9183	129.946	27.2857	-26.2986	58.0487	80.0826	53.6199	50.9549	-4.95241	62.9018	48.8414	109.579	25.1538	30.0107	133.274	74.0023
49.3615	512.778	-9.99991	-27.3834	171.583	83.1327	108.257	106.777	53.2263	83.4054	-1.30859	-59.6483	-13.3762	47.0842	32.1053	94.0674	68.1685	73.6463	2.56935	64.8884	69.5556	57.9146	-31.1093	103.359	-30.2267	32.3251	105.892	167.9	132.256	303.503	91.9845	96.9115	22.1356	169.213	35.7158	107.236	29.3012	-28.5872	63.0333	59.6146	24.2082	29.3831	-5.59052	81.3241	43.555	105.355	46.5672	50.4087	147.71	38.2756
49.4614	540.939	-5.95345	-33.4258	151.243	74.0012	94.0568	102.031	13.4929	78.558	18.8777	-12.4564	-7.33884	41.77	6.61136	63.5787	85.0823	96.5066	23.8775	33.3006	31.7158	4.28315	-5.7324	125.037	-31.5901	30.295	138.445	144.922	118.006	323.18	98.6869	96.6402	35.5505	209.436	43.5389	121.795	26.1505	-24.201	22.0911	60.5665	16.444	28.5525	35.0601	55.0184	63.3532	103.469	16.2859	28.5741	148.673	20.5702
49.5613	567.433	-13.1648	-25.665	170.345	65.6586	81.0401	97.1383	40.0551	80.0119	-10.7784	25.8729	-21.9615	50.7319	3.74054	68.1251	70.5602	68.0546	9.14808	39.525	34.0748	13.321	-26.518	113.909	-39.9536	1.59441	150.27	144.659	105.542	382.893	120.105	88.8084	13.4007	199.698	57.2227	83.8877	30.7409	9.95088	34.1918	56.4693	71.9063	42.375	-3.73055	64.3194	75.8047	111.486	33.3344	27.3646	139.323	42.9311
49.6612	641.442	-28.5822	-3.4248	150.176	59.8602	99.8312	106.519	14.6227	95.8776	4.52398	6.0473	-13.9796	29.9444	-0.801376	89.6921	47.4452	71.3827	3.89578	21.7876	67.6966	-2.02202	4.20602	127.703	-21.4852	23.6158	130.228	85.3397	98.9613	387.345	99.5926	105.103	22.4908	206.286	68.4461	87.1818	24.1637	-36.1244	49.4539	47.0804	47.4623	52.1005	5.30206	65.574	47.93	83.5583	47.9942	12.1709	138.488	53.3233
49.7612	564.212	2.14502	6.44119	131.737	53.9776	91.1174	92.7477	45.3123	68.6822	-1.32718	-22.1641	-4.58106	15.1281	-5.81666	65.7074	40.3754	22.3062	-7.63302	45.1188	57.1146	12.8413	-26.2797	113.371	-12.2029	10.3187	139.092	118.639	107.919	401.272	101.736	95.7995	7.31618	211.553	57.8535	100.766	31.1832	-5.41568	66.8762	31.7035	29.1753	45.9596	11.1691	51.2576	28.5393	54.3877	34.6521	35.6536	118.266	23.3373
49.8611	478.818	-13.1401	-9.80184	114.88	43.7593	82.1077	84.7373	4.49614	63.33	55.6634	12.7987	-23.4735	39.4544	11.3044	55.2021	46.8314	25.0752	-11.9011	45.5647	35.5686	-1.84384	-14.8434	87.5949	-21.8143	-0.761813	175.861	122.968	137.954	389.507	93.1392	83.2395	9.16494	202.975	60.4987	118.833	34.8361	-27.9192	51.0647	43.6495	60.422	54.6939	-16.9025	45.9677	16.6466	84.3483	32.6729	14.8383	156.629	34.5865
49.961	430.42	-22.3667	19.8884	99.4704	44.8936	78.7894	102.104	32.0071	33.3586	40.4754	11.6332	-7.74296	16.5218	-6.3559	54.6333	42.0496	77.1486	-4.47277	52.0959	29.7548	13.6613	2.37203	92.204	-22.7349	14.2839	323.407	116.045	137.387	353.686	103.025	64.4962	41.1629	221.894	15.9189	81.583	51.1861	-28.5146	56.2118	41.139	24.4682	47.1381	1.43858	54.6501	17.998	103.735	42.8074	15.6727	147.305	-18.2246
50.0609	353.85	-14.925	-6.83051	85.3827	25.5963	74.4443	99.0315	25.3796	36.9657	37.6476	10.9773	-19.3924	54.187	-2.6492	58.2271	29.8423	79.7697	8.03558	125.661	-13.0763	-32.6453	47.6632	93.8805	-42.8734	15.3553	539.51	119.531	128.246	369.089	75.0959	124.092	33.8328	242.906	59.7073	98.4103	42.1165	-47.9465	18.3972	37.6908	22.7748	79.704	31.7301	50.4688	37.7933	107.348	25.0067	32.2901	133.431	20.4377
50.1608	293.681	-3.77257	-31.4504	72.5038	0.204875	55.2292	81.3472	36.0506	32.3289	27.2282	4.26013	-6.53178	36.6806	-19.7646	53.7026	48.4126	70.8577	-0.861383	105.495	26.4683	-36.8406	1.75828	137.64	-50.6648	53.8888	705.66	114.553	114.246	344.698	78.2768	135.013	18.9331	205.031	44.2547	76.5308	36.0519	-39.5376	22.3949	19.6094	-20.1034	60.7266	58.4178	45.0616	21.2554	123.116	1.72029	12.201	154.678	16.6219
50.2608	245.685	-4.79511	-13.0742	60.7298	-2.72275	74.5149	94.248	26.7502	20.5417	12.6803	12.4892	-16.0771	55.4263	0.280463	48.0809	31.8372	54.0435	-2.09657	51.4545	57.498	0.8354	-19.3904	136.486	-72.3493	52.6176	920.49	129.842	127.954	344.58	60.7962	162.76	57.1409	208.383	71.8858	85.2801	43.6848	-19.6633	46.0971	35.9607	6.0694	88.8694	43.7298	37.6068	7.62606	134.136	5.34444	26.1114	132.79	7.67637
50.3607	216.704	-7.92684	-15.2657	49.9661	8.68231	69.673	87.4392	4.88397	28.9896	33.8189	27.2202	-13.9409	37.5945	27.0034	42.0977	43.6885	48.5497	19.2978	65.0418	50.178	12.9469	29.5145	111.018	-100.016	41.7855	1063.89	109.795	133.496	333.843	99.4229	150.021	10.0532	192.857	51.6812	101.122	40.9307	-4.97991	20.1414	70.2459	-14.7366	82.3966	29.8315	54.5975	9.136	152.312	23.2351	13.4204	121.01	9.02562
50.4606	219.324	-9.22213	-13.1488	40.1258	30.6176	68.4916	109.226	-4.08354	38.9394	32.2987	34.8476	-11.2828	49.0271	12.5108	45.7853	49.8117	42.7495	38.4692	41.1467	12.6741	3.11227	62.0353	109.64	-79.2207	40.7221	1082.46	88.5293	73.044	317.838	124.096	144.348	41.8014	171.53	30.8127	127.61	21.8175	15.2636	31.2026	50.5861	-16.1492	62.1174	26.9114	-3.05672	13.6488	248.828	19.3366	-10.4901	90.0641	11.3678
50.5605	212.235	-16.0734	9.0548	31.1298	45.8742	90.0438	85.6347	15.9373	30.5363	40.2685	43.4646	-7.22186	57.1632	10.1082	82.1804	26.6191	33.4524	20.6288	60.3309	30.7883	-1.49127	3.673	132.471	-54.0633	40.7252	1008.35	124.46	110.519	350.498	92.5631	188.141	23.1738	171.778	43.3964	103.923	51.6114	-28.6335	29.9741	40.3857	19.8223	51.5139	32.2277	51.9418	27.0991	213.962	36.7817	9.27763	117.281	10.3311
50.6605	207.926	-5.38161	14.3903	22.9055	72.0532	108.507	83.0535	53.6062	50.057	52.2376	9.21779	-14.5433	40.9376	18.6545	78.883	25.7762	36.9808	26.5439	44.6738	7.63951	-15.6262	21.4891	129.59	-11.4533	0.960537	952.559	163.559	104.683	317.511	83.9105	125.449	21.8628	175.208	60.3082	107.958	61.126	23.8117	25.1739	50.9182	33.055	63.8836	39.2285	39.3243	16.6474	218.016	60.1085	27.2425	137.137	11.6866
50.7604	190.18	-5.78803	-0.751912	15.3867	59.1153	91.1069	83.0679	33.2252	38.8509	75.7018	9.75837	-10.391	21.7177	0.990091	66.7656	66.2767	26.1773	16.8206	35.3357	-30.4464	-23.3759	33.8595	129.468	-23.3907	14.8659	809.292	131.948	119.083	251.079	110.331	96.9504	21.4231	164.504	47.8333	97.5484	48.4884	31.6292	30.0554	37.789	11.8918	62.4878	34.216	38.0901	20.9097	140.133	63.7971	21.0357	135.677	28.71
50.8603	197.746	-6.24162	-0.368297	8.51289	48.7205	84.9982	83.7433	12.1247	53.0133	92.9355	26.0306	-19.8071	26.8137	-5.60346	56.2213	65.5305	12.7636	6.82039	11.0705	-26.5196	-32.2984	27.1308	136.731	15.9081	8.94082	702.834	133.574	119.013	227.258	122.885	109.628	36.7483	178.293	42.2875	100.645	53.0844	24.2816	59.4675	38.9528	20.1095	19.6604	27.9808	52.6682	45.6467	109.225	60.4448	32.0485	146.368	29.5504
50.9602	139.743	-8.82452	-15.4535	2.22871	34.1044	121.223	83.283	39.3799	33.013	70.8398	30.0074	-6.03619	41.3816	3.24707	38.1402	52.4525	24.3222	49.3615	8.5992	-33.7378	-35.8621	4.04105	125.712	-21.2352	26.1745	648.28	113.891	100.791	240.917	94.9053	59.2484	28.2049	172.799	22.5357	135.163	45.2378	6.17746	38.3972	55.9444	37.0657	14.885	27.6564	35.9239	44.2998	148.149	46.752	13.4017	153.425	40.4853
51.0601	132.605	1.64444	26.9001	-3.51643	48.9959	103.498	84.546	39.2703	25.4809	82.8951	2.29775	3.3575	47.4662	-14.6815	37.1686	79.1029	17.4994	14.127	4.58977	-15.4687	-24.0802	-6.12077	137.929	18.5583	5.93686	599.542	136.59	111.166	302.274	77.712	94.0706	32.7223	202.329	25.7286	134.554	33.0486	8.96012	34.6695	59.334	2.01936	41.0931	35.2254	40.7166	38.3756	83.316	56.2107	14.5023	150.723	40.688
51.1601	157.888	11.42	-12.3831	25.9449	50.5953	113.246	75.8026	32.0762	40.0694	84.9661	8.59451	-2.50462	75.4969	-16.332	38.9233	59.935	21.2384	19.3495	2.02217	-29.2374	-24.2118	-12.5912	115.884	1.26423	5.80395	614.96	113.622	103.324	290.055	148.962	73.3706	44.6398	205.108	44.068	125.055	40.4059	-0.826735	70.8886	46.0531	2.85225	22.8651	43.7006	39.7669	39.7681	96.6131	44.7828	13.7878	121.819	13.8238
51.26	165	7.44324	0.205218	28.5411	75.0144	111.369	104.388	44.7979	55.3821	61.1735	17.7978	3.30515	86.7616	-6.80699	49.8846	51.5227	18.2877	15.763	-9.22364	-35.1016	-7.48189	10.2813	141.498	21.6824	11.1413	554.857	91.1001	91.7232	276.839	145.705	52.1386	3.72294	187.378	49.4153	121.509	59.456	-1.49193	64.7398	53.9841	17.5924	22.2687	18.7333	33.3851	42.5922	97.5107	37.7157	-2.2701	138.648	29.699
51.3599	157.693	-5.18096	-7.6227	20.453	66.7796	82.6747	97.8666	37.4059	71.7094	57.6621	14.9664	-6.36994	92.3856	-3.0988	38.4913	63.1847	10.9759	-4.64962	3.71925	-42.2876	-29.7979	-12.5898	130.869	-5.22209	-17.6868	551.929	80.8144	121.214	307.167	146.195	51.291	3.94367	211.914	66.3803	118.867	62.4718	-31.6898	76.587	56.6772	61.8129	4.7367	43.6444	45.3105	29.8906	99.7353	65.2779	-2.07229	131.624	49.2984
51.4598	163.614	-2.32286	1.88256	13.0662	77.6272	104.11	98.7669	38.7347	56.4713	71.7934	-10.3671	11.3428	65.7829	-11.4289	32.0342	46.1321	4.32815	12.4579	-0.11248	-39.6335	-61.6582	11.0445	110.276	29.0808	3.22934	506.84	101.132	134.021	271.3	145.979	68.3049	13.7308	200.042	36.3169	117.351	29.0798	-15.5298	79.5849	43.9798	20.5446	5.08614	44.8158	61.9365	37.7912	76.0455	71.6871	-4.72719	165.988	14.6349
51.5598	115.587	-17.4204	-8.44609	6.31975	46.5005	91.8047	82.6114	4.88974	67.6542	79.5175	0.358004	-0.177807	54.9737	-13.6579	37.9606	71.2909	1.3572	6.09216	9.33848	-20.463	-34.0807	18.8036	139.907	14.6973	5.57944	496.792	112.492	103.728	283.328	135.604	44.7688	9.12005	208.943	38.6497	137.315	48.5986	15.8088	60.6766	53.7959	19.5908	40.7928	17.5908	25.0693	13.7767	129.569	39.333	31.9959	129.307	41.8423
51.6597	120.361	-2.29828	-11.4529	0.158222	76.6432	106.879	99.409	-4.83444	59.0724	55.267	-17.7834	11.8644	40.9755	-7.20099	34.4904	55.3091	14.5104	-4.22781	17.9975	-53.3775	-1.82644	35.204	126.861	15.8788	-6.29567	444.802	142.921	99.0851	259.608	140.346	43.5282	35.415	203.092	39.3943	126.772	60.2672	32.0014	50.543	65.5565	38.2293	5.51442	24.1341	36.354	34.7715	134.386	35.5216	4.95335	125.949	18.7514
51.7596	99.4023	-8.95315	9.47185	-5.46915	61.4246	103.287	88.7579	60.8544	27.8375	67.3243	16.7846	5.23596	37.7362	-14.6368	26.7883	39.0873	-2.90015	-18.9876	34.6864	-31.963	-9.35583	20.0656	159.411	24.2787	11.0635	436.735	115.891	100.467	217.123	128.586	43.7771	11.6617	155.335	43.1617	127.569	37.0294	12.793	47.8309	39.9169	57.2558	25.3066	37.9244	30.7842	32.8523	149.904	55.0059	44.9082	109.041	24.9893
51.8595	97.7375	2.48564	9.60056	9.76209	48.7806	97.9786	95.6314	48.7412	26.9186	61.3727	28.5444	-4.10102	47.0633	-11.0887	23.5038	40.2838	20.8927	-1.99497	-3.95402	-15.4085	0.459201	8.20989	146.097	18.6221	6.27954	400.622	129.337	148.587	219.35	132.647	53.302	24.0337	178.479	41.8566	160.074	67.1156	41.0154	58.0717	32.3728	39.4815	-24.0286	24.7184	44.3052	51.8305	147.025	44.009	-14.7361	120.592	39.318
51.9594	114.694	-10.204	-5.26651	3.27923	59.3562	101.792	86.9767	31.4759	43.0604	49.3936	23.7639	-0.858637	38.6007	-10.9416	43.1324	42.5841	7.30589	-2.92079	11.2904	-43.8546	-19.7576	-2.44319	118.133	12.0497	3.65298	379.284	101.429	134.837	203.363	119.068	69.8365	27.3742	204.405	42.0636	154.958	60.5093	14.6163	61.2936	65.3484	42.8693	1.97939	29.4216	39.8031	49.7279	130.485	38.2257	13.093	141.11	40.5958
52.0594	92.1128	-5.49087	-17.9264	-2.63965	43.1557	94.1235	103.299	26.6014	65.4641	74.3201	30.1637	-5.80579	42.7849	-4.67644	15.879	35.9588	4.6293	-6.39541	36.6633	-79.0687	-30.6421	14.3328	131.547	17.4619	-7.20737	376.1	121.962	118.371	180.017	127.967	54.4683	33.2945	188.423	57.6919	137.121	41.9036	5.3434	54.8264	41.2258	42.6988	-6.48099	23.1483	26.7505	48.1513	155.815	32.8143	16.1583	110.125	66.0129
52.1593	74.9697	-4.98239	-6.95899	-8.04361	36.6498	54.6772	111.23	34.9405	49.3691	80.1493	24.3502	-5.37873	35.2951	-31.7438	34.5369	42.1361	29.0096	8.15912	26.3599	-37.1957	-5.11972	15.7005	145.217	29.2927	8.37234	348.524	95.3322	106.173	193.625	109.293	71.0567	43.6471	192.64	37.0914	144.243	54.0667	-8.17454	52.4245	66.2541	27.4994	-33.2042	35.77	42.1574	58.5754	120.403	50.8652	2.98151	147.744	18.6844
52.2592	68.7589	-12.3649	-1.53975	-12.9775	49.1187	69.2488	79.7683	63.5384	52.3534	87.9298	35.11	-1.26027	12.9179	-11.9398	41.0702	42.7149	45.3191	18.6399	5.07946	-28.9865	-15.7249	21.7322	151.923	28.7921	20.8072	330.038	130.942	107.855	163.498	127.49	65.8171	20.3067	179.783	37.1381	141.293	13.6408	46.0884	33.132	34.5136	36.4448	32.4187	15.5226	51.8982	89.0391	108.483	37.8029	12.11	143.227	25.2802
52.3591	79.9988	-6.47935	9.33154	-17.4821	49.4333	84.5204	76.7298	59.1478	57.1219	76.9383	26.377	1.83428	36.4057	-3.01333	16.5311	37.9957	11.5931	-16.447	23.7926	-19.4764	-30.5967	-5.23921	148.111	28.5623	12.1806	298.802	124.461	108.401	150.4	117.195	87.2096	19.9366	174.528	34.0838	123.94	34.5984	80.4823	62.628	25.4952	34.3459	-13.6369	5.33282	36.0235	54.492	145.187	60.4533	18.8388	165.601	-4.31376
52.459	96.8301	-5.60946	55.8315	-21.5949	84.2583	97.5496	97.9343	76.262	66.7612	68.2919	37.8323	7.93898	37.5006	-15.708	22.5121	64.7881	12.363	-10.547	21.8347	-23.4202	-30.4192	4.91063	141.358	35.8961	-12.2829	277.375	85.4394	64.3687	191.942	125.996	72.5365	8.40836	145.693	55.1959	157.869	41.9682	14.9231	61.6273	25.6137	48.4952	-22.3628	56.9409	13.7916	81.2896	126.626	41.884	40.8834	148.044	25.8702
52.559	65.1824	10.1392	0.715525	34.7201	53.981	83.7471	68.5907	35.0909	65.3522	70.4801	77.897	-12.6014	33.1925	-24.2079	13.3031	63.0314	-7.26605	32.3182	11.3147	-11.556	-28.3343	8.14249	130.138	20.7934	-2.17986	264.106	95.9898	111.108	172.496	113.002	73.8464	49.4815	154.479	46.9038	123.666	33.5331	20.3927	38.756	24.7612	42.4627	-19.7161	37.5323	58.7971	67.4265	93.0993	26.8021	52.2494	142.933	13.1615
52.6589	56.459	9.43191	-4.66071	29.7037	60.9019	91.6854	72.018	60.1604	80.2861	60.3821	103.189	-4.54438	50.7457	0.256016	32.3568	61.0129	3.36998	32.4488	12.927	-29.7712	-29.3663	20.2953	128.002	7.54	22.7563	242.722	120.629	59.1074	165.011	83.0067	80.8091	2.31466	164.375	52.621	116.197	80.4745	55.711	34.0364	38.3421	65.35	-9.76408	52.2553	27.9753	53.4672	86.1451	59.233	32.3345	146.763	20.3037
52.7588	46.724	-12.3582	-21.0989	30.6985	43.0209	81.3129	62.0247	67.3625	48.3128	60.2263	86.405	2.51987	40.9556	-12.0715	3.22882	76.9715	7.84576	43.6514	4.63336	-10.7924	-37.4284	27.8479	142.545	20.699	-3.3002	232.28	172.144	81.8534	141.566	96.4433	105.614	6.59029	157.666	33.3359	130.559	61.1648	68.9885	13.6266	18.6281	38.7933	5.98425	69.4518	32.9227	34.7576	52.2943	96.7113	91.396	167.814	-11.1947
52.8587	42.7927	-22.0324	-0.737402	47.9477	34.6034	98.4743	72.3575	57.6878	61.6497	120.838	103.555	-2.9782	31.771	-2.676	-16.2728	69.0357	-15.1335	49.0313	7.47975	-26.1205	-15.6875	-2.32455	137.638	11.599	-8.93638	181.925	163.814	88.4972	137.388	59.6092	82.3342	48.3169	190.222	62.3692	114.844	89.72	41.3214	13.7084	17.1747	48.8226	-30.7541	44.0198	54.1273	75.7954	12.6121	91.9367	81.4657	172.788	4.40787
52.9587	16.0649	0.0511278	-8.58882	38.2537	30.9362	76.5544	77.1009	68.9403	80.2785	224.095	103.711	-1.42749	7.24059	6.91574	30.6691	80.3379	0.456512	37.5675	-0.906771	-60.9507	-24.0659	19.5405	132.038	-13.2933	-16.4076	191.739	150.704	64.424	119.365	134.072	103.817	30.9703	174.407	43.7108	122.211	65.9834	64.9512	45.473	50.5169	15.5747	21.6525	44.7401	34.8025	74.5062	25.6218	83.5591	74.0756	147.506	-12.7775
53.0586	18.7225	7.93614	4.48322	29.3937	52.0088	95.6452	89.1186	54.0444	85.1562	326.788	71.8751	0.182796	1.95755	9.87621	13.1849	68.5634	19.5102	38.5139	14.2113	-52.5356	-23.9039	13.8179	125.729	16.2876	-4.10193	217.845	131.663	67.6892	135.994	118.032	112.379	34.6567	167.78	50.0162	117.148	86.4319	39.7253	24.9293	60.3502	35.9072	-4.93926	27.953	42.8151	106.704	56.6381	82.4251	56.4494	142.495	-1.59366
53.1585	24.6946	-9.79522	40.8192	43.0848	53.7875	83.1962	84.5505	50.7975	87.7507	362.423	69.561	-2.96163	5.644	-2.54529	22.6237	68.8322	34.1262	43.1232	23.5432	-26.327	-55.2112	12.1676	151.662	-0.834269	-12.2006	205.456	109.985	52.7742	125.333	106.589	136.28	26.737	191.844	65.5645	128.79	49.0633	32.2797	41.6462	41.5286	48.5016	-26.5161	33.1831	22.2996	73.6028	25.8654	99.0438	49.2649	133.458	7.01488
53.2584	16.5178	13.9497	16.5654	73.7584	44.4627	72.5079	54.3909	44.7308	79.2911	328.371	49.3305	-15.1264	4.21705	-2.77004	25.1732	53.8782	-5.47212	13.9751	-3.14135	-15.8854	-18.9911	-15.4059	144.14	2.96346	-5.68485	179.94	137.264	60.4153	121.036	92.349	125.486	43.6869	213.577	40.1332	122.676	51.9234	57.8362	30.6406	60.8222	35.7808	-16.4804	73.6506	27.6299	92.5914	26.2159	80.2891	53.5685	133.901	2.10381
53.3583	19.4073	-0.741756	-2.69272	90.7955	57.9433	62.6947	96.9925	19.3256	57.4588	280.944	45.7414	-13.6946	17.1731	-24.9613	-0.90491	72.7249	-1.5345	-9.56408	16.7093	-12.4614	-54.7014	-5.03739	148.917	4.22337	17.5115	177.264	102.344	18.7571	101.671	148.702	137.309	5.79603	193.803	40.3651	112.661	50.4343	45.4565	44.4169	51.2017	1.87214	-1.69437	57.2386	2.42554	65.203	43.4481	75.9434	34.283	136.904	1.24715
53.4583	18.0945	4.8489	7.03005	77.4331	59.828	88.1431	97.1573	16.2979	81.94	251.742	59.5575	-5.61215	9.06876	-10.7599	-2.43031	78.2641	-2.21888	-15.8348	9.80556	-56.983	-25.2286	5.17564	151.512	25.8027	13.115	219.693	131.484	36.6088	91.1548	110.997	108.027	23.8307	179.874	66.4129	115.491	65.0095	82.639	14.4543	66.713	29.7202	7.56558	51.4121	25.7586	53.9929	28.6251	81.0473	31.5151	186.522	18.7062
53.5582	1.27489	-2.67015	-1.15451	65.2188	53.3493	97.383	96.1969	43.9473	71.4003	222.385	17.3874	-2.39403	7.57205	4.63686	0.105035	64.1891	7.7115	-10.7883	12.0422	-13.386	-21.9597	-0.489696	128.455	-2.61157	-10.4578	187.252	112.033	53.801	91.1195	105.394	119.861	-6.66272	173.452	46.7488	127.928	73.1904	49.6499	7.31052	42.2538	73.2452	25.9168	61.1726	20.4664	37.6449	0.120844	87.3822	91.921	181.041	-14.2164
53.6581	9.13677	-9.01717	-10.3868	54.054	78.5316	91.9686	73.1999	64.4247	65.6702	190.812	18.7395	-2.63149	4.31705	-9.56212	3.45836	60.4468	-7.81007	-1.01372	3.07118	-10.6319	-22.5581	6.9256	155.096	35.8029	-2.13097	196.121	104.355	29.6245	92.8399	84.1327	114.375	1.61478	176.016	58.8562	108.813	66.9956	24.0519	9.96253	44.8354	49.807	14.8277	40.202	13.7155	66.5166	31.932	72.7824	32.8339	168.945	6.79649
53.758	23.9427	-6.30908	10.6853	68.1884	75.7596	54.7262	107.644	38.7858	57.8139	208.189	16.2457	-4.98912	12.704	-33.1871	16.6206	68.45	-1.64813	-5.30476	21.2582	6.68701	-19.6094	34.8388	132.212	36.4496	11.172	150.909	154.763	54.047	76.9043	108.095	126.014	6.71976	167.672	23.7384	105.154	83.7555	56.8491	19.6036	45.3202	49.8426	10.1936	40.838	19.1329	80.2646	14.001	96.8036	49.5255	162.455	-26.6726
53.858	14.4555	8.7274	28.0975	56.7223	63.2444	82.2602	99.2549	13.4125	41.9163	153.537	15.7281	10.4784	16.3338	8.83457	27.8586	79.4061	7.97581	-5.10274	10.5129	45.3287	-25.1716	14.0645	115.294	31.7912	-1.54248	146.152	152.144	31.1392	75.3694	104.33	123.886	65.7377	203.794	28.6492	130.02	54.8113	17.5098	13.6057	67.0595	34.9013	21.3722	32.6072	10.6584	77.7637	5.32165	80.0153	32.8428	159.899	-11.6235
53.9579	25.354	1.92533	7.02951	46.2453	56.1831	55.1838	84.9783	46.5395	82.2081	141.788	2.83913	19.0182	20.9928	4.61425	-10.1229	61.9322	10.1881	-1.88746	0.291003	29.4939	-26.058	25.689	140.206	49.4254	3.5528	190.799	169.63	70.3899	59.7677	101.368	96.4452	7.76701	178.876	22.0425	88.2926	53.8599	92.9838	30.7752	57.097	24.0917	-24.7907	55.1197	36.7514	56.3509	36.5392	50.7339	67.9432	186.594	-0.127609
54.0578	35.3057	-23.4122	-4.56109	36.6721	79.4416	62.7408	100.671	41.7041	56.4654	148.916	17.3772	1.40887	25.2202	-18.1913	4.10095	73.2174	0.0997141	5.83082	-29.0358	-11.8808	-32.5413	18.8878	106.91	39.7583	-22.0706	149.069	147.321	72.7233	71.6195	134.992	127.215	-12.3545	186.296	30.7317	102.05	63.2255	65.1455	33.434	38.5581	50.0727	9.40555	59.1673	37.0504	52.5432	16.5863	71.9198	50.3745	148.73	-15.9627
54.1577	46.7053	-10.2943	-7.13663	27.9247	60.0735	85.3453	95.7209	23.6632	47.5804	155.792	15.6795	-4.14941	16.0698	-11.8285	-1.6219	61.8163	21.0186	6.65496	-17.8284	6.412	-36.875	33.7254	117.237	35.8262	-4.0819	158.364	123.029	81.3198	66.6128	137.423	120.166	7.85931	169.21	35.9519	89.1453	75.6629	28.532	46.1853	44.633	48.3069	-12.5514	48.0919	30.128	44.3541	33.0109	83.4554	37.9572	139.783	-21.8062
54.2576	38.0262	-2.88656	5.44683	56.7776	67.8871	75.7495	81.1594	34.6063	40.6608	126.072	-12.2655	11.8987	-10.6993	9.9883	-1.1484	50.3722	5.14559	-17.8421	-24.4753	-0.917707	37.6313	21.3637	93.0066	18.5394	-11.0164	144.7	132.697	85.9047	61.2914	133.42	126.668	16.9675	179.027	20.9474	111.259	61.7084	38.4035	20.2027	41.3859	44.9725	-32.4474	61.1333	33.6549	38.3255	21.6549	85.299	39.1321	188.976	-40.1835
54.3576	29.8777	-0.67355	3.05894	49.6133	57.0254	82.5051	90.6674	52.6285	33.9924	99.6501	25.4265	5.07733	28.4542	8.02299	13.7955	38.8747	-3.19199	-0.103108	-26.165	7.60142	13.991	26.6742	120.903	25.4305	-25.8037	124.311	205.224	176.78	61.0068	140.107	119.039	26.8556	159.363	2.61006	102.457	87.7339	-30.1042	11.9759	44.2621	60.7264	-41.8151	42.2944	42.2015	60.6564	53.0328	95.3151	75.4866	207.709	-34.8404
54.4575	15.6433	-11.1065	-1.19925	87.341	34.6626	85.0433	102.597	53.3972	58.3831	133.526	47.2575	12.1478	22.086	-3.70958	21.7535	46.9952	-8.00827	-17.0783	1.01322	26.0281	-21.2774	-16.2424	131.411	-3.12156	7.16233	100.673	266.363	190.084	97.0785	88.8009	113.844	7.99482	163.943	38.4518	131.457	53.8919	1.56973	12.8251	59.5857	52.3755	-5.69064	66.2581	73.8326	72.3988	-3.97388	84.0607	81.8954	223.56	-29.9683
54.5574	36.5739	-1.64908	-5.50134	120.588	52.6173	87.4763	91.0049	47.7138	69.2211	130.097	-6.15704	18.3279	14.7538	-5.92306	26.3783	38.4641	-32.9661	-31.2811	-40.8349	38.9301	1.08613	-33.0762	123.156	10.8008	20.598	110.771	246.772	143.622	92.5163	100.683	117.761	16.4547	203.061	5.43264	97.0271	54.3151	-15.3969	35.0689	56.3726	68.0094	-27.9297	58.0215	38.7081	47.1856	-20.2148	80.2455	60.9984	208.361	-46.1286
54.6573	27.9422	-9.0071	-10.4551	104.707	66.3855	68.6771	95.7905	45.3688	48.2651	123.252	-23.777	8.31431	19.1498	-27.8964	31.406	42.748	3.5423	-8.88693	-9.92762	-4.50307	-15.5702	-10.9698	157.051	19.0512	14.2412	130.778	212.508	106.704	112.47	96.0362	141.703	-0.631988	195.719	30.5614	119.908	68.8869	-8.98352	24.7782	30.6535	65.5921	-36.648	54.1539	23.1147	49.1507	8.20146	88.5985	27.124	164.843	-12.3404
54.7573	45.3075	-1.92828	25.5276	90.1865	80.3654	92.4179	77.0615	31.9818	57.366	106.337	2.03367	20.5003	-1.74082	-11.1628	23.6344	40.1337	0.971701	3.24626	1.00596	15.5929	-6.7636	-22.5028	139.961	46.9071	29.9542	128.975	259.986	168.537	155.772	87.7265	140.091	-9.58698	162.029	31.2353	122.26	50.0491	18.4542	33.3449	-5.42273	46.408	-7.26205	48.6465	61.3682	20.8128	-17.9173	73.8982	80.158	210.414	-42.5626
54.8572	1.79929	-0.612328	83.3783	76.9106	38.3017	108.071	98.689	-0.677422	37.6298	104.975	5.71303	24.6756	-1.10272	-28.191	45.9802	77.9389	12.3589	10.4335	49.5241	-29.5818	-56.3072	8.22296	140.332	13.6953	21.6191	157.82	295.622	279.914	142.601	93.2049	132.918	12.9296	170.024	3.68571	104.915	60.8034	11.5885	19.0206	43.5368	42.9217	-28.3152	29.4552	82.9725	27.4602	11.9578	48.5415	82.4247	206.595	-53.9064
54.9571	-21.5843	41.3475	50.1174	64.7725	5.99579	112.263	103.897	0.0503551	33.3188	83.5483	-39.2138	1.18004	30.8479	-6.89403	7.59187	79.1239	30.4834	36.6719	31.4136	40.7226	10.7247	-23.9057	96.9183	-6.76631	9.50835	139.02	255.102	237.425	158.476	168.947	78.0979	19.1559	172.704	25.3743	122.38	39.0296	-27.7742	70.2017	40.275	35.9182	-15.7601	8.54511	143.518	57.0211	196.255	20.5046	123.542	143.173	57.2749
55.057	1.84769	50.5778	43.2158	67.2023	23.6082	86.6037	99.4037	8.86586	85.7736	78.3488	-5.59159	-4.09867	46.9491	37.4573	29.4558	80.1273	29.7881	39.2072	11.3636	84.1923	-13.4543	-21.4153	79.4428	17.5207	12.2687	132.695	248.976	220.218	162.178	194.332	48.0489	16.698	150.218	29.1656	144.647	28.1283	-13.4827	113.877	62.1339	5.94941	-29.4517	21.2435	153.908	29.8311	173.939	11.4098	109.071	120.906	60.7597
55.1569	2.87225	45.9551	17.3179	55.8676	10.7125	101.927	99.4063	32.5452	119.806	41.9044	9.30352	-9.67017	51.5952	120.114	87.7216	48.437	21.0999	22.9595	8.62688	69.6198	13.8893	-20.9349	61.2456	-12.9587	21.6461	130.407	196.983	172.908	136.475	209.854	39.849	35.6647	138.622	27.6492	145.189	45.9009	-67.34	158.142	62.5031	11.3007	-10.0165	-15.9087	142.991	57.684	215.553	17.2416	125.272	109.948	40.0487
55.2569	-0.208856	33.0119	15.6162	59.5428	29.6857	100.607	84.6762	1.76825	137.455	30.7796	-12.1127	5.70937	33.3722	161.032	90.3728	46.8535	8.23252	32.9247	5.99959	43.4705	25.7636	-1.88539	69.6213	-11.7102	16.6645	150.865	210.812	177.022	148.224	200.321	59.7265	2.09698	126.546	34.4632	148.2	18.9893	-29.959	180.724	50.4699	19.3902	-0.287022	-1.11153	177.73	31.6141	221.512	40.3097	115.032	93.7458	26.5601
55.3568	-0.598462	29.2977	48.286	72.2651	33.6195	91.239	73.7913	30.902	147.081	28.6865	-10.8251	3.41925	36.9553	183.081	91.9607	52.8327	-2.82841	15.5728	5.9216	61.776	-3.80855	-12.4832	53.3924	-9.53357	-9.1083	203.142	223.518	179.815	204.666	150.077	95.7187	42.9637	152.833	55.5699	142.874	25.2125	-24.2105	138.646	65.5087	16.556	-9.08235	20.755	217.672	6.30365	193.149	3.65427	103.908	141.831	57.7261
55.4567	42.0089	37.7487	46.8822	60.4264	28.7739	77.1547	94.3685	16.2322	136.718	11.0729	-13.1406	9.98591	38.3155	152.365	85.0884	56.3665	35.0783	42.7488	-11.582	55.322	14.54	3.84654	61.8756	-17.271	15.0275	179.828	204.555	150.525	158.152	129.523	64.8112	39.9396	120.985	40.2278	130.347	4.79003	4.34473	131.697	25.6541	-11.5412	-43.9679	2.58223	198.64	30.8656	170.957	4.02328	103.632	133.812	65.3469
55.5566	24.9314	27.8025	17.5929	49.6108	25.8184	74.3432	118.384	17.3752	123.291	47.3999	-3.48534	11.2539	30.8227	127.146	90.663	47.0184	24.4028	26.8102	-28.6745	59.4053	3.54338	0.634255	51.7486	15.1376	42.3784	202.424	157.152	119.522	152.921	125.519	71.5574	42.6959	128.207	50.494	98.6372	-0.699819	-31.2379	116.729	51.3754	-3.40086	-16.8696	2.38713	170.489	63.7814	243.697	-37.8406	136.551	94.9988	77.4224
55.6566	57.6425	21.3276	11.9832	39.7298	61.244	91.7984	137.375	29.7751	78.9259	24.007	-16.2272	16.4859	12.2552	138.858	66.5936	24.237	10.4335	-7.89664	-8.61208	41.1931	3.50497	-17.5613	61.4488	68.7208	27.4165	229.271	135.387	123.963	154.931	113.79	70.0289	50.1759	134.607	46.1647	119.273	6.66562	-2.43001	92.8342	94.8669	10.1642	-42.5742	14.7875	204.108	54.662	215.115	-22.4625	117.476	72.6601	86.1051
55.7565	23.9772	28.9048	2.04388	30.7028	28.6349	92.6786	124.073	31.2938	97.1195	38.1275	-28.0137	4.22446	6.38171	139.41	106.544	29.816	9.86579	3.64225	4.09796	69.258	-2.96136	23.054	53.4706	18.6977	29.8125	204.023	152.655	118.85	133.462	118.667	56.2734	31.7921	120.475	35.2601	118.279	30.0512	4.81932	71.2787	47.392	-1.24312	-15.1806	-10.8361	202.832	64.7009	203.455	-30.4329	109.014	50.7202	89.6404
55.8564	43.5768	13.5289	28.3988	22.4557	29.2161	95.5979	146.902	9.89819	109.615	8.87721	-0.388754	-0.507122	-0.590906	179.002	67.9843	44.935	-5.33481	1.14728	25.729	68.1933	15.5321	0.304287	46.8139	38.4755	43.1754	201.583	145.198	124.895	176.016	138.856	59.821	19.615	120.969	31.2548	107.826	24.4421	-0.926278	77.649	20.1618	6.48793	-11.7903	-10.2476	176.216	73.394	185.165	-13.4095	122.97	23.867	82.9138
55.9563	38.6463	15.0301	38.9716	14.9213	26.812	112.689	143.286	35.9078	114.833	4.93804	-3.2204	11.3358	-28.1505	188.683	80.0229	39.6491	26.5149	-3.83277	115.403	44.7459	47.69	16.0193	62.2865	47.9424	41.7401	222.735	164.389	89.9859	191.322	111.562	126.826	12.5514	125.932	61.5611	133.914	28.7171	27.5106	140.639	35.0237	8.2784	7.43658	-3.27765	179.73	59.6704	168.776	-11.8976	60.7929	71.8238	82.4673
56.0562	23.1202	7.70067	25.5095	8.03781	19.5871	101.684	152.769	16.8473	165.63	36.3602	-16.173	-13.3504	32.3411	227.142	86.0893	64.6602	16.522	4.21468	211.489	17.4102	8.79103	2.65548	53.5071	32.556	26.4133	204.093	164.744	111.049	174.308	127.931	115.511	33.914	112.719	51.3399	144.676	41.4614	20.5491	113.258	40.3419	10.8579	-8.72063	23.885	192.962	49.2446	222.421	-35.6967	86.2498	43.4899	77.1646
56.1562	31.4933	34.1989	5.53559	1.74911	11.0323	70.0661	151.717	36.6503	228.972	10.2209	-1.11579	-16.0768	-1.81879	208.477	96.087	48.8564	50.7955	-8.10406	177.128	5.69946	-9.73485	3.56414	33.2539	63.194	24.8827	179.377	125.813	90.9615	187.446	117.976	113.348	46.6379	126.923	45.3391	121.494	26.1879	-19.2779	73.7273	50.0478	-11.3857	-24.9843	-17.2632	203.677	63.3614	258.664	-42.5414	88.803	27.2498	101.223
56.2561	31.5143	26.9784	-30.2068	-3.99626	1.88836	71.3983	166.331	24.6083	248.292	7.65323	-7.09625	-12.4766	8.54697	249.441	105.607	44.4215	47.9195	21.6341	137.023	57.4626	-2.53694	-17.7292	38.1693	48.1112	33.3441	215.293	114.765	87.9369	144.342	140.362	81.6797	38.0058	136.408	78.0986	140.836	21.0966	-18.3061	115.512	72.04	42.1346	2.2151	-9.83118	192.851	60.7525	238.765	-27.689	65.6973	40.8027	60.847
56.356	32.1175	25.5718	-15.2836	-9.24526	31.1909	48.9963	162.513	39.7926	292.976	0.491512	3.29763	-3.36947	11.5581	327.737	75.9533	57.541	49.7942	8.75607	79.9268	38.7562	-5.75819	-0.669445	17.8828	49.9711	30.2297	208.231	140.01	111.875	130.739	143.382	82.4174	44.4741	141.694	33.035	129.018	24.5126	19.6146	99.4175	62.6077	33.7651	-17.1082	-27.9614	175.192	51.8635	218.887	-25.6029	68.9524	28.856	62.8044
56.4559	24.1053	16.6499	-11.1224	-14.0408	8.21798	65.3971	161.491	9.21402	299.565	6.05073	24.2824	-1.65652	18.289	372.988	82.5089	56.847	63.8845	14.3896	86.2928	48.5298	0.780535	-8.151	31.7822	52.0068	37.0198	198.255	131.566	94.7634	130.923	105.912	89	30.0885	163.83	51.5862	139.48	32.8034	17.1365	107.375	77.9354	-1.98356	3.12931	-4.30188	210.252	56.7771	215.039	-22.7023	44.9311	20.446	66.2084
56.5559	7.18819	6.76322	-1.18087	-18.422	-1.34946	71.9767	149.733	18.3177	341.125	-16.1428	14.9531	-7.33723	6.44305	396.13	79.9452	68.8346	43.7794	19.0084	78.6316	35.5928	-6.7664	6.30108	24.9179	40.8036	67.5166	181.463	129.304	110.433	136.962	147.216	88.0473	25.3128	164.759	68.1205	143.778	17.5339	13.5468	95.881	76.423	41.1644	8.97721	-17.5911	192.962	46.1946	226.101	-12.5583	55.7732	24.0817	59.8391
56.6558	7.91771	26.3085	4.87181	-22.4248	-4.26602	62.6312	138.46	31.6905	347.886	-9.25986	29.2807	-8.0317	-16.2641	426.743	83.0673	47.6639	38.693	12.7082	61.9715	15.1695	-27.5109	-18.1246	45.0336	49.898	58.7217	194.565	97.0579	127.733	142.315	117.581	109.567	23.5977	178.415	48.3838	128.415	-13.7029	14.3605	82.07	42.591	-14.0379	-30.2409	-16.8097	187.83	73.664	236.041	-25.6859	32.0061	26.4458	67.4026
56.7557	3.01389	27.6606	25.8487	-26.0818	-11.318	44.0444	163.165	25.9685	376.907	-16.5912	-11.0071	-11.2808	-24.5415	418.456	63.2959	49.671	42.8748	30.995	36.9669	40.2541	-25.565	-3.24513	39.2859	51.1295	39.6932	174.005	90.8953	96.7601	147.064	122.083	105.423	80.069	165.91	52.663	152.096	2.3919	3.52073	84.2883	59.8057	4.35521	-10.6389	-3.35532	153.845	54.4819	221.258	-16.5122	41.7983	21.092	73.5062
56.8556	-21.2849	14.2844	-2.78354	-29.4229	-13.0694	19.8641	147.822	24.1063	331.087	15.7868	5.72516	-5.27017	4.33577	358.956	70.3792	63.844	57.3169	23.2365	20.4528	44.9994	-1.37375	-1.00728	46.0596	44.4091	58.0631	135.767	115.86	111.518	136.123	124.025	70.5104	41.6589	130.405	45.5302	136.385	-8.63277	21.2596	89.616	35.7698	21.7663	23.0401	-30.7694	173.063	78.0056	188.428	-37.7745	22.7998	47.4179	43.9352
56.9555	-4.72848	23.1804	-0.712517	-32.4754	2.06522	42.8014	162.24	-1.20422	290.903	20.5085	-3.99406	-0.744969	-2.55778	353.45	50.4387	49.7908	34.7996	18.3104	49.2702	69.4125	26.1579	-11.1707	52.7729	37.1239	25.7294	142.118	127.158	110.228	116.514	114.306	91.0398	34.3027	126.97	28.5263	105.302	16.9709	-3.34366	73.1602	65.2537	15.088	-20.0055	-4.59479	169.545	76.4982	190.446	-1.13439	29.734	84.4987	60.9945
57.0555	-3.75917	-1.50657	-6.04018	-35.2643	-8.74545	45.1746	139.048	21.4744	298.878	20.9003	-26.8637	1.27456	-2.75651	317.986	101.957	36.1987	32.3584	14.7373	90.9861	26.0703	-29.3486	23.6141	46.119	14.8278	11.946	174.045	140.329	76.0954	149.909	107.901	72.4974	48.4189	133.696	60.8254	135.179	19.2296	-2.26993	92.0712	74.1574	-4.33178	-7.58512	0.148521	118.069	57.9923	170.695	2.1541	26.1771	101.535	36.6803
57.1554	-11.071	-2.25652	15.5647	-37.8122	-14.8563	70.8571	119.96	35.1175	307.889	26.3989	0.929788	-0.629478	-24.8764	266.083	103.162	20.7452	38.5484	22.9839	70.1113	6.57639	-22.1901	-12.5076	71.9205	26.1594	12.9084	188.762	155.238	131.294	131.534	78.5517	98.6723	13.742	177.637	67.5016	94.6029	29.9564	-10.3307	46.53	65.2513	25.9054	-45.1204	2.85427	133.873	50.1033	154.604	-17.3712	28.134	132.897	35.28
57.2553	10.0404	1.04651	5.16247	-40.1402	23.4376	83.4826	138.478	60.7944	314.456	28.5671	8.70047	-6.38426	-13.2718	252.519	90.2697	30.9383	29.6978	15.8555	59.9213	1.92005	-29.2205	-6.3324	101.134	31.1729	17.3326	166.383	169.944	119.808	135.384	105.844	168.877	20.5162	168.432	30.5803	94.0969	33.224	-6.18691	41.3015	46.3197	22.8097	-47.3397	0.198071	130.498	79.1322	137.379	35.3535	41.4249	134.572	3.5615
57.3552	-2.89711	-20.8561	7.69027	-42.267	6.2482	67.7561	121.892	43.8062	290.114	30.0335	8.26812	0.872317	10.2991	227.792	99.7225	35.4667	21.1367	7.93047	34.9486	6.99032	-32.9105	-11.2882	94.8474	12.4422	31.4115	152.02	158.083	77.33	178.603	126.854	161.732	32.0195	151.871	67.5885	91.0482	7.14363	-22.4853	22.265	37.973	66.9521	-18.36	22.9344	81.1838	37.1682	120.302	7.0212	26.8725	102.035	64.0822
57.4551	-1.78806	-9.82272	6.86112	-44.2102	12.4657	67.4956	123.56	25.7139	261.655	30.732	-1.55466	-14.3984	-1.8181	213.9	81.749	45.9143	28.3718	27.9636	27.4006	-20.4233	-22.2447	-9.00168	65.4249	25.1652	1.48975	141.298	246.55	134.562	192.307	110.26	151.686	25.1285	147.337	68.1078	125.927	22.2476	-42.9402	23.0969	34.4665	25.9723	-2.65381	-6.09808	129.092	55.7477	120.125	24.419	96.2856	126.788	49.5993
57.5551	-15.9692	-13.9998	3.93003	-45.9856	8.06189	75.4981	117.274	42.0722	246.164	51.047	-10.8002	-7.49127	23.4832	185.121	57.4193	41.7844	11.805	33.5759	58.6802	-19.3128	-27.5505	-16.959	94.0964	2.46868	8.6401	131.008	319.221	246.282	206.337	119.546	155.48	84.0705	146.183	44.8714	104.859	30.4358	-104.247	39.7364	31.7628	33.0099	-61.6459	3.36969	133.107	23.617	107.916	16.4241	139.154	185.059	14.8483
57.655	-6.67217	-8.32152	-16.5934	-47.6077	47.005	71.9356	108.941	36.0442	218.802	44.5823	-17.3118	-7.97915	28.4097	166.348	35.8683	43.01	18.7182	21.1478	-0.200813	-4.39631	-37.8766	-2.35124	70.4681	17.0185	7.22352	115.325	372.62	378.061	226.841	96.8701	148.725	28.9109	131.544	39.3215	115.149	58.0176	-93.9964	35.847	28.3934	17.5736	-11.6157	-20.2412	136.046	1.48656	113.275	16.4726	162.741	217.297	11.4045
57.7549	6.43298	14.4742	-7.26594	-49.0897	43.3285	66.4515	107.92	11.8316	204.462	51.5692	13.8387	2.94796	40.4788	139.676	47.6375	56.1582	22.5969	25.5143	10.1686	34.2042	-27.4859	-1.3241	71.3922	19.8763	-3.06594	117.23	475.782	442.887	206.56	96.4216	114.765	15.4701	132.985	18.5835	127.011	35.8351	-112.705	18.9104	31.6665	17.5999	0.973457	-32.6883	213.793	-7.2284	124.212	12.6946	202.183	253.173	34.3483
57.8548	-24.6389	-7.47597	-1.88561	-50.4437	27.4072	71.145	92.8048	15.7132	186.057	51.8642	3.50737	12.1436	31.3486	179.235	60.1068	40.3591	32.517	24.3445	10.0234	22.3574	7.12902	-10.2183	59.4005	-15.0876	-16.4908	131.305	504.551	508.341	175.806	62.2613	101.869	22.2824	97.2599	24.2816	137.654	66.302	-103.872	17.636	28.8572	12.532	-17.7431	-1.30577	241.814	-12.6036	133.847	17.3483	252.772	285.727	12.3271
57.9548	-13.6832	10.4627	-14.1604	-51.6808	35.9754	86.238	117.238	12.1689	163.305	40.488	3.58057	8.61827	24.4483	136.708	36.4692	60.3864	14.4642	-7.60877	8.24933	3.84115	-2.01094	-13.4199	56.0629	38.0258	-4.14362	129.962	526.8	499.639	185.554	78.3304	116.819	22.5322	98.4758	14.8753	117.989	34.9109	-90.4811	14.5165	8.2352	6.99836	-44.4234	35.3812	246.76	-6.54719	149.995	4.9069	261.401	282.18	-13.2745
58.0547	34.1741	-3.37664	-12.9697	-52.8112	43.6072	67.783	102.228	8.39553	155.599	59.2779	-19.7689	14.9716	35.718	92.5788	49.4868	38.1191	19.1843	25.736	15.1311	2.23149	-27.3288	5.29999	73.9443	28.9186	10.5094	149.395	476.833	421.545	165.77	93.9571	100.268	27.7998	109.654	21.9503	118.76	25.7685	-91.4732	10.8411	36.6322	14.1254	-29.4108	27.0481	208.056	-2.16479	133.876	-0.464104	185.711	229.098	-2.69943
58.1546	31.5562	12.9906	4.27942	-53.8439	38.9751	69.8713	85.66	13.9666	160.892	51.2491	6.94035	9.08221	13.2605	87.1389	29.1493	25.5089	11.2767	24.1095	32.0232	4.40607	-35.4616	-4.486	80.4423	28.8151	0.319422	141.189	423.363	365.415	145.538	69.0603	65.3784	7.7139	128.55	68.5253	116.733	27.1366	-109.636	18.3874	35.4978	24.1776	-4.82558	23.7978	200.299	14.0421	107.959	3.00642	153.054	206.731	9.45916
58.2545	9.73388	9.36956	-13.2943	-54.7874	28.5053	90.7348	82.5203	39.8359	145.334	50.9016	-13.3807	9.5585	4.55064	113.139	15.1608	24.639	23.062	7.27252	29.1436	1.09925	-5.75218	13.0764	119.338	24.0614	25.0078	160.089	363.013	301.493	144.666	77.4821	94.397	19.8876	101.699	35.4756	114.981	24.3866	-103.404	35.0791	33.5775	28.2646	-13.8582	-3.85166	145.11	38.6609	117.761	12.1918	127.2	184.312	22.1782
58.3544	25.2787	-15.3719	-5.7722	-55.6495	25.8884	91.7343	88.9267	10.2656	141.457	53.4783	4.89761	-4.4626	19.0911	100.656	9.25094	25.2242	20.4549	28.5859	-5.56699	7.43471	-30.7926	17.5935	109.15	34.6016	55.9704	121.655	352.693	280.698	90.205	79.3841	95.9642	19.6567	86.6458	39.4941	139.077	23.9365	-125.204	39.1721	49.8394	23.637	-14.3674	12.8227	139.579	23.5442	86.693	16.2467	126.381	161.097	27.9282
58.4544	9.83877	-0.191195	-13.0576	-56.4372	19.9357	57.5879	92.3119	22.0528	121.476	44.7821	20.1021	4.92568	20.2827	67.1202	20.84	31.8934	1.80815	-18.7882	29.8696	-46.206	-34.8719	8.15736	91.7755	-11.6164	35.3675	128.152	288.913	234.856	124.571	66.7968	119.162	19.1776	126.032	49.1118	124.541	7.21547	-105.994	63.2251	70.4257	46.0994	-11.3146	36.9153	100.372	35.0182	103.103	2.18839	94.8959	155.946	27.3432
58.5543	5.80842	-1.46259	9.52296	-57.1569	30.841	74.5704	85.5416	26.6651	116.386	27.5325	-22.6072	2.42135	17.1484	89.9811	36.7694	13.7353	0.67185	6.75657	27.0919	-28.1397	-18.4931	13.1892	83.5363	20.9401	37.1295	106.492	334.743	226.459	134.447	77.8135	142.69	21.1858	123.154	23.8845	156.31	19.8785	-92.6406	50.096	65.8003	42.8222	-25.3783	25.6553	118.973	21.1618	148.592	-20.0484	96.0634	175.769	21.7683
58.6542	-5.83622	12.2888	0.871937	-57.8144	4.55539	61.16	68.718	44.5472	115.349	67.704	7.55059	-10.4178	12.6646	83.6228	47.4986	16.9036	-4.00897	29.3914	-8.44052	-14.6059	-13.788	35.7429	88.7309	14.1356	24.3707	122.642	330.236	223.399	100.572	70.523	114.875	26.6472	142.601	27.6855	124.876	8.95079	-59.8854	46.786	59.7958	23.6653	-47.2604	19.552	131.176	37.6713	179.982	-17.1816	108.13	190.682	1.23136
58.7541	24.5348	-4.79054	1.04863	-58.4152	14.1972	55.4006	75.6334	55.8306	95.2451	37.6505	29.4768	1.97427	7.68707	81.004	50.0842	-0.11613	14.3539	23.6283	19.5221	-3.09021	-37.5336	17.3058	82.4066	15.1336	35.4211	83.7122	289.643	209.201	115.072	74.887	125.188	20.8105	134.676	50.8713	133.247	18.6369	-86.5301	59.6093	37.1585	3.53361	-37.6786	24.1532	168.048	27.6456	139.544	11.3853	99.5724	170.546	-16.19
58.8541	32.7203	-7.59528	-0.611048	-58.9641	19.2269	68.461	84.751	26.3955	127.465	37.6363	1.83475	-5.63741	32.404	61.7409	64.3343	40.8062	-4.17057	25.0257	-14.7145	-14.3067	-38.7816	14.4184	104.886	11.0363	23.0216	92.7408	319.006	230.92	105.564	118.33	92.2552	26.9295	165.474	38.7492	165.59	34.0713	-69.1056	111.264	24.4556	-1.39163	-37.0593	20.1501	160.79	41.8398	126.866	40.7753	105.287	185.045	-8.26432
58.954	31.1666	9.79584	-4.82912	-59.4657	20.8222	78.707	78.4952	52.2202	130.327	61.5914	3.4433	-12.1198	26.3143	67.7533	76.5473	27.3342	14.201	24.7902	31.5524	-35.5238	-14.9957	27.7811	128.567	10.9695	32.7583	81.1653	269.718	236.834	105.332	140.183	118.106	29.6286	157.379	68.5879	150.16	9.23264	-75.319	122.484	44.9358	-36.849	-9.94896	15.8847	129.831	22.211	133.063	30.0929	100.989	170.809	29.8851
59.0539	39.1215	-5.54359	6.14517	-59.9239	7.42251	76.9735	67.8662	52.2516	123.441	42.6612	13.6333	1.6473	32.6673	64.8314	57.6684	10.1278	14.343	9.97635	27.2951	-20.7385	-19.3311	42.1046	136.678	1.91098	6.21357	92.6416	296.707	236.929	106.455	111.554	154.012	21.6732	172.159	41.477	166.973	27.5109	-46.8398	108.643	43.9757	-26.1924	-20.5326	-3.56559	145.458	23.5441	125.31	13.929	101.058	179.901	1.65352
59.1538	38.4138	-1.83566	7.71017	-60.3427	3.44336	90.3829	66.6938	58.1011	86.8397	39.0959	27.1962	13.8699	29.372	50.8021	62.9691	1.94534	17.6167	11.478	20.1408	5.00496	-4.6394	20.7547	111.564	-19.9596	34.5698	89.3201	260.888	233.622	116.525	102.787	142.535	32.919	154.485	52.084	123.911	19.462	-42.4235	75.4899	59.8808	15.2322	-27.3486	8.61887	128.715	44.3238	149.311	2.15461	98.0161	188.808	7.52548
59.2537	38.3573	-4.95048	-4.03501	-60.7252	13.3047	88.2348	68.3083	57.2225	61.3765	28.3392	31.0366	30.7382	60.3736	12.485	65.9508	9.23741	14.9826	42.1453	41.4822	-13.5051	-18.9354	-5.58881	103.17	0.766767	18.8413	87.8795	270.528	262.247	97.7292	90.7022	149.206	50.5638	149.675	47.906	127.358	15.0215	-43.6965	81.5573	53.7811	39.0191	-15.8169	17.1173	152.31	20.7176	107.689	22.7028	90.7297	177.821	30.3656
59.3537	41.3637	-20.0779	-5.12347	-61.0748	29.8723	75.2647	88.3811	35.7579	60.4594	40.6747	19.243	9.89011	90.5126	10.039	79.1621	14.6695	4.12681	10.7863	99.0792	5.36184	-31.6735	9.02905	83.1503	-6.27484	17.759	85.3221	270.154	264.099	90.8665	91.0101	137.148	44.5092	184.949	25.5413	146.468	43.5674	-37.3172	81.7111	38.319	10.6802	-24.3086	43.9109	180.895	24.025	105.065	43.9686	76.8674	180.133	22.563
59.4536	17.7768	0.729029	-2.34049	-61.3942	40.1604	108.377	93.4768	61.6304	50.4749	38.4466	10.6333	13.0849	59.657	11.7796	75.9668	3.36798	-5.94072	2.41701	77.9439	-22.0163	-11.7867	-12.6615	101.623	3.41655	50.4109	66.0925	233.798	197.246	91.7376	148.147	108.51	29.2266	181.553	37.7828	122.157	44.9654	-24.6374	72.8967	40.3295	35.8056	-29.2775	29.5088	120.827	15.5402	110.491	16.5088	72.0817	146.739	21.8907
59.5535	17.3328	1.41932	0.33334	-61.686	37.448	96.5587	69.6859	36.4608	70.6187	28.5547	4.65707	10.3556	42.1424	5.08151	74.8352	-5.1117	8.98763	1.10481	33.4303	-5.65768	5.38982	-2.67387	89.7832	-12.3785	47.2103	74.2972	215.029	186.327	94.1069	150.462	100.709	56.954	159.477	34.4216	132.438	21.6219	-46.0836	99.823	57.4135	8.95861	-11.8325	38.0934	132.566	31.2733	133.983	2.55445	53.2766	150.548	43.6055
59.6534	6.84317	12.5461	5.8708	-61.9527	2.26323	95.1755	82.7944	44.4462	72.2862	57.3879	33.5435	28.3426	81.3785	15.3082	74.2696	19.4051	23.4289	33.4867	9.6403	-8.92858	4.21104	-22.3824	77.0504	-28.4192	60.233	66.5262	217.567	154.965	102.045	154.392	82.9992	44.0008	143.187	33.6145	158.97	51.7267	-18.3002	85.913	66.1582	36.2267	14.8396	17.4256	126.55	9.44175	181.162	-29.1807	43.4778	150.55	49.6018
59.7534	-0.598765	16.4749	28.2942	-62.1963	9.34447	80.2068	95.2075	147.352	85.9608	77.2964	23.9165	37.8132	89.8165	10.09	70.2089	9.32358	44.3659	19.0978	28.039	-19.0841	-23.9941	6.84843	78.7504	-40.1279	45.7337	66.913	223.333	175.556	145.674	150.009	92.545	52.5803	145.026	21.974	138.221	31.0046	-34.0517	86.0256	52.356	7.19487	-14.4916	24.7924	138.798	43.5892	174.73	-19.9092	49.4307	161.721	40.1098
59.8533	1.2224	8.44975	15.0287	-62.4189	16.9293	99.0155	96.8762	153.023	52.2734	52.9902	39.1315	26.9338	63.7128	30.2436	78.4562	17.1885	26.2215	34.0848	45.6285	-3.33796	-22.8494	-8.29828	91.1782	-28.4341	50.8181	43.3817	185.523	147.797	140.005	132.472	91.4327	44.5546	135.765	37.7452	138.081	18.2523	-78.8383	69.4134	40.7714	20.5058	4.31442	16.6815	127.672	43.0785	138.572	2.49377	31.6708	156.915	33.7714
59.9532	19.8212	7.40085	-4.36681	-62.6223	35.7893	109.312	82.7367	188.987	27.4283	64.4118	42.7079	28.9579	60.1632	11.9933	65.7877	24.345	14.7709	13.5067	18.899	13.638	-20.5799	-21.2908	105.175	-28.4178	30.4022	64.2337	149.903	149.832	107.221	130.261	102.306	-9.64362	119.627	24.1816	134.136	58.1647	-28.3319	62.7765	38.1194	39.2495	42.0056	-10.8423	111.766	11.7117	133.717	6.05942	68.0611	109.207	25.9517
60.0531	16.1378	10.092	7.54791	-62.8082	28.0866	103.522	86.8514	246.319	57.5847	72.81	32.1187	12.2007	53.2558	41.1085	56.7205	55.3443	45.4977	42.7177	18.7094	-44.295	-15.1555	2.94591	113.854	-12.556	47.5946	86.9914	168.737	126.638	114.554	164.027	102.989	23.8533	132.502	43.8008	151.182	48.0366	-4.96124	68.8857	72.5349	27.6334	35.0692	5.44267	121.75	18.6386	127.928	1.59687	38.2994	137.829	11.2484
60.153	1.82794	9.215	15.7184	-62.978	23.1135	116.685	111.449	221.48	68.9617	58.267	62.6172	20.0766	31.4188	35.1724	55.5902	59.3259	11.5677	3.43772	14.5453	-52.0008	11.0677	-32.0098	148.751	-39.5348	32.2526	81.2698	178.282	141.437	134.089	132.048	98.8031	35.6658	161.083	0.275966	217.018	43.4245	-31.7203	46.7793	36.6639	127.798	7.71441	-3.12777	126.296	44.9142	168.696	-25.1004	48.2918	116.486	9.83506
60.253	22.5365	13.1126	36.4287	-63.1332	20.5877	121.197	101.456	115.54	47.3605	65.1529	166.665	9.48419	26.4583	36.7595	42.8934	69.0556	22.8001	6.07005	-12.9587	-13.0753	-3.60915	-17.0162	123.691	-14.9388	40.6157	69.4708	175.997	115.375	122.259	115.378	100.062	45.1636	169.234	11.4836	381.161	24.0191	1.61	73.9937	52.5165	148.379	25.8083	14.9945	99.2261	12.5866	154.763	-12.5856	78.4842	136.424	14.0278
60.3529	9.82134	8.47825	3.26788	-63.2749	18.5349	103.669	83.5619	98.8636	70.5212	76.151	206.064	3.63856	36.156	16.9196	31.8786	86.3386	15.7195	-10.277	-0.902602	-26.9384	-50.0622	-24.7417	115.537	-30.414	51.7659	93.9232	105.392	83.1759	120.453	116.658	82.3393	39.9491	170.838	38.9353	577.634	21.2275	-33.6731	65.1379	34.3664	83.6792	20.6799	2.98993	89.2865	48.948	138.405	23.0955	33.8361	149.922	12.6624
60.4528	22.7482	13.4233	19.951	-63.4045	27.8681	121.44	105.901	69.6575	75.1309	93.8956	225.073	1.32623	6.38018	30.9636	15.8285	67.7056	20.2333	-15.6149	-8.69919	-12.4528	-70.0662	16.4039	143.964	-7.94186	28.7432	92.6708	104.872	72.2202	88.415	116.707	90.6762	59.4002	161.864	59.0254	764.282	51.3583	-48.6836	77.6099	35.435	23.6888	-6.59687	15.4424	77.371	41.4841	132.572	35.1995	29.2543	125.545	20.4398
60.5527	32.4853	-3.35574	6.63594	-63.5229	24.2203	109.166	87.3546	60.3352	64.0944	75.0902	163.743	11.5382	15.5407	7.32301	17.9034	54.6557	20.1068	21.0627	-24.2925	-2.18094	-65.5582	3.38269	127.456	-1.65274	9.34306	89.0369	147.815	110.098	124.623	101.745	94.9451	96.9346	183.159	27.8669	953.256	51.9909	-16.7909	38.9645	39.4327	-6.41436	-28.5803	58.3423	100.834	41.192	155.431	6.08998	70.1619	125.401	5.08112
60.6527	19.7573	-1.12572	1.515	-63.6311	7.35662	97.5143	69.0438	48.2983	65.3917	83.5147	110.227	13.9673	35.2082	6.94125	26.873	36.8181	40.7245	134.561	18.0106	-40.2937	-100.324	-2.48134	144.418	-20.8452	52.4452	66.8798	115.991	92.9813	124.473	115.215	81.3712	92.4112	179.626	19.3243	1137.64	35.2638	-23.4762	39.2725	37.1609	-6.53202	-15.201	39.3955	94.3606	25.1809	136.065	10.8201	87.2866	127.223	13.5821
60.7526	20.4858	-13.6392	4.21792	-63.7299	20.2267	119.171	76.0057	39.5687	34.5403	76.0632	61.4662	20.2294	5.40383	18.7183	15.1799	46.2832	56.0446	202.939	-3.66073	-40.8932	-54.2572	-8.27707	125.113	-13.0698	1.27856	86.9727	109.897	86.4456	101.882	134.893	78.4078	106.393	154.094	17.8422	1290.95	28.9624	-33.3218	52.19	46.3117	-57.1062	-8.33109	40.5184	88.8717	33.8688	187.669	34.4776	63.2372	117.408	-6.93021
60.8525	18.1219	-3.80534	-3.01751	-17.2885	9.97246	118.215	76.8993	42.7107	85.2279	90.1291	63.9521	19.4384	13.3783	-10.7426	13.9381	55.7847	56.3457	169.048	-7.124	-6.01672	-59.7775	-0.969181	165.372	-35.4556	17.3867	66.7684	104.403	71.0496	104.737	112.355	68.1982	121.071	175.909	33.4012	1454.68	45.3181	-23.7491	56.0255	39.405	-16.8752	-39.6592	41.582	82.1339	4.49381	159.734	5.02418	60.5983	111.187	-3.04648
60.9524	20.668	-12.296	5.59979	-21.2982	24.091	106.421	72.2511	35.574	62.2868	86.4591	54.6713	10.6787	5.62925	2.89269	20.5995	35.5298	46.8398	105.148	9.20914	-26.8579	-59.0943	3.0766	149.931	-13.4744	25.861	94.1575	127.77	95.3868	120.076	122.389	59.7963	121.92	203.279	34.5118	1521.25	43.7671	-9.5126	44.7891	56.3538	-26.4764	-42.5996	58.9841	98.3305	14.0794	146.056	11.5451	43.7484	120.334	5.40614
61.0523	25.7842	-11.8988	19.7222	-24.9693	33.3506	106.038	74.5696	13.938	57.3105	86.0016	37.3719	14.1559	5.04357	15.4689	24.5897	63.1738	24.1243	91.777	-17.6853	8.3811	-62.0529	-18.5194	145.488	-10.4597	22.3632	84.7706	107.872	67.7063	96.7258	111.311	57.4756	138.128	171.804	16.2124	1657.87	42.5542	-4.29819	45.4779	63.1258	-10.4153	-30.2943	21.6121	77.0372	22.6771	196.463	10.8362	42.4074	96.9062	13.8316
61.1523	-2.2963	-11.6716	52.6344	-28.3305	8.62877	106.293	107.278	40.4748	56.2002	63.4462	33.0069	43.7585	19.687	13.1036	21.9949	55.0577	33.7509	80.7964	-10.6962	-49.9491	-83.4049	-5.48496	136.966	-18.608	14.2069	98.4361	72.283	63.7423	106.134	129.445	71.2899	138.684	204.363	-6.46017	1805.52	44.9341	-28.6763	37.2073	38.7305	-30.7884	-64.1091	53.4287	79.1061	34.8968	202.238	16.4959	31.4606	99.5688	-15.3943
61.2522	20.0241	-8.50225	123.592	-31.4079	15.9129	118.888	104.347	8.2417	77.4014	62.5346	44.361	39.9303	16.879	13.0622	13.413	19.1826	8.57634	20.9601	0.499716	-15.4233	-63.913	-28.7949	118.162	-8.15505	-0.319998	105.117	80.7486	60.8551	123.9	111.506	79.2565	156.487	208.909	-2.09512	1974.84	51.7506	-8.25309	52.6559	22.2061	-48.6865	-73.2061	19.1777	60.1269	10.7012	203.572	22.7191	31.2997	74.4947	-9.79304
61.3521	19.2686	7.5532	94.4872	-34.2254	16.4924	110.708	95.2522	8.47969	54.6428	50.8428	5.52973	39.4758	11.8162	7.23358	5.88259	30.1554	18.5442	15.6165	-3.75659	0.814813	-31.4416	-16.4603	122.902	-14.5826	8.38876	98.4964	94.8895	71.7777	106.738	113.15	85.07	111.152	210.791	15.3886	1870.64	53.6713	-17.3602	39.9928	63.5607	-45.4626	-23.3184	24.1232	82.8707	23.0939	179.597	8.04118	22.0912	87.4746	-6.43873
61.452	-4.57165	-21.1366	91.7094	-36.8051	12.8359	92.7772	84.1989	27.4272	63.8504	49.5848	29.4037	29.0552	27.9804	-0.209184	35.715	28.7661	27.2056	42.3483	29.5347	-36.699	-48.5559	2.80361	141.834	1.18777	17.3089	89.5925	64.0943	41.5967	71.783	87.1458	75.5225	56.1639	188.529	21.6375	1683.49	25.6425	-52.5253	49.6635	37.56	-32.3402	-44.7348	12.9283	59.2709	19.3756	211.042	26.0479	27.7935	111.03	31.5974
61.552	-3.31231	-8.79106	92.1651	-39.1669	-1.1561	83.6115	102.769	38.5126	55.0575	47.3434	23.4853	39.3062	41.5136	-7.71295	35.1661	47.7758	30.2876	41.5147	7.33857	19.1672	-37.9598	-9.20727	134.288	7.21773	5.08665	87.6312	63.2386	55.5438	74.3953	134.977	92.268	20.6867	181.955	9.09192	1516.06	40.7487	-68.5081	40.3825	60.283	-10.4599	-41.8828	14.0753	64.8002	48.9079	193.215	26.5642	32.8707	132.272	-5.44774
61.6519	5.94036	5.69546	88.6126	-3.70762	16.6218	92.5947	99.0948	58.3788	65.1497	32.7103	6.59927	39.5417	23.6475	6.8717	27.9057	42.7432	13.0162	15.919	13.8929	-1.15816	-42.7611	6.16151	145.3	13.3925	8.85661	87.4441	76.4705	51.2808	91.4222	137.686	77.9925	31.6892	168.688	19.1702	1442.04	40.7321	-22.2219	48.9994	39.2037	-20.1718	-48.3963	6.41353	56.251	34.4152	184.225	36.8049	5.02637	154.782	14.2639
61.7518	-9.01206	7.61925	74.0426	18.0814	-11.2579	80.819	92.5375	60.2434	58.1175	43.7503	3.05011	35.4989	1.91758	3.53189	18.1306	34.4215	18.4645	28.9932	14.2699	-6.59675	-33.6607	9.79972	121.958	-10.0888	-0.822125	71.0208	87.9494	75.5377	82.064	108.165	63.253	17.4778	182.414	36.8627	1312.95	64.4396	-0.799172	1.28579	49.455	7.63905	-80.9303	12.1048	57.2135	51.3006	179.474	36.1893	34.6905	123.263	0.787634
61.8517	-9.62014	-12.8441	62.8353	30.8135	-4.56501	75.2327	97.768	26.8212	58.7006	59.6347	30.5032	11.2144	31.2525	2.72169	40.224	33.1172	6.41162	6.95354	34.4684	-13.4906	-13.5374	14.0865	128.215	-5.73138	19.3351	78.1416	87.0011	101.524	65.2236	109.926	55.911	30.2697	169.272	40.2167	1228.77	55.954	-8.73851	30.5922	47.2042	-1.85487	-73.56	0.105879	40.6929	50.4521	177.234	42.1873	30.9694	127.719	6.57828
61.9516	-16.9176	-15.6388	38.7397	22.5996	0.839654	80.9299	89.3846	48.6456	27.3876	56.0038	33.5074	12.2219	13.2609	-1.72152	29.8625	8.2971	8.02319	-3.47453	13.3405	16.9279	-13.032	24.8246	146.886	4.21326	-5.74234	138.819	70.2931	94.6411	110.38	96.0643	70.8761	15.9436	211.52	43.4744	1172.97	45.8638	5.7679	55.6527	56.7997	-0.223799	-71.8246	31.1568	34.4957	78.8578	184.283	34.7198	38.6855	150.211	10.9654
62.0516	-6.72868	-22.853	46.1018	15.0917	-1.1146	78.5478	83.7436	48.8769	25.3113	51.4716	7.83565	9.263	27.7561	-7.2018	19.0535	13.8212	21.5095	24.5	18.3435	-20.4139	11.6761	88.0846	156.502	1.78842	25.1613	96.238	106.082	95.4764	58.4129	121.858	71.1485	24.5069	184.521	29.3532	1062.95	51.6335	15.9168	50.7937	37.8906	22.5017	-13.0361	10.4118	43.473	84.3429	143.898	15.6654	37.1438	132.828	-13.2084
62.1515	-11.1538	-0.0664378	54.763	8.22924	8.83949	79.6468	79.2888	63.4844	21.352	38.0455	14.9835	-0.444435	25.373	-9.3137	44.8993	23.4222	13.0192	20.6132	3.5647	-28.2029	-4.50245	118.543	150.703	10.1482	15.3985	120.836	105.121	78.2101	61.1726	100.673	74.5195	4.36357	187.114	27.9871	1020.65	47.1555	15.9194	42.0586	67.1385	21.1433	-42.1197	0.527823	24.3939	58.7282	163.662	20.035	24.6645	122.046	-0.638072
62.2514	1.87488	-2.60271	27.7477	1.95662	26.291	82.3735	91.3975	60.7266	55.8529	53.8505	17.0034	-0.364091	23.2975	3.20096	14.0021	9.22877	43.5221	44.015	6.57525	-10.1477	-13.6779	122.628	146.731	-10.06	-2.9484	112.261	84.0311	118.845	59.299	97.6345	64.8029	41.483	199.95	46.8382	963.172	41.9846	-20.6629	49.0244	81.2966	11.1816	-83.8746	10.2544	37.7684	71.4926	124.616	13.8797	1.81581	91.4087	34.6189
62.3513	-1.9462	-3.0867	26.1731	57.6266	14.4881	81.2257	96.2857	78.8541	44.9036	60.6925	4.51913	-22.8961	4.35398	-1.72041	80.8229	4.89607	27.717	23.5127	11.2952	-26.0965	-23.2144	44.2242	121.525	-17.0049	-4.84106	93.0711	110.207	103.491	66.7952	106.06	73.4789	11.8049	208.391	38.9473	903.894	34.9859	12.8953	31.4936	57.7813	14.6508	-50.5781	53.1792	28.2373	81.3478	103	25.4324	34.2192	124.313	27.2288
62.4512	-6.9753	-6.65476	17.3205	47.0962	15.3793	81.1254	83.5575	88.7864	67.6169	37.53	42.937	-10.3844	20.2559	-16.7226	31.7964	31.8677	18.4927	-4.31374	17.5856	-15.9131	-26.8042	45.7439	147.287	-2.18909	-19.1128	100.82	119.008	98.8216	61.0793	133.439	84.3404	13.3364	199.235	18.548	857.633	49.1654	24.1855	27.4357	45.7871	1.50887	-15.6351	26.1047	30.8269	55.9326	93.5133	33.3849	28.3461	122.862	19.7626
62.5512	-5.20609	-11.9022	17.9961	43.8282	20.0967	95.5311	71.3883	36.4138	45.9057	62.3337	12.6369	-10.3026	-16.2329	-15.3239	20.0962	29.2135	10.5902	-1.93685	-12.2689	15.1767	-28.8223	21.3484	153.254	3.56212	5.12585	77.5899	88.682	83.8975	61.5369	111.178	97.9252	25.4086	207.603	31.6879	851.041	39.3316	8.33909	54.45	26.0901	30.8531	-39.3555	10.9214	16.9584	52.1276	115.616	32.9546	9.35104	151.559	1.26806
62.6511	-9.97931	-12.4632	17.1105	34.4958	28.5639	75.7166	78.014	68.0644	40.0237	82.5473	27.4358	1.18055	3.13097	-6.83153	36.8469	18.4162	16.436	3.22096	18.475	25.4867	-4.16048	5.92217	156.697	5.43935	16.804	87.286	102.073	87.2446	56.9736	126.814	85.1849	-0.842521	187.877	-10.2161	777.472	39.0586	-30.1917	77.2452	21.9788	54.2732	-16.1508	23.6863	27.443	63.1931	126.243	32.057	40.0042	137.909	-10.7304
62.751	0.724633	-15.7462	11.0317	25.9657	35.6207	95.038	81.9711	100.735	71.8569	69.37	109.368	3.75747	36.5797	3.17847	33.1752	44.5587	36.1947	13.739	16.6432	35.19	-13.8951	37.629	136.681	22.1693	12.8593	82.2789	95.7739	84.8745	59.8878	115.468	115.265	-0.709939	200.445	15.6441	773.891	29.4854	13.0434	56.2381	58.8093	35.489	-22.1567	36.3994	14.9702	52.4302	88.1503	31.6941	46.3053	151.964	3.12447
62.8509	-15.67	-6.33017	23.53	38.0959	17.1549	86.1743	60.1567	88.0039	57.338	72.8982	106.43	-2.56883	61.794	-21.9239	27.6106	34.2239	15.6516	12.6863	14.529	12.7632	7.16241	46.2198	126.849	16.6523	12.2585	96.4281	123.206	103.257	60.4875	75.8124	112.909	-19.8294	186.611	22.8783	762.802	31.7896	12.3984	28.2692	50.1538	32.203	-13.1449	42.4157	50.5459	73.2229	81.5421	43.4352	70.8672	165.603	3.30726
62.9509	-13.1309	-11.0994	10.2257	29.2459	16.081	75.4319	78.0802	71.3612	64.5494	73.6624	118.368	-3.89969	71.7681	11.8415	47.8462	17.097	13.782	-1.23756	-6.66838	15.2843	36.1157	11.0461	145.021	4.43824	16.8777	77.4792	114.177	56.4045	57.929	99.4081	94.5475	-11.8344	166.706	35.3395	752.563	39.3228	3.61923	40.585	76.8609	18.7599	-29.6001	23.8166	4.85586	57.9088	86.1096	50.8009	63.3578	169.524	-5.35154
63.0508	11.5169	-3.37863	4.84017	21.1576	22.6439	119.653	76.7436	49.026	58.9819	63.2464	72.3035	15.5147	99.9623	-2.01301	12.2569	31.2427	18.9823	8.16822	20.6486	-19.6411	-0.343646	13.7011	134.072	2.11163	9.53834	71.4672	109.129	65.2628	95.4293	107.221	95.6617	-38.0455	177.082	10.4124	703.304	33.8828	-21.4372	16.6472	65.6407	24.5024	-32.9553	23.7684	17.9805	39.9251	85.6362	69.0537	57.8919	174.834	-13.0756
63.1507	25.8152	-8.17685	1.53808	13.7654	25.8054	110.429	78.6063	45.4148	88.9013	83.3143	59.4607	1.24322	97.4565	4.82019	12.0736	65.948	22.8903	25.3948	45.2528	-8.12866	-16.0623	-12.428	129.579	-8.51441	9.2921	55.5605	114.995	83.5243	119.285	109.248	119.662	-38.5979	184.483	22.2448	659.179	49.1632	-2.274	29.4633	47.2679	23.986	-26.849	10.7815	31.7597	57.073	49.8984	67.746	61.9807	160.774	-2.81115
63.2506	26.9922	6.31068	12.9707	38.9605	19.2009	100.676	101.665	39.672	88.6374	73.6494	30.0934	6.93584	133.239	-4.40569	40.6831	46.462	11.6352	9.52851	24.9265	31.0635	-18.3669	-21.1139	129.884	9.97403	0.339707	60.5286	129.271	57.6516	73.3438	93.5742	117.084	-13.4846	169.221	62.9633	656.614	39.0102	8.66464	30.3299	48.8731	29.3239	-16.1548	-4.53296	41.124	68.4065	70.8568	76.9921	56.5799	156.377	84.8655
63.3505	21.4541	-0.331835	0.380892	30.0338	42.9106	89.4433	104.959	45.5515	80.4804	69.1908	12.6774	10.3801	161.632	-13.6829	16.6655	45.9752	19.6371	37.1889	12.8696	5.12616	2.15313	0.629628	123.47	12.5973	-16.5458	82.9003	119.975	35.2349	77.4738	72.7947	128.064	-22.9838	180.17	121.341	633.142	30.3085	2.87271	11.1297	55.4793	14.8663	-12.2782	0.522551	15.397	79.9447	78.3744	84.3736	32.2411	169.696	190.646
63.4505	2.85797	-18.6235	-4.05293	54.1627	45.5489	98.6412	70.6498	39.6886	83.2889	47.376	39.0992	7.01382	146.623	12.6025	9.41718	31.5832	23.154	-20.6554	7.52467	27.1521	-7.80545	-4.32422	157.661	42.8718	-2.30797	28.102	121.218	45.3853	67.6399	59.9353	139.958	-41.1338	159.64	77.589	577.078	64.6175	15.0594	-7.91769	47.6208	12.3848	-4.98444	0.631003	14.6194	51.9182	32.299	38.5397	36.8488	171.448	127.714
63.5504	14.0784	0.741876	-15.7193	57.8954	49.6437	83.9303	98.7736	54.0111	92.2568	59.6293	16.7911	-13.4599	129.31	-24.6184	13.5653	49.8052	3.32097	8.44211	10.2442	-0.0476462	20.1554	-12.1103	159.758	52.8507	-7.11745	63.1705	106.968	59.116	75.194	115.504	74.2818	-18.3849	174.612	47.9975	588.837	60.0899	1.46093	0.623244	39.0804	10.4278	-48.6964	-11.9865	16.4377	77.0777	72.5389	58.9139	36.2786	168.89	68.2841
63.6503	26.3199	8.35362	-10.2149	47.3249	43.5325	87.3168	107.479	17.5428	81.7684	54.3239	27.3156	4.76106	137.683	-31.4255	27.9357	69.9449	3.8013	15.7267	-0.0664755	9.10796	16.1862	-3.10344	150.102	18.4631	5.56193	72.6444	88.2071	83.3107	82.8162	103.941	95.996	-8.49619	145.405	65.8004	576.524	31.4155	-7.27642	83.2779	27.2257	27.6889	-31.4586	-0.585072	29.6197	62.9862	77.4009	40.1168	20.8755	146.594	74.6734
63.7502	22.4359	-5.6751	2.09427	37.6655	83.9294	79.8615	83.9223	7.86383	38.4299	58.297	12.7136	14.9457	96.6666	-5.70809	2.94728	59.738	20.0945	24.7271	-0.0200793	-1.55321	-9.61073	2.64405	167.988	60.108	8.47061	63.6318	94.8927	83.4492	71.9392	94.7995	75.5234	-25.7926	170.398	62.1174	582.081	44.9819	-28.6452	119.668	15.4892	46.8845	-13.5025	-2.97774	24.101	65.5413	49.9054	60.6216	25.9702	177.252	58.7423
63.8502	13.8193	6.58085	-2.82564	67.5611	32.6151	87.504	90.5763	8.68037	47.2117	45.6388	17.4831	5.2671	90.5306	9.5203	2.53173	62.4559	-0.222399	16.0738	-27.5587	-14.8497	-4.38733	2.99623	168.914	22.8164	-20.1325	31.2182	135.86	105.497	50.9182	142.63	65.5919	-40.435	170.904	3.57371	512.331	55.9277	6.61832	158.416	28.2732	37.3611	-52.2775	2.42268	51.1241	60.5647	35.1341	133.236	98.0901	179.946	-17.0012
63.9501	15.3194	-15.6021	-13.8071	56.1185	54.2357	82.8891	91.0457	6.44065	62.5204	55.8587	9.94736	2.38469	91.1208	-15.2491	8.17443	66.0147	4.4988	5.31833	2.34747	-0.878766	-4.37674	-7.93181	202.209	26.6524	12.2784	0.98304	97.444	56.4466	44.3669	187.254	110.644	-22.3042	151.149	29.9037	555.467	52.444	-1.21004	185.952	40.0466	19.8698	-37.2279	33.1252	6.42905	23.7639	-7.23285	169.291	64.0579	147.971	11.0637
64.05	36.6376	16.2054	-8.7458	79.8388	64.0645	60.3599	83.0345	15.2581	39.4412	75.6898	22.8299	14.4673	91.1543	-25.1704	-22.0865	76.0312	14.1186	16.508	28.7964	42.8852	-14.4795	-13.6646	176.022	43.7941	-15.2568	17.5463	147.131	73.0955	58.6055	156.01	102.577	12.934	171.847	19.8512	526.256	37.4089	-3.32832	136.295	69.4529	62.8303	-52.2048	17.367	21.7702	55.6104	-12.1445	137.972	76.9194	144.912	5.16017
64.1499	-7.96082	76.6401	-26.8556	67.4059	31.0002	72.3662	65.7348	29.7606	49.7722	39.1851	11.7576	6.34954	56.2814	6.32605	-7.83679	59.685	-10.579	7.98875	42.9391	53.6368	-0.325663	-13.044	165.62	43.0391	-2.3754	19.8008	151.572	72.3093	54.251	123.545	85.1373	-33.8966	187.571	23.0672	545.46	47.1212	11.8113	95.5947	46.2098	64.4223	-26.0437	7.16225	30.1639	68.4555	5.35782	103.921	50.2051	157.782	-5.65766
64.2498	1.1558	186.345	-21.5419	56.0423	36.3291	82.3099	81.8909	42.1853	37.466	44.6283	3.18813	14.8982	57.2933	-9.47744	11.0893	54.8049	-8.16474	12.953	42.6729	21.3347	-5.70209	-13.2465	145.088	59.8883	1.79628	49.9633	140.895	94.1238	44.9942	93.2452	110.24	-2.78082	165.315	26.9904	517.964	56.4678	50.881	67.9035	67.6915	70.9555	-81.2332	37.8299	36.3137	61.0714	24.2103	107.702	60.6088	138.039	-19.8689
64.3498	18.5081	236.835	24.1476	45.656	64.4551	93.1095	85.7882	28.9402	41.5075	36.4271	35.9666	9.64274	58.6754	-18.8664	-1.7807	46.2286	5.50215	16.9264	6.31683	6.2047	-18.2109	-3.16927	169.33	54.822	3.03635	29.9216	127.151	108.857	32.1527	128.944	86.1729	-43.1508	160.089	49.4933	519.558	51.8709	38.4371	53.6657	57.7892	78.5443	-19.9478	24.4827	36.3595	85.5822	19.6663	94.4632	55.4875	117.628	3.49396
64.4497	-12.2155	210.921	-16.3191	36.1629	42.1582	74.5211	90.8266	-17.6538	35.6831	58.3786	32.8124	6.99152	52.0028	0.688324	-0.225743	65.0246	12.4068	5.19866	-6.18153	12.2525	-38.2132	6.16485	141.957	29.185	-7.24827	52.9841	93.0976	69.429	44.3001	102.226	124.244	-36.0079	189.817	49.3373	491.328	51.2879	9.47246	64.1044	57.552	169.868	-8.20116	53.9957	0.110769	44.844	33.9162	74.9509	50.4063	122.939	-17.4891
64.5496	-5.29545	158.112	0.88973	27.4862	31.152	90.8153	79.5124	16.9481	43.1903	60.582	20.873	10.2171	59.8705	8.39409	16.4102	60.7628	-23.3335	-4.65352	58.7595	34.6754	-19.7936	-36.715	162.303	22.0609	18.3248	28.8919	125.32	81.3327	41.8407	69.9962	128.066	-33.501	204.887	52.1006	456.095	64.1615	10.1591	38.2462	44.4447	262.601	-54.217	42.4717	10.751	59.5264	35.8417	96.9258	48.6514	167.91	2.79378
64.6495	-2.28253	120.569	45.8915	19.5556	44.9698	74.2754	78.8312	16.8064	41.1635	51.8062	19.5782	-6.51981	57.3472	-7.87739	18.3139	59.3455	-5.45394	18.7228	26.8172	12.3186	6.98201	-8.14884	136.971	28.2402	-8.15603	37.0283	110.371	70.1243	19.8451	78.0273	114.873	-21.3252	188.187	48.0112	456.395	51.6308	10.2129	31.0076	55.867	185.902	-38.8138	38.4268	14.0592	51.6837	33.9929	89.9	37.7218	177.181	21.8336
64.7495	-9.11618	116.948	15.904	12.307	45.2667	40.01	42.5579	21.855	17.1776	69.502	3.51465	8.29042	59.823	-16.9507	-0.010983	52.1226	-2.91295	19.7869	41.3672	13.6939	6.57404	1.33845	151.043	46.7401	13.9821	32.3416	103.38	59.7914	30.9279	60.8405	126.902	-5.89206	175.912	32.0176	447.458	67.3088	27.3859	15.0064	52.4173	175.28	-47.5077	53.4367	14.2813	63.3258	24.589	65.8474	28.7989	182.498	-1.9961
64.8494	-0.257601	90.6002	61.5205	5.68163	40.3167	71.7352	80.9702	24.5142	31.2934	34.9432	40.4337	18.6677	31.5033	1.91552	22.4184	29.5539	0.406931	22.3556	30.7458	-29.5396	-20.9848	-11.9267	163.334	44.7583	11.3732	31.2879	162.816	76.1801	16.6243	67.5685	111.969	-29.1111	155.901	7.325	447.903	62.261	61.0426	81.4007	50.2128	133.985	-52.0886	46.3214	22.9707	62.5	16.699	110.694	59.5504	174.25	-28.2664
64.9493	6.75185	109.112	43.1061	-0.374065	32.0757	55.724	88.9835	-4.83797	32.5388	40.8537	45.2164	22.312	34.061	-24.241	9.44819	48.3103	2.92143	20.3237	53.945	-2.85609	0.881851	-5.94273	158.327	21.8846	-6.26865	36.7021	152.602	124.659	24.0063	107.823	96.264	-47.1763	134.064	30.5134	475.424	48.7035	67.1247	141.299	58.5068	105.25	-69.5778	31.3907	23.8542	47.2216	48.9427	92.2053	66.1424	167.436	-5.8677
65.0492	10.8075	108.634	22.0411	-5.90909	46.7429	87.1432	108.672	-7.34902	33.2072	9.75954	28.7123	15.1039	56.5905	12.0649	19.2416	55.4611	12.4892	26.751	18.4827	41.1755	1.18151	-18.32	131.659	21.3206	3.70283	38.6544	99.1178	76.0027	50.3786	152.148	70.1846	-28.8748	152.624	0.957077	506.171	33.7562	-2.57452	185.436	53.6061	99.2913	35.9699	11.2532	86.1615	66.545	167.934	71.3319	68.2121	122.548	66.5254
65.1491	36.7969	100.22	38.6441	-10.9682	32.3828	68.6334	95.4622	-39.5002	43.0471	9.64207	12.3866	16.1893	63.7639	24.4272	25.0266	52.0516	-13.6282	35.7737	33.2662	-7.83789	15.746	-25.4889	139.145	27.4773	26.216	30.3632	67.7656	79.2459	30.6455	152.423	52.9922	-18.6852	137.297	55.8862	459.396	42.5863	-99.6117	191.067	65.5291	143.251	27.4856	18.303	92.2026	57.7161	164.44	40.1969	78.8359	80.9878	78.3745
65.2491	24.2293	102.686	59.258	-15.5924	34.9691	98.121	91.1896	-28.3044	7.61601	19.3982	20.3637	22.5682	60.6639	30.0089	51.7978	67.513	30.2047	24.9898	23.8299	30.4101	16.894	24.5771	114.139	31.5522	21.8969	37.2139	73.9556	83.8541	100.419	123.153	72.1694	6.86721	163.642	40.5519	465.677	52.4127	-55.7904	152.781	58.5578	73.455	-0.189111	28.3423	121.941	54.1478	189.217	29.5914	55.0748	76.7705	55.6009
65.349	23.0919	109.609	6.29004	-19.8191	24.5211	85.7777	94.8883	-4.85561	61.3925	8.51267	-11.8942	-3.6745	74.2293	25.5158	91.693	63.5824	27.0683	45.1811	22.9189	28.271	80.2513	24.2122	96.2215	17.3399	24.8987	11.6651	106.423	91.7498	121.089	136.259	44.6803	-17.042	153.845	49.8381	390.657	38.6014	-29.4218	177.922	54.0982	54.0639	5.83422	2.57697	149.983	87.7141	211.369	6.34026	79.1476	68.4748	72.3765
65.4489	76.2904	66.6556	-6.06251	-23.6823	29.2829	80.5457	63.0522	33.4023	159.924	-20.5794	-9.33406	10.6314	64.0917	36.8024	181.899	44.4296	33.3043	40.6816	36.2521	68.9583	84.153	9.07567	62.2197	5.41704	28.0602	37.4329	100.991	158.998	124.305	159.615	84.0721	1.25	133.075	57.4056	402.183	42.0941	-24.5548	166.735	66.5116	51.5555	19.0508	0.236247	149.128	39.9468	220.522	22.7786	95.3402	66.8005	57.8555
65.5488	65.959	60.7462	-0.413338	-27.2135	26.3622	87.4218	82.3001	0.00859193	173.523	-6.26999	-33.752	13.1638	34.2964	38.2632	231.653	72.6204	67.1961	101.976	13.8018	21.4448	88.4859	15.3072	70.9362	-5.0037	26.2555	37.3674	105.248	130.271	108.761	165.17	66.533	-3.3569	135.645	72.9757	388.289	30.028	-0.267394	181.562	59.9964	70.411	17.6454	-7.24115	135.77	83.6105	213.731	29.5762	82.5791	42.6274	77.6792
65.6488	64.0893	65.6881	14.7692	-30.4412	21.609	70.2706	122.319	9.28265	147.982	-10.7956	-15.6676	13.4205	54.9314	19.2962	204.155	74.6046	58.3263	140.386	-1.75789	18.9019	58.7272	29.0465	76.1396	20.7245	47.982	115.614	112.854	134.795	119.969	113.674	51.7455	31.3788	118.492	62.8633	396.665	17.6934	15.8232	148.595	42.5531	43.3508	-22.1673	6.07316	144.083	77.0086	195.471	-7.02504	84.7042	67.2974	103.302
65.7487	50.1312	57.9074	18.3761	-33.3914	32.8495	79.0018	86.1832	26.6827	132.398	3.34343	2.45633	6.31049	32.7727	56.8442	156.744	25.3996	63.3847	125.095	1.21719	23.4473	14.8124	30.1656	91.4278	7.64264	53.5724	151.591	119.544	125.441	151.769	150.933	69.3839	-5.1121	127.805	37.5365	348.025	16.9511	42.7458	177.993	48.6494	61.3847	-24.9245	-15.5858	138.697	49.8538	209.214	31.724	82.9157	43.102	48.5408
65.8486	42.6357	44.742	11.8447	-36.088	51.0269	88.8617	98.2858	8.49961	91.5242	16.3728	4.04555	3.23849	16.8757	53.5465	153.087	31.1094	10.1252	55.5205	12.0165	22.7479	31.3571	79.7132	67.6831	6.86154	65.9284	146.036	143.719	141.144	185.127	124.864	88.0242	25.5002	145.067	46.8953	343.716	28.859	49.3825	122.104	31.8394	49.8438	-6.14344	-0.764008	170.177	41.9945	254.227	-6.89235	81.6013	46.8048	36.7655
65.9485	29.0018	34.7344	10.4345	-38.5528	27.7723	93.8283	112.415	56.8796	75.5216	1.61687	-16.4044	-3.16101	13.7845	73.4733	137.393	14.0818	12.0111	26.4402	31.9033	16.2102	34.6675	103.847	59.7623	9.60962	54.8132	189.298	112.557	107.378	174.096	78.2503	45.7661	3.54863	125.903	55.5697	295.514	37.978	28.7536	129.331	38.9627	25.6742	-17.0122	-25.5064	185.837	40.8337	257.566	-30.6021	95.4424	55.2136	87.4014
66.0484	59.7364	31.5212	-4.77876	-40.8058	64.5224	74.8161	134.116	12.4416	65.5107	14.7081	16.0768	-3.2116	16.4737	25.6302	114.218	45.5831	12.3045	49.7246	20.4315	40.5367	38.0854	122.829	55.6859	29.8383	60.739	177.675	83.4398	85.9796	211.354	123.174	81.6227	-8.97648	95.2638	52.7207	307.264	33.8872	21.4846	125.18	40.8602	36.6263	-9.43139	-16.7654	171.625	65.1643	258.867	-15.0874	68.4197	23.1971	89.9302
66.1484	25.2599	33.7451	2.84094	-17.0625	12.0437	86.0928	139.322	38.8896	72.0409	-6.06923	-8.50094	-5.68796	28.1378	41.7371	108.238	15.6729	2.89017	19.7233	9.66656	65.5199	16.2712	71.5738	63.9458	13.7426	98.2316	165.484	91.6026	94.9224	298.49	75.6316	179.512	-20.0765	121.687	58.233	298.019	25.6927	14.2408	103.664	18.1316	33.6384	11.7438	-22.3152	199.084	43.1483	277.146	-25.3031	51.5531	25.1732	64.2983
66.2483	16.279	21.9164	6.01564	-21.2107	26.8264	70.4104	104.783	10.7326	80.1672	-14.0449	21.472	13.9519	22.2383	73.2551	137.377	29.8185	20.6676	22.2924	12.4146	58.3793	5.8654	61.3434	57.42	11.0583	58.4086	123.574	116.568	100.775	278.587	76.9036	310.794	-3.46077	130.548	52.0151	281.381	29.827	57.9188	98.5589	18.976	60.4075	-13.2905	-14.9045	202.274	36.3811	246.388	-28.6547	59.0856	43.163	55.7941
66.3482	6.54654	5.71193	15.9709	-18.8187	27.6325	82.4626	76.1427	17.6551	71.9297	7.90671	-23.7329	4.88108	26.5677	58.9815	147.628	7.41218	18.2664	35.2222	8.64252	16.5982	11.0144	57.9392	45.8702	34.0465	59.6314	138.429	67.3114	61.8764	411.076	90.7592	388.722	1.51336	118.126	44.0149	304.788	26.3659	38.5259	80.8049	16.3646	27.8652	-19.7789	-44.2512	172.174	61.7583	261.06	-11.8673	29.4381	20.2528	61.4691
66.4481	-0.430691	18.3495	7.53207	-1.37015	6.1173	87.1379	98.4986	53.922	64.8316	-0.484918	-5.39987	-3.8668	10.9575	66.7769	129.051	26.017	32.2695	28.9429	26.9792	-6.843	-13.6287	36.2269	62.5916	-21.1609	92.6745	99.9764	77.7655	73.501	471.335	85.5959	459.244	-2.25499	140.974	31.4701	331.22	17.9262	61.2293	74.116	45.7201	51.1656	-15.9891	-53.2721	172.987	67.2016	219.672	-11.4642	33.7944	34.3557	47.6327
66.5481	0.00846989	8.59907	-3.98686	-6.83287	2.0165	62.1515	84.8614	9.7602	80.5261	-12.3182	-27.4542	1.1916	13.3236	68.1782	127.139	15.2063	21.3891	3.65629	26.9588	8.07893	-8.90307	30.6873	35.8472	-9.95818	83.6676	49.0804	75.5076	85.8879	510.51	84.8467	570.082	-13.464	94.3867	43.9078	310.622	38.9014	41.5147	56.4907	49.8281	30.3144	3.91678	-36.7308	173.478	64.4846	160.957	-16.9412	34.5394	45.8233	74.415
66.648	3.71608	22.1665	-5.11122	14.9157	32.0235	84.2325	120.324	8.80639	102.73	-3.21094	-7.10227	-2.26702	13.4273	63.2268	130.239	42.6326	13.2541	-0.744107	11.4763	15.3553	-14.0672	25.4506	43.6778	12.7572	80.2564	78.1169	79.0715	85.5639	591.938	90.0933	569.461	6.30478	109.802	49.3221	319.074	23.1769	49.1766	54.3473	42.9679	34.1783	1.73341	-17.3117	159.464	45.7497	192.247	-33.477	26.2739	37.6698	37.2117
66.7479	-1.95124	20.7026	-0.0958294	53.3613	13.8063	87.5233	110.338	4.55993	102.13	-14.1844	-17.6146	1.47337	2.22256	79.0504	106.947	7.24643	22.6344	35.1957	42.4975	24.391	-2.79173	32.713	24.2985	-18.1113	71.1259	83.6134	37.3282	94.0109	573.891	101.331	501.58	11.2104	123.128	36.4783	324.639	-0.382493	4.04406	70.559	89.6253	7.08631	-8.69969	-12.5821	131.647	67.9673	208.668	-31.9232	12.0418	11.7751	107.417
66.8478	5.26218	19.1366	-7.72664	43.2165	44.8826	62.9053	119.263	23.8804	71.6818	-10.7728	-9.10234	2.06553	10.0922	24.578	89.4347	30.2752	39.6742	20.8305	171.342	55.8424	-34.3624	19.1561	23.3571	34.0877	45.7325	85.9257	42.3305	73.7755	555.656	91.731	494.193	-3.33365	134.562	44.472	295.934	21.8453	23.4663	42.5382	68.445	-2.56877	11.2237	-25.1803	186.649	69.8644	198.203	-45.2253	-10.9563	25.1862	97.4552
66.9477	-7.8468	18.0822	-13.1948	33.9431	26.3258	72.5863	126.222	9.03517	52.5909	18.6679	-4.89708	-10.8566	28.4223	33.9439	77.1511	30.5096	12.1565	-1.52578	191.105	79.08	-20.488	7.04373	18.3877	-14.2417	54.0495	65.6669	57.8058	40.9607	493.321	90.6403	436.027	21.6304	117.702	10.2393	299.262	19.4151	19.5541	51.2897	46.8796	25.9644	6.3127	-31.8055	133.107	64.5158	280.843	-18.4393	29.2531	3.145	71.0158
67.0477	15.5597	24.0714	-1.70406	25.4663	43.4734	75.6419	129.603	29.2372	41.0947	7.08197	12.5609	-6.38089	25.3457	61.365	77.3054	23.1148	5.23095	-6.86072	138.393	33.681	-20.9221	-11.1694	39.1578	30.8474	25.6858	121.183	97.5649	78.0995	468.046	109.899	376.861	17.962	98.5638	52.7183	305.546	18.787	24.0719	67.9843	58.1388	39.8854	11.5608	-12.7101	135.975	25.2596	294.477	-44.1938	57.8034	-2.62394	53.2077
67.1476	2.85021	25.5965	-8.73535	17.7177	28.2767	48.9994	106.021	20.664	49.3138	-2.46642	-30.2254	3.99526	13.1389	31.6232	67.0439	29.2498	11.2643	-3.0284	108.951	1.21839	-25.0533	35.4958	33.0316	31.9747	33.5832	47.4697	60.7762	74.7868	430.905	93.9081	349.489	-12.3249	119.08	61.9744	291.002	12.0272	27.5565	75.8262	50.4879	29.6969	11.8078	1.61547	161.362	41.9064	226.641	-33.2793	40.5205	17.6068	90.814
67.2475	-0.425619	-8.26296	3.26354	10.6347	30.62	79.3063	109.445	12.4254	38.7088	14.6731	-11.1283	-0.948949	2.88289	28.8855	52.1857	28.7342	22.5838	15.1309	87.778	25.4364	-7.66665	40.1048	59.2218	10.3589	18.7849	81.9518	24.3722	43.9768	383.467	94.9661	305.601	18.077	100.053	41.5048	259.004	2.63536	27.7862	95.2742	53.9472	5.27973	27.9969	-17.0614	164.807	57.4054	242.035	-39.1308	15.3813	12.4026	49.234
67.3474	33.154	14.8624	-7.12213	4.16002	30.1093	80.2591	105.863	-11.6032	29.7012	29.5049	13.2964	5.68168	2.81613	43.9586	50.2298	37.3679	-0.161369	25.0821	67.39	-8.63173	6.53347	39.771	83.6125	-0.28357	32.6588	96.9518	61.3908	81.0706	376.061	71.477	272.849	-15.5992	94.2802	70.1082	277.407	8.34956	21.8649	85.9589	67.4929	33.9146	16.5517	-32.9435	188.968	29.3238	230.677	-36.4899	20.4919	5.72444	74.3202
67.4473	49.1463	25.6032	7.05225	-1.75852	28.596	68.8207	96.6377	8.26525	91.9929	7.1095	-26.0332	11.6624	8.47232	20.3742	92.3442	36.6392	32.6606	27.1279	29.6617	20.2583	-1.79664	81.1065	44.2151	11.2355	12.2263	36.7741	62.0615	83.9621	336.514	82.5671	244.957	7.39037	126.647	56.73	242.441	4.88289	56.1322	95.1727	102.817	40.9307	0.329744	-42.1753	191.986	40.037	180.552	-6.81138	45.311	34.7153	95.4545
67.5473	42.3702	3.4334	-12.3605	64.784	33.0832	90.8996	95.7579	-5.94959	75.2169	5.5467	-12.6316	-13.4853	27.1151	28.5573	95.9468	34.0801	42.5023	38.8425	30.3344	6.47187	0.498806	68.2799	74.5193	28.7304	51.9826	43.345	28.6873	69.4514	298.98	84.4094	235.29	-4.2937	116.668	48.8197	256.147	-6.32231	4.64918	99.531	114.08	15.4642	0.501367	-17.9932	181.294	48.5009	177.813	-14.0527	22.2203	17.0085	86.6935
67.6472	20.7609	2.56025	-5.79479	53.6429	27.754	74.9283	89.364	15.8168	77.3293	38.5181	6.30183	-4.90866	18.5664	43.791	141.329	33.8172	30.8118	-8.97417	34.996	4.57398	-26.1799	49.4587	75.0773	13.8421	41.2784	39.5365	69.9013	42.9819	300.682	62.831	300.908	-3.97659	119.134	65.1021	216.347	26.4814	26.3692	56.9482	126.083	20.669	28.8016	7.065	124.209	58.0598	134.984	-3.84161	40.723	61.0291	96.7694
67.7471	15.3411	-11.6439	15.5586	43.4603	8.08969	111.899	108.963	7.31654	63.2662	60.9994	8.29109	4.99978	9.86753	25.5652	139.419	29.646	17.1604	-16.7572	78.207	-6.4875	-60.8374	48.2507	79.9787	8.86664	0.676621	24.5973	201.916	84.5311	277.781	78.8438	292.125	36.0189	125.347	63.276	249.469	61.4942	29.4195	41.7886	150.681	29.2673	-32.1335	-2.56628	118.744	0.460706	108.897	40.7641	90.8911	109.513	53.1804
67.847	40.7442	-0.0738353	1.88515	34.1535	40.631	127.38	109.843	16.0868	65.1767	47.6546	-31.4678	-14.3131	3.42367	35.5935	101.666	58.4699	29.6145	9.8229	36.9723	-16.3978	-2.29559	57.4178	80.7981	23.6144	2.1281	34.4095	237.81	199.082	254.621	120.52	269.983	3.46627	102.682	64.8037	246.048	46.0313	-26.8676	39.8064	118.709	29.7701	-29.3818	1.30886	136.096	18.1783	101.114	10.3088	101.39	157.896	41.6501
67.947	9.50249	4.27328	-3.40618	25.6473	20.129	106.754	108.28	36.9926	92.1839	58.1056	12.2196	-4.68801	30.9324	42.2819	108.975	48.5217	22.3748	12.7472	26.1322	3.21826	-31.6014	26.7859	86.7082	-22.225	13.4673	53.1135	280.115	295.069	228.086	128.696	233.93	11.8634	96.52	30.9427	249.657	32.3247	-71.2601	46.2203	93.5683	96.9525	-28.7156	6.88037	168.496	14.1915	128.952	0.865931	151.562	190.354	2.92053
68.0469	14.1565	5.09618	-2.73779	17.8728	25.2296	121.652	113.507	27.0881	92.8712	56.8916	-18.6173	0.568716	80.1674	46.7233	93.5698	24.224	13.4751	-17.7834	10.6463	-31.7247	-29.1708	28.6963	92.15	-7.80418	14.5055	54.0546	389.872	362.004	220.847	142.556	236.435	29.0267	75.8955	17.4555	256.713	41.1536	-56.5028	46.3503	81.5549	162.763	-39.7727	11.2356	178.176	-10.5404	109.293	40.1598	211.286	254.506	-6.79985
68.1468	20.2323	-5.63932	-7.54162	10.767	42.9693	102.99	107.84	36.7889	101.456	61.7287	-40.2535	4.41221	103.932	25.5253	78.5908	35.3586	6.77001	-14.6874	9.90147	-36.9248	-45.9282	19.2699	104.65	4.62054	6.19793	49.2244	459.485	448.004	207.218	140.462	216.187	73.4334	117.243	31.825	220.584	50.3811	-38.0169	74.4812	57.2057	174.675	-85.5445	-22.3184	182.578	10.9654	106.305	52.002	216.126	288.161	-11.2452
68.2467	25.9875	4.7387	-4.46583	4.2723	29.5038	127.875	118.156	27.3231	126.284	42.9604	-5.72708	-1.61585	101.336	62.0413	93.0007	54.4117	19.4124	-8.12818	-19.8848	-19.318	-45.3125	23.8977	149.572	9.27155	17.3767	34.2319	419.536	392.05	192.566	172.477	210.443	56.6075	118.357	8.0232	228.035	33.8499	-54.1775	45.3667	77.3998	144.56	-65.0428	17.1938	163.94	18.4543	125.108	25.5753	182.436	256.779	11.8754
68.3466	31.2138	2.52455	-9.35432	-1.66379	31.02	155.431	100.702	-24.612	110.699	63.5166	-34.053	-5.2267	103.822	65.5482	61.8393	67.4274	1.91561	44.7994	-24.2914	-28.3754	-24.6904	37.6948	148.728	-15.2492	16.2677	26.9559	410.627	364.853	204.078	215.454	186.561	37.1264	82.9192	28.7866	257.662	17.0383	-42.13	71.3299	83.6022	109.795	-48.3454	18.769	161.193	-27.6964	147.785	16.8752	181.601	226.855	25.467
68.4466	13.9046	-0.190698	-7.22057	-7.08938	27.1147	125.286	121.55	-16.7003	105.534	70.2219	-34.3864	5.50175	99.5785	53.1995	37.1933	54.6495	8.44248	98.6733	-9.28997	-0.833209	-38.6924	70.5422	161.802	12.1889	11.1296	32.8144	318.624	333.972	186.554	202.39	153.785	46.4491	118.343	62.0714	218.892	1.8364	-124.566	144.532	21.973	38.4412	-49.59	35.7536	174.864	22.1205	138.961	33.5695	123.327	212.994	19.6002
68.5465	34.309	-15.6037	-10.5868	22.3144	29.5698	128.877	123.077	-5.42549	94.0014	64.1522	-25.1127	1.03073	79.3076	64.1239	53.8186	68.3567	30.4791	97.4914	16.8276	-55.8032	-61.1229	70.8895	138.522	2.99355	18.9077	33.2199	331.769	347.369	176.673	237.782	155.711	22.5541	139.126	34.8503	232.222	18.7539	-87.8904	133.754	24.9475	6.74026	-6.26155	-0.961316	178.793	14.8749	124.645	15.3449	113.059	207.466	11.2414
68.6464	30.1151	-8.5404	-9.55069	14.7642	24.3226	118.786	110.142	2.032	99.5311	50.8394	-28.6627	-3.17081	88.285	61.3505	35.3353	86.1153	-1.38638	59.2966	4.28449	8.15764	-39.097	43.2979	155.339	20.3966	-5.02184	13.164	361.693	323.601	136.243	228.494	111.435	62.804	134.062	23.896	232.86	15.7584	-80.9468	139.327	15.9715	2.89672	-33.3682	21.8045	164.255	25.7028	90.5869	11.0131	129.11	212.91	9.44801
68.7463	14.2282	-1.52947	-34.577	7.86887	14.6297	136.779	105.402	21.7769	95.6686	66.5079	-53.1026	-11.5128	92.3002	71.9828	24.512	87.2879	11.6687	60.6143	39.8117	-23.1569	-17.3051	63.6478	153.966	4.44571	5.46576	81.9891	320.435	265.126	128.997	254.475	121.86	48.4899	146.622	30.7963	245.695	29.7811	-45.86	120.086	37.0209	5.37583	-37.1313	15.1774	133.675	2.2801	115.655	27.7971	81.8699	193.883	19.9602
68.8463	34.3943	-15.6744	-17.0852	1.57146	9.41417	132.057	128.311	0.0235356	120.821	48.2037	-28.3573	2.30576	64.0472	67.7945	36.939	70.5363	12.1901	50.1834	23.5768	-22.7164	-37.5736	23.5572	165.724	17.5534	24.9295	62.0017	349.353	321.549	139.798	364.745	129.787	10.1297	142.006	21.4149	244.246	27.5368	-28.3551	97.0703	35.482	3.63377	-28.2462	-15.2206	148.873	-0.750803	86.2467	9.51657	93.4671	202.665	26.3761
68.9462	30.6524	2.97704	-1.88568	-4.17987	15.5212	165.978	124.653	28.4389	128.04	37.1498	-36.8206	0.149323	30.2678	74.8884	32.5429	41.9678	26.5425	77.9863	54.2105	-55.5853	-26.6652	61.7167	111.875	-5.23892	-28.9643	53.6494	322.561	273.251	117.565	613.675	102.545	14.5436	180.932	21.7567	202.651	9.58927	-7.87329	82.4232	31.7162	-12.8933	-66.1381	-15.2903	134.47	17.1113	132.896	53.6726	72.0743	201.987	26.7743
69.0461	35.6746	-10.4533	-19.882	-9.43248	29.9636	118.68	116.553	9.51461	101.474	62.9464	-25.3593	-9.37788	16.1783	35.6192	13.3801	63.4017	25.935	49.8908	34.2553	-31.7466	-39.4629	48.1827	132.58	16.8571	-1.97948	39.9571	284.782	211.767	120.417	797.566	106.317	57.6133	169.016	12.5311	218.044	13.185	-20.8403	96.3696	34.208	42.3332	-63.6881	-25.9579	112.652	18.0955	142.508	27.6964	49.8186	188.042	24.8572
69.146	20.1467	8.79485	-9.51337	-14.2296	10.5619	131.39	126.581	30.1715	70.0181	71.4647	-23.4568	-4.5106	29.0478	32.469	6.7466	67.6427	8.2742	51.7215	23.282	-36.8923	-18.5825	26.6458	117.076	7.96733	-17.3758	55.5177	270.98	200.651	96.1787	995.658	98.1692	47.7738	180.781	15.4673	198.287	-9.85418	6.03409	95.7436	24.5188	44.8237	-58.2608	-25.8431	110.462	43.1856	138.317	38.4316	42.3997	152.617	8.10075
69.2459	4.41932	-10.029	18.4459	-18.6108	21.6114	139.991	114.077	35.4344	56.832	48.9065	-24.7299	-4.29118	19.984	47.1005	11.004	55.7557	-4.9451	47.9898	24.6954	-26.7282	-25.2771	6.46188	97.6259	10.4252	-9.00319	46.5257	255.12	187.512	108.676	1213.44	80.6199	76.5091	210.535	10.4479	206.854	-22.8002	50.9089	81.3524	12.0143	54.0575	-64.0095	-14.1498	101.709	32.436	127.179	74.7818	38.7987	122.865	-6.91715
69.3459	17.3641	1.5753	-0.441982	-22.6122	28.0652	103.793	91.3041	1.20687	75.4052	58.0337	2.21122	3.22445	37.6779	30.3169	20.8619	50.8758	7.52421	30.0757	36.9754	-39.5891	-24.8773	14.8813	102.48	18.2235	-22.531	64.3439	221.176	170.004	90.5	1403.33	73.2915	41.3348	177.859	25.8075	179.73	11.7612	39.3901	72.4923	12.6962	49.7214	-23.2294	-40.919	108.255	37.3191	112.513	92.4927	31.6798	141.537	-0.683797
69.4458	7.30217	-5.00786	-4.90707	-26.2666	20.5849	89.4302	99.2802	45.6364	95.8547	51.1651	-1.33264	-3.32675	37.9209	13.3673	33.4631	61.6781	18.2236	28.1466	22.0958	-61.5593	-5.79161	52.1399	93.4836	12.4328	-28.3307	82.2878	261.127	169.763	81.966	1556.07	90.7699	28.8007	178.701	27.1145	161.74	-20.3648	65.58	54.6636	-7.53762	84.1177	-40.3616	6.55937	80.8778	43.167	111.927	100.476	63.4046	123.175	-2.10542
69.5457	5.4366	-7.68925	-11.4281	-29.6042	12.9567	111.009	117.679	53.8499	86.9725	46.5069	6.27456	-18.6006	31.954	21.6224	16.1333	60.7097	12.0009	46.56	18.2655	-60.5435	-20.5983	57.0884	94.1911	25.863	-14.2032	76.6756	240.771	161.002	104.45	1640.96	96.3085	29.2214	191.981	16.46	194.587	-16.0424	72.5142	47.0356	3.73724	65.984	-56.5887	-5.26538	103.395	50.2573	97.2472	135.562	27.9301	127.614	-13.3214
69.6456	7.97153	-8.01296	-10.7148	42.4894	26.9591	112.644	110.125	42.2194	85.8802	29.785	4.25274	-14.3505	12.8715	15.7641	23.4362	52.6079	31.3328	59.0195	7.15017	-40.706	-56.4726	47.2329	120.022	27.6257	2.81279	62.4278	217.901	131.724	83.3837	1655.72	93.8493	26.9357	179.875	10.3217	200.049	-21.1502	82.3847	33.7073	7.2747	53.4695	-54.3479	-45.2597	88.4994	26.611	78.2528	76.5765	17.6177	113.941	14.4149
69.7456	23.3944	-19.3751	-17.6945	33.2368	32.648	98.2137	111.132	76.9264	61.9679	47.6118	-6.38727	-10.7291	16.3151	6.67108	15.9746	35.7595	5.66494	38.9475	-6.92075	-25.927	-24.9921	63.2519	89.2067	11.5767	-30.0587	62.438	202.21	123.756	68.8349	1671.84	99.2963	18.5632	164.098	0.802042	190.305	-34.0224	27.435	55.2818	-23.9768	76.2159	-36.8969	-26.4858	84.7311	85.2805	96.3852	105.148	43.4505	121.315	-1.61056
69.8455	21.1116	-5.42955	-8.5175	24.7826	20.1989	114.034	104.655	48.5667	70.118	63.468	-32.0985	4.39069	31.7097	20.7786	18.0594	71.8517	43.3047	65.1331	12.183	-30.8556	-71.1383	93.4004	72.177	18.1889	-20.9693	52.6347	229.278	171.329	60.1169	1548.21	94.7327	27.8919	175.892	-15.8873	186.223	-12.8399	89.4278	49.6762	-20.6219	53.8886	-8.33658	-4.23099	97.3635	67.5756	105.225	86.2786	52.1314	122.48	-48.2763
69.9454	14.109	-2.58708	-16.7049	17.0579	29.0791	94.9619	109.583	61.6599	56.9817	43.9167	-3.45972	-3.42294	21.6386	29.1491	-0.913838	142.918	34.8384	50.0404	34.7849	-30.5824	-43.3943	56.8342	84.4934	39.4494	-6.19507	62.9864	184.102	133.925	48.361	1427.36	91.6421	-2.94597	165.801	12.172	185.997	-30.2653	35.0162	30.9411	6.78799	47.8553	17.1301	2.21184	59.4554	48.4671	142.983	70.8906	50.015	122.089	-18.7709
70.0453	2.27225	-20.4267	-13.5808	9.99969	21.56	97.5334	106.356	34.7175	67.1537	64.3607	13.6776	-0.397277	30.0924	6.55098	15.5444	217.993	30.0797	24.3398	37.4096	4.36414	-44.6666	78.5583	86.4233	9.94078	5.12444	22.8803	196.116	166.385	67.1679	1279.34	107.477	5.83089	168.387	11.5822	202.906	14.982	41.9894	-5.20782	28.0149	45.8171	4.93453	19.3543	84.278	63.7424	102.655	40.8694	-2.19919	160.558	22.664
70.1452	27.4448	-3.47895	-20.4327	41.1628	27.9764	99.5839	85.6836	41.9183	75.228	46.7307	-9.3929	1.62721	34.1634	17.9933	-11.4991	308.702	37.5812	23.7037	25.4923	-17.8366	-23.346	46.6394	96.9664	26.6498	-14.4219	51.6353	190.185	181.414	64.2615	1175.5	107.399	35.3103	188.614	29.8254	176.122	5.05182	18.7642	11.2298	16.3525	70.9331	-20.9265	19.7466	97.0423	47.5378	112.253	33.0256	24.7953	150.322	22.3231
70.2452	5.57623	-5.9078	-19.2119	32.0304	1.7548	102.132	86.1987	47.3533	93.083	28.251	-17.1868	-0.92253	13.5795	9.72865	-0.76736	300.796	15.2643	15.7334	42.5941	-5.5637	2.91031	41.7758	175.522	16.7878	-11.3228	60.5901	176.151	143.356	38.1707	1157.67	44.4029	25.6057	159.51	27.0961	164.322	8.72722	38.8946	17.0106	-8.65376	21.6327	-10.1447	-8.7668	59.2711	54.9701	124.438	22.1391	34.0959	106.723	15.6199
70.3451	10.7871	-9.09516	-20.5496	23.6857	17.3772	89.0697	91.2435	23.2013	83.5257	28.755	-14.3591	3.51519	24.297	-9.439	15.4442	256.736	20.1429	24.5061	-7.92799	15.8199	3.98806	67.0381	266.918	34.0682	-0.278383	25.9093	166.267	163.434	56.4689	1069.12	69.9972	25.3022	177.554	40.3487	184.089	19.1857	39.9137	33.7659	1.89334	35.612	9.88069	-2.18486	75.2697	70.0064	84.65	40.1422	2.40106	163.401	5.68515
70.445	14.1686	-11.1243	-19.2382	16.0605	32.5455	95.123	89.8304	47.6195	100.589	33.7903	34.4509	-3.7588	26.8621	13.3026	25.57	257.799	23.748	43.4039	8.06557	5.30386	-26.2613	30.9297	207.983	32.8939	-11.9389	42.635	141.091	172.233	100.578	1025.38	70.6301	45.6847	134.8	35.1844	204.057	27.7691	9.70546	23.1905	-1.42794	58.755	0.810777	9.47612	68.0795	42.5509	69.0882	38.8337	12.811	141.577	18.3941
70.5449	21.7186	-5.47403	-13.8152	44.2988	20.0828	85.9958	93.2708	45.3915	104.949	52.2117	21.8933	-0.642339	35.4827	0.312848	30.1206	222.059	3.60565	30.5758	31.6099	-6.54825	-57.6726	11.9506	185.368	27.972	-19.3523	45.7705	143.994	144.068	109.564	982.39	118.238	20.1259	172.458	34.1323	179.964	20.0583	23.9367	11.2114	16.5428	37.5648	-19.8815	25.2756	49.7769	21.3923	103.731	18.827	48.3954	123.638	38.396
70.6449	8.71045	-14.3991	-5.7007	34.8871	35.6283	89.4101	93.2088	39.0401	116.773	62.6131	-2.8442	9.12479	45.3383	1.867	4.13629	204.051	17.8183	31.3604	26.1143	-20.2108	-18.6393	-9.66381	174.286	29.4232	-20.9906	59.762	150.195	144.53	97.3192	915.909	76.0485	32.264	163.657	35.1996	169.916	23.5477	27.2273	-4.7459	15.7432	7.80208	-16.1029	22.7904	46.7255	64.4097	94.6225	35.6426	51.1217	149.122	33.0234
70.7448	1.36183	-9.0961	-8.32992	26.2878	34.014	88.4097	80.8341	47.1651	152.339	44.991	-12.9796	3.25921	25.6182	16.6424	14.5319	177.159	40.2028	45.4399	1.89295	8.72329	1.4362	11.7513	165.004	27.4084	-5.59554	70.8816	151.965	128.375	115.988	859.357	92.5203	-4.30225	158.455	10.1785	194.602	28.6261	37.8103	-0.393933	-1.59441	28.379	-35.3898	18.5811	44.7336	40.1352	103.664	44.2674	48.4409	133.303	15.193
70.8447	7.76689	7.92836	-11.7299	18.4308	53.6494	107.437	89.4527	43.8483	111.826	52.4553	5.84086	-3.3017	14.9713	6.27571	16.0066	165.743	25.6643	57.559	40.118	39.823	-28.1239	12.6676	185.706	29.8235	-12.0945	42.2752	119.623	122.316	84.7539	833.636	114.967	13.1152	174.45	14.409	185.008	35.7803	36.5721	12.3537	40.8722	57.2316	11.0376	30.6973	55.172	44.9263	50.0114	60.8204	39.0035	134.32	-9.92852
70.9446	32.3041	5.42812	21.8292	76.1121	52.4234	89.642	94.7278	47.7902	102.51	78.9507	2.96168	7.4891	23.652	-15.0571	8.29304	168.419	23.6681	89.9144	40.3088	11.3713	-41.6732	25.5419	171.246	4.73748	-1.96499	33.9753	104.287	96.1898	86.4032	819.413	134.036	22.177	188.145	28.2184	181.248	38.1738	33.557	-13.5393	49.0008	59.1297	-30.2339	39.5221	39.501	47.6435	75.0349	56.9275	37.1117	149.983	23.2225
71.0445	43.2289	23.0968	-2.18317	76.3512	56.6257	82.2875	82.5314	45.7054	117.406	70.3436	-16.5688	14.0341	44.7305	27.8113	5.59091	151.122	35.3936	138.782	50.187	-27.8002	-30.2102	10.6128	149.095	37.3159	-15.3281	21.3258	144.273	78.4291	85.0633	748.621	134.818	17.1577	170.873	18.7812	163.898	46.1259	68.7133	-3.49679	31.3282	54.5067	17.0296	52.2306	19.9943	74.0507	53.8008	82.2034	69.1146	147.421	44.6232
71.1445	18.2298	3.59026	-3.01739	64.1779	35.8431	87.7249	90.2083	35.4259	107.344	62.6813	-7.00356	11.7978	13.5008	30.2287	9.68778	148.249	40.085	233.525	36.2758	-49.1749	-14.1767	2.79585	132.308	64.2215	-22.0333	24.2616	165.901	127.117	83.8824	711.009	144.658	29.6202	214.452	38.2352	150.083	43.3943	83.55	-19.8583	49.8657	68.7636	-23.9979	30.4154	53.8004	55.6559	36.6613	108.002	47.9321	165.305	11.6241
71.2444	-10.6495	-14.8166	-6.38232	53.0549	17.0917	105.058	83.1047	21.4541	101.748	60.0674	0.00760945	5.70883	20.6848	32.9455	16.3427	150	33.4959	293.753	8.09416	-7.58746	-52.1125	-14.3021	148.721	31.5348	-21.4924	26.6239	192.744	121.265	48.9813	694.998	104.537	50.4894	198.991	63.3298	160.899	24.5632	54.8704	14.5201	41.8492	44.1759	-11.0597	68.9248	46.2119	64.2624	56.4863	86.4556	74.5285	143.406	30.6162
71.3443	1.50248	-4.52468	-18.3604	42.8918	30.5103	97.1579	90.3025	35.0802	110.606	38.2292	-16.4376	6.18302	25.6958	30.1485	-1.4266	127.919	32.3066	329.026	29.6237	-18.2441	-20.6811	-24.3861	184.793	25.9657	-15.7163	27.2331	182.196	143.056	62.5519	674.198	123.946	26.4429	167.998	54.3892	169.28	23.8529	53.4339	7.95993	12.296	63.352	10.015	74.8555	56.987	69.5533	45.7067	55.8294	81.4831	166.295	32.1487
71.4442	14.2928	9.06242	-6.39957	33.6056	27.572	67.4547	83.9128	-1.91977	99.9843	44.1138	-15.3179	15.2627	3.66383	1.54137	11.6903	116.093	25.4594	297.084	0.475505	-7.35302	-30.2343	-20.6816	139.493	28.6972	-6.92369	28.781	147.153	149.482	59.3582	672.734	93.1937	31.5439	169.139	70.119	151.797	27.9971	28.4949	63.2244	42.5026	47.1165	0.681346	54.8302	85.2083	62.9377	71.9219	41.0486	79.3991	172.36	2.62082
71.5442	15.7395	0.332708	-10.5154	25.1206	49.4419	83.1606	73.9255	-1.77727	93.8901	47.2074	-5.05143	12.8797	29.413	18.7167	1.24886	118.803	38.1749	265.418	-7.18752	-12.4893	-31.6913	3.77437	134.145	11.8747	-5.52067	36.7291	157.486	150.398	63.7089	661.339	94.5809	43.6266	220.283	67.9993	181.874	15.1095	33.2335	56.0784	50.2771	34.8398	-12.2012	57.7562	97.0237	46.6784	59.0456	45.1542	72.9075	147.124	14.4905
71.6441	-8.64594	7.62081	-19.7383	17.3677	29.6458	98.7578	75.4777	-8.11322	71.5387	45.0748	9.32593	18.2155	23.0635	13.2846	16.7419	136.109	46.562	229.661	18.4984	-2.78674	-32.5693	11.8974	128.366	15.2862	-2.06027	29.9474	132.386	112.95	71.3859	621.062	75.41	23.296	223.801	55.7533	206.043	42.2859	57.2574	42.623	26.5377	35.8569	-28.5633	65.144	65.1449	38.1127	130.649	45.1147	69.2695	125.549	31.4834
71.744	-3.44561	10.4326	4.25512	28.4333	12.9465	91.4	88.4781	-37.6814	100.775	54.6391	16.8032	13.1072	19.1579	-3.13257	-0.498291	120.988	6.44786	142.264	19.2653	-21.0236	-36.6158	-2.73996	130.853	5.67195	-16.4023	35.5342	160.765	140.479	46.2188	603.945	67.2601	12.891	217.412	45.9922	183.378	42.731	40.3682	34.6388	14.5566	69.1379	13.5679	33.5831	84.4467	66.5432	116.132	23.6839	89.0439	103.19	26.2024
71.8439	9.76182	4.91026	2.41651	20.3666	29.2134	91.0305	91.0006	-23.7868	63.5242	55.7824	-15.8711	13.668	5.94008	19.6897	10.1356	125.502	1.46447	144.046	46.6405	-0.575941	-4.34586	10.7123	124.093	21.0693	-16.2417	24.8455	140.131	118.224	43.788	578.463	63.0248	-9.33253	225.168	47.8622	184.627	41.9322	43.2413	54.5622	23.7704	58.5937	1.03721	12.5272	98.5466	57.2479	117.325	15.7349	49.0947	112.655	4.09891
71.9438	8.39465	15.9622	-23.3698	29.7058	19.327	84.5523	106.115	-6.98686	74.0612	69.8012	-0.153381	18.0675	17.9538	21.7266	4.33621	102.859	34.8763	156.863	31.2044	23.3323	-15.2238	36.1299	106.529	32.2775	2.43173	36.1742	110.454	103.345	72.0644	516.525	75.6774	-1.25148	208.091	46.0359	179.046	39.1463	29.7442	48.3941	39.2164	31.3106	-6.3503	21.7761	97.0025	62.8517	116.531	9.19506	40.3495	106.14	2.81322
72.0438	6.04496	-6.12874	-24.4513	21.5653	24.7147	81.1499	118.043	2.55711	88.4177	40.1572	4.1686	2.24192	32.3935	23.791	21.5395	114.509	-9.79929	92.0721	48.1458	-29.8742	-16.0795	-9.41325	119.103	35.0223	0.0603765	5.49179	145.346	115.582	52.1099	526.611	63.1367	-3.81704	191.02	41.7326	145.17	33.7432	56.364	32.9463	39.0785	64.2031	9.19518	7.463	108.856	77.7746	122.192	22.9295	54.241	154.91	-24.5412
72.1437	4.9143	7.57433	-2.64483	14.1264	9.12651	111.7	113.45	-5.13961	87.6151	54.9009	6.61313	11.4336	10.0761	47.8814	18.7558	114.606	-28.9078	82.6169	31.0263	-24.0673	46.1158	-33.7124	89.7772	20.9764	17.3048	29.2781	130.517	99.1302	49.7121	515.943	75.4001	-14.6888	171.199	83.7009	166.712	26.4679	32.0859	20.7674	40.1386	43.7662	14.9215	22.8694	83.0913	52.2465	111.281	31.3576	54.6005	130.756	-5.59999
72.2436	16.7595	10.6058	1.42982	7.32867	44.0751	100.593	89.4763	7.00513	68.8519	40.4394	-7.99298	2.51232	35.6033	70.5185	10.9325	97.0469	6.25425	87.0195	18.796	-32.4862	111.417	-25.3521	84.1007	17.8978	20.456	45.8205	126.373	113.876	56.7025	507.568	90.0935	-15.3494	173.978	75.4411	151.93	35.9175	40.2087	68.1676	25.7039	41.7078	-6.26285	35.5787	110.334	70.1452	135.775	27.4205	83.1036	129.449	12.055
72.3435	16.2281	12.5535	-4.99206	1.1168	37.5258	86.8831	80.5598	7.60642	68.3737	15.4575	-40.2311	-2.22936	42.9292	65.6481	54.8263	107.087	17.7898	60.0484	19.8753	-21.2099	47.1447	0.741177	89.1302	29.5493	46.6706	41.565	139.868	106.513	68.5495	466.51	105.608	-3.17695	160.347	63.0036	159.679	52.3965	7.74908	71.0919	52.3979	11.7258	-30.5061	18.4935	116.237	76.8209	82.5255	70.5726	71.2255	171.158	2.47495
72.4434	43.4822	10.8338	0.457827	50.1837	48.9472	92.6062	78.7287	-18.2643	101.706	35.8387	-40.2405	6.06726	51.7428	65.1547	125.633	121.961	-3.37104	38.3714	26.6663	-46.3589	31.281	-23.0896	102.695	20.8353	23.6769	51.2824	150.686	107.082	105.645	451.38	113.45	-17.6644	172.435	66.5965	130	36.9127	25.562	42.1069	30.8017	62.0911	0.458623	3.68515	112.351	66.7349	75.5124	88.255	68.7921	158.869	66.9124
72.5434	30.8465	13.235	4.57348	51.6005	29.1865	102.408	80.0825	-17.709	68.1663	23.6475	-9.9204	5.16972	51.2025	61.3788	154.767	91.6108	20.5828	23.2016	62.4859	-16.8352	12.2122	34.699	142.355	33.2546	-3.18438	28.0232	173.26	106.206	88.6383	449.778	94.7096	0.0529652	156.268	118.299	165.832	30.6705	45.0713	107.607	41.876	61.7017	-42.1514	-15.0314	133.985	88.7097	91.4032	92.6616	91.1649	143.562	198.103
72.6433	16.2305	-0.369362	36.6594	41.5829	16.861	120.392	71.5349	-4.81471	98.8663	15.7292	-21.2213	3.07614	33.7769	79.8804	119.775	58.3786	49.2308	40.3849	24.6746	-12.8563	33.0309	70.853	153.552	43.0418	-6.86474	39.0522	121.595	91.2836	87.03	428.483	55.6817	-22.6895	158.125	112.377	161.268	17.067	-3.91581	179.287	29.6186	75.5034	-27.0612	-63.9227	140.912	126.05	86.5119	100.429	76.1258	154.201	250.781
72.7432	29.7832	5.83446	28.1137	32.428	37.8744	88.5658	78.7845	7.43551	97.2348	12.8431	-27.0345	13.2924	37.039	33.851	137.125	100.582	8.988	41.4888	33.0269	-2.27166	0.156455	74.8751	127.812	25.9142	28.7846	39.6491	60.8786	32.9344	91.6369	465.427	65.6033	23.5352	116.881	102.573	159.129	14.0968	-31.1174	160.051	21.0829	46.8197	-27.9254	-36.278	82.5868	132.485	125.624	63.8835	38.8242	102.997	329.277
72.8431	47.8954	15.7586	14.8309	24.0614	17.5236	90.0083	112.795	-23.3442	106.834	14.2342	-7.87868	1.74785	15.223	50.7594	130.954	97.0991	21.387	64.0788	35.7634	-31.4376	1.48684	53.0904	120.52	28.7548	63.6055	69.3203	72.9454	27.6634	85.0873	449.459	61.3655	23.0044	139.337	74.2076	191.498	13.6098	-28.7473	158.709	51.5497	24.6867	-12.8651	-59.4634	130.526	100.324	136.11	55.7351	63.9319	75.554	258.879
72.9431	51.3419	31.2233	6.8471	16.4151	36.2396	113.475	119.751	1.50545	109.895	14.1651	-23.5395	16.2753	16.7377	75.9888	97.1316	64.5576	21.4517	52.704	47.4	-11.1559	26.3467	33.6001	103.585	28.8005	41.6835	62.6256	88.6431	71.0947	134.395	437.606	75.8911	20.1238	141.32	80.8023	162.375	-0.143287	-0.733173	128.079	17.3408	63.8002	-7.67162	-31.1263	139.56	105.337	173.13	34.0429	89.0507	76.4772	187.152
73.043	45.141	7.41353	24.3611	9.42728	60.1571	98.5201	110.904	-28.3446	83.7263	7.24304	-19.2932	23.3934	20.2851	71.9311	94.5874	67.5548	18.1971	71.8186	16.3263	29.9049	-8.12966	42.2433	70.4341	32.1389	34.5949	63.8742	69.905	70.2635	131.618	414.467	85.435	13.868	134.113	73.7328	175.853	7.12122	1.98458	118.77	23.3307	72.926	18.2683	-5.30996	162.556	97.7001	138.799	37.5838	89.8781	78.5721	153.69
73.1429	64.8107	26.5897	5.18643	3.04108	64.984	86.2542	99.2874	-32.7169	57.41	40.264	-14.024	21.7991	2.91275	90.2093	97.698	60.9805	27.5999	64.9633	17.1866	14.9713	-6.21601	39.004	91.5722	40.128	24.4996	40.9858	110.075	54.6243	116.228	386.262	100.046	19.9186	135.533	78.8859	152.727	-0.0810693	29.4759	140.097	47.4231	60.8639	3.7578	-15.5643	167.421	105.154	170.576	36.8629	82.4578	73.1151	130.46
73.2428	45.6075	9.25177	30.9463	79.7253	59.6366	96.9144	115.4	-5.90415	56.0976	27.5674	-52.9314	26.5269	10.1173	93.0905	83.5059	61.5161	0.542336	37.2936	11.7718	-15.2873	19.0704	11.1603	92.5016	29.7067	49.1029	71.7897	106.113	63.9637	147.98	346.788	88.9989	21.4408	126.28	68.4396	147.976	3.67261	44.8939	92.7966	28.6902	63.8702	17.0672	16.6179	169.412	115.978	156.089	-13.9776	77.5129	39.3521	116.611
73.3427	50.2506	33.2672	11.6753	100.306	51.5567	99.2318	143.394	-5.3291	64.1903	20.6314	-9.22326	16.3278	9.8311	100.407	95.0065	59.1202	2.66699	51.9113	30.523	-3.69373	25.0464	0.634729	75.8085	31.9576	64.2279	115.608	121.547	66.0006	142.74	373.212	87.1926	37.085	117.877	56.7884	150.501	13.6677	38.1449	86.1684	50.1114	24.2	7.25078	57.1833	163.759	98.119	169.782	-12.1565	78.5666	53.4761	67.0035
73.4427	61.5021	25.4495	0.705371	86.0834	56.0003	111.065	196.808	-5.8422	97.4556	16.2931	-13.8233	23.0128	-23.0421	91.1445	93.129	67.6086	5.90229	22.535	29.2911	-9.29297	20.4101	1.68492	79.3639	28.5637	40.7607	118.858	95.3258	62.534	115.637	324.467	59.4622	36.2745	120.963	66.5486	118.897	5.10839	33.7793	78.2629	66.6983	37.6192	-10.6501	60.8189	217.038	97.2126	134.642	-2.10842	112.053	55.8899	78.0152
73.5426	60.4788	43.4791	11.4814	103.952	62.9975	123.536	195.588	2.25871	84.8093	25.6382	-10.4269	32.5738	-17.4479	93.606	89.2176	60.6955	33.0318	38.4549	65.814	35.0853	-7.53437	3.50854	73.7782	16.0083	42.4143	149.262	108.576	50.8635	152.069	363.233	58.6354	35.631	152.083	81.8626	124.344	-0.438926	52.7703	107.635	54.9298	23.2274	32.1119	58.0203	194.875	101.489	129.068	-1.30986	74.9262	39.0527	111.365
73.6425	50.0206	61.595	21.3743	89.4181	49.1613	134.802	222.207	3.18953	85.6572	-5.78322	-23.5304	8.85046	-7.23098	112.076	76.8551	56.5618	28.264	39.8376	32.9688	-9.87806	-11.2664	-5.98603	59.5091	18.6853	49.1904	169.011	121.798	58.922	131.462	345.07	65.9209	37.0982	129.328	63.2389	165.861	16.0992	54.4322	97.8895	26.9354	14.4364	2.67657	11.6451	182.483	84.1827	138.586	14.2793	90.1383	30.0862	79.6525
73.7424	26.6716	57.9053	40.8782	76.1368	58.9675	145.942	227.434	-26.6905	60.4784	22.1715	-20.8207	25.458	-21.3036	104.649	62.181	63.4253	28.894	17.8563	4.40777	-29.2817	10.6448	4.94955	27.4897	13.0669	36.3467	195.092	107.704	78.4981	151.181	361.683	84.9453	36.1878	119.372	49.7603	143.791	-0.956401	39.4169	109.618	33.5409	-9.08912	37.2163	5.42657	171.166	102.016	140.245	6.72361	140.33	3.26062	44.2042
73.8424	54.5414	39.1774	13.4666	64	60.1877	135.299	199.088	-24.6814	72.505	16.504	-20.0056	7.17341	-18.8583	117.215	62.4029	53.4258	25.8483	9.19592	20.3026	-54.5885	-6.76573	-19.8722	90.1607	11.5548	42.7691	227.908	132.454	94.8607	146.347	357.778	78.6637	33.5307	145.667	84.854	136.516	-3.05699	78.6185	89.3392	60.3024	10.0866	27.1097	16.5668	169.887	112.08	99.6625	6.50601	127.457	45.1995	37.617
73.9423	45.1193	21.1494	6.89637	68.9595	37.1352	119.57	205.361	-13.1444	73.6842	14.9532	-21.9192	22.1938	-18.9001	97.079	71.8608	60.8871	10.8222	-8.37475	-9.22681	-21.2137	10.9463	-27.8344	95.1171	36.8059	36.4659	265.162	143.373	94.8988	149.819	314.417	70.0604	21.5761	158.386	72.7961	128.228	14.3872	33.1111	57.8386	37.3917	18.9126	-13.0262	13.4617	143.472	112.033	121.311	9.10262	114.097	60.1779	56.247
74.0422	46.9294	11.9466	47.6287	57.4145	70.782	121.116	230.564	14.9201	88.2768	-4.74103	-11.1979	18.5251	-13.9941	115.336	61.0592	56.0844	10.0157	-9.1776	-0.62893	-20.252	-17.5085	-11.9524	66.139	23.1244	19.338	254.21	122.689	62.8403	133.622	315.015	96.9024	-32.6947	161.636	90.5515	119.66	-10.8616	15.436	86.0272	60.9758	19.8775	10.3447	4.69827	121.71	112.993	119.652	26.2857	117.392	58.5517	56.5067
74.1421	57.6543	25.814	23.9596	46.8665	68.5323	109.053	242.888	19.0507	67.4827	11.5812	-1.77792	8.65132	-11.024	87.5875	55.8792	39.5904	21.4102	-3.35516	38.0661	-17.4701	-2.66418	-7.14433	59.7673	38.8092	31.2366	219.514	152.529	84.8355	113.626	290.23	89.1911	11.7952	173.371	74.0731	121.047	-8.83755	10.0554	68.8847	66.5853	11.6758	22.5599	17.7414	145.302	108.664	68.0514	11.2771	94.0979	80.125	57.8863
74.242	51.2053	16.5973	-3.35956	128.266	51.9813	94.29	230.875	-33.1825	58.5925	19.4138	-14.4171	31.292	3.20076	90.4963	41.7497	72.4689	34.4138	20.952	-6.74852	32.5056	6.02043	-7.84488	66.1869	15.4812	33.9084	180.278	179.318	99.966	123.576	260.353	90.9541	34.4526	166.182	65.2036	122.695	-13.8026	9.66973	62.7446	42.77	20.2523	16.941	17.5137	165.244	145.199	67.3036	3.30391	97.9396	117.472	41.2087
74.342	41.7185	-1.29177	12.3145	111.613	72.1784	86.1124	195.437	10.5361	59.2198	13.5526	3.34185	21.6628	-4.4555	85.909	51.1937	17.6395	27.6814	4.14936	4.69067	72.6365	12.1638	-1.47859	65.017	41.2129	49.4389	196.708	224.649	111.656	123.047	250.898	114.515	22.8068	171.481	71.4596	179.495	-14.3301	107.494	62.3322	27.1852	27.6307	4.656	40.2187	166.357	122.756	78.4062	17.8298	100.233	115.254	15.2499
74.4419	39.0251	9.02705	-2.62661	96.397	92.4191	89.2075	193.056	-5.02837	81.596	-30.5492	-10.2351	10.0129	-40.9103	102.263	72.7719	13.1731	-10.8197	-14.3704	11.1873	47.097	-13.086	-1.04222	84.7559	21.5057	42.9969	168.505	291.348	119.288	102.96	237.082	126.011	41.1791	178.612	44.6542	185.925	3.92905	192.528	55.7451	61.682	43.3037	4.19964	26.2927	167.098	125.725	68.7954	26.1702	105.592	119.844	10.8862
74.5418	32.1346	8.12272	0.185964	82.4942	108.46	80.3911	171.181	-26.6832	51.8017	-13.517	-14.2206	13.4579	-30.4105	84.1462	21.9456	41.7189	24.7264	3.25492	19.8917	-10.7871	6.80867	5.05534	69.97	36.8534	42.5776	166.432	319.564	96.2764	83.5217	236.764	91.5432	51.8999	160.875	36.1829	209.431	2.30192	304.794	53.2424	28.5533	80.8577	33.6412	34.2353	134.742	96.5574	53.9266	51.3775	104.472	99.7297	-10.8204
74.6417	17.9833	-3.37048	-10.6892	176.682	88.1827	70.3973	158.996	-30.0736	45.4183	10.8727	-6.91734	14.7912	3.40865	82.6757	24.6589	53.6846	-2.91779	-3.51587	12.2395	-1.09913	5.77503	-13.1922	70.9788	15.8325	22.0234	167.932	320.285	85.2113	133.608	210.28	100.573	55.0816	195.512	4.62613	176.932	21.6928	331.331	38.1802	27.231	45.1741	9.36795	49.4607	122.979	118.132	50.8709	91.7951	101.183	173.287	-44.6497
74.7417	21.9133	-0.943067	-5.26034	169.859	71.5725	84.4778	211.609	-32.9487	29.1818	35.8375	-11.3096	25.8708	5.24878	59.6576	39.794	57.8085	10.0209	1.90665	2.68752	-4.85551	-8.91832	-7.12306	107.372	22.645	33.5914	137.864	363.141	74.7012	92.3699	210.252	104.958	77.8474	161.302	19.7887	213.645	23.7601	392.2	26.9494	34.6072	51.7819	17.2765	58.4504	96.3782	99.074	63.0032	60.648	86.9255	174.041	-18.8396
74.8416	32.7702	-2.41262	-10.5671	149.662	77.8819	83.8767	289.661	-21.7911	25.6548	8.88685	-18.8173	26.254	-14.5223	79.3473	53.6351	56.4234	11.6878	6.2388	-1.74796	23.2944	-7.76203	-13.9298	77.5328	5.73682	-1.81839	169.94	420.733	65.2112	101.252	178.099	136.055	38.9038	186.858	36.9676	178.131	35.2216	399.581	2.81277	28.3279	55.5764	13.7152	51.0638	108.492	142.146	29.7046	80.4023	83.8881	196.563	-9.89121
74.9415	62.7561	9.01126	-26.2848	154.663	71.3508	64.9167	456.963	4.47227	35.523	-8.88941	-13.3453	25.1469	-31.7455	85.6467	64.8339	83.9142	29.9801	23.3056	14.5875	32.2803	-50.393	-3.69702	99.7427	2.92905	28.7235	151.108	514.289	76.5255	68.7356	248.693	131.339	49.7578	180.332	83.441	153.937	36.1362	465.647	28.9004	21.0348	43.431	-40.7504	95.1965	112.382	122.863	19.5749	84.3599	101.469	194.413	-4.68232
75.0414	57.2231	5.61489	-32.7139	167.697	67.8454	57.593	624.279	7.79534	51.1645	-23.0768	-27.1884	26.9118	-47.4648	89.0637	56.9597	103.775	25.9404	8.9603	33.053	21.5586	-55.8493	-9.76417	78.6167	28.7572	19.1727	185.328	563.39	71.5482	115.794	206.242	121.856	18.4962	154.349	156.92	100.683	22.5351	511.028	7.93905	26.1981	77.5299	-30.1817	71.2739	113.451	115.358	22.5994	60.5038	97.3794	175.374	33.3733
75.1413	43.5229	-5.05222	-37.9706	201.263	56.827	81.8501	778.871	-37.7196	25.771	-2.58293	-22.2815	40.6395	-23.0061	68.991	14.2014	142.006	50.7715	16.9322	23.7256	64.4041	-21.5967	8.57888	105.201	20.9045	12.0045	162.959	645.769	74.0309	107.4	236.833	159.333	-10.7082	158.952	292.025	111.69	10.2749	540.887	26.8641	8.60029	78.6498	-18.2492	34.2063	87.9639	98.0852	10.5711	49.2832	96.5005	139.738	37.1377
75.2413	58.4206	8.84147	-29.5044	178.395	83.1624	98.2251	900.76	21.6192	51.52	-36.322	10.4137	13.3423	-21.3882	52.8699	38.651	148.903	23.0219	20.0925	10.8344	67.2147	-24.0544	5.27645	117.826	42.432	18.0439	156.084	583.49	63.2935	137.264	230.104	157.799	-19.8316	222.9	399.349	70.0061	-0.49361	549.164	14.4624	26.3044	52.0936	-58.0512	57.1053	89.1588	102.504	15.3922	82.5178	83.623	135.283	70.311
75.3412	8.88229	13.6843	-3.37102	157.493	26.5288	107.471	1043.04	20.4362	64.6404	-24.0858	-10.0942	19.3024	-13.4748	63.7311	31.3675	126.862	27.9779	4.81739	-15.8212	41.669	-21.9525	26.144	152.34	-37.203	51.1735	208.618	554.781	72.9924	163.006	218.421	169.348	-25.4797	224.304	362.35	58.8025	-21.2594	513.212	50.306	2.52948	48.7311	-83.0386	80.8543	89.8631	79.1005	78.7495	51.4967	117.705	102.132	55.3712
75.4411	0.775493	-11.9817	-7.62705	138.388	24.05	103.287	1144.36	-10.8298	46.9591	-26.808	3.59704	30.4538	-33.0146	35.5841	33.5467	179.188	31.0324	-1.48177	-7.66073	9.28766	-21.9399	27.839	147.648	23.7619	15.965	162.371	561.34	30.2622	147.255	221.49	167.104	-41.5528	314.812	332.074	57.9778	16.599	439.039	30.2511	55.1861	36.4254	-47.7687	67.669	44.3832	47.078	12.7114	45.8067	115.934	103.844	58.4746
75.541	17.8864	-7.88654	-15.5269	120.926	45.8842	118.656	1154.36	4.00124	92.0355	-50.2946	-15.5836	30.8266	-63.7713	53.9785	51.0623	227.02	33.8735	15.9201	-18.3171	35.3982	-20.8235	-8.65751	103.498	18.8358	-9.43721	186.635	520.47	51.3794	157.759	216.772	175.729	2.99841	323.125	315.142	56.4498	10.9889	395.113	37.6711	55.301	26.0741	-33.8285	48.2805	69.1832	73.5464	35.8506	42.5309	59.8756	123.353	101.105
75.641	-3.49807	-8.9821	-16.1478	104.965	41.544	118.447	1099.6	-12.7464	73.13	-42.292	-2.14972	38.3578	-35.4511	26.2728	38.5419	227.425	60.5063	22.5624	-24.4029	50.2553	-15.3631	-0.746253	100.577	-7.43168	0.539886	330.064	463.384	-5.042	136.465	200.084	110.932	-1.71318	259.822	266.672	109.331	25.8121	307.104	25.7219	55.1106	31.7284	23.5486	20.2701	37.9754	82.071	80.5203	19.546	47.4244	78.7697	123.551
75.7409	26.3393	-5.66563	2.42237	114.533	75.9146	125.984	1011.32	-0.483752	69.768	-66.1742	-10.1846	41.7329	-44.1921	81.4892	38.6332	173.819	65.5289	21.9168	2.59846	24.5761	1.24701	0.912491	93.7536	14.3106	6.23999	299.146	460.804	71.0182	157.875	193.586	199.031	-11.1315	270.643	246.474	105.722	42.3557	319.55	49.6775	15.4851	-0.582788	46.1575	22.0083	62.6097	65.4793	41.4958	15.6545	65.5284	111.471	79.826
75.8408	28.1471	6.76598	-1.88678	99.0776	56.6523	138.712	944.125	12.0939	53.8843	-47.7488	-36.3951	23.7476	-42.4319	72.3158	54.0813	158.622	49.5444	15.2097	-7.84627	3.66403	-12.241	19.664	93.4916	-4.11783	-39.3302	265.39	457.126	64.4509	175.862	180.705	246.942	3.76225	312.559	198.374	108.697	52.8909	300.565	17.8733	19.7679	1.78993	48.6998	39.6412	55.9596	55.7165	7.83823	23.5209	103.727	151.307	37.9017
75.9407	16.3056	2.44545	15.4846	84.9549	47.8655	213.041	861.929	13.6714	40.821	-44.9211	-47.5354	16.1016	-54.4448	78.1168	56.425	135.516	36.1869	-0.6712	22.2989	-27.6573	-23.0525	-10.761	110.154	1.94262	-31.9469	267.395	402.499	44.0745	109.522	193.723	286.115	17.0675	275.852	180.858	125.03	71.7175	283.424	30.7055	16.1932	-20.2307	58.4736	51.1179	44.1263	44.3376	34.7807	20.5418	49.6227	160.432	30.2261
76.0406	-3.10792	-1.55736	-8.00973	72.05	38.6408	369.61	809.351	11.3453	16.2524	-19.8791	-27.1536	5.59007	-41.4282	74.1907	40.8556	127.75	40.0441	1.36747	52.2703	7.28194	-17.6039	9.57459	84.1289	3.12261	-49.7153	284.84	382.713	46.5053	123.462	154.346	325.914	23.9958	254.813	172.997	143.207	43.7978	256.084	19.5388	30.1384	2.10967	65.0339	29.2026	59.6811	34.1758	50.7652	2.10088	37.1778	169.828	14.7841
76.1406	15.7943	2.9084	-15.1225	60.2577	28.138	466.635	762.37	24.9303	46.5034	-17.2197	-13.2119	19.835	-59.8155	96.4665	37.6717	109.417	34.5468	15.7772	47.0402	43.4669	-12.498	-16.7048	114.509	-11.6651	-46.6431	180.924	326.12	78.9934	78.5148	115.905	350.023	48.8416	223	168.266	129.335	38.3105	211.344	-6.26766	9.26188	12.6188	74.0806	43.8186	72.9385	33.3609	-11.1198	-20.5495	28.3351	170.937	44.2997
76.2405	-1.55373	-6.92189	17.5404	49.4821	31.1021	606.813	720.169	17.1774	32.8038	2.18994	-14.6768	4.44596	-72.8416	99.9707	43.4102	105.438	47.2946	8.08583	4.5371	-11.4855	-4.0653	14.0635	98.0913	3.25551	-51.0247	180.829	301.779	123.377	54.7269	119.288	342.658	9.80055	219.845	161.317	96.5555	56.8814	235.848	-6.21955	35.9204	-3.34228	49.0244	47.3358	82.336	36.9482	6.50266	26.8293	-3.6293	175.048	14.2833
76.3404	-30.4334	6.5697	3.29949	39.6355	27.2706	703.786	699.909	30.2825	21.9853	-18.3252	-26.582	15.4862	-80.6088	103.723	35.5494	94.6476	79.3483	-0.234436	2.08022	-20.9075	-20.8263	14.2429	92.248	-2.42953	-42.745	195.091	360.039	130.632	59.5491	110.107	348.111	43.6627	198.687	148.843	118.16	14.7	352.01	-22.7151	12.2874	-23.4877	44.2948	23.8341	58.1852	26.0017	33.9154	-17.9097	19.3128	126.476	25.2344
76.4403	-23.0936	4.86648	17.795	30.6379	12.7731	777.183	621.361	43.5939	37.4689	-1.84028	-6.37758	-4.17626	-52.7392	97.5789	59.0506	83.8764	58.0178	22.7132	-31.3053	-27.8104	-27.6998	73.5021	73.6859	-27.8976	-42.9261	233.68	382.272	100.765	32.7235	111.078	231.693	18.6495	156.199	133.37	81.5826	40.0707	336.882	27.0578	21.4615	5.05751	25.9643	53.5001	73.0551	44.1456	35.6929	10.821	14.0868	128.145	50.2868
76.5403	-17.4008	-1.89977	21.801	22.4158	22.2984	895.254	594.269	19.2172	42.0626	-5.03846	15.6043	12.437	-62.9541	106.948	72.1072	67.079	24.1324	-12.8302	-14.7459	0.0284362	-6.5389	59.7505	66.9828	-21.7975	-40.8397	258.227	357.287	82.4104	20.4703	133.748	186.345	-2.19657	144.463	152.319	78.4988	-0.927314	301.6	25.1971	42.2638	-14.4981	66.735	57.0545	67.8041	63.6817	55.461	7.63058	26.0192	125.307	84.6636
76.6402	-2.00322	12.8448	12.3412	14.9026	21.6493	962.928	559.641	23.9822	17.5276	2.24467	-23.3024	9.72471	-60.3428	87.8602	65.3703	70.1207	47.1282	14.0902	29.2474	2.10598	-11.7301	38.4783	54.7668	33.756	-29.1832	241.692	342.639	115.776	58.999	120.661	209.345	-13.0174	155.201	122.786	66.7784	25.7846	271.507	16.7869	51.8648	23.9058	48.432	47.9727	69.2297	29.7013	30.5123	21.4002	44.285	116.599	41.0706
76.7401	1.50814	12.574	2.59167	38.7318	28.7647	1043.25	538.702	34.5911	31.4576	-10.9321	15.1567	3.50468	-60.4029	82.7697	61.3915	74.8433	22.4634	-26.7952	167.96	-1.98944	6.14497	19.4338	95.2822	14.0499	-16.7355	197.322	298.269	94.1744	73.7391	97.8623	216.362	-16.7268	170.747	127.324	68.4025	36.1707	274.358	37.5724	52.6084	20.5733	44.8005	34.6282	75.3524	32.0188	14.0235	11.765	26.3776	95.9968	62.9275
76.84	11.2236	5.44098	10.774	29.8674	47.6281	1162.63	546.719	9.17836	10.7364	2.95563	-18.9184	-4.70168	-81.9904	63.8696	78.3335	89.6376	27.2419	-7.46211	258.248	7.56061	7.59207	-5.92506	74.8045	17.966	-17.5278	201.95	341.896	88.4286	51.1893	130.861	163.491	4.50101	132.542	114.984	78.0001	37.9397	290.28	59.7054	42.4475	-10.5971	16.5459	28.2722	80.165	26.1261	39.9308	20.6382	44.5126	94.5372	54.5294
76.9399	1.11164	4.78877	14.0278	21.7625	12.0272	1147.66	512.204	66.1988	20.9439	1.65678	8.21381	-0.249797	-66.0156	65.3585	92.0231	75.6167	36.3996	-22.5432	253.447	-1.42924	17.1531	64.7587	81.8462	17.829	11.607	246.248	328.456	100.162	55.6248	140.769	195.437	-8.44019	140.639	126.205	60.105	30.3284	238.898	93.9507	34.1177	40.0686	42.0224	26.827	122.928	9.0633	58.7432	-0.57026	64.1638	77.8777	19.1352
77.0399	0.707892	10.2844	65.2153	14.3518	33.1616	1071.71	498.368	47.9427	22.3575	-27.8536	26.5228	10.6258	-64.3849	64.65	97.9866	78.1079	33.6795	12.4311	290.549	9.8405	8.83591	99.1566	85.3646	-2.79823	-4.41825	231.15	294.635	97.7967	88.2545	114.902	172.085	4.68173	149.234	134.608	100.514	53.7442	211.29	82.8681	42.6687	15.7083	19.8305	-6.68298	135.499	33.6584	77.776	-0.0795418	34.447	52.1431	65.5268
77.1398	31.8339	18.9613	11.3059	27.7256	34.7635	1000.92	494.795	29.5373	13.2495	-22.2804	-7.64745	11.7441	-39.3384	60.1683	62.3459	97.1299	89.7198	49.1596	331.096	33.3974	-12.251	168.371	66.3743	16.4659	14.4464	219.733	280.718	190.403	96.2689	121.316	190.749	64.1589	135.687	104.903	156.043	50.5062	210.665	78.4384	37.7648	0.587061	52.8425	-15.4642	125.716	66.7311	115.694	-22.3988	61.5431	57.5014	55.2717
77.2397	37.898	12.9554	6.00496	31.2722	36.4821	928.411	497.086	24.8008	6.1479	-15.2685	9.22584	7.85612	-45.7527	43.4029	71.0369	76.1811	57.3508	-0.252004	317.908	85.5637	5.15104	152.993	82.9532	19.8517	4.81509	189.288	233.782	180.905	146.508	172.414	210.693	75.2145	131.78	90.4636	184.626	44.2726	187.375	81.6306	31.6156	13.3179	51.126	5.88535	177.971	57.5899	103.543	-32.3435	104.524	57.0224	62.1596
77.3396	0.874677	23.2638	4.26014	23.0847	6.38649	872.665	478.925	23.9647	30.0729	-0.213815	16.1186	20.5419	-39.3535	41.7356	64.0625	83.6535	79.8465	5.74766	298.487	98.7564	4.50057	164.647	72.8502	16.7332	-5.14804	150.967	268.32	214.227	131.592	170.964	193.554	89.9948	164.474	98.074	179.023	83.0536	196.016	59.8813	42.9966	-25.1491	38.2702	17.9673	200.784	58.139	131.621	-9.77643	123.112	53.5944	75.0391
77.4395	19.8498	18.8522	23.2739	54.5083	0.580948	813.909	431.389	20.2385	81.4218	-37.7305	-22.6997	26.6741	-51.2727	77.4668	115.768	72.1223	93.2516	1.92115	371.095	133.889	-58.7762	184.426	56.9236	-48.3467	-14.2418	151.815	253.22	198.719	157.516	136.359	246.433	82.6868	169.951	113.219	197.305	108.554	177.946	95.0503	34.8636	-2.19233	20.2832	35.8619	249.032	62.5937	133.962	-34.1492	99.0749	74.4629	82.6103
77.5395	23.2099	25.9653	34.3326	44.2683	11.2898	778.134	418.34	43.4391	97.725	-41.2827	-16.6415	34.5934	-43.5897	70.5942	143.08	59.3982	94.3595	19.7649	369.185	99.6269	-49.2167	185.031	84.3127	-31.2792	-10.3422	166.413	243.418	190.692	140.631	161.241	245.136	62.6608	142.879	104.725	189.805	113.366	144.849	91.1311	22.7577	-4.55274	32.587	31.2016	240.365	67.5001	125.397	22.1283	83.6538	49.3489	63.686
77.6394	43.331	31.8158	-8.79636	46.6851	14.5537	731.504	392.585	29.2284	70.0141	-6.72123	-8.38823	8.84154	-30.6832	37.7296	127.908	78.5356	84.5082	12.6778	375.277	127.392	-22.8431	125.789	75.6279	-3.42476	-39.7443	119.981	251.62	172.258	145.141	139.379	234.291	66.6508	148.608	93.8109	179.737	125.1	134.559	78.9968	41.1542	-45.5691	29.1939	38.2296	221.065	95.2477	97.3042	17.2756	120.978	25.0066	98.0796
77.7393	39.0291	28.2963	28.7523	92.5279	7.46632	647.548	366.144	18.2553	82.7591	-29.6759	-14.6044	18.8923	-18.5778	82.9814	132.75	56.3726	61.1475	2.40328	315.94	106.999	-16.094	100.378	73.4313	-0.615155	-26.8411	150.196	226.076	137.531	199.968	156.703	239.225	69.8365	152.623	56.9177	161.615	114.545	90.315	81.0167	60.9509	-36.0068	14.991	12.5122	191.866	98.2884	107.246	29.702	107.333	-25.3787	80.8391
77.8392	49.1735	33.7576	26.4561	79.0195	20.2802	638.657	370.16	27.0651	84.3686	-9.17848	-10.6459	5.46192	-58.2079	90.1779	112.826	51.6145	19.3958	-22.3012	289.853	87.5339	11.3037	79.73	81.2408	12.8124	1.3474	178.366	195.565	121.867	163.058	115.662	214.69	69.2087	150.43	106.679	164.31	64.2479	86.7731	51.8632	61.279	-17.8001	32.0136	15.4639	218.274	102.255	72.1298	8.55512	79.1269	51.6005	65.7057
77.9392	68.1369	29.1217	0.439543	66.6716	43.0564	577.808	358.775	30.6213	115.36	-14.6922	-28.4625	9.70649	-29.5901	154.401	137.858	26.9544	33.0602	5.66039	206.731	76.9397	49.4121	67.771	70.2557	32.1019	17.0586	212.296	173.28	96.5224	169.669	98.4781	226.993	46.4476	120.158	104.501	165.032	93.5613	71.499	25.7532	48.2524	6.38511	-20.1321	31.4188	182.838	72.4336	126.259	9.15392	112.061	70.3928	33.5673
78.0391	71.5058	7.55622	-26.5614	55.3844	46.7935	598.095	388.833	40.8103	79.699	3.74528	-52.0928	3.27246	-51.6051	112.754	74.9157	37.6872	44.374	1.00186	156.11	43.184	36.4738	80.2622	74.9738	23.2424	9.11687	390.839	200.959	125.677	138.907	73.825	189.349	40.4004	102.849	104.778	142.359	78.0742	76.1254	24.9669	64.6126	-4.22652	-5.52094	31.2	188.7	86.8983	115.581	26.2334	156.774	99.6604	22.7567
78.139	32.0861	-0.715041	-5.52995	45.0668	7.04907	647.055	419.102	53.9502	91.9262	-27.4812	22.8169	1.79616	-37.0571	121.693	78.7643	12.3818	18.2459	-18.7687	87.3894	42.4181	-6.93673	28.066	102.802	-20.7447	-2.23761	578.077	207.073	156.724	148.708	63.3061	179.277	29.8965	110.186	94.0923	141.306	73.5382	103.283	6.91608	24.8717	-29.2393	-8.92483	117	189.581	47.4507	140.17	24.4569	193.483	97.0732	34.8052
78.2389	19.3227	9.71308	-1.5048	35.6354	15.2764	651.258	398.646	66.1744	64.2195	-25.7253	23.6168	24.0643	-30.1999	118.536	65.4154	14.7391	40.6463	-17.6559	93.9686	73.0699	-22.1675	79.295	87.8755	-17.6399	25.3576	760.581	217.102	122.338	118.463	82.5421	179.305	37.046	105.424	133.357	102.286	59.8201	76.2982	66.2612	42.5157	-21.8612	2.2453	153.444	159.165	70.1744	142.137	12.8959	189.027	108.265	53.6245
78.3388	14.8801	19.0542	11.1701	27.0142	20.0299	606.241	381.488	48.1018	45.9257	-32.8509	58.6324	1.42326	-13.3581	113.852	73.0121	45.9255	97.77	-26.8054	61.2222	99.6961	-34.4566	151.734	74.7439	-36.9723	35.1127	1031.94	208.703	136.41	162.422	70.3118	201.774	31.9158	86.4776	134.036	136.357	55.5182	74.3953	37.8341	47.8433	-35.8005	21.954	116.109	160.167	61.0511	158.757	26.8617	167.58	128.629	55.9478
78.4388	-0.338405	6.70753	-4.08974	19.1334	12.3577	597.217	350.113	49.3562	44.0281	-35.127	94.7465	-13.4134	-26.0907	135.538	28.3625	9.5115	106.763	-1.35495	43.8301	106.517	-32.2002	144.217	85.4856	-54.1471	21.6922	1251.71	152.621	78.7264	296.541	71.895	239.325	70.4487	120.394	118.238	181.611	60.059	28.1985	14.7613	37.4963	-27.4385	60.8856	68.7458	129.822	45.1544	105.34	18.4472	121.353	138.829	46.8016
78.5387	-39.4147	10.0462	4.59364	11.9295	-26.2384	536.362	341.323	29.3166	51.5447	-6.87765	129.104	-22.8434	-14.7843	121.827	60.8473	27.31	66.568	14.0442	-17.8137	111.382	-9.91047	106.978	109.162	-88.8357	20.1638	1537.01	128.053	45.0472	298.551	90.4337	222.2	103.792	123.735	112.196	183.572	52.2756	0.47087	21.8475	31.1945	-13.8214	113.954	77.8918	109.825	38.7283	139.545	34.5414	104.83	145.614	33.5491
78.6386	-45.2825	-13.4177	5.76683	5.34433	-19.1106	488.047	322.422	-16.7337	13.7947	-21.4722	77.1878	-13.1298	-3.86424	97.5247	40.2871	36.2449	56.093	32.9453	19.2433	59.8902	-38.0563	87.4408	93.7473	-69.5067	17.596	1723.43	68.6251	34.1001	265.942	98.8999	252.406	91.9375	98.3102	61.3753	226.849	54.2607	29.0175	7.85089	18.6475	14.468	74.7029	45.9672	96.7008	18.8755	185.108	26.3206	108.664	134.475	33.8891
78.7385	-56.6985	12.7166	5.61516	-0.675312	-15.8412	479.949	309.453	-13.4493	22.9032	-10.4555	42.1637	-17.0962	-8.78048	82.1722	0.446521	32.3377	45.163	26.9403	18.7079	78.8356	-0.155854	36.1332	81.6258	-86.8521	16.6714	2025.7	94.9148	57.7126	262.702	53.7454	204.543	113.58	87.2526	100.889	224.412	52.7456	26.4943	-8.18772	15.6788	-17.1794	83.8124	85.6088	115.97	33.7679	171.737	0.409285	92.5792	182.657	34.1136
78.8385	-12.1999	-2.20319	2.63647	-6.17799	-1.14637	419.063	282.625	-12.5332	15.4557	-4.04657	45.5777	-3.39563	8.42644	81.8204	27.8026	28.3515	35.0038	2.92316	-0.0295196	166.712	-29.4251	59.4304	81.9183	-80.1832	15.4476	2240.95	116.951	73.0989	278.067	28.3121	234.135	81.4149	76.4642	77.6677	252.764	53.2343	38.814	-4.45668	39.9327	-17.6605	77.1255	83.6365	99.7706	0.877752	192.732	-16.2184	120.164	209.048	-15.6692
78.9384	-23.2494	11.6955	-9.4957	-11.2081	-4.65236	420.757	266.8	-2.7577	1.68528	-23.3486	24.2936	-15.7883	11.0652	101.232	24.0045	41.1537	60.7932	23.0073	32.8458	118.951	0.229367	98.966	46.0312	-108.722	5.54647	2401.38	91.8773	64.0274	240.925	44.8166	186.368	99.8767	73.5761	82.1867	253.531	58.099	-8.88948	-5.84794	44.4069	-32.9999	54.5588	85.0771	96.9333	2.70015	181.683	-0.75641	105.248	215.856	23.4322
79.0383	-41.9299	5.02756	23.4987	-15.8063	3.74554	399.071	259.797	14.8498	14.208	-19.8852	17.2719	-18.8534	21.4489	74.2305	39.8343	55.0479	47.6728	70.5622	22.8251	117.036	116.028	183.881	74.4484	-123.43	2.54197	2522.03	88.6456	54.5253	272.494	65.4405	206.222	135.329	56.3948	77.286	257.148	46.2143	0.731797	-18.7238	35.9697	-43.6096	65.6499	72.6886	90.0295	-20.7106	233.465	25.4199	108.1	269.648	-3.38
79.1382	-35.0039	9.45726	10.7703	-20.0097	0.402111	372.716	245.02	56.3524	54.5805	-29.0932	24.3771	-25.5258	9.71004	73.474	27.0562	32.4635	34.7399	58.7677	13.0574	143.202	182.552	175.987	92.6438	-106.658	21.3604	2680.05	63.9809	40.089	302.392	64.8241	255.453	138.183	86.6824	70.0679	305.258	75.9652	36.495	-11.5137	35.9632	-33.9189	41.8018	62.3626	67.8293	-30.146	232.412	23.0062	54.8603	225.087	7.33678
79.2381	-20.7121	5.35695	22.4802	-23.8521	12.3373	371.135	228.759	9.38301	45.9344	-10.4489	0.304629	-19.6699	12.6697	80.4906	54.5059	30.9397	19.0079	44.5933	11.1499	158.262	220.17	148.879	85.2883	-111.023	8.42699	2750.21	53.1158	28.3169	256.174	59.8926	199.655	128.646	67.5275	70.0836	274.258	60.4166	-2.89202	4.51591	8.39641	-40.8782	41.6385	55.0836	42.5628	-45.0023	251.988	47.1638	90.1669	259.603	-3.74382
79.3381	-9.44916	9.31018	35.7108	-27.3646	19.5238	378.445	224.626	40.0503	53.4259	-19.7018	7.80514	-19.3785	17.4917	92.2832	40.5195	23.4882	30.675	21.9706	-16.6529	90.6775	241.936	117.767	66.7258	-121.954	-0.836084	2890.15	91.1178	64.0817	248.301	51.3662	204.668	133.125	73.6001	84.7202	276.41	19.8274	-1.06357	-16.4472	33.8438	-61.956	41.6101	73.0902	70.5692	-47.1962	236.908	51.6222	71.606	320.911	2.17538
79.438	-26.2631	10.2963	9.77381	-30.5755	-0.80687	355.412	229.731	68.2009	22.9071	-14.1574	41.4412	-16.691	23.1398	44.167	28.8041	49.9949	37.3098	3.7065	-14.6458	52.9659	186.326	112.865	98.1336	-96.9938	18.0906	2951.33	50.6664	18.2838	240.149	51.4793	198.322	108.971	36.2316	94.8691	250.764	75.0019	3.08154	-5.6695	33.067	-61.0707	20.275	70.462	34.5949	-51.7052	223.914	41.1715	60.1442	282.42	4.19679
79.5379	-28.1917	10.9743	8.73251	-6.79699	6.24494	327.689	203.261	47.6335	41.5215	-0.126621	19.4906	-2.3513	8.60832	67.2802	52.4678	19.6084	37.7119	2.02922	8.45648	32.0187	188.082	117.257	95.8173	-60.4477	2.78104	2747.09	72.2566	45.1766	184.798	45.6177	131.478	76.9674	36.7352	91.4365	220.39	61.6091	17.5731	29.0656	15.5655	-3.72254	-3.51666	51.2389	26.2896	-52.5837	239.611	29.234	99.8006	258.329	-5.6223
79.6378	-12.927	13.7714	8.20563	-11.8261	19.9087	306.627	196.378	41.6188	36.9485	-20.2824	24.2206	-18.5414	16.6337	54.3977	43.6043	19.7869	40.1708	22.548	5.83998	44.7354	180.585	94.3066	81.6319	-51.7036	-31.195	2609.2	94.2861	31.9249	179.462	72.4316	114.005	72.1958	72.8949	80.6548	191.996	74.9836	74.6457	52.2996	28.951	-57.6106	-18.2916	58.472	17.2315	-44.0167	262.121	60.8159	81.0277	221.596	-13.6177
79.7378	-24.6337	12.2099	-4.64554	43.1406	13.3107	321.457	183.476	67.5216	33.718	-28.3022	7.34914	-20.9981	16.1738	58.0708	38.5761	9.12642	45.6013	14.3536	15.5092	41.6465	131.108	77.227	90.3278	-37.9417	-21.762	2408.89	84.3287	44.5575	166.942	66.6176	109.53	39.7702	51.4912	102.599	174.773	75.1474	46.3613	41.3351	41.902	-22.5148	-45.8501	43.0823	31.5622	-35.516	204.17	54.7774	70.3251	243.862	13.0785
79.8377	-22.2078	0.559672	6.64789	33.8428	27.4196	298.052	172.03	22.4741	28.8993	-0.0434586	21.6094	-8.50478	32.3115	56.2882	28.1432	20.3352	42.9328	27.7764	42.6772	27.4258	97.231	85.1395	75.8632	-40.9913	-21.79	2265.84	84.1828	48.3383	160.208	57.6343	111.272	56.6439	61.1388	95.3116	155.694	48.4367	17.2091	31.7938	31.652	19.5725	-26.7321	56.0755	47.7394	-0.846496	229.027	51.6929	63.4413	211.211	21.6938
79.9376	-18.3491	4.33159	7.25145	46.4159	47.892	312.211	171.693	50.57	14.5499	-3.34519	10.0587	-8.60005	1.97633	62.0238	51.3522	26.296	35.9634	9.18788	42.7597	23.4801	80.186	96.2263	98.0108	-38.9224	-16.1803	2160.52	94.7595	29.2986	121.383	91.8921	83.3259	49.9844	52.5769	116.406	148.529	55.9263	34.6662	26.3672	39.4286	-1.52177	14.6571	30.6295	38.2236	-10.3364	254.291	32.0924	98.2973	194.185	16.812
80.0375	-24.3508	-1.63961	3.3987	78.6576	29.9047	278.785	163.069	40.1749	9.19692	-1.88031	7.6944	-22.0652	6.49419	51.6466	47.2578	37.8095	32.0005	10.5052	9.33207	14.7464	102.51	101.782	72.6713	-22.7184	-44.5618	2036.18	131.589	58.7059	142.935	97.6629	73.4363	35.8865	84.2673	130.949	137.684	33.2642	76.8284	23.1153	27.6889	-5.08867	-7.48628	71.0559	51.8433	5.99186	218.42	26.0317	95.7399	214.641	22.0014
80.1374	-16.3412	-1.20283	8.164	68.9736	39.963	275.852	222.336	39.0966	5.77713	-21.797	-2.90718	-20.3117	-0.133455	75.314	47.1444	20.4017	32.0159	20.0309	14.1377	21.6713	86.9482	85.3069	75.0127	-15.6046	-27.327	1952.76	125.713	58.7884	121.525	98.9597	71.0129	45.2546	62.367	91.8728	142.154	58.9571	40.2601	34.7666	40.81	18.8475	7.01344	27.0765	48.3125	13.3341	221.354	27.0601	116.407	177.232	3.70605
80.2374	-19.3152	27.2708	22.7832	92.0039	35.618	239.469	236.614	28.6457	62.3828	-24.8176	12.637	-7.89015	-3.24787	88.6659	62.9781	-0.397859	45.1793	14.9025	25.3606	-13.5853	54.8609	109.031	87.3345	-44.2253	-25.8538	1809.14	118.268	55.7224	116.098	73.7462	67.3664	69.1534	77.3388	85.7358	147.471	34.4498	75.8688	61.3712	9.56594	10.0047	10.2725	12.2887	53.6251	2.08693	170	44.3182	124.478	237.743	-0.288326
80.3373	-14.0687	38.4979	23.8294	78.5054	57.0963	238.209	254.708	43.5218	30.283	-19.6207	13.014	7.0395	7.33255	86.7446	59.6617	11.7521	39.8616	14.626	8.79537	-23.853	41.6658	83.257	87.6055	-40.3993	-5.95267	1811.8	132.625	124.763	96.0601	85.3754	81.4077	94.1296	55.9644	81.273	147.634	33.0663	68.5161	63.1545	31.1853	7.5477	-7.12124	18.7585	51.8366	11.3878	204.229	-3.64782	128.539	230.868	-5.09553
80.4372	-14.1918	52.6149	13.8163	66.1695	43.0416	280.378	290.039	47.8434	46.6541	-28.2109	62.1869	-12.2471	10.9746	70.9239	56.1456	-2.64705	21.8386	5.81395	31.4373	-5.77285	21.6875	35.6497	75.7517	-34.1793	-29.1086	1800.94	83.4761	155.335	95.1708	73.8308	71.0785	92.5817	70.8891	80.2828	135.286	22.7554	18.1139	64.5592	31.9471	-20.729	-11.1687	23.4342	20.2474	17.2627	228.61	24.6622	152.868	173.126	28.094
80.5371	40.9505	46.3483	11.1709	67.3266	58.8727	292.262	392.375	13.5408	40.444	-23.1233	-1.54872	-1.40824	-8.21914	80.4554	60.3952	32.0062	47.1337	-1.61616	21.1329	12.6691	71.2925	87.213	65.4929	-12.421	-20.4387	1708.31	73.0658	175.809	90.0534	73.2896	71.2288	95.1263	78.9053	98.181	121.878	11.0385	27.3053	74.141	43.0758	4.29907	-29.5571	76.356	56.4252	34.7554	208.119	1.01311	190.464	183.263	16.7566
80.6371	38.61	32.6783	41.4597	55.975	61.4151	302.172	623.851	26.9351	80.3923	-28.2454	-5.09693	-10.4551	-22.1217	98.9222	76.2113	61.5002	77.5264	10.8843	-1.40506	42.4738	10.3561	134.013	56.8393	-18.8913	-0.555284	1644.51	124.878	256.219	104.3	91.9412	101.178	132.675	98.2646	77.6309	95.3348	7.36473	71.3651	65.1625	42.7637	-3.17029	-20.6615	44.5266	70.9455	31.3399	183.646	-5.40381	199.073	173.53	63.1885
80.737	17.054	56.2013	-0.0142957	45.5992	66.6795	308.371	807.093	16.714	88.1785	-71.459	18.9412	-8.36266	-39.6936	83.0549	58.8943	77.5368	85.858	15.5505	5.89596	107.817	11.3969	122.758	68.9967	-11.8123	10.5816	1528.13	88.6659	186.455	128.517	106.566	79.8445	91.3509	96.3409	80.733	113.268	16.8808	44.9111	78.8413	25.7077	-17.1245	-10.1926	31.2691	1.8513	14.3699	223.299	-6.28301	166.955	92.9682	71.6962
80.8369	28.5234	25.7811	4.93949	36.1154	60.808	310.819	986.02	17.8455	75.5906	-28.0289	-6.17113	-3.20541	-33.5253	111.826	49.1476	88.2097	76.396	2.89897	-24.569	66.3552	0.148229	99.974	40.0302	-11.3806	11.3085	1498.96	133.995	199.553	144.241	88.1808	118.61	85.1599	63.3352	64.2804	137.2	2.32808	69.0373	43.3126	30.244	-6.83801	-17.8187	21.7285	42.8981	15.1272	181.647	15.399	157.618	117.034	37.8667
80.9368	27.0736	32.1693	13.1712	27.4467	69.751	305.849	1198.15	30.4542	31.5668	-26.7748	-27.618	-16.7325	-47.2739	85.8834	2.59814	92.3624	60.2631	19.189	0.894746	53.5293	13.405	59.3439	41.7176	6.41547	37.2851	1417.01	150.99	192.468	133.199	80.3483	99.7699	57.9317	85.7292	102.156	107.744	18.4664	51.3574	90.9674	9.07367	-9.4533	-20.9121	53.9625	47.6752	10.3966	189.404	11.6094	164.418	121.391	28.3662
81.0367	8.83606	30.2009	1.53113	19.5231	67.8759	313.174	1327.31	32.6278	66.8272	-50.1375	-16.0823	-5.30218	-41.5394	84.3122	21.0087	132.956	46.3033	4.19986	6.21826	49.4905	18.6928	68.4881	61.6996	-17.9724	21.8432	1400.73	151.38	190.193	111.657	68.8454	113.763	56.4012	88.967	88.2256	94.4163	14.6707	53.9573	51.6938	11.4055	14.6606	-19.3642	67.4904	67.1844	22.2414	193.657	17.3958	129.881	138.106	31.9991
81.1367	25.8858	24.841	18.8689	12.2806	67.8489	304.308	1425.95	7.77294	64.0654	-40.5709	-8.90206	6.15126	-34.6493	124.481	-8.78194	153.151	34.5059	-8.3808	17.7889	7.31289	13.0481	49.8986	65.6782	29.9795	24.5593	1343.74	189.779	158.113	115.314	106.224	115.614	13.1139	86.7402	97.6545	87.4089	-11.8538	56.4533	64.9171	39.4589	28.2665	13.9727	109.121	47.8188	35.007	174.587	5.64323	163.555	115.494	27.5334
81.2366	-9.51743	34.5549	25.6893	5.6605	65.5144	299.667	1549.77	6.65663	48.9427	-47.0605	-39.5221	-15.3615	-35.4334	78.0151	-2.61029	144.816	34.8263	27.9126	0.804876	29.3331	18.945	73.1861	70.3049	8.88184	21.0918	1337.58	191.705	176.552	127.188	83.4919	92.2864	24.5083	88.2375	104.423	116.241	14.8294	51.3147	66.2657	62.8511	-8.56823	18.6718	103.94	65.1925	37.8894	156.38	8.93718	142.872	115.009	61.0628
81.3365	18.8435	43.9335	20.4404	-0.390617	71.6046	298.364	1559.95	-17.286	15.793	-60.2544	3.85805	0.0497814	-44.6865	53.4079	-8.01426	157.149	46.0415	25.418	-8.97984	47.2799	51.6249	78.6064	52.1937	48.2414	-0.965581	1299.78	232.499	143.075	120.353	111.961	94.764	22.5199	101.46	106.458	78.0071	-0.78169	73.0893	90.8555	90.2242	-11.705	18.9779	79.4075	45.9739	53.077	201.264	8.17152	102.561	60.7978	68.7197
81.4364	-9.98277	40.1248	17.932	40.2052	43.1331	284.389	1664.89	-5.49531	24.3078	-47.2291	-3.72926	-21.161	-24.9587	52.5162	3.42916	145.68	64.7329	14.4266	21.0254	54.7548	19.3818	57.7539	64.8339	41.1949	29.7013	1238.81	222.772	148.637	134.777	88.3819	122.076	20.934	95.6086	141.305	51.8162	21.0811	107.875	78.4741	85.0843	-2.09335	15.0145	90.9903	64.9587	51.4182	175.213	4.67313	103.87	70.779	71.7003
81.5364	14.2314	28.1899	22.3688	31.1531	70.9576	263.108	1762.22	2.70657	29.798	-82.0263	-38.8603	-29.9114	-27.2175	66.4972	34.7685	156.912	50.1775	-6.62089	18.7003	44.3513	43.123	54.899	48.332	33.2197	33.1301	1199.05	225.526	135.613	150.688	90.9527	87.0515	-20.6837	85.574	139.215	50.7988	45.2693	112.457	79.97	38.8991	-3.33571	0.788431	105.711	47.4847	44.0861	186.069	-2.32992	138.282	84.5886	60.9759
81.6363	-6.0903	26.898	26.8843	22.8817	62.1874	273.959	1726.2	2.80472	17.854	-66.2071	-9.11153	-6.69586	-51.6989	68.2448	-17.5236	146.083	45.8147	-7.19257	9.27849	48.7167	41.875	53.9791	40.8237	29.2123	12.5102	1206.63	267.298	156.364	163.419	55.9755	109.557	2.09028	89.4652	122.338	65.7217	56.3317	66.4622	74.077	61.8234	-30.0916	29.7943	91.4963	52.934	52.9476	219.228	-24.1388	128.579	50.1867	88.2552
81.7362	-7.30385	46.0161	35.108	30.0043	30.3124	254.696	1644.85	-2.14602	28.7781	-72.8137	22.5735	-2.42839	-17.0836	74.7971	1.8477	118.842	57.8587	29.3683	-24.4688	0.139102	6.35095	26.7698	69.9042	28.3951	22.6306	1170.07	225.583	161.148	149.502	57.1332	129.017	9.07001	98.066	135.919	59.881	25.1198	79.1911	101.218	47.8533	-18.5366	4.84108	115.519	76.0624	51.8162	185.669	-24.5447	112.175	68.723	78.2725
81.8361	1.81971	23.9145	14.0854	41.1628	42.9238	193.215	1562.14	0.979451	17.1744	-43.3614	-13.4241	3.02122	-12.7045	22.8271	39.6233	115.937	37.479	13.3209	-0.153409	19.9075	32.8954	51.6212	44.6196	29.917	1.4133	1190.46	240.088	153.126	135.259	59.9417	129.689	9.18207	90.1508	142.544	59.4997	36.6233	82.68	91.5646	69.4813	8.97064	4.35803	126.639	61.3605	28.5196	156.35	-12.6564	125.274	58.019	83.1027
81.936	2.96398	17.8842	13.5595	32.0888	48.7104	195.975	1507.78	6.46797	22.9849	-55.5621	-1.75309	-1.04869	-7.08792	40.7794	83.4303	118.201	30.7836	-9.05309	2.75485	16.2987	-10.7311	64.3114	63.2599	20.5157	23.4477	1132.54	215.322	136.339	177.917	52.4109	142.174	-5.85526	69.8597	123.224	57.2946	66.619	88.049	69.2564	39.7906	12.7593	-17.1522	158.924	48.9344	29.8986	153.75	12.502	140.39	122.041	50.583
82.036	-25.1072	28.8776	17.917	23.7923	23.3548	228.451	1409.29	-3.53986	24.6361	-42.8891	3.68393	3.89856	-6.9411	48.2834	58.5126	103.066	54.2522	19.0813	10.15	-11.2102	-18.199	63.3391	94.5503	0.0949259	7.72109	1151.05	246.208	131.752	254.654	37.3728	192.69	-24.7052	81.5765	116.844	61.1799	56.8957	62.9918	39.7231	43.3326	2.13741	2.95552	134.462	47.0152	-2.04921	140.024	6.83108	112.724	104.114	56.5747
82.1359	-21.5294	17.6447	26.7967	16.2066	28.3935	219.606	1326.53	11.0014	21.2131	-55.2905	-1.45497	5.71024	-9.9835	43.8905	53.394	79.8426	65.6714	25.0091	10.3617	1.32555	-17.1574	84.8371	89.3798	5.70475	37.7097	1149.22	242.241	108.956	248.752	57.7482	218.34	2.45992	82.462	86.6784	74.0886	63.374	56.5152	81.8858	51.7679	-21.306	79.5352	96.7853	42.8464	15.8367	130.397	24.0595	113.242	107.988	14.537
82.2358	-18.2377	13.4406	27.9428	9.27091	12.063	212.489	1244.79	18.8416	15.423	-46.4316	-3.41335	8.52052	-12.3416	24.5048	59.2067	73.0399	21.151	-21.3618	11.0811	-5.79542	0.460699	43.7944	60.8202	-24.1216	4.10746	1230.72	341.638	124.953	261.538	41.5611	202.81	25.6303	106.078	86.3966	62.3881	62.0833	94.4484	37.7387	56.7107	-29.3138	76.7137	83.248	11.7066	11.1334	187.633	19.9288	248.011	46.0139	18.5482
82.3357	-12.4428	19.4128	41.4087	2.92939	22.2557	201.95	1177.73	-8.59537	-5.34401	-19.7954	-22.9476	-6.14389	-21.066	69.4807	65.1738	70.344	47.0688	5.0064	11.1724	-4.21738	-1.13095	64.9639	74.9277	4.40475	33.7648	1332.98	317.143	125.528	211.33	38.9473	155.174	73.1896	79.9288	87.0683	84.966	16.8087	104.347	66.9498	30.9068	-19.2027	46.017	66.0299	10.2409	-25.7049	162.336	2.21934	265.814	73.0831	32.7133
82.4356	-22.5897	44.6528	36.6742	49.986	16.3746	173.81	1095.13	40.5056	11.7032	-40.9971	6.36239	-1.88047	-27.2874	33.0229	46.1931	43.1281	48.1723	6.25404	11.9697	-34.1099	0.238693	41.9672	86.2071	15.7882	22.4745	1376.83	256.467	152.424	212.236	113.322	149.245	57.5335	76.7839	103.035	82.54	10.9193	62.0211	62.965	39.2081	-6.2782	67.4166	85.1061	44.459	0.0655173	236.317	16.7992	182.983	51.4102	42.2437
82.5356	-14.4852	55.4765	7.26789	120.056	16.2885	152.314	1026.9	22.162	10.3661	-34.4821	19.3107	2.45883	7.9062	39.2077	44.7482	41.9787	33.2616	-0.465849	10.1706	0.566731	1.07261	16.5145	66.6189	-3.06219	20.3399	1290.81	217.335	118.203	218.473	101.057	154.41	54.9223	99.4632	79.6285	105.129	6.85009	19.1097	78.9502	48.7093	-14.7601	48.5857	62.5591	57.7892	18.1893	252.082	5.20794	137.544	68.0526	66.7416
82.6355	-1.41496	37.1103	16.5729	104.161	27.5532	148.368	978.606	-13.6898	15.7211	-40.3241	17.8326	-3.58579	-22.696	56.2024	69.9937	11.1335	31.4642	19.6908	9.58331	18.7025	26.9051	36.1375	94.3673	20.2922	33.1275	1266.58	222.949	108.846	210.812	89.6706	132.835	81.2075	73.9086	91.7469	79.6919	1.18345	41.6354	119.16	50.1136	-11.3883	78.3014	68.9628	59.1394	49.9416	228.724	-1.20086	128.906	47.8775	93.7337
82.7354	-3.39491	22.4856	33.0524	89.6344	25.351	158.179	952.945	28.0323	-2.50156	-10.0781	4.29677	-5.28526	-9.27063	64.5069	68.1651	12.8579	49.8847	42.8411	-14.2784	26.7862	27.8947	67.8761	74.0994	-6.03786	61.746	1255.04	239.583	126.518	192.15	81.5227	118.582	70.783	73.7033	89.7836	76.1356	28.0848	41.6811	115.781	47.414	8.53739	35.2917	57.102	67.6076	41.8375	224.179	10.861	175.097	55.9746	56.2098
82.8353	17.5576	20.5574	114.091	76.357	44.4671	148.625	917.335	21.5765	8.68759	-28.3592	4.50025	3.62656	-5.4283	88.0762	74.3429	1.01073	15.5416	34.7984	-5.11165	38.3811	15.2317	-14.8562	70.0222	14.8948	41.2247	1184.77	168.015	93.6328	204.613	84.3626	113.934	68.8876	73.1984	88.7914	53.9794	4.39977	47.9315	96.6762	53.8203	-12.6661	12.263	39.6691	124.287	59.5006	205.382	14.1843	132.398	22.3762	53.4543
82.9353	21.6269	56.8995	34.429	64.2218	43.6138	134.211	922.004	17.0581	26.7707	-19.2829	8.53794	1.49378	-20.4713	74.8197	65.8463	5.9586	3.97977	13.3777	6.27503	11.9253	31.5734	-14.1006	57.7356	3.69385	54.7396	1129.68	191.188	98.8231	191.612	82.3143	119.127	34.0859	64.3162	106.344	46.3788	2.94854	44.1488	87.209	91.6238	9.00335	6.30163	57.6424	125.929	68.316	169.001	2.89136	122.877	82.0459	27.5168
83.0352	40.0583	24.1888	21.5753	101.417	38.2121	120.734	917.886	-2.43151	36.7424	0.919609	2.43092	4.06615	-7.21198	84.1999	75.8036	33.7375	16.7692	5.80744	1.64178	63.2952	85.945	3.78148	53.8175	29.6199	36.1083	1096.14	216.034	68.6366	181.509	74.1086	133.72	49.4004	65.439	122.852	45.7707	15.863	55.1124	71.1736	75.7463	7.24934	8.19972	87.7092	110.774	53.2086	166.582	28.8898	131.611	83.4405	19.8468
83.1351	82.9314	33.1089	6.61896	87.1152	65.2515	173.249	965.247	-0.337921	1.08474	-28.4946	39.8868	13.0901	-29.2471	67.1315	79.4013	29.2961	-2.68963	-26.4484	-14.0234	59.8206	98.0607	9.33712	61.0017	44.9156	25.5281	1076.36	239.575	85.039	165.482	68.6333	121.413	47.0645	79.316	113.081	41.041	12.5305	82.5714	85.7622	50.5217	-8.95011	30.3412	113.237	118.275	65.5638	158.18	49.6266	125.83	95.6972	28.2784
83.235	21.4234	24.5411	-4.46064	74.0446	25.4885	168.52	1151	23.0507	29.2563	-23.9667	20.9885	9.93853	-29.3502	75.8946	59.2667	9.59091	44.593	4.66781	3.75511	52.0055	90.4721	16.5698	58.1995	-12.214	52.3237	1055.59	214.2	93.2676	163.671	78.0984	117.488	70.6493	62.4253	81.0634	72.4107	33.4543	76.4261	72.8491	59.9301	-17.7469	22.9092	91.1531	103.221	79.9305	124.702	53.6113	143.418	104.549	21.1878
83.3349	40.4202	5.54359	38.1363	62.0992	58.6501	181.242	1341.53	0.8743	-4.8089	-55.2553	12.8539	0.109229	-56.0098	57.915	62.6137	31.4803	14.7118	-12.4878	2.57729	57.2337	120.022	21.6567	60.5705	-17.7323	62.3571	1001.12	316.372	105.127	164.583	69.9261	111.542	39.7089	30.9834	76.0295	41.5631	20.6285	45.9793	60.8031	33.6401	-35.3127	-3.29015	57.9397	103.349	69.9307	107.716	80.8743	140.544	122.007	9.51799
83.4349	45.4525	26.5583	43.4378	100.062	70.1994	174.157	1511.15	-2.85233	7.93606	-57.7891	1.68138	20.5729	-77.2276	48.8721	73.1345	10.6316	36.5897	-7.10603	-23.0113	43.4862	66.2156	64.862	52.6041	-10.6022	49.2209	960.444	359.778	112.098	180.243	95.3311	85.0446	21.0409	58.389	74.6544	32.5187	-18.9208	36.8479	59.829	16.9015	-62.088	21.637	65.1566	108.045	90.4741	73.4607	46.2098	196.634	131.645	29.2545
83.5348	67.6207	19.5061	-1.40593	105.428	57.3717	137.963	1659.53	10.2068	-5.59307	-13.227	-35.9414	8.69534	-30.4033	-3.55553	75.4099	78.3688	28.4806	-1.24971	0.687012	36.5366	60.0328	37.17	47.4064	-12.6528	70.9825	933.606	340.852	73.6398	200.491	107.733	108.148	35.6758	63.7494	97.9269	55.2732	-12.8025	56.2885	66.8109	34.9594	-31.8902	0.255105	62.0773	84.2075	71.192	114.259	56.4393	155.763	129.711	34.6341
83.6347	52.8914	20.6622	2.99113	133.211	65.2555	148.934	1740.49	-10.0559	-0.985326	-37.7246	-4.0782	22.1855	-50.8531	29.0769	49.5456	60.1136	43.7767	-4.67122	15.4471	11.6603	39.0468	41.3021	45.1274	-22.7818	58.4396	906.612	329.837	94.3889	171.333	77.5003	88.8402	33.165	50.8325	94.2985	56.8868	13.3654	36.4887	65.9198	41.3007	-34.8073	5.70113	60.4432	85.2235	82.5895	155.013	32.925	144.096	111.874	11.7371
83.7346	70.2695	18.4883	-13.0106	134.663	79.7948	138.905	1873.43	-29.9154	5.21584	-37.9822	-17.4513	22.2409	-52.9036	53.3858	38.7861	58.7163	45.935	-7.93619	-4.52852	69.7109	41.7401	33.2495	23.77	-28.3016	52.9942	850.287	383.856	162.156	194.026	90.2043	80.5777	-28.3869	61.6619	73.9895	33.6567	9.58357	90.066	72.0489	48.0666	-49.4826	10.1405	54.0693	76.0891	70.9129	134.15	28.455	178.132	100.522	25.1036
83.8346	70.0382	16.2646	-1.58447	170.437	75.3551	126.681	1929.49	-0.623258	1.30811	-45.8058	-29.7934	11.7143	-53.9276	41.5295	47.9617	78.6169	62.8371	9.50792	8.23949	43.7549	38.3406	38.7125	53.3849	-31.2076	57.3414	789.349	375.559	129.713	200.502	64.171	92.1612	10.8192	47.4013	97.9385	49.4806	-2.30993	84.3375	56.0588	45.4665	-63.1157	34.4887	52.8206	77.9397	99.354	118.263	-0.970625	146.575	113.928	46.2232
83.9345	53.365	-4.05342	7.45589	150.2	59.4679	111.371	1861.93	-21.5656	-6.49745	-56.1878	-27.665	0.0836441	-50.3524	23.6402	53.2552	51.4699	57.2754	31.4554	47.967	17.6819	-26.257	64.6723	42.1866	-8.05185	31.1384	780.755	315.911	107.88	201.346	99.8238	99.9863	25.6032	77.2726	79.7059	91.6805	-7.4628	56.9148	38.483	23.3359	-45.1411	-5.34921	43.4272	82.3067	125.555	115.841	17.3665	113.812	126.489	56.7326
84.0344	71.8112	9.76545	-9.24987	131.704	95.0216	112.21	1778.31	-1.37934	-7.0652	-55.5176	-25.0706	11.3875	-25.5301	25.4764	27.5904	19.0291	69.1887	34.5277	-7.19985	33.0048	-20.9211	71.214	61.8722	8.91241	15.8029	763.083	287.703	104.208	188.608	109.264	84.5894	9.89746	66.5119	79.9338	147.232	-26.2391	-1.62918	101.079	17.3563	-45.2176	-0.0485778	37.4187	74.6442	117.299	142.729	-10.1328	111.184	162.708	26.4391
84.1343	52.381	8.86328	1.15998	114.8	46.7321	109.163	1723.58	-13.2702	12.6578	-64.3445	-1.23565	15.791	-9.42398	32.3245	23.4603	32.2456	48.6498	4.51712	-2.05796	22.0391	-14.2044	42.4063	57.0019	-5.38625	30.8039	747.469	434.923	131.319	189.563	77.0398	113.059	54.7769	77.8037	68.0083	135.719	4.7725	5.3507	102.257	2.63741	-41.9587	-7.47279	4.76315	74.4231	106.028	122.24	-6.40158	135.321	141.008	22.3853
84.2342	53.1565	18.1824	6.60035	99.3514	67.5476	105.838	1627.2	-36.887	21.5933	-39.6709	-4.39256	0.790939	-7.09658	39.2414	24.8134	5.95667	37.1558	36.7841	1.35649	1.88432	1.4329	28.799	75.5103	12.1316	52.4979	754.432	417.276	161.276	183.544	95.4348	106.741	53.481	71.8302	65.7899	108.044	-33.9738	3.84987	96.6921	3.73719	-26.4746	-2.54856	44.6618	83.5661	123.466	111.417	-20.8177	155.309	137.815	-1.39085
84.3342	22.9397	20.6629	3.20836	85.2321	15.5305	120.593	1559.57	-10.0538	38.3254	-45.4584	14.9306	11.5277	16.2351	33.431	26.5604	-4.9347	34.7509	-8.80401	25.5514	27.1653	-11.209	20.7339	77.5086	-23.4789	69.2251	706.186	389.419	127.71	166.754	69.2061	92.4445	26.07	70.1227	81.202	104.826	3.1535	18.144	74.9607	32.0153	-11.332	6.06195	0.341538	50.4559	120.136	152.441	-17.6928	96.8273	126.274	55.7522
84.4341	-10.0606	19.6818	16.5705	72.3279	-1.23605	97.4335	1492.4	-6.35813	58.8361	-55.7725	-11.0202	0.76875	-14.0929	64.8874	34.3479	-16.0245	27.2998	-3.30029	-8.86116	17.3179	-2.06275	15.7334	40.2919	-30.1678	68.1381	652.393	343.287	138.779	182.808	52.6294	113.549	36.2651	73.8338	80.1582	119.347	-3.41267	-22.1839	66.2161	19.5806	-35.8011	18.7882	33.2383	80.1642	113.502	184.159	-19.7649	113.035	119.827	29.2441
84.534	6.85427	16.1711	32.6346	60.5342	27.4227	78.7101	1429.48	-23.5539	14.2786	-29.9766	-14.4065	-2.97171	-4.09415	31.3108	45.5789	8.9493	18.3852	12.7263	28.7764	23.4399	21.8708	-10.1513	73.3509	3.58716	45.9244	667.856	379.599	120.939	178.745	65.5527	116.328	12.6567	94.2601	50.0219	71.6272	-10.2052	8.42694	76.8028	16.6148	-13.8375	-25.9442	-6.67202	121.827	108.675	189.37	-0.0522894	91.4432	114.072	64.2653
84.6339	9.94246	34.1009	20.1161	49.7554	24.6706	66.888	1348.63	-9.36576	8.84555	-25.3972	-6.78087	-4.77629	5.1261	26.6795	57.637	2.92372	29.9104	1.43498	13.1961	-7.71114	9.80326	5.76099	51.1824	10.8146	40.1089	598.907	566.64	137.577	141.749	54.8759	57.3868	-1.33633	72.2482	30.7616	102.441	2.44849	16.2926	104.232	-7.29553	-40.6769	-3.79	14.6253	106.648	72.9433	135.67	-8.84428	93.5692	110.278	34.4457
84.7339	-5.76464	19.2724	7.71532	39.9041	31.5737	59.8676	1243	2.14112	6.08275	-40.9519	-27.2944	-16.973	-8.03413	36.9027	92.2198	-29.7548	6.14579	-1.75599	8.04915	43.1725	12.4774	-22.6898	35.7591	-8.17336	61.5011	560.987	815.319	206.681	102.606	39.7546	38.7174	4.25126	53.1907	35.5184	92.2748	-5.91007	-43.3153	97.55	0.973479	-36.6206	-8.30885	14.4094	132.272	90.3514	139.493	-41.2952	102.086	115.305	50.2842
84.8338	-0.180692	29.5453	-9.43174	30.9005	24.078	27.8623	1150.59	-9.27138	-10.0036	-24.6854	-11.8156	-21.0893	-16.4908	15.1469	98.6473	-62.9703	1.35833	-6.14467	3.01415	41.8249	-5.22308	-6.28024	26.5633	-0.717862	48.075	534.936	1086.78	251.4	120.076	48.8908	35.3694	24.7767	55.5838	13.3915	91.4274	-14.9102	-71.4612	108.205	7.92596	-39.8793	22.3744	62.5677	101.613	48.0626	118.624	-17.4807	135.576	80.1699	25.4903
84.9337	4.34167	0.477762	-7.25926	22.6716	34.119	50.2532	1124.37	3.76437	-18.8666	-11.0042	-15.3374	0.953145	-12.7149	28.1716	99.4498	-42.5317	17.8268	-3.38913	30.966	21.5062	25.4911	-10.7301	30.0815	-0.551786	41.4272	546.117	1299.12	266.756	106.784	47.5839	11.5881	-1.69459	34.212	22.7865	81.1759	-17.9335	-98.9843	116.956	-40.4363	-44.1756	24.6901	32.9928	111.408	36.0857	111.277	-23.8962	184.865	68.7862	30.4859
85.0336	26.7975	4.301	40.2919	58.9859	36.7805	89.8332	1082.16	13.369	10.6472	-40.9951	-35.9774	6.14243	-37.0646	61.038	71.5111	-61.4627	43.241	-2.54103	26.9157	41.3463	32.4352	12.7915	81.8638	10.4017	31.5607	555.592	1360.15	256.049	149.175	48.3572	33.5271	25.4488	76.1234	2.23936	106.167	10.0078	-31.0641	104.166	-24.9568	0.221346	-18.5743	26.7417	100.947	32.7051	136.285	-25.2966	181.927	99.607	17.4548
85.1335	42.5594	22.4647	28.3333	48.3232	41.9525	78.8978	1090.05	23.9467	-7.6293	3.56785	-18.8274	13.7133	-0.656681	21.3516	62.4962	-48.3779	17.0649	1.24579	22.795	5.33618	22.684	14.5055	61.8239	9.36871	54.7267	510.433	1241.29	256.256	144.959	77.4287	9.17673	45.7229	65.8677	17.3373	81.6313	0.249038	-91.2631	107.424	-6.6068	22.4736	13.97	19.4275	135.623	71.3506	117.966	-7.94393	198.053	90.2679	-8.94354
85.2335	51.2505	4.0387	-1.30324	38.5795	63.2074	64.9204	1064.18	37.6918	-0.426588	-19.5858	-11.9926	16.7076	15.6601	13.124	65.6732	-35.2064	22.3632	-1.13589	20.8223	-38.2363	20.254	9.75599	90.088	5.41979	61.7135	519.702	1123.91	205.662	104.179	39.9842	2.98717	4.08638	56.2944	32.1526	53.0604	33.3937	-124.727	79.7652	5.66808	-38.0975	10.9027	-8.00733	114.633	87.9355	95.5767	-34.8554	169.834	59.3669	40.3425
85.3334	66.0395	4.94095	2.08996	29.6756	95.9179	92.4329	1145.54	8.79581	-16.624	-24.7539	-30.6303	2.4141	-12.6507	29.0586	53.3977	-43.6833	38.1865	19.1091	8.34654	-27.2497	10.4482	55.4346	76.2062	5.21002	39.9834	522.602	1101.3	204.389	163.261	91.5946	-25.5297	10.9242	40.2622	18.1633	104.178	31.1227	-69.3309	107.746	-28.0757	-32.7371	-10.9478	-17.5362	118.626	90.2341	105.436	-23.4716	215.209	81.444	6.34846
85.4333	56.8053	-10.011	22.5749	21.539	79.3904	97.2733	1130.39	24.8945	-48.1234	-16.5481	-20.5892	-0.187882	-14.3288	-0.14123	66.8294	-44.0218	31.0741	17.0622	7.35582	-21.7849	-3.43207	40.2181	116.642	25.1329	32.1848	518.147	1083.16	145.563	175.616	116.182	-3.81619	-2.83591	71.1536	-18.3144	95.1211	35.1	85.3325	129.301	-21.9762	-41.3998	-13.0511	-9.11123	71.3674	36.3101	108.589	-5.70464	211.019	115.575	-12.1778
85.5332	51.4682	-5.34066	0.62835	14.1036	80.7769	74.6794	1113.52	6.22162	-30.8092	-30.7194	-29.5499	5.21763	-0.841788	26.1732	75.0713	-54.5962	25.9433	5.90797	7.95637	-32.9945	20.7644	9.29861	95.0406	21.5246	25.7138	495.167	1125.06	138.694	135.279	84.1938	-21.9491	25.31	57.5028	32.6145	93.0649	7.07243	158.686	115.045	-5.08991	-24.7233	-47.3074	2.78213	57.0073	16.6943	109.936	-13.2923	269.577	130.893	19.2159
85.6332	40.0107	0.359265	18.042	61.7178	74.4907	86.5376	1118.74	-5.99526	-24.2887	-23.2926	-21.6466	5.99944	2.69789	58.4136	63.9362	-48.5013	12.7882	10.8768	15.801	-31.38	28.7871	-5.38769	80.286	10.8551	36.0541	466.854	1152.33	128.511	162.978	102.649	-6.6913	27.8811	63.5839	45.2727	70.813	4.94024	129.722	136.823	1.09594	-76.6558	-53.0016	-1.78616	65.2298	55.0618	119.501	-5.55432	260.691	111.961	4.84342
85.7331	31.4728	0.00273071	13.0058	57.094	66.7851	85.978	1148.51	-14.4611	-38.2389	-28.8051	0.0990533	7.80045	-2.68295	25.2065	81.4353	-12.9127	35.3366	15.3617	84.2656	-30.3486	5.26237	5.17756	68.3637	-11.657	49.9638	500.431	1302.28	163.816	151.918	91.3633	10.176	-6.71207	64.0352	32.1479	54.6184	0.462621	46.1091	101.932	1.06979	-82.8765	-27.6597	9.06627	103.735	46.2124	107.249	-14.7534	308.259	149.981	-12.201
85.833	28.7792	17.6002	3.33738	108.336	67.0156	80.9257	1153.7	-28.3559	-21.1114	-50.6691	15.5457	20.35	2.25126	57.9596	87.2382	-24.9673	12.0694	3.32525	119.703	-13.4839	17.0029	-46.8857	69.8438	3.72123	22.3909	472.786	1582.8	281.299	138.535	67.5703	2.42988	-5.09714	73.9451	39.5647	44.0415	31.0598	-9.92258	112.503	-9.63567	-77.7928	-32.1971	28.7436	120.447	52.0534	104.521	-44.424	287.938	130.879	22.4786
85.9329	24.8223	12.468	-4.12144	100.279	58.1952	59.6645	1135.87	-23.6185	30.4684	-38.523	-0.765702	3.92898	-15.0584	65.6198	68.207	-19.0523	-5.17143	-2.55894	171.93	9.68349	-40.4991	-48.2076	86.6761	-16.3094	47.3461	444.187	1802.89	266.621	149.662	59.6041	0.0286966	-6.15651	92.2192	20.6821	72.3795	0.40345	-67.9014	100.792	-26.123	-88.6028	-24.1542	5.63052	97.0543	36.9703	80.0492	-31.7681	284.867	100.746	32.3959
86.0328	15.5079	5.55251	-12.3714	92.2214	43.8242	63.5274	1101.16	9.21433	9.86249	-35.9444	-14.2523	13.4518	-2.04931	52.673	62.7506	-28.0816	6.17777	-17.1298	154.91	-1.58805	-9.97908	-24.0738	85.9286	-12.9211	35.7259	402.787	2109.15	266.411	116.437	51.3545	-15.5328	19.5601	71.4565	16.2557	75.1773	-14.033	-77.1475	92.2487	-47.5104	-29.1704	-48.9138	-16.6053	88.3759	56.6776	71.1696	-46.8603	308.563	65.912	21.8319
86.1328	17.598	-4.92478	5.52148	85.3424	53.2395	60.4685	1060.69	20.9986	-6.56333	-4.26255	-1.49799	-2.70866	0.580465	34.1847	38.6279	-12.0762	7.31841	-12.5258	107.859	2.10169	13.1995	-26.8956	113.455	-17.3778	47.6775	382.614	2265.63	261.655	125.73	44.337	27.5099	10.2228	63.4096	-4.85016	40.1062	-15.8813	-122.098	108.426	-40.9812	-37.7645	-15.201	18.4274	106.312	33.3716	61.1256	-46.11	307.476	88.5252	2.7689
86.2327	18.3939	-12.8888	-4.08765	72.4356	64.1148	109.308	1084.38	19.8609	-34.3557	-27.7873	24.7553	11.0667	13.1891	35.4149	75.2566	33.1052	47.4848	-1.35846	73.3829	0.345297	1.86677	-28.0982	112.118	-26.085	27.7038	358.984	2360.05	229.836	125.608	35.822	21.0665	28.9804	75.7206	5.91727	51.7125	15.0689	-120.712	116.177	-28.3398	-8.0552	-14.6328	19.4794	90.7693	5.7892	65.2635	-31.614	293.235	84.7417	-10.9309
86.3326	4.41235	-16.7158	-9.37046	60.6389	32.4309	223.801	1048.31	-11.185	-6.06801	-1.06755	29.1076	-3.07865	-4.20041	23.7521	90.3284	34.6765	68.403	27.4843	90.5861	-76.1662	6.2178	-15.5153	98.7377	-6.87008	44.4146	349.619	2260.77	258.431	139.412	33.2951	88.516	4.20743	58.192	-6.13074	55.0461	11.4467	-71.1877	90.3899	-56.1501	92.2738	-4.3286	26.0442	83.5118	21.3212	53.2529	-1.64779	289.256	80.4512	-45.2962
86.4325	26.6579	-2.66701	6.39761	91.8632	45.7933	300.689	976.35	14.4477	34.4674	-31.6981	41.432	2.64054	-11.6971	66.0629	121.768	-3.41585	48.1199	32.1307	72.4044	-64.1619	8.32768	-18.652	149.229	1.42869	38.7061	341.668	2154.57	245.125	117.546	48.5872	129.493	12.5821	60.1711	0.0193102	50.4358	11.2595	-73.6679	85.3373	-32.1001	181.91	-5.22802	26.6736	91.5733	52.0973	41.1985	0.820735	273.699	131.609	-44.0374
86.5325	18.4635	2.39445	12.0752	78.3751	33.913	368.815	914.595	25.5869	17.0871	-49.1709	34.9562	16.8527	-40.3956	29.8391	98.5463	8.30032	35.9506	34.311	52.4014	-8.48296	28.4745	-17.7647	141.189	-5.16072	28.9147	333.185	1988.52	221.88	121.51	13.484	126.506	43.2825	72.9542	-9.7994	56.6936	21.1038	-171.72	65.1977	-10.1937	159.654	-2.8941	3.66276	88.0603	40.6965	32.4089	-11.2769	250.811	112.087	-33.3439
86.6324	-8.9409	-14.3066	-2.46636	66.049	14.6082	490.145	853.396	41.1772	17.7717	-25.0594	35.6094	28.8432	-5.29361	45.0064	88.6856	13.2887	32.385	39.379	30.4072	12.6452	15.2712	-26.6662	121.665	-21.5149	0.333004	340.968	1832.7	156.492	109.034	19.3426	127.972	55.4335	77.3729	50.1572	43.5957	24.1811	-185.059	70.6249	9.18311	131.504	34.762	12.8212	42.0365	52.9085	35.7989	23.0097	198.857	64.7751	28.0195
86.7323	2.11862	6.90491	11.2886	54.7846	43.6784	615.506	815.169	32.7398	-0.601603	-24.0572	7.77473	20.1737	-4.24135	43.9655	63.701	12.4192	16.9109	-4.08392	25.3892	26.1901	24.4016	-18.2941	139.711	9.32926	55.0479	326.185	1789.71	174.903	112.237	-8.29387	214.361	31.2656	95.033	20.1301	47.7809	11.693	-146.695	47.9009	-6.19615	92.689	30.5175	64.878	96.2254	83.7546	38.6344	8.94066	155.14	94.5852	-11.6728
86.8322	8.11257	8.88449	22.203	44.4905	47.3486	748.759	756.354	30.9718	-12.8728	3.98869	2.9618	3.71542	2.17741	46.3239	71.5583	-7.42052	38.0712	19.0435	21.0682	22.1035	11.5436	3.02939	162.835	12.6456	58.3278	332.094	1650.99	153.022	104.147	-3.57518	289.874	17.2808	105.169	24.7928	45.5155	-6.39223	-208.358	61.7576	-34.3325	60.4622	13.8938	61.1856	95.4192	65.8296	10.6896	19.9387	140.043	91.5036	0.995928
86.9321	-7.82569	7.12399	12.7657	59.6651	7.57744	819.274	661.954	-8.72602	12.5867	-15.7042	5.58702	-5.04257	13.91	74.8769	44.444	-20.9894	33.5856	11.9129	25.0139	26.8266	-31.0962	4.11095	131.365	7.13536	36.8313	309.103	1523.98	95.2209	134.47	-2.55166	450.017	33.8581	99.7233	12.3365	51.4185	-3.19351	-220.668	36.7843	-38.2143	53.5641	-2.65199	102.742	36.7692	57.689	46.4985	4.54948	143.119	81.9742	-10.5588
87.0321	-13.6929	-27.2193	-0.741447	91.0798	11.4638	755.627	678.659	23.8527	5.10113	0.0380057	-17.7172	18.0538	15.2569	33.0705	53.1746	-9.38956	26.1605	34.2443	21.1837	65.2355	-10.7602	8.78484	122.809	36.8729	45.0576	297.008	1442.7	34.0654	129.621	-31.3055	605.8	45.7179	110.085	10.0848	97.7787	30.8926	-178.26	6.93255	-23.4911	30.5731	-7.63634	65.7443	-15.4216	15.5505	26.2776	-11.9109	146.866	92.1989	-21.0558
87.132	-5.50874	-9.97299	12.7474	77.6947	29.1281	686.195	644.1	3.59652	9.44987	-8.96199	13.555	26.9507	-16.3526	-1.99261	29.1064	7.4886	63.4815	47.9277	-11.7884	41.0528	45.1813	2.68921	125.609	26.0582	43.2725	262.055	1393.74	89.0214	66.8448	8.38511	521.965	52.9032	98.9707	-5.25902	73.9352	36.9266	-186.067	41.6703	-28.0438	49.2112	-30.2721	62.7369	42.3612	46.4626	69.9816	30.5972	148.423	109	-31.0897
87.2319	-16.9254	12.4909	-2.07335	65.4597	29.1202	668.618	706.838	-19.3402	9.91159	-29.8467	-9.40079	13.2348	1.68722	36.8131	30.62	7.44884	64.244	102.632	9.06367	-30.4245	58.7067	-1.30309	119.566	25.8366	11.0459	258.877	1483.52	125.754	38.3877	8.8974	388.453	24.5995	69.3854	-7.53757	44.581	18.1782	-140.016	24.5984	-22.5986	59.3322	28.9336	16.9003	70.9251	121.826	38.2415	14.3702	190.418	84.7522	-20.0836
87.3318	12.2769	-20.7674	44.6493	54.2757	56.2068	620.24	784.709	-7.04836	-1.78173	-9.78031	-29.6156	9.13627	-10.5341	20.8415	44.0099	26.9765	43.7879	93.1699	28.0415	-25.6343	36.983	13.9999	90.7626	24.1124	4.81964	221.697	1642.8	94.6126	75.0946	-5.11367	406.007	-3.33765	115.962	0.617699	46.7523	-1.83197	-129.041	-8.64157	-10.0054	43.2446	21.3037	31.272	43.929	142.519	-8.10589	21.128	186.195	96.6974	-14.8067
87.4317	21.0154	7.81181	6.04566	44.0526	38.6751	596.036	776.358	-43.0484	11.0585	5.70497	15.7861	48.1607	10.1764	20.4321	64.2726	54.1016	84.989	120.54	14.147	-60.136	9.60218	16.9614	104.814	-7.63752	27.041	218.581	1656.27	84.4765	97.5661	-5.33117	508.267	-19.4427	115.776	6.50699	43.8333	-31.0027	-104.699	18.1058	-36.5544	37.6618	68.801	25.4291	18.3135	65.4502	23.6837	1.71256	164.054	121.054	-32.071
87.5317	20.4992	-4.0215	-5.76429	34.7076	42.0125	577.842	736.966	-24.3995	-13.857	-18.6537	-12.7282	76.6778	-3.54211	27.5657	46.8971	110.739	83.0548	83.3781	46.8044	-46.0758	30.2791	31.5709	84.4682	4.4654	4.7231	229.116	1680.33	108.764	156.751	-40.0196	587.306	-5.52888	70.5847	29.1572	49.1598	-8.12974	-120.304	5.35313	-33.5231	19.2948	119.764	28.5654	50.3058	52.9724	37.3702	-13.8676	218.068	115.41	-22.0133
87.6316	-9.45102	-8.22378	-24.2251	26.1654	21.9584	640.791	753.227	-28.308	-25.0357	3.31572	14.7458	80.2914	-4.7614	35.5668	189.507	153.925	55.4697	66.4718	56.2849	6.37143	-3.93486	1.95309	63.9105	-9.58339	24.1464	206.012	1638.68	108.249	194.292	-56.2676	726.918	-18.4961	46.7368	42.935	63.563	1.96211	-78.7895	-13.4772	-56.5931	16.0433	309.551	31.2988	48.8819	50.5495	18.0438	4.45711	189.879	140.146	-36.947
87.7315	-20.5723	-13.2539	-13.3598	18.3569	7.16868	647.734	763.017	-24.2516	-30.9723	-8.52103	29.9458	52.7057	-14.7104	35.3165	251.937	173.528	48.3076	57.3519	21.8965	2.01686	37.5487	42.0073	59.4022	-14.0832	50.226	223.818	1550.6	119.592	239.351	-55.8916	887.198	-10.5519	56.6016	23.3637	73.7482	1.36649	-94.3226	-7.41896	-50.6024	-10.8707	439.864	-4.41504	43.3658	44.9931	35.2238	21.9326	153.454	113.958	-37.824
87.8314	-10.2125	2.5813	-9.70576	11.2192	17.8344	588.529	880.225	-5.36572	-5.00181	-33.0059	35.2836	24.0943	-42.8239	18.1936	319.67	124.524	49.4958	31.5798	24.0273	1.65365	47.1508	47.8009	72.2745	-25.3686	73.7242	196.226	1477.37	179.596	298.675	-39.6108	898.633	-11.5385	51.4198	50.9315	67.4247	11.4153	-87.603	-21.7385	-58.9627	9.27916	440.401	-5.59863	60.0835	50.554	-16.4804	8.17577	159.618	119.371	-23.2147
87.9314	3.70268	4.87302	15.4778	4.69447	23.3957	536.051	1045.49	-16.9716	-25.9905	-62.7613	30.0085	35.6539	-60.7612	-7.43558	400.283	115.374	35.6525	44.2242	10.8362	-49.7876	51.5987	35.0704	49.9163	-28.9662	28.2639	203.839	1456.92	154.754	222.888	0.711722	789.479	-17.9413	68.2923	37.438	5.76074	15.0708	-79.795	-5.86367	-39.0765	13.3871	320.39	43.1724	43.0486	77.1376	-9.46419	42.2147	142.346	101.784	-10.1656
88.0313	31.3885	-10.9515	-35.7531	-1.26982	26.6686	494.49	1191.05	-21.2423	-26.1689	-28.284	16.6367	13.3944	-20.3705	-30.9753	418.369	115.079	51.8676	53.9608	11.9278	21.6702	69.5905	22.8716	29.8175	-44.0279	10.5698	244.446	1322.62	157.585	221.377	4.15824	682.111	8.98004	51.4644	88.5245	32.1807	13.9594	-144.329	59.9521	-7.78699	-2.1626	254.109	87.7585	102.233	67.1209	43.8126	51.5088	115.602	131.517	-16.9985
88.1312	8.05815	-9.30778	-41.0526	-6.72187	15.9465	476.545	1328.98	-6.10602	-2.30467	-83.4339	48.8194	6.9391	-59.8715	8.62288	487.049	91.4947	33.347	51.6767	14.4688	36.5459	36.1495	18.0393	63.8841	-31.9166	14.4584	244.19	1353.3	206.175	167.754	8.57852	599.081	1.4647	39.8105	68.4978	-3.51699	-0.0912571	-119.428	47.093	-14.5727	43.4251	218.842	76.6467	148.14	91.0274	-18.9829	18.2762	177.1	134.531	-3.41439
88.2311	12.5956	-8.20197	-26.7618	-11.7057	16.924	436.37	1571.57	-49.0262	-29.8818	-91.1386	0.969812	20.2826	-68.3404	-6.75122	561.828	99.6656	13.9796	30.7016	12.4146	6.01047	14.3959	-35.9678	117.816	-51.006	33.966	217.503	1304.04	117.152	150.259	22.3408	577.511	18.7514	71.4611	63.6003	26.8831	15.0755	-80.8025	33.4385	-3.95495	58.6603	164.877	103.675	74.0999	63.0755	-2.82737	54.2371	182.019	149.785	5.57906
88.331	11.0195	-16.1345	-26.4907	-16.2615	31.7936	424.778	1731.8	-25.6155	-27.9172	-114.999	8.86874	7.34958	-73.2021	-1.29854	505.914	71.7865	2.75392	-2.56712	12.118	-5.15563	27.4081	-41.5773	97.1835	-38.3264	14.8396	239.643	1247.09	99.8671	116.405	42.219	517.303	30.3478	45.2576	33.3254	4.96071	3.20421	-115.884	39.6303	20.6931	43.8634	101.186	97.7954	62.5156	51.6315	15.5838	61.0695	123.476	123.003	-18.8677
88.431	6.67183	-20.6665	-12.2255	-2.55785	36.8331	419.556	1772.17	-3.15947	-7.27109	-62.3666	-7.47546	17.7817	-46.5864	7.21044	386.622	51.0896	-0.623232	35.5442	-10.5079	1.1996	56.4638	-13.7876	81.9461	-56.7208	17.9243	213.606	1174.66	115.416	138.798	36.5567	509.682	38.7515	63.3792	52.4393	35.4226	-10.7877	-104.775	38.906	4.53917	29.1996	122.895	85.0694	87.6587	79.5307	15.0962	50.3308	164.843	130.146	-3.46696
88.5309	13.1768	14.4159	30.7539	-7.93392	34.3578	433.43	1712.93	-27.5657	-14.6099	-58.5467	32.7659	16.5478	-26.137	7.39293	352.228	54.4777	-3.39427	18.8905	17.0343	-10.4775	53.3667	-19.2194	61.0879	-51.0221	4.77394	203.632	1185.82	91.232	151.919	11.7807	481.806	33.4829	63.4602	50.306	67.2771	2.63414	-88.0403	18.2466	28.7648	57.4494	123.378	90.2281	57.8824	39.5601	7.91298	54.4885	161.724	122.548	-8.33365
88.6308	4.81196	4.60512	0.37713	0.0298271	30.5853	408.231	1662.68	-28.2721	4.18879	-22.7292	-2.16572	8.36702	29.9438	19.6863	294.54	49.382	5.78173	39.42	7.3601	-26.2276	45.6296	-12.7934	76.5442	-28.5906	39.3672	215.739	1174.33	110.001	130.754	14.0729	440.23	45.5678	89.2057	75.4082	51.1149	2.49592	-69.4648	23.7445	14.2974	53.2817	117.747	108.293	84.8368	43.0244	21.7693	57.9664	194.306	127.469	-17.8713
88.7307	-4.38643	-11.1201	-10.463	-5.58768	55.5676	389.202	1598.53	-20.045	10.2441	-47.166	-2.19135	18.7528	10.9438	24.1059	282.772	34.9646	24.4935	19.7479	16.0683	-5.18326	37.5763	2.67306	65.7183	-41.3423	17.4043	254.252	1118.55	89.0382	114.559	58.0778	397.386	35.2895	52.4276	66.0458	46.6125	22.4006	-64.7163	31.3519	37.901	57.246	107.329	114.969	83.1834	42.2766	13.2704	34.7124	192.868	127.201	-2.67959
88.8307	4.20759	-7.08091	-9.00713	-10.7181	54.2055	424.707	1578.4	-9.79843	-12.2694	-31.9676	1.57788	25.0636	-17.7832	8.72463	221.658	56.6174	49.8252	23.7362	18.1806	6.65119	23.3208	12.6004	75.6123	-24.1676	21.834	241.095	1060.23	89.7259	145.207	41.1634	364.707	2.18432	73.263	73.8286	64.4168	2.87283	-43.6076	98.3427	0.818345	50.3226	97.0455	111.838	149.362	30.4429	32.8381	19.2749	148.788	134.409	27.2253
88.9306	-13.5344	-9.2308	7.68704	-15.4037	45.7321	423.551	1561.92	26.636	-1.92712	-26.2315	-5.66535	31.8941	3.15032	8.41263	199.076	30.7563	39.2201	47.7704	20.2491	14.918	8.8153	3.27041	75.1719	-58.9194	28.6741	216.944	1030.89	139.219	124.317	56.2389	326.02	35.5908	47.6309	82.8279	104.621	20.549	-24.9452	92.205	47.876	42.599	68.0308	86.8438	148.213	52.612	130.923	31.4702	135.085	132.802	36.3832
89.0305	4.95627	0.878162	17.3654	8.39099	44.287	397.376	1501.54	-7.66298	-24.9776	-34.7246	-3.93536	13.5914	-18.8908	2.14273	239.837	19.442	27.5631	50.5836	-4.25935	6.39738	34.4516	4.25935	50.9382	-49.9676	20.4452	192.035	941.625	202.286	139.065	98.3924	293.734	44.0191	54.7749	74.8113	97.5772	-4.82949	-83.9138	107.276	9.94847	41.0989	62.663	87.1809	167.616	68.755	140.914	5.17783	123.775	97.6935	18.8322
89.1304	12.2505	39.5859	15.0886	31.1959	62.3253	364.617	1383.12	-27.6684	-41.3799	-43.4231	8.4455	10.454	-20.6274	2.93346	195.338	-0.00133135	32.6743	52.0684	22.647	26.011	39.7879	16.4869	51.4095	-29.0554	32.0955	228.425	876.603	237.186	132.866	51.5866	248.552	14.5311	30.57	89.4296	98.2692	-28.653	-107.108	97.4946	-1.86537	20.8556	64.5698	63.8225	267.199	68.2708	166.272	-12.6957	115.791	63.9687	44.8615
89.2303	26.6577	41.7667	17.7869	34.523	53.2623	334.115	1337.62	-28.3212	-21.3555	-59.8179	-37.5536	13.4228	-43.1188	33.5258	205.724	-12.0194	63.8487	107.444	20.8741	6.9556	80.1741	10.8551	94.9575	-21.4004	66.6901	286.259	804.066	200.163	166.063	66.4521	224.93	28.3842	39.3661	63.6371	75.5189	-25.4547	-121.582	93.9219	-16.7828	33.0503	96.5774	10.8517	226.676	34.5705	158.607	-16.8587	177.009	49.3686	32.3802
89.3303	30.201	4.85424	61.6173	60.8559	41.5113	309.438	1267.34	-33.8439	22.549	-48.6148	-37.0571	2.5205	-22.2276	33.8774	196.777	-15.5044	76.3417	167.079	11.7232	13.2949	107.968	17.5589	79.1108	-17.6807	66.3539	255.936	771.871	195.053	177.079	62.0915	193.125	57.0713	41.7125	70.3454	69.255	-1.97091	-137.552	78.2081	-12.2278	24.5579	63.2264	13.0172	227.594	65.1525	134.603	-16.7278	154.095	40.4205	30.8205
89.4302	1.15606	27.9845	27.2593	50.0408	-5.15507	288.433	1223.34	-29.5005	-1.7686	-29.0051	-19.1035	5.98838	-20.9083	31.399	218.841	-9.64361	74.6333	170.985	22.1613	-3.80065	96.689	-27.2638	135.356	-35.5797	89.4144	253.354	775.217	133.344	220.065	84.8851	210.555	55.3112	115.864	49.4666	83.9907	2.08259	-55.9337	86.8517	-0.775477	3.99508	85.9055	70.3789	175.878	54.6384	124.802	5.63048	128.816	39.1596	4.04326
89.5301	42.2411	3.79631	11.42	56.1193	44.674	256.264	1210.91	23.0377	5.90522	-36.9674	-7.71516	27.0674	-22.4283	55.1954	215.401	8.48015	8.19184	75.3597	48.61	41.7331	85.8514	-45.4191	129.96	-0.673402	47.0704	271.456	800.597	131.259	290.32	44.1798	284.865	55.9431	168.383	7.80688	101.664	27.8083	-34.1638	69.6616	-6.64402	46.7949	70.2662	40.4014	166.267	20.021	109.444	18.8149	130.975	108.303	-21.4837
89.63	26.9283	-0.12412	29.3333	45.7396	42.9838	255.355	1165.57	10.0475	-0.921484	-31.6529	14.5288	29.3328	-38.2295	52.1236	195.393	11.2411	50.6793	86.8407	116.273	56.3835	48.8046	-4.91276	119.955	-23.8471	24.2544	275.393	749.92	90.1793	380.549	43.2626	267.665	48.5829	192.541	44.0885	102.094	2.66608	-65.1643	37.3068	-12.604	16.4666	70.6062	54.2955	129.956	33.8229	107.615	5.87003	85.6514	67.3371	21.6616
89.73	13.0904	52.8329	63.0291	36.2513	26.0977	226.716	1176.58	-20.7247	21.5545	-30.0424	-10.6503	39.7685	-17.075	40.0018	175.053	-11.9112	55.9785	81.9053	147.475	44.4545	66.4861	-2.46147	66.555	-26.9725	2.18795	309.251	793.532	86.9536	368.098	42.3841	262.627	101.713	237.305	31.3545	111.539	15.1794	-10.6979	27.5086	0.54664	-10.9445	80.8602	33.5325	123.189	52.3125	59.3885	25.1919	103.792	22.1658	25.3279
89.8299	14.6705	69.362	54.8785	27.578	28.6102	235.584	1124.89	-17.3937	9.75907	-26.5972	-29.9119	14.4349	-7.75231	41.8635	170.986	-13.6035	67.0085	134.999	140.229	42.3048	65.9485	9.4819	111.749	-25.5553	31.141	303.42	820.213	150.204	359.66	43.9602	289.974	84.6064	235.394	24.9673	115.561	3.26981	62.3147	49.9309	-20.2452	1.14201	78.9269	11.0404	151.517	63.1266	77.6855	28.8813	59.4788	28.4513	15.7426
89.9298	8.86044	59.7471	23.3336	19.6495	22.8184	234.953	1061.48	-13.8238	29.5628	-13.8191	35.0964	7.94245	-28.8921	37.2443	181.979	-32.188	25.0156	96.3806	127.014	78.3649	48.3288	-12.6875	100.304	-43.9822	17.7573	287.183	921.603	160.528	330.373	31.8813	227.802	51.2176	200.645	43.2526	95.5406	5.66255	149.499	64.2214	-13.06	-1.56283	67.2539	6.88706	144.909	60.8087	71.3327	27.3338	90.4046	19.3968	-0.837413
90.0297	37.0139	58.9948	29.0445	28.5686	49.688	232.915	1186.27	29.7467	-4.43771	-34.8406	1.45247	22.8148	-31.6773	32.4454	146.921	0.873804	26.2179	90.4286	119.388	116.994	65.3016	45.7324	72.0516	-15.8283	23.6868	266.326	943.149	164.129	308.372	45.4434	233.428	27.4207	207.799	46.2548	66.1151	27.4074	217.395	83.8681	-7.25953	11.9999	23.2012	42.8631	142.37	62.4017	97.5041	30.6769	93.4318	9.05205	-12.444
90.1296	19.3564	30.7645	31.0809	20.579	33.4276	238.735	1353.37	8.36149	-4.72534	-38.2399	12.7101	41.0567	-64.6877	53.6789	192.733	9.11815	34.0294	74.6813	115.458	63.1581	-9.29051	24.8029	81.4643	-48.0647	11.817	265.691	907.564	116.445	277.63	29.214	231.441	8.37794	215.094	19.1725	61.0204	27.1085	190.809	63.5101	-19.6424	27.5515	32.8239	53.1247	124.493	53.1319	44.7998	39.5925	61.8184	53.0194	-24.4548
90.2296	18.0141	30.9546	10.637	13.2735	51.2658	248.695	1510.76	25.5204	40.4874	-35.9589	51.8009	44.8351	-42.6705	54.423	147.852	22.5309	25.212	51.8857	57.4724	78.5404	5.2894	19.0171	66.3824	-32.8317	5.09762	276.95	877.396	146.574	267.014	54.1889	202.983	-18.5156	188.962	26.9737	61.333	31.8444	104.544	31.3114	10.8125	-12.9091	37.2717	69.9045	97.3999	80.1127	57.0669	0.691732	55.0211	31.2102	-12.3968
90.3295	0.223936	35.803	4.91423	6.59353	45.2032	240.295	1534.97	54.2173	27.1768	-32.5917	-10.9094	34.0833	-32.5601	27.2527	128.275	26.0753	-0.307915	45.1222	57.9887	72.6775	-22.9972	-0.6661	64.1173	-18.9938	6.5714	238.637	823.134	155.146	260.937	60.1985	188.414	10.5288	145.592	65.5964	62.4468	-13.3631	41.031	62.3767	-14.428	-22.2584	25.0084	37.7712	124.582	68.5058	126.685	44.0436	60.6836	64.5357	-8.56926
90.4294	12.139	24.4031	15.577	85.0163	46.1564	243.683	1511.95	37.82	25.3337	-64.7723	-26.7611	32.9057	-44.3478	71.3443	171.32	-3.49611	10.0936	64.3345	77.642	61.7085	12.3457	1.48509	80.4918	-12.5825	27.9032	227.911	792.096	183.701	223.839	89.6431	145.229	39.2678	154.593	70.4279	76.8445	-23.0443	50.6513	74.5711	-11.2146	-16.102	8.26263	35.4818	126.814	70.9161	120.179	33.476	102.705	41.1668	-11.6578
90.5293	20.5882	22.3858	11.794	72.1188	56.7831	236.409	1510.23	-27.927	8.42723	-46.6009	-24.3059	28.3243	-35.5506	94.0518	158.723	12.0002	15.7819	43.3955	45.7712	25.3377	22.8075	61.2612	93.6147	-33.8934	34.6424	210.714	747.841	213.787	266.175	34.2302	159.523	-12.0168	167.017	69.81	60.3357	-11.0531	41.1261	61.684	7.49153	-7.96986	31.0831	59.0973	137.012	116.199	123.06	39.0897	65.8857	64.6897	-14.869
90.6293	43.475	32.0359	20.3663	80.4215	57.108	246.237	1519.03	10.8408	6.94779	-66.1402	0.603162	33.7384	-34.8671	65.326	133.096	33.3963	29.16	41.327	48.0003	18.359	6.45985	38.1174	69.1116	-23.4052	26.8545	243.545	723.919	200.712	262.226	69.8883	169.265	-8.29578	150.972	63.7447	43.8617	12.1665	18.9609	72.2031	-36.9483	-0.157585	19.0739	78.6933	114.573	96.0988	90.8988	49.4592	76.8701	32.9051	1.98778
90.7292	11.7945	23.512	18.8855	67.9547	41.9791	214.413	1510.97	13.3846	14.7807	-17.3315	-18.7702	43.9459	-29.8405	58.4568	141.264	40.1472	16.7325	37.8228	28.7408	46.8331	13.386	48.0948	91.4499	-32.6464	23.3059	240.742	739.619	175.338	282.801	70.8937	183.812	20.8891	155.727	55.5015	92.1247	11.6599	24.2297	45.8476	16.0932	13.0717	-9.74762	71.0846	90.5098	87.2997	71.8208	49.4651	62.3503	107.553	-3.35107
90.8291	41.144	17.6705	-0.100586	56.5587	54.6104	205.968	1436.54	17.8763	25.7085	-1.17659	-30.5114	46.1056	-51.3386	79.8655	125.045	45.1539	17.9517	13.7807	74.8764	9.0305	10.7806	15.8279	80.5786	-28.3434	19.318	282.715	726.517	158.417	299.204	60.1012	186.833	30.1063	165.997	66.9938	86.5414	31.5292	1.30025	33.7326	28.0768	11.0332	3.8532	60.5121	86.9052	77.1598	99.3055	51.8057	49.666	145.984	4.71249
90.929	31.9655	19.9714	-2.08251	73.7353	48.5226	189.359	1413.2	36.8935	42.0587	-38.2085	-9.76042	48.7025	-38.4305	85.8297	139.896	26.1161	33.4609	23.7812	111.758	3.16169	-22.6397	12.028	95.1081	-34.9333	16.7331	259.64	840.509	135.468	270.158	122.545	194.126	10.1334	118.727	53.0356	101.445	27.3793	5.632	53.556	34.0406	1.87309	-24.6372	85.2981	56.5404	39.4438	101.59	34.3457	76.5117	142.29	-12.2316
91.0289	19.4921	16.5218	9.00202	61.8169	43.3838	184.407	1346.13	-3.75344	49.1198	-44.2629	-18.5507	47.3088	-56.2301	116.022	120.19	27.7334	10.4598	-15.8427	105.223	-10.7172	-14.8619	-8.56821	106.797	-28.5249	20.9301	248.306	805.368	118.639	232.316	118.343	167.164	33.9273	110.667	25.6465	100.682	29.5031	-12.2314	47.2953	20.4301	-7.63408	-21.4267	53.1391	61.895	40.5312	143.433	69.2343	62.0598	111.303	-16.575
91.1289	19.9464	4.43602	-7.945	174.534	48.7822	139.981	1289.14	-4.58007	20.0864	-53.5728	-2.72686	33.6023	-81.4935	88.2182	111.352	61.7457	4.57238	-9.18836	55.88	-28.3623	-29.2253	-6.43631	95.677	11.4092	36.3137	223.128	797.808	119.588	292.19	58.2875	182.803	32.1334	126.155	26.4715	110.052	21.8485	20.1087	20.7795	31.1127	2.54565	-43.9689	51.4468	84.2513	23.897	112.961	64.6193	32.8462	152.75	20.2452
91.2288	70.9873	12.5454	10.916	331.256	31.8454	174.945	1248.66	-1.87914	22.5626	-39.9081	-28.5575	46.5614	-54.7578	72.905	112.413	39.9997	26.6296	-6.18384	53.1886	-14.2534	-28.9158	-25.8149	103.911	-36.7163	31.7879	230.591	766.743	121.123	276.714	113.061	165.25	16.1573	117.11	29.9207	124.908	30.7716	8.33272	69.4571	4.49407	49.7323	16.6517	86.0713	93.4452	47.0479	113.743	86.4926	45.1541	140.347	-26.6
91.3287	67.3722	54.4753	-10.8988	407.903	34.7544	196.82	1221.02	3.0635	70.9149	-41.0489	-7.57308	58.9018	-58.3352	65.1578	105.05	60.7572	21.9091	-11.6969	50.3673	-4.2725	-33.3106	-14.5704	74.5844	-3.87136	40.2115	203.963	774.698	144.157	255.715	78.4501	228.578	35.1605	129.743	47.1787	135.674	45.6362	9.89706	35.6288	25.5348	51.2283	-9.87487	52.2043	101.997	17.6742	118.172	74.1822	51.8424	145.948	7.51146
91.4286	68.2748	55.2623	-5.08889	531.682	28.999	208.125	1136.45	-31.0718	85.4491	-34.157	-24.8416	46.8141	-55.3823	71.3894	91.6235	68.1671	20.0477	-6.35842	45.9916	-11.8187	-17.7361	-22.9319	67.4537	-26.3964	45.109	251.678	858.826	137.093	322.383	95.4683	252.006	26.4916	100.09	49.1412	125.105	25.7321	65.8799	50.9726	39.8127	54.5488	15.0042	89.1335	89.7393	48.9736	115.433	116.088	77.2818	89.2968	21.2132
91.5286	74.5919	77.0893	-8.74885	480.337	41.2276	211.326	1107.19	-5.87327	76.8546	-20.4681	-42.5662	54.8002	-33.2828	52.7543	105.874	55.7326	50.6202	-6.34725	34.6961	37.5273	-43.0597	-7.3988	68.1221	-19.7246	58.9954	252.936	947.75	206.768	311.882	63.1307	219.199	16.2251	119.579	29.1095	103.444	50.7904	162.449	31.4539	46.9744	63.6453	-2.20722	45.093	96.214	50.3098	84.7123	111.637	111.656	72.8654	-13.1476
91.6285	35.2104	76.9868	11.0486	433.413	15.698	213.688	1027.32	7.86472	79.2384	-43.2383	-33.8415	37.904	-42.1984	51.3249	96.0839	20.4216	54.8732	-15.6171	31.2293	13.9729	-67.5878	27.0624	64.1667	-23.3638	40.2404	316.053	914.096	234.072	348.907	95.9542	220.238	45.9213	141.762	40.4352	116.768	19.8536	268.104	47.869	24.2833	77.0822	-22.354	5.70786	105.949	43.2093	141.12	128.141	113.318	88.6822	-7.8826
91.7284	26.9078	90.5046	24.6437	390.531	0.849684	209.603	978.274	-34.4838	80.8269	-26.8575	-60.1897	32.6078	-50.2899	84.3118	107.484	27.4654	48.1654	-11.4875	13.6113	2.35731	-63.8328	23.6158	72.2364	-10.3846	68.9845	299.917	944.749	234.948	309.263	83.337	202.327	22.5954	125.742	31.594	124.978	4.91049	448.463	31.0985	43.9594	72.5953	-7.13921	15.7611	91.3008	33.8006	121.564	93.9339	118.366	83.0249	4.75856
91.8283	13.8645	76.6731	-23.2689	351.341	16.2847	207.584	993.736	-2.88543	65.0703	-19.6312	-64.8713	37.9312	-46.8965	78.0234	109.209	10.9675	38.5095	35.172	43.1645	-40.6565	-65.8451	20.8746	88.9104	11.2064	42.8216	343.817	950.763	271.75	334.649	120.941	203.752	41.0348	117.988	15.5767	114.693	5.88156	462.862	1.88614	16.0289	58.6133	-39.6741	2.0489	110.983	25.6471	154.479	98.4974	159.381	83.1029	-5.39618
91.9282	8.47623	72.3397	0.272512	315.525	14.8189	268.467	979.393	0.884841	53.1792	-38.9285	-29.7237	33.0883	-42.9878	74.7173	138.136	16.5163	29.3808	99.7402	62.4672	-68.2033	-52.8911	33.21	71.469	-1.02809	35.2152	342.826	952.285	316.019	354.277	118.82	204.963	29.1796	140.621	48.682	123.145	3.89401	493.065	5.18886	24.7543	-12.3911	-22.7685	-5.41517	113.933	24.9059	232.032	109.97	146.426	97.9988	-9.89126
92.0282	-8.48177	58.1298	-9.25777	282.794	0.210799	350.86	924.333	-22.3223	54.8733	-23.2534	-27.5143	29.7581	-58.7017	70.2499	125.708	26.1739	26.1586	124.487	55.0913	-31.5184	-40.2071	29.8027	97.8803	-28.7875	32.9376	352.411	901.278	379.683	317.62	87.4004	232.301	-8.19983	121.881	55.1553	97.9543	47.9858	444.014	-6.77863	21.1434	-10.7748	-37.4742	-3.76396	90.6568	-3.35999	192.291	79.3896	188.617	93.0125	-26.0756
92.1281	23.759	58.2453	19.4437	252.881	35.0036	479.6	874.832	-40.7144	78.543	-33.9326	-20.0295	24.3096	-48.0726	51.3889	114.442	23.1066	32.7032	119.794	68.0732	-25.2568	-29.9575	21.0583	90.5945	-8.49542	26.7682	379.713	812.208	346.903	319.215	104.163	220.313	0.751551	161.469	84.1957	104.361	57.026	374.083	21.6828	24.6248	-96.3866	38.4748	20.601	89.4613	9.4384	247.627	63.6365	133.641	77.4805	17.7927
92.228	21.7162	50.12	16.4044	225.543	41.7293	518.763	828.283	-14.9601	72.5938	-56.6423	-15.5843	18.2403	-45.9763	58.6609	131.151	23.5863	27.335	106.082	87.5723	0.120636	-49.6891	13.2217	88.051	18.7362	19.807	384.127	753.061	317.659	356.218	94.534	223.065	-12.2726	108.639	66.2953	98.3787	53.461	276.07	26.8052	53.015	-95.0818	23.8753	-16.7577	82.8019	8.92453	224.491	45.1479	122.452	68.8954	17.2796
92.3279	18.7405	56.4094	26.0652	235.436	22.6116	446.874	770.426	-29.0453	54.3153	-69.294	-19.4816	1.25939	-55.3554	58.0362	128.92	48.0113	31.8058	123.78	67.904	-10.0047	19.7344	38.8835	85.7492	-4.22404	29.6139	354.976	656.835	257.616	341.851	127.266	258.911	43.9234	109.379	88.0634	105.669	61.2564	148.511	100.892	69.2169	-72.9808	42.6607	-23.4522	63.8037	-3.70976	272.713	36.9966	79.5095	39.2787	43.7032
92.4278	-3.22938	36.4081	21.3395	227.013	-0.0647702	414.217	725.522	-26.1588	65.5093	-34.0263	-21.669	8.04154	-12.1277	79.7847	167.581	14.9198	33.1626	110.642	89.325	-31.6249	5.67967	75.1606	68.0794	-24.8686	18.3877	329.536	653.77	284.11	326.776	97.9728	228.377	153.621	101.577	77.6243	46.6835	69.4848	160.601	122.106	68.2614	-66.7289	-12.86	-17.8241	106.227	23.4009	255.213	61.1205	98.4194	51.3944	14.1037
92.5278	34.8446	23.622	6.86691	201.986	26.3064	375.741	665.505	-0.681908	101.875	-35.5266	-18.5981	21.9778	-18.8785	62.9078	166.881	-11.483	31.6482	145.943	31.7803	3.16255	-45.1715	132.256	65.7592	-7.36252	18.5986	294.604	589.582	224.887	316.193	109.279	217.772	232.955	98.2568	90.321	70.2741	63.1256	147.971	129.283	68.8485	-25.3431	-7.46244	0.120783	65.7671	-1.61374	183.829	115.602	125.83	87.2836	6.21166
92.6277	32.5902	35.8669	23.2921	179.106	38.8784	408.794	675.383	-26.8565	105.352	-40.2359	-40.2685	14.6414	-5.07243	60.9125	234.59	32.5	26.1151	231.05	33.3393	46.7307	-30.5518	131.639	79.0948	-26.4129	29.6389	277.868	591.489	201.951	289.309	71.2717	231.67	238.118	115.536	112.09	31.2676	113.265	135.747	98.282	58.0503	-52.4801	-2.56658	66.2274	65.5576	0.682834	156.306	106.051	84.6867	104.825	22.4847
92.7276	23.6514	40.4881	4.74012	158.189	26.7543	377.994	629.289	25.2178	106.869	-46.7535	-60.8376	35.5699	-6.02348	70.3043	222.169	17.0464	40.8891	287.536	-9.5531	38.0276	-42.1372	151.31	88.2688	-6.21182	40.6187	264.769	563.121	188.995	266.841	93.2144	237.579	185.988	101.749	128.35	46.4342	107.729	116.905	78.5892	90.6019	-60.5641	-14.5733	58.0201	53.8723	12.1222	141.565	219.421	86.4447	116.157	37.9174
92.8275	32.2863	48.9819	-4.04666	139.067	29.8441	377.537	601.585	-0.415257	85.6218	-16.8401	-36.0623	32.3464	2.64878	69.2094	165.089	63.1173	74.2182	261.998	8.01147	17.4762	3.05491	121.918	59.1343	-4.89954	-2.93763	244.938	568.829	176.28	285.343	94.3715	263.579	201.332	96.984	74.214	45.0648	106.441	139.192	70.3972	98.2644	-48.062	-46.5532	32.4382	19.3154	-30.8972	156.131	337.415	116.279	101.729	10.0854
92.9275	37.9879	75.4434	10.3648	121.585	30.9435	367.137	591.023	-12.9292	117.089	-1.33837	-12.0549	37.8874	26.7821	75.7839	178.854	72.8214	82.0463	234.08	-11.6325	-1.81758	58.8119	94.5253	106.265	-13.5714	18.1595	222.974	488.157	122.939	264.011	139.735	219.378	135.433	102.153	45.823	65.3677	103.928	74.3214	103.618	88.7756	-56.1474	12.7204	6.83429	23.5228	13.082	148.596	364.385	70.3993	102.623	21.6091
93.0274	77.5129	45.6449	-3.04202	105.603	90.1919	416.59	564.359	-18.0612	74.492	66.6598	-31.9865	18.7221	48.7433	79.1789	158.504	69.5166	16.5726	147.023	18.2752	139.984	99.2052	28.0375	84.995	-16.5195	23.0237	204.558	442.686	131.779	227.922	104.101	187.189	94.0212	91.5855	72.5159	170.659	107.858	47.5749	78.4816	72.2784	-48.8244	9.85175	43.9584	6.62751	-12.6799	147.04	276.338	71.3033	101.751	32.9365
93.1273	87.1412	30.7728	4.71006	90.9927	149.679	500.758	531.253	-0.27226	66.3472	116.638	-33.6197	7.2713	12.8727	95.2192	155.271	101.257	39.3565	112.567	30.0558	194.239	130.297	35.0255	76.1364	-20.6936	37.0233	192.532	408.819	148.998	227.293	135.43	170.531	101.021	96.6133	67.8316	360.995	69.3809	38.8178	49.4654	64.7457	-65.0694	28.735	3.61435	35.4147	6.52029	103.556	230.984	62.4248	98.441	11.3914
93.2272	130.942	31.7932	38.3278	77.6354	176.106	654.33	501.072	-21.3353	58.9158	187.491	-23.4895	-11.7904	23.2219	78.289	154.671	191.816	38.0644	91.7164	-5.91393	256.578	113.454	27.7819	62.4328	-34.8658	1.40932	159.324	429.274	162.981	191.147	111.097	126.138	109.185	140.72	43.4621	504.215	80.0601	57.1218	74.3336	43.8305	-101.09	3.95418	-4.47644	60.4887	16.7026	62.4585	206.376	93.2334	126.951	-8.17245
93.3271	133.087	30.2365	-2.0899	65.4239	223.632	772.38	471.259	-21.1063	54.7297	185.741	94.0225	-18.5645	19.4883	80.69	146.035	270.66	26.0508	83.7836	20.3844	247.524	49.9999	5.11072	99.8968	-26.9502	44.4738	155.258	384.753	134.756	213.431	97.3405	165.057	119.6	153.765	64.7924	667.194	68.2971	61.0288	36.093	43.5703	-67.6943	-34.0323	-24.9657	34.139	4.07523	90.1208	150.045	54.4398	130.611	26.2732
93.4271	109.588	2.91927	-21.4076	54.2599	200.072	902.313	458.777	-13.883	67.7198	151.261	215.427	30.8452	-18.2535	79.2751	128.996	334.774	22.5044	42.3725	-17.9702	254.654	45.0141	16.6604	85.2358	-1.17292	40.4306	168.137	375.969	114.889	188.951	90.5292	134.574	124.9	141.562	43.5962	813.253	52.7497	47.5807	29.0692	57.3766	-102.279	0.423117	-1.9605	36.0105	27.8002	91.4544	122.489	70.4783	121.919	0.562682
93.527	94.3528	-12.1547	-37.5351	44.0534	176.625	1038.15	427.269	-17.6198	83.8091	132.108	249.762	75.1632	-12.1465	71.6337	100.619	388.651	29.0433	39.3562	-15.0596	224.755	22.864	22.4307	80.3937	-39.7946	26.0238	164.215	345.812	125.209	170.054	107.204	129.035	148.946	144.512	12.2569	1041.87	72.306	62.6304	44.6641	52.1785	-125.745	-9.57246	-17.3108	42.4375	21.866	131.681	138.006	76.2833	121.114	-4.88678
93.6269	62.8177	-28.7471	-19.913	34.7225	123.445	1193.92	421.986	-69.0996	76.8816	110.544	228.131	56.0171	-49.2959	81.0875	100.194	418.406	-4.08593	17.1894	-15.644	231.137	82.4719	-14.2482	91.5714	-44.5925	42.248	142.659	365.519	134.028	185.505	87.9764	132.816	181.488	169.906	31.1188	1227.98	77.7819	94.3742	31.2584	65.0592	-137.817	-11.7342	-47.979	46.2855	6.99969	120.858	111.494	104.389	118.255	34.0196
93.7268	60.2862	-7.33361	-21.621	26.1918	138.392	1402.01	412.67	-74.4984	65.9503	62.6741	209.447	27.9673	-61.119	72.9969	72.0474	378.754	35.0364	25.0773	-6.64318	172.187	140.786	-30.2383	90.2782	-12.9849	17.4896	155.529	347.925	118.259	162.401	126.002	116.469	197.935	181.921	20.2441	1393.4	53.5895	66.847	17.2488	43.5847	-153.827	-32.2901	-18.0135	39.2773	-1.37483	148.624	94.3992	110.438	105.879	25.0326
93.8268	81.159	-19.8378	9.87759	18.3928	111.367	1509.66	358.738	-52.0326	87.8907	74.8639	114.451	20.1478	-88.5933	90.8811	38.126	286.652	139.672	19.6497	-11.3283	103.153	117.355	-7.90344	88.7114	3.03251	21.9675	147.153	329.574	131.376	116.288	105.028	108.35	144.811	168.082	11.3521	1584.76	36.655	95.5839	49.2328	39.4677	-196.142	-17.6829	13.5097	55.9647	22.6128	157.333	70.4889	110.545	99.5438	1.2806
93.9267	62.6294	-6.86588	31.1339	11.2627	116.432	1611.24	350.764	-55.7329	68.042	32.8348	115.585	14.3409	-105.001	116.127	54.9486	261.552	194.834	22.5051	12.9649	100.438	51.2716	-4.82724	87.963	-6.59967	16.2004	142.69	324.747	106.247	115.573	84.4008	65.6802	174.243	167.656	5.12977	1740.92	63.8313	92.3251	77.082	23.8365	-183.615	-15.5659	32.9166	38.4748	11.2397	181.199	41.5972	83.9016	97.5387	-8.61943
94.0266	61.3834	6.61418	-20.1188	4.74412	100.449	1704.6	331.598	-21.8679	56.8851	19.9326	66.6016	-10.7996	-88.2236	95.8223	72.0251	254.653	219.653	30.5402	10.7804	51.9672	62.0348	3.35107	85.1015	4.05275	13.247	117.878	288.459	127.322	118.014	86.9975	103.25	135.769	179.651	22.1778	1652.9	52.7479	74.3684	44.0389	60.1888	-176.796	2.3767	34.3141	39.42	-9.62325	146.198	43.8515	80.4361	89.9936	5.78245
94.1265	62.6463	-30.3667	-15.854	48.7039	99.8191	1786.56	320.029	-25.0316	29.2603	15.1136	107.115	-19.0908	-84.4768	129.757	53.4817	219.854	154.481	11.2343	17.6487	35.488	42.7543	-6.59148	83.6075	7.84454	23.0301	116.832	247.594	142.542	92.42	111.65	93.8255	96.163	192.914	32.4789	1485.79	69.7976	-2.47999	51.1628	31.9605	-168.958	12.4929	37.7034	47.1678	33.2712	133.157	65.1769	68.6092	93.9639	28.4378
94.2264	51.7283	-22.1829	-24.1949	38.9438	132.811	1769.81	307.819	-24.7132	30.9036	24.5073	80.6647	1.05588	-85.4934	124.126	34.6212	178.083	146.056	1.59673	-1.76164	97.3592	47.4793	19.6337	129.452	32.1912	28.105	121.171	223.593	115.634	81.0091	102.752	78.5125	65.2227	168.31	19.2047	1345.74	67.1545	12.2539	49.3961	29.392	-118.878	-16.5023	19.0297	18.4217	19.0985	140.307	65.6529	43.7438	63.5382	10.3354
94.3264	38.3431	-17.2497	-7.60865	59.0117	106.05	1682.14	274.017	-2.67202	23.2406	52.2781	80.8698	-6.20194	-55.6436	87.4452	98.6024	164.596	102.796	14.2156	5.38342	17.4909	39.8869	-15.9941	112.17	18.6048	23.0264	104.803	199.178	200.132	131.574	108.242	99.5386	43.8829	181.43	19.6175	1241.62	62.7118	-48.5741	53.7122	36.5646	-106.652	-13.8676	19.8622	20.9886	49.2359	135.802	56.1608	47.1023	41.5316	30.3831
94.4263	34.6702	-6.52945	-20.758	52.4775	112.925	1575.6	248.194	-18.5792	42.4538	64.3244	89.5464	1.19308	-33.1026	82.0315	81.9748	179.388	81.8721	-1.13137	6.59208	44.1965	26.1183	-2.25981	102.09	31.6876	11.674	125.857	213.608	184.172	127.626	119.05	101.519	42.5206	207.167	57.8984	1116.92	28.7531	-12.4624	99.2768	46.7929	-110.188	-28.3298	7.15409	34.7645	51.7892	179.721	82.4915	28.078	65.9969	8.24527
94.5262	23.3238	19.8765	-4.49656	60.1894	127.785	1540.82	251.972	1.89099	38.077	53.4312	24.5612	7.41676	-22.9648	71.9186	67.0083	167.116	91.7695	17.9811	20.1365	56.3845	18.6853	-37.7131	94.3328	5.66728	61.5655	79.9282	162.627	162.82	138.053	114.206	99.6838	15.2442	151.747	37.9398	1057.37	41.7768	-61.7564	89.3862	28.504	-110.589	4.27513	-17.9286	34.2031	42.1588	148.166	70.8672	15.0312	58.9186	29.5664
94.6261	58.6784	7.82697	-1.78741	49.4207	125.529	1413.22	226.212	0.564575	16.7881	37.0481	24.4869	8.97868	-7.02774	74.1258	68.6021	145.911	86.1138	17.431	12.6731	-3.62213	8.51066	9.34865	93.9814	9.34903	40.2229	93.23	179.912	178.617	164.674	126.779	85.9953	54.3213	154.761	75.9039	969.157	11.3647	-75.8276	126.902	60.795	-86.9056	-14.4711	5.63811	36.7659	34.3742	196.303	96.6667	67.9492	25.8682	52.3103
94.7261	48.3399	17.9612	7.6036	99.3171	109.481	1268.43	215.433	7.3337	51.0629	-2.05422	53.6055	32.0685	-13.8631	63.6505	85.8076	116.226	62.4064	29.3623	-35.3929	17.551	60.3174	4.13884	75.5093	8.88575	64.4699	127.075	158.936	138.448	156.344	116.328	76.1735	24.0433	113.543	80.3697	868.775	35.5964	-76.4083	179.941	57.7047	-77.4297	-24.1384	6.70029	97.9834	34.1153	195.319	125.303	42.1476	16.5823	43.7766
94.826	52.9767	37.4673	8.39342	129.874	101.854	1193.34	205.7	5.88215	45.0203	11.0011	28.0858	80.6042	-30.3143	130.268	92.3134	93.5784	86.5571	49.8659	5.30495	15.3263	35.6763	46.5301	79.0649	-3.54383	72.8439	132.694	159.588	142.861	147.057	111.534	84.085	9.11958	108.964	52.5024	812.052	34.7763	-46.699	199.885	28.4714	-74.4737	-23.0835	-15.4981	135.327	43.9851	203.463	114.107	85.1768	17.9322	9.57821
94.9259	61.1869	48.9341	-4.68481	113.105	90.4886	1154.88	202.31	24.0169	78.4537	-17.6543	60.1668	72.6697	-34.1802	176.762	77.9795	71.8278	72.6797	17.921	23.9332	-25.6832	27.4	17.4365	57.9294	4.9586	50.7726	125.31	176.935	146.863	170.618	55.6407	85.8831	0.194144	141.069	41.9552	745.884	39.5005	-33.2155	125.639	34.5984	-66.1612	-38.5743	11.3761	148.789	70.3932	189.936	83.5032	92.275	56.6675	9.01679
95.0258	50.2658	77.1178	7.69093	97.7816	101.689	1141.95	228.983	8.30595	50.0112	7.79624	52.1146	57.3275	-50.012	116.805	90.752	101.715	44.1733	6.00894	5.81992	38.369	53.9253	14.9901	59.602	27.9321	43.2391	112.023	168.858	138.617	163.571	114.37	129.864	18.5939	142.478	44.1708	728.054	31.8943	-21.2408	104.528	30.6223	-83.8868	-37.0896	13.7397	129.543	46.436	192.923	61.7324	94.923	39.9736	42.7304
95.1257	58.7661	93.7025	21.5582	83.7786	94.7981	1056.19	226.682	19.818	74.1969	-24.9405	53.7546	45.9369	-56.2155	122.789	105.682	74.847	49.2638	30.15	34.6215	4.78988	32.0137	25.0845	64.657	30.3468	57.8342	101.562	174.109	142.671	146.258	89.5628	100.591	9.10252	137.053	62.3275	683.223	15.945	-19.3753	93.3721	45.7289	-89.7328	-44.1348	33.4481	140.401	56.234	175.405	46.7728	111.348	51.5969	45.8052
95.2257	48.1276	101.641	21.9243	70.9823	70.0249	994.2	228.778	10.0605	104.79	-15.0185	33.4815	26.2923	-39.5526	123.817	99.9046	60.1137	48.7462	11.9662	5.31837	-2.47436	45.1392	14.9054	44.12	22.1064	64.9698	164.526	158.265	175.347	168.051	104.279	122.605	7.04201	132.888	63.595	626.113	7.00484	2.10885	122.217	40.078	-48.6012	-11.725	7.25535	144.707	89.0807	188.59	46.4729	87.2185	45.3336	23.6556
95.3256	42.9426	99.5383	11.5195	59.2887	79.7858	924.568	246.143	-14.9374	77.2555	-21.3623	45.2571	11.3914	-47.5535	98.24	87.4905	50.9284	54.8747	28.9089	27.4743	-10.5899	15.9471	23.2318	38.0939	23.7735	42.2595	122.074	173.286	200.483	172.874	75.2572	131.712	56.2135	156.138	100.056	648.908	8.9655	-0.574697	80.9562	45.9374	-53.2575	-18.9587	0.427994	183.757	82.6276	207.784	32.0733	90.1036	45.6869	34.9496
95.4255	38.8748	78.7346	62.7272	127.871	85.663	849.759	240.328	-59.1375	79.6157	-24.3009	-5.42828	27.8748	-31.195	122.272	89.9008	59.7999	51.8098	33.1898	38.2362	14.2573	20.7269	30.4304	41.7701	12.7563	59.2395	157.731	103.305	133.463	135.252	91.4543	98.0573	14.6201	126.057	56.1149	605.041	2.80632	4.56817	112.362	20.4583	-55.0947	67.0512	34.8168	116.109	117.269	167.768	12.6523	114.198	-14.9123	49.0427
95.5254	32.9532	87.5693	32.9584	111.288	63.0154	806.738	231.304	-33.3896	69.3375	-31.4116	15.2527	16.9341	-32.4991	168.427	98.4141	30.5678	42.3282	31.6343	-7.58274	34.8853	28.2297	16.8901	25.3245	9.10444	77.0701	159.032	118.403	140.808	137.607	132.114	91.9887	34.701	130.553	67.9809	568.172	-18.4153	-4.49272	101.064	12.7864	-59.5457	38.9896	9.29586	136.25	109.188	193.107	20.9722	109.244	7.75031	49.5138
95.6254	31.0636	61.3826	5.80538	132.595	56.81	722.552	193.305	-18.5011	53.1233	-54.3246	26.0807	15.4864	2.47786	157.992	94.8034	16.4163	24.154	26.0753	16.9678	-24.5276	35.9102	31.5219	35.6624	17.8529	59.62	184.413	125.828	146.67	192.808	98.3318	72.1476	22.1579	116.875	65.1715	502.382	-14.1249	13.4686	91.6561	14.8803	-51.9506	20.6791	10.7125	149.476	126.782	185.166	6.3542	90.8757	49.5607	48.2336
95.7253	77.296	43.3134	9.95261	205.018	52.6696	703.582	223.116	-17.7082	52.8595	-28.7815	19.0343	36.7271	-7.23233	193.839	77.4456	55.166	28.7543	33.4523	7.28981	-11.8347	12.7963	10.8438	22.3944	11.7762	45.3834	141.613	117.208	134.941	183.082	113.13	86.2013	-2.06791	96.8508	64.7557	457.247	-14.2525	-16.7623	118.699	26.2123	-69.8243	39.3941	27.8895	135.579	111.673	177.071	11.43	98.8681	74.4539	13.5458
95.8252	82.8737	44.3637	12.7259	181.783	59.5658	708.163	207.801	-1.67873	55.2663	-11.8616	0.636458	34.0808	-14.9483	194.609	56.7253	40.8251	36.571	19.5792	7.98733	111.368	-3.74556	13.1434	20.9151	10.3076	65.1251	136.045	88.396	150.317	197.549	79.7859	83.8633	15.9471	101.686	97.065	445.277	26.2386	-35.1604	98.7537	54.9013	-51.521	27.4657	80.2182	124.144	87.0634	164.833	5.19988	97.6713	59.8069	43.8347
95.9251	112.647	38.5884	8.47249	160.55	51.1736	689.738	211.847	26.3573	91.4343	-21.4714	13.1415	25.4844	-9.57275	146.152	83.5709	45.768	28.6979	-11.2214	20.0536	97.489	18.5502	32.8837	50.2725	-8.35079	58.1352	130.21	139.006	139.903	165.91	86.0298	72.7991	-35.1294	80.381	66.0768	387.256	31.7832	17.402	83.96	40.7086	-38.8467	12.2233	41.7562	110.403	87.3821	158.404	32.9178	106.54	48.3524	13.1935
96.025	197.89	37.4066	12.5483	141.146	54.7819	650.483	189.211	-11.8668	79.329	-35.7472	8.29751	24.3784	-13.695	144.814	70.9637	34.9447	43.016	30.3793	53.9194	131.639	-25.7505	29.0363	27.7853	-0.670308	46.1522	105.725	99.558	177.291	171.201	134.583	67.0544	-26.3371	80.976	86.6792	379.799	-9.01906	-21.5767	92.0771	-8.38119	-54.4358	24.1687	26.3068	138.437	91.4524	172.298	40.9438	123.385	50.7418	55.9533
96.125	172.631	31.0532	5.21424	256.279	66.7581	631.639	176.047	36.557	58.9689	-13.8559	-10.7793	37.4807	-33.3008	116.132	67.0673	18.9885	53.5849	35.4857	27.7866	83.5955	-8.96555	42.9489	11.5855	7.77423	32.7487	120.389	109.794	162.22	178.503	176.763	48.0823	-8.38394	120.769	78.6499	345.58	5.5258	-2.9375	101.072	9.37384	26.683	4.77757	30.7677	152.817	98.6099	133.523	55.3276	113.668	58.3113	13.7944
96.2249	150.107	19.0049	5.35355	228.625	47.1227	570.07	155.319	59.758	64.713	-14.6724	6.36928	24.2964	1.90924	128.357	84.3168	24.6006	44.5298	37.6092	25.4911	43.7416	4.41794	38.0924	23.5704	-7.7671	47.4521	99.7262	86.3405	147.843	170.416	192.753	45.1789	-4.23371	119.752	71.8678	313.633	-20.3241	26.8874	87.7283	0.753861	-18.4211	-25.3914	81.7364	150.524	105.103	139.659	78.793	105.793	19.1754	69.5441
96.3248	148.689	10.0064	16.4808	247.626	41.2025	525.386	135.727	48.9156	65.2348	-18.3277	4.63766	33.8402	-3.15223	113.819	76.6992	16.7267	35.3679	37.0147	46.8117	27.0582	23.0212	11.998	13.7506	6.48183	34.5681	93.1771	65.5588	150.295	158.857	184.276	72.2755	6.59649	155.451	60.1409	319.351	16.1956	-26.5619	75.2991	5.10017	-37.5428	28.0771	65.044	193.384	94.5261	159.964	73.7114	155.857	13.0646	54.9503
96.4247	115.98	21.2477	5.46136	220.699	32.553	491.656	150.308	35.4651	68.5476	-25.519	3.74394	27.2392	1.6523	107.558	73.5945	22.9356	39.7852	29.6546	34.2873	57.1162	15.4499	31.4494	20.9228	18.0738	73.741	100.216	80.4881	93.4583	145.016	157.541	55.8175	-8.17336	150.312	65.5258	318.847	8.41777	27.4045	80.122	28.1215	-37.0779	39.0081	43.2852	152.901	65.6573	166.544	58.6749	140.49	28.8158	62.251
96.5247	105.772	8.47604	1.05642	196.094	38.2431	498.904	133.093	53.0126	33.7501	5.22482	0.0915273	33.2013	-3.62803	96.0265	58.9428	9.99928	41.9367	26.361	16.2621	25.7226	8.78946	17.5904	6.98547	26.2799	39.4199	91.321	104.694	117.938	139.719	126.331	66.0762	-37.6822	141.199	56.6869	289.407	27.359	36.0955	58.1564	37.3243	-47.0209	14.0021	11.5721	157.014	72.7621	130.502	55.0167	117.409	50.9916	20.266
96.6246	125.104	25.8769	17.691	173.611	54.861	468.211	144.073	30.7682	67.6624	-8.36338	3.9908	27.9659	2.73069	105.775	56.9629	14.3233	37.8053	24.7432	40.7161	73.4246	1.8332	24.616	9.67799	58.0231	68.1189	95.276	124.808	137.386	131.597	112.88	67.9181	10.1029	188.797	44.1102	288.796	3.22527	14.5236	34.1936	33.0877	-27.5924	-8.75662	7.68225	197.095	98.6061	127.409	33.0238	144.492	88.5603	25.7007
96.7245	52.9165	28.6757	4.09551	153.066	1.37226	430.282	113.99	27.3657	28.1607	24.7227	-16.9268	37.0024	-3.50567	84.583	70.18	27.717	30.1062	17.5404	46.6199	49.5614	28.8738	19.5585	13.5118	18.6718	76.0675	80.68	139.076	126.754	141.99	106.844	108.424	0.884558	242.337	37.6876	298.107	14.2576	23.9882	26.3165	3.19206	-21.8201	20.1416	-15.5065	160.52	69.3005	127.011	66.5917	149.454	62.1084	33.0446
96.8244	62.9838	35.5016	23.6077	134.292	14.0276	415.441	135.142	10.6873	26.9946	13.8902	-6.70096	32.0059	-21.1697	85.6474	71.0359	21.9727	67.5638	7.99312	40.726	56.1004	20.9863	63.007	12.5449	29.3909	60.8344	63.0717	130.47	132.768	108.615	98.2695	58.1794	-3.655	196.188	37.1873	227.155	10.1328	50.9759	67.762	45.7258	-14.1133	10.3359	11.8772	201.86	82.8064	102.555	61.5492	133.242	86.9613	21.5538
96.9243	63.573	50.3135	24.6145	117.137	26.7191	413.753	122.755	13.49	35.8636	4.32705	-13.296	37.9857	-32.0213	68.1202	88.7957	23.4561	57.403	16.3034	58.2771	39.3583	11.043	51.9403	-10.1918	30.029	52.9583	53.5527	173.237	193.091	111.988	90.4929	15.356	6.67603	180.906	61.0453	241.871	-8.98553	176.413	48.0802	27.3978	-32.558	-18.6508	-18.9262	221.178	83.3968	122.275	58.6402	125.267	88.1099	62.1762
97.0243	83.0883	41.783	38.2552	101.461	37.7557	382.142	113.839	-33.3654	91.5199	7.69724	-36.6527	41.7518	-27.2473	108.588	82.7218	51.3025	47.3324	26.8005	46.1528	120.887	-17.8622	36.7511	-6.883	24.1577	40.8759	74.3995	299.795	260.193	140.729	104.971	40.4643	-33.4663	175.618	17.127	196.749	14.4618	193.806	62.0574	25.8856	-79.851	-8.58034	-23.6165	197.925	63.9835	132.333	69.9411	137.43	194.716	5.85314
97.1242	58.5229	57.6613	24.5487	171.1	23.4673	377.458	144.916	-28.6286	203.878	-9.35812	-41.3035	29.9643	-74.5875	92.2021	81.6188	47.8122	38.6065	-7.20402	63.9235	121.304	8.45172	45.9418	18.3323	-6.81206	43.5435	43.8575	400.676	329.819	89.1693	110.115	66.8726	-35.5832	175.306	-4.63406	183.541	24.34	264.82	46.549	10.1697	-67.1534	-51.3008	-37.248	198.736	3.97177	79.4928	75.0698	138.692	310.278	-15.9988
97.2241	56.7844	61.067	13.5909	201.238	33.3185	357.043	135.431	-9.16133	305.282	-22.2413	-58.1047	35.1906	-53.9281	93.8077	57.8509	56.9511	56.0473	8.8279	84.2272	116.076	14.8884	45.9511	18.0707	2.37722	49.3401	68.0372	471.376	395.351	84.4487	111.594	64.5562	-42.2675	128.729	12.3222	188.612	21.7696	335.921	15.9704	26.7786	-69.266	-59.3957	-42.376	189.3	-34.4098	154.499	85.7028	238.517	321.224	-11.6324
97.324	78.0345	51.4759	15.8464	194.235	39.3364	326.321	138.887	-7.11631	444.761	-31.1609	-50.194	51.5081	-45.9887	80.2293	81.4203	79.2322	57.5524	16.3471	1.94791	152.305	-5.6716	77.0345	6.11507	-4.38908	31.0786	48.8708	505.748	489.425	92.503	114.45	59.5968	-46.3557	146.628	10.1822	167.769	24.7366	361.915	50.2109	-3.80689	-128.291	-103.812	-42.7188	212.037	-31.1249	129.972	71.7358	237.488	369.174	-1.2187
97.4239	72.555	47.3936	54.7536	282.375	21.1503	296.973	153.924	8.72067	595.859	-55.9166	-71.1672	70.8231	-75.4438	99.7601	88.9014	71.7937	54.452	34.8	7.90949	166.028	-8.00439	110.106	-24.5767	-19.2819	5.5064	39.5591	591.084	502.653	78.0339	153.775	61.3338	-19.5345	155.867	-1.11664	171.365	27.6527	436.735	57.4209	0.840336	-124.624	-81.5343	-47.1354	317.317	-28.8302	93.5212	84.3542	262.752	380.394	-29.7278
97.5239	58.7865	46.7889	8.23516	272.124	35.0072	274.933	170.475	-13.4906	664.823	-23.5857	-59.3912	78.7885	-59.7539	96.2138	62.4631	74.6673	43.8883	25.0265	19.3223	152.953	-43.4609	151.294	-10.2409	-36.4132	21.4421	23.6234	656.436	534.09	118.848	123.351	72.9668	-25.4886	144.957	0.919864	151.46	20.5442	408.574	70.1629	6.0405	-139.828	-64.1695	-45.217	304.033	1.62741	129.132	52.014	248.37	468.193	-34.6111
97.6238	36.6682	34.704	-20.5507	243.102	11.5595	229.707	164.54	-15.8494	798.813	-66.0597	-51.8967	99.3572	-61.6742	54.407	91.4293	78.7967	84.3895	20.0914	-8.11855	154.496	-34.5176	161.505	4.19636	-42.311	19.7425	17.2892	774.039	563.113	83.9833	95.8458	35.078	-29.0756	126.853	-34.0976	153.581	30.2319	416.977	48.2257	15.9133	-128.797	-60.3653	-55.4054	326.397	-8.29054	109.972	20.7526	284.326	490.696	-83.7043
97.7237	39.1252	15.1302	-18.0489	317.209	14.074	231.169	233.42	9.72208	821.517	-50.5114	-42.162	101.799	-55.0157	92.5172	47.8845	72.1114	51.3027	20.5067	-9.82087	136.057	-25.3477	101.33	-9.60763	-51.5343	19.2602	27.0434	683.182	521.776	105.929	88.2719	37.299	-8.89059	148.098	8.94211	178.917	6.84626	300.203	79.9901	-27.0175	-132.66	-45.0962	-9.04145	424.855	31.2955	112.537	16.7088	213.739	461.372	-50.5307
97.8236	47.2133	13.6696	-8.13734	284.321	27.0366	236.733	320.211	-40.837	710.476	-41.3553	-22.0891	117.845	-44.0954	82.4164	59.9939	71.9142	48.658	17.7513	11.5503	139.062	-0.256058	63.3356	-0.204667	9.49955	46.5763	27.9112	621.539	458.512	117.943	97.9286	64.001	-26.5483	160.879	3.76626	191.733	-12.404	230.039	72.833	-35.2323	-86.7224	-17.8012	-4.89808	376.757	43.3015	107.075	23.8016	220.59	385.479	-49.6474
[truncated: 2,121 more rows]
[truncated: 13 more columns]
