# Supplementary material for: Dynamic and selective engrams emerge with memory consolidation
Source: Nat Neurosci. 2024 Jan 19;27(3):561–72. doi: 10.1038/s41593-023-01551-w (PMC10917686; doi:10.1038/s41593-023-01551-w)
Supplement: Supplementary file 5 — Statistical Source Data [file 41593_2023_1551_MOESM5_ESM.zip › Source Data Fig. 4 - Mouse 4 Home Cage at Delay = 24h.xlsx]

## Sheet: Mouse 4 Home Cage @ 24h
Time (s) / Cell	1	2	3	4	5	6	7	8	9	10	11	12	13	14	15	16	17	18	19	20	21	22	23	24	25	26	27	28	29	30	31	32	33	34	35	36	37	38	39	40	41	42	43	44	45	46	47	48	49
0	51.3801	11.7308	39.9641	43.5522	38.143	115.65	38.6776	8.01512	98.5924	20.2731	-8.19041	14.174	32.3231	90.9523	-6.4238	71.0648	43.2184	54.0271	49.4746	59.0402	-3.78877	24.9702	131.956	1.19066	99.1073	49.6821	99.5366	68.1459	225.541	67.607	189.586	-36.9158	68.2719	41.2464	-14.7222	12.9085	29.234	110.242	-28.6771	24.3768	-6.40983	27.8757	102.642	-27.3808	-26.358	86.1446	49.9748	54.6631	-7.35878
0.099922	41.6986	29.7083	36.469	25.322	24.334	108.818	45.1464	30.1467	115.56	26.024	-6.39444	17.3189	25.4646	96.0192	22.4701	84.5501	40.5474	26.6769	45.6265	126.682	-11.4253	46.5507	102.691	-22.2513	116.02	58.3217	85.3542	105.064	194.763	77.9733	153.533	-28.9566	65.2982	44.7162	-31.9702	-4.65069	18.7789	83.5983	-32.1344	-2.77835	6.13645	29.7178	97.7062	-19.2798	-15.6821	60.0194	78.2702	32.898	-2.66003
0.199844	44.4687	22.5526	1.52211	19.8988	33.726	90.6306	5.79166	22.1435	117.932	25.22	-1.28717	0.712133	23.6076	93.8819	24.8921	109.27	54.5237	40.4216	-8.11866	128.784	26.1842	78.5695	111.846	-5.22586	123.235	54.6496	75.4401	110.939	210.579	33.7999	141.912	10.208	119.544	59.2236	-53.9092	15.4191	5.73115	96.4866	-29.4849	17.9663	124.868	41.2612	91.8285	4.11345	-17.6341	77.7032	49.7502	26.3067	3.30867
0.299766	51.4235	8.84288	10.4351	38.385	37.3093	102.604	45.8298	5.98521	130.52	10.4422	-7.5388	-10.3038	36.8912	135.4	22.7693	109.052	60.2443	29.6955	29.2157	95.67	2.71774	90.7818	104.215	10.6002	112.121	51.9663	116.113	124.772	189.994	44.1134	120.339	-6.0626	82.0801	10.2196	-31.1384	29.8261	22.0399	93.7487	-49.4303	-13.1699	267.789	53.9978	95.7196	14.0592	-22.0332	68.1269	64.8508	-21.9327	-36.8806
0.399688	35.5751	24.2789	21.1066	31.898	35.387	103.42	31.3681	17.7214	111.177	13.012	-63.8849	-16.1074	21.7626	126.754	8.75403	129.861	81.427	51.5801	15.567	89.2542	0.030025	99.6665	91.7309	9.08169	68.8209	60.2442	76.7739	72.0884	199.327	76.4938	134.583	6.03829	79.579	24.1917	-25.3804	3.95731	47.6208	67.0389	-25.6922	-5.52429	393.698	38.3962	57.885	-10.8437	-24.6014	34.6166	59.1116	-3.59104	-21.3637
0.49961	4.32954	-8.35436	8.23943	27.0415	8.87959	117.945	32.6732	1.13552	131.951	20.8758	-38.7366	-15.0563	63.2434	160.367	-9.20495	110.895	71.4454	34.8414	-4.3822	113.851	-2.32749	76.2621	127.35	-16.1281	68.0473	22.041	107.4	87.5101	134.045	76.2239	203.635	11.0564	57.3048	60.8035	-17.8329	7.89943	29.7795	65.161	26.0102	11.9156	456.851	12.1098	65.3913	0.68786	-26.4509	29.2106	60.3201	15.8976	-11.0307
0.599532	60.4246	2.31489	2.87466	34.8638	52.7499	131.507	54.9951	28.4283	144.996	24.5198	-29.3534	-5.53776	67.5578	134.717	-19.0075	117.373	73.6569	19.2705	13.1616	93.4271	-13.1169	101.897	104.388	14.9506	62.0198	71.3418	97.3978	82.958	152.912	81.6304	182.723	0.345428	58.7074	27.792	-24.3447	21.7847	8.28966	67.0504	6.42907	-2.49558	440.929	34.4896	112.509	-12.6566	19.8802	49.5725	44.2562	17.3089	-34.3957
0.699454	26.0632	18.5129	13.4793	16.5757	35.9646	110.155	51.5373	20.3384	169.993	40.3443	-53.166	10.6512	49.1809	149.211	-7.26415	108.901	63.5446	39.3206	7.18595	113.71	6.5654	105.988	109.073	-5.3682	60.9186	48.718	94.9406	59.5954	165.023	93.7857	218.987	-4.33953	91.9941	52.1766	-26.3281	12.9516	8.90908	71.2625	22.4872	18.7544	430.029	43.941	85.8745	-16.042	-5.39962	56.4559	58.4038	14.8417	-19.3305
0.799376	26.8492	18.8502	25.2723	25.0888	21.1836	131.21	57.6462	24.5736	157.355	52.7722	-37.8441	5.17794	57.1099	170.135	1.27641	114.766	58.3244	38.0387	3.97207	97.799	11.7921	80.319	116.186	1.52918	54.3437	69.7535	107.275	68.1197	136.339	99.0666	172.749	-12.8915	83.9452	57.2722	-42.9286	19.6097	1.06733	56.9149	-3.17974	7.06419	351.797	49.4058	85.8881	-10.6107	-13.5198	72.3922	31.4735	31.2713	-15.0542
0.899298	26.1726	21.5077	4.17422	15.1102	40.4792	143.195	61.727	16.2335	169.612	47.1529	-59.1687	19.7535	37.6062	158.26	13.5383	104.284	57.3209	38.5966	29.974	84.8724	-18.7482	72.0208	111.765	14.8272	57.7365	50.372	86.436	89.1649	108.48	106.746	182.927	17.4003	70.948	43.2952	-38.4951	-2.80174	-0.962816	73.4492	-30.5585	40.6435	303.531	51.4314	94.144	-1.794	0.138185	147.989	43.0584	66.258	-3.92213
0.99922	23.6438	6.19853	16.3579	5.54835	41.2649	93.188	49.0788	40.5851	169.915	32.6653	-71.3304	26.5954	30.0418	140.717	14.726	88.2814	68.8756	16.408	41.6612	47.0621	5.55387	90.9973	120.27	23.7781	72.8644	42.1461	61.8257	75.3798	141.611	88.6926	182.167	-6.69341	73.3149	55.7748	-55.4416	-3.93907	27.8788	85.851	-16.3428	27.9573	270.932	44.5847	108.353	-9.56204	-12.8312	137.544	36.9485	43.1067	11.593
1.09914	40.5135	4.55282	4.06976	2.67408	49.3469	92.0789	51.7563	56.1892	151.349	49.8393	-60.6541	28.5095	34.785	173.949	5.55643	113.837	52.2273	24.1964	25.9636	71.9185	35.6798	62.9456	121.252	-5.8026	58.1946	49.0353	80.7192	111.371	111.9	82.8291	211.218	20.2414	56.3966	35.3893	-58.6464	2.62981	39.0434	133.291	-42.8065	30.95	211.313	24.9632	127.678	17.3428	7.93605	162.618	39.876	57.5863	-16.4851
1.19906	45.0341	9.22061	16.0207	6.14797	40.9163	145.4	53.4254	70.8743	134.287	27.7605	-53.4886	12.905	29.2729	180.506	-27.432	115.537	71.2757	12.2102	-11.2183	85.3755	34.7805	66.5877	97.2778	-11.6659	41.8683	63.6119	58.3563	102.934	76.9814	98.3957	279.15	-2.37847	55.6285	32.8382	-28.0682	-0.590223	35.5142	113.345	-7.00707	37.4226	208.535	30.1492	104.085	14.9229	-26.2249	140.355	39.8408	69.9783	0.921327
1.29899	27.4675	8.37525	6.92454	14.6861	50.2045	149.183	64.6452	59.4683	143.986	19.644	-50.467	29.6075	35.1687	180.579	-8.03404	105.125	86.6483	41.2949	-19.7256	74.5074	86.5464	85.9738	107.133	-0.190477	34.7743	142.867	72.9497	82.24	57.406	78.8235	277.231	17.1831	72.7618	24.4351	-2.31346	-6.39629	51.9949	93.8261	-28.4914	31.5402	147.568	36.5847	93.1682	15.922	-9.14935	114.257	57.4517	69.335	-15.641
1.39891	28.768	-1.39721	16.1197	6.43675	56.2403	143.039	49.9948	83.18	119.03	38.0909	-51.5281	34.3922	33.924	162.347	-14.9205	86.1231	77.6759	59.2738	-10.214	80.9584	104.379	57.7203	114.749	17.6198	47.1459	180.491	27.2138	71.8933	52.9703	92.1615	309.676	5.57234	59.6065	23.1889	3.67844	-2.90319	53.7539	64.0787	-32.1264	35.5809	160.592	53.5324	65.3331	4.4409	-29.9406	83.1844	57.1723	81.6647	-37.9674
1.49883	26.7762	24.3655	28.6363	35.8222	45.824	123.818	57.264	46.1613	91.0723	39.3705	-68.8353	35.1077	-5.14943	134.115	-3.10545	100.071	113.61	53.0442	-5.88805	3.24608	109.646	75.8899	100.114	11.6083	49.6144	202.406	52.9684	54.4838	46.5676	88.7511	210.034	29.4012	39.4039	45.313	7.60637	1.55756	58.7638	74.9966	-16.4924	18.1792	139.353	20.6752	51.5546	-2.10531	22.7636	73.9522	41.2801	67.073	20.476
1.59875	31.036	59.7691	28.9066	25.9856	53.0984	139.385	52.2612	75.6954	124.842	41.6488	-46.4511	28.7987	0.505617	137.729	4.284	78.839	104.605	32.2227	-8.72302	50.3248	107.819	66.5923	121.114	20.6678	19.4372	243.117	61.8118	84.5637	33.077	65.0959	187.599	15.3045	65.0918	50.3918	13.4853	19.4331	84.0975	55.4865	-17.6891	21.8838	132.944	43.7593	77.7236	34.5674	6.91488	63.8991	50.8189	78.3157	13.1595
1.69867	46.0368	54.6839	39.5518	20.9499	56.4682	134.774	44.4206	81.4313	92.5226	55.5119	-36.1693	26.9717	-16.2764	115.627	12.4049	85.6249	89.0389	18.5701	4.36256	25.9717	85.2129	55.3927	107.353	-13.1922	37.9167	249.928	39.1724	69.0756	22.3567	87.4161	255.035	-26.9205	54.7272	48.7811	6.49311	7.73033	82.145	44.1045	2.59842	33.2954	136.636	24.4173	64.9003	28.3603	-31.635	44.9126	49.0157	91.4089	-17.2581
1.7986	42.3767	54.4761	52.1686	17.5016	62.8341	116.809	47.2237	38.8351	134.187	53.9734	-7.37699	49.9351	-11.798	106.058	17.6654	86.8844	71.884	1.27116	-5.12218	14.8467	61.0673	69.9269	104.605	-1.19532	36.4537	241.916	79.3706	86.1524	46.9035	58.1243	238.918	7.43201	96.3781	57.0732	-3.20889	18.9251	79.4393	48.4797	-6.75023	31.6382	162.816	47.9185	58.6098	27.7434	-7.51105	60.1364	62.2924	72.4984	1.8015
1.89852	33.3437	76.211	51.4738	21.2114	53.7993	114.787	49.9927	59.0434	116.108	36.9199	-60.3431	39.3798	-13.5941	134.426	39.3744	98.3545	65.9655	-5.60878	-19.8346	14.6009	53.8878	68.4352	109.608	5.3143	55.7405	231.202	104.398	95.1817	28.7843	66.8425	167.622	25.4263	60.197	65.3975	-6.12195	25.3515	64.4061	67.2355	-9.72902	15.8431	184.335	34.1212	67.0429	49.4142	91.184	57.4509	78.6125	98.9703	27.1194
1.99844	31.9146	70.0479	49.7722	32.7136	50.267	106.053	41.9385	61.9054	142.117	36.2439	-49.7562	38.5103	-22.1477	126.149	17.3548	95.9244	69.1592	14.6846	-41.1401	27.2051	24.0806	93.1378	104.661	8.95341	55.148	306.432	74.4019	92.9501	10.7657	90.3719	129.171	6.99492	52.2339	49.1239	6.10654	4.1739	101.243	98.756	-4.68681	26.0132	166.465	28.1548	40.7448	24.1767	128.882	77.5529	65.7624	75.0706	-5.90247
2.09836	19.1125	51.1506	48.4002	53.5699	35.6564	100.677	28.4771	54.9043	126.153	53.4019	-83.9544	27.8834	-4.8828	114.77	21.8639	88.7752	68.6256	11.7293	-6.7852	11.1567	24.1173	79.4083	81.3982	-6.13607	11.8623	271.399	35.0067	70.7543	9.77917	64.6245	124.76	-13.9929	36.499	53.0538	29.8425	12.7222	99.6138	64.7097	-20.1073	12.4875	110.233	41.7298	50.3967	-2.41611	136.618	50.1593	51.8569	91.2622	-7.04481
2.19828	12.991	46.5357	34.7246	30.1997	3.20805	104.989	29.2449	35.2632	112.423	38.5362	-62.3989	16.0328	-14.6608	122.222	9.53154	100.9	21.896	4.14715	-3.77759	-19.7535	62.9509	54.9586	88.2973	3.64147	15.1648	283.804	50.0396	69.6446	4.4344	36.481	136.427	2.91501	10.9566	45.6702	65.8546	41.0633	93.6617	54.8329	-7.42115	7.57565	137.972	14.8496	47.2345	-0.418372	192.181	19.0815	43.7992	120.997	-14.5489
2.29821	26.8849	37.657	35.6295	50.2685	32.8349	108.097	33.0924	28.9441	106.437	61.533	-62.6629	29.4429	17.6133	137.776	0.891952	97.3204	24.2384	9.58398	8.3873	3.98404	86.0589	39.7239	59.7453	-4.98063	-0.629047	224.015	63.2942	95.4758	-32.544	26.0061	154.472	10.2	-2.67265	15.5398	69.0246	30.6467	134.617	43.6677	-47.5849	18.5398	104.641	14.2503	61.4574	7.18322	208.311	26.3301	59.0356	122.601	-43.7738
2.39813	3.36139	40.3307	55.1205	18.3417	7.14072	106.897	24.0426	41.5022	67.8725	55.1265	-31.7336	20.9449	70.3011	131.758	21.752	88.3332	33.378	34.7599	25.7142	23.0525	85.0074	25.2345	46.53	-25.1184	-39.4718	442.036	17.9678	85.5763	3.06168	38.1887	102.339	32.741	60.9127	23.2591	84.0964	27.6427	128.721	52.6475	-35.0065	17.5479	97.5109	28.0906	54.1194	-5.90651	242.812	32.9721	21.9459	110.584	-34.3879
2.49805	-16.5577	22.5154	27.8422	2.07705	-8.09173	85.18	31.4354	42.9126	67.2084	66.5605	-22.7	19.0696	110.915	121.287	5.28113	103.058	45.9868	37.0572	28.1108	4.28547	104.168	26.5303	69.4561	-45.5729	2.4523	746.685	18.6042	92.8717	-6.93026	3.59141	139.912	18.2669	30.1537	46.6153	102.48	14.8365	134.736	74.7052	-42.001	10.801	109.012	12.3471	70.7082	-34.7961	261.832	61.1343	15.416	133.534	-29.1282
2.59797	-5.39865	17.8809	7.93391	0.655906	6.44654	90.5012	30.1469	34.6534	57.5106	41.886	-24.5894	16.9031	136.927	148.957	-7.82767	97.9608	55.8843	44.9536	139.245	25.4989	84.5093	22.3602	41.1398	-60.5681	-38.0324	997.79	60.5461	166.584	18.3092	-24.5729	268.614	-2.79182	73.137	55.1049	83.6239	20.446	101.316	12.5355	-59.752	-0.219755	92.7181	7.16066	112.955	-25.1289	220.856	15.8692	29.8935	123.295	-22.5158
2.69789	-37.2218	16.2058	7.56531	-14.5846	-28.8999	67.0173	28.6588	55.4259	86.361	5.94678	-10.3913	9.55867	127.747	132.211	2.20625	58.0128	58.8544	31.6536	185.638	-14.4527	112.636	47.3714	77.8093	-78.8557	-23.7584	1301.98	44.0335	105.604	-17.9285	28.2988	260.913	-28.1335	55.011	13.6587	43.8189	43.6752	87.0365	48.2725	-61.8999	7.98017	87.6648	5.36784	56.7611	2.24091	219.406	47.32	33.6809	98.2439	-47.0787
2.79782	-47.4065	-2.2064	2.69609	11.8373	-42.884	54.2939	21.0539	31.2953	84.3785	7.05821	-24.5072	-12.4811	101.956	110.597	-5.85074	48.8888	48.6311	35.3341	116.073	5.85039	69.9358	57.6009	66.9874	-72.1215	-7.53242	1606.49	16.3161	33.5794	-38.3605	40.0142	184.116	21.7936	-15.4331	34.7377	66.0485	32.5001	98.4164	44.843	-1.04442	-18.0447	87.7339	32.4637	16.6269	-43.1012	211.575	51.8952	3.60706	69.2486	-33.3038
2.89774	-2.84151	13.1811	22.0767	42.5337	8.95555	51.7344	25.1526	54.6849	94.3543	3.39445	-17.5677	5.89855	91.5614	102.887	-15.3943	53.8523	72.8307	62.0156	101.543	41.5973	96.2976	27.362	87.8116	-47.7732	-10.1824	1835.54	3.98775	-5.29879	-36.846	35.1046	175.705	1.60486	-36.9149	41.4334	54.7371	48.8923	116.663	54.2735	8.1775	-14.8911	143.311	7.37278	-14.3312	-49.5869	194.358	73.3254	4.77202	68.0268	-24.4687
2.99766	-14.5512	27.2136	22.2679	25.0717	-21.0789	50.4828	32.568	33.065	81.8652	9.45717	-29.58	-9.12911	67.1231	103.785	28.8318	47.2295	82.3912	35.4537	96.6141	47.713	121.238	33.0257	56.2662	-69.4472	1.73278	2040.15	64.8927	42.5396	-40.9573	83.4257	146.712	25.9159	-58.57	46.9734	30.8722	38.4349	75.2192	60.7118	36.2042	9.60563	111.416	26.989	6.74306	-85.3563	233.171	85.4473	48.0693	41.8152	-8.43956
3.09758	-7.78014	38.1463	26.3781	-0.520596	-3.26998	39.6763	10.2333	-0.555211	92.9541	14.1358	-14.1881	-3.41489	59.8892	102.403	24.9946	71.6271	73.6382	53.5578	59.5763	42.7507	106.15	59.0401	69.5395	-75.7817	11.1043	2160.61	40.3645	63.1341	-15.3918	78.7701	113.871	3.02413	0.56297	34.6309	7.75109	11.657	93.2223	63.4822	7.88221	-1.49508	182.818	11.5739	22.9319	-27.2614	312.181	109.803	30.9605	35.6771	-14.8135
3.1975	-7.48893	28.4502	20.2538	3.87276	6.06247	52.829	60.4633	28.0816	104.654	-11.4244	19.3758	12.5528	59.0313	127.497	8.53108	51.2335	133.822	61.2229	66.6647	38.0291	88.0383	76.4457	139.872	-54.5005	24.4716	2263.28	18.2139	26.9738	13.9126	36.9644	145.782	4.27024	-8.14237	60.2316	32.0312	56.9896	70.9406	72.2548	12.5025	13.3981	219.756	18.8774	16.1467	-60.9171	322.905	87.4142	32.4995	26.2148	-4.25856
3.29743	-6.23546	24.6008	12.1866	11.6788	-9.86973	56.6777	64.4824	13.3962	101.973	-7.89645	-12.9792	0.477563	67.9494	139.006	20.1779	89.3012	152.301	75.8952	56.7903	13.0803	72.3136	118.58	88.8139	-82.6091	-0.0895558	2156.22	67.4352	34.1785	40.1782	103.624	92.0693	19.7076	4.54148	42.2726	30.8397	98.9945	99.14	57.2454	43.5748	6.4911	197.599	35.0613	23.3842	-62.441	419.996	79.9426	17.5334	37.0325	-16.4982
3.39735	-9.32131	17.7235	21.617	9.44251	-15.4936	47.8617	64.1774	-3.49289	152.846	4.21197	-39.4473	16.0093	90.432	128.669	30.0797	173.716	130.194	55.0538	5.72368	43.1176	93.8818	116.258	119.429	-82.8068	12.2504	2014.74	91.3012	38.6848	25.8114	74.3623	59.1214	40.0898	1.59932	47.9913	44.9157	93.6959	64.8552	37.2282	51.6359	-19.1447	168.395	40.7145	16.65	-25.5898	410.619	92.3954	15.8609	43.5507	4.65371
3.49727	13.6871	30.824	16.6933	15.2291	16.3847	49.8184	80.8017	23.5366	151.465	2.59819	-19.4471	4.75568	85.6781	165.546	24.0964	240.291	92.045	20.6355	17.2064	62.3009	31.2863	149.333	92.0939	-64.1049	48.8028	1838.33	70.7802	53.5677	29.7369	72.8487	27.9281	46.844	-0.0857911	33.4448	60.8155	76.9996	66.799	34.2674	40.7765	-19.2968	157.172	17.5161	19.1315	-47.2674	373.285	66.6411	30.0254	35.6698	-21.3809
3.59719	22.7555	45.6255	15.5105	0.370334	33.3082	51.0498	64.1817	1.05516	153.17	23.7355	-54.0812	3.35625	104.831	161.827	3.89165	335.35	92.7767	-0.473185	6.902	71.7336	26.6011	133.818	116.008	-51.5472	30.4648	1675.67	53.5185	44.2602	-44.1542	57.6265	10.4323	48.615	-26.7703	71.1019	40.796	40.16	70.2887	39.4821	67.3231	-28.9563	135.126	7.259	61.5046	-27.9621	302.83	70.4488	25.8613	58.5468	6.94182
3.69711	16.5985	26.2882	4.74085	-0.347637	28.9693	36.6845	54.4716	50.7227	128.999	-10.9684	-45.8405	2.03572	79.9704	125.975	-1.5628	387.591	80.7901	-17.7697	11.2347	35.2546	18.2262	130.426	106.84	-13.1209	30.2319	1595.67	63.1844	44.1357	-27.4988	86.9375	27.6783	47.9673	-11.7251	48.9418	51.1027	29.0101	71.3614	54.4086	42.4024	-3.0316	103.821	18.8288	33.7862	-38.9023	270.14	67.637	30.5107	19.095	-19.5418
3.79704	-0.217088	13.5033	15.5077	-5.32353	-4.32978	42.0602	48.1526	52.5337	114.145	-12.7361	-10.0494	-9.33203	105.643	138.823	-13.1096	464.023	46.4338	-8.76336	4.20987	33.1023	39.5666	75.4408	101.259	-36.8419	53.0021	1478.74	46.324	50.8182	28.512	72.7474	25.0932	33.9274	12.8519	58.2414	52.3038	45.1603	96.8773	46.107	51.7525	-24.7643	87.6005	46.8634	61.4367	-28.9289	286.595	66.9883	4.86756	45.821	-16.9233
3.89696	17.5347	26.5131	36.1622	-4.37802	28.6931	49.3169	59.8156	59.2812	102.041	-18.2852	-36.4038	2.0651	105.889	112.499	-7.65542	460.733	56.948	11.0633	48.3049	39.1844	13.2729	90.8964	131.958	-15.3185	64.3079	1336.51	35.3872	75.2755	-8.0517	93.8922	52.1755	45.8997	9.02145	69.1425	81.8226	37.5984	125.363	70.9952	40.7133	25.3688	93.1379	65.2253	28.7212	-36.6147	280.299	46.4718	49.6017	20.4081	10.614
3.99688	-1.64147	29.5369	29.5481	27.8251	1.89723	23.8616	52.065	39.7339	143.701	-20.791	-53.6422	-1.77717	102.915	91.4768	1.12978	459.676	71.0145	10.9644	32.2961	50.8889	13.7135	76.6887	131.442	-31.0471	39.5459	1274.17	30.781	111.418	6.59639	74.058	38.9314	20.7942	5.47584	107.677	88.9564	31.5748	63.2931	42.884	86.9479	-11.1309	78.267	64.5294	29.8901	-60.4941	232.173	29.8326	51.4559	8.02403	48.0081
4.0968	3.0988	13.8147	5.56622	8.37153	22.1376	17.8942	67.7083	52.1723	133.158	-10.6536	-18.0096	-10.2438	98.4808	91.1934	-0.325181	412.966	45.6532	19.4764	15.0648	45.633	15.9502	75.9262	98.4594	15.4418	5.47934	1189.88	37.2685	112.772	-1.4482	110.792	43.346	46.2056	19.8692	80.4936	66.5628	29.9244	110.703	60.5599	54.3403	16.1704	58.5706	39.7189	42.0872	-60.8666	238.458	53.4824	39.2387	23.0165	3.21432
4.19672	17.6219	13.5963	7.43345	3.54093	31.4142	36.6943	49.4909	46.7627	93.9306	-3.31612	-25.2158	-5.67236	81.4967	94.4269	-3.93327	378.942	65.5161	28.6639	10.9642	42.7667	0.724667	67.0663	126.565	-21.0124	29.9689	1136.05	27.5219	104.846	-0.363723	131.895	27.4521	56.4737	26.044	66.545	98.0257	28.4039	115.562	62.0556	42.7949	18.7599	58.0848	67.8074	77.3118	-35.6279	232.262	61.8459	37.4303	16.0629	-7.96945
4.29665	-0.0627157	19.9376	17.7613	3.21387	8.98636	30.8977	51.8654	5.01256	73.4825	-14.5353	-33.2136	-8.05822	67.3085	98.4906	33.492	332.101	37.9809	19.1368	22.7273	19.4418	9.07209	47.0218	120.674	42.5361	38.7731	1037.52	44.4879	97.4209	-10.3946	103.682	35.6241	28.5544	1.94846	63.6268	43.3473	46.3544	103.538	68.5492	44.4696	18.621	69.677	36.0994	69.0381	-31.0625	211.069	55.5984	35.7586	21.5331	-1.56114
4.39657	18.9361	22.7928	3.33771	31.9272	25.7799	27.2515	37.7523	23.808	60.2263	11.4488	-29.2468	2.90987	94.1253	95.3021	-9.84199	311.711	44.1504	29.5814	19.9104	52.4412	10.7432	82.5062	91.5904	32.6979	65.4822	964.842	51.5571	87.317	-10.6517	116.772	12.1723	2.49613	25.9483	51.4584	39.3645	7.45068	97.2664	60.8721	82.7099	3.55438	80.9353	50.2352	64.8532	-30.9761	229.132	61.3529	58.4628	5.20118	13.9149
4.49649	35.425	20.2751	1.32908	32.6979	43.3536	5.71399	19.3365	56.317	104.425	24.9648	-53.572	17.4483	63.9208	100.629	33.9658	308.111	36.5377	35.7693	41.8012	25.1558	32.9466	44.8058	101.525	26.5485	104.15	905.108	60.6806	77.5761	-7.70573	88.902	10.49	26.0563	12.1097	59.3847	77.6287	30.4273	128.122	62.1969	50.4096	-3.22032	45.5502	36.4928	120.885	-43.7882	227.551	58.6707	78.0925	29.6996	43.4556
4.59641	32.7298	10.3668	8.72364	28.939	56.7952	26.662	31.3709	48.0541	90.5611	20.7018	-4.15415	-2.19658	67.1384	84.874	6.52407	271.32	40.8256	31.4901	12.1839	21.1536	15.9575	66.0604	115.66	30.9499	110.794	836.607	48.8419	54.3358	-46.9562	101.125	-8.14917	20.7519	23.6445	60.0571	57.78	18.9579	135.691	68.6048	43.7767	-5.53676	66.7061	32.2594	97.9793	-17.6278	199.45	49.6094	78.6704	13.4728	40.7445
4.69633	13.5092	24.1598	12.2499	33.3304	13.8156	13.3436	21.427	20.0623	63.7762	31.747	-14.3292	0.132153	72.4249	75.0826	11.4509	252.078	53.3721	8.2915	8.58882	30.8163	59.6559	72.2106	93.7694	17.6561	83.6818	788.601	58.884	80.6724	-63.0613	86.5488	-1.06516	-1.67069	-7.78358	39.5824	71.3433	13.4233	128.003	54.9014	35.7882	18.3183	78.8961	78.1198	116.156	-30.0587	165.507	39.5311	92.4771	21.2042	7.09537
4.79626	19.1635	15.6645	24.3511	40.9237	21.5245	30.9281	27.7739	26.2617	81.004	22.7726	-25.8756	10.6639	102.646	93.4553	2.99796	246.08	52.1413	4.9437	-3.53272	30.0787	101.663	83.4698	89.1134	31.502	72.9206	828.995	65.1114	82.3561	-41.105	88.7572	-22.9551	41.6433	26.5027	50.2278	159.326	12.07	166.427	64.1932	68.5556	-11.0703	67.8659	41.8785	121.706	10.2784	273.249	57.6987	75.2581	25.3103	50.0542
4.89618	-6.20193	7.81412	1.89536	11.1213	0.150765	33.0846	33.8837	12.682	105.419	20.8772	-50.4558	-21.5845	108.07	71.2275	-0.703595	220.68	35.6267	-8.64269	14.813	29.0945	79.4309	46.6576	68.3964	14.9759	70.1383	782.849	68.1858	67.0178	-45.7527	69.1112	3.74588	53.2875	20.8849	29.1535	336.336	-1.46019	132.8	40.5687	43.1331	-56.8325	39.6706	35.6539	118.995	2.82707	405.996	29.2207	55.0117	44.8922	19.0897
4.9961	-0.994927	12.9984	2.54517	29.6216	3.74202	41.4233	46.3968	14.6522	94.2114	36.77	-38.2633	-8.12588	79.4397	66.0358	-43.5983	212.256	38.9233	-5.33361	-22.263	28.9509	89.2208	75.664	90.0966	16.3407	69.516	757.74	100.713	78.2973	-20.7825	72.2218	-16.428	60.8582	31.8644	33.2298	528.372	-0.357646	113.534	62.7011	69.7031	-20.765	38.5166	22.9911	138.794	-19.631	466.486	38.0678	127.105	50.7789	52.3904
5.09602	28.6678	29.1045	-2.46925	47.9177	18.8442	25.3763	20.5993	6.5873	105.947	32.5331	-60.0446	4.26442	64.7653	58.3122	15.394	171.883	33.4292	3.25085	4.93205	29.1667	35.9449	82.2909	74.1181	72.1445	48.9828	690.886	69.9699	111.122	-32.4497	58.7928	-9.28861	46.6454	58.2583	22.3174	705.966	0.821106	121.844	40.6768	66.2224	-14.2751	55.6028	22.9407	132.696	-35.9425	388.906	13.2821	90.1051	18.8144	9.34999
5.19594	-9.11181	10.9833	-1.54382	25.2579	4.17589	42.898	52.0018	7.02542	69.7674	30.1156	-66.9274	-12.0389	63.4663	50.821	23.4776	151.887	37.1412	0.538535	27.6565	8.63808	39.2536	69.0329	75.051	9.04106	68.3246	634.938	68.6024	99.6465	-81.2922	41.3405	-30.7105	26.7539	22.295	21.8545	845.369	1.97182	71.2741	62.7774	49.2965	-15.3511	57.1386	35.8901	140.565	-3.11888	338.866	36.2574	97.9872	4.82298	32.3705
5.29587	24.0543	34.5125	28.851	46.4691	8.72297	38.3228	70.7328	40.5524	109.941	29.7118	-47.9785	-13.637	50.3793	65.6583	-2.09715	185.548	33.2472	18.8367	21.8005	29.4643	29.51	87.1321	85.0688	41.8338	91.1527	638.159	49.0021	107.891	-31.0705	42.6725	-23.1614	22.9457	29.826	5.29065	891.78	-15.8979	63.2863	87.3114	54.3513	2.61092	47.8526	19.7853	124.035	-17.9303	311.146	21.4452	105.703	-4.6314	2.0292
5.39579	3.4988	14.8616	4.97241	15.9116	-7.76338	55.861	39.5925	1.47252	90.1144	41.1055	-21.7045	-12.3258	38.636	70.5796	11.4616	158.385	29.461	28.3553	41.7656	13.289	3.95224	86.5123	226.454	25.9098	68.8061	615.47	33.4088	110.157	-25.1615	53.7161	-29.4738	29.2284	41.7649	7.2191	1056.35	-9.00738	87.9745	74.7511	75.6913	-2.13641	50.2553	21.4667	115.045	-0.0132392	302.603	32.3884	45.3392	2.43713	-7.12518
5.49571	7.63354	33.0331	15.4974	33.2469	-1.74775	73.7776	54.813	27.4331	103.847	44.5339	-36.71	-1.34063	52.8054	58.2281	27.6388	177.406	31.6519	12.1038	29.4739	41.5641	23.4121	42.8682	315.714	16.144	70.2389	586.282	30.6639	93.6384	-58.7031	75.5545	-51.3198	29.4136	3.28699	21.185	1161.92	-19.5677	64.6509	97.8851	49.2326	-10.1349	65.8956	14.4415	120.385	-44.4515	288.701	29.2555	61.5552	11.6661	27.0017
5.59563	45.9179	15.1111	2.05667	40.7183	31.327	78.1261	44.4286	-13.4023	94.6652	27.1038	-66.7149	-7.27839	65.4658	51.9201	7.22234	157.809	35.2839	26.1131	-15.749	28.2512	14.368	58.7774	387.04	43.1549	95.1938	544.24	61.9933	113.985	-57.6761	47.4347	-50.2771	27.3891	16.7902	2.27513	1341.94	7.08561	71.7572	88.2744	29.6916	-6.67839	83.4282	6.89159	115.168	-11.9102	273.502	12.0308	71.5074	13.7164	2.02014
5.69555	30.9078	24.8687	2.54288	44.1777	9.5033	83.4099	63.5783	16.8829	94.7438	47.4936	-47.4997	4.42306	62.3013	55.4694	1.24298	148.607	54.7646	22.7634	1.29486	29.7457	-21.6201	47.325	487.438	17.6503	105.49	540.645	44.4483	137.871	-39.2116	13.7837	-41.3433	51.7787	34.0676	43.7961	1353.98	-1.77278	48.9008	73.5347	43.5144	32.3202	57.5574	27.8794	105.209	-25.2896	265.045	-5.18398	65.368	57.8257	12.2008
5.79548	24.4804	19.5002	0.669203	31.7093	10.4107	88.5209	32.3682	9.79966	60.8507	33.8931	-24.0824	5.5471	47.9062	77.847	9.08214	119.518	21.0986	28.1055	20.7623	24.7222	25.8463	37.1343	550.3	11.3217	104.497	499.36	48.8446	144.475	-32.0331	32.2638	-14.4417	37.2624	68.6347	45.0923	1247.82	-39.3276	38.1748	74.3564	5.18569	22.9442	54.8716	0.918674	92.1187	-45.9489	235.591	22.4636	98.2027	56.9482	15.014
5.8954	19.7938	20.5465	2.02	44.1028	15.6008	90.759	29.8649	2.86749	52.8641	43.4737	-81.4284	12.9705	54.6257	83.3925	25.0547	109.585	50.5088	24.6432	19.204	20.9129	-8.97674	59.8527	584.728	-3.76624	90.355	469.002	51.5794	121.389	-25.5616	21.947	39.049	44.2135	177.882	47.2345	1164.54	-10.1372	64.4248	66.7061	34.5421	31.383	32.2512	-2.36719	107.269	-9.68921	221.5	2.21557	82.2151	41.2226	19.355
5.99532	30.833	27.5181	-0.721843	32.0622	13.3053	76.6973	42.7061	2.52443	88.5704	21.3812	-43.6794	13.4107	44.7283	92.8936	10.6378	118.73	45.4546	5.70691	24.8978	-2.82735	-23.945	58.2107	645.686	13.4631	123.869	479.193	44.1466	139.068	-12.0833	6.57928	46.3166	34.3534	341.565	12.5136	1093.98	-2.81112	25.729	57.9029	0.292936	48.6609	49.264	-7.14144	138.721	-19.1349	197.833	-18.9321	75.3271	29.1917	16.5998
6.09524	14.768	20.0633	4.42903	39.8846	5.67161	58.8408	33.4072	-14.6972	89.0371	49.2958	-49.3647	4.55347	33.4678	76.8054	6.04548	112.599	46.2987	16.9569	10.9756	-1.27058	-43.8787	57.4606	605.374	-3.76088	143.567	473.211	55.0564	139.775	-14.6391	6.54781	34.0679	-18.4654	516.02	26.3693	986.833	-19.0008	-6.65862	81.0289	12.9249	33.0847	68.6747	-23.1164	128.706	10.004	157.345	-7.58629	93.443	25.0164	39.9192
6.19516	24.0553	18.2378	1.88101	27.1834	25.417	72.9244	40.1716	6.51573	123.036	40.023	-29.9566	18.8691	40.2433	75.858	-1.46398	111.423	19.2008	16.5365	15.0444	9.99258	-1.87478	22.8735	534.587	0.152386	111.528	424.128	28.0299	120.122	3.29784	4.64624	57.0104	-21.0632	656.884	22.4142	934.289	-2.34897	-16.2837	73.2225	-6.85817	10.3876	78.7911	8.50144	120.231	32.5735	113.918	-1.00729	57.1763	12.5885	39.511
6.29509	21.8045	19.0035	1.07338	31.1084	20.4017	72.6438	41.1969	-29.6046	125.076	41.4925	-32.0098	19.2037	18.6293	81.214	-10.9081	127.311	39.9873	37.6745	20.4327	61.7094	-16.0522	52.6397	503.375	0.563324	93.7305	411	24.1684	121.164	14.4833	9.97802	47.7168	-37.6929	814.539	39.2318	855.957	8.60298	6.04531	96.961	27.5614	17.5632	122.005	19.2852	108.077	50.8491	113.528	6.47943	91.2618	-2.17083	33.8223
6.39501	9.36812	32.6413	9.20612	17.6782	9.73186	85.9907	20.7219	-7.98733	131.105	41.7888	-33.9408	16.6568	37.9991	53.0787	13.1533	94.1279	14.7814	17.6089	29.7239	42.4572	-16.815	16.8628	444.597	18.4842	89.5529	379.99	25.9191	107.304	-7.15678	24.5224	51.3499	-35.2774	951.193	43.0383	804.747	-0.28909	3.25441	83.345	43.4639	40.064	141.778	1.23831	95.587	52.4309	103.241	-3.5769	93.3262	-21.5107	42.5552
6.49493	6.00785	36.9498	10.5515	45.9271	9.8147	87.4064	33.3663	-28.5811	110.213	50.0718	-23.8837	11.0386	35.9534	62.9365	-1.94807	91.1339	16.902	-1.96412	47.0251	23.111	-6.09266	50.5452	417.549	26.2224	60.6687	403.689	21.4989	109.087	25.3355	8.54233	1.39049	-41.6945	965.576	14.6082	749.268	-7.99791	-8.81611	90.9916	3.97034	45.9641	119.38	1.25908	84.0481	56.5205	83.214	9.60217	60.6024	-25.828	11.2591
6.59485	7.61542	10.0184	13.4161	36.8177	28.7849	78.6803	28.0077	-7.0725	105.462	43.2032	-45.2859	15.7208	40.7659	77.9006	-18.0322	114.776	40.8178	18.4812	6.00826	53.9914	6.87368	53.9015	338.998	18.7389	61.6733	407.991	10.7029	95.2837	43.3259	3.22497	22.3527	-49.6321	1017.44	28.2024	689.265	-6.85434	17.4153	65.7488	14.7947	36.3488	114.22	-0.687855	59.1085	66.9694	91.0326	0.922053	67.2842	-0.120338	33.651
6.69477	1.2365	29.1664	3.86826	48.7138	17.7639	82.4104	49.0149	-10.128	105.246	60.3149	-60.0331	12.5265	30.7157	108.693	17.295	129.656	40.5055	6.84145	4.99267	38.9975	-15.3564	52.359	359.85	15.8193	51.1192	366.551	20.1074	80.2527	13.7044	26.8278	4.98719	-36.1201	896.899	25.0176	667.205	10.2211	27.6465	82.7725	4.70297	45.7782	111.374	25.5977	41.9827	23.6913	75.3981	21.3874	78.7514	-31.3028	22.8669
6.7947	11.9908	27.2634	11.9595	41.8863	31.4227	74.2675	53.6384	11.6342	143.359	61.9522	-57.5184	4.07306	28.1108	125.625	2.90989	155.438	72.2221	24.6624	-7.50985	42.8711	-6.43206	53.492	321.886	18.4449	28.6499	337.863	-1.36462	114.418	2.38737	57.7627	-26.2715	-16.9841	807.304	23.1411	633.813	13.1418	64.098	57.2561	42.5474	11.7138	96.6834	6.76975	60.6226	14.2446	86.6528	35.5375	57.6733	-16.8766	19.035
6.89462	1.99505	30.4106	8.72432	38.2698	40.7371	88.0638	36.2671	15.2399	122.179	48.0352	-58.6468	3.42095	41.1453	146.798	2.35669	135.084	64.485	13.2822	-3.4931	57.0202	-2.24003	63.7858	312.684	23.9146	42.4301	298.237	2.87304	106.047	-39.8187	63.7019	17.201	3.11395	717.286	19.1655	603.32	13.2468	48.9544	65.3987	43.2348	30.3287	115.733	19.8792	36.3058	-0.661703	104.312	60.7967	98.1436	-9.69524	-2.11575
6.99454	21.7127	19.7862	2.74428	53.8549	33.8527	99.3886	58.313	16.5037	134.931	57.7398	-58.7245	5.16908	36.5998	132.141	0.0857568	133.436	44.355	9.69974	17.5513	26.3857	-24.0084	51.0519	292.34	18.6756	54.7086	332.122	19.9197	105.367	-28.0405	80.6534	24.6583	-13.1795	701.094	6.39125	590.53	-4.74874	48.4095	50.2383	26.7072	15.1569	116.356	14.4399	40.2584	-16.3959	113.131	50.9033	87.6605	9.42992	24.7475
7.09446	19.5221	6.35006	31.687	54.1992	31.173	119.08	75.3648	19.5689	127.938	67.2456	-52.4689	11.15	19.0162	137	23.5887	151.444	61.6445	2.34909	5.76549	29.0509	13.0835	78.5774	291.767	63.135	46.3394	339.472	29.618	122.205	-13.544	53.5605	40.1664	0.574395	648.803	5.72285	568.441	-0.473692	42.2766	49.8127	62.583	35.3765	88.4614	15.7413	51.2501	-18.6121	116.39	55.8303	59.1054	39.2114	27.9634
7.19438	4.45222	32.9604	6.35046	49.0629	27.5679	82.8422	51.1072	17.8188	131.139	58.5557	-31.6707	4.10332	26.0731	139.562	20.1094	142.12	69.7126	4.5796	7.58407	29.0052	35.4752	53.981	263.716	33.7177	54.2487	321.839	33.7726	117.996	-37.7892	75.3412	-16.7238	-1.30516	596.11	20.5638	516.087	-1.21513	71.5488	60.5236	63.8697	9.91573	88.1139	35.2392	41.9561	0.983835	114.435	57.1357	57.8735	15.2353	19.5241
7.29431	4.24181	14.9718	10.9219	34.7655	24.9718	131.084	47.7027	7.21223	141.844	36.3455	-27.5333	-10.2587	26.5701	137.918	-12.4673	134.979	52.7621	22.2513	-5.65026	13.3658	11.8889	60.8166	265.014	24.969	67.7456	268.005	28.1576	102.652	-45.1015	98.6104	6.67798	-13.5789	542.134	2.10195	483.882	16.3571	60.4066	83.4992	79.386	5.0722	103.671	30.649	84.1675	7.30095	62.9184	39.9649	74.9697	25.3547	27.561
7.39423	-4.46087	32.8921	-2.37404	32.5979	18.3866	256.06	56.3413	-2.73506	163.242	33.1999	-33.4855	-6.43005	9.82455	129.103	-19.9189	137.821	58.1223	26.383	1.54752	32.8802	-25.7902	32.2709	237.952	25.0948	59.2929	295.307	26.9946	92.9034	-17.0166	113.32	3.19871	19.9456	545.572	5.0521	475.809	-1.85662	73.2921	73.5739	52.8316	34.2795	54.5273	33.3309	72.83	-10.4552	116.299	26.7893	77.3622	-1.02176	-11.9588
7.49415	21.4564	23.1937	6.01441	6.4094	37.4579	410.477	71.8536	56.5856	149.466	31.844	-59.4129	0.469787	4.15526	136.229	-18.7999	131.338	44.0614	23.9286	38.6574	2.79719	41.2235	52.9123	226.759	18.4452	54.3392	249.422	12.6255	78.8392	-25.427	114.144	32.7997	-12.0797	541.606	26.4835	408.704	27.1904	118.933	72.3896	67.8939	13.9514	60.5849	53.5912	72.7654	-3.82583	90.4476	35.0769	59.3687	4.70154	5.12193
7.59407	31.2736	16.9483	2.00115	-6.28036	50.21	506.733	49.7178	23.3208	137.56	36.6044	-33.9239	-1.48569	-12.9239	132.27	-13.4602	130.089	38.5203	12.1737	6.49276	86.8475	32.3482	67.1399	227.825	38.335	57.3634	287.012	-0.531288	98.1651	-27.835	97.0439	21.1836	19.6868	506.664	18.1815	411.793	-4.58322	60.0977	95.2158	40.9476	18.0298	70.1544	41.5899	51.4115	13.7768	90.1919	33.0581	50.8329	-7.9018	12.2833
7.69399	15.4162	19.9828	-3.66251	21.1398	16.4685	672.259	44.8569	18.1122	171.694	15.3297	-33.6906	-4.20178	-24.9525	104.997	-1.53067	109.619	36.2183	29.6826	13.4247	44.4522	21.9539	57.2592	229.969	12.5328	54.7439	257.741	45.0462	88.0634	-27.9481	119.419	29.6976	24.3187	482.196	37.6688	372.776	-5.37076	103.921	85.8487	34.0607	12.761	80.21	28.3965	64.837	35.9139	49.7565	41.7114	72.0378	36.1697	16.8204
7.79392	53.2185	16.4363	29.7113	40.5319	43.4346	784.169	41.0127	44.3486	179.762	3.67543	-38.7813	-5.86281	-42.7341	122.944	-15.4886	118.115	37.4182	17.7184	20.0666	1.663	26.8036	77.1203	229.725	13.6937	47.0446	267.677	18.4874	85.7899	-21.975	121.087	18.6963	3.3327	439.429	23.6607	390.698	1.85431	97.7513	72.5386	40.9648	11.403	73.553	13.4329	54.1827	-0.423266	53.0289	68.4546	50.4942	25.8929	3.81313
7.89384	33.1037	24.4842	5.13314	9.28644	14.1794	929.204	50.7555	32.8033	130.665	0.79058	-22.9666	-17.9535	-41.7857	126.708	-22.1282	95.0459	26.5027	-4.06422	13.2514	18.9029	29.6524	69.9669	228.28	16.5487	43.1171	235.569	38.6719	104.003	-24.6483	97.0315	14.4271	-2.20865	430.248	35.9306	373.611	6.87794	78.0655	63.8648	32.893	11.0651	53.0855	23.885	60.9731	-1.75805	50.112	64.3306	68.4916	24.033	-4.33561
7.99376	23.1726	23.0003	7.35456	11.6091	15.7328	1063.73	22.1597	45.7193	115.251	3.46462	-44.6028	-19.8778	-43.267	99.3475	-36.0946	107.101	50.5449	15.0458	23.1849	15.0094	22.9639	48.5482	225.284	22.4939	39.1274	247.73	17.3004	86.5088	-20.3994	98.6446	36.7827	4.94976	388.558	24.3303	345.161	25.3202	92.6333	83.5816	42.6927	5.32628	59.9834	41.2074	41.2462	7.77997	33.7552	52.5924	50.4581	6.9243	-11.0904
8.09368	15.1611	13.4117	7.0733	-3.2137	8.40428	1157.22	58.5694	35.0005	110.412	-15.5501	-26.4861	-29.833	-65.4589	104.509	-33.0134	72.259	38.808	10.2279	44.4356	11.0517	-33.8733	61.2523	232.003	24.3202	52.1065	248.651	17.1516	94.29	-10.9179	92.9966	10.11	0.140168	381.334	44.0245	359.145	17.1197	110.421	94.2414	39.9246	34.3901	63.8605	23.2368	39.5453	-5.47727	47.8591	62.1981	75.193	32.578	-23.3067
8.1936	17.9882	22.7506	-0.823288	13.2078	18.2504	1268.49	51.0126	48.6209	105.422	-5.91068	-25.8067	-16.5744	-68.0107	69.7248	-33.0459	75.8113	22.6776	6.54617	2.38712	35.9994	-14.5598	84.3719	205.121	36.999	98.1283	229.204	21.2763	83.972	-16.3078	89.0839	10.5771	8.82381	356.098	48.5739	349.741	29.6744	104.939	56.1289	34.172	32.2422	48.6613	32.2142	41.7525	2.61009	32.6279	24.5719	73.005	52.1	3.15226
8.29353	9.54311	-0.517655	-14.2212	23.6146	-0.339893	1322.21	42.863	54.8089	130.253	-18.1389	1.71126	-22.5906	-67.7079	76.1269	-40.6361	68.0163	32.8358	17.5399	34.3101	33.9761	-8.6008	76.2127	202.299	37.0137	80.7774	240.062	20.9361	106.19	12.2672	90.4646	-2.14807	28.8127	356.999	47.1661	339.105	27.2759	100.053	78.6309	23.8883	13.6252	38.905	26.9909	33.2952	-8.14106	52.314	32.9621	50.9596	45.5377	-20.3783
8.39345	9.61445	-9.45993	-8.35668	14.7328	14.1958	1236.49	70.8833	19.6273	121.349	-25.9182	-13.8798	-17.5323	-46.4405	75.5024	-31.1464	53.2045	28.24	4.44199	-4.401	41.5116	15.9814	63.398	174.999	42.3512	66.6757	228.522	31.2337	116.379	-11.44	85.6556	31.5236	25.1458	316.877	44.0254	309.493	16.8422	87.3721	96.0406	34.4318	10.1379	77.0957	35.5916	29.0136	-30.7652	45.4805	50.0591	80.4664	32.0129	-5.88257
8.49337	10.1192	11.9565	-4.17406	29.7921	16.1951	1123.01	63.5995	8.46015	97.0569	-20.7086	-20.5964	-9.93218	-37.4587	68.0323	-21.8532	60.2841	18.4121	-18.0081	51.0614	4.79277	-8.40663	68.7904	202.367	52.1761	53.953	231.317	8.68906	96.8393	1.23191	76.9228	40.0793	27.6922	310.762	48.51	321.898	16.1659	78.9083	84.5812	42.1037	-1.58006	59.9946	20.6845	28.0405	-2.49338	27.1072	34.6545	71.2617	52.4317	4.63711
8.59329	-1.80474	0.563672	-3.2972	15.4345	6.8979	1025.91	53.7149	16.8453	81.4818	4.02596	-54.5841	-21.2122	-23.4044	44.7375	-14.5609	50.9087	57.8599	2.37811	9.66091	7.7526	21.7108	68.4574	191.802	45.8791	62.3868	227.152	3.48243	80.9991	14.3921	68.233	31.9306	34.4438	319.616	45.9369	316.73	22.8923	87.3833	74.1609	29.1262	11.8937	57.6424	29.0479	44.9984	7.88066	28.8646	19.4528	70.7654	54.2295	7.57498
8.69321	18.1147	14.8196	-14.7593	38.2115	16.4102	964.78	49.4194	28.7815	107.204	-9.17909	-35.3167	5.20492	-2.30266	50.1998	-26.7518	28.5114	57.5452	21.3053	27.1134	21.5714	5.50317	74.9381	180.862	73.2941	98.595	206.482	35.2933	89.495	-53.6957	95.0096	1.24518	17.7998	267.538	25.6057	291.916	-7.80168	82.2781	68.6232	13.4788	25.9091	68.8381	15.3075	64.8374	-12.7843	70.207	45.7226	77.9964	62.7701	1.5747
8.79314	-7.71683	17.6649	-18.4848	37.2475	-11.9774	895.119	35.6676	43.6022	131.067	-12.1336	-37.5052	-0.288425	0.540394	41.6118	-24.0498	-2.15593	39.3588	11.5539	40.7918	34.5872	-15.919	50.0769	162.436	53.1231	81.1269	217.612	28.4417	101.788	-29.6041	102.447	7.20018	8.98749	275.739	36.6058	262.262	13.1157	101.131	93.9403	20.2554	37.3954	56.438	34.4311	89.3462	-19.3705	36.3615	54.4634	77.7121	65.6582	14.1472
8.89306	9.16506	1.31054	-9.92769	31.8826	14.3898	850.198	40.909	16.8205	115.545	16.6132	-21.0488	-5.10044	-12.7013	47.1473	-14.5264	12.6105	40.4566	20.3806	50.9849	-18.4106	-6.76015	65.459	159.852	40.0121	78.1731	198.424	20.1903	78.6982	-29.9952	91.0972	25.8968	21.2357	249.73	26.513	236.048	16.1918	76.2068	90.3362	47.1335	32.9059	70.5474	20.8996	85.7432	10.6144	38.1726	37.4259	55.0998	54.9164	10.6504
8.99298	9.61466	7.03219	0.351455	42.6908	10.7084	824.961	47.6786	41.6199	117.901	11.1904	-12.3377	-3.18685	-12.5144	47.6125	-20.1416	36.0535	48.778	32.0495	54.566	-0.500846	10.9897	59.5396	154.712	43.0914	74.2103	206.325	26.0662	74.9118	-54.3114	88.3566	-22.0581	29.8218	237.941	25.8616	272.731	4.87374	112.095	100.327	25.2366	28.6817	62.9025	20.4629	92.5814	11.5101	35.2203	45.7219	48.8075	45.6571	-8.30325
9.0929	21.1516	0.38446	-8.59173	56.8906	8.3662	764.718	45.7435	16.9346	134.614	12.1189	-21.4421	-12.2573	-9.00867	43.9683	-19.3649	2.30558	51.2282	14.3472	48.1732	-33.5438	3.51905	82.5159	133.513	39.5134	87.2775	192.472	28.3037	113.784	-31.813	61.4976	-7.76969	19.6314	257.802	0.0209282	239.226	4.6488	108.343	76.0821	50.2802	6.08803	54.5154	6.02391	119.448	5.44121	28.5576	49.193	62.9617	54.5331	0.626091
9.19282	3.54087	6.59357	-6.12576	22.5384	-4.5997	701.912	38.0244	18.0734	123.078	7.10239	-26.158	-10.8573	-11.8606	22.1724	-7.76221	23.6638	28.1835	27.0257	22.6881	13.2451	9.69057	51.0085	149.79	43.574	74.8058	194.726	12.0781	91.2531	-40.706	66.8556	-2.91937	26.6825	231.404	6.54174	230.414	9.89387	87.8864	89.062	31.7553	14.496	58.9314	-8.64578	99.7163	-12.1491	21.5351	51.5239	53.1308	69.293	-6.66516
9.29275	-10.3509	-0.0126261	1.00731	10.7067	7.35912	667.886	41.332	21.988	108.825	26.1226	11.9733	-2.59879	12.3853	58.1888	8.64404	24.8325	29.6059	35.6407	2.55898	13.6302	25.9987	66.441	154.783	29.5805	100.829	197.667	-9.68134	138.517	-34.8522	66.1744	-16.3799	16.2929	236.132	11.7646	223.631	-14.6088	89.6333	76.7427	7.21477	24.1501	60.8045	41.8787	82.3695	-15.4677	50.4727	53.7196	80.3113	37.2907	-5.56722
9.39267	20.6577	2.66443	-7.16632	50.4664	20.7608	657.326	37.8002	5.30798	96.4656	10.4549	10.0816	1.37938	-0.98624	50.3496	-12.2866	66.5556	33.2443	52.5472	25.9448	-8.80859	24.3973	55.449	153.247	56.1979	105.175	179.882	-6.26	123.998	-34.7049	63.29	-6.22228	18.1728	204.683	1.57632	209.425	8.79999	90.1755	92.9874	23.1003	44.8814	68.9313	29.0287	54.5716	6.47876	51.1595	51.8736	51.1045	20.0005	-22.236
9.49259	1.71919	11.377	-8.61231	41.4437	16.5927	649.365	41.6781	11.3763	116.122	10.5848	29.9337	-5.40108	1.26678	54.4412	-11.9876	94.9426	34.1771	62.2919	20.5128	14.8417	11.0452	81.847	141.904	46.0138	88.978	163.743	7.68323	113.873	-32.1348	95.5453	-16.0678	-15.2619	192.525	8.44871	242.326	1.92006	110.566	117.858	36.0038	14.8865	60.0884	20.8864	72.7275	-10.9198	60.4212	41.7581	57.6042	29.4795	6.89619
9.59251	7.88621	-0.905305	4.29018	30.5842	23.7356	614.547	54.1265	7.41561	130.388	13.2038	31.0819	-14.5247	2.28558	29.7496	-14.821	101.53	12.706	37.5701	7.5002	24.9354	17.4524	91.1942	174.395	36.6312	110.884	150.704	16.0607	111.18	-36.7634	87.7064	-0.648228	17.9483	171.451	-5.08084	272.665	4.09706	91.0802	99.4554	37.9173	-0.27667	64.0431	14.9531	95.151	-5.08465	49.6142	31.1032	71.2146	28.5653	33.6475
9.69243	5.80998	15.1415	-1.80988	37.6585	33.7343	592.509	59.4806	3.781	127.439	-13.4102	-0.104667	-0.979247	8.77523	23.7155	14.2347	88.0659	34.1275	41.2541	6.3341	32.0686	-2.86363	75.5026	133.636	53.6055	84.8902	160.567	35.8825	110.348	-11.9711	75.7493	-38.376	6.51196	181.307	-1.51632	250.368	6.0189	91.6982	91.7478	68.2433	3.67259	61.6337	-5.44831	92.7923	-1.92942	67.842	22.9884	94.5364	22.2645	24.6298
9.79236	5.86946	9.67851	-9.88428	18.9866	42.3881	565.115	61.7144	12.0218	128.249	22.6729	-30.3222	8.37085	3.44376	36.2832	-29.382	95.0234	53.0277	47.1941	35.836	24.9927	-18.4246	83.777	129.636	45.5548	112.577	183.815	54.0335	114.083	-48.0953	93.7527	-28.1447	-18.7158	182.675	-0.44147	214.486	3.26854	136.146	118.799	40.4517	17.2685	60.5745	11.139	136.79	-1.12541	64.0391	27.5808	93.6528	11.1867	23.1083
9.89228	1.30694	17.4332	7.65419	30.3001	45.0754	546.226	59.0056	7.4691	123.583	32.8667	-5.70014	7.09778	1.79361	23.942	-5.46418	93.0615	50.4059	32.693	23.8149	41.1292	-28.278	80.1425	123.981	28.2364	96.7626	191.855	28.0756	97.8755	-34.4982	88.8455	1.42831	-1.93017	165.09	14.7028	209.098	9.38553	123.208	83.9809	38.4648	4.39936	46.8411	3.31362	126.088	-13	95.6867	48.5582	65.2615	27.4374	3.84065
9.9922	1.28962	13.8854	-3.12999	27.8322	36.9428	525.319	64.832	45.3794	102.075	31.1608	-17.2785	4.75862	8.4448	36.537	-5.14742	81.1569	21.9639	8.68501	17.6709	53.6426	-14.9377	67.2615	123.717	29.5917	88.906	163.294	28.2326	103.515	-77.5616	89.6303	11.2799	8.85673	131.221	11.9761	221.312	14.2391	118.51	108.739	38.7591	16.2355	42.9883	6.66203	115.885	-23.5069	65.7959	61.0011	78.3799	42.9776	-10.8812
10.0921	0.641423	5.61805	-4.71501	26.4397	30.5138	551.515	95.2574	32.8575	127.058	56.6265	-17.2217	12.2783	10.0043	42.0319	-15.4474	74.7497	34.5869	15.0711	3.70094	39.4745	-0.699003	63.7504	124.038	42.8323	81.674	165.318	25.9715	84.3955	-59.3016	128.22	38.9317	-3.0922	134.471	38.9409	196.334	-2.76917	116.01	99.2919	49.8389	31.7559	39.2184	9.1859	100.229	-11.2847	36.4594	51.9351	70.282	69.353	14.1837
10.192	-6.68455	12.7622	-13.5355	26.5998	41.5408	578.759	88.9747	33.4797	113.82	34.1494	-32.0203	4.87889	21.4885	32.6709	-22.1857	62.6278	16.9472	-9.16378	18.0839	40.6314	-9.96585	49.471	170.745	32.0445	74.8536	188.495	58.0836	76.5318	-31.4603	113.403	16.1318	7.60034	149.521	37.9489	225.419	7.72964	101.271	97.7787	74.7673	16.5895	36.02	14.2916	97.7283	28.419	75.6079	52.8969	60.4325	65.2318	21.8858
10.292	12.2936	8.0133	-3.46812	40.4297	43.18	531.459	59.9938	55.9603	109.281	34.0584	-27.1377	-10.5757	17.6308	20.3679	-19.4027	50.2386	36.0627	12.1278	-0.957178	23.8364	6.60297	68.4116	157.279	48.224	73.9227	180.119	46.2729	75.9622	-49.808	108.018	8.48727	33.1131	137.266	16.1945	221.613	7.92187	106.574	84.374	16.0281	0.246779	39.3532	19.0221	95.7204	6.92608	73.478	69.0213	65.7636	34.3894	-27.096
10.3919	-4.67421	12.3234	-0.560881	51.1374	25.195	515.597	59.2229	39.296	120.277	32.5154	-27.712	1.65243	12.0894	76.8488	-24.8278	51.1688	33.9076	12.1167	-3.63812	17.7715	2.54289	59.8596	157.763	26.8898	86.1333	135.625	29.6608	61.4075	-39.6173	120.058	37.2807	24.8486	114.804	59.9213	200.337	-3.32652	86.5676	76.8428	71.2935	30.917	44.9882	38.1626	85.7366	4.57179	69.5434	61.5198	64.6119	53.9883	12.607
10.4918	5.8098	14.1407	-28.868	28.8491	28.3348	504.738	73.6432	26.4434	159.508	45.5526	-21.9922	-2.44692	5.25208	52.9271	-19.765	64.8545	35.5875	21.9886	64.3833	24.3283	-0.841709	90.1114	155.357	36.9225	58.6093	176.359	34.2185	108.109	-61.0233	134.159	-4.83986	17.8913	128.875	61.8129	189.985	17.4016	61.5439	98.5302	37.2142	-7.10535	59.916	95.4051	79.5105	32.0342	59.356	53.7002	74.3572	23.0917	20.1658
10.5917	-6.07162	15.7992	-5.03755	18.9475	19.753	489.322	53.6526	3.73212	127.728	32.9728	-24.9236	0.16448	19.5936	67.7842	13.6919	58.9563	33.4306	13.6043	22.3819	-26.4326	9.33237	57.3699	143.812	41.1858	96.378	166.599	56.6799	120.032	-38.874	106.946	19.5219	11.9165	135.082	53.3466	195.974	2.25075	86.9102	99.7714	40.9707	7.14812	62.0629	118.542	96.1942	16.9188	41.6248	50.9387	48.6255	43.6652	1.78872
10.6917	2.76803	11.2514	-0.459065	46.2407	39.1009	471.184	69.8935	48.9079	134.291	32.0291	-21.8629	5.21207	17.9486	51.5763	5.62788	61.5714	45.7658	6.46058	11.8428	0.618381	10.5294	48.0361	139.85	31.0305	83.3598	171.698	32.8734	113.905	-34.3854	116.413	9.43015	20.9011	110.799	91.0246	180.358	-11.7589	122.224	83.7371	19.9113	27.5953	64.4995	167.495	80.8252	-4.46772	55.8901	34.7334	66.7178	45.5051	3.14798
10.7916	-9.15011	3.61426	-1.62031	24.2267	7.44019	439.555	57.794	43.6687	120.604	46.3912	-13.505	-0.353386	14.5774	53.9424	8.88627	61.3557	37.7456	10.4796	-11.4376	21.8393	19.5396	58.19	134.177	39.8082	113.639	142.244	66.8449	133.829	-51.1125	117.445	1.31275	30.6651	78.4684	131.331	185.868	6.47855	82.1631	95.7059	33.0718	-6.70834	60.4331	170.619	91.6522	1.26304	79.5447	26.6686	65.8481	19.5155	37.1238
10.8915	-4.56376	19.5976	4.38366	39.824	8.91859	399.282	49.3777	30.1237	116.701	31.0942	-13.5759	-1.10875	19.5672	52.6183	-5.5006	49.0464	27.2578	7.96586	21.6818	44.9291	17.2711	60.7679	131.539	42.2223	103.661	140.73	65.347	104.627	-54.543	107.124	-35.8145	0.555241	78.1858	166.72	185.866	-7.88247	90.3055	91.1629	25.381	12.7568	61.4446	208.936	102.168	34.8552	77.1345	56.2698	30.6908	41.4501	33.6986
10.9914	-6.35855	18.7881	-2.99435	27.4353	1.63593	383.835	60.3292	20.2691	127.726	27.6024	-17.3252	0.0313034	27.7028	37.9044	6.03262	63.9143	53.6825	8.41548	19.4149	61.3364	10.6569	54.9659	99.1742	26.5876	91.741	154.347	59.2581	101.796	-31.3941	94.6024	-14.8083	13.9207	104.406	103.953	187.778	-2.37638	94.6333	82.1518	28.8551	20.5628	41.2012	151.804	89.1554	9.22758	67.7629	39.1581	77.8285	37.7251	15.6879
11.0913	-15.5961	21.5053	-14.7731	25.3009	23.5195	400.172	38.56	28.9296	118.7	44.8669	-16.458	-8.12421	20.2792	35.5802	1.53198	53.7835	30.5826	29.3696	8.62729	29.568	11.9026	38.4018	103.564	41.222	113.117	147.754	59.2066	99.5214	-57.5372	88.5633	-36.1391	-16.7532	78.1088	80.2616	162.856	2.28271	73.2249	98.9575	35.1725	11.1419	55.6073	133.824	121.389	2.16746	76.3907	38.0163	60.0676	35.9144	-33.6577
11.1913	6.35663	11.7086	-5.22636	24.0641	28.2204	372.919	56.3576	19.1682	83.2999	46.4431	-23.6536	7.13117	30.5975	48.5356	-12.9894	57.8915	17.3505	15.9259	25.6623	52.773	3.38453	34.872	97.9847	66.0473	100.371	153.563	19.6047	102.703	-32.8238	89.2671	10.4557	-10.9694	88.8436	79.5522	169.266	4.41281	89.1092	82.2023	35.1699	19.6375	37.3469	94.9792	102.55	6.8859	67.6166	60.6629	37.1096	40.6277	-10.4848
11.2912	4.07627	6.54978	-4.89372	31.2669	23.0611	356.637	56.4205	6.7008	129.163	37.6881	-22.2596	-2.10737	30.6031	66.6426	-1.16945	34.1827	32.4911	20.9261	27.1125	24.5227	-0.00559026	51.7967	101.848	48.6115	114.823	138.11	27.697	88.8774	-21.2778	92.9236	-30.5791	1.78639	83.3034	57.8991	160.066	14.8713	78.9616	81.2302	23.7957	3.49277	20.8835	69.9086	82.0405	8.43485	92.8063	65.5221	78.0227	14.9731	-30.1244
11.3911	-5.64742	13.7252	-4.44732	41.4428	21.0789	325.215	42.0901	18.1966	120.217	27.9743	-19.2761	-2.97996	7.53564	59.0338	-9.45652	59.5546	19.1821	26.8396	20.4033	25.3094	-6.61102	60.1831	86.2452	38.3563	115.055	129.659	45.7418	96.904	3.35078	95.1204	8.67929	5.43959	86.8208	42.1236	162.596	2.89029	105.004	90.4863	24.7498	-13.182	41.4233	50.7976	110.124	16.2105	70.4115	52.8132	86.884	22.626	-21.0119
11.491	-0.920588	11.9578	2.76018	31.3347	30.2608	344.967	54.3194	-4.72497	134.239	31.3823	-7.31215	1.30269	6.55271	57.8227	1.30684	56.2603	32.5259	21.6387	-4.4972	36.855	7.22588	69.2151	77.2163	28.5416	100.359	135.533	47.561	99.0823	-27.2072	82.3288	-32.4102	-11.077	74.036	52.9036	156.089	-4.51358	91.3824	94.1398	36.2517	4.97801	37.1477	56.4546	113.407	-8.47826	85.3928	54.9921	76.6499	24.9826	-10.5293
11.591	-6.10044	33.5953	3.66433	20.3356	30.9417	329.334	59.8993	4.0569	108.768	32.8122	-36.3387	-5.15006	16.4596	61.4403	-11.4891	55.3685	18.7577	17.1058	28.8475	32.5446	44.2648	48.9354	72.6081	35.0339	90.3003	125.185	10.2661	74.4284	-17.8175	91.123	-17.5263	-11.942	84.9312	30.732	155.267	-2.29024	114.711	113.831	44.956	-12.831	66.1847	19.9357	139.031	6.27387	80.0661	54.1322	85.6848	49.4037	-17.4838
11.6909	-7.10166	23.5928	3.77565	20.378	10.498	313.007	63.9098	4.52979	106.172	35.748	-12.1583	0.897861	18.2153	27.891	-17.2194	63.4535	35.1273	10.4744	45.8302	24.7667	-4.86831	54.3128	91.1086	41.011	97.2886	123.72	28.7525	61.6927	-27.7223	75.0988	-13.6609	-7.23869	47.9946	49.8341	166.428	-11.4375	88.37	105.609	46.5667	-8.43214	65.4417	52.2744	139.268	-24.0218	63.1964	55.6111	97.7975	37.6263	-11.4911
11.7908	-3.16504	32.1361	14.4005	24.1769	13.7211	324.362	66.3241	24.172	106.885	32.9202	-36.7576	-5.55093	12.4392	31.7996	-21.2238	58.8542	39.4808	-5.73117	-20.5852	64.2153	21.2503	58.2142	73.1439	44.9994	88.558	91.4408	35.2276	103.974	-38.6024	103.888	-10.4434	-2.05549	67.9358	30.5502	158.309	7.8902	125.481	103.013	45.7982	20.6855	59.747	39.1483	119.157	-1.51908	102.368	48.8669	90.8823	15.0736	-19.9869
11.8907	3.29679	18.6106	-0.382209	49.9481	16.2398	317.295	57.0161	25.2768	113.575	64.8715	-42.4103	-7.53025	0.709516	47.4114	-25.2349	44.205	60.7382	-3.67723	22.9721	39.8449	-1.49315	73.1579	97.4294	46.9301	111.278	97.654	-1.27543	76.4732	-38.2607	91.6536	-20.6331	-8.68194	68.4992	47.906	144.445	-3.45428	122.561	102.792	37.4216	13.2347	54.1136	20.1375	111.687	-11.1704	103.825	40.9307	66.0875	-1.26063	-21.1404
11.9906	2.52609	16.0321	2.94648	45.936	14.3356	275.217	57.4275	39.512	113.983	55.2053	-65.5678	-2.37451	27.7523	36.4414	-2.83665	68.3912	61.965	-12.3221	27.9801	19.5603	4.64991	52.1026	95.5608	48.523	113.499	101.513	16.9799	87.4057	-30.6932	90.2729	-22.2776	-4.69751	71.941	39.1235	150.62	-9.69335	99.9619	107.292	41.9445	16.4128	23.6676	13.3331	120.31	14.9133	97.1575	35.7927	70.5696	23.3458	11.0737
12.0906	-8.18466	12.9069	6.47407	24.2786	22.7433	284.379	50.9789	13.8206	138.003	57.1877	-61.2251	8.64337	17.5056	58.7622	-9.49301	54.051	69.4584	-7.21467	9.56115	35.7164	22.3423	73.5493	79.2471	46.4659	97.7935	105.169	13.5307	103.874	-26.0135	99.7676	-3.14427	4.39055	76.2285	27.094	145.119	6.39196	103.959	93.8659	27.6667	-6.36354	26.9352	14.7781	97.0537	-10.7286	90.1812	62.0872	84.5057	15.8769	-7.70985
12.1905	2.28973	31.4811	-3.23598	45.304	22.977	277.376	42.8596	29.4719	121.321	62.2926	-49.6751	4.72766	28.8222	49.1542	-1.05246	53.4796	57.1704	-7.13413	12.9099	31.6234	-28.8981	66.1771	98.3869	42.9449	102.406	90.1153	21.5458	115.504	-61.7419	93.8857	-2.61764	27.8598	71.9571	27.7453	125.01	-6.84358	115.584	98.0107	48.4218	3.38327	21.48	21.5285	105.877	27.0323	77.4714	64.484	92.0073	4.3654	-14.5475
12.2904	-6.74237	10.3959	0.893184	33.679	7.46906	304.412	56.9922	48.9377	137.954	78.843	-51.0996	6.41591	20.2765	51.6583	-1.14674	57.409	40.7376	-7.90838	34.1221	13.1183	20.1634	39.8474	97.6805	46.5241	111.897	114.06	20.9644	101.848	-28.3747	107.765	10.8032	6.93321	60.3238	34.7778	149.772	4.66391	111.032	87.7616	48.3528	-1.15356	11.6029	47.7633	79.9894	0.750728	78.6888	51.2851	97.4146	16.5365	4.20637
12.3903	6.27174	8.32329	13.1598	31.876	11.2834	294.389	50.0288	31.179	118.553	65.2897	-20.4007	-0.636166	27.6724	75.2681	-10.8962	66.5667	48.0266	-3.68624	18.0494	5.92398	-1.46015	71.0843	95.9724	34.0918	93.1124	145.553	40.9777	116.993	-34.6205	107.451	-7.584	-16.8496	72.9719	22.0564	122.351	10.5189	94.7404	85.1406	27.9121	-4.15815	24.2119	66.8663	124.339	13.8859	46.6992	79.7563	96.6933	59.8101	-6.71479
12.4902	3.57588	10.0075	20.6473	24.9155	29.8668	289.819	58.4675	38.5172	98.2551	64.1578	-13.7653	-11.0385	15.7457	74.9385	0.0699347	70.6648	26.5479	-20.2754	25.2857	30.5955	-15.5849	67.4074	107.695	54.4727	98.6879	120.899	40.479	104.647	-60.2578	95.6431	2.90773	-6.51076	42.8337	15.7329	128.286	-22.6568	120.576	78.6782	17.3993	19.5244	39.9543	50.5337	107.196	0.912146	61.6089	93.5159	69.536	42.4042	26.5965
12.5902	8.42268	8.18596	16.6038	38.2064	45.8629	268.048	35.5776	25.8767	94.1262	56.1411	-44.4267	1.92875	23.2996	74.3871	-3.7317	58.7459	47.86	-4.41463	18.1123	17.334	6.21689	66.3128	108.889	41.815	92.8405	112.743	21.4679	134.542	-42.7116	76.6731	29.9051	3.29767	30.5968	4.59142	126.451	10.1604	89.6258	66.2071	21.6976	30.3137	30.6243	4.1685	105.557	46.2035	55.129	81.177	58.0138	34.2099	12.4435
12.6901	-0.897836	22.7541	14.1042	21.2902	24.2988	281.174	38.5372	27.3952	86.702	75.5572	-36.4935	-11.534	43.3985	62.7169	-20.8451	39.796	24.7839	-8.6222	-21.9503	26.6038	14.3311	33.5546	89.6103	32.8907	86.3442	144.452	34.2508	106.407	-0.08588	86.1037	43.6522	24.6865	20.5896	1.2313	126.048	10.3068	109.905	76.9611	24.9708	17.0627	35.1552	47.7953	75.9401	17.9923	24.4826	84.7224	76.2964	29.5065	-6.90965
12.79	-6.39674	16.3608	23.2173	38.0454	28.5099	279.162	33.9419	38.0066	127.344	59.1654	-46.9878	5.18211	37.0137	80.9351	-5.60373	35.2722	48.7452	-9.04476	-6.56604	24.8718	-32.2163	46.1807	120.745	37.1486	70.0779	164.521	21.854	92.1256	44.0208	103.835	56.2878	17.9269	32.1565	17.7084	129.331	14.897	92.5748	55.211	49.864	-11.5036	24.7721	32.3959	72.9149	15.5776	39.0735	95.0437	56.5146	53.0745	-6.36988
12.8899	18.5651	27.3791	55.2376	35.105	27.0849	246.122	33.5376	22.5678	120.583	56.146	-77.9277	15.9472	53.5992	59.0695	15.5497	46.4696	56.8456	-5.55566	-9.30699	28.2455	-7.0881	53.4385	110.557	18.7382	70.8848	154.97	6.51741	78.2947	11.7971	95.0882	61.1819	18.2991	18.3225	4.97308	114.237	20.4773	100.921	64.7091	25.6196	14.2714	32.3791	42.1596	81.1515	10.1583	37.2443	114.603	41.5225	48.0356	-3.32115
12.9899	0.0410873	21.7822	17.8104	36.7485	19.9951	221.398	45.1508	10.808	137.715	60.9492	-64.614	23.5272	61.5806	90.2683	20.1416	49.8842	51.2075	-14.0364	35.9369	31.4829	-10.5493	51.8014	116.801	39.3956	69.6774	169.504	19.2668	71.7599	43.9049	97.7883	76.3481	-10.7167	28.3884	7.33086	105.947	6.55293	106.608	49.572	7.23303	4.92755	13.3292	32.0293	90.2811	11.0462	11.6024	115.405	74.8885	77.6383	12.4199
13.0898	-5.80103	18.1638	8.74467	16.0616	45.7684	217.372	44.8825	38.6451	119.702	57.9604	-40.383	27.1486	45.3491	102.454	8.75153	44.292	56.9194	-4.01252	4.80438	21.26	-4.08127	76.4957	113.212	83.9234	72.1265	170.584	38.7685	118.591	53.6017	66.6197	51.8026	-8.27941	32.6966	10.7719	98.8627	17.7401	103.216	70.8924	15.9003	1.45998	9.29158	24.6762	97.0399	7.11128	28.6987	147.265	43.8019	85.6951	1.63832
13.1897	6.26931	-2.05731	7.30657	18.5407	62.0727	237.57	38.1615	37.3498	106.27	59.1115	-48.6964	27.7991	55.309	101.768	18.795	47.9725	40.4181	-6.89065	6.04103	79.686	9.74053	36.837	102.946	53.9871	82.0178	165.297	29.6542	152.173	73.1075	76.6342	73.872	6.50019	28.4403	23.7406	132.907	-8.19441	113.162	93.0362	8.61806	2.44281	24.9723	43.7503	113.028	-9.40068	10.3765	191.069	76.1388	63.9825	3.02513
13.2896	0.345217	15.2431	10.2691	22.4869	36.9591	227.822	47.6682	37.3467	119.137	53.3515	22.6249	32.3237	40.6445	86.471	16.7966	50.986	45.3637	-10.3893	19.5583	96.7461	32.3384	55.953	107.255	50.2921	79.3179	160.326	53.9332	151.471	72.5861	86.8344	95.3255	21.1259	43.5182	-12.2073	153.186	-8.37033	61.2401	81.908	-6.28205	20.8675	68.121	25.985	127.366	10.5361	24.5455	190.267	82.707	57.7576	-3.23585
13.3895	11.9798	21.9489	15.2192	27.4331	35.0724	242.788	64.1769	18.6167	121.722	61.476	76.9189	18.0521	23.9099	88.502	5.14987	53.3347	33.2599	8.29354	23.12	95.5048	6.699	61.6208	112.922	44.382	100.058	150.314	3.98221	121.901	68.361	77.9705	112.596	-3.78587	59.6171	20.2427	143.865	2.20927	67.122	133.133	-16.6884	-4.67078	75.2164	30.9326	86.1278	27.1066	11.7785	202.06	59.0643	56.6074	31.6131
13.4895	0.575562	29.9065	15.5618	6.1712	51.624	223.234	73.4407	18.1727	118.077	48.9091	63.9765	26.6181	22.1794	112.653	1.82364	44.0874	58.7076	8.46969	9.92811	124.752	29.1963	60.6358	106.818	27.6366	75.2421	150.562	33.4815	116.563	98.555	79.2282	144.817	-11.0222	56.2461	5.79836	106.796	15.5732	87.4859	132.328	-3.93427	15.4106	29.9116	33.3875	103.856	42.2124	35.1923	222.436	59.1588	55.9202	4.43625
13.5894	4.66514	31.1003	7.57964	20.5282	36.106	226.029	68.3765	6.16423	99.4907	29.6889	20.4598	15.3186	8.32536	126.316	7.34603	82.7169	64.4767	35.2058	0.0311091	92.9889	30.8855	76.0354	99.5744	32.7368	132.122	132.379	37.9227	115.88	121.984	95.1792	128.307	-6.34652	31.2828	-19.423	94.8982	3.47622	81.5794	171.696	-30.0909	-0.783889	37.8802	-3.73952	109.366	45.3142	14.2652	238.234	65.3479	52.4635	3.72249
13.6893	1.91076	39.0812	3.04236	13.4997	38.4054	220.226	48.6818	24.3873	104.031	22.7894	18.3537	13.7989	15.2784	116.731	-1.81401	97.0057	60.3968	3.44541	14.6028	62.3961	10.9865	64.2913	95.5118	76.5528	127.617	124.052	5.40303	76.0558	181.52	67.7407	217.57	-24.2597	40.3562	5.07837	81.9397	1.23024	145.464	170.582	-28.9385	0.394753	62.9775	22.6664	100.823	55.7982	-12.6281	225.488	8.26409	75.8497	4.39011
13.7892	-0.754686	29.2423	0.409114	39.207	21.1653	223.242	60.705	3.39772	106.657	52.1798	8.07638	39.4559	16.9795	101.252	4.34156	83.3633	51.4364	32.9108	38.0956	55.7042	29.1255	39.6102	87.8607	43.3018	115.569	119.047	-12.7368	91.7799	233.695	59.9919	314.266	38.9932	57.8662	11.4773	80.0055	3.69256	128.845	92.7469	-1.48947	13.9703	25.2059	9.31888	55.2555	45.0379	15.3115	164.37	29.3482	87.2787	-11.8149
13.8892	11.8481	23.2532	13.3902	24.5627	39.8918	227.416	58.681	14.6763	79.1702	42.5813	-17.1028	28.3171	4.09035	137.971	-26.1646	62.654	42.5045	21.9955	16.8013	39.1971	-2.87601	39.9552	84.6234	51.4434	95.3768	82.5604	-6.11345	84.3505	199.996	69.4704	354.9	42.7021	57.985	0.874387	96.8312	-2.83407	145.873	94.0158	-34.4707	33.8657	13.3315	37.9241	58.7333	4.45943	-20.1206	154	31.1334	103.546	2.81531
13.9891	-2.05051	5.3445	16.3839	11.5618	49.688	225.847	58.3211	14.7691	92.9878	54.0565	-73.1317	25.1841	3.48317	112.544	-7.14512	47.318	15.5016	12.6404	-35.3828	35.575	9.63446	51.8113	66.0451	53.2329	76.9884	119.397	19.2651	88.0797	206.503	51.9509	388.924	-6.10527	40.0705	-13.1303	74.2658	-0.0861761	120.15	76.5245	-37.8486	53.3356	19.0146	33.0919	85.1622	16.9124	9.45924	126.793	34.1696	127.322	-17.271
14.089	2.14082	30.9324	18.7293	4.38621	46.1054	227.757	48.7713	29.9196	62.509	51.1742	0.705556	35.1631	-9.4658	104.157	11.1079	79.0161	51.9454	2.48434	12.0722	44.764	10.4239	59.4156	36.8619	63.0341	50.9473	114.84	29.9988	80.5486	181.303	94.0504	324.095	13.6325	20.2437	-5.59735	71.963	-31.5551	94.1811	49.2752	-6.89006	39.8708	23.934	25.5086	72.4444	13.8617	-19.4094	107.087	50.7155	121.247	-4.45015
14.1889	4.25869	-0.767447	29.4311	8.54658	31.4414	222.702	34.9274	22.7669	71.8529	37.4083	-14.8341	15.0646	5.59073	134.499	8.25273	49.0069	27.4456	5.75049	9.14767	-17.8349	20.5096	25.2776	66.7171	40.3249	78.5292	103.53	30.9797	65.7445	138.646	68.3266	323.52	21.9127	31.3351	-3.14578	71.2898	-17.6252	106.83	62.0246	23.964	85.9725	-14.0375	34.3514	64.2247	11.2134	-8.04261	75.85	41.4799	91.9829	-14.5737
14.2888	-4.2388	11.6478	32.8699	38.0844	27.0541	213.304	55.5928	26.9299	79.8333	48.4128	-6.15795	13.5493	9.39263	132.738	1.30643	45.5539	38.0808	10.5145	6.87681	-28.9939	30.7218	53.8313	62.3204	29.7416	64.8707	144.341	26.9455	65.1459	114.53	79.8228	295.266	37.5642	54.5441	-9.43685	67.2962	-10.5607	74.3273	56.5257	27.1691	200.778	3.18369	41.7607	83.7817	10.3272	-9.36273	75.7812	48.9888	80.3376	-24.1205
14.3888	-1.60652	4.1291	18.3859	38.2805	31.0694	237.668	47.0333	19.7036	82.3795	60.49	-32.5513	29.5009	13.8275	138.129	11.7602	45.7879	70.774	24.8541	-1.09327	-7.73674	23.6167	56.8177	78.5215	25.4959	75.7167	180.841	9.6715	61.7234	109.267	77.51	271.284	11.1978	44.4069	22.4874	77.1251	-13.891	37.8556	71.6817	42.8997	354.69	33.2651	30.6353	78.5218	41.452	-7.91354	71.7497	37.6441	60.3621	-15.1916
14.4887	0.249858	6.19399	23.957	38.9199	36.1946	229.208	38.2906	39.1614	56.3057	43.7563	-57.872	34.847	7.19313	139.164	11.5928	75.7664	56.7135	29.8109	12.5228	31.9783	13.0355	69.5208	65.3889	32.8763	71.5559	201.492	6.86371	98.5407	66.7023	75.4135	203.176	22.2361	53.5844	11.9955	70.3801	6.53114	85.1637	70.038	7.47871	365.858	20.5699	26.6491	113.016	80.4073	-6.94524	87.1255	30.9975	74.4143	-23.2675
14.5886	6.52668	15.454	19.3335	44.4708	27.6467	208.563	50.462	10.3081	84.4569	43.8459	-28.2698	68.0134	10.3843	123.414	-3.39629	57.6685	54.1875	21.4832	37.412	-3.68015	-32.8088	44.2085	72.5976	31.5982	65.3402	220.349	32.0827	84.7437	73.1704	55.2786	178.633	32.2795	30.4848	46.1862	98.2356	0.306869	105.608	67.0131	-1.26303	284.413	30.871	39.9549	108.461	42.0059	-1.12991	72.7643	46.3083	60.9721	4.87258
14.6885	5.43375	18.4143	14.3013	43.9439	29.8323	220.078	45.2441	12.3641	86.3308	64.9171	-9.40918	66.0411	6.27571	119.4	20.669	51.3855	57.3194	14.4324	-9.05816	-15.8462	29.0785	57.4241	70.972	42.8368	80.5056	250.453	25.4048	75.0271	112.871	73.6746	205.747	15.5586	38.6162	35.1265	79.1367	28.9352	124.269	72.3823	14.5804	222.134	84.1021	16.6737	92.3294	52.9027	68.6056	68.9952	13.7176	73.9026	2.24572
14.7885	-1.22323	15.4916	22.1346	29.3282	35.1496	226.566	36.0153	7.95742	62.4977	49.0242	6.0302	46.9486	-1.51695	81.6457	10.8754	59.0388	44.6211	8.02482	4.21184	65.2288	9.86986	35.9575	60.7473	38.8561	92.2609	225.978	26.6092	89.6227	83.6826	49.3546	139.252	16.4798	77.8996	6.76498	78.4019	7.18896	82.4057	74.549	-16.6112	173.417	125.483	25.9538	109.561	46.0542	81.6392	48.0772	79.3513	38.2703	-16.1413
14.8884	17.1196	46.7535	9.87322	28.4807	18.6343	210.67	60.7571	-3.73595	69.4978	43.3844	14.5859	39.3405	-10.2475	108.308	26.2301	58.3768	28.9826	11.2446	21.8661	35.8553	11.8977	71.3143	42.2001	12.8353	65.9487	201.626	64.573	97.148	49.9009	49.1539	98.8392	2.40297	57.1428	5.77194	61.1883	-2.77375	81.0857	120.693	26.0717	123.735	174.683	28.8233	126.734	49.2875	144.449	49.325	73.8709	-1.72264	-32.7082
14.9883	10.9261	57.6424	7.47811	22.3989	42.4798	198.504	56.1616	-5.32826	54.4436	8.84964	-6.36656	22.2008	-26.3908	102.364	-3.68735	72.5189	2.32175	-9.85307	2.76202	57.3496	-20.7619	50.9177	33.5953	25.183	82.6635	192.959	20.8867	60.0756	84.8917	74.4634	61.1278	-0.623783	44.936	5.6527	84.1974	-2.7995	69.0045	105.203	27.8107	102.66	150.53	-16.2632	99.2579	24.7861	143.21	52.0975	82.2356	31.29	25.3819
15.0882	9.35288	57.608	1.77751	12.6677	26.7344	184.728	63.7506	-3.47199	71.2351	15.9976	-13.2296	8.93273	15.375	101.569	1.36164	89.9402	36.8321	14.801	48.79	45.7858	19.1502	69.1545	37.67	41.9986	91.1542	151.318	22.987	77.912	94.0119	54.5563	17.971	-25.2866	52.1733	20.6082	53.9938	6.52875	87.6547	118.114	51.5754	39.4263	147.732	-11.5248	158.36	23.3056	127.403	49.9055	83.2957	31.3919	21.2826
15.1881	20.0647	41.2626	1.44482	22.9063	26.2984	191.758	53.8989	9.90627	59.4957	11.6173	-33.235	12.3846	69.4183	82.4972	-9.02734	81.3326	32.293	-23.1882	48.4099	34.474	-18.6323	66.064	45.5619	32.1348	132.587	115.147	16.3114	78.549	85.3595	62.1317	31.9415	-21.8676	60.9506	50.5433	87.2887	-9.89801	87.4421	132.999	77.5058	56.8579	138.706	-22.3296	141.088	31.8708	90.2285	53.3458	89.5735	10.4609	29.1022
15.2881	21.2588	33.9866	20.6516	40.8409	21.3166	200.545	65.9419	-0.990017	77.6739	8.70858	-54.9854	7.85944	113.724	66.5024	-5.67689	65.562	21.8559	1.07383	98.6742	40.0523	-12.8618	51.3259	53.1857	38.6907	122.819	120.57	32.6387	73.6707	133.477	41.6857	10.6579	-22.2585	57.9973	34.0372	99.6538	-8.92484	77.4717	116.993	63.0315	57.1123	115.549	-3.10826	117.928	0.900859	108.525	47.9027	105.038	18.1088	7.06641
15.388	11.9737	52.7671	29.0748	25.368	28.6241	197.102	73.1793	-7.63244	66.3818	8.5314	-51.7973	-1.91564	143.792	92.6005	-22.2953	69.4633	42.9785	1.52213	106.393	58.5846	-4.86655	57.3096	96.4532	26.1312	93.0825	141.9	3.41532	75.7321	121.461	51.1581	0.838946	-27.1352	19.609	38.308	66.1358	22.6782	97.5178	127.994	68.4572	43.8603	106.629	-24.2258	112.744	-20.7653	125.474	57.149	83.6789	8.44912	-11.8545
15.4879	12.8308	40.3978	-7.32927	13.7531	19.5957	203.61	67.7674	-37.2596	108.899	0.999553	-27.0388	-21.8543	174.48	91.5532	-24.9087	102.081	20.4038	6.85029	65.3772	45.9272	-25.7665	24.8635	100.171	42.3907	126.832	122.308	1.03799	113.361	101.723	30.85	27.8396	-1.48666	40.2713	32.3511	77.232	10.28	79.6873	115.516	40.7734	29.1485	90.7263	8.95847	100.889	-3.84274	125.296	37.3384	106.731	-8.48716	22.042
15.5878	19.891	28.9459	1.83898	49.3608	35.2139	199.626	58.2764	-15.5462	110.936	-9.50601	-48.4013	-27.6744	190.936	106.808	-3.13619	87.391	52.2845	33.2202	48.5026	83.9492	-9.74502	46.2551	81.4556	39.3653	109.954	116.626	4.18299	105.342	89.7554	41.6445	12.3726	-12.8752	18.1928	49.6804	69.7456	-3.66399	102.461	112.249	64.9341	0.833311	101.133	8.87432	87.6907	-6.2168	100.859	66.0791	93.6048	-0.65142	15.9873
15.6878	14.6634	28.4267	7.28452	41.7617	23.7093	185.616	41.4982	-15.15	102.352	-5.07694	-17.8365	-11.2832	141.088	84.7718	-17.2554	58.5658	25.032	56.0738	39.8003	70.6351	15.3772	38.8694	81.106	38.876	117.313	102.393	19.9672	111.697	88.3999	173.903	-16.5588	-4.77664	33.1917	34.9226	58.6142	12.4542	114.885	108.376	44.6885	6.20029	77.9169	-5.19819	101.878	-10.012	84.0158	60.5585	89.995	-7.25817	14.3775
15.7877	7.81391	19.5877	-7.00041	21.3881	13.2853	161.933	31.4474	9.42845	63.267	1.94337	-28.851	2.1381	131.139	62.5453	5.91699	48.616	20.0594	31.7612	4.33116	64.9076	11.4909	20.7313	75.6971	29.6684	95.9742	107.302	26.3014	77.6526	72.5118	349.227	-6.57899	-3.96973	7.20301	40.3951	60.2918	-21.1036	128.056	105.683	29.3552	31.8382	54.6157	12.9189	102.205	-11.6913	81.4954	64.8983	99.3682	18.774	10.6078
15.8876	12.079	29.4065	-3.98811	26.565	8.35514	164.933	36.441	12.65	92.1823	-1.64774	-11.6028	2.94157	117.116	51.4145	5.97494	47.2171	23.3008	34.2084	36.3618	12.0332	16.4724	48.1509	79.5572	31.069	111.068	113.894	25.1859	82.4926	62.5939	518.578	-7.08044	17.4123	11.4422	30.1414	51.0814	-36.6558	123.597	97.945	11.3327	7.372	51.3614	-2.42321	129.558	-19.0787	106.591	58.7949	76.4059	21.1505	6.37888
15.9875	3.47718	24.8623	1.2442	37.5414	14.4306	185.636	42.9374	18.2404	92.9896	-2.79436	-26.1906	-2.80986	113.715	74.9389	9.7578	43.1257	16.9531	28.0378	24.7707	52.8164	-3.4381	49.8513	74.8153	10.6778	69.4223	92.0842	16.1365	63.1636	63.9231	733.263	24.1737	-4.30275	7.54531	26.785	59.0535	3.04849	193.787	97.8403	18.1389	9.41225	44.1704	-21.0613	103.721	-0.0200906	93.8317	60.306	73.6872	1.9802	-4.23366
16.0874	0.576569	23.8005	4.44177	19.6856	33.9471	173.14	42.6226	-6.08465	88.6029	10.1129	-13.9361	-8.8386	97.3465	82.638	12.9641	67.3153	14.7818	33.7214	21.587	31.1188	0.0288884	43.2679	78.6424	11.8807	93.2052	77.8459	32.7116	99.7149	55.0571	799.594	-3.25152	11.7687	11.5652	14.9267	40.0384	-23.6897	167.448	82.5087	-2.82771	-7.2185	29.4832	-23.9567	135.958	-8.27043	90.797	41.763	78.1064	-21.419	21.9835
16.1874	0.266755	19.4655	6.05312	26.6313	34.7844	157.333	41.8899	-21.8107	109.279	-1.88408	-18.7191	-29.1944	100.388	92.6709	2.92681	70.6743	37.411	49.401	20.9794	39.2856	23.3438	51.8345	62.8729	20.3866	82.3679	91.7	19.7867	73.5235	71.6137	1000.42	0.307537	0.56839	10.6508	47.578	74.5689	-20.462	206.337	79.9591	7.25155	5.03197	47.606	-4.226	103.897	-27.7488	88.6194	57.5368	80.5242	-8.45057	22.7665
16.2873	8.64968	27.8515	1.51781	39.6949	32.678	140.003	30.1662	-7.97922	46.719	33.2873	-29.4646	-8.80889	82.8705	89.4942	8.4489	68.3834	79.9114	42.0715	54.4446	48.5232	12.5156	59.5571	49.9596	25.5636	56.3631	102.361	22.8923	92.5231	29.5904	1130.21	-22.4761	0.417633	20.7358	46.461	66.4317	-26.0967	193.255	81.879	9.45042	23.9045	8.94992	0.429777	141.675	-4.82177	95.1137	52.3652	82.0731	-2.88221	17.1272
16.3872	3.20909	25.904	8.89628	44.5272	19.4433	159.25	29.7219	9.64392	84.7664	13.1977	-27.4805	9.86541	105.473	95.5956	5.291	47.9637	69.4996	49.5351	33.0382	71.935	0.0425374	65.7251	87.1234	33.2567	76.7715	111.857	44.5119	74.1696	39.1133	1271.75	-8.17499	26.9366	23.5081	28.6349	48.8487	-41.7602	210.482	109.057	-35.022	17.8076	27.1279	-29.6589	109.443	-0.970546	94.6222	54.1624	97.72	-9.28965	22.066
16.4871	28.474	9.68998	-4.10885	27.3729	57.1975	128.389	25.5381	13.0733	72.0816	54.2505	-46.8516	0.366519	101.321	92.8321	-2.1996	35.882	65.9865	14.0669	57.5544	27.9567	7.49911	74.6783	90.0496	41.1323	86.9786	122.065	45.1181	76.9062	-0.986709	1423.46	12.8306	31.8468	3.81282	25.1662	34.0934	-33.2739	212.355	93.6394	6.89379	1.46397	48.1582	-4.86806	146.089	26.464	40.4246	107.064	56.5451	26.595	-0.200921
16.5871	25.6041	5.98228	7.6455	31.0962	55.32	138.554	34.3218	30.0886	79.3697	66.5038	-32.0013	5.30256	94.3839	93.4944	10.3822	55.3873	47.0194	-19.4115	35.8469	39.8878	-4.67169	79.9905	38.6739	34.68	17.0847	109.503	-10.0669	57.4933	21.9778	1614.16	20.8851	7.96191	30.273	37.1484	60.2206	-45.025	258.644	61.9342	12.8844	15.8086	37.4851	11.5141	112.508	9.80758	13.178	123.028	32.6816	14.2976	34.2664
16.687	24.4063	22.7244	7.85514	28.7946	44.5986	137.792	43.7571	48.0777	66.9453	33.761	-12.2978	-9.82246	89.0616	79.8438	10.7215	92.4161	75.6268	-14.4083	19.2598	17.3672	-23.5327	65.748	36.129	29.9442	38.8028	104.615	10.7631	79.8945	-12.163	1565.09	-6.64491	17.7686	-0.0761899	11.36	87.4114	-21.6	201.885	93.6274	-14.4254	19.6415	12.1163	-22.3208	102.982	-3.34984	73.2458	147.317	49.3389	13.4555	10.7763
16.7869	19.528	17.0989	-12.5172	31.5264	39.7189	115.98	45.7657	33.5376	116.024	42.138	-17.3305	-2.1169	84.6062	66.9897	26.2051	72.4439	59.6702	-9.51985	7.06126	68.8833	-25.7996	55.9162	33.1402	32.8018	34.607	96.3157	69.0349	123.498	-3.11793	1422.22	-3.9866	17.9914	-0.682553	-6.76501	59.8037	-37.9132	168.607	72.7012	-6.66017	-0.441334	-0.180742	-1.28681	124.627	59.5217	48.9727	102.659	72.5818	-14.1826	-17.8904
16.8868	24.6296	10.5713	2.04141	33.4588	33.3954	109.638	34.0532	10.8712	110.034	43.9503	-30.7211	-14.1925	59.3231	63.9347	-6.88561	65.1037	45.342	39.5423	38.4625	47.6581	-14.3771	43.8051	57.2491	20.8202	80.353	106.737	54.9853	124.177	-10.0002	1266.15	1.35514	11.3151	14.6472	-5.79546	60.9373	2.90821	175.593	84.7935	-19.4048	19.8756	51.5439	-21.4672	113.708	50.8292	59.6796	45.7668	84.8517	11.3058	-32.0422
16.9867	26.6524	18.0371	20.1555	36.5226	36.814	102.37	38.8954	-15.4336	130.618	15.6314	-20.0993	6.00363	67.8172	63.7676	-8.73369	72.5861	75.4556	25.302	12.1051	44.5655	-9.17338	48.8652	46.1277	46.6578	66.1249	149.758	81.4848	124.934	-20.9242	1143.49	-35.4382	12.3255	30.2169	9.95712	87.433	-13.6014	161.962	69.2444	-17.9076	4.20334	38.1326	-10.6582	115.368	54.9968	71.9962	48.2764	76.1847	-3.82401	10.13
17.0867	20.6417	14.064	7.30586	21.7512	34.5771	82.2677	29.7624	7.22108	108.722	61.5919	-43.8966	-1.34743	71.2247	89.815	10.5291	74.6519	68.314	33.6547	14.6425	79.6189	-9.90461	85.3102	53.9736	40.5429	78.4709	129.7	81.9943	133.252	-3.71711	1056.42	-3.26952	12.727	37.3015	-0.302607	78.9655	-11.1629	151.208	75.8549	8.06224	22.5106	81.9208	-3.37983	142.179	19.3537	114.55	30.8168	77.8668	5.05145	32.9271
17.1866	14.2196	31.6489	-0.0678541	38.1275	21.4888	89.5447	31.4641	20.9213	126.393	31.9959	-56.9165	-6.31035	45.5508	75.249	12.7761	56.3822	43.7911	30.1324	38.116	60.8189	11.6265	69.2445	42.3427	38.7981	63.0047	108.901	76.8393	157.142	-14.3561	1004.79	-14.8081	42.5469	12.7843	-11.6712	68.0662	9.56526	137.645	56.6418	-2.49629	-15.5011	52.1085	18.3204	149.961	23.1552	88.7513	38.4629	64.6247	-4.5715	-6.82916
17.2865	25.3535	23.0918	17.0169	12.631	25.294	115.254	15.6097	12.804	98.5671	34.442	-25.9202	-11.77	53.0717	80.3234	33.6341	48.0011	48.8293	1.89902	26.2431	65.1533	-13.9982	33.7538	38.7218	14.9914	92.6442	139.501	63.3937	147.613	-8.57129	924.181	-33.2	18.5946	31.0492	1.85887	99.2678	-2.24317	140.27	94.8957	-13.3323	13.731	43.8789	17.0692	159.981	36.2831	80.8025	52.7366	50.2045	3.82047	-5.52317
17.3864	31.7844	31.4078	-6.35861	17.1595	70.4183	116.352	53.204	7.67263	99.6105	32.6054	2.36821	-1.16833	60.392	77.287	21.4262	58.6888	32.6677	3.15336	54.3195	28.2758	18.7315	33.8265	52.7193	82.2825	88.0184	124.564	67.2295	157.834	-55.8731	838.745	-66.6385	8.64097	16.6852	0.865524	74.7488	-14.6825	139.863	83.3601	-5.32089	20.332	43.5802	-14.7135	130.899	61.8355	95.6234	21.3611	64.3825	-14.9113	2.53552
17.4864	-2.77065	29.0971	-4.35	20.8493	37.3523	125.891	47.7051	30.3482	76.8784	36.9918	-17.2368	-8.89012	28.013	70.5283	15.2069	40.459	55.3612	8.53646	44.3118	22.6516	36.7111	46.6506	36.0924	58.2321	57.7148	100.647	41.0992	130.228	-35.2408	815.924	-21.7686	12.2751	37.1215	-7.66084	70.8222	-9.28757	154.376	78.7818	7.5967	33.673	65.1818	30.8288	158.608	42.9451	55.0056	25.6363	32.2748	8.78847	-20.4976
17.5863	14.4327	20.0028	3.5587	34.6851	43.1047	119.784	53.4946	8.19497	82.9378	31.2804	-14.7506	12.0951	38.2211	93.4793	16.4314	33.7387	44.3392	-1.36349	12.5046	40.4771	33.4	33.8727	53.447	50.3321	86.3647	115.566	28.7095	118.361	-56.0249	768.713	-36.5689	5.7409	10.4979	14.548	99.3931	-0.143966	163.3	87.715	3.02534	28.2339	58.9787	17.7967	140.046	31.1368	65.0983	34.0336	59.925	7.81898	-11.36
17.6862	-7.17317	24.7298	0.865468	19.8535	35.0228	106.251	61.9972	5.01329	95.294	29.7726	-29.3546	4.28706	28.8414	98.9098	11.792	44.9002	35.9475	7.32921	7.20302	72.9445	14.8228	55.1562	34.7629	36.467	54.6925	92.2202	42.9035	126.629	-20.006	736.274	-38.463	-9.74771	25.5027	3.05103	89.2995	-15.8379	149.562	74.8101	6.59829	21.003	47.8137	16.1468	180.577	22.7223	39.3988	31.1066	37.8561	30.9558	3.85682
17.7861	14.2556	28.5175	8.32674	17.8154	37.6351	115.287	39.7082	7.74796	109.703	35.2589	-41.0271	-6.26962	43.5118	93.6344	15.5526	44.7129	74.2135	6.12096	34.0094	70.1079	16.1332	65.3861	28.2521	44.5035	79.9851	112.689	23.5731	100.367	-4.34274	693.602	-38.4549	18.6052	19.6738	20.0962	89.8121	-21.8373	125.469	95.9985	2.29397	32.9402	53.1091	4.94432	140.537	8.5297	57.3235	47.8274	43.4696	10.1488	23.7854
17.886	14.7392	28.6784	9.29864	22.6177	47.3658	101.873	31.7489	5.97037	97.7346	28.6734	-43.7478	-6.27919	19.0066	67.927	9.09676	59.4232	57.9547	19.5612	4.58491	83.3931	44.2396	47.3068	46.8854	49.1187	72.8195	85.3147	43.4596	95.4841	-46.4514	639.605	-51.8881	11.0217	0.583699	13.3838	62.9217	-11.0377	124.353	105.895	11.9696	25.468	53.7919	11.1133	130.239	26.2209	60.3207	31.0602	47.3406	-4.2949	4.87565
17.986	12.2627	26.2382	28.2256	28.3749	39.4627	110.275	45.1202	10.4599	77.2281	32.2532	-17.7587	-1.73015	18.0899	71.599	-0.317684	55.3122	86.9833	12.8914	41.8758	105.065	4.68109	63.9952	47.0295	49.0877	83.97	142.813	35.3045	115.855	-21.6944	580.013	-35.2183	-5.31188	39.4231	59.0856	60.5257	8.11066	155.631	78.3624	24.1014	33.8169	57.2545	45.6706	163.278	51.2425	99.1704	5.04833	55.3166	-12.1923	26.7374
18.0859	9.93154	33.2931	7.17845	31.129	29.7884	85.3998	41.8877	22.3297	77.6357	44.507	-39.3045	15.8674	32.9995	76.7853	3.17419	47.5944	70.1942	-5.21605	45.18	75.329	-22.0124	66.7344	39.1952	32.3363	101.081	111.601	45.9635	114.963	-36.8963	535.543	-48.2116	-6.9852	8.65845	35.3318	79.0266	4.86594	135.481	95.4795	5.96794	35.6544	53.046	15.9463	158.472	28.2626	78.8549	27.0286	62.9393	-1.61597	-19.9796
18.1858	12.3469	28.7599	-3.45461	38.4052	37.5727	80.6613	39.3899	10.6662	80.3157	36.3388	-25.6101	-13.0749	24.8542	84.0861	1.84675	69.0057	65.5918	5.59451	0.0845629	55.5267	23.7587	70.6615	36.3969	23.7631	105.678	103.936	18.2347	128.519	-22.9835	523.29	-37.3779	5.01049	34.9318	29.2034	72.6385	-24.6124	114.016	101.199	21.7498	31.6378	37.6239	6.98684	166.03	31.7205	77.5566	24.2671	62.017	-21.0035	3.72786
18.2857	18.7959	24.3687	5.19379	33.1232	34.9669	112.142	42.1299	-10.5517	67.6495	39.0082	-36.0577	1.67456	12.0127	52.7534	3.24125	63.4043	60.4014	30.2816	14.2735	59.5643	2.29114	79.5302	34.2519	49.9334	92.9201	100.648	8.87587	99.9893	-23.6819	526.902	-20.4334	-2.49437	25.9077	31.1971	60.9513	-1.43883	123.252	91.1189	2.38089	16.4218	59.3323	-4.14263	158.122	27.1279	49.7361	16.6453	49.3745	7.29277	-3.27293
18.3856	23.6326	12.7965	-1.42048	36.0563	18.1428	101.692	33.1736	21.3784	113.384	35.7948	-46.639	4.43661	33.9288	62.4822	11.2699	37.9139	49.9283	36.649	21.5799	82.5169	0.997739	69.5258	35.0044	33.9832	92.3402	100.394	41.4752	98.4512	-15.203	505.577	-48.7685	5.28621	29.4671	17.6115	44.9344	-14.4601	137.549	81.4264	0.617202	-1.94385	46.877	40.8982	155.423	29.0701	57.4726	2.56343	38.0056	3.54221	-8.22008
18.4856	8.98413	29.4462	18.9105	17.8071	26.4174	103.543	38.1866	-0.63881	96.2971	36.7566	-16.3896	6.07664	36.3581	70.5822	19.8618	49.2198	55.1869	32.5994	22.3063	55.8859	3.03387	64.5831	46.5415	34.2439	88.6482	127.02	34.3553	120.716	-31.1428	470.458	-45.8271	20.3044	21.6925	17.8008	67.3778	-10.2066	142.991	111.762	9.06909	27.5634	46.4479	35.3692	156.14	31.22	33.0385	20.4716	59.1096	-11.1239	-10.921
18.5855	5.26755	28.7279	-9.26558	35.6579	28.6803	105.689	24.7554	33.9111	122.16	48.9828	-32.355	0.0140227	25.987	82.4338	11.1424	44.0822	65.363	25.8003	29.3355	10.1956	11.8703	109.631	31.6879	40.3903	97.3724	136.761	34.0859	121.853	-19.8852	431.935	-31.5531	-1.87885	34.4667	20.8533	53.7004	-5.13567	134.505	129.048	4.65574	-0.735225	35.6077	19.9053	144.382	12.8323	45.3461	17.349	77.879	-13.6895	-3.67168
18.6854	18.2367	30.2457	0.093172	17.7677	24.5359	108.01	40.2201	19.2848	98.5723	49.6179	-45.9348	9.56797	9.53984	65.3244	-5.29859	36.295	57.6525	13.5846	27.2749	26.6895	7.56689	95.8572	45.2625	24.0528	102.496	174.959	24.1343	102.606	-5.70671	442.942	-15.7946	7.52238	30.6918	20.1306	73.8386	2.24892	113.339	123.509	19.9762	30.672	61.9252	13.3854	165.883	2.9786	40.2386	19.5587	71.9087	-17.9821	9.01051
18.7853	8.99701	18.031	7.59364	22.6231	15.4472	105.96	42.2787	-1.1921	96.9228	57.5055	-19.8071	-0.297855	9.60619	61.5337	2.16766	54.1223	64.9245	17.9949	50.4586	21.5699	-17.8992	112.264	66.1706	45.8442	88.4293	282.3	7.96932	94.6094	-27.5657	410.013	-11.1166	29.8096	26.3887	19.5679	72.943	-11.3502	134.21	131.546	6.34216	12.7926	32.7824	19.9445	141.737	-5.14267	95.1211	21.8406	98.6872	-17.4684	-8.47687
18.8853	7.44567	29.1632	-9.48099	23.4973	6.17963	80.9493	17.234	17.7874	85.3203	47.6647	-6.63149	0.428668	14.1701	62.4767	3.85161	35.2131	71.4785	13.1334	55.7556	30.6568	-11.0125	98.1144	55.9498	22.6304	96.9834	451.349	15.3329	109.647	-38.9487	399.894	-7.78404	-2.81803	-1.05544	11.9773	68.9149	-3.92933	158.843	131.61	27.6734	-1.8316	59.2631	-5.70445	138.011	8.92148	135.678	11.459	66.9316	-7.62615	7.0248
18.9852	12.7993	26.3484	-12.5288	25.666	17.7449	64.7703	30.782	19.2166	94.4672	59.8135	-22.0042	-2.60841	31.9264	48.4909	8.19276	58.0931	59.6819	5.35526	14.4418	21.6889	12.1983	100.277	70.1259	24.3455	110.742	582.046	4.47134	92.0649	-23.4269	409.003	-2.3231	3.66734	25.9855	5.27427	80.6948	-2.32317	146.809	128.472	2.01383	-22.098	28.7556	20.6433	122.709	1.21486	117.618	19.3921	50.8529	-6.06045	-2.47816
19.0851	29.8185	30.0646	-3.34686	36.5412	26.4405	47.1988	20.1774	35.9778	96.3836	54.4039	13.4192	-4.35603	15.3972	57.512	6.11556	35.1198	52.5879	11.6944	23.0569	-5.30923	6.05297	88.8507	64.3486	30.5196	136.205	716.683	20.3283	87.3747	-13.2817	363.383	24.2633	-1.75696	14.005	12.8397	43.0609	-4.75649	121.351	98.5392	31.3485	4.4095	46.6188	8.8796	126.689	-10.8738	126.099	-24.7276	58.5895	-2.9421	5.14434
19.185	-6.23836	19.3978	8.70038	6.8162	3.71995	46.31	41.2326	19.9683	58.2899	50.658	26.7427	-2.11361	26.2225	72.4491	-7.66753	37.2271	65.9198	16.3745	22.0126	28.7172	4.23428	77.6897	58.8767	18.3793	102.127	858.644	22.7543	111.558	25.6819	368.637	12.5629	-3.19067	62.0077	-1.55522	33.2061	13.191	83.0247	119.684	6.60514	6.20963	58.6751	37.6166	113.222	-5.04752	244.885	-15.7081	63.3359	-20.9996	-2.82045
19.2849	12.7229	10.6573	-2.29596	24.2346	10.7507	55.9582	15.6439	10.5768	59.9954	61.442	11.5102	-12.913	30.5121	66.8469	0.796014	38.1615	52.4071	-10.251	31.5908	32.357	-19.737	95.9649	69.0033	18.3102	95.3752	834.452	-14.5936	76.3723	14.4201	405.684	5.26869	2.76508	44.0647	2.95334	40.0661	-5.28194	126.756	122.941	-4.60443	28.6868	49.596	44.5789	103.842	-2.6643	211.655	-1.64601	56.0368	-24.5981	24.6391
19.3849	19.5114	20.4409	15.7341	39.1418	32.2921	57.3047	37.5792	22.6051	74.6911	44.7266	-29.8766	-5.35926	11.3972	70.7851	0.727767	61.5164	41.1181	13.4029	19.5832	33.3899	-33.5496	117.617	60.7816	45.4337	90.2092	688.123	17.8053	107.986	5.49694	406.945	7.92446	3.30595	26.8033	-1.42174	70.1001	-7.24819	119.54	103.774	-5.5366	0.914794	51.6306	24.8034	104.869	-3.8117	174.191	-10.0311	67.5318	-15.0815	19.2516
19.4848	-9.51414	16.3682	19.1117	27.42	30.1848	79.6268	19.3866	10.1384	74.6375	58.2548	-47.0605	-3.74557	29.7566	123.216	-3.40605	53.9323	51.8202	39.1574	1.125	61.1521	-0.695511	121.568	43.6484	25.0729	98.4534	574.724	7.85126	79.8326	-39.758	355.956	-27.3727	24.8675	46.2989	-1.21389	88.5192	3.86077	119.439	95.0328	22.3077	-8.5928	76.379	15.3414	129.074	11.3363	140.866	-10.4993	48.4682	-17.0681	21.505
19.5847	-8.08202	32.3031	15.5181	24.6573	33.7601	69.8869	20.1987	18.6456	83.6469	60.2101	-28.0545	-9.28565	18.0389	273.702	1.07363	49.0341	36.1383	10.5966	24.2613	37.6121	-18.9561	92.7174	51.3988	15.9942	102.742	569.012	31.1153	95.6801	-55.2767	374.492	-15.1796	17.9784	20.1149	1.60902	71.5525	-17.0938	119.054	100.281	24.5943	15.4068	43.3611	4.69507	122.321	6.33258	143.799	5.64513	70.9804	-12.6399	-3.08481
19.6846	5.02201	26.5379	-3.29762	21.8558	26.7518	62.8133	37.6197	33.7249	70.3442	34.5608	-43.8351	-13.3603	14.2733	375.14	-7.98196	38.7355	72.45	19.0531	18.5665	54.4545	-22.541	77.6081	34.2135	28.1421	94.6445	500.164	17.3106	76.9884	-53.2918	372.805	-24.2221	14.9686	22.1141	14.7613	39.6841	13.0144	144.034	127.204	18.0103	-12.775	39.8486	3.98521	143.531	19.6227	127.811	20.2922	41.2442	-4.4605	15.0863
19.7846	13.4507	31.0804	-10.6097	16.0428	44.4763	59.795	4.03198	19.8739	57.9988	43.0512	-20.8679	-7.7148	28.1937	427.603	-5.93818	30.2498	58.9282	19.1414	1.38777	10.0789	-11.0774	86.6916	33.0648	46.0175	115.019	464.975	10.6776	95.8878	-47.3428	340.009	-13.9442	4.03657	46.4956	-3.36007	41.3905	-20.2742	108.711	116.856	0.470971	-13.2395	55.2199	5.30718	151.793	15.5646	100.763	10.6398	30.2681	2.90387	8.11519
19.8845	4.53626	17.6737	0.72788	6.32321	32.7798	54.0038	14.806	12.8482	53.5566	18.1722	-4.89485	-5.91079	14.8339	496.847	3.83153	29.3353	64.4485	6.48518	14.9701	9.02582	-4.28315	70.7927	36.2968	27.2134	110.893	448.45	46.8784	100.336	-36.3225	326.604	-51.7558	5.48539	43.374	4.85397	74.4484	-4.67314	106.281	95.028	27.4177	-7.21665	62.4483	9.79423	160.502	5.45717	80.9851	-7.92636	106.762	-13.5003	6.93702
19.9844	17.1753	17.3123	-4.26349	0.857085	32.6025	33.6007	21.5718	18.1854	60.389	35.5914	-24.2015	4.68164	21.5879	470.544	1.4187	13.0082	65.4305	6.5135	38.2251	56.7764	10.52	86.3129	46.2991	40.4061	103.348	409.474	22.0947	76.8145	-63.1009	268.903	-35.9029	-21.4052	30.9798	-4.14747	41.9027	-6.54609	130.805	95.2045	20.7003	26.3518	31.5865	7.46343	140.415	0.810043	85.4407	-3.42001	77.726	-1.78273	7.89929
20.0843	3.23981	28.2882	4.58875	25.4988	23.5473	29.7043	45.5496	20.7416	58.0582	24.9732	-22.5993	0.56935	23.8352	402.937	5.17395	19.0934	74.6422	14.7204	142.952	43.4222	-23.3746	81.4417	37.666	39.2433	108.713	419.526	1.36559	79.6647	-53.4097	277.105	-46.7945	0.563427	46.5853	-0.770075	36.3417	0.79841	130.012	93.9865	11.8568	27.028	24.6314	8.77097	170.437	19.0672	102.054	3.18946	61.7106	2.66158	11.3521
20.1842	1.6787	25.5282	46.0965	4.11708	18.5449	42.7673	25.8373	26.7913	35.5834	28.0416	-36.647	-12.2029	4.06027	349.328	4.61827	6.14669	63.129	3.47593	149.165	33.0349	22.3613	92.1393	38.9436	34.1348	125.398	364.289	20.804	75.7589	-69.0544	272.158	-61.6705	-22.1912	20.379	-21.7541	58.7475	-3.69909	141.304	112.625	7.55846	26.9974	50.6913	27.4937	181.01	1.33399	90.0393	13.4966	76.9617	-2.63318	13.9197
20.2842	16.7685	24.6305	-5.37773	14.5215	33.2086	20.4002	26.62	-2.95718	53.3552	45.1918	-44.2272	-7.47501	13.8244	309.431	18.2186	-4.10287	69.0288	9.71028	112.519	35.6392	20.7779	86.5469	74.8843	45.7965	127.365	374.832	19.1944	85.0909	-54.5191	281.98	-39.9394	-13.1539	19.5373	-4.27594	25.6859	-8.37433	141.838	112.158	10.8308	36.2271	53.7274	44.1276	172.1	30.5468	102.121	8.3534	55.0283	-2.13518	7.1572
20.3841	2.35754	19.6494	-2.94567	17.6455	18.373	33.2408	16.2214	-5.12766	42.9991	36.331	5.85893	5.28972	23.4583	280.165	25.9465	18.4868	59.1158	5.20359	77.9171	33.9864	28.8127	83.6851	80.1449	73.0056	118.504	347.701	14.9508	81.0584	-16.113	275.555	-23.0781	-1.38517	8.17586	-19.2926	41.4093	2.45824	154.869	91.9673	7.3654	-8.78791	61.365	17.6124	169.12	19.1825	101.154	37.7254	29.4957	4.2679	10.6941
20.484	-11.2744	34.807	22.5797	19.2654	18.5107	42.2014	29.6382	8.56856	29.5647	34.1601	-10.3106	0.030755	16.1876	251.632	13.6372	17.0436	61.4575	28.5072	77.8255	44.342	40.7338	91.5832	63.9376	57.4733	136.834	316.743	26.4394	99.3438	-42.909	256.605	-16.3051	-4.32831	22.0981	-9.68022	51.6229	-14.1845	139.793	93.9377	0.749718	3.1119	42.2146	6.87169	162.895	8.12205	94.8795	21.7976	63.8131	0.562939	-1.99573
20.5839	-7.45736	22.691	-10.7944	28.2646	-1.60408	36.569	27.7676	31.8754	46.1302	41.7844	-6.87428	-5.88384	23.1891	226.794	9.48223	28.9111	52.0906	6.73771	42.002	54.7679	35.5504	91.3208	59.2883	63.2529	120.004	309.468	28.9237	102.952	-44.1247	235.101	-50.5305	-4.79016	14.0974	-10.0734	30.712	10.0915	120.227	96.8315	5.08731	-1.28497	30.4555	14.2576	161.937	4.12478	136.234	34.7721	36.344	8.38798	-0.578237
20.6839	3.42358	6.84858	-10.4294	33.6856	11.625	41.069	19.3752	-1.01381	50.503	22.1965	0.666743	-8.22952	9.98546	209.724	13.0043	19.67	44.8802	8.22844	44.6789	-2.65133	29.9733	70.6407	62.0964	44.8169	109.459	306.343	3.20251	80.1485	-38.7352	270.378	-40.5752	-0.497306	25.8212	-12.271	62.686	-9.48238	162.546	112.478	20.8529	-1.8404	41.1046	-6.61706	113.981	-0.280893	94.5856	33.8832	54.7709	-11.4054	14.9219
20.7838	-0.478558	16.9136	10.8423	41.1019	13.6089	45.584	27.5998	14.1169	60.9362	29.4638	-0.566176	5.34833	17.072	218.517	10.2645	26.2489	49.4435	18.0124	36.9758	42.9378	34.8871	88.6451	63.0371	58.3908	106.027	322.471	2.91129	70.3842	-38.5232	266.864	-43.084	-8.58675	9.78985	37.3249	34.4631	-1.96848	194.978	124.342	33.3935	10.6252	35.9138	24.1844	133.434	17.7896	87.9554	12.9292	40.0279	-4.17122	-20.8376
20.8837	-7.27712	26.2247	12.4141	33.6959	22.9522	60.1842	23.9688	5.99218	69.9107	20.9635	-10.8166	-14.0252	16.0055	195.357	7.64099	27.9235	83.9463	44.954	27.141	15.7656	38.8447	117.89	78.1129	27.3353	151.733	272.586	35.2272	101.549	-76.4987	225.915	-25.8402	-2.63238	8.36996	27.2783	47.1106	-10.954	140.235	133.984	23.8943	54.7542	62.2351	72.4987	111.07	9.30408	107.84	17.0029	61.8795	-21.6266	-6.74029
20.9836	-10.068	21.4496	20.2999	24.352	16.9657	28.1012	65.0707	-19.5252	67.165	46.0668	-24.1829	-0.806806	9.61865	154.601	-1.15519	30.3871	48.4818	45.7176	19.3292	39.9668	45.2555	70.8978	86.0854	24.8954	146.667	288.192	7.06402	102.44	-33.8689	203.939	-26.47	3.4972	40.1548	54.2185	52.9554	10.1359	185.19	129.087	36.5705	56.1448	52.3023	120.532	118.422	-7.9283	87.286	37.6492	43.8167	15.1807	-8.77139
21.0835	2.38921	32.5434	35.6568	19.6806	15.1163	30.8035	17.1389	9.84339	81.8973	50.9676	14.4148	-7.69233	-0.206535	148.453	8.56192	17.817	60.3461	37.7134	60.0463	64.2357	38.9188	107.434	74.2172	21.7858	119.768	282.47	-6.75181	99.6027	-58.3954	228.628	-33.5331	-7.92875	21.4547	24.7697	60.9812	5.39178	141.123	110.774	19.2248	92.1413	74.4232	128.965	104.742	-9.45527	91.3167	14.9527	60.4635	-5.56054	3.72271
21.1835	12.4482	34.439	20.7998	12.0317	8.47277	51.1694	38.8406	15.7478	88.9855	39.852	31.0439	-1.53314	-1.56725	129.669	0.183854	40.0495	34.0279	34.3457	66.1786	41.2227	46.1627	76.7019	68.766	33.889	139.909	273.341	-2.289	88.6844	-59.5656	208.746	-27.7057	-33.9405	24.2785	58.0145	24.4643	1.2101	142.906	154.048	11.8051	92.6779	46.2174	196.403	116.374	25.3314	115.414	5.17815	59.1638	-19.3935	8.71718
21.2834	10.8203	34.5895	18.9589	27.7176	10.5259	33.9351	28.9482	-5.8782	87.1483	49.2899	20.3474	-4.29462	-0.917758	122.319	28.7655	34.9284	45.4254	36.979	40.1453	4.2698	60.3996	74.8733	87.4242	48.0992	117.704	257.566	12.6069	96.3326	-37.6382	197.018	-15.3408	-2.50157	34.5986	57.7412	8.9068	2.61893	147.258	127.831	16.7948	59.22	45.9759	162.987	135.2	24.141	82.1415	-2.89644	24.7165	-3.72694	17.1166
21.3833	0.997937	38.3135	24.6092	13.3508	4.20593	38.2985	39.1698	15.2545	108.516	42.0763	9.18912	-10.4774	1.70489	119.591	24.2598	12.6591	52.4906	33.3062	44.2421	37.674	48.3892	63.4918	70.6934	59.7212	121.951	250.435	8.52221	81.303	-48.4461	187.113	-45.666	-15.6663	8.21062	13.9987	19.0425	-11.5335	140.75	128.185	33.762	41.2362	68.9888	104.739	150.762	12.2157	89.926	22.0561	39.5923	-6.65361	-14.8919
21.4832	8.36926	43.0327	13.6235	15.6095	16.4419	21.2611	7.61745	14.1799	86.7284	39.6703	-16.5681	3.63183	7.16248	103.674	11.6471	5.82019	36.3336	18.2515	39.4547	65.1369	40.0741	66.3416	70.3187	53.9196	132.006	238.979	14.7456	105.443	-23.16	171.329	-39.0881	-2.77502	54.5604	15.8928	19.4031	-3.29406	137.481	130.87	30.463	25.843	21.4401	87.5123	136.93	31.9971	96.1991	7.45763	56.6126	27.2666	-11.2339
21.5832	-11.9614	54.7604	8.27387	2.41113	9.9721	35.0875	35.3867	20.3051	79.4318	34.0065	-9.78721	-1.90939	14.5696	108.113	6.0456	72.7507	44.2715	12.667	62.0139	63.5168	6.45189	76.6407	74.063	46.8386	111.642	222.118	6.20931	97.8345	-31.5566	162.332	-48.1299	-2.11328	25.6003	36.5752	20.4277	-6.97149	116.989	139.348	33.2566	25.575	22.4396	90.8269	130.651	28.4958	109.437	7.92821	49.3236	4.38336	18.0731
21.6831	0.581368	53.23	1.29835	17.6888	10.503	36.8613	43.8371	-13.0797	88.9008	34.8324	1.52964	18.3258	8.77252	127.668	13.9747	114.635	69.9067	7.51019	15.1203	62.7768	14.0785	58.124	72.9134	35.513	128.902	215.452	9.09948	124.005	-26.7281	148.8	-39.7343	-33.8409	35.4892	10.9727	33.7438	17.1058	144.568	118.136	5.18451	39.5573	53.8474	50.6202	111.927	16.3052	98.355	-3.36497	62.8326	-3.5924	5.78238
21.783	1.08302	65.0918	2.85624	30.2695	15.0965	26.1987	41.8224	7.31138	116.402	10.6795	7.61719	3.76377	15.3573	125.978	21.1402	187.698	51.0723	13.1921	34.6147	29.5376	-29.1474	79.1118	55.9774	48.0586	123.517	191.426	20.9311	116.368	-35.7655	139.853	-51.1739	4.6163	10.356	6.04875	34.1282	-6.44537	104.033	105.855	33.8241	12.5977	86.6674	29.8767	128.493	22.304	72.2236	10.9768	61.7723	-10.0468	4.91784
21.8829	-6.38981	59.1119	47.257	21.1052	-7.55474	36.2058	42.9855	-3.93637	118.448	15.2769	-25.5643	18.536	2.89763	109.646	29.7486	183.966	61.7702	21.3114	27.7113	42.4307	7.99748	93.2304	59.0305	35.3854	130.17	192.049	27.9602	102.874	-26.3547	112.21	-39.7726	-2.66414	13.459	-0.697289	23.1652	-9.28795	117.888	99.1262	33.2521	-23.449	47.3722	30.254	142.657	30.218	90.2112	-9.50587	90.4774	-15.2238	10.7411
21.9828	8.01646	75.4203	13.4707	13.5154	4.54605	10.9735	38.7685	-24.3506	86.2023	20.5475	-45.3543	-6.19234	20.3471	72.612	-6.15742	166.89	66.1109	9.66735	42.1682	33.6676	-5.81776	85.2058	40.8957	56.6206	108.72	160.842	10.3374	83.4438	-51.5029	110.645	-79.609	-5.24577	12.5952	16.6073	46.6464	-14.0006	129.771	123.393	23.1795	-3.217	46.2036	12.8493	152.595	22.977	119.447	20.1008	78.7809	-5.13758	10.8167
22.0828	17.906	39.3982	-10.1187	33.2231	10.3003	12.5068	39.5203	10.552	79.8016	18.9294	-18.0693	7.30381	23.6144	53.3964	17.6739	124.312	48.1961	8.86049	16.8653	31.1274	-6.49894	80.3662	55.7142	66.7291	149.916	135.634	21.9196	98.0711	-63.3692	110.872	-51.0068	-3.33174	20.2489	8.93004	29.0092	16.9757	135.833	114.305	11.9227	5.25724	48.9628	13.8026	164.081	25.1234	140.378	2.42723	67.6785	-5.43635	-1.47077
22.1827	1.15756	13.8081	-7.19701	23.1174	-6.89759	24.1861	45.4704	-26.2004	68.4073	42.0052	-25.2803	6.65699	13.9324	98.1357	-7.1798	112.461	68.9028	12.3006	39.0938	20.3456	-15.5326	85.7561	46.429	51.4026	141.198	164.309	34.833	91.2709	-55.2756	93.966	-53.4811	-30.5229	4.57696	4.77569	17.2059	34.0145	126.38	91.3602	43.9483	17.513	63.6867	13.2258	148.581	1.26528	147.325	-1.2236	93.4502	9.50135	-12.1877
22.2826	7.84239	30.5185	-6.04597	38.3674	38.6644	35.6563	37.5031	-19.0296	55.6155	32.0996	-16.2148	2.43969	8.55699	75.2198	3.52214	111.667	59.777	0.963795	18.9581	43.4171	-3.58677	68.0487	43.6073	61.7826	125.133	133.542	20.5509	78.2372	-48.09	99.5001	-73.3418	-14.5081	8.29552	14.0259	23.0682	9.04789	144.86	112.092	52.5671	31.1495	58.1133	16.1991	134.798	18.339	118.869	3.39387	86.7295	-20.4023	27.7243
22.3825	5.04838	35.9234	3.42325	23.2084	25.6568	42.3216	54.007	9.04226	50.8603	32.8428	-24.9347	-4.53659	30.6633	89.8439	-7.45859	100.359	61.1741	2.10562	10.7628	67.2379	3.33952	89.7336	54.1067	56.9371	128.627	120.752	-3.36274	78.7641	-69.3865	93.9555	-76.7162	1.76378	7.063	-17.1313	42.8788	5.81072	142.264	133.565	43.7406	19.3816	69.0096	0.436725	170.138	22.201	160.553	5.4379	69.3976	-9.44557	32.6948
22.4824	-1.13994	34.2068	-7.94996	31.2523	23.1781	62.438	23.7116	16.9826	62.915	21.0264	58.6345	1.80608	12.8926	101.338	25.7415	72.9623	72.4861	9.27985	5.96851	-3.75212	-34.25	63.6382	87.3245	46.2013	143.175	148.95	37.6604	67.0014	-50.8892	95.1955	-64.4844	-11.2612	8.25846	2.70123	54.2431	6.91643	172.49	135.662	25.0496	1.81644	33.9643	4.04014	167.098	13.0951	131.22	-3.67607	56.2153	-4.26674	14.2544
22.5824	15.2747	23.7625	-0.23215	40.8289	30.0979	41.5714	19.1986	36.2737	92.8838	31.0541	112.807	10.0593	13.1887	83.6239	1.97595	89.013	58.9447	16.5209	25.201	77.6562	8.78876	59.7876	76.5911	40.8905	132.412	122.535	31.7537	105.259	-55.1011	121.925	-49.4103	-1.74597	0.343091	14.648	52.1676	-7.11836	145.226	117.78	21.3298	-9.02291	76.5038	54.3841	155.257	-11.1183	100.5	-1.36057	70.0062	-5.69421	27.3461
22.6823	22.8144	32.8858	-7.9446	33.0853	29.4133	46.0037	26.2452	42.2117	91.1741	44.414	123.402	1.16537	16.205	94.6285	1.2925	78.6569	55.9982	-7.62043	28.2504	34.6463	17.3791	71.3184	88.0972	50.2876	118.91	165.423	9.97425	126.057	-30.74	122.793	-38.1514	-26.3845	5.44362	-12.3025	51.9861	5.41085	137.954	131.222	8.88779	12.1241	45.1989	11.4008	158.91	13.4604	111.525	-2.80097	68.3064	19.8148	6.17901
22.7822	24.6165	31.7263	-3.84558	28.0795	54.2933	37.5958	42.9051	-12.5445	75.3867	38.0802	98.9338	-3.5971	28.0861	72.7509	0.577558	76.4586	49.0401	9.60147	30.4953	32.7326	9.01125	101.179	83.1821	46.3734	113.831	133.177	20.4888	113.996	-54.6073	98.6691	-38.1669	-11.4294	18.2905	-0.351159	24.4956	-0.0773976	133.38	126.775	22.435	11.1456	61.8637	25.8377	123.917	44.4454	88.3029	-2.7684	98.8145	-19.9227	-2.23725
22.8821	3.70105	32.7094	-15.71	19.114	4.83032	34.218	10.5281	-3.27903	64.0002	33.9209	77.5934	0.927466	-3.4361	69.7591	6.79842	65.6883	60.2405	4.62803	36.2083	41.5868	-25.9257	79.0748	83.2361	30.7631	119.94	141.571	19.4365	104.237	-70.3386	116.972	-79.8637	-18.7614	15.2561	1.92632	21.9674	5.19644	120.408	123.415	29.2529	-4.36238	53.255	14.5724	113.331	40.6435	80.0039	-5.36805	64.3089	-5.48745	37.3991
22.9821	0.986741	21.3833	-10.166	30.1775	22.6408	40.5373	20.8868	-0.94818	72.0667	59.6735	38.9667	1.4535	-1.76081	79.5002	13.6066	61.7085	76.5618	1.21006	4.64748	2.33671	10.8577	64.6988	96.5581	32.0157	144.778	174.915	5.18638	121.432	-65.7221	116.573	-35.2477	-13.0251	-11.9132	-6.48313	-9.82693	1.09136	143.381	136.977	47.4087	24.1452	25.3513	29.5463	105.219	14.9335	69.2589	0.229295	87.2378	-26.5866	13.2111
23.082	-7.06239	28.3719	-14.6677	25.8553	17.5396	46.7253	9.86177	11.7664	71.2272	44.9695	3.39563	4.21694	0.483428	56.7356	7.43746	50.6812	47.2311	7.98493	27.1119	65.3947	-22.9113	45.8969	71.7776	42.1845	131.278	165.014	10.6644	121.517	-20.1081	92.0071	-32.1528	-15.9338	42.5729	-11.3005	46.8612	-13.195	129.063	160.448	11.1849	14.5732	11.7381	16.6035	127.832	17.0777	93.9423	-0.901891	106.665	-14.5287	0.131139
23.1819	2.33182	21.4306	12.9356	18.4543	23.6138	38.3864	16.366	-5.77196	89.335	39.0406	16.3755	-4.00876	8.92669	68.7742	18.8416	46.3636	56.5568	5.54904	24.881	-7.79832	-7.66402	75.4941	73.9692	69.7337	131.947	151.519	7.24369	90.7623	-46.7747	106.462	-45.7993	7.02584	25.2144	-12.6875	38.5712	-23.882	130.624	159.985	31.8167	-6.46005	46.6823	38.2983	138.845	29.1273	72.8648	7.79246	92.0613	-19.0544	-2.00274
23.2818	-6.09066	13.7346	-0.180833	17.5931	8.98261	47.1014	19.295	-0.831277	91.8859	36.7958	21.7792	2.53628	8.42102	92.9549	25.8694	62.763	39.6337	5.1033	2.9618	23.2708	13.8837	52.5901	70.5097	42.4398	128.045	171.523	33.7878	112.24	-45.8434	85.036	-55.79	-2.32801	26.2137	6.92121	30.7076	3.13869	120.923	142.133	41.7941	-4.98815	45.9365	7.05143	152.701	24.9991	107.558	-10.5616	82.5143	-16.8234	15.6736
23.3817	14.7693	32.4012	0.798987	21.0159	25.5079	18.1932	19.9475	-4.73449	81.4623	39.9215	-9.66557	1.39097	15.6069	79.6433	23.1374	66.994	65.7962	11.7779	11.3339	55.9256	12.6854	57.6762	88.895	65.5643	94.7514	135.144	16.0209	113.1	-37.6562	110.557	-42.0977	7.27049	31.7194	-21.4079	48.2544	-0.964836	112.287	118.953	34.4542	15.3467	42.6141	14.4586	140.381	24.8593	76.2422	-15.4995	85.0098	-10.9538	24.8702
23.4817	-4.10104	16.9244	-7.00531	21.5043	17.8225	50.7233	18.7298	2.77458	113.912	39.1107	25.9386	-17.6729	15.0315	100.841	21.5449	48.3444	47.8655	-9.52463	-14.9666	51.5567	12.3207	64.6243	94.6616	48.6987	102.37	163.567	5.22996	98.6107	-37.8614	106.315	-49.8587	-0.0892996	15.6872	-0.548859	29.5365	13.1853	118.726	126.504	2.70572	0.0377578	15.0267	10.9308	128.61	15.7707	97.1287	1.03845	63.7189	-15.6684	8.6122
23.5816	-0.416777	21.9699	2.73432	29.165	17.7662	35.6757	17.8569	-12.3578	93.6018	46.308	8.5791	15.2589	15.7789	97.9987	9.83834	58.7799	67.7287	5.07673	3.0262	32.5033	-9.04907	77.0546	95.46	44.5669	106.887	137.388	-8.7076	82.7862	-47.3138	96.6641	-35.7325	-0.595589	17.7034	-6.30372	44.6944	-4.23334	128.28	126.468	-1.22124	11.2733	52.2025	27.1878	136.127	25.998	54.4869	-2.4382	90.0943	-23.9569	16.9312
23.6815	0.741569	22.204	12.7058	14.8047	13.7615	44.3827	13.3465	2.00935	98.0197	39.4419	1.77586	5.86014	5.24733	85.065	26.1451	64.594	62.7176	0.078629	27.1972	-0.0703748	-5.80257	85.8064	91.4062	36.4565	125.043	141.601	26.0825	89.5263	-34.3891	125.347	-20.475	-12.3277	18.2971	-10.4799	39.7533	-12.7241	117.341	135.766	20.8461	3.8756	74.7431	12.5542	151.996	5.83574	62.3149	-6.63314	108.196	-20.6673	23.9842
23.7814	-10.8223	15.8865	10.4455	40.0021	23.3262	17.5943	23.8685	-9.54506	117.505	40.7941	-14.3326	-2.05644	24.1436	68.3597	35.969	50.6737	70.8943	4.89738	-26.997	34.2978	23.7285	81.295	83.9893	47.6453	103.259	144.381	-1.54688	86.6887	-37.2574	115.697	-53.6238	5.69195	21.8799	-0.414676	30.3416	-5.65883	134.814	133.707	33.2328	0.0226654	41.9597	7.9955	140.627	27.2362	80.7153	-9.47119	65.5713	-6.59722	10.5977
23.8814	1.10232	9.23452	11.3839	48.4197	38.1608	11.8307	23.1735	2.6753	103.68	61.309	-1.98781	10.3712	32.5197	63.8477	18.8761	58.6572	55.3745	-12.7864	-0.0371415	25.3342	15.0723	83.1304	88.3076	53.1103	127.094	140.624	-0.148582	74.4203	-47.8812	95.931	-47.9513	-12.4719	15.4627	-10.3813	43.3804	14.5989	155.182	145.474	5.35463	28.4891	58.3235	13.0543	121.904	14.1573	106.067	9.97574	56.3979	-22.5094	21.5951
23.9813	-5.2409	32.1943	-20.5622	25.1294	16.8574	47.9263	21.3885	9.6286	86.0475	50.1909	-18.1138	0.920861	27.0206	89.5368	4.22027	43.7987	59.7241	18.3831	9.17236	42.9563	-10.1989	95.1364	55.5023	50.3379	120.41	111.964	27.5952	89.3133	-56.0243	114.045	-52.288	-7.19405	0.669397	-15.8847	43.6218	0.314247	119.316	116.493	26.6682	32.622	60.523	15.7965	133.35	26.8492	79.2235	-4.33148	114.472	-16.4497	13.7681
24.0812	-1.62424	30.6637	-7.74778	10.8326	17.5825	35.0839	28.4319	18.5351	49.418	43.8115	4.685	-0.933459	19.4191	58.7386	2.27072	50.0902	60.4506	8.61965	0.51132	66.0528	4.75154	94.8051	79.0806	41.9512	138.69	104.798	18.9915	78.2029	-21.7739	98.4735	-25.784	-19.227	10.6011	5.54151	20.6942	16.4489	119.342	132.548	24.6371	18.7771	37.9196	13.2774	134.908	21.2683	68.9164	9.62469	58.8956	-7.21621	18.8996
24.1811	-6.5886	8.37222	-1.05445	24.6393	16.4485	40.3391	31.5468	11.8654	92.7826	45.8216	38.9656	-1.45469	7.5595	70.5959	-8.85703	39.6643	35.3267	-1.85877	18.4124	41.0037	-11.1011	87.8496	71.7571	30.8788	136.803	117.289	21.5405	74.6919	-67.2524	85.3938	-56.9835	-21.2767	-10.7348	39.2617	36.7459	-0.954479	138.096	107.203	38.3116	5.69623	36.5218	11.1636	145.529	1.6362	79.1349	0.898213	81.6517	0.460837	-0.584746
24.281	5.26126	26.006	-11.0251	27.5256	22.0035	36.6125	20.8281	10.7673	96.8417	49.5458	9.55683	-0.439738	17.9971	52.8747	-3.49448	51.8587	50.6188	-12.0133	14.7865	34.6017	-4.63049	77.1611	77.6257	55.954	140.874	140.794	32.5448	69.6182	-38.1908	88.3385	-62.1283	-1.48562	24.9968	20.2575	39.1326	-14.3217	119.674	106.329	27.5926	-12.2083	26.7029	8.42906	127.038	-4.7494	59.3739	51.9885	79.5046	-21.4797	-6.1138
24.381	-8.70195	9.54635	-0.64684	6.07111	22.0291	46.3052	45.4712	-14.6689	97.1462	42.8956	19.9463	5.26726	25.9525	75.0956	21.117	27.4764	36.9256	-1.91509	13.2567	20.9818	6.87372	48.0865	59.4251	53.3489	103.619	96.7698	20.1116	74.0101	-47.2111	110.512	-40.1653	-25.078	15.3022	14.4232	53.5566	-12.3658	140.076	88.9551	4.23352	0.634632	24.4572	-12.1405	137.765	0.258667	45.1898	44.1068	91.0099	3.62752	-7.08225
24.4809	-6.12163	8.28245	9.08601	25.2254	14.9763	23.5826	25.6759	18.4196	92.395	42.9242	-0.451234	4.26137	27.8699	79.0745	40.7492	21.8365	42.5016	6.82267	26.2756	10.1936	14.5435	58.3514	62.3838	45.6326	123.601	115.081	12.2225	114.566	-35.9242	90.841	-34.9507	-19.4858	10.8569	23.1033	43.8644	-19.1903	106.298	83.5241	12.2546	17.8044	19.2325	-14.7347	118.188	9.99924	47.3282	20.4994	86.6534	-8.94076	7.69066
24.5808	-10.0588	5.06316	5.38201	40.6493	7.78959	28.9326	26.0385	16.2926	68.8466	39.1284	4.09675	6.52354	16.8596	56.6881	25.6209	33.9555	34.4038	-9.43795	20.2693	34.0312	-10.5295	68.2738	63.0645	44.7473	113.386	103.744	25.3683	114.854	-54.2488	77.072	-37.8994	-1.39111	16.8777	24.4789	18.6727	11.4721	119.566	106.815	27.6652	11.5805	35.2007	9.81262	134.189	36.4202	36.8083	25.8881	82.8271	7.23586	22.147
24.6807	0.648542	28.4846	-2.09641	33.0384	12.1705	40.0347	33.3503	-8.96784	63.53	35.1663	-17.0597	16.7006	2.3773	67.2335	7.22719	47.5392	45.2705	6.35423	1.84089	37.8489	-12.8623	83.9575	76.0964	32.2846	111.76	123.9	16.2434	98.4382	-50.8272	98.4499	-64.9487	-1.68481	10.4023	11.5831	66.7293	0.584055	133.19	116.497	26.9699	7.84122	42.4895	12.5947	93.5713	0.253981	111.679	31.2026	78.2071	-18.5921	-5.47264
24.7807	-2.38568	26.3832	-4.17787	37.445	6.82677	31.1859	30.0139	14.2699	77.3988	27.7875	-8.74068	13.4328	10.7716	58.2817	9.46523	47.9597	50.4173	-1.30223	10.7109	39.7661	-14.9066	82.5894	54.3283	55.8638	122.703	124.23	25.4841	88.9317	-34.9529	96.7405	-45.1899	0.576478	15.6703	19.7081	53.5781	-4.09175	114.517	95.1505	16.9202	18.6954	27.6329	29.0538	119.333	12.4419	106.883	24.7368	76.6411	-21.4694	23.9415
24.8806	2.66715	30.1948	-0.0210631	37.6898	18.6078	39.0791	35.4121	10.7709	96.0602	38.4004	-27.2614	6.91449	16.901	57.6228	9.67522	36.313	39.0024	1.14622	48.3685	-6.66402	-17.0169	68.0891	48.7868	52.8165	119.012	123.967	4.47002	83.7587	-42.923	98.7108	-20.0118	9.85228	37.7792	1.90841	33.8525	8.94518	150.075	95.2695	32.8222	13.9805	48.1395	28.1478	121.943	10.9049	91.8213	8.93878	53.5912	-18.7154	-2.44376
24.9805	10.4141	31.7625	5.27001	17.7269	39.3753	33.0921	25.652	-14.7896	80.8231	58.4962	-29.4988	-11.4631	-9.56193	63.9956	24.6444	17.523	47.0783	10.0693	2.64375	21.2405	-13.5974	85.9682	50.055	60.5368	115.861	123.832	1.05383	67.8067	-42.6358	67.3286	-50.0712	24.0564	9.63495	6.6759	42.6605	-5.0879	134.09	136.252	58.878	14.1048	38.0241	-10.047	159.794	17.1431	66.5503	5.39856	79.3303	-18.0819	13.0611
25.0804	6.42987	28.1504	-3.90874	22.3774	21.4343	49.8741	27.3177	3.09423	65.8902	51.3449	-7.26508	-2.11895	-9.87604	49.8427	18.9653	29.2035	35.8137	7.18139	46.7086	27.5558	-4.5127	79.0903	45.219	57.9194	113.49	120.159	-12.598	77.8117	-31.5004	72.8481	-29.4091	-5.09093	15.6808	23.864	38.1049	2.62174	126.945	106.493	32.797	-7.6872	40.506	19.8856	125.175	10.8004	51.2534	13.9399	72.1763	-4.09789	32.3203
25.1803	-16.6571	29.4765	0.846901	46.6169	14.881	42.8063	24.959	5.75318	105.975	43.3079	-6.99923	-6.40498	12.9464	65.0802	28.4425	34.9607	46.1751	7.59325	-0.0192662	38.1443	5.48793	87.6221	45.1686	53.0774	123.76	138.111	16.7846	89.0941	-19.8514	70.9879	-44.0574	3.14295	35.2915	3.59357	37.2498	-8.05489	96.8853	107.078	1.88466	7.43186	45.2444	13.7269	130.586	41.8902	60.786	10.2717	93.2338	-19.8854	5.30646
25.2803	3.06858	18.4297	-0.98996	31.4008	29.7327	58.1395	9.60123	-0.927121	68.3488	46.4796	-17.2831	2.30455	6.20524	45.2131	25.2796	30.42	34.5221	-8.15872	12.3362	24.2051	7.17736	80.3339	43.0561	47.857	105.342	135.45	6.79828	81.1523	-36.2709	70.0736	-48.8129	-6.31043	8.00811	6.91616	49.0763	-24.4399	141.525	127.932	6.82362	-22.9989	61.3909	12.7177	122.427	10.0628	54.9156	24.9459	85.9806	10.5374	10.811
25.3802	-0.373898	26.8215	-16.8719	26.6267	39.1749	54.7988	26.8833	5.16411	87.1296	43.0484	-19.3304	12.0211	8.2124	54.3571	7.10655	27.9723	61.7968	11.2563	20.7827	29.7731	-31.4734	102.694	55.3891	43.064	150.76	132.24	11.8856	108.661	-56.8691	57.0738	-62.8501	-6.95915	3.27493	3.3996	30.9732	-19.406	117.252	116.544	24.3442	-12.6309	45.5552	-3.35858	110.948	-4.62507	63.5331	7.74619	87.8418	-36.8719	18.6346
25.4801	-7.41941	20.8728	3.41606	19.5496	27.5309	27.9372	7.08296	-7.28737	78.3059	64.8119	-29.6847	6.03745	8.92599	48.0116	11.2658	28.8616	59.0937	13.17	22.2767	-8.19114	-17.7606	84.6946	37.0855	30.0916	129.209	102.381	8.24536	90.0536	-53.1062	68.5294	-50.4699	15.377	13.5729	-9.75593	20.4362	1.58515	147.09	111.969	29.2843	17.2245	38.3564	17.1044	149.746	18.5626	43.6025	6.42831	71.6376	-14.3921	-15.3356
25.58	-2.21808	17.6196	-6.0094	27.6561	43.102	7.10525	20.5086	-6.52893	63.9676	35.7858	-15.7026	9.72369	20.5978	22.5494	27.0762	26.2787	54.8797	-8.812	10.4909	50.019	-8.1096	100.676	46.9989	48.5128	112.905	112.28	23.484	90.9338	-20.983	58.4831	-40.776	-0.149958	22.4723	-2.52436	20.1519	-6.18412	106.459	136.994	23.6639	-8.19087	33.7279	-10.7596	144.877	16.5839	53.5145	10.3155	73.9366	-14.6916	5.85238
25.68	-5.65123	25.908	-9.3029	30.4979	29.5005	15.7749	10.7834	0.648654	56.4555	53.5395	-35.3589	9.69778	22.3062	49.4275	-4.4729	13.6337	65.8589	8.50583	-6.99261	39.1719	-21.9936	87.4824	39.4611	77.9697	128.544	103.897	9.75133	78.9382	-72.9049	53.7799	-46.5825	-9.93247	16.7951	-1.38306	35.5783	2.56264	128.996	132.577	36.6087	14.4142	52.0585	-10.147	123.882	31.5615	74.4173	-5.63353	98.8163	-2.94175	20.7588
25.7799	12.9577	19.9909	-0.327151	39.3065	18.4085	38.2818	12.3073	-10.3391	32.2414	55.2776	-11.766	1.96517	30.5125	64.1733	-17.8011	27.2291	58.2266	-6.9447	11.1982	50.1629	-29.4194	74.3508	42.8794	80.5829	132.162	91.7991	-3.40457	53.1687	-60.9831	52.492	-56.8797	-10.2006	-6.03932	-7.45956	30.0464	-12.1443	137.373	133.255	2.13039	-9.46209	10.2265	-2.78602	134.833	15.5335	70.8232	13.1847	105.631	-15.8652	-4.25945
25.8798	3.50481	21.6762	0.328786	30.8208	19.5548	41.9333	20.4349	10.3298	23.9789	49.8198	-18.8275	-0.634498	13.6987	59.3889	6.73476	20.2719	56.1392	-18.4025	-4.25528	51.2306	-17.9357	75.5558	46.5652	94.1407	134.594	90.4623	8.06108	60.6483	-82.3354	57.3037	-68.7058	20.8297	-7.48903	3.91472	20.8511	15.1456	117.591	136.256	14.4773	16.3317	29.0682	10.8349	167.22	18.0314	60.5931	26.4456	84.2943	-6.30065	19.6983
25.9797	3.81418	20.0065	3.49325	33.0598	41.8334	60.1907	21.9382	-2.05531	22.7209	58.5192	-25.8239	11.152	16.1109	55.6708	-23.7568	34.7296	35.2732	17.5541	-4.00196	24.9471	-3.97578	42.257	47.1181	76.5555	120.343	86.4364	-2.71159	106.825	-37.7898	35.2315	-54.3907	-5.25635	5.69284	5.35976	9.88463	-11.4379	124.595	107.398	31.5583	2.08373	61.9451	30.0754	149.576	30.2983	24.5342	34.385	60.8847	-37.8558	6.77976
26.0796	-10.6267	28.7834	20.9509	25.2959	20.5282	71.5323	23.7246	-10.2539	55.8523	36.9724	-22.2362	14.6388	3.11234	67.2791	1.4004	45.8322	53.5909	10.3401	18.6692	14.3287	17.3608	75.7129	34.081	44.9973	107.285	94.5937	6.00021	107.405	-23.7204	63.9229	-49.5411	-11.5854	16.4991	-9.40593	32.221	26.228	164.981	108.308	33.3826	15.4136	54.9301	12.3146	129.199	11.5011	47.7057	24.5772	79.4046	-32.6761	22.9893
26.1796	-4.03142	45.1213	25.0093	37.8396	23.5902	47.102	18.2236	-2.20855	80.7884	49.4389	-8.22284	2.83536	11.6445	54.3024	4.76555	54.9713	53.6133	18.3436	22.5107	12.281	16.6347	65.5404	39.6665	30.0635	109.848	99.6132	5.82726	106.529	-19.7345	49.434	-32.5244	-3.02147	14.3405	-17.0399	20.4825	-0.256329	131.397	113.592	12.9459	-15.4108	41.147	8.90743	145.199	9.33233	30.6553	51.9339	95.3801	-34.8759	-4.37337
26.2795	-2.71328	38.7543	6.97045	31.4185	27.4652	63.9241	21.3854	-10.5596	109.156	44.3539	-17.2857	-4.46264	29.5398	58.9365	17.8549	60.0134	40.4848	-11.7551	-1.52798	38.5142	11.2149	73.2557	29.6955	30.868	123.142	130.364	32.0465	95.4277	-18.9014	51.3911	-24.5285	3.87019	5.35666	-5.38492	18.405	-0.82328	127.898	93.8204	21.9348	-10.3271	58.2419	8.34256	163.47	-9.83084	64.3765	26.5677	91.8292	2.5565	10.8125
26.3794	-10.2745	29.6495	-3.23093	24.5667	30.8311	35.0754	13.9547	-8.69747	114.701	40.2922	-36.8041	1.92465	19.7078	50.1366	10.9343	67.9696	51.0966	5.18556	19.6629	32.1971	-20.3337	70.8611	50.5323	48.3326	155.354	142.252	2.99425	84.5145	-10.0728	82.2847	-18.9826	18.5533	31.0096	-0.503215	30.9529	15.481	131.054	96.5027	12.5712	-15.6264	47.408	-1.14576	146.485	8.3231	81.3163	24.1596	84.9166	-45.4812	8.37675
26.4793	19.4148	11.2389	-15.7558	39.4849	31.2605	59.2617	0.860989	13.5083	77.884	53.9242	-26.5012	13.3013	-1.62065	70.6422	-12.5779	44.8531	45.3117	2.66336	23.8236	10.398	-15.0506	94.5825	35.4966	34.8372	126.257	120.512	-4.0308	87.9125	-52.5098	100.291	-7.77451	-11.1948	32.4222	-10.4521	15.7114	4.97417	139.731	103.7	26.4179	0.863677	46.2696	14.3652	151.011	37.4503	55.1909	45.2836	75.568	-27.4217	-11.2263
26.5793	9.79254	-13.5532	8.46065	37.0181	26.5064	54.571	3.06043	21.217	81.8822	48.3713	-36.9601	17.6239	23.5355	86.6886	0.606796	39.3179	53.4846	4.29071	30.4126	2.34407	-35.2546	69.6861	36.917	24.3513	111.601	115.138	-9.06256	60.0871	-33.0864	89.9926	3.44014	-22.9758	23.3473	26.1743	20.8732	15.3861	160.57	76.8615	4.38604	8.46968	24.026	24.0705	155.208	26.8973	32.2252	57.0334	61.1384	28.4188	-5.9055
26.6792	16.1373	15.236	0.994472	27.4946	46.4477	82.5083	25.9336	12.347	79.6144	23.0088	-27.3874	22.1079	44.6647	112.254	-5.9109	42.9891	45.6946	-1.85088	-6.78842	82.3761	-29.6915	82.5407	46.609	25.4965	99.1923	119.865	-3.2602	52.9292	-16.7066	100.213	36.3618	-29.0637	9.99901	16.133	23.4166	10.302	148.052	72.6894	53.7853	0.638293	30.3461	10.6832	122.283	-5.70645	14.5269	45.989	58.6882	21.0566	-18.1503
26.7791	20.4634	23.1715	35.3467	34.3231	41.5211	58.6223	14.3702	6.67323	101.142	40.6121	-48.2321	15.3676	36.8552	112.371	23.0811	36.8817	44.4387	2.33041	-1.57005	37.1951	-9.86013	83.9397	51.7385	17.6817	116.715	81.9592	-3.89905	72.9947	-19.4682	91.9247	39.3624	-25.3214	18.483	30.4537	59.4629	26.5434	118.388	83.4827	37.9571	18.6454	30.7484	-0.153362	164.341	-21.7149	26.9582	74.1266	70.7717	-1.78754	1.35314
26.879	7.19558	34.0352	0.829005	25.1513	21.8456	45.8901	-3.78525	-17.9348	107.258	40.6587	-41.3075	10.0707	38.5032	87.5947	59.4363	56.2817	72.1562	9.86392	-12.8461	32.454	-8.40654	57.5821	44.1222	34.9955	96.5137	89.5406	24.0196	64.8553	-4.95529	105.653	30.479	-36.1152	28.3779	49.3882	44.3571	5.13623	114.106	92.6745	41.0981	-16.896	28.8234	21.9198	160.354	1.63651	10.5931	72.0571	71.1242	19.4607	13.8732
26.9789	-1.88275	23.4227	-12.0165	7.44921	44.2179	46.0011	18.4027	19.3747	102.548	41.089	-21.8779	6.88098	47.6771	89.1871	105.8	32.0254	49.5791	11.762	-10.9296	54.6449	15.0977	55.5232	46.3062	35.6677	98.198	119.355	23.1052	84.1098	-2.30578	73.3318	69.3688	-8.64621	20.1253	24.342	39.0791	5.52207	114.429	93.5735	7.33282	0.239149	36.0314	8.46089	177.551	-3.52845	36.1777	51.6106	83.6128	-3.8131	-5.4756
27.0789	12.4017	15.0371	-12.5731	5.30364	36.1997	44.8709	18.1095	-15.9141	79.0571	30.9058	-43.446	14.8239	53.7002	75.5277	161.312	42.9842	67.4012	10.0831	-25.2372	44.1186	11.271	86.7327	41.4419	19.411	101.454	85.9566	-11.0898	38.5588	-34.5705	49.3978	0.908044	-23.4386	6.93374	32.7485	54.5972	28.0656	132.221	122.999	30.6854	-23.949	54.6631	-18.5236	156.901	-1.25527	47.2791	43.2217	55.7768	-21.2261	4.3218
27.1788	4.99083	39.7664	-17.6136	16.4947	28.9379	39.7439	33.2387	-18.6634	71.4628	31.3456	2.83593	24.3131	31.5846	97.3185	183.032	60.013	52.1384	25.511	20.8643	31.8037	-16.9731	45.7771	43.5787	31.3319	100.687	78.8573	-7.10936	52.5002	-32.7782	45.0898	1.01725	-47.9335	6.39919	9.6933	40.1195	-1.01665	109.938	107.6	16.3392	-5.05255	77.9512	-5.84095	172.933	-13.9608	44.6159	30.9917	93.61	-21.3508	-24.9285
27.2787	1.22686	34.575	-2.74174	27.6426	35.1555	36.0028	16.8873	-5.55413	100.08	31.919	-31.6809	13.8333	13.4273	84.874	163.058	49.5095	45.0215	18.6556	26.3265	69.1505	-31.0221	67.0926	39.9189	28.454	81.9089	84.0323	19.4416	66.9877	-24.5569	54.6876	-12.5089	-20.3071	29.951	21.4188	14.5198	18.9476	117.04	87.2123	4.74152	1.85561	68.4163	39.1142	169.378	11.9714	43.3244	18.649	94.1073	-14.0488	17.152
27.3786	-1.75707	23.7335	-1.80851	29.4846	22.8239	28.2486	12.8018	1.57126	82.3156	30.5106	-32.1133	7.739	18.6459	76.1721	107.246	52.2753	54.0353	3.4622	6.54528	33.9801	3.11653	73.9933	25.1391	43.4537	88.1962	63.5697	18.7505	53.1742	-57.1442	60.9452	-24.6809	-40.3181	2.9276	52.6084	46.8028	2.9252	125.958	94.8982	9.08874	6.22069	66.8458	48.4067	146.888	1.55662	51.6153	22.8301	93.9891	-2.97408	25.8324
27.4785	17.2543	29.1041	-2.19498	25.8158	16.7951	41.7547	31.4274	-17.3554	93.3684	28.7785	-17.6853	0.555859	61.139	85.4859	90.3567	36.0583	59.9679	-1.16689	8.06109	65.846	-17.9127	75.987	31.8148	43.7772	96.6733	78.0423	28.2259	62.1473	-56.5058	63.5919	-32.3198	-35.2297	-2.62263	49.2563	37.4996	-8.67998	127.206	83.8739	-9.26702	-19.4745	67.4285	83.9452	161.993	9.66544	143.469	13.2742	126.469	6.1725	26.312
27.5785	-6.55813	39.185	-4.39515	22.0551	22.9541	39.0067	33.71	-4.49766	108.636	45.9658	-22.1797	-2.59638	95.9515	89.0509	79.2295	51.4718	39.6116	-2.85075	6.48274	89.6021	-8.25226	65.3518	46.536	29.5229	107.906	67.7215	35.1289	44.8086	-44.3676	43.4993	-35.8342	-9.41688	12.4094	30.7551	60.7359	-5.74211	124.359	97.4627	-5.30161	-0.673711	52.8808	84.7065	159.648	-9.51185	174.866	33.3097	82.9668	14.5826	23.2111
27.6784	-11.0967	33.3254	-9.31118	23.5756	19.2155	37.8028	20.8571	-11.1992	102.132	21.7262	-19.7748	-6.31245	126.695	93.4651	50.4813	40.937	73.4719	-17.6777	-1.71253	53.8386	-9.53622	68.6654	51.5264	26.703	128.357	65.2272	12.5506	59.4673	-41.7512	49.9963	-15.865	-10.1785	4.03093	32.4408	42.9782	7.42879	135.812	92.4988	-1.79727	-7.0396	34.1339	69.5049	162.378	-6.22952	157.101	20.1939	55.2142	-9.73471	5.7613
27.7783	6.53834	32.8969	-1.81176	19.6493	24.3838	12.8264	3.43472	-20.0637	86.5701	21.3212	-47.9449	-18.0208	135.854	72.5397	19.3506	30.9887	59.9012	-16.9809	5.74501	52.6918	-24.1946	77.5666	39.3751	71.116	104.006	64.0864	-5.61855	17.9737	-44.6969	48.125	-40.8839	-0.273708	1.89059	16.9361	38.2546	24.3469	103.432	115.046	2.61853	-9.46808	37.9245	7.82773	131.431	14.1791	185.41	29.4029	55.2476	-15.3946	6.44149
27.8782	-9.89413	23.0687	-0.411826	43.1756	4.16165	10.559	18.4227	17.6525	57.4972	14.1054	-32.5324	-0.032099	109.551	85.8157	35.6827	14.9335	58.9483	-11.1227	8.34367	80.1037	-12.9729	92.7889	46.6256	55.9444	146.283	47.9751	9.0611	39.9701	-50.9384	26.4639	-39.5876	-7.74652	8.47115	45.778	33.3525	11.3173	132.968	134.169	14.1193	2.28572	30.6231	18.8715	186.326	7.69584	204.834	30.0989	45.0682	2.90032	-14.2553
27.9782	0.632908	21.1605	6.06518	32.5572	16.7529	12.7114	7.82987	8.96463	56.0945	18.1811	-35.6884	-0.392787	90.7927	71.0285	24.4938	41.5612	52.5561	-19.9383	-18.7009	41.5922	-11.7801	80.8116	37.7617	49.8201	111.225	48.7695	38.4143	79.5774	-63.6339	47.9844	-70.1199	-20.9077	-4.13682	53.296	37.2668	-9.63504	168.888	125.155	41.9577	1.96253	23.8355	10.1318	162.885	13.2406	205.136	36.5854	59.5111	-7.87956	14.6626
28.0781	-11.3614	25.1795	-3.79426	22.2006	22.5963	36.8028	21.5796	10.8188	48.4201	40.5602	-28.991	-11.7425	64.0993	70.8157	37.4639	48.6916	58.335	-5.81577	6.13884	28.0169	-31.1342	86.7445	48.4738	54.6286	124.369	65.3015	2.41366	51.2874	-58.6634	63.5897	-57.9562	-28.5986	17.0965	31.288	45.9812	7.57433	137.463	103.484	40.0122	-8.49258	39.5413	12.05	145.625	23.4683	195.167	22.7652	63.2406	-14.7667	-9.465
28.178	6.79076	34.7221	-6.19447	35.9058	8.44621	23.06	12.952	14.7899	42.3096	47.5266	-27.7508	-12.4474	73.356	91.3128	31.4485	35.1136	68.501	-3.41253	-9.32336	40.2135	-3.7703	84.4584	46.5985	28.7493	115.313	53.001	24.8083	91.2629	-69.207	58.681	-36.2517	-34.7523	8.27161	36.9646	33.986	-13.1131	141.202	116.665	42.9367	0.729704	49.4901	7.70436	143.159	-4.40467	161.402	31.1873	70.1299	-17.1978	-25.87
28.2779	12.8057	20.0806	-10.0395	35.9073	9.80555	37.1849	23.1802	9.72881	13.2939	17.0567	-11.8781	10.7914	73.091	90.8039	33.81	33.9936	78.4557	-11.5877	7.38368	39.0833	-36.2499	76.8621	56.4565	57.0844	118.412	27.9211	12.8719	74.1767	-76.784	58.6755	-55.4739	-24.5962	-0.787298	46.9375	16.4775	-14.7773	158.876	87.056	54.3553	-6.52955	26.9242	19.2341	141.794	7.10791	110.042	44.6214	95.0963	-13.9216	7.84997
28.3778	1.7818	36.3399	25.1465	29.1235	14.3794	36.431	16.7388	2.98075	38.1148	36.3496	-38.48	13.6229	69.2478	90.9625	13.1968	15.5564	78.4861	5.84757	-3.29452	5.55161	-3.41501	65.0848	62.572	37.6318	131.913	55.6816	24.6445	65.7194	-59.2822	49.0119	-44.0824	-11.4547	-5.64043	37.3736	30.298	13.3733	124.148	92.3702	59.8562	-3.27433	39.212	28.2103	138.828	-3.67962	115.88	49.7444	70.4532	-18.8858	-1.79434
28.4778	30.1721	61.0673	32.1522	40.1773	17.6436	27.8556	26.125	-21.8417	79.984	44.3664	0.014822	1.66006	76.0105	89.6338	35.8712	43.6414	57.0778	-14.0905	39.0467	27.4727	-16.2748	88.2516	47.2108	27.1186	125.908	57.8826	7.32522	120.949	-32.4514	56.2339	-35.8061	0.427233	19.0114	37.6694	51.8718	-3.71157	171.173	87.9142	53.8381	12.6703	0.90681	37.2807	126.18	8.49492	124.977	64.9435	99.4112	9.12989	7.98239
28.5777	4.67035	25.941	-0.224329	19.9255	33.6221	41.4319	17.4803	5.75226	86.3899	38.9086	-19.5296	-6.94826	75.7362	64.9239	41.8498	48.6146	57.4557	-0.713233	3.05778	18.9633	-5.91883	73.1061	69.6202	17.8257	109.607	50.6326	14.4616	66.8449	-52.8117	61.768	-9.50612	-6.85077	-4.70701	41.8404	26.3112	12.9869	144.264	108.987	52.295	5.34177	25.8914	1.48148	129.59	14.4146	93.8717	56.3651	100.088	-6.24221	8.77424
28.6776	10.4387	21.9068	-10.1637	20.6188	21.673	34.6913	8.29005	5.95871	112.896	36.7298	25.3739	-14.3612	90.8454	62.5611	29.4534	44.1372	51.9122	-9.77526	-11.3637	14.8165	-18.0851	66.0611	63.0604	31.307	134.185	43.445	28.6557	76.3191	-58.9898	70.5114	-14.5675	13.7958	-15.5939	28.5137	31.3892	-19.4133	139.247	116.939	49.6229	18.382	36.0323	-1.88497	109.44	12.3417	91.7964	58.1533	81.8734	-16.7524	5.81344
28.7775	10.1756	15.5004	-6.01059	18.6687	19.0269	24.8501	43.9267	5.40023	89.4893	25.3632	1.93084	2.01741	73.06	55.4202	39.1972	63.2764	55.2452	-0.679271	9.55677	42.8133	-31.3687	76.8459	65.2923	30.2461	140.986	50.463	-11.5595	50.9429	-62.7957	56.3869	-33.2518	18.1936	4.14998	24.6711	68.7533	-5.3514	127.827	106.825	49.5056	5.7856	20.7402	7.52065	112.312	0.207271	103.575	52.9385	86.9455	-25.1493	19.2135
28.8775	-1.46004	22.7045	-5.94128	-0.406612	26.6687	41.2825	18.9432	-2.06122	89.6378	44.4613	-39.0794	-8.74176	71.7989	51.7413	36.57	43.8557	27.1766	7.8119	10.9372	13.4611	-1.55774	81.2644	42.4122	44.2351	109.624	32.791	-11.487	96.8815	-70.2327	85.4935	-35.2464	-9.15339	15.7943	17.7785	39.3345	6.03176	133.549	92.146	35.631	-5.94753	43.825	36.6643	125.113	19.4862	74.9774	43.2482	82.3243	-5.12342	18.662
28.9774	16.7883	20.953	-20.3446	12.0956	25.5713	34.154	21.9826	-6.68147	102.847	22.0025	-15.9901	-11.4952	61.0418	77.3715	19.2278	41.8832	42.3107	3.63488	8.31098	34.8258	-9.01236	72.0068	50.8076	23.8177	115.244	31.3698	-14.3211	84.1431	-68.1638	93.1402	-57.3943	-27.7286	-3.41306	-12.7875	27.6587	10.4735	140.035	104.504	49.5722	-9.79594	59.5579	0.431749	135.458	16.3667	119.194	60.0241	71.0879	-18.8728	-1.75323
29.0773	13.1317	8.91442	-16.6251	25.6251	39.5475	31.0796	13.5211	-12.4831	102.655	10.8109	-12.421	-13.1748	49.1916	69.5269	9.78651	45.2283	68.585	24.2915	-1.82602	-3.31638	1.67959	85.445	88.5138	54.773	143.414	42.4375	8.68921	105.399	-65.7114	69.3379	-63.8426	-39.0148	-6.0222	16.8707	39.4076	-9.55856	151.112	110.028	43.3561	-9.24697	32.3446	2.38634	142.846	3.81749	109.153	44.6596	105.945	0.77447	-3.31066
29.1772	0.252853	17.4105	-17.6897	24.0403	14.6937	32.0923	33.2905	-8.04155	90.6938	29.7404	-46.0598	-10.7086	50.5701	54.444	15.8699	49.279	56.2473	18.9075	36.3632	29.072	-7.5756	77.993	74.7458	34.7402	138.192	37.2704	4.4258	85.2501	-66.5244	83.5065	-63.3593	-3.1281	-5.09593	37.05	18.5389	27.1457	146.904	98.1628	76.6527	9.33674	30.4932	-10.1141	147.276	7.39156	99.2918	44.9766	80.854	-13.9022	6.17923
29.2771	14.4602	27.2889	-16.1216	30.3977	26.0246	29.0601	6.47341	16.9627	115.61	14.5458	-49.4891	-6.63534	36.4966	69.7705	19.6441	26.2818	46.0742	19.4152	28.2216	14.3673	15.7748	67.402	83.6856	45.7873	159.915	27.8187	8.94558	94.5323	-60.4419	65.5805	-44.1493	8.19335	-18.2725	40.0533	20.5571	3.86506	122.005	90.1082	49.0955	28.8504	25.6879	9.17582	137.748	11.656	87.8648	43.9126	87.4634	-22.5089	21.8041
29.3771	11.8631	8.69234	3.42914	21.4413	33.623	23.7722	50.3697	-3.7227	119.674	22.7202	4.38861	-21.1741	47.1965	66.2759	37.7367	36.4269	24.1731	24.0198	12.7223	-1.62399	30.174	71.1134	58.465	31.4621	130.332	100.766	27.2243	120.732	-50.785	66.9535	-51.0214	-2.99531	-2.05057	25.7341	-5.93372	12.3049	157.582	114.492	37.0813	-12.0089	38.6853	-8.39693	137.655	11.4721	57.6317	41.5823	119.765	-3.05153	27.0948
29.477	9.84987	22.3747	-4.61297	24.4019	37.34	31.5064	22.7815	-3.02121	98.6824	29.8996	-2.5679	-17.5745	33.2495	83.2376	8.96876	20.9925	52.8678	37.44	26.8767	11.7671	20.4012	57.9305	51.8783	52.3236	148.422	91.8173	32.1833	111.176	-70.1071	67.1661	-61.9498	22.5976	-13.8743	30.3905	21.4573	17.3501	136.692	123.708	66.2885	30.6667	49.4303	6.92588	153.595	4.30427	36.8217	30.1456	126.044	1.52636	4.87774
29.5769	23.2582	31.9971	-19.4732	28.0431	52.2585	6.35972	6.60068	-3.21185	98.9197	35.2445	-25.3344	-4.41695	24.8079	59.6406	23.9765	20.2528	36.8464	-3.21926	-9.22775	46.8878	24.3485	75.3949	55.0886	34.4707	133.333	88.3071	-2.603	120.403	-61.3175	74.1315	-60.2858	-0.710823	-1.64768	21.7628	19.8575	13.6251	145.846	104.615	73.0788	15.9541	25.8668	11.6911	122.46	-4.1182	38.6851	34.0036	114.686	-17.7501	52.8974
29.6768	-3.27073	12.4451	4.89069	12.9804	20.4106	17.6936	11.0389	8.19024	106.373	26.9088	-27.0596	-2.55501	37.9025	56.3018	35.2861	21.0413	30.8772	-1.24583	26.2934	40.5416	-7.8954	52.6602	59.3195	43.0316	128.518	65.1286	4.42126	113.264	-68.1245	56.5455	-43.5056	-7.3456	3.39477	23.6095	8.71149	17.6037	151.647	120.25	38.5581	4.90363	2.3791	40.3181	116.055	9.54572	18.3009	18.0213	100.39	-7.94748	45.4674
29.7768	2.95119	25.6078	-2.84774	16.9427	31.0099	39.3878	31.0592	1.04535	116.374	45.6822	-37.5463	-0.343252	27.1631	60.3593	35.3864	35.1776	41.742	-9.9952	17.6826	16.6799	6.52771	93.9645	50.4498	57.2278	146.435	75.7024	10.0375	95.0036	-60.7304	49.8823	-53.1546	-24.8767	7.33209	8.42376	4.90596	-14.4894	145.231	129.482	33.516	2.68072	33.3075	20.0799	149.243	62.6231	28.1223	22.8346	83.9901	-6.11435	11.4929
29.8767	-0.07858	10.1001	2.99173	17.4054	23.0769	30.9048	39.226	-25.5941	102.522	49.2581	-13.8733	-4.07604	28.1459	55.2805	30.8271	29.4088	52.7687	-10.15	28.1709	50.9177	-3.69603	76.9797	48.4288	61.9142	141.727	80.6144	23.1808	77.3402	-60.1381	75.4285	-48.9523	2.33606	-3.76422	4.15146	30.0766	-7.59036	117.436	125.896	44.0594	-27.8713	52.5787	22.4158	127.538	4.07324	67.2629	26.8853	101.065	2.83686	4.3338
29.9766	-13.9388	22.8898	29.1289	4.98473	14.9156	27.1992	39.7201	1.2001	83.6099	44.035	-24.7032	-6.15167	26.5836	49.5594	11.1367	5.12311	61.7647	-2.47637	3.37986	34.5393	1.77486	75.8663	47.2502	56.1091	121.903	94.0639	42.7591	108.134	-53.5221	56.1551	-51.9862	1.61317	-4.28364	28.9316	19.1616	23.5781	121.954	105.342	41.9602	-4.56917	26.7744	21.0387	150.165	-6.24682	89.2214	20.1304	114.059	-9.57318	19.3739
30.0765	0.739479	24.958	0.041119	22.2637	14.8529	22.2306	18.785	14.7734	105.328	48.4258	-38.181	-7.00937	43.4391	62.3022	10.3209	9.88315	43.2021	5.68572	14.0208	57.1764	-5.09686	109.207	29.6478	72.0428	120.032	84.6072	3.83499	81.1827	-22.3326	63.0359	-15.5804	-18.7136	11.248	42.9599	18.612	16.9294	130.082	112.487	20.131	-3.40488	38.9286	20.0047	112.142	-3.22753	73.7052	13.4891	71.4673	17.7711	22.7
30.1764	3.61983	24.8781	-14.9388	34.4376	15.1666	32.5757	10.0052	-11.4665	83.1192	49.0608	-34.1853	-1.12109	20.9622	43.8125	9.73201	17.1488	38.2017	17.1641	14.6935	55.2758	3.64555	66.351	47.3583	56.3194	161.953	74.8008	8.8815	74.3127	-33.9469	32.5509	-31.3079	-24.0138	15.2259	32.7325	17.9641	11.5166	117.33	136.252	53.4565	-5.89256	80.898	5.2982	133.683	10.8778	67.3851	3.00169	55.6587	-16.2647	35.6768
30.2764	0.860577	10.7561	-10.4589	39.4379	24.2249	24.8973	12.3119	-13.9778	78.5204	47.0594	-29.1344	-6.91471	37.1071	69.5908	5.34787	7.18096	50.4247	-6.03557	8.45324	62.0574	5.74428	79.1449	48.7319	69.9789	143.632	72.6432	4.52851	87.3502	-52.7822	54.4903	-37.5441	-21.5785	-6.35114	59.767	19.0942	17.9036	164.13	147.195	52.6886	18.5146	55.0231	18.7284	126.523	-9.6573	46.2434	21.8749	98.2351	0.736462	21.4329
30.3763	-5.38155	9.44659	6.3711	30.0926	22.8115	48.1394	19.0694	8.8119	102.02	31.9598	-23.042	-11.1663	32.1084	77.2427	6.26822	9.09524	50.0582	-1.34438	42.056	48.2561	-5.30938	81.6278	39.9159	66.7751	139.879	59.3835	13.4701	88.8727	-41.4953	47.2342	-44.0701	-3.98218	41.6837	74.0389	33.7794	31.6096	150.743	124.82	35.4033	9.098	52.4912	17.6459	125.098	26.9844	78.7435	5.60712	80.2566	1.18638	41.8824
30.4762	-13.9443	15.6638	15.2289	19.1895	20.664	32.8765	6.74382	18.8974	71.3122	31.0744	-21.1575	-5.70676	29.4906	72.2781	36.6821	11.4036	37.3978	11.3815	27.9415	48.8609	24.4398	70.0091	44.2596	55.228	149.412	63.6482	4.33789	90.7611	-41.7961	60.7858	-32.8574	-25.5487	-14.1989	22.0923	26.2358	14.8996	159.661	114.576	27.8583	3.92124	43.6524	-1.22497	143.078	14.5409	99.5089	11.102	73.3407	23.3848	-1.15317
30.5761	-15.779	11.503	2.90755	29.0328	-4.62974	26.7061	5.56288	10.6291	96.7279	50.1116	-18.6078	20.6802	31.8875	68.404	18.5962	10.444	52.6183	3.83766	-5.77638	29.4205	-3.32846	74.5721	44.7235	47.5431	140.793	66.7984	9.33412	105.491	-42.9489	27.5048	-44.2499	-8.45035	8.79403	8.42623	29.3199	5.74172	111.868	118.414	15.0864	-12.9501	15.7964	-0.299097	134.044	29.8168	80.455	17.2397	95.8503	-19.7395	-10.9682
30.6761	8.97707	23.8029	-1.88917	23.6729	34.0376	30.3928	27.0458	-6.97102	85.3095	32.6221	-25.6095	-1.40097	40.6746	53.0524	28.0264	18.505	50.0824	6.29705	-5.83462	14.4786	-3.55987	68.5004	42.0513	39.6902	124.902	57.2804	14.219	102.585	-62.603	41.985	-44.4953	-7.82951	-0.698061	29.9902	58.1105	-6.27524	137.142	111.739	44.3263	9.28126	30.9464	7.8016	130.445	9.93605	65.7668	16.035	93.2181	-14.7736	12.8
30.776	-0.99198	24.325	8.18185	40.816	15.5289	30.5343	37.9462	-12.9683	73.6755	44.0712	-23.5737	1.66029	31.1217	55.6693	-10.7276	16.0668	73.3937	17.987	-21.0801	38.2828	5.23144	80.2819	50.0524	63.3364	164.973	49.8105	10.7246	106.689	-48.2073	41.287	-64.1803	-15.0051	7.37079	52.8374	48.2727	22.8978	148.638	119.619	42.0146	57.4961	22.5471	-2.96774	145.122	10.9313	79.5995	17.856	70.7522	-33.3251	-2.92382
30.8759	0.467227	14.313	-11.8228	23.914	16.9425	27.8461	32.9987	14.9265	81.4216	35.5339	4.07348	-0.500465	26.405	61.2437	-8.51966	37.5164	35.4987	-8.51304	12.38	42.2033	-2.75544	51.0149	49.6828	57.2394	142.919	55.7537	1.57273	79.2334	-52.8683	13.8286	-46.5836	3.86158	-8.85027	36.6347	40.3891	14.1191	167.906	118.43	37.0039	67.2886	41.6892	-9.87262	145.105	-6.2478	63.4963	5.64027	58.5277	19.381	-16.0537
30.9758	-8.91505	23.3312	2.4695	22.1278	28.9582	8.89973	29.6744	-8.62135	93.3162	48.5654	-17.3551	-5.92167	10.92	52.5676	10.2176	41.1994	45.0248	-10.9685	-6.36374	38.5792	11.7188	73.0558	38.8797	43.8893	113.975	45.4657	35.4408	84.3135	-41.7337	25.5689	-64.2882	26.6752	11.8378	32.7469	37.9821	9.4398	153.924	111.03	38.6613	34.5208	40.4946	-5.10213	128.922	3.06125	74.3907	19.0153	92.0376	-27.7027	17.7111
31.0757	7.96023	16.5772	-7.66221	37.7312	22.2584	24.7273	44.239	-25.821	84.7525	43.739	-4.45281	-0.554461	30.0647	50.4706	2.73815	59.7745	54.3593	1.82502	19.0764	17.9185	-6.26845	49.173	35.4982	54.1618	134.136	58.5237	34.9817	64.3239	-34.0183	33.8929	-77.2341	26.549	35.1343	36.5947	59.8779	9.01431	128.108	128.041	51.1563	22.7223	14.0069	-3.82588	143.675	5.87322	91.5951	14.9628	66.1563	-23.7495	35.439
31.1757	0.600507	14.9111	4.55572	22.8863	24.9034	18.6744	41.9506	-9.65632	83.2047	31.5057	-11.4715	-9.45087	19.2258	61.8884	27.8656	42.172	39.4873	0.584691	32.0972	66.2106	9.99197	52.3894	49.8123	53.7198	141.58	49.6759	-12.3105	67.5755	-50.2878	16.1809	-55.214	1.859	16.1716	43.5185	38.9427	11.0869	151	119.865	19.9085	17.0701	71.8613	3.04305	157.667	-3.28429	88.3176	4.79249	50.4686	-7.62603	19.4297
31.2756	5.00016	24.1693	-3.86266	25.0945	46.6335	25.989	26.2685	-19.6411	62.7361	41.9947	-23.2829	-8.44626	25.9052	37.6603	4.28631	61.4443	43.737	-14.6924	25.871	14.8743	14.6285	63.2145	36.9906	53.3887	140.558	39.3895	-3.76394	49.0366	-72.873	33.1852	-76.2613	-0.345146	13.3363	28.5033	34.8199	37.4887	158.127	119.624	38.087	14.3064	72.9101	-12.5638	132.076	36.0706	75.8085	13.1457	78.3855	-40.7112	20.6768
31.3755	5.60148	33.5887	-12.9362	16.4375	27.1347	41.1838	21.6296	-19.8325	60.2609	64.3199	-22.3933	2.43953	11.083	78.7944	16.0836	32.1422	64.01	5.35499	38.0779	22.6382	-7.34266	57.1572	52.905	44.7011	140.828	29.3089	6.83932	53.4771	-77.8414	23.1945	-72.4823	-16.7919	-11.3662	39.9699	35.8144	12.2097	124.667	135.462	24.4151	21.169	61.6965	1.15727	147.569	13.7569	70.8374	6.34655	96.0002	-7.21566	16.4744
31.4754	16.1577	21.4816	13.9012	21.0131	28.2012	5.59421	29.8903	18.4401	65.3414	54.81	-6.45075	-4.46318	14.1394	47.8434	46.3675	32.5598	66.2759	1.9133	12.151	38.7115	-17.5526	72.7494	31.4327	62.2403	137.182	48.965	3.44366	55.592	-47.9925	45.5464	-54.0157	7.03775	20.6341	14.8579	16.7623	17.0781	155.191	130.851	20.3527	14.5336	28.0483	17.264	165.005	20.9991	76.1798	13.2243	107.589	3.95318	7.37916
31.5754	6.2609	40.2601	0.38602	42.7056	21.4785	26.7202	41.133	8.16089	101.239	43.7479	-45.1165	1.58827	20.3468	58.5314	-6.66103	31.8758	55.1984	14.0193	-32.418	29.746	29.7407	75.6741	45.1384	49.1028	135.319	58.5857	21.7793	74.9852	-22.1754	47.8734	-59.0382	-4.83259	38.6601	10.669	32.8824	14.2933	145.922	112.897	36.8239	1.04668	26.6786	13.6782	153.477	29.2917	79.3455	-8.55109	92.7682	-23.2884	34.1671
31.6753	5.59893	48.7704	-1.7328	30.5832	24.7169	13.1149	23.9444	-3.87508	105.336	37.2403	-54.9961	-6.68071	33.5898	48.5486	11.9061	40.2458	67.7509	12.0608	-2.24006	39.1588	-4.21334	84.6879	48.1331	45.9092	144.111	64.8828	18.2224	68.9193	-41.4051	27.5793	-70.8165	-1.6027	5.87411	21.7283	28.4849	-4.58032	139.748	126.555	41.8214	-0.749016	34.2079	7.19834	136.34	14.2841	103.044	-4.26258	82.0853	-19.9818	34.8102
31.7752	-11.3612	32.365	-20.0286	21.8916	26.4764	16.5401	20.3353	5.71371	86.5024	70.309	-8.53073	2.40786	30.6849	43.7763	12.9085	27.9029	52.8436	7.11997	26.6082	22.0788	-14.0262	103.991	35.9408	61.5414	135.995	46.0061	14.1879	69.6778	-20.3092	15.106	-58.442	-0.29926	40.1298	25.599	26.7242	-9.54576	128.527	128.292	28.5009	1.78811	57.3774	-2.94904	136.043	38.4145	84.9901	9.69448	64.369	-16.9973	26.1897
31.8751	-0.9745	44.3081	-10.1807	26.0559	26.3013	19.8253	33.9372	-2.90483	82.0045	53.0729	6.78402	5.7985	21.7533	35.7161	0.530199	19.2187	59.4885	-6.81202	-3.49484	1.84919	-4.6041	94.3749	45.4501	60.2986	170.133	53.6106	2.18782	51.2105	-45.8994	39.2503	-72.8186	-6.7857	14.7116	4.12865	29.7072	16.4792	114	143.579	49.5459	9.7486	71.6547	5.13419	139.583	16.5159	74.8284	0.585301	59.8364	-39.9982	23.5057
31.975	14.8902	27.8749	-12.5476	22.3281	59.546	19.282	25.902	-8.80316	47.4163	61.0656	-17.0852	-2.09651	23.4318	40.4238	1.88657	18.6502	54.1453	4.20409	-2.96981	-12.0003	-3.04701	92.5138	32.6978	67.9524	144.173	54.7284	-14.1694	56.7173	-57.6926	38.5038	-56.3389	-16.498	5.37055	17.4981	25.3809	-6.92098	140.123	155.715	37.4547	14.7906	28.6939	-10.8094	158.305	17.3015	96.9457	0.244457	95.0511	-14.6361	19.3699
32.075	4.09274	35.0552	9.02612	14.7263	38.202	22.745	39.8397	-2.76823	50.9198	36.4998	-35.0248	9.37395	14.438	34.4856	12.5126	23.4551	44.5022	20.8865	6.41916	24.855	16.0244	83.2044	52.9471	75.9987	144.588	34.1631	-9.2679	75.3825	-32.3784	24.075	-60.7715	-2.05088	31.7191	2.34713	29.461	11.6778	162.017	136.81	6.4008	5.81467	21.7256	-11.8062	125.605	13.8769	108.08	1.23285	86.9355	-12.8296	13.9373
32.1749	-26.981	22.2546	1.40335	10.4285	-2.14854	20.6585	31.4868	9.47817	49.8691	58.1771	-37.6005	-0.241992	17.4607	56.2122	1.94531	7.75166	28.6247	11.3531	23.2626	18.3315	3.83147	86.5326	79.2707	52.4765	122.712	46.6791	27.1744	91.6889	-47.2907	21.3932	-70.8015	-3.85003	15.2366	2.06013	23.2773	-2.36976	132.488	134.237	27.3301	18.2607	48.5305	10.1971	151.52	-10.4525	135.32	4.15948	99.4937	10.9947	29.408
32.2748	9.58433	26.1762	-15.8095	22.3133	33.7865	23.8997	32.1481	14.2924	65.5014	49.2998	-8.25581	9.41524	39.3172	39.2128	13.6704	1.20481	63.2558	15.008	5.65555	30.915	-9.00401	67.9024	74.4818	45.8067	142.637	42.7232	-5.64884	57.1159	-61.1341	22.9453	-86.8029	-2.85603	7.186	-16.0738	54.895	25.8228	140.826	127.247	29.9003	12.7982	34.8238	-38.5398	122.011	42.6984	114.788	2.47619	67.3912	-30.661	33.5888
32.3747	1.89747	29.9133	-13.8894	31.4935	7.44512	4.95034	25.8464	3.45475	65.1629	41.7323	-12.4033	4.08908	12.7162	32.0518	21.9049	24.7357	76.1978	2.78092	11.5787	26.2466	5.11123	45.2626	76.2078	77.8108	152.423	23.4124	15.6465	67.2564	-48.2458	7.62903	-52.6013	-23.7532	3.17056	12.0562	35.6805	-9.8952	124.913	142.245	7.86179	3.59257	61.9021	-19.8198	138.965	30.3767	90.8027	-2.41481	86.9343	-1.63421	26.6001
32.4747	4.62902	9.54902	10.9227	29.1616	45.5864	27.2993	49.1507	0.355241	43.9359	47.2321	-24.4123	7.1085	24.7258	47.0402	5.78315	24.6891	42.9456	-18.5718	-15.663	27.9561	4.74873	55.199	66.1934	53.0066	131.159	41.2396	30.1028	75.6755	-53.839	1.77178	-57.8	-5.71898	8.9329	4.49771	28.3541	-27.5823	138.621	145.139	19.4802	10.1474	17.1097	-18.4454	176.113	19.6411	117.777	-2.58906	102.147	7.737	22.5164
32.5746	-4.66391	22.8187	4.90979	37.9896	34.653	22.7435	31.0011	1.89697	56.2831	47.5715	-12.7543	6.30115	13.2554	53.8045	6.60215	41.2769	63.4315	15.7454	9.14014	20.9423	-4.74839	55.2017	59.0031	61.889	146.507	50.8549	25.304	62.4775	-61.5605	5.44421	-76.1343	-15.2766	21.9368	8.53979	48.1906	17.9653	143.744	140.921	37.5467	12.8233	36.7468	-10.3978	170.978	7.74216	112.963	-0.728351	67.0819	15.0709	29.9195
32.6745	-9.44395	20.357	-1.23505	2.6577	30.9315	16.8434	36.1499	-3.85144	65.5907	40.8723	-29.3069	-0.465601	7.76545	51.2588	12.4482	35.9658	47.7962	22.6527	-3.53652	30.5629	27.258	68.0434	51.2896	57.3749	161.12	13.9893	9.16732	45.8454	-61.824	16.2315	-58.1599	-14.2719	12.2631	-10.3424	29.541	17.4152	98.5481	125.782	22.1888	9.16953	73.2028	-48.2537	142.73	49.5954	84.0189	-10.0959	84.0537	-26.4659	35.0895
32.7744	-4.43361	26.2719	17.2469	17.0892	25.0605	20.7688	30.5767	-23.2413	64.0622	29.8138	-9.32374	-7.15766	12.4974	59.0389	-6.06373	36.1433	29.2937	17.7515	1.19566	15.5681	9.35225	54.2161	50.2107	70.3658	165.226	17.3367	35.274	72.308	-53.3772	11.2446	-58.7389	-11.3918	6.78197	-9.74622	42.0865	18.2143	157.25	122.322	50.3443	16.8224	44.5419	-24.8533	158.268	6.67825	79.9065	-5.59902	118.921	-7.72469	0.875904
32.8743	15.8994	29.8877	1.36928	25.9441	47.094	34.1739	15.906	-10.7956	69.0048	47.614	20.4943	-9.28328	10.7195	64.6636	12.222	23.9785	60.2446	17.7771	23.5128	32.1683	-0.157645	63.953	45.6762	63.8185	134.373	36.3459	8.22247	91.7316	-36.1969	-5.4512	-46.4613	9.57174	21.4122	-14.2114	49.4395	-11.3399	131.916	133.313	-6.39712	5.8926	20.8076	5.87382	127.199	7.6212	85.5142	28.5598	99.4481	-34.2162	-13.4418
32.9743	1.6221	27.3214	-4.91532	8.9146	21.627	22.9049	24.9485	-1.05465	95.3438	38.4352	-36.2424	8.48952	5.03766	52.4944	-0.868885	30.5946	78.3367	15.1043	-21.0623	25.2087	-15.3844	53.9206	55.4786	39.1766	161.193	21.8318	-4.26471	69.9295	-46.6637	21.1084	-49.5108	-16.6763	29.2208	-7.57476	11.5695	-3.08172	154.287	113.129	24.0675	3.02854	30.0279	-8.76606	99.7953	25.5591	87.5273	11.6338	102.047	-32.4404	17.734
33.0742	1.92078	10.4471	-19.3154	16.7236	14.5801	27.7401	23.5053	-4.55774	77.4277	37.5562	-25.5364	6.49779	9.47878	75.1056	2.52931	10.8464	58.2391	1.89456	-6.03841	28.6913	-15.0245	59.2732	62.412	45.7332	152.002	43.504	26.7693	76.9258	-42.5684	20.2464	-41.7695	-29.5192	-4.56554	-8.34321	23.4609	-6.23675	163.396	104.645	18.1098	17.0785	41.3336	9.80094	114.635	-3.129	76.6766	19.2397	102.195	16.7953	-15.3674
33.1741	16.5984	4.19966	-1.26543	16.1194	34.87	34.153	47.1253	0.00231964	86.5332	43.9567	-32.2245	9.78401	-1.47817	82.1986	-10.9499	35.9929	52.8276	15.1184	7.77393	25.4618	-14.7094	82.4253	42.9358	40.2431	130.051	39.6926	11.9693	76.8128	-35.3454	1.63254	-31.725	-4.6132	16.0922	24.1193	9.97838	-14.0581	138.126	85.1718	25.3502	11.1256	30.1626	9.61908	132.275	49.7582	32.5484	14.1145	92.1496	4.52441	3.89882
33.274	-13.8001	12.2314	-4.6728	40.0485	21.3475	60.0536	46.5526	2.80509	81.9662	42.8549	-12.9013	15.5569	35.9083	58.8698	-17.6852	65.2178	52.1484	9.29973	3.01573	62.0244	9.00065	57.443	41.6636	34.5018	113.162	32.7598	-4.8523	44.1542	-41.6735	31.1345	-12.4583	-0.233583	0.639484	27.8977	25.245	35.2343	128.981	99.9305	35.5323	8.84932	65.7934	23.5949	99.3223	28.5659	45.2351	32.6734	88.4944	-0.0630148	-18.426
33.3739	23.1325	33.2769	5.72114	54.5318	22.5318	61.6914	45.6043	21.862	57.4244	42.3765	-28.1485	0.206021	44.465	56.2732	-8.64971	57.1322	77.1682	13.6343	-4.23961	25.7565	-4.45848	85.4407	61.2078	28.8042	99.0368	37.0407	8.44105	68.2229	-17.4978	39.6051	43.7979	-1.2666	16.3619	31.3082	24.6917	5.84166	155.303	90.3924	30.4371	-1.39273	53.0082	4.57256	108.342	17.7089	28.1426	23.6117	68.4991	23.7004	-0.405867
33.4739	8.37632	18.2974	-5.33115	29.4998	32.9778	62.0196	27.7046	2.42413	62.1248	25.8025	-33.9488	4.71261	68.0879	79.1429	24.2228	56.1251	45.8355	-17.6727	-14.2761	47.5051	-19.8372	69.8593	77.4471	30.8907	102.91	47.1123	44.6113	106.193	-36.0074	47.4515	69.4186	4.7398	34.8056	15.6265	37.0775	9.70426	141.576	79.1877	10.9327	-4.83458	33.3629	26.8446	109.453	-13.4083	38.9694	61.8021	82.7303	45.3654	9.81012
33.5738	2.19452	32.2962	15.1927	8.7704	116.772	60.278	50.5662	-15.9383	75.7575	30.0939	-61.8974	13.8222	64.3166	57.1596	51.1532	48.3937	58.5706	-11.9642	-12.312	50.0468	-42.0795	49.6437	83.348	25.1524	99.6928	44.1062	-11.2337	80.7568	-7.52922	61.8263	63.3109	0.312004	39.7462	5.5247	53.0074	-8.42727	121.044	76.5932	6.70161	12.9461	57.2911	7.15366	77.4412	26.3105	38.0991	42.9446	90.6959	19.2261	-10.7642
33.6737	13.325	29.5052	0.0198973	9.7609	165.453	47.9983	21.8529	-7.57755	75.4848	38.1098	-56.75	-8.59574	59.4536	62.0243	103.675	23.7473	42.1588	9.97086	-20.4567	39.2197	2.01391	50.52	66.0631	9.81326	86.0128	30.5314	9.18536	77.5004	-17.153	66.3678	67.758	-26.054	-4.42053	8.12863	20.2198	2.08433	114.523	67.4568	27.7919	2.42853	67.6899	11.2684	113.904	-6.16338	31.0431	42.4168	87.5089	40.9104	-20.6379
33.7736	6.13442	24.063	-16.8281	1.67118	221.92	46.4008	12.5983	5.92068	64.7147	28.492	-47.7493	1.99846	72.7212	64.85	93.3775	25.4366	57.4361	17.6882	-16.5775	38.0732	6.641	53.7238	71.3369	30.5378	83.559	35.1958	7.9853	89.4341	-13.7307	69.6595	51.1536	-14.7195	3.29641	27.8593	36.0216	12.5161	130.872	61.1117	6.95478	22.0452	59.8475	37.1071	101.303	24.3587	-7.51588	49.0724	77.7179	25.9206	-7.37206
33.8736	11.6028	14.7457	-8.20176	19.9152	233.022	70.6997	8.63181	-12.2848	75.0431	43.7809	-8.84361	-5.19395	77.7004	74.6291	65.7508	37.9583	43.1744	1.62747	7.8507	-23.2578	-25.2619	41.041	37.2032	1.58641	53.8866	29.8692	18.3013	106.333	11.1466	51.3223	29.2204	76.9296	6.33082	9.65424	30.9741	-3.16641	161.641	56.117	19.6982	5.00368	38.3439	13.1429	88.0827	-3.73902	54.6604	64.9942	124.697	27.9229	-25.7431
33.9735	10.3256	26.9117	13.8719	8.19015	292.133	67.4874	20.8052	10.3127	66.0491	22.7211	-43.5085	-2.7105	64.7154	68.2208	78.7243	35.9796	43.4708	7.09853	-13.1352	12.883	11.1622	38.5598	62.7174	-4.77947	75.346	11.1834	13.5285	103.481	-10.8302	40.3895	35.8712	105.342	16.5241	30.4724	55.879	-3.61605	106.063	104.676	19.1996	-5.07843	50.1019	23.4061	124.506	27.6047	57.2931	72.2732	90.929	25.3077	-25.7236
34.0734	-3.87778	7.80747	-12.0338	5.70977	340.037	57.0541	20.3913	-19.5835	58.6587	16.109	-31.1976	-11.5031	82.5529	54.0461	58.0959	43.5949	19.8026	-17.338	-0.118561	25.4662	-2.00015	32.1068	68.1144	11.2386	94.0392	-1.40488	15.348	120.81	1.71827	53.9384	48.187	260.756	-13.7386	18.7484	19.695	-6.2721	91.4854	106.289	14.9034	-9.70262	41.2855	8.06964	85.4746	14.9612	34.6303	108.969	117.221	-8.75823	-14.947
34.1733	-4.62161	7.35529	-11.9269	-4.28491	385.208	57.5073	22.7503	-16.3093	78.1536	8.643	-18.3812	-1.9803	93.51	67.5605	39.2203	28.2276	50.2621	13.2222	-11.5433	61.3316	-19.172	27.9498	65.6845	6.83096	112.135	38.6945	12.9955	111.615	28.6932	53.2525	44.6026	315.39	5.43514	32.4565	30.3728	16.6297	93.2294	124.907	26.8358	0.501065	32.0187	15.1844	96.6505	26.0145	36.8959	131.504	55.3541	0.762734	-22.0837
34.2732	-2.21218	8.21934	-9.84447	-26.5283	412.219	36.4575	28.8768	-5.28686	64.9666	24.2445	-49.3381	0.0325208	91.7527	67.7341	55.5924	36.2637	28.187	2.84092	11.3935	-9.03042	0.169551	10.9765	64.7325	6.90405	117.752	13.0849	-2.46537	96.2619	38.8115	33.4288	75.556	293.133	-20.5359	31.6078	12.8589	13.3749	111.868	107.959	36.854	-1.52727	24.64	9.67745	73.6864	32.1257	29.6974	124.35	46.4196	11.5682	6.67044
34.3732	-5.08342	11.2347	-15.1143	-12.1896	396.308	41.8723	32.7454	3.27423	57.44	29.192	-55.3901	14.8839	69.7303	49.1095	55.7114	30.9802	59.8139	-3.98179	36.008	22.3596	15.3146	36.6551	60.4866	0.181627	104.221	34.0454	18.9949	111.005	16.8917	29.2329	56.9381	224.202	4.47204	18.9577	17.4056	32.3377	111.696	129.439	18.296	-17.6405	35.0237	15.648	116.004	7.1768	47.9925	109.664	92.9569	5.14818	-12.3265
34.4731	18.0148	13.1628	-11.3318	-6.91442	388.522	45.9726	43.5115	-15.6689	90.3125	6.23314	-41.0853	12.693	60.332	67.3347	65.0443	42.4385	62.1423	-4.16298	15.7158	44.5198	-43.0815	61.34	74.2633	12.6791	112.675	59.1589	18.7497	97.5802	60.5887	33.5623	28.7147	166.893	7.72462	43.4158	14.1981	3.77962	108.374	134.704	36.1922	-2.48421	37.4616	11.7565	112.776	-3.51051	64.4021	119.965	101.113	13.7843	5.67669
34.573	-8.56532	18.1612	5.83028	-3.117	330.286	47.3385	31.1019	-20.3762	66.8266	9.93609	-43.0514	18.3743	55.4079	49.5637	42.7007	54.029	51.6013	6.3401	-35.7054	43.8861	7.79594	66.5847	43.545	-9.71173	98.8628	53.9834	3.05816	91.982	101.212	35.8082	61.7577	138.038	11.8951	27.6411	-8.983	-4.1447	111.046	87.9847	-1.00097	-20.4693	57.6037	11.3108	130.348	14.4598	30.7359	79.1912	90.1993	-3.43099	2.39361
34.6729	-3.01695	23.253	5.99272	-5.67684	300.509	40.1907	32.1238	2.46522	61.2555	15.8639	-57.2651	39.0401	49.4696	98.1401	38.1176	41.0991	38.8292	15.8379	16.957	26.7447	-18.3149	51.8968	37.7741	-17.0187	92.2843	45.2788	12.9025	102.704	94.0216	46.6518	129.228	94.2478	14.1329	11.3206	-9.6606	21.0749	128.058	99.3528	-9.45845	-8.99401	62.3322	-11.9362	150.233	37.5485	40.7975	76.2129	87.0931	14.8857	-8.56278
34.7729	0.723472	22.8326	-1.57713	2.89595	281.073	43.7844	51.1581	-16.7461	89.1663	17.274	-34.1328	14.8809	33.3429	98.6039	27.04	44.5624	78.3614	17.0591	19.237	-0.729763	8.77514	53.9892	28.3785	-21.1007	88.3246	21.0835	-5.92814	65.7487	128.701	28.1782	225.948	105.592	12.0958	19.0722	8.71519	2.75679	150.849	82.1076	-28.0762	-10.3663	97.7948	-8.80246	112.952	63.6628	-3.17411	79.9328	62.9799	28.9432	-24.6211
34.8728	2.62849	18.9892	-10.0389	14.4831	266.386	41.4146	54.9129	8.51903	81.1984	21.0577	-42.638	27.2931	45.6986	95.929	16.8626	37.4976	66.0991	20.2391	12.5498	8.15749	-16.6956	65.0195	9.26782	-1.05076	77.3105	30.2024	39.1779	80.8615	195.47	22.4372	235.733	101.686	10.9647	40.9783	-20.5005	5.43309	101.18	75.5877	27.4833	16.7156	62.4986	-19.9458	128.493	62.8613	23.4765	66.2757	90.0572	43.9515	-21.8708
34.9727	3.32942	-2.77918	-1.71239	-1.82763	265.722	61.5767	43.7679	-11.9404	94.6848	35.2292	-49.0663	33.1751	30.573	84.2797	9.07504	18.8227	86.9179	14.2279	71.951	38.5262	-60.5542	79.4577	61.7138	22.3449	67.8944	17.4222	-11.8985	78.3157	141.506	27.7981	284.475	49.4678	19.6997	27.9212	-12.3986	1.64909	126.157	59.7403	16.9373	4.97123	50.7814	-11.2607	113.094	50.969	21.6204	49.1303	69.742	85.5828	-34.9401
35.0726	-10.5832	-2.43463	12.9495	7.34668	236.235	74.7566	46.0689	31.696	82.4533	27.9186	-39.7739	9.68109	43.3719	90.6474	-1.93036	39.7816	64.7715	-20.9186	72.0161	28.1307	-45.2788	75.8146	42.4804	22.1246	79.3041	-9.1649	-5.44816	83.2062	107.585	38.4551	306.453	48.7522	4.6942	46.5611	1.27277	-8.141	95.9274	46.9237	-2.72694	12.1866	55.8843	-2.28319	70.2301	38.7405	-20.6496	31.7617	90.9028	48.9393	2.58135
35.1725	13.8012	19.1731	14.779	13.6197	229.629	67.2511	55.044	-15.8064	107.44	48.8084	-31.2768	24.517	33.3391	98.2061	12.3673	52.6413	51.7869	-4.38304	60.5839	18.0986	-14.4563	105.757	16.0254	9.73876	44.349	33.596	38.0162	102.028	136.162	26.041	266.857	70.5273	-14.7532	6.95174	-7.53259	-8.01635	94.2533	74.537	-8.33709	5.70254	64.9882	6.3316	133.038	29.429	17.9613	68.5718	80.4724	86.4766	-4.9174
35.2725	-23.8526	37.7126	10.7737	15.427	186.947	59.1264	52.3306	23.9046	126.278	20.5077	-44.3674	23.0279	27.4038	130.533	30.9788	32.7538	71.8774	11.5287	38.6086	20.9329	0.580728	92.4622	30.1334	4.77711	47.735	56.4583	23.5767	95.0904	99.661	30.118	221.856	79.3066	-9.80712	32.3855	4.50593	3.71359	128.631	57.573	25.4732	-5.15006	17.2699	6.30296	105.547	40.7617	69.4158	30.4519	86.706	72.5683	-2.21446
35.3724	-4.6242	29.6852	16.0348	19.4895	182.4	62.5802	61.3509	10.2869	96.2492	40.5598	-39.2649	45.624	18.1984	120.944	19.4291	42.8377	28.2852	27.564	2.64239	25.1476	10.4408	68.4629	58.4415	9.57449	57.3946	35.4068	20.2101	104.602	72.0045	21.3804	235.097	58.6686	18.7207	38.9423	15.6502	-8.7961	93.0969	73.2593	-13.5115	20.4025	65.9727	1.0303	103.889	13.8365	57.6056	35.1102	87.1492	70.0323	0.353403
35.4723	-9.07852	20.8704	22.6245	11.1092	157.389	60.9634	55.1754	-11.9972	109.526	38.0441	-37.2809	31.5272	23.2604	118.319	21.4574	61.4067	35.7805	13.3213	14.4494	81.6399	-9.12189	54.6268	47.9947	8.07033	75.2921	32.3992	-0.704991	88.2631	78.3339	33.7455	226.956	52.8892	15.3703	5.67471	48.2548	4.94109	138.701	56.2761	-2.26145	26.8716	50.4643	-2.9858	83.6082	22.2968	63.0626	58.2601	91.1864	53.7755	3.64127
35.5722	-10.0027	32.0615	37.1543	-6.04353	146.845	74.1231	49.1722	-13.6539	107.649	20.9854	-42.2211	22.9398	17.059	100.204	3.95574	42.029	58.6965	9.69418	6.47919	20.7553	1.92366	50.375	29.6818	5.49888	74.9743	28.8712	17.6225	92.4715	59.3189	34.546	128.639	67.9037	-2.98119	18.2976	5.97838	3.2971	94.6138	71.3997	13.5779	-10.7341	57.9466	-9.55488	85.8551	17.4544	46.2039	78.0193	82.1473	42.9022	-1.01252
35.6722	15.1715	18.0317	-8.00546	25.2992	146.019	57.3764	42.5152	-7.5794	87.5598	24.7897	-40.9457	23.9422	23.5585	118.338	30.9728	59.9246	90.4492	11.2945	15.05	39.3062	-16.2434	36.2483	44.9802	42.9361	98.9516	26.7887	13.2818	95.8522	67.099	14.0902	109.341	51.528	7.10094	12.8241	12.7404	-3.03926	139.66	91.371	-0.821963	6.48915	79.6826	1.67318	90.0663	38.6462	45.4752	78.6028	133.465	33.5495	7.17132
35.7721	7.16127	31.9624	-11.9143	19.5928	165.731	58.404	61.8013	-7.94057	71.3628	44.7209	-11.1608	35.4847	24.686	122.81	28.9873	55.5892	76.4932	-3.29465	46.6131	28.8926	-28.9941	35.7456	35.7058	46.9223	93.4304	30.0945	-9.49327	79.5978	56.6426	32.8678	90.7585	44.2602	2.26965	18.147	18.7777	-4.2936	123.633	64.3459	-0.578447	16.0171	69.3789	8.41713	109.303	18.5573	39.7689	48.1623	102.865	36.6936	-3.79508
35.872	10.3742	16.4922	-0.921689	11.3443	151.441	66.6176	37.1403	-29.0639	34.7641	45.5654	-36.1905	61.0742	18.1722	119.279	4.07938	35.7629	67.7501	4.5815	79.2199	4.01892	-3.4515	38.9479	42.8813	39.8521	122.934	44.9993	2.6817	73.0469	99.2399	25.0992	66.4506	21.4122	21.3195	2.98184	40.4439	1.43128	113.025	81.8164	38.1601	6.49979	83.76	33.4567	117.509	-0.217566	68.5718	85.2608	96.5595	9.43706	-24.3266
35.9719	9.16951	35.3924	-7.52588	13.7007	171.315	100.639	48.302	-38.6874	71.1345	14.7069	-18.8897	51.7331	27.9188	123.832	28.0695	48.8911	98.4539	23.065	86.5724	43.6863	-6.9993	60.8011	40.4498	16.9286	95.8642	28.0038	24.3576	87.8198	226.286	8.12849	37.1854	0.860471	44.1044	8.79942	41.2224	36.3062	138.696	84.6762	28.5733	-3.33582	81.3973	-14.6282	115.824	8.96571	93.9105	89.2435	67.0194	45.4677	13.3772
36.0718	18.6071	21.6738	0.203745	-2.36971	139.569	63.8788	37.4282	-16.1495	78.4216	15.6276	-15.4619	39.3522	19.0882	95.6947	27.3294	39.1859	62.9679	4.43992	93.463	37.5469	-19.4236	47.8794	47.2114	23.9798	127.623	34.2258	10.865	78.461	189.382	23.3634	25.5236	12.6712	42.566	-8.22172	36.955	-19.2975	115.778	79.8029	26.3485	1.76998	104.522	-16.6299	101.902	-7.28193	91.0438	69.9653	79.6323	-8.81201	14.8269
36.1718	16.9302	26.6466	5.90414	2.28444	132.867	65.1	30.2652	-3.05865	75.1885	4.21137	-23.8096	13.1714	10.8995	170.692	7.07172	59.6884	71.7902	37.2036	70.6723	49.9779	1.9674	41.3726	53.21	27.6781	121.525	8.71298	24.8423	62.4132	124.74	26.6164	52.2387	3.88234	14.8482	6.01956	31.0476	0.0905195	115.728	73.5604	49.0237	-3.62918	122.552	25.2029	112.442	-23.3433	29.3673	55.4854	85.5259	12.3113	-10.4523
36.2717	8.49785	31.5276	-9.6315	-5.82833	110.177	79.1298	37.5758	7.81335	68.1183	31.2293	-14.0225	10.1388	12.1893	195.044	8.44021	60.9553	37.6359	7.54473	25.5675	45.7877	-38.4231	24.7509	63.2569	22.4908	103.555	15.1485	28.7387	54.8446	126.413	20.9222	23.2388	11.772	20.4528	15.9041	22.642	24.1625	94.1172	73.5973	39.1777	-7.39853	80.2434	17.5799	113.165	-1.75505	54.3194	56.4089	91.5542	29.6571	1.00203
36.3716	6.68848	40.7588	-23.0425	2.6347	98.2757	42.5062	33.0237	-9.78776	102.121	11.8716	-18.6958	-0.789176	5.36646	186.37	4.92534	55.8365	50.206	20.73	49.6711	66.8081	-35.3605	57.7654	41.2575	20.4358	100.466	20.2087	50.6298	66.1381	172.699	67.763	43.1773	-4.22269	28.6528	-4.85663	16.5302	19.489	104.151	85.4807	26.0953	3.5257	105.889	15.492	144.117	2.18606	61.3567	50.6755	94.4885	11.9883	-11.6578
36.4715	17.8268	39.8977	-16.1932	2.82338	100.987	57.2931	32.8424	-11.2549	106.617	13.0199	0.705809	-1.83245	12.9453	190.272	-8.29016	63.6739	34.6064	2.31678	40.3683	27.6533	-34.3267	46.6331	47.0863	5.24823	112.875	17.3617	-7.50049	50.2837	149.928	70.6705	25.7433	-22.9054	14.7065	-4.6214	11.4944	11.3631	127.806	82.675	102.379	-3.34127	110.238	-8.0094	109.296	8.02268	58.2531	46.5831	73.167	-4.6102	-20.0135
36.5715	22.3725	35.074	6.76304	22.8371	110.745	65.2175	33.2742	-14.2221	95.8275	14.0129	-36.432	-0.0341761	10.0972	176.874	24.435	67.1958	29.4383	3.52492	3.75773	62.8025	-6.82479	58.8944	49.4304	31.1726	110.722	46.2291	23.0672	92.6677	162.809	50.0049	34.2112	10.23	35.1067	17.344	27.894	20.741	125.97	67.2429	161.091	11.5767	99.8298	30.9445	134.639	-18.8296	34.7874	34.1641	57.92	12.6602	-6.33724
36.6714	7.91212	33.9998	0.0801363	9.33139	90.1292	63.6512	32.1801	5.68191	103.799	6.55179	7.87429	2.47115	5.80287	151.18	22.5627	62.5607	40.8535	1.18285	25.0221	80.8736	-9.57686	42.7895	46.2199	23.5658	90.1355	42.514	18.3438	85.4675	164.38	90.1698	5.38008	7.63091	19.0398	-1.16219	21.3975	28.7279	102.761	85.4705	213.89	25.1862	94.9706	-20.2834	99.5202	10.6358	16.5715	52.7148	69.2096	-20.978	-5.45878
36.7713	4.85765	29.1654	-21.0304	32.3282	104.199	48.451	23.094	-12.5685	96.9753	31.5058	-25.8547	0.33174	22.4505	186.836	-2.29309	69.0457	47.3396	20.1981	31.5147	52.4495	-27.3486	53.8567	66.5837	26.3064	118.427	3.79664	29.7354	78.846	108.105	49.4456	91.6	24.9253	18.0468	-26.6099	3.59796	25.5284	120.852	79.3008	229.92	18.9437	104.202	-30.3059	107.265	-2.0675	-6.49357	22.4258	76.7601	-13.6686	8.99943
36.8712	14.7676	6.31081	-7.83198	18.2457	93.6826	54.4324	14.1182	-4.90072	95.6173	18.8906	-34.9378	12.4611	27.3225	158.12	-0.330359	53.1819	48.2669	40.0296	6.68456	63.225	-10.3439	64.9738	49.9555	34.5465	72.4736	36.6613	61.8287	70.2027	89.2532	67.0855	36.5297	28.8762	-21.7162	10.9236	21.9205	20.4304	129.718	59.7324	306.663	44.3005	85.1049	-34.1643	119.348	-9.24901	21.6561	31.241	79.9076	-8.79566	17.2495
36.9711	-6.41465	23.6123	-0.756966	4.67708	82.0791	77.2765	34.6352	-2.1709	90.7842	39.9705	-39.388	10.6872	27.7789	159.588	-18.3929	43.749	35.1304	18.3411	27.6745	55.6777	-1.84558	58.4305	58.0024	3.35599	82.8407	25.5951	64.7413	109.797	90.5191	30.6727	44.9022	-4.28644	29.4414	14.1037	3.33351	61.2304	101.645	62.3539	325.135	71.6986	62.6076	-38.1755	119.579	-4.47405	12.5673	13.2168	58.2734	17.9074	16.138
37.0711	8.57552	16.7624	31.5053	15.2158	117.785	70.0739	40.713	10.9386	55.5448	51.894	-34.8469	13.9313	31.2729	130.999	3.63745	35.9423	35.6564	13.2818	45.9445	57.2475	0.292524	57.3412	50.9242	31.8205	76.9141	50.2959	52.4647	82.4184	95.8206	35.6936	42.4937	-8.54178	13.9616	33.9586	-2.81902	41.5099	129.819	61.3922	329.521	45.0411	87.3438	2.69333	100.468	29.4257	16.7297	33.1237	43.8366	21.5789	12.7735
37.171	-3.03519	24.5169	27.1348	15.1337	104.941	101.026	36.9588	-3.1169	79.8215	26.1928	-29.162	2.16067	28.2822	144.521	-12.0448	55.962	39.3947	-0.157057	36.9338	51.2093	-11.6419	38.6644	56.5833	30.914	78.68	21.2096	35.9251	108.847	73.2893	68.2025	101.719	18.1043	31.1041	8.65687	22.617	47.8943	164.527	76.4985	331.235	30.4586	45.7453	-20.4276	84.132	16.4145	18.0048	29.7378	47.1419	19.3053	9.10558
37.2709	13.7501	25.7105	-14.3439	19.4378	101.923	83.6592	25.8202	18.34	91.0442	51.5617	-22.5025	-7.02555	34.3123	137.56	-3.46306	60.1629	53.0808	-4.03445	-0.42489	38.4827	-0.36486	42.9436	56.1833	10.9182	84.0213	20.0951	16.4238	95.4106	44.7475	47.8658	110.914	26.2138	-6.6866	32.2755	13.2501	25.8432	142.941	77.5098	269.025	50.6563	69.1468	13.5118	63.743	2.0172	2.10702	26.5438	47.8638	43.0935	18.1181
37.3708	1.44834	12.3619	-14.925	35.9831	104.707	92.5472	50.072	37.8424	101.355	25.1549	-23.4089	-0.847589	67.0608	114.499	-17.8523	54.5501	40.3318	-2.74095	-3.45664	25.3343	8.43994	30.1641	57.1004	24.833	66.0913	37.0973	27.0157	112.162	52.4134	46.7688	110.693	14.8267	2.07796	21.5277	22.4781	14.853	130.908	72.8696	250.949	-0.871941	52.9126	5.9562	75.7058	11.156	1.33686	25.8834	63.4728	47.2345	-10.5327
37.4707	-6.9996	15.5378	-6.56955	16.216	90.5144	90.629	49.233	29.4987	76.1086	50.6862	-32.5675	11.3755	54.7699	110.26	-2.41429	53.4528	57.1276	1.21478	3.50499	34.2026	-33.814	51.0834	48.8062	29.4183	68.8763	27.7526	35.2018	75.9822	71.0137	54.9289	94.6229	26.5768	1.78071	29.4827	47.2689	27.5529	133.288	69.1138	226.326	-26.7771	64.2325	17.2048	60.244	18.9684	37.5393	50.7279	61.4659	39.6621	-2.21684
37.5707	3.82822	25.3215	-9.59257	20.5374	119.92	87.8537	48.6659	-10.9817	80.2423	10.7671	-26.0731	9.62243	61.0311	143.426	-4.18771	62.6791	55.2329	8.42679	-7.41239	-2.70802	3.32418	40.2545	56.9879	23.5374	111.442	10.9961	-7.27234	80.42	38.3234	30.2015	106.261	38.2797	-3.15226	30.9549	22.9465	42.3799	135.2	74.1823	194.603	-8.32637	60.256	31.4343	94.3225	13.4765	29.5489	32.8942	67.8979	21.7148	-10.8215
37.6706	-6.27843	30.3933	-13.5025	1.68363	91.17	52.7429	46.1597	7.61748	80.9731	33.2799	-56.554	9.72417	29.7788	121.73	2.74403	44.0749	66.6522	33.6026	14.8148	-5.32071	-11.0702	55.7934	47.8762	11.8375	94.7789	29.2936	16.048	126.847	75.6411	35.863	78.7687	20.9303	8.5606	21.6774	-0.0386869	39.2804	118.475	73.2168	180.135	-50.1382	23.2895	14.6134	93.4309	5.86613	51.0937	51.8363	65.2769	38.9361	8.49119
37.7705	-4.51173	15.7315	-22.7318	1.73789	101.007	64.3851	62.6068	-10.4891	112.668	30.4936	-44.4841	15.6754	15.5786	128.642	-3.75624	54.9791	69.4972	32.5654	-2.29136	14.5242	18.7836	63.3321	52.3389	31.3254	89.0386	18.5226	37.7552	106.317	67.0609	63.8778	99.1378	33.4867	-7.00184	-0.00673313	6.23842	11.5429	131.84	71.1143	142.553	-48.9559	41.019	27.8772	72.9583	23.4775	43.4188	75.8337	74.9292	29.3865	-4.31559
37.8704	2.08457	24.3691	-24.0641	18.0269	95.7496	69.9812	27.9372	-5.36427	126.76	25.101	-38.2433	14.5195	14.3312	125.764	-14.7404	65.9223	50.7672	24.627	11.596	23.3092	-3.08441	25.1513	33.5363	38.7902	65.8903	9.38225	27.9224	113.638	88.9144	35.9348	115.457	18.6849	-19.8191	27.4402	12.9019	44.0964	132.672	45.1282	145.63	-18.1669	55.3144	16.811	94.4803	34.0033	5.30742	86.6122	93.6625	16.2819	15.1014
37.9704	17.675	6.95352	-17.4716	14.8281	102.309	53.6588	50.2928	-12.3425	132.993	26.9901	-50.5019	14.9329	24.0272	113.018	13.3167	42.6303	51.2539	10.778	12.3311	36.5925	-13.6831	50.4185	59.4336	19.1928	88.2346	-4.28901	24.1454	116.747	104.154	44.1027	121.709	22.607	0.102055	16.9712	18.3302	23.2402	122.29	78.4211	110.942	-17.2455	37.2948	25.9518	86.5792	66.0041	41.9041	80.6788	59.1612	8.14998	-5.9864
38.0703	9.54082	12.1583	-24.0604	14.8237	95.0196	64.4053	48.1404	-0.358975	105.851	30.0843	-68.3242	26.3812	14.3634	82.3336	2.10183	48.0402	59.669	29.5441	0.746757	30.5088	-13.1717	62.1177	11.7363	15.1151	65.3018	21.7723	5.5796	103.433	156.84	34.4351	178.596	28.0506	13.4105	28.2319	9.10473	30.1033	153.483	59.3439	99.4516	-5.47843	26.4682	10.4534	111.252	57.0059	35.631	69.3392	58.7829	12.4618	0.114163
38.1702	1.13827	4.37657	-19.6109	24.3525	85.1065	70.3212	25.0668	20.8688	94.5016	27.4648	-53.1703	30.3668	25.1316	103.986	11.6961	57.7311	56.3207	10.2236	0.654315	32.4053	-3.73593	77.93	16.378	28.7972	57.6369	3.766	27.4594	110.411	144.317	35.5006	281.372	14.9583	-8.75929	-2.23719	34.444	23.508	126.153	59.0049	99.7418	-9.13236	49.7328	-11.4816	106.518	19.0187	11.094	72.5959	101.755	35.01	-13.9172
38.2701	2.09205	1.00505	-8.52656	11.2354	66.1525	48.454	43.0341	9.01094	95.1296	24.6159	-28.8807	42.5668	45.3978	84.4818	-15.4789	65.4149	38.6441	16.7374	29.5007	11.4262	-4.00503	57.7117	33.449	16.0142	52.0476	5.83347	44.1497	101.689	278.315	23.4209	363.516	5.78467	16.4584	11.3392	14.2078	19.6496	115.521	33.6678	91.8875	-1.44104	12.6144	28.0703	88.0494	37.9991	26.106	47.2715	64.6783	47.9028	-13.8285
38.37	8.13457	17.7184	-13.4693	4.65986	77.6288	47.5679	65.9683	22.837	91.8566	15.3758	-21.7795	46.7499	36.3872	74.8281	12.0933	46.0181	50.408	12.5812	19.8459	18.3744	21.5255	54.1813	12.5814	14.9536	45.087	16.6341	39.7465	116.6	276.749	25.5843	347.686	24.8578	-17.384	5.894	41.8817	13.7831	107.896	52.0422	57.1199	0.283615	30.2801	24.6539	98.0197	27.6859	30.3088	52.784	86.5439	57.2748	5.03615
38.47	4.27386	15.1256	-16.1916	18.8408	52.1893	45.6952	50.4254	16.9671	81.7657	10.1872	-32.5433	7.14127	36.5167	104.814	15.4274	65.6297	61.5418	3.86136	25.3741	11.5738	-7.95253	74.4542	23.3515	14.4558	56.0498	14.2574	24.4519	84.9479	251.998	20.4775	374.795	40.9561	8.04953	-4.25308	42.8139	23.7563	161.53	76.8478	75.5317	-12.2736	19.1308	-2.70966	123.373	59.9249	14.5516	80.49	23.2522	57.7771	-21.2418
38.5699	0.844545	7.5463	19.2322	10.0475	78.0079	54.7507	28.8837	4.60368	104.854	25.5802	-24.0801	9.60711	16.0878	99.6764	-7.28613	54.6706	48.4877	39.1016	-0.286486	2.49684	19.0117	98.8926	12.8965	-3.47493	43.2728	8.24356	27.6719	81.6237	276.091	23.2329	363.643	43.1883	-19.8609	0.553841	44.5356	2.05565	114.443	81.8592	122.872	2.5712	38.9507	-27.8244	99.1553	52.3062	29.2408	85.3068	48.2976	23.5033	24.0241
38.6698	-12.6477	6.43885	-2.96041	11.5644	57.5232	35.528	38.4395	30.1794	106.839	37.2589	-1.02476	16.8809	39.4992	73.3705	3.6629	41.4542	40.8813	33.56	18.9401	46.9077	12.3061	108.017	13.4554	-17.3844	47.7298	-31.5879	22.7539	73.6594	245.789	8.98471	425.126	17.6878	-9.84845	19.3227	20.09	20.4556	139.048	67.0674	51.8657	-11.4635	34.2578	28.8866	100.963	46.7097	-29.7686	66.2967	40.6069	43.4906	1.779
38.7697	21.2549	10.4952	-19.2838	12.8331	83.109	48.3957	20.0127	26.2772	95.6459	26.8305	-3.27252	16.2126	36.2583	85.6092	-8.13118	18.9909	30.0053	6.67856	7.73179	32.4691	19.4557	80.497	-2.99636	15.8503	32.3146	-6.50889	28.8474	80.5581	263.877	23.7641	408.089	25.1443	-14.6998	7.92188	34.2317	17.1905	131.709	45.4952	57.9191	24.3035	57.692	5.32176	103.979	43.4684	-2.36777	38.3444	58.1971	47.838	-9.59889
38.8697	-5.60108	6.65334	-4.8658	18.7892	50.2493	64.8268	31.1562	2.15203	102.365	28.502	-25.4009	20.2823	45.2197	81.5213	-20.1563	22.4605	47.4753	17.9699	-9.2321	4.54723	14.5135	75.206	36.067	-5.10273	70.1431	-31.4714	0.797721	71.9782	201.9	33.7603	381.903	18.0603	-19.1989	37.6986	37.6493	20.3744	119.271	55.2122	59.2454	-10.0702	46.0068	12.7164	88.1907	51.2369	6.81687	47.2012	42.7857	40.5937	14.8888
38.9696	9.15286	21.1758	-3.18423	19.8769	80.1388	80.1753	33.4838	14.6348	102.261	30.4884	-34.7298	12.3016	42.2596	98.4257	-22.1356	44.5666	44.0755	-0.589218	-6.94933	56.5721	-12.6343	84.713	20.5281	37.2582	35.0498	14.0295	8.31579	70.1466	185.864	41.2934	343.669	12.5216	-8.05777	3.83693	35.0363	54.1572	144.814	57.3879	30.8713	-20.4191	24.8491	13.2711	121.861	41.5088	12.8073	67.8827	61.9768	30.3406	-9.52252
39.0695	-5.49316	23.6827	-9.49744	5.75752	64.3439	62.4553	40.5085	22.602	89.6526	15.8815	-40.6264	23.9804	31.3172	95.5717	7.52712	45.2929	49.4382	16.4243	7.91701	11.2578	-11.5873	70.095	35.4278	13.4157	43.3426	-10.2524	29.1138	84.0588	220.227	43.0333	318.474	18.0467	-6.28839	-3.38705	36.2475	30.9655	126.866	82.248	40.9615	-11.4616	49.1299	-2.92908	147.347	20.8335	-17.874	66.6751	103.207	15.2682	-6.53606
39.1694	-11.4831	8.51158	-1.4487	27.945	68.7253	56.2031	44.255	14.8789	81.8629	38.4722	-27.2262	26.5288	40.8659	104.251	-1.75643	53.8796	55.723	17.3024	-4.43828	26.8582	24.0779	60.04	54.0775	37.5305	63.3068	-14.7035	37.7028	81.1739	144.491	16.7331	272.563	-0.397268	-13.1152	11.7099	33.4804	13.1758	134.977	79.3373	19.4641	-9.57894	51.1592	13.7045	130.244	34.9954	10.1765	53.0889	91.2822	10.0991	-8.07477
39.2693	4.8711	41.1387	-3.33287	12.6289	65.4797	101.692	50.9111	7.29812	72.5439	9.04608	-29.3584	18.8036	35.7665	120.406	0.320377	71.0908	61.1564	5.94593	31.5862	13.8355	25.9314	49.1853	33.1232	36.4064	30.9056	-7.76247	50.4439	94.0879	200.35	21.627	191.134	40.3584	-11.4008	3.96014	42.6758	57.7454	117.832	78.0066	67.032	-11.0677	47.1672	3.68139	150.992	28.6401	45.1292	54.4334	107.891	24.2026	-11.4035
39.3693	-2.23133	41.7867	-13.1595	6.24295	80.3946	79.2481	25.249	12.1132	73.6372	5.74711	-71.8279	36.7363	6.82375	133.508	-10.9827	61.1452	50.5853	11.301	-9.62022	9.28709	25.929	69.1258	21.8884	20.9535	58.1977	-4.48544	11.7107	50.4169	228.155	1.8305	155.107	-38.1188	9.21501	-2.12043	33.3659	62.5521	115.681	81.2544	58.5807	1.23441	65.9868	-11.8142	109.423	29.6579	89.93	37.6042	89.5282	-7.03228	-1.5897
39.4692	1.73409	20.5855	5.35451	19.3458	105.279	66.5993	35.5482	2.29122	47.5206	37.3011	-43.0689	5.52966	16.8455	128.662	-5.69119	56.838	47.7743	33.8867	1.8019	58.7543	31.5377	76.9975	60.2228	22.3867	46.8506	-5.1121	8.09934	48.9612	129.405	24.4109	156.742	17.6498	-6.97052	28.6312	47.9515	36.0014	125.572	93.277	57.8431	35.6157	63.804	-18.3908	145.35	9.52872	64.7938	60.6412	114.572	27.6399	1.92788
39.5691	3.34963	23.538	15.2804	21.972	94.2341	54.3541	22.496	0.217836	46.8556	31.7179	-52.8343	17.7409	10.0211	158.105	-13.488	27.6365	37.2619	8.5672	7.38025	72.1442	6.20567	50.1879	40.9039	37.7565	73.4047	0.720218	21.6884	63.0993	108.674	32.4393	178.922	-8.50149	-40.3331	19.7166	42.5666	40.6801	120.538	71.2711	69.2148	13.0716	75.2261	14.302	133.909	-10.4208	24.2596	49.1052	86.2444	41.988	-12.4952
39.669	-3.37254	29.5552	15.7856	13.2617	78.385	58.2078	14.2704	10.8552	72.0883	21.9857	-62.4396	20.8623	33.0742	145.476	-13.2177	27.0233	41.1778	16.1232	36.7397	80.0008	1.81421	43.3354	45.3649	22.6129	87.8543	10.5018	7.3211	79.7451	124.565	25.6493	162.388	10.6907	-16.1702	16.1102	20.2458	25.8984	140.934	65.7189	73.663	6.93961	33.7734	25.6276	117.195	2.33158	63.5113	35.6617	119.322	35.3361	-4.68921
39.769	-10.4367	32.8148	24.2527	13.5185	74.9848	63.8849	7.05786	-1.87887	81.3932	10.3756	-41.747	6.7671	29.3779	138.776	-15.9301	19.6026	39.8166	-2.63996	53.0058	-6.94663	-19.7344	56.6859	24.591	23.387	75.2403	0.912277	38.9271	114.832	118.884	9.57919	179.839	11.6401	11.198	23.5478	44.2607	26.7315	118.348	50.6729	70.8793	5.43783	27.5621	2.88027	110.659	20.0379	26.8212	55.3504	97.1194	20.4427	25.5587
39.8689	6.86337	45.9393	4.25925	15.3399	87.8592	40.5265	-4.90213	10.535	118.514	3.74817	-79.7287	-12.6002	16.8667	121.975	-11.0677	-2.09113	34.4311	5.29845	38.9187	19.8775	-2.78344	76.8634	35.7422	39.7411	66.5269	20.4773	72.4979	101.299	108.392	34.9933	161.487	1.26623	-5.58478	7.37739	40.3513	42.3491	143.282	65.4817	47.6073	8.2448	34.5439	1.5171	90.7276	4.89533	49.7993	58.8262	95.406	76.5126	1.78181
39.9688	-11.4545	20.3495	-4.5163	12.735	51.6663	25.1871	-0.00268851	-14.2679	100.39	23.6688	-57.7215	12.5357	16.9274	113.142	45.7817	8.63982	44.3367	16.5489	42.1072	32.2575	-18.3013	32.3848	50.5059	18.0946	80.5294	17.183	34.2239	81.0943	76.3933	25.4458	147.917	3.67891	-21.3485	-2.35048	46.6651	15.3479	153.258	71.1232	14.7047	6.99807	21.4916	2.06834	67.084	19.4058	48.4666	48.5078	92.3235	60.6277	-34.4695
40.0687	1.33353	11.4725	-13.9163	25.0742	53.9492	35.8664	15.3769	14.2196	89.7996	-4.5816	-36.1981	2.36409	30.9759	104.14	29.5485	15.9077	45.3422	-0.907377	36.4557	15.6613	-10.0459	45.0712	57.0949	30.0254	66.6125	16.3547	31.6805	126.002	94.9131	22.3587	152.548	7.61277	-14.7583	41.6241	56.1303	-2.71894	118.026	57.1929	64.8819	0.414471	31.1599	0.51905	69.0487	29.6805	67.7048	65.7223	64.3271	56.8655	21.3295
40.1686	5.11071	24.9607	-7.75502	15.47	59.4684	68.6078	28.6071	9.08098	72.0704	4.73158	-58.6626	22.5743	30.1735	101.029	-13.5269	17.5892	48.6861	27.0162	28.9634	-5.71254	20.5963	43.0821	40.0899	18.1509	68.1477	16.541	48.303	125.947	72.8928	24.1517	151.428	-9.4516	13.2166	8.89286	22.3369	9.70358	132.718	67.3494	48.6124	19.4491	87.4202	-2.38285	84.6653	36.9913	72.9214	70.1032	87.1176	97.3521	-19.8182
40.2686	-7.27327	6.97563	-0.927673	21.026	76.558	82.7657	51.4991	4.42486	81.1315	33.7287	-35.3707	23.1581	28.3145	112.203	-31.2234	13.851	47.7469	24.74	18.236	11.9013	-2.54198	39.9873	35.1706	-0.371682	66.2142	51.2263	39.9013	168.309	71.3708	5.24309	164.985	-8.12937	8.09029	17.3315	71.6094	30.739	149.075	57.3845	24.7127	21.7311	61.0521	9.18376	76.3637	7.96988	63.5543	49.8512	74.0714	85.0932	-20.4729
40.3685	4.4456	22.0284	6.608	25.9367	71.1459	52.0258	44.9156	10.3282	90.5204	33.0873	-38.0891	23.1315	16.2955	76.3185	-19.0245	28.2063	36.578	26.1899	19.1057	6.89975	-4.59015	23.6918	36.3647	42.4341	41.1734	21.8578	80.5875	191.537	47.5308	28.8046	130.106	24.922	9.44467	21.0785	98.7908	9.76711	173.501	80.4563	45.2361	2.19565	69.3657	17.9746	79.562	39.6603	31.8841	53.2446	106.501	73.4069	-13.6036
40.4684	-11.5752	23.4743	-11.946	8.68662	36.6971	69.2713	50.1139	1.40555	95.312	13.2993	-18.982	20.5637	14.8743	84.2368	-23.6752	14.1063	52.3514	13.5647	13.3821	-1.87084	-1.99675	49.0566	39.0774	7.87263	52.3685	21.5213	52.9591	201.882	28.7918	16.8095	132.416	48.5685	13.5666	18.8683	56.2099	30.6065	147.27	75.0383	48.4877	7.73872	59.3617	3.90143	129.308	56.5698	39.1356	46.8802	59.5529	77.5273	-13.1597
40.5683	13.4617	18.923	-3.42364	16.1211	79.4026	91.0889	51.5032	16.3138	82.4735	25.7234	-58.8501	18.626	12.2527	70.1931	-20.2348	39.5371	20.6066	40.499	9.90269	2.52625	45.3782	35.8714	57.887	55.4278	58.2046	41.0128	56.0662	167.963	51.8046	28.0764	174.331	54.7369	33.2938	41.4234	59.7878	18.2848	158.373	60.406	55.3359	21.9199	64.4864	-7.1361	107.388	58.0631	27.5284	36.3014	87.547	76.5382	-7.10776
40.6683	-11.1776	19.9404	6.2404	22.5456	43.7306	88.9704	23.5505	33.089	88.7164	36.0336	-20.7152	26.1276	19.1981	88.6424	-31.9316	18.1175	27.7945	36.1015	18.822	9.41142	9.60098	28.5144	47.5221	50.9284	49.3785	21.2125	48.9013	136.688	86.2309	25.8487	182.346	51.5012	36.1612	27.6224	85.3044	23.5165	128.277	68.366	26.7563	4.15632	64.6571	25.9627	66.7513	29.3295	71.7377	45.8939	78.9089	43.7541	-10.7279
40.7682	2.58849	10.8999	13.125	15.5907	46.6476	97.6699	50.6	45.3436	87.7405	40.3505	-23.1833	14.4773	12.2672	93.4272	-43.9694	25.9144	38.6985	25.4577	26.4563	-11.1939	3.95236	34.4382	56.7156	33.2456	63.8529	41.18	62.6584	159.585	48.9954	25.9593	165.016	15.1851	23.2584	35.3991	42.8432	7.12934	166.328	79.8803	15.1783	9.53227	56.7035	17.2802	103.615	33.2705	84.9029	48.8459	66.3777	82.516	-5.60612
40.8681	4.80575	19.1617	1.86269	7.85646	71.6532	62.7814	51.4867	27.4567	94.7386	38.0888	-48.8253	16.5703	10.5837	74.9267	-28.4652	37.2095	33.6805	25.0451	-1.78878	6.61896	-0.582195	15.9065	49.8664	30.6975	93.733	34.4648	65.8468	177.627	32.0026	35.0981	145.929	30.319	34.7248	20.862	53.46	36.3822	114.255	63.2733	41.0404	19.5855	63.8939	31.6568	103.085	33.2573	68.8742	19.7289	99.7881	22.2685	-10.0039
40.968	-4.62192	29.0956	1.01373	16.4799	45.1103	66.0175	56.436	8.35056	65.2669	28.2192	-39.8211	21.7096	4.29988	81.7556	-3.22114	35.1214	30.4979	10.1259	18.3579	13.5014	-7.50225	60.4702	42.047	40.0479	68.8889	67.3071	67.3879	153.723	55.287	9.57594	132.887	27.1361	29.5318	24.5815	50.8273	6.50131	143.361	71.5255	9.88717	12.4458	48.5014	29.1223	97.2605	23.5589	82.2073	45.9887	88.7884	39.8229	1.10359
41.0679	13.2629	25.4181	18.1507	25.7978	57.153	61.1011	43.8015	2.95244	65.7534	37.8892	-61.0625	29.4869	16.5515	74.166	-8.32272	52.1164	53.5265	18.833	-9.64579	16.8525	22.7492	60.0516	41.9786	7.98734	79.719	80.0589	49.807	133.938	56.721	-2.97246	119.341	34.4954	50.6994	40.4664	54.328	21.8366	167.65	98.5326	34.1133	20.1145	159.836	3.49143	87.9853	18.5359	112.762	32.6053	91.4608	10.9794	9.66594
41.1679	9.88094	26.831	-3.80065	22.9506	44.2522	87.0953	57.8969	-24.9187	77.1656	32.9945	-54.23	29.0188	-0.771211	97.3076	-34.3111	61.996	53.2314	6.49982	4.2761	-1.03841	41.1164	48.5123	32.3027	31.7253	62.0086	81.3509	43.8317	149.431	82.2352	6.44506	113.412	3.40336	44.5155	29.5278	32.3102	36.7206	140.494	66.3342	12.5485	-12.9977	331.429	-2.45746	99.2845	35.3645	97.8702	32.6424	65.6456	-18.6375	-5.56336
41.2678	3.71971	2.97961	-12.4418	22.7324	51.045	65.4272	53.3038	12.9938	96.344	46.6259	-58.8074	28.3757	-2.5976	78.8644	-30.1895	47.1801	55.7754	12.4899	-19.4138	30.6982	73.6861	36.7975	56.5057	40.9073	60.4376	84.7182	34.6624	109.325	77.1613	-3.19774	141.803	10.8619	60.1426	29.1537	37.3312	74.0972	153.071	73.9506	-13.8888	-25.8956	469.864	42.888	87.1078	9.41657	103.127	58.183	48.2385	10.5781	7.66869
41.3677	4.19182	17.5564	-1.49127	29.682	31.2295	58.9474	56.8016	1.10003	96.0139	35.7067	-61.6909	29.5056	-0.695539	86.8022	24.3061	54.8232	52.9637	-13.198	-15.1494	39.4492	58.4689	53.8213	48.9286	23.4095	67.6964	44.1931	46.1907	155.068	64.6708	-8.51558	133.035	-13.1396	32.4274	27.2236	15.4815	77.4426	132.137	71.2605	-16.7256	-11.4209	541.345	17.7684	90.1622	13.7988	71.7153	35.8302	51.4909	1.3092	23.5146
41.4676	-12.6243	23.046	-3.92715	35.3946	32.4905	68.0431	38.9109	-7.35059	90.5873	23.2684	-44.4031	27.9344	1.34088	74.0575	10.4665	43.3039	58.756	27.3434	2.30339	52.2334	68.6004	49.0313	48.9076	36.0182	82.0286	50.7566	29.6347	154.127	74.0967	12.3546	146.267	-22.4573	53.6465	28.3078	23.0594	121.749	128.957	55.7894	9.72712	-35.4592	619.622	22.716	76.432	42.7165	77.5053	26.7736	36.3569	-10.5934	8.0279
41.5676	7.3282	30.9669	-22.2905	29.7459	43.5229	48.4135	36.2877	-15.9591	77.7545	37.2103	-66.5753	41.0492	-3.12215	71.5891	21.5304	54.035	37.3674	8.74997	-13.9392	75.2626	53.4225	39.5921	45.3174	60.221	110.212	76.0384	44.8828	147.843	77.0411	8.20263	119.412	-17.3954	37.7283	21.1509	12.8686	145.701	144.476	73.9002	21.4881	7.91884	707.903	33.8497	64.1178	22.1196	107.477	56.0385	78.1649	-27.5246	-3.29062
41.6675	8.81631	32.4463	-8.57829	17.5724	72.4447	84.5911	38.528	-9.25101	53.7927	30.6745	-56.9956	35.2438	-9.77505	108.472	14.1951	70.0917	60.2989	20.4644	-21.253	75.3089	41.361	40.1161	29.1768	60.7442	99.7482	49.5417	29.821	139.224	28.1202	19.5293	90.8992	-27.5297	11.7521	43.9067	-28.6075	134.183	110.32	51.4782	25.1258	27.9943	610.216	15.9064	94.2972	43.897	92.4064	72.8687	86.7098	-9.44929	-8.11376
41.7674	13.6863	23.2616	58.7713	10.2976	55.797	85.6977	42.0797	9.18423	59.968	25.0995	-45.4927	52.8038	-8.03565	149.231	-21.4404	54.3092	71.9817	15.2209	10.6243	79.0309	66.2317	37.0341	40.0571	48.6626	98.1527	50.4245	25.3404	135.322	46.0957	21.8196	133.716	-35.3723	45.4531	37.1186	-52.3854	131.018	121.366	62.7669	3.10523	15.4071	529.098	58.1658	144.644	52.621	95.4039	91.0148	101.62	-23.5532	-13.7314
41.8673	18.1801	47.7524	21.5424	26.589	64.142	94.0921	23.1675	-5.51006	50.2313	23.1548	-65.1861	51.2063	-17.7456	145.55	21.1766	67.7907	99.7194	15.6114	11.3251	76.8632	55.943	60.4719	13.0298	38.0932	85.0356	22.2138	41.184	117.226	143.295	25.5209	124.998	-46.0737	71.8525	29.5226	-6.25854	125.086	110.977	89.5965	32.0325	1.2765	467.881	56.525	133.727	32.6779	109.213	152.665	115.067	-17.7619	-14.2348
41.9672	7.14299	39.4276	11.4863	7.70092	66.9869	70.547	79.6276	8.90628	74.3415	36.8556	-27.956	54.7914	-14.5756	192.844	25.1882	69.2323	78.3745	3.66071	0.0753564	56.0948	49.5864	31.0193	41.7493	-10.0996	94.8287	56.36	8.29665	105.621	219.787	18.3735	123.043	-5.65461	82.4959	32.0012	40.6638	91.5191	86.7563	82.9734	82.6294	-2.2475	482.415	48.4638	104.272	10.4143	142.323	162.842	109.941	-34.5385	-9.39828
42.0672	11.9825	36.9425	7.64498	8.08168	85.9124	68.4587	42.3779	-10.8708	95.8282	22.4108	-24.8407	55.5227	-12.4035	194.951	19.8069	68.2526	102.654	30.2006	-2.72714	34.7647	54.6095	41.1153	30.1615	-24.485	80.0632	23.5519	0.228869	98.3075	178.407	15.4649	122.723	26.0502	59.9007	40.7069	80.686	113.441	103.869	76.0966	81.7385	-29.0169	477.757	46.4866	87.5701	-4.35313	81.2264	270.071	111.099	-8.0278	-10.0206
42.1671	7.39346	25.6288	-2.39434	-2.05927	76.8797	69.959	64.0362	-20.3119	112.824	-2.63541	-53.2753	34.9983	-5.90492	241.477	54.6462	85.3612	100.534	28.4687	60.7187	68.8799	34.028	108.367	29.7882	-28.3641	65.3711	44.3008	19.48	79.7129	185.543	22.1635	130.591	15.3222	50.1833	55.5372	44.4487	109.169	115.248	84.1802	50.1547	-18.8482	398.212	30.6116	64.4008	37.1799	100.888	385.578	106.832	10.7139	13.7449
42.267	-3.74393	40.6961	5.19463	-11.6834	57.8054	84.648	100.326	-21.1074	105.707	0.526166	-51.1817	35.0583	-3.66669	253.754	71.3364	86.7213	106.228	7.56693	66.5539	91.7326	-4.63335	151.153	37.2689	-37.3125	78.1565	56.2501	33.1533	74.9862	169.852	14.1209	97.261	-19.4015	43.9347	63.6999	6.40032	97.2152	117.051	80.1621	66.6297	-10.7386	340.266	6.60648	70.8748	45.9593	103.131	486.181	140.914	6.86304	25.9313
42.3669	5.88233	24.6629	-17.9734	-13.3151	73.2927	94.5171	220.291	-3.45173	138.076	-10.8378	-67.8447	39.3321	5.00065	252.554	109.319	83.8511	89.2723	32.5875	45.1268	119.362	-13.9713	194.919	47.8153	-38.8794	75.7861	25.6132	58.9647	62.9037	187.07	58.157	146.803	-36.3032	44.1444	15.8993	-16.3811	97.5191	122.198	81.4277	24.2912	-31.604	301.413	-4.15032	45.6257	95.7777	70.3953	563.462	100.222	17.8487	-26.1761
42.4668	13.8948	35.4126	-24.7155	-4.17547	69.5516	99.2509	294.842	-49.1035	127.939	-13.9463	-70.6051	17.4318	2.21485	215.767	113.634	116.737	74.2001	50	192.586	139.835	17.7576	176.745	47.2094	0.287918	76.9501	34.5366	60.5227	46.0173	218.758	67.5208	129.437	-31.1001	74.4305	14.6199	-38.5329	64.0764	160.464	88.2691	43.6046	4.35806	241.578	10.2108	46.1383	143.825	74.7602	650.358	120.133	15.1329	-13.0791
42.5668	4.5989	2.86426	-16.1719	-15.491	54.6518	90.7165	233.387	-19.803	103.398	-42.7696	-33.2817	3.69276	11.1907	317.242	119.951	88.609	31.8467	16.6718	185.043	125.817	-1.20827	129.778	33.7349	-20.6782	45.8849	45.9936	78.9123	64.178	208.372	86.8471	114.395	-49.7379	39.3614	34.0184	-3.36425	50.1372	131.568	69.8355	12.0906	13.154	255.318	33.9663	38.5827	82.3152	79.8811	720.241	121.408	36.6118	-3.84676
42.6667	-9.84042	8.35905	-0.459066	-17.18	32.9547	75.0295	169.323	-19.5852	124.6	-42.3298	-39.2521	13.1744	-2.18607	453.527	80.0494	69.306	48.0037	16.1783	146.412	156.496	-15.255	115.539	59.4625	-16.5717	59.5827	35.6864	43.9724	51.4995	196.778	99.0586	160.335	-38.5249	41.103	20.2281	11.6598	39.5831	136.667	86.2434	-2.75339	-15.4638	242.082	21.7185	38.6624	47.9983	26.2987	770.365	151.601	30.7221	-13.4983
42.7666	-20.1665	11.7689	4.08278	-13.3841	41.0221	54.1921	99.0165	-36.1754	119.723	-27.2427	-53.7592	15.1705	1.86052	567.334	48.7827	35.0197	46.7028	-2.09915	115.397	127.675	-38.8751	101.972	23.1654	-68.9884	50.2451	34.648	90.6312	77.7764	158.136	77.6115	156.817	-11.0425	20.0837	17.9118	41.3064	53.1992	101.979	78.181	13.3931	-8.03561	282.081	9.09705	41.4889	39.0062	-0.3049	787.954	139.376	68.2564	18.4474
42.8665	-11.3848	11.5765	5.12634	-4.8866	45.2347	60.1972	91.9538	-6.44322	108.214	9.45197	-56.3654	21.8248	15.7215	582.692	72.4455	28.8457	56.1822	37.8654	97.237	106.62	-31.6898	85.2837	60.2212	-6.30688	44.6215	56.6134	128.749	69.7758	165.576	80.0352	214.411	-4.99185	36.3433	38.9212	29.2219	31.5676	130.058	69.1389	0.791258	-14.3667	247.408	25.787	32.8398	58.2066	-14.2069	850.403	128.912	105.987	48.6911
42.9665	-29.2951	6.81594	-11.8778	-10.7964	24.1342	59.9545	130.416	-28.0039	154.801	25.3177	-18.8823	35.5436	2.97639	545.143	39.1549	22.4154	38.3625	4.07719	73.8385	120.515	-26.6965	71.9162	35.471	-26.3227	40.9078	60.6754	107.734	43.6276	171.486	107.409	205.354	11.3673	35.8899	19.1438	19.1489	24.2473	149.072	50.1841	14.2964	7.32443	198.863	-6.60304	20.9076	127.457	6.20078	853.44	155.763	105.576	33.21
43.0664	-25.9182	9.52536	-12.113	2.13667	5.85825	23.3894	89.3741	-23.6643	129.436	11.9428	-31.0757	51.3143	5.17597	465.082	15.9601	15.4866	33.3634	21.398	69.2577	57.9067	19.8309	44.5984	60.0248	-34.2601	45.5282	74.5395	133.712	84.7819	103.165	107.767	260.896	-2.38559	80.7991	4.03123	16.8527	29.222	310.995	57.4507	22.8227	3.08756	146.733	-26.2118	33.1764	151.228	-0.502814	898.034	138.672	97.9976	-3.42346
43.1663	-16.0148	33.0252	-22.3529	21.7036	23.9692	0.771286	38.0151	-10.1642	131.886	21.0107	-54.9072	57.2704	-11.7669	414.684	12.2111	-6.93016	38.7004	30.3781	55.8471	45.0727	81.4091	41.387	47.4025	-8.842	24.4693	44.8876	154.191	106.314	62.9327	85.4999	254.596	37.1636	66.499	7.32245	21.7732	16.9503	384.841	38.798	10.4273	29.3916	139.508	-28.9365	42.4703	163.997	-46.6283	804.854	141.93	119.013	14.3251
43.2662	-24.2076	115.962	-2.12098	-3.78604	9.95554	37.0436	74.7021	4.27698	79.2468	59.5	30.9118	57.1437	-2.48674	380.688	19.0906	6.18137	57.5568	35.2887	53.3297	7.6132	45.2113	40.4418	73.7788	-25.674	50.4658	39.4754	95.938	106.704	65.6304	64.2929	245.565	27.905	46.6979	-0.437041	183.239	14.6508	335.495	39.0849	-2.48561	171.46	136.826	-24.9203	23.8048	130.8	-36.7785	781.205	101.049	88.4519	-12.9223
43.3661	-31.3724	200.139	-14.1375	-8.92307	-7.56698	30.5369	59.1602	16.3191	68.004	61.1602	107.911	52.8593	10.8614	324.593	-32.0626	21.7423	54.5814	28.9669	3.66751	29.3045	42.2384	32.5654	41.7253	-22.8496	33.4364	87.5214	128.87	98.5703	54.3902	34.9526	222.498	40.0838	34.2614	-6.70727	352.839	19.8405	273.847	40.7598	-6.71307	345.032	140.692	6.56548	57.0022	108.609	-25.825	777.076	85.3579	115.522	-14.52
43.4661	-0.450657	244.856	-16.5893	6.94496	9.07165	40.1792	82.2259	30.0454	73.0667	46.7284	138.283	51.1799	6.16082	304.835	-34.4939	52.2535	48.6055	14.0786	19.4454	34.5591	20.47	25.919	20.944	-4.3572	36.6352	89.4638	106.531	128.472	14.5156	94.5077	117.181	24.3982	-6.98678	-11.0929	490.094	21.7403	261.642	64.3271	-4.8612	403.843	146.675	-19.709	46.7673	150.675	-1.01437	746.514	93.0066	83.6407	-31.4338
43.566	9.68249	200.919	-20.3895	34.486	22.7513	71.8731	121.67	-0.471447	76.5455	78.8144	140.979	32.3999	-1.05675	303.062	-17.5987	54.824	62.9343	41.0555	-7.41504	-20.4907	30.405	39.6974	16.7193	-13.551	7.51586	132.467	140.653	115.644	35.781	51.2066	256.632	39.9226	12.9422	-5.86578	643.893	-4.21303	264.494	7.50847	-20.1272	546.546	76.8246	-28.0737	55.0326	90.6538	-4.99495	649.325	76.6001	99.141	-30.5282
43.6659	5.18346	128.9	1.96818	32.3247	25.7482	81.4946	270.451	-28.2359	69.6128	59.1418	89.1881	22.7758	-20.0153	310.041	-15.241	86.574	40.5617	47.336	14.8563	-1.1972	22.2754	33.9902	32.7071	-13.3957	8.4436	131.286	139.637	112.415	22.9426	7.52797	259.693	19.608	27.8684	3.44504	800.89	8.7136	220.378	-31.4825	-14.0422	544.509	81.5332	-11.6505	63.2482	119.152	-26.8404	534.332	79.7281	143.4	-9.34318
43.7658	7.12017	99.7584	-8.37122	6.50667	19.8524	84.2793	442.807	-12.7988	32.0715	24.6709	76.7197	34.6643	-22.9085	280.168	9.46625	147.374	37.4125	27.8027	16.4509	32.7635	4.08092	45.092	36.7118	2.60833	-0.47743	144.569	143.701	94.8131	32.3481	38.4047	202.802	22.8514	41.2502	-2.04869	924.885	28.4769	232.809	-17.8576	16.3882	437.388	57.1036	5.81233	51.1339	139.723	46.3318	481.577	100.927	79.9511	-28.5596
43.8658	7.97491	70.2532	-15.5591	19.1625	56.4514	86.2643	604.345	-20.5949	70.0025	16.3603	62.6144	28.3845	-45.8877	283.191	12.3097	164.102	53.2123	12.3393	15.7336	14.72	11.7237	48.1263	62.2334	-7.45277	24.379	117.944	124.894	97.6591	26.0277	53.8025	225.02	32.1003	21.688	6.00655	1118.85	20.1603	242.101	9.62204	20.163	323.245	38.1417	4.81547	46.0228	123.849	28.0238	420.966	89.2908	76.6707	-5.62491
43.9657	21.9165	52.3044	-11.3642	4.31922	68.4733	93.8955	744.969	-27.5232	50.334	14.2547	32.5327	43.0022	-68.08	230.944	45.6915	175.822	30.4398	35.4178	15.1401	51.3597	12.1826	68.987	38.7279	0.294984	-5.31389	133.629	108.812	100.089	25.2544	56.5558	152.775	-15.672	33.9171	6.51539	1210.15	23.229	250.697	26.0761	10.9326	187.736	93.1679	23.8183	46.6645	144.619	85.2164	393.996	72.9568	71.4771	-10.0449
44.0656	3.24082	63.7858	-17.3325	36.5266	33.1974	103.51	876.146	-16.4171	35.3124	8.87007	5.22747	33.1553	-68.897	222.589	58.906	202.822	74.2587	29.9096	30.6393	18.6326	2.85418	89.7605	91.7399	-10.3374	42.2216	151.194	88.2685	88.8329	14.3121	22.1089	140.544	2.38478	31.4824	0.961717	1410.72	30.9486	191.518	23.4829	-2.70111	168.41	111.8	42.2199	45.8617	201.136	48.1589	352.132	81.5054	80.3833	-4.3475
44.1655	-7.87594	39.3265	-0.57556	15.4613	38.6882	87.8899	842.805	-2.38149	86.236	-5.38467	-17.8938	43.593	-69.8875	223.606	40.7437	168.701	41.4775	9.63649	161.264	-16.0185	39.2552	65.0566	91.9981	-9.09184	5.77588	167.943	91.0513	70.7613	-8.0826	32.0358	191.365	32.5131	55.9443	-5.08683	1522.75	22.2304	215.603	6.85577	-18.017	170.693	44.5764	48.4952	34.7982	159.338	32.7166	301.977	76.3327	122.79	9.54771
44.2654	8.73086	30.8674	4.27738	40.2351	51.7844	51.5766	758.996	37.7341	105.75	11.742	-16.8675	57.767	-50.1597	242.875	48.382	140.42	38.7305	19.9615	129.166	-25.7405	57.0429	49.7854	79.259	-14.1821	2.49412	177.207	98.1627	99.1927	0.139991	37.0055	190.212	42.7112	48.2783	-6.42968	1616.27	10.9607	182.488	38.6771	16.0516	323.056	27.3158	49.8611	64.7326	144.872	52.9329	304.699	99.064	89.5784	10.6474
44.3654	17.8103	18.5395	9.08122	24.6497	54.1348	51.6635	677.341	18.0457	60.3967	14.6292	-9.89496	79.1353	-47.4867	250.906	40.4849	100.15	34.8539	31.244	70.186	-37.669	57.6748	37.7256	91.3629	-5.71791	27.4486	135.093	129.222	129.064	30.6585	11.5557	181.675	37.8577	19.2524	13.9625	1688.96	20.2371	132.086	11.665	5.73569	483.813	70.5707	43.2766	68.7756	146.453	22.089	246.339	95.7461	82.2324	34.5657
44.4653	-3.10206	28.1818	42.3113	12.0256	25.2514	61.1308	619.917	-5.48121	74.05	41.1176	-20.9844	79.0549	-29.6284	271.67	41.6538	100.171	51.3337	49.5763	81.5254	-53.4064	10.7517	32.2522	88.6117	-9.42258	16.6146	113.407	128.789	104.119	84.9843	48.2198	141.082	48.4338	-7.96211	0.565021	1779.57	22.5248	221.906	40.9698	15.9427	499.197	66.5988	10.319	59.94	114.416	96.0346	242.209	121.753	56.0031	12.3044
44.5652	-1.3473	22.3832	64.4253	19.4263	31.9161	58.3483	610.423	-5.6791	85.1418	22.2476	-14.9639	53.9808	-46.2529	241.06	35.7054	111.222	79.1587	55.551	44.9684	-25.5995	1.17941	59.6513	86.9995	-18.5931	42.2427	124.188	129.986	100.349	80.8302	92.5362	103.943	54.6472	3.86779	-9.10387	1811.24	17.9757	364.126	72.5656	29.432	534.841	75.1834	12.7131	38.8543	81.9217	153.233	262.593	119.647	15.3149	-0.153849
44.6651	33.5432	15.7632	29.1283	22.1814	46.4084	63.5574	578.44	-16.8396	64.1549	16.591	-18.8448	45.6728	-28.5635	208.875	9.31915	143.216	56.3347	23.8323	44.8518	0.91004	18.3584	49.6044	98.4746	2.78149	18.5264	111.487	70.5691	89.3127	103.243	80.9545	169.376	52.1286	5.44737	1.01313	1710.01	12.8566	566.199	83.8169	37.0525	514.327	62.7425	19.1648	23.3472	37.3545	121.355	244.402	80.11	5.30957	-26.2933
44.7651	18.9861	5.90791	9.30712	17.9004	38.5735	55.0825	534.464	-35.652	53.2493	21.4588	0.692687	48.2558	-30.5251	219.246	-2.59339	105.282	67.0441	33.4761	58.7275	-36.9368	42.5799	62.1335	71.2104	13.7029	20.007	139.049	134.524	131.688	78.8645	59.2515	235.835	-6.93386	38.9053	-10.764	1522.82	-0.0109813	738.932	45.337	-7.51891	455.53	9.12975	-20.7896	45.103	86.0403	113.483	198.148	77.8006	52.025	-10.5302
44.865	49.3923	7.62397	-1.27344	36.2759	56.8743	43.5329	538.667	-6.12424	75.8053	22.2258	0.722487	69.1758	-17.0548	236.143	15.5461	111.984	39.3277	21.7932	115.414	-3.96229	9.28998	15.3864	84.8442	34.7795	23.6517	127.279	140.382	99.4715	106.815	60.6863	252.561	-47.1108	39.5199	-7.27095	1378.72	16.9709	926.662	42.4865	-7.23421	376.535	-21.4296	-4.893	15.0708	68.7227	136.736	175.877	86.5214	89.7085	-0.421926
44.9649	52.3745	5.03852	11.8044	23.647	63.0247	43.0115	508.569	7.37526	85.8228	27.757	-35.6427	70.3248	-20.3486	213.86	-3.68367	124.851	39.3741	29.3695	84.8133	-14.7575	-4.96062	5.63139	89.2593	29.7444	34.7201	120.035	142.957	132.481	90.4946	51.7918	237.714	-48.335	7.08657	-13.6133	1261.27	20.4592	985.165	66.4868	-13.6153	277.421	-9.75783	-6.83136	45.5749	69.3939	126.849	186.065	65.1202	110.062	-21.2094
45.0648	49.5341	20.5145	-1.93241	22.7824	37.6741	61.3833	489.02	6.79829	44.1705	8.36792	-24.7692	66.2975	-24.7769	186.703	7.76463	103.998	16.4829	13.3972	44.2094	-20.3072	33.0947	-14.7747	96.5994	21.4212	48.324	136.363	121.754	115.96	83.5601	64.0753	228.126	-28.2151	29.4473	-11.1577	1192.39	30.744	1041.68	45.7996	-7.02818	234.156	-43.8981	-23.3856	18.5514	44.0346	165.204	158.145	80.2085	56.8406	-22.8517
45.1647	25.3701	5.2093	1.49701	14.5495	21.4089	51.2212	438.822	6.44251	56.3017	25.7278	-45.0998	110.29	-45.2891	167.589	-5.90723	108.31	13.3048	4.21762	50.7258	4.61029	21.8245	-9.25696	73.8587	4.19752	13.6291	130.272	114.997	115.938	55.4367	76.1012	184.448	-30.6275	10.6744	-8.78004	1140.05	43.354	1047.49	55.2089	-13.5293	185.555	-69.7014	6.02178	12.8306	7.77628	130.07	141.392	81.5229	55.4223	-33.3238
45.2647	-2.04337	11.7269	0.569473	11.541	-22.8805	77.4479	415.3	20.3014	78.3531	38.2645	-32.0829	115.13	-33.149	207.761	35.7294	67.1767	18.4829	16.0987	51.452	18.4706	10.0269	-12.529	80.7299	-30.2767	12.4024	127.538	90.7615	104.323	23.0251	71.8121	194.864	-32.7537	-18.1472	21.4873	1093.92	47.0508	892.04	63.8628	-24.9098	143.021	-39.4164	-27.2232	13.8764	-0.119931	156.072	126.595	59.1022	82.8699	-16.5194
45.3646	-2.74184	3.53443	14.9219	11.4688	-2.05942	90.8647	401.808	35.2939	110.507	49.4393	-59.5072	71.947	-19.6443	190.625	15.7592	49.3725	28.7325	16.9841	66.9127	-25.3724	33.2046	26.2613	84.6878	-19.3812	-2.25194	106.543	74.7818	77.1695	-8.26457	50.7554	206.836	-16.2845	6.39797	35.2297	1063.57	50.9436	882.49	60.767	-19.0211	129.071	-45.735	19.9995	-19.3365	-12.6031	133.85	124.114	51.0724	118.856	-44.9089
45.4645	7.41021	17.1759	10.6258	5.14796	3.28362	112.896	373.498	17.2481	120.352	96.4267	-70.0314	57.0888	-25.0987	172.831	-16.0234	109.047	-3.79734	-0.382129	139.624	-21.3662	43.9726	-5.18322	69.7992	-25.9312	-9.9109	101.076	78.9565	92.5102	22.3063	36.6636	194.723	-14.2247	-2.98748	49.8348	1049.67	53.5127	763.063	35.2846	-4.7563	112.46	-21.1717	-17.313	15.1276	-12.8011	136.304	107.126	38.6172	119.556	-14.8767
45.5644	10.4931	17.1692	9.21384	22.1943	15.4485	107.188	367.51	-6.12501	115.551	96.706	-52.151	55.1547	-30.5267	138.332	-14.9015	162.032	9.57589	-1.66033	171.566	-5.8572	77.3131	-19.807	26.2509	-25.0556	-21.9029	56.5176	208.992	82.502	38.8017	28.9889	202.277	-25.543	26.6903	41.4843	1035.6	83.6144	707.354	56.9307	-37.2664	80.4406	-51.9663	-2.15878	85.9449	-6.89157	164.825	100.231	37.3584	125.764	-31.1293
45.6644	-6.63873	22.4151	7.62416	-2.05796	-17.9587	105.722	350.684	12.5868	105.086	91.9876	-24.2062	43.0502	-43.7491	130.402	-14.653	148.976	23.4398	30.6658	127.268	8.21463	64.3207	-10.4139	68.9651	-22.958	15.3238	28.7678	443.236	120.112	52.7397	3.72218	262.831	5.28117	36.8443	29.9218	969.884	56.4572	707.798	42.9654	-44.1296	77.3075	-58.3962	-3.44447	69.6486	-38.4739	149.857	57.061	48.8271	85.9638	-2.62671
45.7643	-8.42593	19.559	7.3926	-13.3749	-12.558	140.6	351.616	7.03166	115.811	84.015	-13.1286	45.9378	-61.4961	121.042	-7.78013	124.235	37.6109	47.0746	104.327	7.3665	53.8328	10.922	33.8436	-56.8473	8.94264	12.5033	672.255	133.423	28.1428	2.9104	234.131	-9.81835	20.3898	38.375	899.825	49.9577	752.886	-1.49643	-69.9059	40.3943	-44.4628	-20.586	73.1355	-29.2144	115.59	33.8854	49.6414	54.5132	-1.37071
45.8642	-10.2867	42.1446	-8.96146	-6.44941	-3.1281	129.241	323.825	14.9308	143.872	77.4543	-32.96	48.8697	-61.0492	117.401	-18.0327	115.695	33.157	35.8155	71.7116	-4.52594	32.8324	21.749	0.0441469	-60.9246	-14.8739	51.3133	912.991	106.866	43.1668	2.77863	190.858	-10.1677	13.9354	30.3097	878.423	60.1231	764.212	14.7752	-82.1448	40.6687	-36.9692	-22.8164	52.5308	-50.0092	128.179	44.0838	43.2381	119.168	-11.7372
45.9641	-38.269	18.6184	4.38376	-24.867	-25.3298	146.699	316.722	16.4595	126.143	78.3861	-35.2661	51.6355	-78.1422	108.907	-27.7719	108.342	24.3085	37.9902	55.4603	-14.177	63.4221	14.2106	12.1199	-46.2891	12.8891	71.5718	1111.29	74.5426	22.5219	32.1331	151.284	-22.1215	44.2233	32.442	890.832	69.0693	764.734	25.0162	-40.7915	29.0371	-33.241	-1.47773	40.655	-39.3704	156.992	41.5345	33.5348	100.2	-8.66884
46.064	-39.2362	-7.55809	-9.91431	-28.8874	-53.8718	163.864	308.862	-4.90823	126.868	79.4064	1.63003	41.0919	-63.1195	90.2677	-14.7113	148.441	17.9989	37.6584	58.0382	-8.52978	61.1545	-5.63092	-4.31874	-55.1623	33.7632	74.4414	1260.14	54.6445	5.75125	70.3844	91.7912	-2.9961	-10.0862	4.65259	837.539	70.7255	661.905	49.2707	-43.1871	-19.4895	8.8761	2.65653	58.5647	-24.7495	197.831	67.1301	30.7478	109.323	-15.5117
46.164	-16.2864	23.5481	-17.619	-9.50266	-35.9376	133.591	267.046	8.5664	119.627	62.7487	-25.0081	52.0877	-67.5144	92.0514	-36.8527	123.702	14.1564	18.3654	38.827	22.3898	79.4252	21.5405	1.96839	-42.6238	43.0528	73.5998	1473.46	21.7274	12.9026	5.86017	43.3837	14.6821	14.7761	22.9329	806.879	62.9648	665.727	38.8961	-20.3562	7.13082	35.9298	5.74626	98.2824	13.9196	181.855	70.7499	14.2174	87.7364	-4.08064
46.2639	-11.5628	30.6321	-12.6307	-10.8913	-24.2366	143.942	298.214	24.0371	103.139	66.8111	7.52925	84.6269	-70.3337	96.0873	-21.1389	113.451	21.792	12.6021	69.1442	-6.41658	52.3078	61.0869	1.13127	-69.0935	42.7036	67.5932	1594.43	36.459	27.8143	46.9875	1.54644	-22.5538	23.4322	26.9537	730.583	56.5657	817.812	25.665	-8.21998	5.64026	-21.8239	-26.8334	95.0073	-10.4499	176.918	63.5836	13.6947	94.4672	-29.1719
46.3638	10.952	47.3555	12.885	-1.81776	-9.85381	162.048	257.198	-4.08897	97.7719	56.1528	-14.7894	128.806	-67.4548	79.7157	-16.2657	107.291	19.0982	12.1965	88.4617	1.2536	54.0041	39.6004	-10.9813	-48.7986	11.6021	82.9428	1732.64	18.1714	40.8678	43.1867	3.73848	-48.9064	-17.5292	16.911	664.452	70.0747	906.84	29.763	-16.9994	37.8459	-12.2489	-53.6483	95.5593	-61.16	165.087	41.9123	50.5163	111.681	-28.0946
46.4637	28.5514	47.2092	41.6263	0.939305	6.48006	149.763	305.958	16.0762	131.962	55.6381	-10.6316	147.09	-60.5697	87.8144	-26.3764	82.2147	7.68525	-17.9075	166.032	32.8746	16.8295	30.0205	20.6242	-47.1263	19.5536	96.0193	1771.26	58.7211	-35.6581	67.2679	-7.15426	-54.9868	-32.4181	38.6022	600.496	83.8182	991.333	38.7887	-13.9784	2.68293	-1.69734	-25.6719	116.852	-25.417	176.51	75.4686	79.752	115.164	-45.3021
46.5637	18.7329	29.3922	47.4153	-7.09816	21.7714	143.582	291.625	31.1969	101.291	151.7	-45.3761	112.957	-67.5369	65.803	-28.3683	98.1354	36.799	2.767	141.964	12.4932	47.1297	15.7999	-4.2486	-43.4325	23.9017	105.266	1617.17	7.58835	-49.5969	72.5109	74.4574	-25.8425	-26.1019	52.7309	660.614	66.5189	879.792	37.9712	6.90126	7.19965	-37.2226	-25.1636	44.2543	-21.9824	157.724	61.4981	94.5547	95.8499	-54.2234
46.6636	33.0587	58.3629	40.9327	-13.2267	35.5659	134.235	259.701	34.8992	66.5627	243.48	3.20508	106.662	-86.0263	55.9333	-16.2272	94.2771	49.785	9.96975	57.0517	1.02935	42.6724	18.8314	37.3973	-31.634	59.4152	143.219	1476.35	38.7157	-66.5111	64.84	55.2397	-29.2614	-49.2366	52.2362	648.092	39.7978	760.468	49.5939	2.42792	-0.502628	-10.46	-17.6124	49.0836	-28.4016	150.383	73.2728	74.9165	79.3147	-38.4909
46.7635	34.2566	53.4209	36.938	1.25997	21.8506	141.827	248.153	55.9932	75.2029	331.882	93.5987	78.9077	-94.6705	68.7001	-0.576697	107.926	57.2592	1.39047	37.0166	-15.3676	44.224	20.5905	37.6075	-41.6914	60.0218	171.911	1422.89	225.255	-71.949	63.7289	-26.7616	6.25165	-3.25892	48.8089	683.421	128.614	674.523	59.5238	-39.2433	-11.6594	-36.8124	-28.9342	99.5299	-19.871	141.32	103.988	67.118	107.294	-38.9894
46.8634	10.1208	33.8847	13.2381	18.5649	22.2693	113.773	239.894	16.9336	90.6498	417.961	171.935	63.6385	-68.6852	81.8234	-7.79486	140.351	62.3399	13.6145	63.7363	-73.5202	-2.2031	19.3224	68.604	-40.2339	68.7591	166.422	1318.24	420.712	-75.5649	64.1919	1.58747	12.0868	-12.8428	14.8874	801.287	405.084	601.405	45.6587	-36.4733	-58.2434	-38.1466	-92.7127	84.0901	-34.4996	112.905	67.7272	43.4333	94.1146	-69.5617
46.9633	15.6601	14.4583	22.3265	8.63307	17.8023	111.948	234.313	9.08754	81.8399	511.397	209.792	59.66	-70.8077	63.7906	-9.71355	172.024	56.5925	12.7497	80.2422	-63.2055	-12.8425	31.7178	78.8213	-28.2131	62.7769	159.515	1253.83	600.483	-49.8345	36.0449	17.5696	32.8411	-4.88567	48.0273	851.522	570.281	476.051	41.4906	-82.675	-38.4746	-35.2629	-53.2897	102.457	-28.5398	98.5499	38.4399	67.6358	104.578	-44.4691
47.0633	-11.1791	7.27815	14.5343	-17.7822	-1.35885	105.856	203.845	26.6274	76.2613	457.46	140.094	47.8236	-76.5798	45.4978	-28.9521	169.101	50.6503	27.7666	71.4183	-34.2382	-28.4008	27.0027	54.4962	-37.9448	44.7639	128.952	1190.11	825.87	-31.5349	7.75203	54.5076	78.6372	32.1775	60.0922	1013.37	486.178	428.111	12.2999	-69.1935	-77.6375	-50.2867	-34.5206	124.937	4.42198	63.4699	13.2051	59.9863	121.202	5.01919
47.1632	-3.61056	-3.1542	17.8982	2.75231	-18.4911	117.135	185.114	41.3406	72.5989	393.299	138.535	54.2836	-89.3008	46.5943	-32.8244	150.026	42.2695	28.9946	58.2831	-41.5188	-33.6049	16.1474	71.7442	-54.408	53.9081	109.136	1129.13	1057.96	12.0344	1.27427	89.3299	103.951	14.396	32.0539	1104.48	502.33	376.613	7.05263	-86.0026	-73.6869	-62.1041	-35.5499	98.8332	-11.5585	42.4263	13.0136	72.0687	72.067	-27.7992
47.2631	1.49144	7.48445	4.71374	-10.4847	-9.24745	88.1229	176.531	29.5118	61.2064	328.052	102.228	65.724	-56.0791	39.6106	-48.6013	140.378	55.6688	14.807	69.9066	3.95781	-39.178	48.2184	32.0087	-15.6289	81.417	103.122	1051.85	1157.51	24.8263	9.02074	50.2176	77.5978	8.59244	29.7337	1083.74	532.791	325.205	6.96718	-65.3165	-86.721	-51.8444	-50.3813	101.572	-19.9624	93.9348	2.40853	51.1754	105.086	-25.1084
47.363	-18.4183	11.8383	-2.71139	-7.71756	-51.7553	102.631	174.692	43.0138	108.881	273.243	22.5211	48.7001	-53.2702	52.0767	-31.271	120.123	24.3027	26.4542	23.1824	3.88515	-17.887	38.5559	24.9593	-65.8189	53.0902	84.6577	992.052	1253.05	63.7729	-5.11944	20.5032	83.5064	16.7371	19.7619	1212.58	473.351	307.002	10.8055	-48.3458	-92.6483	-58.8654	-37.855	116.764	8.2425	132.15	11.1404	33.1577	81.4053	-32.6732
47.463	-17.7023	10.1225	11.3406	-18.6956	-39.1967	134.415	169.55	15.5912	81.5571	225.658	48.2278	35.3117	-65.7341	41.6141	-19.3492	102.128	29.9871	24.0076	-6.38229	-48.1435	-25.3719	49.8429	32.1756	-37.118	81.566	99.1546	955.558	1493.36	58.7573	-9.20385	69.2182	94.6184	34.6697	11.5365	1413.15	356.861	250.664	-9.72273	-59.9863	-91.238	-79.6308	-50.9191	126.232	-6.69887	153.545	-11.6748	43.8864	70.058	-33.5929
47.5629	-20.8954	-3.22684	13.742	-23.3123	-40.3263	111.629	143.834	9.46339	84.0195	226.456	18.2797	41.2507	-43.0215	22.4069	-25.2992	84.5526	26.2611	25.2848	-4.80723	-69.6775	-34.1848	39.184	38.9397	-30.5813	78.8324	23.4114	905.481	1675.77	62.4605	12.9497	82.4336	138.92	15.3495	14.5876	1610.27	317.436	207.966	-8.09928	-35.5316	-100.593	-84.6874	-48.3876	122.138	-14.9587	173.871	-14.3934	62.3522	76.7205	-7.33939
47.6628	-18.5054	18.1086	12.717	-5.2785	-32.7424	135.522	151.056	19.9101	145.056	180.911	-7.45463	37.4654	-15.2518	36.4404	-22.7996	80.2525	24.6256	36.8896	5.91151	-45.6667	-1.24867	35.9541	45.1607	-29.396	96.7797	39.4928	799.787	1776.27	51.5353	14.7626	10.9758	76.4425	-41.7822	26.2956	1766.08	263.902	185.375	15.1189	-49.3342	-65.9148	-20.8026	-16.3693	87.206	-7.63794	135.398	1.08673	16.5535	96.0011	-29.6344
47.7627	0.464201	4.37912	-4.31868	3.23332	-19.9667	124.461	155.798	6.79148	141.368	162.99	-13.2791	39.1936	-17.6829	58.6635	-41.6509	115.757	18.8339	47.9585	6.00028	-23.9907	-11.0927	52.0714	62.1272	-8.2791	94.3172	35.73	822.112	1855.26	7.36653	29.4464	16.799	89.2484	-59.4825	5.14157	1716.66	236.546	161.342	44.5914	-25.8002	-59.6403	-51.2537	16.0899	116.477	-25.6255	144.102	25.598	33.5823	82.2397	-39.839
47.8626	1.78211	0.660307	7.14386	-11.6688	-6.13754	152.077	135.737	59.9903	109.78	173.117	-24.6099	42.7974	-31.3902	38.9022	-42.2951	93.2257	37.9713	37.784	11.4698	-17.1151	-5.913	49.9291	71.7224	-27.9651	81.1984	59.9801	805.551	1999.9	-7.91879	41.3898	95.6943	120.065	-44.1643	22.7677	1602.24	226.059	107.769	31.6389	-38.1266	-3.22394	-78.5094	-8.44539	81.8218	13.0807	179.212	5.59582	72.1926	53.5754	-19.0803
47.9626	-6.391	-8.59292	-1.5494	-13.2588	-3.51946	139.144	139.011	59.3917	113.911	139.797	-9.60319	50.3734	-33.207	38.0594	-40.9863	83.282	39.039	22.0672	119.867	-25.3007	40.1434	75.5958	72.2493	-25.9713	55.0663	54.0728	728.966	2066.85	27.1398	44.1051	69.3588	86.3173	37.3799	5.27219	1511.55	201.267	101.454	65.7281	2.41509	-14.4551	-123.272	-11.7065	82.7112	1.2092	162.368	28.8586	65.2816	95.4668	-9.07022
48.0625	3.02743	-7.87444	20.5873	-5.8711	-4.36333	118.864	103.397	31.0592	112.854	134.255	-46.9197	71.934	-31.0964	33.7314	-47.3146	110.269	63.609	12.0302	222.438	-2.80656	31.8222	134.292	156.865	-27.9289	55.9261	84.2905	717.046	1984.38	-2.171	50.3518	34.0375	53.5424	209.293	118.17	1396.07	188.298	107.326	53.1352	-30.8293	-13.0219	-100.872	-7.9134	105.94	0.0126879	133.2	54.8721	52.0155	182.613	-14.8831
48.1624	-8.43795	-10.7527	-4.30435	-27.8867	-19.311	133.307	115.37	35.2312	115.008	131.041	-66.5992	67.8883	-19.9665	59.2109	-35.5784	100.286	48.1608	51.5142	153.611	58.9302	55.8123	133.414	210.969	-44.5237	127.436	88.5651	725.2	1859.47	-31.6113	62.9545	38.67	43.2896	374.012	115.037	1326.55	122.633	76.3495	46.0733	-77.0415	11.5052	-78.9519	-9.86946	76.0457	26.218	87.0269	76.2076	67.3257	168.556	-7.93902
48.2623	-8.57629	8.30407	-3.76465	-23.6506	-9.64792	122.238	115.073	16.1323	138.65	127.183	-31.68	47.9935	-15.2212	54.162	-35.2248	101.383	46.0906	43.9149	121.188	61.1086	49.2368	125.018	260.626	-35.0265	171.613	122.543	667.795	1715.53	-4.11504	47.0076	55.7869	45.0556	505.866	129.303	1330.5	116.413	80.126	48.6221	-63.1089	-20.1392	-69.7884	9.61109	84.657	74.8258	85.2032	113.447	49.5872	190.629	13.6377
48.3622	-15.746	-2.04232	8.34963	-32.4204	-15.7726	120.05	113.373	14.9743	131.615	102.137	7.08801	22.0422	-37.4197	43.3639	-21.5028	118.403	29.9795	17.0075	137.921	67.5832	33.4858	121.354	368.579	-49.4706	157.227	198.367	621.27	1589.05	-5.128	36.2538	54.2717	46.4293	675.515	63.6002	1266.28	120.014	67.4234	72.8041	-37.3897	2.94137	-59.2685	-29.6235	73.4518	94.7826	43.1411	119.076	42.2289	165.245	-33.0613
48.4622	4.06995	-4.05567	7.88307	-19.6448	8.13798	106.029	114.086	49.6576	90.6933	95.937	-9.08228	41.1208	-48.9795	17.3475	-36.6515	106.279	43.4422	-8.20946	136.801	35.1619	35.4323	178.634	383.167	-27.3544	151.967	233.512	590.446	1468.69	-21.302	59.5773	18.7547	55.7097	713.218	52.9396	1212.05	102.781	48.8888	69.5842	-31.6669	-5.77152	-52.4832	-5.93775	50.0377	93.9651	8.64651	97.7078	72.995	99.3552	-32.9491
48.5621	0.448998	7.23031	-6.60573	-11.8096	-14.7753	107.394	123.594	52.0006	142.169	80.6949	-14.1726	41.5964	-51.3715	62.0493	-1.50911	110.983	87.7911	1.97813	141.939	16.6885	20.04	169.505	411.992	-44.4353	191.411	247.213	490.344	1332.29	0.74219	80.1582	5.33105	44.5299	765.375	72.6267	1161.89	92.388	58.9633	112.849	9.36561	-3.91346	-9.07825	-21.2001	16.1799	95.0793	-28.1493	132.248	47.5976	60.9425	-7.50922
48.662	19.703	10.6138	2.8249	-10.4818	7.07994	82.938	112.59	11.5812	118.933	74.8181	0.484082	40.2726	-45.1665	88.5042	-20.7344	113.286	47.889	24.0248	152.265	23.0752	26.6273	122.396	397.175	-25.6965	175.842	280.152	477.044	1263.57	-15.783	80.0735	-16.8406	33.1582	660.42	51.2963	1076.6	58.9804	66.8464	79.5429	17.5907	30.2556	-12.4524	-24.2269	3.32361	78.0713	-9.63763	122.564	51.7322	38.488	-26.9491
48.7619	2.28213	15.064	0.275527	-8.93028	-0.726922	106.492	111.246	30.9571	141.082	73.2298	5.3418	48.4848	-49.1131	109.366	8.49781	101.021	60.4764	16.9606	117.494	51.5911	10.1652	129.256	317.604	-9.87699	142.08	260.59	452.004	1163.83	-1.92131	75.4244	0.382316	31.0582	603.494	40.0687	1031.59	30.749	60.3565	57.845	79.9944	12.5369	-17.7316	-7.93296	22.7377	39.0126	22.2061	65.9197	64.4227	29.1324	-23.2289
48.8619	20.3935	43.6474	6.3541	27.7508	14.205	92.1812	108.124	-12.9061	136.547	64.0191	22.3114	35.5138	-48.4839	104.055	-14.6485	105.881	54.8365	40.1429	82.3118	12.7961	43.177	86.6617	231.419	-14.4555	109.687	227.896	385.613	1045.86	-31.1311	92.8211	-48.5629	6.23991	524.213	40.1042	965.686	24.6996	69.9996	43.7781	87.1576	18.3103	44.5022	-21.6567	-29.7142	30.2308	99.6098	48.0535	86.4975	0.461327	-5.27332
48.9618	1.1014	47.471	12.995	17.3121	-15.3337	82.231	82.8394	14.7917	104.451	89.7544	12.7397	56.31	-50.6668	55.7506	-10.8449	89.8661	18.1812	19.9092	67.1394	-24.4759	59.727	33.2468	200.648	21.1262	203.46	193.113	337.239	938.308	-60.189	76.3356	-64.6722	12.6227	482.742	18.2694	873.753	22.2505	72.3875	58.8453	111.827	16.9969	54.285	-34.1851	-19.8354	58.6561	163.949	57.0502	42.0835	-2.63802	-30.801
49.0617	33.1357	46.6458	17.2764	22.6409	7.30811	84.3525	95.2026	-0.897084	126.571	67.3976	-40.6935	25.2498	-64.3705	78.0939	-5.27819	71.6603	30.6107	58.5577	58.9172	1.29315	32.5742	54.3757	175.223	49.1365	307.328	185.697	374.257	932.024	-62.0565	51.6905	6.76938	6.27185	395.307	-4.76893	833.043	46.4723	59.4931	73.5977	53.1941	0.559415	77.2649	-41.3747	31.0439	48.914	130.14	41.0042	24.1992	29.7468	-62.4153
49.1616	17.0525	42.2336	22.0653	29.0098	27.662	61.9025	118.526	9.71547	122.758	57.2741	-22.7633	35.8883	-61.4472	101.162	-5.67873	75.3621	57.2964	39.1756	23.4301	5.1884	6.98353	65.4469	174.285	31.2191	396.213	222.966	365.457	913.122	-52.5683	48.4548	-3.60491	87.5229	368.911	18.1015	781.767	28.2488	96.6641	69.8505	43.0474	13.1899	27.6844	-37.0136	50.4586	43.6043	163.732	45.3253	4.74567	75.1718	-28.9794
49.2615	10.7701	34.6722	26.3742	33.0741	58.6368	109.975	143.208	23.671	87.4015	70.8458	-36.1512	40.6282	-36.5855	122.096	0.0221057	96.4822	84.1273	35.0054	10.5564	7.64359	4.2602	112.755	187.825	36.4014	461.886	205.316	422.601	918.855	-8.64802	14.8777	93.3331	60.5094	404.957	169.968	738.17	18.8284	96.3436	74.816	32.1594	32.0651	20.0662	17.3681	62.0603	22.3055	109.041	40.4878	-3.06627	139.24	-14.1664
49.3615	8.54999	31.0412	10.083	27.5689	91.2146	74.9619	113.324	4.11154	76.3206	75.3785	-58.7774	43.655	-33.1549	116.131	-26.9278	88.2886	104.942	54.4725	-1.59974	25.6748	12.7022	126.802	167.312	36.4405	467.02	186.819	574.653	879.669	-14.0758	9.50593	94.5038	20.3616	339.204	285.165	709.992	-5.48189	56.3185	40.8956	8.69735	40.122	60.136	13.4846	35.3388	24.5654	118.996	34.9401	51.0733	116.023	31.9857
49.4614	7.61808	27.1802	11.7025	20.3571	80.2755	76.5189	107.207	51.0513	106.619	84.7388	-83.1479	36.3869	-30.4127	92.0658	-18.0831	77.4319	91.7016	72.5836	34.3793	1.74001	16.3385	105.244	203.799	36.8606	495.969	221.395	665.18	847.783	7.34838	29.2549	120.627	21.215	352.023	271.315	684.569	36.9087	84.332	65.0545	7.77586	58.4579	11.6611	20.9485	24.7816	40.5571	68.5544	46.8517	25.4582	105.951	17.7063
49.5613	4.97546	20.7657	9.96031	11.4515	74.7436	59.4635	70.828	46.1507	118.384	44.4204	-55.2702	24.9004	-40.3344	85.5062	-21.4683	27.6024	61.8542	23.3784	39.3234	-5.35407	1.78143	85.2059	196.756	38.2854	466.232	432.84	784.64	881.237	32.3533	37.8087	123.675	8.13282	349.222	239.444	653.715	31.6778	58.0213	57.8382	-0.967157	58.4533	20.9263	4.1305	66.6965	-14.7212	82.0315	36.6932	69.5238	123.764	8.89898
49.6612	-16.6375	8.39131	-0.675017	-3.3742	46.3346	68.188	54.2012	21.7392	93.3607	34.0338	-47.0305	9.75727	-20.3877	99.675	-14.0738	-0.573318	86.1562	54.1071	35.2724	6.95042	-9.26469	85.5292	191.375	15.1651	424.141	596.805	813.045	900.549	6.38376	13.7224	80.7229	26.2149	353.318	208.86	607.042	50.7441	30.9287	58.696	7.61611	43.2109	-28.2413	-27.1944	133.793	-2.726	143.125	33.0162	78.9061	118.719	21.3759
49.7612	-16.9377	25.6272	-1.54955	2.7536	42.1184	59.4724	87.2179	-17.206	94.3855	38.4467	-64.515	6.05626	-48.7317	57.6639	1.04739	24.3033	68.6188	36.8947	37.0095	-34.831	10.5083	25.3278	158.655	-28.207	365.102	745.999	689.398	786.129	49.8727	51.6008	87.6695	34.5889	313.651	159.341	572.896	41.9472	17.403	65.2064	-25.701	26.1911	1.95977	-13.7628	51.6124	-7.56761	156	28.0251	64.1674	55.4168	-31.6114
49.8611	-14.5701	24.9327	4.52462	4.38876	39.1794	63.8707	81.1481	-15.2581	97.3675	10.1249	-60.7493	11.1362	-30.7476	71.6836	-35.7905	33.3423	59.7547	16.8573	38.0663	-30.6732	-11.7004	29.9284	204.69	-13.7137	354.632	955.629	630.987	699.615	72.4333	18.7395	135.322	29.5254	324.918	173.048	547.6	73.0606	-7.27021	61.8789	7.88534	18.0238	55.8857	-6.45196	42.8018	-18.9062	159.313	28.8924	53.2853	86.2305	-5.26739
49.961	-26.433	25.9905	-10.1289	1.81264	22.638	97.7279	69.8159	-16.714	92.9369	40.4731	-65.1505	20.4106	-35.5428	91.9344	-33.2155	43.9262	41.9885	-2.21702	32.0888	-15.6964	-5.41417	31.6353	175.655	-38.3504	310.455	1093.08	529.33	630.057	113.749	30.9168	160.388	57.4115	305.923	139.411	561.347	85.0298	41.6049	51.6324	1.49593	2.57996	28.3717	-21.6474	-13.682	-26.5755	148.977	40.1194	55.2544	33.1371	-29.2512
50.0609	-11.1151	10.7189	1.89665	-2.30641	39.6022	71.4046	59.8197	4.151	136.513	34.7162	-34.5269	-3.43914	-21.7726	52.8484	-49.592	64.5026	77.6899	13.2007	-5.52278	-1.62631	4.88966	63.6498	177.828	-27.3099	306.634	1248.96	510.409	566.373	115.826	96.2875	190.039	87.6511	265.214	124.168	585.361	169.877	46.6946	58.6978	59.8958	-22.2509	34.2983	-25.8326	-44.3756	-45.6991	156.961	43.957	56.4683	17.6874	-12.7541
50.1608	-17.0857	8.26117	24.1137	-2.0705	28.0679	97.4638	86.6135	-7.74575	140.228	10.6233	-5.55544	12.965	-29.4384	57.1204	-43.836	94.0227	57.304	2.17889	38.4759	-3.43492	12.4687	69.2015	191.93	-58.0602	280.556	1481.06	499.422	527.13	188.188	75.0117	180.531	88.4585	250.729	148.639	539.945	154.54	91.9054	73.972	22.8548	-26.7052	36.6174	-5.35344	-6.06446	-63.3202	143.57	57.39	45.8157	87.25	12.7096
50.2608	-10.7367	14.7826	36.7299	10.6691	58.4107	67.2459	57.5292	-15.1625	194.961	32.7609	-21.1164	12.6275	-16.8329	34.4371	-70.9339	57.723	88.2551	12.0482	188.437	-20.6939	55.5919	57.8803	176.585	-69.5624	238.356	1714.97	431.04	461.557	252.994	72.6316	226.591	57.9744	251.661	134.623	528.849	64.4861	86.0946	71.8928	38.8147	-68.7267	49.1679	-3.67716	-20.9579	-72.3076	53.2708	49.7828	31.8566	117.462	1.24791
50.3607	-26.8798	29.0392	30.5404	5.50767	27.374	84.389	47.1109	13.1709	194.312	2.92958	15.3277	13.8917	-39.8393	61.949	-92.3503	58.7074	53.4868	-5.39233	296.081	-16.6452	31.6444	-11.1067	183.137	-83.6488	229.885	1955.04	410.584	416.21	285.906	77.56	256.548	71.7525	249.237	138.547	541.678	60.5395	116.176	67.7624	25.7112	-45.5064	60.0074	0.0602084	-56.9119	-96.6622	94.2891	31.778	54.5747	56.9948	44.0074
50.4606	-18.1092	-4.49267	23.4371	3.1407	33.4512	81.892	23.5694	-5.5336	245.102	-7.65024	-11.119	7.55525	-24.4692	113.028	-66.469	24.0417	33.7975	1.51395	271.637	18.6879	46.2025	-19.616	166.785	-108.213	192.927	1887.17	383.485	418.631	251.278	85.7132	180.567	123.62	238.188	89.32	560.173	21.6746	122.4	32.9068	83.6649	-26.62	37.4933	-30.3455	-63.5065	-103.442	189.657	-2.25355	43.2401	35.7366	17.4025
50.5605	-24.6174	13.6557	4.87313	18.4789	29.6737	100.866	47.8018	-29.7586	212.496	-12.0367	-5.59333	20.1811	-34.0463	122.864	-30.2189	32.1736	70.8686	-7.76209	191.94	-29.3642	41.5674	19.2958	107.152	-86.7148	174.65	1656.82	372.3	410.349	167.831	49.2885	98.6286	44.4042	205.988	110.909	539.072	27.5901	105.572	44.3947	95.4517	-52.41	61.8887	18.6188	7.7258	-52.772	404.036	15.5781	35.8734	62.1315	19.0309
50.6605	-8.3583	2.91831	-9.50835	28.1501	25.4678	60.9319	20.6945	-38.9364	149.386	-1.71467	-32.57	10.5234	-36.2722	108.899	-5.34068	35.5314	59.8807	36.2111	155.397	14.1445	42.4958	20.8968	100.203	-86.3777	184.744	1565.2	353.069	418.776	145.186	55.9457	41.0228	47.3802	229.741	113.963	503.787	28.6039	79.2668	65.0498	116.664	-39.6235	63.1631	-59.4366	-15.5761	-42.9199	524.923	11.2564	22.6776	14.3855	28.9933
50.7604	-22.0683	13.2538	6.04424	18.6848	35.0077	43.4661	32.8625	-38.457	141.391	6.09612	-30.084	7.099	-50.3775	102.02	6.70689	47.6923	51.5262	41.3684	119.689	-10.7524	32.4805	16.9011	78.7388	-66.3134	163.741	1569.82	337.632	439.181	103.846	44.7904	45.3458	42.8638	176.396	126.612	460.779	26.2563	83.4384	58.1414	68.6811	-74.8819	42.7346	-26.021	-4.67625	-41.4302	522.555	13.7975	60.7223	-4.55376	25.419
50.8603	-9.31815	7.70495	4.31532	30.7204	65.5302	48.7484	73.563	-26.5051	165.903	14.7239	-34.1982	12.3935	-34.9285	90.1267	-21.5859	52.8328	58.9642	30.0527	74.6928	-2.82166	28.0712	42.5268	90.262	-54.8919	193.371	1438.14	336.201	540.08	70.6126	51.3554	63.3074	18.0939	158.822	187.185	379.152	9.15115	33.4916	61.843	35.068	-73.4159	47.8603	7.32155	42.3742	-34.0469	327.061	3.73269	89.4674	90.5456	16.6163
50.9602	2.07737	-0.727067	17.7327	30.6747	69.5278	37.8591	55.0215	-11.0562	165.984	40.0442	-58.7075	12.9539	-32.1096	77.8969	-17.8635	27.6294	68.582	55.0718	52.1536	14.8437	28.8102	53.7851	96.4163	-36.1449	170.413	1399.76	371.432	489.981	139.076	28.1529	137.646	116.747	158.506	219.286	381.661	20.9542	70.724	36.2528	65.4268	-77.9498	74.695	-19.9098	8.51271	-63.1936	280.728	-1.28476	48.7763	64.5517	40.1382
51.0601	-11.783	-0.518446	16.8046	36.6005	45.2126	60.0703	69.4495	-1.45521	155.68	24.6244	-23.6096	29.6435	-8.41959	95.3627	-43.2169	56.6112	70.1186	37.9331	55.5599	-13.6366	45.0147	57.727	100.211	-19.1692	164.104	1383.11	371.968	512.617	107.164	46.2376	97.2456	157.663	172.053	394.034	338.768	36.9811	40.9041	63.5289	60.8242	-23.2523	24.1438	15.8243	15.6789	-39.6824	258.188	18.8011	64.4206	58.5003	23.1363
51.1601	5.7344	17.4419	10.0734	18.1573	56.9136	29.2935	43.773	6.1694	155.789	19.7242	-22.5099	9.57895	-18.1144	64.6116	-25.8458	48.4179	56.3911	19.0981	64.0307	0.319343	30.0901	20.6343	142.503	5.42545	175.093	1292.96	367.61	503.027	72.4329	58.2901	119.841	99.0168	147.701	564.392	312.512	9.6086	79.2239	68.1198	38.9013	31.7087	32.6795	17.543	13.0302	3.24836	218.227	24.2072	40.1733	108.441	26.7051
51.26	7.54496	5.85737	11.9498	7.93691	40.6851	41.0169	64.8619	-21.5452	195.766	26.9533	-56.3479	19.6046	-16.329	60.1202	-44.986	51.9317	68.4999	24.0463	41.0544	9.38489	38.6011	16.2375	137.963	-17.1289	132.427	1255.52	350.02	460.85	73.2119	47.1289	77.5401	73.7334	130	732.197	330.852	-18.086	44.772	57.5198	19.4615	-11.565	61.6931	27.5319	2.53484	-25.9904	196.113	20.9694	69.2547	110.925	51.0228
51.3599	15.2795	8.59598	12.4018	24.8984	51.8917	60.1796	55.2881	-16.4298	206.588	24.3684	-27.9118	13.3769	-19.5624	99.299	-45.857	30.8794	62.3824	6.6731	36.7836	23.4703	55.4066	20.9925	124.499	-11.4676	131.786	1189.29	317.393	442.35	108.188	29.484	73.7201	72.4174	166.604	835.194	312.023	-23.7648	64.8904	73.5072	-24.9731	9.90239	33.8733	18.3776	2.40607	-9.41043	198.148	31.3295	31.62	104.931	87.0421
51.4598	7.47792	31.3148	17.7501	34.0702	38.5577	40.7865	37.3392	-32.0177	185.467	25.5717	-31.1074	13.5261	-30.2869	101.279	-15.51	27.6805	103.416	34.0649	42.6554	-4.39261	37.6511	-4.55318	104.031	-31.9189	115.755	1084.17	364.125	415.812	85.0033	48.6236	29.5104	40.8424	126.138	893.846	287.863	-32.5642	93.1838	81.0815	-1.99943	19.5219	86.9137	-2.61605	2.35751	13.1103	308.226	54.1491	86.2672	97.8039	168.045
51.5598	37.3027	12.2974	8.60497	34.4111	45.5424	14.7593	52.5737	-21.0534	141.362	26.7774	-24.3137	19.984	-13.5957	74.849	0.28412	48.5864	198.625	25.779	22.3385	16.3074	37.7325	-13.4546	99.2005	-24.4446	142.538	1030.43	457.462	364.621	23.3394	37.4725	19.827	29.0293	88.3008	971.016	247.694	-28.7384	114.265	100.851	2.84936	31.2451	69.1818	-13.591	2.00426	5.5135	332.203	71.0792	75.863	105.094	192.843
51.6597	85.6179	8.35299	26.7457	44.7008	88.4426	45.6092	69.7328	-36.7197	131.435	5.76391	-46.5971	30.5482	-16.5108	85.7885	-1.58212	49.4835	272.052	32.8815	14.0726	49.96	20.572	-7.62386	88.8508	-12.9221	120.408	975.366	457.643	342.93	36.0376	35.4667	10.3686	-1.2497	77.5958	950.133	237.772	15.7248	136.92	96.1916	8.26936	-2.84359	50.8294	-42.7396	-6.89108	35.3849	303.998	58.8452	50.1098	108.757	237.184
51.7596	113.972	-4.52356	51.025	72.3791	108.461	42.9002	83.7462	-1.8091	124.834	13.2747	-13.3381	26.9683	-26.3797	87.6545	-1.16683	46.9931	283.191	16.8163	40.746	43.8659	33.9442	-14.2316	112.684	-14.1299	126.462	856.923	524.057	297.973	19.7099	37.7386	42.9435	4.19189	77.3765	892.354	240.67	-0.55452	137.601	107.16	2.06339	31.4859	61.4594	-67.0863	-12.4377	8.66804	293.849	39.8881	104.707	100.815	240.045
51.8595	127.026	5.68655	65.0658	70.1229	121.243	54.8877	59.9502	-21.1644	149.577	8.91764	-43.3252	29.1773	-23.929	104.405	-2.5278	50.4932	282.096	28.5317	46.8045	43.4038	16.7564	-7.85952	67.1554	-50.3743	113.347	823.406	550.385	275.36	38.0442	42.5726	52.935	11.2379	110.813	802.288	237.535	5.17071	179.134	77.9528	-1.4888	14.8498	35.0863	-53.3008	-18.173	-3.94779	255.822	73.4982	77.3747	89.1151	157.861
51.9594	142.648	-5.10981	75.2988	72.8697	125.772	52.6635	90.1937	-23.9326	135.252	47.2272	-7.80556	60.3502	-29.4017	117.38	-22.5722	87.0735	301.598	10.0858	41.5512	47.4285	10.3359	0.150232	95.5447	-59.6826	117.719	793.778	690.378	311.098	24.1708	49.033	49.9052	0.502023	107.849	772.084	221.073	-10.7186	285.254	83.413	0.299376	3.07422	10.778	-50.5468	-8.23884	21.8825	242.081	79.8561	103.904	92.5123	134.196
52.0594	126.286	12.4621	68.0831	60.4779	100.956	43.3008	77.5265	12.6091	145.931	44.1248	-50.1638	57.9753	-21.4083	119.115	-15.7574	53.7257	293.487	18.1572	26.3211	18.7254	32.4275	9.19102	82.3531	-60.3305	100.527	785.466	977.39	339.615	37.8704	56.4474	56.2164	17.3608	121.841	703.432	196.03	-2.06141	368.47	96.4035	-37.5207	-7.60361	-12.4546	-52.3315	-11.4684	-6.71633	237.837	96.6027	158.011	70.1613	113.012
52.1593	119.965	28.4996	78.5762	91.7738	92.0245	62.9539	70.5797	29.6054	124.614	56.3353	-22.6889	39.0186	-32.1569	110.007	-8.44647	42.0106	264.856	34.6614	49.8614	27.0965	13.4581	18.3452	66.5793	-38.9001	103.284	802.27	1271.15	344.05	30.225	30.2525	38.566	14.5874	90.7759	667.018	208.216	-18.2089	516.068	89.2132	-46.7028	-30.7227	-32.5702	-72.0329	16.5887	-3.16643	237.198	89.3517	139.19	132.009	101.956
52.2592	95.7482	17.1749	57.3951	71.9657	85.1432	81.4026	56.4596	31.4143	137.62	43.4716	-20.4446	49.0245	-27.1456	115.6	-20.9532	48.7199	196.861	19.4397	56.4323	17.7009	39.0317	-1.12199	53.5509	-14.4579	90.497	768.072	1536.08	354.504	75.8309	39.0854	70.7077	1.88383	148.763	674.263	195.444	4.99662	565.902	55.1048	-14.0612	-62.9558	-39.8835	-92.7473	19.7511	-22.7153	155.778	69.7761	158.435	181.119	79.7627
52.3591	94.7439	33.5735	39.7703	65.5194	91.9165	64.8507	61.9729	9.01779	180.912	27.167	3.67535	38.9495	-43.3407	105.393	-7.61588	67.6235	184.854	33.1807	35.3298	42.2835	42.9866	12.5612	53.7755	-34.3035	97.698	796.465	1728.31	343.605	59.2092	43.3588	51.653	14.6982	122.278	651.578	200.983	-10.1845	589.266	85.241	-28.158	-73.2264	-60.8359	-64.8007	47.5481	-16.0546	181.765	76.9319	177.116	229.158	63.5447
52.459	80.7019	52.1005	59.6116	86.3683	57.3191	84.72	66.0251	23.5521	174.54	32.6098	11.3499	56.8349	-48.831	116.422	24.1527	59.3374	166.066	21.5777	91.4286	5.19307	43.5364	-3.35193	57.5184	-30.0111	90.772	773.819	1989.82	362.931	102.817	32.1114	77.2095	15.2324	126.513	637.42	178.699	7.74675	668.086	79.4725	-82.1583	-95.7892	-79.8889	-56.9732	36.001	-34.3804	170.038	76.2124	148.468	310.071	54.0907
52.559	62.1805	43.1584	49.5512	65.0088	59.6056	132.293	55.2012	16.1813	144.032	24.8831	12.7154	49.9699	-49.3058	94.8846	41.6137	107.995	126.345	25.8499	93.0138	14.3699	63.4032	-16.4471	22.4971	-17.341	115.31	754.401	2236.01	357.386	97.6639	4.80891	72.7597	10.8182	98.9711	609.997	194.823	-28.4818	700.683	65.4464	-95.8375	-91.5854	-67.7157	-46.9398	68.8589	-59.3283	151.245	73.3479	123.155	408.901	23.8624
52.6589	51.6457	39.3284	70.3764	61.5268	55.4392	128.9	56.5497	29.3696	155.756	10.9311	7.2546	48.6752	-49.5959	98.4904	0.20698	150.949	147.099	13.1465	39.042	19.1909	68.2322	-30.5453	46.9338	0.492887	109.646	750.743	2404.26	312.026	94.0353	6.51538	128.832	29.7641	123.883	660.15	182.824	-17.867	593.463	36.9962	-76.7143	-40.8578	-57.412	-15.3173	-5.69519	-46.591	89.058	61.6619	142.849	305.634	-33.4129
52.7588	41.5908	19.5902	22.9144	58.7243	43.6504	112.252	80.8505	26.3538	141.458	34.7025	-11.3735	29.5549	-41.0697	69.6534	32.341	229.527	126.077	21.6664	61.1999	5.51566	46.0919	-8.63215	47.5657	-12.2096	99.2334	717.949	2615.87	281.232	65.6987	28.1281	113.949	-13.0188	84.0296	737.343	169.686	-5.39786	497.056	63.3061	-41.266	-14.0093	-31.8836	-19.4701	-24.4841	-53.2084	99.7772	77.6212	209.557	229.353	-11.7938
52.8587	26.6222	-0.618335	25.339	63.3209	29.698	109.628	85.9054	10.6855	152.208	21.25	10.4004	37.1091	-37.4824	99.8035	77.8914	215.778	106.887	-21.8931	46.4765	3.5483	49.214	1.9617	28.9728	-28.5576	88.4096	695.187	2791.81	315.406	76.9954	37.2609	129.969	9.34028	77.6893	890.992	173.317	-41.037	401.042	67.4438	-76.8683	-4.04107	-22.2624	20.0989	-39.6703	-62.9758	72.9579	63.6149	279.217	193.698	-6.77597
52.9587	23.4427	4.41215	26.6619	61.6643	43.9474	103.261	79.757	33.7982	155.869	53.3977	2.76748	39.178	-21.9118	103.302	125.003	187.51	98.02	-10.5239	30.749	3.66492	19.0545	-4.121	31.7221	-28.6827	101.771	672.311	3010.39	314.394	66.7121	21.3327	107.384	-5.58182	75.3178	1022.33	144.955	-33.5832	357.023	60.3051	-59.2945	28.0069	-13.5606	-0.375228	0.661815	-53.8315	100.943	66.382	257.047	218.327	19.0022
53.0586	48.082	13.1407	29.5378	46.3238	51.779	71.2971	58.7458	43.029	104.82	29.6275	-9.02804	31.5751	-49.6651	106.352	135.13	166.131	79.2135	3.78721	4.42327	16.364	39.1666	1.3856	45.7229	-9.5281	100.709	651.509	2870.06	281.89	16.0761	42.1509	78.8519	-17.1274	51.7997	1097.37	125.463	-14.4985	323.305	62.9408	-66.5815	32.562	-0.990423	-39.0662	-29.3953	-46.0148	77.3114	111.805	271.129	154.437	1.44517
53.1585	-2.95027	14.3592	21.2406	37.1503	2.3571	84.0961	53.7266	17.0581	99.1827	62.7968	-12.8251	27.1535	-45.716	128.753	174.077	185.846	80.5031	13.9702	-8.44767	43.269	48.7086	-24.13	45.6549	-52.3751	98.8402	638.28	2702.54	302.214	18.5893	10.8988	90.7539	9.64049	71.7237	1120.94	143.389	-3.85382	288.071	56.0757	-93.0321	24.8359	3.21825	-18.9554	-9.4871	0.0560329	75.5975	139.172	196.13	172.725	-3.56306
53.2584	22.2804	28.2033	22.3974	27.1516	13.1682	71.2014	25.0559	24.3513	60.9577	106.759	4.581	5.40603	-64.8784	121.046	218.379	135.182	80.6218	-7.30861	12.1835	41.7957	32.7962	3.70795	35.6422	-21.97	102.978	620.259	2535.31	329.672	4.96433	22.7707	114.678	0.886836	52.4636	1070.28	145.823	-30.0743	246.333	63.7662	-93.547	34.1649	45.4871	-85.6951	12.8033	-24.6096	59.8289	149.998	182.778	171.914	24.3465
53.3583	-8.17651	36.7301	7.66202	3.78103	-11.9642	60.6093	43.0693	25.7615	34.2341	177.94	-17.0849	13.4252	-61.5425	91.6072	242.336	145.816	67.6464	8.55215	33.1495	54.7099	23.0553	-6.04844	93.7949	-31.5674	97.3222	631.21	2379.82	384.389	27.4724	25.8754	121.848	22.5987	49.3296	1016.16	132.281	0.16009	291.997	74.659	-82.231	13.7507	16.3637	-49.6297	-5.74908	21.6147	58.7017	161.434	136.169	196.201	4.3153
53.4583	-8.94302	33.8353	4.8484	23.0219	0.652658	62.6478	38.4942	49.0991	47.4922	273.398	-17.1649	16.1396	-74.4395	109.563	302.754	109.106	80.257	-0.551434	7.16342	37.3183	41.9914	1.34523	105.15	-28.8399	96.6059	612.366	2289.95	374.79	13.9347	14.4601	113.725	19.9013	42.2289	1085.12	140.185	2.85664	272.358	45.925	-73.2715	36.3341	24.6545	13.1998	35.2915	33.4872	46.5741	135.536	121.544	233.783	-16.6555
53.5582	-12.3759	25.9423	26.0693	18.7204	1.12206	42.7487	19.7971	10.5173	49.5523	327.906	-5.56286	-1.74971	-91.2508	136.686	251.853	92.5679	79.0961	-7.65094	5.29734	94.5486	36.855	12.6198	103.417	-19.9072	66.7756	586.602	2156.41	315.93	29.4355	51.0971	158.13	40.6923	53.4826	1038.67	134.9	8.90318	230.413	47.1163	-44.6427	37.5218	2.64655	39.1724	-24.7641	49.5314	20.8066	154.722	131.956	161.619	-51.0315
53.6581	-0.171297	17.8755	38.9227	41.059	3.63645	52.3293	-2.64428	40.1207	106.829	398.989	-29.6387	-2.75426	-73.1999	180.391	233.437	71.4092	83.2671	4.54991	49.9956	53.1963	20.8479	5.51412	100.8	-37.617	57.948	577.02	2033.57	268.02	31.8868	35.4694	193.125	49.169	37.4066	1060.99	133.941	-25.5376	218.867	70.8819	-60.4995	68.3389	-19.643	23.8542	-28.1627	10.2489	1.30814	147.288	120.714	170.459	-47.6882
53.758	9.52998	4.06078	20.7276	14.6284	32.7578	52.8375	3.4375	24.8838	111.007	497.846	-11.8191	6.73361	-61.1065	191.288	148.144	90.8425	53.5908	-16.3599	67.8504	46.7546	24.3297	15.2525	123.06	23.1113	54.5022	571.685	1955.88	316.885	30.0779	81.8692	185.084	32.1377	72.4318	1035.67	135.049	-11.3378	165.471	56.5838	-63.5378	81.0493	-11.2886	19.6301	-6.69807	30.1747	-5.16918	137.408	130.254	188.735	-64.5512
53.858	2.05524	12.8276	24.6966	22.2813	20.2415	62.2486	27.7668	64.7041	139.03	523.301	-4.81891	12.6471	-52.9437	156.541	110.39	93.0303	83.9794	0.907535	186.942	90.7913	29.8423	23.8764	129.545	48.0149	84.8202	562.697	1819.12	334.457	-13.8928	82.4012	181.328	62.9998	7.75872	1017.75	127.465	-9.60712	172.244	77.209	-68.4133	31.418	19.2423	17.7353	-13.3602	17.8648	-10.0452	108.782	102.023	173.798	-8.81396
53.9579	24.0587	10.3485	20.7368	43.7209	29.7516	36.9213	28.7558	50.0359	113.453	593.662	-13.8455	-4.0231	-49.2855	145.399	76.9375	99.9653	66.1641	3.89037	253.214	45.0512	7.06044	45.0367	110.365	66.572	49.0417	570.353	1741.52	340.107	-2.90149	108.373	195.295	71.0909	47.8695	907.214	137.241	-1.64231	151.134	78.4419	-37.7702	56.0911	-40.0085	-22.2409	-13.0769	7.06212	2.01751	114.307	100.944	222.933	-54.9282
54.0578	9.66545	1.26122	9.48436	30.5588	30.8296	54.7102	26.3766	64.5186	119.332	595.044	-7.22872	-7.62824	-49.0634	167.241	68.0151	85.4397	56.3645	17.6249	214.528	24.7856	9.86595	47.0653	153.927	58.2308	55.8787	542.632	1683.78	320.042	5.80938	86.4592	177.249	79.5228	35.5568	817.204	152.577	18.4798	163.183	60.5401	-25.9935	18.9946	-35.189	-26.8355	-6.64692	22.1549	-17.5982	95.2532	128.996	276.742	-46.5528
54.1577	10.7384	5.16109	27.2726	24.8015	20.45	31.6001	12.5708	60.8922	120.908	548.022	11.5501	-0.320702	-23.1183	132.111	63.9816	74.5459	42.2915	-7.10018	186.819	33.9129	33.8207	28.0396	226.321	106.028	77.0714	507.947	1551.87	553.128	-19.6695	63.7692	194.835	78.6482	18.1408	756.091	155.842	22.3693	142.332	106.838	-69.4965	28.1113	-16.4426	-25.7712	4.70443	52.1874	-8.46797	102.586	97.6111	284.441	-59.422
54.2576	19.8909	4.02528	12.0262	34.4812	46.0393	51.2835	11.5735	90.9937	136.05	490.75	49.3182	-8.16388	0.361275	141.671	59.7121	60.376	19.5015	-1.05576	165.165	22.2619	60.3556	10.5717	377.687	121.306	81.1124	479.158	1487.88	840.518	-30.1994	71.1269	147.152	112.764	8.70503	702.949	192.13	3.71387	139.463	121.981	-89.4246	32.5178	-31.298	-29.4979	23.3008	39.4817	-16.0831	107.459	91.6328	389.773	-45.004
54.3576	0.965445	-11.386	6.11902	9.70683	28.5468	94.3812	5.09357	96.6357	137.129	457.127	38.343	10.733	15.963	118.052	9.48046	47.5712	31.6634	11.246	163.02	17.4474	62.3927	55.4608	511.258	126.707	68.9344	484.748	1447.43	1045.51	-9.90186	59.178	202.785	106.287	9.0967	649.365	203.945	206.18	89.6305	120.352	-74.7578	48.9806	7.52836	-20.0709	25.9836	9.3649	-29.3046	81.6919	94.6777	408.562	-40.7744
54.4575	31.6355	-8.25591	26.1312	12.4064	37.6955	115.488	6.67184	109.634	104.817	417.544	36.6489	9.83927	23.6293	100.409	31.8553	53.7668	45.2039	31.9771	143.787	-11.9751	34.837	61.688	639.728	152.619	78.6177	481.728	1374.44	1218.38	-27.7907	41.371	151.918	117.556	34.664	568.149	181.023	290.483	71.4922	125.61	-78.2244	2.47801	-42.1271	-30.5222	24.459	8.15789	-15.1075	68.4445	74.2469	443.082	-72.6378
54.5574	14.9484	-1.13734	41.708	23.7325	35.7692	111.018	-1.14127	100.035	126.215	375.508	70.3215	16.9318	22.3147	90.3929	39.727	33.0636	33.2949	34.7099	165.789	10.7114	46.3826	43.3608	725.757	160.254	66.6397	460.617	1318.71	1246.73	-23.1836	78.0983	109.041	105.142	28.7754	553.914	158.494	202.354	77.7739	182.597	-63.8418	-6.84144	-34.247	7.5226	14.0365	1.51669	-7.17839	57.7706	81.7842	440.399	-20.9742
54.6573	10.6564	8.16547	32.9915	14.8394	36.9104	111.147	-8.26523	91.0284	147.69	328.349	68.3003	13.7179	22.9909	95.2363	15.0842	28.603	21.4483	26.9499	145.924	15.0388	48.3535	58.7901	890.917	170.927	64.168	410.57	1247.5	1191.86	-28.6448	55.2993	137.865	115.444	52.4873	511.783	189.828	161.718	82.7252	190.242	-75.2891	18.5246	-38.1153	2.76847	19.6915	6.73827	-9.18836	53.7172	100.703	463.415	-27.4405
54.7573	14.7289	4.98156	24.788	29.787	45.3156	127.458	-9.51424	87.6702	129.593	311.568	68.628	25.4567	21.6198	97.8387	11.8676	10.2995	39.2877	29.9804	113.002	31.5148	12.1729	69.1739	1046.87	180.754	99.767	410.022	1200.75	1142.4	-66.1259	54.1795	144.501	107.314	36.2157	489.864	184.303	144.276	65.469	207.933	-58.6666	37.1169	-47.7237	-6.03687	35.366	-11.6839	-2.76931	38.1727	135.032	459.88	-25.5176
54.8572	8.26544	-11.9522	12.4257	29.2715	24.763	100.115	0.299495	80.9198	132.189	285.253	27.9274	24.8933	51.0527	85.9383	1.28887	15.2707	17.6975	14.1698	86.4291	43.3357	7.99356	85.6274	1228.91	168.83	86.2707	384.804	1108.53	1040.46	-34.1542	23.0334	145.316	62.1258	18.5544	462.093	143.517	174.313	47.2948	261.33	-39.0008	56.7769	-13.1471	44.8273	23.9735	24.9012	-28.5612	32.0553	72.7516	447.025	-43.4812
54.9571	17.5557	-15.2229	22.4609	21.7477	34.0286	81.9192	-17.5777	37.2906	125.69	256.471	40.9642	33.2152	52.3238	84.9349	0.570109	19.5496	21.6838	2.14764	82.0484	16.4906	14.4044	105.523	1218	157.548	73.7991	345.815	1074.64	972.921	-28.3738	40.1795	125.583	74.8682	42.4489	388.128	140.12	151.428	80.9011	263.82	-41.7442	51.6414	-39.8447	39.1435	7.21666	-4.42941	-17.514	36.0592	97.4733	379.587	-53.1912
55.057	9.08432	-9.98117	21.313	30.6629	10.7139	79.8646	-9.1288	49.5701	123.723	227.051	-9.48065	30.0121	31.1609	118.278	1.19227	23.3205	26.8087	5.66175	87.222	18.7825	38.6385	120.954	1104.14	161.28	69.7951	333.574	951.672	847.329	-14.6806	44.3366	131.478	74.0978	9.76931	374.175	156.749	135.276	116.158	216.15	-13.2633	68.3449	-42.9132	14.643	-20.867	5.72409	13.7752	23.1439	80.1251	347.003	-25.1313
55.1569	-2.19826	-11.3958	25.455	3.85489	12.2408	124.748	3.61066	35.5241	104.253	211.939	30.6738	47.9758	37.5468	150.059	34.4041	3.27603	56.5341	19.3723	56.0829	19.5921	35.925	120.279	1038.22	148.271	99.3313	333.578	897.472	809.412	-35.7195	48.8143	121.702	81.7186	5.37033	393.497	134.442	99.6406	99.5776	232.004	-7.83994	43.9947	-24.1207	43.091	-25.163	-32.7723	32.6783	23.821	81.9547	297.482	-3.71561
55.2569	-24.6364	-7.98948	56.7114	4.27951	-6.97771	206.921	12.001	59.6994	110.021	196.878	3.97993	21.4109	76.621	219.728	28.423	-4.28014	77.6385	13.0512	31.8456	23.3285	20.01	113.094	961.194	126.565	89.5189	338.496	858.864	851.726	-50.8574	69.2322	130.163	84.3701	10.7558	390.778	146.515	105.316	62.237	232.849	5.80783	35.0761	-18.9642	26.2501	-21.6268	-16.5411	0.999538	62.3536	91.6604	286.596	-3.45686
55.3568	-1.98977	9.82418	46.8099	9.56152	13.7823	237.957	17.043	0.53724	94.1382	191.256	-16.9646	27.0255	54.7388	310.124	35.8036	2.43879	44.9785	16.726	57.3179	47.3104	12.5011	68.1668	912.207	123.369	102.186	331.759	825.107	810.261	-30.7691	63.8132	99.5703	75.2365	41.5241	348.237	137.398	105.677	96.1502	236.228	2.61049	19.5454	-21.323	15.8277	-5.98278	5.21211	36.7453	64.1295	49.2065	273.37	-6.13901
55.4567	21.0919	26.5654	30.4985	58.8052	29.3253	186.194	4.36277	31.3807	109.173	144.393	-11.4804	40.2748	19.9749	271.077	31.6462	10.9889	42.614	-15.0917	98.0886	108.173	11.2527	56.5877	803.242	92.4354	133.272	322.346	757.155	759.155	-31.754	30.7462	68.6941	42.3264	32.4772	330.887	111.013	70.1075	92.2369	201.172	34.6256	0.301016	-17.9984	18.962	60.5365	0.85192	101.096	60.3162	94.5031	183.896	10.0337
55.5566	52.5968	37.7852	14.4708	49.1546	10.8258	148.114	-8.40523	24.2624	96.2999	124.926	1.11796	34.9501	2.8761	230.089	16.3903	16.7297	78.08	10.1089	85.6263	82.8505	19.4147	70.6556	696.192	104.041	196.06	286.565	732.006	690.32	-33.2853	32.0002	1.31558	-4.99737	21.2992	299.528	111.041	38.808	117.601	162.502	32.1299	21.0863	36.6946	-20.6775	118.794	37.9384	160.192	37.3306	99.1418	163.318	140.506
55.6566	42.9905	41.4045	17.9767	18.5503	33.0456	124	32.835	7.93835	90.2968	103.347	-28.8112	23.9092	-8.79289	182.3	57.1114	2.44007	100.168	-8.30668	150.263	93.3723	14.9221	65.3623	620.813	107.801	179.63	298.666	881.358	641.338	21.0415	50.9504	-10.017	-24.5661	8.16941	341.449	119.056	37.4173	199.893	146.671	45.4876	12.1994	39.3175	-5.92392	183.113	20.5818	150.182	44.6587	132.188	181.367	131.088
55.7565	36.592	46.3419	37.1837	31.2837	27.9727	142.709	50.6417	-25.8386	92.9164	99.0961	-13.7724	60.3887	-19.0562	215.455	45.9839	33.1677	87.9682	-21.2399	270.577	55.3922	20.144	60.1899	598.433	68.1016	181.325	280.419	1173.9	608.144	18.1844	65.1639	3.34665	-17.3871	7.88781	380.335	103.046	52.3285	396.279	131.153	29.9344	27.451	1.05739	-34.2743	189.76	12.0667	135.378	22.4463	132.53	122.003	155.918
55.8564	56.1061	39.6101	30.3302	36.9136	39.5639	131.583	51.9216	-12.4551	84.848	83.3478	-26.5094	71.3554	-18.2618	193.162	75.5611	68.6055	130.611	-15.6777	316.404	28.7214	-12.4568	45.8293	551.469	30.2767	166.339	257.703	1397.89	635.997	36.2879	124.847	7.43218	-21.5088	33.1005	503.582	89.7297	40.1834	525.405	144.818	34.1927	25.278	-33.7022	-33.7316	229.838	19.9198	189.083	53.9483	132.886	117.35	170.707
55.9563	47.1912	41.4362	35.4472	38.0337	31.3144	117.421	78.414	-21.1206	95.1453	82.5818	9.99602	93.2023	-21.0243	165.542	68.3182	59.0602	170.277	-17.6385	372.521	1.26784	22.7194	41.8237	454.971	41.8853	128.921	265.135	1644.68	575.191	39.045	201.462	12.1177	-4.34743	23.3524	582.959	101.286	52.5925	645.324	139.272	59.0072	6.7673	-9.38027	-44.6854	198.544	-31.6356	181.488	54.1803	125.163	113.184	185.72
56.0562	37.548	53.0596	18.9502	44.1256	22.4837	123.24	76.984	20.7353	102.126	82.2598	-21.5704	98.9795	-15.9931	156.94	38.922	58.0093	132.37	-12.7719	389.384	12.9487	18.9953	2.5323	442.279	49.5593	110.562	261.192	1937.15	563.846	68.0751	160.246	26.0917	9.95327	42.8267	710.629	102.15	14.76	844.863	120.447	31.3568	21.165	-21.0455	-53.6618	179.993	-55.3492	164.324	46.195	141.708	113.52	182.046
56.1562	38.2293	53.8531	30.5949	48.1446	22.4217	121.27	58.9409	4.90743	90.8714	48.3871	17.1166	93.1181	-22.6572	162.221	25.7099	75.2027	102.072	0.901749	330.832	43.3405	0.946631	3.56832	425.297	60.2176	96.4247	257.43	2065.93	529.359	29.4125	159.478	53.5264	-4.99135	19.514	733.501	83.2895	-18.2844	848.687	181.055	-3.68461	22.4716	-40.5217	-48.6141	188.931	-56.2542	171.57	60.6382	152.381	124.258	186.849
56.2561	27.0105	35.9419	39.1025	58.0358	31.1675	151.502	75.1452	8.52014	113.138	71.713	-4.56822	76.9215	-39.3649	145.944	31.4231	68.0843	100.672	-10.5173	275.064	20.8339	9.4591	17.0245	402.832	57.3761	106.814	244.432	2234.1	482.356	42.1767	119.87	54.3436	-18.5794	50.7205	714.163	75.6216	-3.47674	831.494	159.103	-45.3263	-27.5242	-43.6334	4.12059	185.033	-32.7021	174.235	62.565	119.415	151.275	165.942
56.356	15.1981	27.2148	33.5862	26.4252	8.52571	186.041	93.5703	-18.0395	97.5007	73.5127	-3.6035	67.4685	-26.8341	218.471	-7.74569	79.3621	89.7023	-16.2302	219.201	2.29698	24.5065	31.3348	359.417	58.5879	110.408	266.589	2376.08	516.675	13.6565	84.6965	46.957	-24.362	26.5291	651.679	62.7321	9.41015	760.65	142.03	-62.6844	-0.701829	-5.44511	15.6011	181.266	-52.267	123.231	65.5718	137.766	142.388	119.442
56.4559	8.28558	35.6174	62.1477	21.1754	2.32012	234.088	124.809	-3.32521	58.5919	81.1542	-17.5472	78.7886	-37.6195	220.409	19.185	63.223	120.64	7.97926	172.181	39.4844	99.0973	71.9439	338.2	47.6328	102.09	333.719	2558.36	475.463	22.4459	88.1619	27.6547	-29.6651	33.0737	570.802	35.8345	29.0824	690.196	146.747	-62.5326	2.25467	-56.3896	-29.0885	194.743	-40.5351	170.852	97.2094	121.45	104.899	70.6303
56.5559	20.2043	27.387	57.5825	20.0447	16.6869	280.374	134.996	32.2875	78.27	87.6129	-0.614641	75.3017	-14.9496	239.746	42.9175	61.6263	154.734	24.7136	165.928	20.3276	79.3949	93.4011	326.68	9.94347	102.125	355.125	2728.76	432.427	41.6295	119.705	71.9308	-40.0065	74.0658	519.376	79.5665	48.7521	779.749	146.679	-34.4827	-12.0589	-63.1006	-50.2617	242.494	-68.2546	196.145	77.4526	109.325	119.109	57.9196
56.6558	34.7197	11.4771	72.887	18.6146	31.6937	255.279	183.44	7.20185	83.3656	42.4314	-27.7444	69.7426	-37.7055	207.847	41.3993	100.529	112.091	19.2877	149.076	-26.6185	92.415	73.0785	325.442	23.2282	85.3669	366.612	2919.45	429.481	34.9046	94.1771	57.6955	-18.147	80.5054	508.796	40.3617	49.6981	896.085	149.239	-36.0145	-20.1616	-69.8266	-13.511	251.449	-24.5147	200.722	61.6759	141.934	104.337	42.8973
56.7557	38.0891	27.8593	76.0526	40.2077	15.0542	237.763	303.501	2.95604	98.733	32.4018	-18.2771	50.7351	-33.8882	220.651	30.1933	92.7918	129.668	25.1116	141.476	4.80324	59.0461	81.8497	302.526	6.55111	88.1929	342.024	2845.4	417.141	9.51593	115.481	46.83	-12.5539	5.52323	453.872	85.0574	39.1242	956.574	133.123	-37.6412	-29.4113	-50.9313	-37.3376	316.585	-80.1655	203.957	34.948	126.722	96.4379	45.3235
56.8556	44.3036	26.3613	69.324	50.791	17.4029	240.548	294.866	2.69969	75.6762	40.2746	16.676	57.6498	-30.4079	198.698	1.21072	92.1556	87.2676	-7.22612	112.555	-9.1288	159.828	48.0013	286.25	26.1934	97.4947	331.798	2705.72	369.76	37.0713	101.272	28.1869	-22.3944	7.67098	427.617	105.616	70.7128	917.062	189.34	24.5192	5.61162	-42.5231	-59.6005	359.484	-59.1276	229.509	72.7048	62.2427	117.625	22.7168
56.9555	23.9997	22.2303	45.2488	17.3912	7.12159	303.879	280.238	14.7982	53.0803	79.3268	18.1908	73.0427	-28.4222	242.94	7.30127	92.6433	112.051	1.70059	59.2475	43.7095	272.91	43.1659	314.128	-26.7084	90.552	334.258	2637.06	342.415	25.1624	106.642	83.7348	-16.1498	28.5348	374.463	241.831	78.5389	777.811	190.685	-38.7072	27.9223	-57.6456	-58.0648	341.985	-68.9841	229.602	87.2099	63.0314	89.7865	0.770525
57.0555	9.23693	10.2192	65.7389	-13.579	-4.04456	410.85	242.785	-18.5429	22.0065	93.3698	-3.64019	56.044	-35.2809	277.525	19.1584	79.0996	113.685	7.85199	48.3492	114.508	310.338	49.1061	289.168	-6.0963	64.6065	316.702	2505.46	290.779	16.6667	147.58	31.1329	-25.3056	29.9829	307.124	356.566	68.0175	677.374	165.631	2.54502	37.4713	-48.1863	-24.5248	294.659	-89.2587	196.489	134.947	75.9357	81.6773	-42.6426
57.1554	20.8833	22.0008	42.7327	13.0421	12.0814	466.489	228.053	-11.8316	43.8201	103.177	-45.1696	49.8137	-1.65296	309.798	20.5275	64.6301	107.086	5.79236	55.267	237.683	247.978	76.8118	294.739	-6.2598	62.8238	282.499	2317.74	275.349	16.7765	132.273	38.4849	-0.97963	31.181	250.117	548.287	26.9788	612.765	163.829	72.5149	24.0062	-63.0805	-62.1917	272.07	-84.9723	164.059	112.024	46.7154	44.6381	-81.3065
57.2553	-2.72619	21.461	40.0858	2.26614	-2.22572	456.391	224.41	34.5792	80.5684	73.3772	-20.3615	32.5994	-7.23449	283.45	-0.0751605	56.4499	92.1574	-13.2966	-5.6533	243.422	187.094	78.6404	311.26	9.58064	70.8863	325.273	2237.63	247.082	21.4792	120.099	43.0658	-8.33549	23.3747	246.09	721.652	1.32805	537.304	144.508	82.7569	15.291	-55.7371	-18.2725	239.916	-80.1078	168.153	99.5166	44.9186	25.5988	-75.1988
57.3552	12.7245	5.64555	19.4106	-2.19393	0.15231	386.926	209.5	17.5291	72.778	87.5512	-57.997	43.1243	-6.22065	225.641	4.48792	102.165	74.9485	-7.68343	14.0324	249.359	130.706	78.8308	259.505	-6.34033	85.6231	325.216	2144.19	250.75	108.395	108.452	55.0389	10.3239	21.4826	262.518	862.459	39.7815	475.983	125.069	64.9212	-14.8286	-70.6239	-8.54694	267.747	-70.5121	245.252	79.291	40.0021	26.579	-41.6044
57.4551	4.71399	7.30754	70.9534	-1.52456	5.76931	354.276	175.391	17.6039	69.8373	85.7151	-11.5147	30.0511	-25.3654	201.406	-27.1283	84.475	87.6868	19.1578	23.6437	192.219	97.6389	129.874	256.387	0.171952	101.339	301.562	2052.14	216.754	162.087	56.5696	86.0627	22.8396	31.7491	221.664	1089.66	28.4286	459.333	102.203	61.9145	-27.4707	-68.8485	-39.5478	231.356	-59.1512	201.875	64.1118	34.7468	73.4139	-55.177
57.5551	-6.27036	10.1398	103.588	-11.4862	-4.96418	338.703	172.887	29.7685	83.5002	103.021	-13.8838	26.5915	-26.4254	170.5	-1.66617	70.4514	83.7141	-1.00737	48.7826	140.974	88.5575	140.805	245.812	-17.7277	100.477	252.374	2001.14	219.485	151.859	58.3181	143.042	56.6499	50.6663	225.018	1224.97	13.7582	374.576	111.445	36.5055	-22.0747	-54.9092	-14.2991	235.25	-46.725	151.705	89.345	4.14691	70.7573	-30.0352
57.655	-6.62106	-15.3397	145.38	2.0817	-11.7913	332.589	144.59	49.248	104.171	135.694	-23.3934	35.2096	-9.43052	161.163	-35.6399	69.7676	74.1807	27.2477	20.9064	124.802	77.5331	123.318	235.63	2.67665	106.67	244.414	1889.77	215.942	177.909	59.7927	203.684	25.657	18.997	187.656	1160.82	17.3044	342.167	79.4855	60.7341	-6.03194	-38.3547	-48.7197	183.967	-39.9109	137.957	55.253	17.4037	90.4669	-40.6233
57.7549	-7.41524	-26.9153	161.421	1.94712	-15.4393	312.63	158.259	79.5552	46.4598	131.539	-19.6304	33.864	-15.8318	103.092	-10.3395	93.233	48.1522	3.18998	29.2567	125.575	39.3155	93.0902	199.892	-5.44524	110.671	221.833	1797.06	187.714	215.473	59.1276	176.818	49.0597	3.35619	167.198	1073.12	20.2499	290.217	89.2535	72.0519	2.17249	-74.1785	1.7247	176.293	-44.3783	137.344	63.1739	26.6962	90.1951	-41.938
57.8548	-19.6837	-30.5415	170.336	-1.93339	-36.6037	328.37	147.511	66.5814	63.0978	127.084	-6.32413	45.9506	-26.7568	117.781	-1.72735	59.8467	32.5562	2.55622	27.763	53.0918	40.8669	86.3443	196.266	-15.5965	108.847	189.381	1760.61	176.711	196.121	73.6201	149.582	39.5429	31.7794	172.651	990.485	52.3376	263.252	100.172	55.8042	2.32266	-60.4894	-13.9992	201.019	-30.8886	130.596	86.5576	-21.7012	125.136	-22.4057
57.9548	-26.1133	-23.8617	204.099	-5.90731	-38.3802	344.306	153.081	36.2931	40.3699	112.891	-25.7628	31.5953	-45.6876	88.7425	-20.0977	43.0147	26.6647	-15.3958	29.8132	54.9406	60.7699	56.9534	202.083	-18.2915	125.516	186.131	1692.16	195.784	186.444	58.9555	136.386	51.5131	53.3023	168.17	904.384	51.4515	235.671	71.339	34.5172	14.1463	-66.005	22.1643	209.36	-1.70513	136.059	47.0181	-20.9498	130.72	-13.0159
58.0547	-16.0419	-17.8198	184.849	-3.42035	-27.0186	308.811	171.44	44.0642	44.5287	127.953	-25.2823	47.4579	-25.7066	97.9441	-22.9009	57.9994	33.7161	2.19553	64.5533	91.4021	93.0661	71.0643	210.94	0.401189	108.78	177.453	1754.29	177.386	201.757	31.3538	184.673	29.5681	13.1168	153.964	855.337	89.4835	189.992	43.9876	37.0757	34.5416	-44.2334	-1.28428	173.408	-27.1208	126.632	22.9342	41.1872	103.023	30.353
58.1546	-6.61116	-15.3081	129.315	3.00944	-14.5251	289.652	156.778	42.852	39.002	125.053	-46.467	36.88	-29.5083	71.0076	-18.8086	56.4989	3.10766	-13.1912	125.009	77.9862	116.461	32.2057	231.117	5.67323	97.1994	159.163	1781.03	170.987	164.531	32.768	169.41	45.2987	4.61504	126.59	823.536	175.195	210.611	51.1195	25.1729	29.2923	-68.9479	-25.5836	104.959	-57.0121	123.653	22.0637	128.147	36.32	-21.9667
58.2545	-4.16767	17.1203	95.2742	13.9361	-17.0797	282.457	176.984	49.828	68.0054	123.106	-11.7675	23.1289	-20.3844	69.9971	-13.4773	75.2623	-25.082	-45.9085	242.788	115.39	102.199	29.1977	203.262	-9.41622	79.609	167.049	1786.81	225.207	85.663	45.1112	11.1075	54.8318	-29.8024	84.8777	773.279	324.966	141.82	54.182	20.1713	40.8052	-44.544	-20.2935	149.864	-55.5648	166.521	25.601	230.192	16.0225	-56.3474
58.3544	21.0149	98.2267	50.4629	12.2911	16.2377	280.222	154.552	53.3816	74.3849	117.198	-14.4709	37.5596	-2.76058	74.9419	-11.3989	80.4386	-17.9871	-26.6287	323.26	72.7774	86.4206	1.12049	214.796	-4.89765	58.6935	148.108	1685.84	228.363	100.017	41.8199	69.3136	60.4172	2.979	107.87	732.318	533.836	121.539	46.0933	-30.7296	55.5219	-47.4836	23.601	132.477	-48.6333	135.22	18.8759	201.202	5.76776	-28.5052
58.4544	0.407408	159.758	31.5612	-4.31674	-3.40664	254.709	147.995	49.5371	71.3369	147.717	-45.0061	27.3326	-28.013	64.2057	-21.2377	46.1097	-9.00318	-27.6043	254.936	86.7349	86.5131	29.1803	198.977	8.76666	51.9757	182.319	1495.85	162.319	92.7542	48.5761	117.375	24.005	-4.02507	110.326	692.214	610.799	102.225	74.7335	-52.1872	52.9773	-44.1552	17.8932	58.7642	-46.8584	92.7301	4.46354	142.571	23.6354	0.251
58.5543	-12.9815	226.684	10.8928	-0.809206	0.243049	235.27	139.768	58.3635	65.0289	145.077	-25.0591	48.8834	-15.2386	63.8284	-17.5528	68.3952	-1.37098	-8.16765	205.329	48.2508	80.483	40.8885	217.947	32.4611	66.7127	168.621	1375.97	139.048	60.4095	74.1821	119.547	37.1466	-3.94788	88.4111	687.58	519.816	141.571	74.1573	-27.7237	72.6228	-73.1155	41.4426	71.1473	-49.1066	107.207	17.8056	78.5226	55.5765	-32.7483
58.6542	7.49317	247.526	7.82317	5.56753	4.50723	209.889	136.186	68.3306	73.8137	146.726	-32.5073	46.3266	8.39001	54.1089	-7.78932	52.9818	22.3899	-15.8627	143.375	35.3582	59.1794	55.1522	211.167	25.5795	67.5721	163.681	1299.06	173.109	63.874	103.352	121.159	32.6807	-3.2414	102.204	636.979	520.946	92.2022	81.2003	-26.2814	64.7591	-35.1143	51.9931	61.9769	-46.632	85.6004	40.4113	69.3248	52.8362	5.7963
58.7541	12.3602	206.907	-0.249473	10.3398	5.93396	160.185	100.566	61.0762	72.1419	124.691	-23.6501	24.0437	-7.66758	32.3971	-4.47706	65.9172	14.1323	3.28981	131.87	73.8484	48.1688	93.1492	195.786	39.872	82.5061	162.919	1249.62	173.958	94.8276	110.548	94.1915	26.233	9.6584	74.7793	555.469	572.193	84.2715	69.8224	12.5405	32.5507	-33.9467	30.1525	145.299	-34.1784	142.155	58.4702	25.84	47.7846	-24.9243
58.8541	10.4658	140.961	18.012	-7.93447	38.1495	179.149	103.861	39.449	60.0358	97.13	-18.6478	30.2487	-4.01214	58.647	-8.51787	45.4606	7.61148	48.9946	96.802	17.1376	44.6244	92.7575	194.918	44.2088	89.8933	170.021	1157.07	180.113	63.596	91.7233	103.877	29.9726	20.8181	73.8261	542.01	481.88	49.3819	86.6427	19.9124	32.4763	-40.5841	13.2799	107.107	-33.8475	138.123	64.9159	25.7572	36.6384	5.62863
58.954	-11.5746	132.901	6.98757	19.3133	5.34079	177.823	108.699	43.5454	100.062	92.0015	-9.7096	31.7227	-10.9634	53.3869	-18.7492	54.3966	-0.100511	28.4273	101.404	16.4024	25.2345	93.9126	166.677	35.9762	42.7872	179.12	1113.02	188.453	95.1918	116.133	83.8208	24.1885	31.7133	94.6239	507.557	381.395	52.449	91.8958	45.6673	17.0816	-32.1005	31.5312	174.743	-40.3725	162.987	58.8374	35.3836	48.0326	22.6776
59.0539	15.5356	121.213	7.20137	4.75091	-1.81246	172.836	114.674	15.1484	56.837	77.0469	-4.51336	24.7425	-3.8955	23.7523	-3.9555	85.6366	-16.8782	84.0796	44.1734	51.1928	43.8208	88.039	182.633	43.8924	85.8425	167.474	1002.11	175.382	68.2644	153.873	10.5386	22.3379	33.5944	47.6814	546.504	348.425	78.2174	98.4106	58.5098	-29.7132	-51.6849	-7.96433	261.038	-44.9428	225.59	65.9069	24.8211	78.403	-16.804
59.1538	29.671	115.532	8.2563	9.86161	1.81404	159.308	102.282	18.9422	65.0212	69.0948	-39.4461	38.5272	-7.14056	41.3215	-18.6171	89.187	15.0785	92.1619	44.391	100.847	30.0808	83.1586	159.332	13.1908	100.231	126.059	940.2	166.642	59.8159	120.782	22.2884	-24.5747	50.3732	24.4419	504.497	336.917	100.562	81.1286	60.0799	-33.8129	-35.9779	5.12398	296.024	-49.6905	164.148	48.1178	-17.6995	54.3095	-32.5417
59.2537	23.8591	101.082	12.6744	0.249258	23.1835	147.765	103.166	4.12371	48.4354	67.5487	-24.7597	26.1943	-15.8628	46.4545	-1.24095	74.1253	42.4429	68.1638	45.9745	93.0282	19.9423	129.913	163.282	26.9445	115.218	116.438	906.816	155.619	50.8595	115.519	17.52	5.555	46.6063	53.3617	468.498	290.026	88.5724	92.7211	73.3089	-8.54682	-10.5875	31.9048	262.706	-36.2189	138.302	43.2518	13.1389	34.8636	6.98601
59.3537	43.7216	110.898	14.0613	23.5771	20.0193	135.601	97.4573	-0.858773	18.3407	56.4831	-29.8479	55.5698	-32.1143	51.8969	12.5276	67.9206	74.9269	27.1562	34.043	120.287	34.7495	156.939	136.964	18.1176	92.5571	121.772	864.312	189.038	19.438	103.754	-24.2542	-0.0615797	46.1117	47.5144	444.378	265.983	102.154	96.0743	68.9879	-2.69335	-11.7726	41.7185	232.501	-38.6638	130.442	30.6843	23.1887	20.6051	-15.8825
59.4536	33.1047	106.996	16.353	16.1057	12.9939	133.226	78.5503	37.1067	32.5997	85.2448	-60.5766	52.0122	-17.3737	61.9957	0.633102	65.7401	76.3473	40.3532	58.7728	155.146	44.3462	174.321	132.655	-8.31394	113.696	117.787	834.231	200.318	5.9762	85.5992	-38.8673	-32.0237	35.4578	24.815	420.802	197.995	56.3173	106.814	84.9979	28.4816	-25.6188	6.08199	266.924	-2.75226	107.521	30.3853	90.2273	-22.7727	-16.2776
59.5535	11.733	103.324	32.5804	3.52397	12.293	145.803	87.2764	31.6531	37.3852	57.5655	-51.2231	27.0347	-29.5899	49.4494	-7.27933	51.375	95.7817	25.2236	17.6457	126.194	30.1276	168.845	159.85	-5.45044	125.487	155.207	796.912	215.027	30.2082	82.0991	-33.9926	-12.172	57.4945	28.7522	402.147	174.032	123.529	95.0476	78.6106	-18.3004	11.818	-6.2558	282.97	0.39639	136.033	19.1718	51.3823	11.6247	-7.01781
59.6534	31.7225	93.8305	27.526	2.09633	12.1019	146.346	84.0168	57.348	43.4267	44.8686	-7.85633	36.0349	-26.8561	43.7585	9.49699	62.8019	90.8917	31.0826	29.6547	87.1778	33.2362	150.679	167.735	5.59333	123.131	154.625	750.306	271.066	15.6925	79.1234	-30.9037	-17.4311	44.8121	31.5571	400.728	122.6	108.817	100.999	125.678	7.74277	7.79973	-6.42464	250.464	16.0141	128.715	18.5347	81.8404	2.30959	-7.60882
59.7534	41.9483	96.7253	27.4249	20.9171	14.2519	147.934	81.582	53.9806	54.1461	62.3936	6.09578	21.2337	-19.4705	51.4763	18.2225	45.0001	58.2613	10.2685	46.6726	55.1112	42.092	110.805	176.897	0.974751	110.753	158.686	737.82	274.989	-18.2892	87.6407	-36.8693	-18.7028	61.8356	14.8934	390.691	149.844	117.23	101.362	139.725	-12.1021	-20.7262	-12.2751	237.466	6.99124	107.581	24.0806	106.503	3.30462	-31.716
59.8533	22.2389	79.0376	26.8835	23.6763	29.9751	154.829	81.1069	20.7753	60.5162	61.6633	-10.3704	34.107	-20.7758	29.111	24.0856	70.3802	72.3813	31.6339	1.40726	30.2736	27.2643	119.001	158.663	-3.08307	88.534	128.697	713.484	233.673	-16.9016	80.1376	-17.446	-4.98105	16.4598	-1.43041	398.152	124.551	107.736	124.664	188.235	19.97	-12.5482	-17.4372	199.094	17.5787	118.003	26.1705	96.5713	9.46041	-49.4994
59.9532	33.2411	66.281	31.5209	41.0792	15.5382	145.784	83.2883	23.9825	76.9234	52.5962	-66.6814	30.1529	-0.177537	47.8537	-3.50544	60.2726	59.8929	40.7254	2.74294	30.0862	31.6161	90.4802	146.283	10.6714	64.938	169.768	657.096	242.528	55.0667	110.196	-43.0365	10.6191	47.8064	27.4787	390.664	129.756	67.3789	119.489	270.305	25.4784	-24.6922	-24.7604	172.017	48.9972	106.585	35.3208	102.247	-36.1072	-6.09914
60.0531	65.1495	70.8409	41.399	73.728	24.8427	138.917	57.1518	18.4653	72.1194	57.8753	-19.8607	36.5877	-7.1372	62.1987	7.02418	53.0849	60.3545	12.018	11.7899	33.9836	21.6816	135.584	122.827	-6.56356	104.521	137.23	599.264	206.672	6.89865	94.295	-11.4614	40.4996	84.7907	41.7751	400.468	135.394	69.422	128.916	314.166	32.8385	-43.1583	0.141812	162.263	114.415	139.151	14.9332	88.3882	-68.3431	2.57118
60.153	87.7216	49.4078	31.3751	118.375	22.1994	145.884	91.5793	41.5878	87.506	41.0248	-12.7112	34.9204	-11.3811	73.5278	7.97365	43.7152	54.3057	21.2605	-2.27056	66.2506	8.27096	137.903	131.524	-16.3667	83.3931	167.431	612.397	207.274	10.5042	97.5845	-25.8283	12.3523	55.1892	8.21557	354.165	114.71	93.3306	122.606	345.897	2.43171	-9.49632	38.7983	152.496	73.9811	142.812	13.88	100.332	-37.5949	-15.7377
60.253	63.1353	54.1193	28.1936	106.132	32.5361	158.65	100.622	42.9455	104.749	61.0083	40.9821	25.4036	-0.808562	68.6681	3.34069	82.3112	65.1566	3.36862	9.1221	29.0901	38.8514	95.7242	144.472	3.24624	85.3504	161.508	563.607	188.415	28.5912	111.059	-17.1294	-0.502143	-4.33139	0.783572	394.686	61.8368	74.5948	118.723	303.612	8.79333	-14.7562	42.7991	143.663	17.8773	128.104	44.9924	79.7947	-22.2	10.6135
60.3529	48.203	52.9836	22.791	85.632	13.491	135.225	101.465	42.505	88.6593	71.242	-20.3305	50.0453	-13.5525	59.6429	-5.77743	95.6716	70.3766	9.82309	15.4029	50.6764	10.3499	86.6328	164.619	-4.28344	63.7423	173.135	544.813	173.845	36.4899	110.714	-16.7219	28.8358	14.2071	3.67349	385.701	72.4896	88.6449	112.851	269.833	5.08915	-0.468839	15.6517	144.815	-19.5917	111.949	45.8757	98.7821	-1.84501	-9.38465
60.4528	40.4129	61.1017	26.4144	32.9378	26.3288	160.453	113.362	41.7193	53.0409	77.9337	-4.8239	59.1255	-8.00722	55.8387	10.2294	127.83	39.0843	-14.6191	-7.80517	30.6109	27.5775	68.0596	166.046	-6.80822	62.5044	197.004	534.927	171.557	23.1946	79.9074	11.2889	12.5759	30.6464	-4.1015	363.399	48.0931	67.1951	94.3709	205.307	-6.93727	-18.4059	-1.23937	178.416	-18.7721	108.742	47.5876	108.727	-9.58176	-31.2103
60.5527	49.7561	55.3228	19.9424	66.9465	36.2663	153.898	93.9886	48.0629	58.8894	46.2231	-1.70938	29.9786	-27.0913	53.133	20.0481	118.435	56.1474	9.80034	1.54846	-9.54677	17.1449	58.2809	207.964	5.42548	52.2003	183.671	542.846	155.595	37.6098	88.3284	1.45038	25.3919	21.4255	6.00723	312.553	74.5548	92.4145	116.217	208.166	7.52615	-13.9785	-0.294386	185.786	1.42902	90.0316	51.9411	115.049	7.14295	-13.9039
60.6527	43.2756	38.8113	3.27044	64.4459	22.3972	185.657	98.0087	63.1424	82.7934	38.7871	11.5833	17.642	-26.8875	33.8832	10.9639	121.368	79.5322	7.46659	57.2973	-10.7441	2.96893	42.1441	255.232	-15.535	87.7576	170.554	513.403	151.882	24.659	88.3985	15.3588	21.0953	30.7134	1.41196	333.3	43.8385	88.7762	118.794	159.26	-27.2051	-31.3578	18.5133	160.991	-13.5485	111.546	37.1404	150.086	-13.7718	-22.4911
60.7526	48.8519	36.5168	0.977293	42.8969	22.968	167.505	80.3516	44.9642	77.0729	26.5842	-20.997	29.2803	-14.8797	51.9048	9.04328	101.142	53.4277	-3.56171	74.646	9.50304	-0.121078	27.8895	338.499	-0.651815	100.265	160.897	502.457	125.63	34.0846	82.7558	25.3079	37.6897	30.4855	-4.22324	321.876	57.0614	78.1438	122.01	138.883	-27.9433	-24.416	34.6805	176.325	-15.5699	77.3866	32.8345	123.376	8.64766	-21.7606
60.8525	38.5103	20.9271	4.09211	51.5444	26.0155	168.215	90.2669	68.6612	50.1873	42.3309	2.86259	22.3076	-9.0799	54.5085	18.8301	112.273	67.597	10.2394	83.8787	0.659524	25.5145	-0.0304244	443.741	-2.74818	110.44	156.598	478.914	116.859	38.3249	82.3474	19.2164	-0.871579	36.8145	1.00405	275.973	75.9874	114.883	124.414	146.038	11.7479	-17.1702	2.4683	144.753	-27.2102	80.3633	38.4321	119.214	-8.34046	-8.13021
60.9524	31.2361	7.13354	5.98065	60.7208	8.6457	224.371	119.686	40.3544	29.5064	18.1574	18.589	16.8821	-10.6726	74.3312	-4.60496	110.801	87.0486	8.08264	33.3698	-0.566681	50.0623	23.9018	636.121	-22.3856	180.555	153.893	468.495	177.499	-3.04817	51.4839	-6.68546	-6.28153	7.41506	5.58178	263.363	42.9726	85.4351	128.607	107.539	-2.88155	11.3647	2.98981	175.138	-22.1016	93.2437	82.3008	117.471	15.2637	-13.0443
61.0523	32.5109	-5.59432	12.848	55.0775	31.5535	282.714	116.266	53.8529	67.5805	9.31109	33.6129	13.5412	-17.2289	164.389	0.218152	76.768	49.2105	-17.2966	30.1079	-30.6366	26.0853	25.2857	799.25	-10.4481	202.343	163.584	441.216	177.966	55.0174	51.3578	19.8833	3.13882	37.9794	8.5818	257.582	5.88721	69.1504	140.841	92.9848	5.01782	-9.21501	22.631	160.322	-49.2946	95.5156	153.122	126.07	119.927	-2.12582
61.1523	7.66917	10.087	-14.7458	58.3721	-1.06946	361.498	122.831	70.1638	115.169	-11.4756	126.859	8.28019	-6.98161	217.151	36.0735	55.6661	58.5599	5.01351	-8.03649	-9.22011	23.5661	9.95703	976.304	-20.0417	270.239	115.528	406.796	143.984	-6.72935	86.0112	-2.26969	46.8895	28.6081	-15.1989	242.657	36.8089	74.0208	168.596	87.7742	-27.3891	-7.31319	7.23748	167.23	-6.17599	113.109	222.335	112.633	205.282	-13.082
61.2522	-13.1911	-8.76166	-13.0459	52.2155	-15.7933	418.312	116.602	32.6673	129.235	-14.6529	198.938	0.965765	-29.666	293.48	0.859192	55.6562	62.8044	44.129	-1.43659	-35.3247	52.2865	11.5835	1142.43	-24.8635	225.175	145.863	367.609	134.015	25.4136	48.1923	-0.558901	54.967	21.0526	2.22045	211.631	32.3231	92.1382	146.312	81.3067	-36.2866	-19.3707	12.7155	166.294	-5.06071	83.7164	219.386	73.3771	270.472	4.77619
61.3521	7.44116	-7.76772	-8.16821	39.9923	-0.401	483.562	97.9814	49.2391	104.017	-1.46093	155.582	10.1173	-8.84046	344.763	-15.8178	56.4667	82.3839	51.8028	11.5278	-75.7019	47.1345	19.4585	1353.15	-3.49542	202.665	175.013	386.038	167.697	53.9603	38.9918	48.5326	27.2017	53.2548	-15.5244	195.37	56.0162	70.9557	135.351	91.8359	-3.30914	-28.6359	22.651	158.617	-18.8542	62.3424	171.197	66.9419	244.17	-1.92906
61.452	-3.79	-10.6994	-25.1724	48.8588	20.7989	540.358	103.284	26.1968	118.393	-11.8523	144.75	3.40892	-19.2382	360.697	-21.0554	65.5966	75.4477	70.6899	-1.15959	-30.2901	25.9521	49.6661	1422.51	-31.6145	293.613	154.773	381.905	144.611	14.0905	35.8284	22.2138	29.8631	31.9271	0.869644	194.578	55.3383	86.0799	146.028	101.194	31.0531	-0.218872	21.3064	186.613	3.6786	66.0772	125.914	78.4251	228.924	0.591433
61.552	4.3486	-21.4682	-26.1938	75.6573	14.874	565.49	87.5614	54.3395	153.588	3.01376	140.183	-1.44676	-11.2671	445.032	-4.4043	60.1933	38.8111	14.7481	-10.4541	-36.996	0.0995912	80.0275	1437.49	-26.9824	322.636	162.011	361.758	167.127	6.08074	47.1846	-11.8316	40.0403	32.0227	-8.86124	166.251	43.9178	66.845	169.829	56.803	30.2012	-5.74307	15.9037	160.958	-13.9573	35.1739	122.543	113.598	184.351	-8.21256
61.6519	-4.69858	-16.5311	-38.2325	48.8591	10.6997	582.441	93.3317	27.9927	121.548	4.08523	121.986	29.0296	-6.92671	441.009	-10.2423	33.0541	32.0214	19.8351	1.18657	-22.5741	1.11138	60.8261	1332.93	35.9952	339.445	206.166	322.341	153.356	-12.2086	18.7654	-2.50458	22.2724	29.5063	28.29	166.849	10.5165	110.283	163.748	99.4151	18.4088	0.653333	7.78042	169.843	-6.54	68.4098	125.604	80.0222	182.89	-4.34842
61.7518	3.63298	-21.2583	-25.7347	32.919	36.7756	523.178	69.3551	39.3152	162.6	-28.5476	66.7728	20.3809	-6.5143	400.424	-4.76962	21.8532	43.5859	75.4111	-1.36203	-11.5372	19.2476	49.1886	1243.93	12.4713	375.112	196.419	327.016	129.848	-25.6556	59.6948	-24.3518	22.2819	33.5547	44.249	153.923	27.4814	104.261	148.072	109.737	28.0775	-11.8915	31.5758	157.756	10.8153	79.1826	117.61	72.4764	152.402	-12.1685
61.8517	-5.19406	-8.92887	-24.0842	45.9487	38.8657	464.94	47.3362	41.9073	148.506	-33.5426	69.3689	13.0359	5.66949	399.047	8.2996	31.8799	25.5514	43.5833	10.9259	-17.6732	16.1236	17.0159	1159.06	9.44927	337.369	187.635	327.571	160	-24.6524	26.9615	11.5861	44.9412	18.3756	38.8849	160.564	30.5532	80.1979	156.462	96.1285	18.7041	5.07612	40.9729	148.495	-6.34022	41.0413	108.182	107.811	142.745	2.60775
61.9516	7.28435	0.764787	-27.3298	63.1705	40.1935	440.54	58.0408	51.0417	190.326	-18.411	42.8092	23.5224	-2.4926	365.738	9.84819	27.2358	54.3749	55.0453	-10.5597	-1.95968	19.686	35.744	1120	1.89828	341.872	177.976	286.411	156.091	-21.7158	41.6834	11.892	29.2357	31.8789	35.8497	135.685	45.6529	91.2508	135.367	93.313	10.3552	9.3571	10.2561	143.857	-3.64451	45.0638	92.1859	101.262	159.5	-10.9485
62.0516	2.2236	28.922	-33.1703	70.7139	31.1922	402.553	44.4688	60.671	169.209	-5.54948	19.0327	23.175	6.41436	313.581	20.0961	52.9705	94.4617	64.0237	8.48328	22.0965	11.1775	55.072	1090.66	-18.2027	338.616	125.853	298.959	126.197	-28.8695	54.4878	38.8218	31.553	12.5405	38.2225	143.796	37.6869	84.9788	149.488	95.1772	0.190886	34.2709	-1.89198	118.04	-23.2004	85.9715	116.806	82.1576	143.482	-17.1105
62.1515	7.42752	15.9209	-18.3214	66.2578	43.3524	392.355	63.4996	39.9937	164.97	-9.8449	12.0097	35.1307	-7.69446	288.672	0.976505	93.5518	109.083	29.6741	-16.9387	34.6499	10.6495	44.1056	1000.32	-3.76843	266.907	147.892	260.719	198.057	-17.5527	94.5502	31.1907	24.3942	20.6739	57.4974	149.455	43.8708	84.8308	155.098	74.4179	41.018	19.1014	31.8096	154.943	-14.931	64.3098	122.467	96.4182	146.465	-24.4657
62.2514	4.34749	15.4181	0.980143	47.0949	37.7033	381.423	61.2905	81.2392	156.414	21.5027	17.3327	33.9504	-16.1018	288.848	4.55064	86.5794	86.9748	37.8884	-6.07878	20.2719	58.7407	16.1253	981.963	11.3016	281.068	119.778	287.188	179.999	-15.1413	88.717	54.1153	37.22	29.3421	50.297	178.368	70.2665	39.9616	153.42	90.5001	58.8204	31.8226	-9.67118	156.054	-25.0394	65.5499	129.881	110.347	113.191	-17.4588
62.3513	-0.879121	3.36761	-20.462	28.1687	45.0117	326.757	34.6744	59.54	175.938	26.5788	54.0154	27.0426	-28.7619	219.785	24.0898	61.3605	58.1695	37.4661	-7.31675	-15.921	93.9156	42.422	879.762	8.51047	212.581	145.276	286.727	165.899	3.62495	101.888	39.5847	49.9139	60.19	54.5189	172.664	57.0722	53.5993	133.682	76.5373	16.5511	2.89374	19.2489	145.216	-33.4338	68.9196	192.597	104.502	96.0298	-23.8761
62.4513	22.8787	21.977	-16.8903	27.3438	50.3781	299.812	50.7881	49.1775	159.885	34.0042	6.78654	2.33556	-7.32144	204.127	14.2524	64.0021	80.5769	45.6677	-0.514325	-32.5191	81.434	27.1277	878.342	19.1721	189.082	155.73	268.097	137.486	-29.2418	106.439	-38.724	18.4482	6.90232	56.9087	176.292	44.8692	65.6076	154.742	88.1952	22.2339	7.93457	2.60097	136.625	24.5434	69.5587	235.582	55.8398	104.107	-14.1549
62.5512	12.7098	15.7833	-9.98962	31.9434	47.5711	326.555	64.0556	48.6843	137.239	20.3868	29.9701	16.7181	-4.87386	180.686	14.3539	43.5774	57.9337	37.5929	-2.4274	16.2889	33.9705	57.7573	794.89	-0.302712	147.924	154.671	252.858	144.601	-45.6114	57.1845	-54.2015	10.1956	41.1496	49.5395	166.205	64.1903	82.6204	138.415	62.9109	42.2787	10.1022	23.9824	158.875	19.5356	84.3029	183.47	60.3402	93.1592	-12.9736
62.6511	35.0029	10.3775	-15.0916	19.6047	50.8501	293.588	49.58	63.9567	120.3	19.2882	-11.0138	17.5118	-6.73511	165.675	8.54792	67.3611	62.1692	18.5356	17.4281	-9.02737	25.9867	56.2778	727.739	18.3667	130.201	120.814	223.204	110.867	-43.9674	95.8882	-70.203	9.68631	43.1246	61.791	173.235	49.2067	84.2069	125.54	93.1722	37.0392	4.40351	46.9268	121.595	51.0653	104.256	171.195	53.0712	79.8005	-7.06524
62.751	15.352	15.7936	-7.44369	27.4142	48.4302	273.418	47.402	74.8109	140.905	44.615	-5.44135	12.5955	5.4434	138.132	28.4537	68.3702	64.8413	45.8941	28.7895	39.3882	52.2835	50.9865	689.46	9.77605	126.618	100.218	225.938	106.589	-14.2681	81.1313	-33.6976	22.4581	71.0748	66.926	176.91	41.8373	81.3429	121.438	68.5829	8.08679	-46.4999	100.294	139.645	51.6024	102.118	135.513	18.6953	53.556	-16.1628
62.8509	6.62468	11.6033	-1.44337	32.7208	33.6698	311.045	60.976	84.5359	132.443	16.1896	-9.08033	16.2563	-11.1558	207.342	19.0026	59.8505	89.0695	64.67	-4.32331	6.85392	55.3832	50.9263	641.571	33.741	114.171	121.229	223.186	102.021	31.7207	95.1382	-15.6199	49.3504	45.5772	58.8811	173.23	34.4438	71.4034	93.6201	84.4604	-21.6162	-23.112	72.4805	121.411	25.5354	105.165	111.426	36.3094	47.7081	-3.96343
62.9509	-2.4339	15.1448	1.97165	28.202	30.7661	302.51	49.8376	85.8578	124.61	0.51216	24.2815	4.07262	-1.35839	205.278	8.19076	30.0216	29.3847	19.5134	-29.1324	22.8927	48.9966	13.8609	694.18	-7.07381	246.821	94.6207	207.491	107.221	-15.5486	96.2733	36.0954	30.4423	29.5297	17.9679	202.51	30.2258	47.5767	147.571	108.632	-17.9785	-0.398547	45.0309	138.662	26.9301	73.1398	106.415	55.2718	105.493	-29.739
63.0508	10.7019	11.7659	-10.6887	51.3034	36.0838	263.078	43.2746	61.3656	104.445	17.279	-4.17516	9.1209	5.30779	170.775	16.0902	45.3734	34.5584	-3.81487	-26.4693	7.30224	53.8433	42.0087	699.983	33.0396	403.349	110.374	228.105	112.241	-20.895	90.676	52.5895	42.1803	15.8023	50.2718	182.589	49.6057	68.085	160.31	68.489	-31.6256	8.54652	22.3632	161.289	16.8931	62.5425	99.2582	89.0542	95.1337	-3.47709
63.1507	11.4951	7.56386	-6.5555	39.4533	33.4938	258.168	34.163	69.0567	85.8306	22.8615	-17.0797	4.09674	-19.8756	180.568	1.60569	40.556	73.0553	7.3552	0.824691	-2.57112	46.479	34.2897	713.543	16.6061	538.8	115.865	198.983	111.938	-28.8436	90.0425	89.0862	59.8278	-4.54507	33.3945	180.336	68.3632	83.437	173.323	92.0518	-28.4094	4.65716	26.3396	152.196	-27.3442	73.8647	100.966	81.1516	135.939	-24.3655
63.2506	19.1005	5.36384	-18.372	51.2	83.2314	255.758	61.9038	82.2243	129.298	31.4647	15.2762	14.1093	17.9446	179.563	17.4052	62.7477	88.7986	28.679	-21.3638	13.8859	28.0239	59.8034	660.951	-0.878477	624.731	97.7901	196.756	104.118	-12.5662	92.5597	148.013	58.9139	31.5896	-5.70969	195.371	54.8169	110.788	192.515	39.5405	-44.2925	-8.13164	26.7333	184.561	-7.11584	81.3003	129.04	48.8383	130.936	-41.5992
63.3505	13.2631	-10.3549	-7.07039	24.9885	149.103	214.716	68.4481	93.1225	188.657	19.0758	14.7239	15.7597	-17.2834	151.697	13.1599	100.265	51.7881	-3.41133	-5.2561	15.4674	17.4926	24.6846	728.87	7.63668	703.568	90.6723	168.13	104.045	-42.7778	69.8631	158.232	37.7978	16.2798	22.3958	182.291	29.1736	120.514	197.156	31.1658	16.4102	-2.70603	4.06297	202.236	-4.98586	89.1852	107.387	45.1758	149.775	-9.20811
63.4505	13.0107	6.24262	-19.3681	41.1808	222.681	215.433	69.3869	70.1079	202.071	44.9697	22.9596	7.82199	-22.2218	175.904	-5.25778	170.547	38.6675	-24.3791	0.619204	-14.7546	42.2711	24.4542	723.139	3.82851	778.674	80.8735	183.75	91.7172	-82.7117	60.7099	172.552	46.6824	-0.727398	23.1288	162.854	26.1044	129.646	215.685	25.0129	-33.2527	-23.2525	15.0771	235.393	-4.34119	74.5296	95.3807	44.3344	151.404	-7.83293
63.5504	12.2775	4.97155	-22.2325	94.9423	253.991	199.195	89.5308	60.2112	201.333	48.5274	-20.3731	16.6434	-31.8447	146.047	12.3617	174.312	76.5316	13.7149	-2.08714	5.10647	63.4518	16.4106	734.457	1.0117	814.009	61.177	196.813	72.1004	-87.6354	57.3855	204.243	63.1074	14.4222	12.2106	146.702	27.1558	144.64	230.473	23.5209	-4.91897	4.67312	27.6522	201.095	13.1176	39.0224	91.7886	17.0357	140.452	5.36946
63.6503	37.7217	3.10613	-23.5968	124.371	330.7	209.656	80.866	68.9356	242.445	46.5647	7.4816	14.6878	2.19388	160.21	26.092	168.823	74.077	41.4055	31.3261	9.8817	30.2005	16.8368	679.977	-6.09939	745.764	53.5252	196.087	108.388	-86.4746	68.2154	202.525	73.7134	26.411	15.2585	128.633	27.7932	128.531	208.025	-5.01875	-14.2858	12.8798	27.5377	205.315	14.2539	44.3955	123.258	65.8106	133.138	-0.799311
63.7502	55.3265	-6.63947	-23.871	116.473	344.426	225.379	94.2791	40.772	240.619	72.0554	7.85426	18.652	-18.1785	168.054	10.8914	169.335	63.0668	29.3806	24.063	8.1795	44.5614	1.25493	613.594	3.46663	666.348	53.8815	199.818	96.6775	-91.0124	71.4058	149.402	28.1203	28.7481	42.8098	105.465	8.04753	119.13	198.081	34.2428	2.94354	17.9126	21.4521	195.461	44.0163	35.2776	143.344	57.6859	121.817	8.36394
63.8502	41.9	5.27365	-27.7246	133.746	365.938	202.585	103.341	72.7823	225.508	51.6048	-7.13897	11.9863	-29.9264	170.494	6.71852	179.667	53.3899	22.3498	14.84	-0.786268	89.966	10.5043	519.645	21.1162	570.607	70.1399	186.223	96.8782	-50.7961	61.723	145.241	24.5351	3.93108	33.7967	92.3728	2.66353	108.009	164.531	33.1887	17.329	18.5237	24.6755	174.41	10.8286	83.3797	97.155	68.7633	78.8127	-7.3936
63.9501	65.9318	4.46607	-23.2689	176.13	364.186	180.464	87.5833	29.0331	254.028	22.9622	-7.16561	6.97576	-34.6637	144.722	11.3576	196.367	49.7632	41.8957	-7.11358	21.3756	70.6088	23.1847	507.301	51.0589	524.992	50.5351	168.761	118.774	-43.3362	33.7239	109.34	-2.7405	28.4787	37.8313	57.1594	2.79396	115.528	138.858	59.6391	17.8757	14.2215	28.714	161.504	50.747	82.8225	73.6237	103.127	84.4701	28.4169
64.05	66.5718	9.12436	-26.591	175.723	360.918	172.34	66.3155	33.9879	259.754	33.6144	-18.5543	-4.99278	-30.1225	117.535	13.6579	166.936	59.0563	33.9254	3.15252	10.3702	66.3293	10.7934	424.804	86.4307	438.24	69.8399	194.728	147.952	-35.1953	54.2443	63.0874	-10.6025	43.2636	18.3599	63.8763	7.68944	84.603	114.833	64.4765	-4.94251	13.5769	26.9127	167.78	55.2181	106.157	66.753	86.9484	82.6091	21.7198
64.1499	23.8892	21.4039	-18.0404	168.703	282.341	154.936	72.254	35.0387	239.407	37.1024	-12.3473	6.67346	-21.7874	149.072	33.4557	139.211	67.8599	25.5263	15.0564	27.5353	29.6155	58.9354	413.832	49.4214	421.544	107.206	132.567	169.14	-53.8686	68.9808	93.9958	6.80818	11.6291	14.9589	78.823	4.99929	90.2125	106.076	67.4474	27.5326	52.2191	3.87544	102.499	51.2972	86.016	39.4377	102.581	42.9758	-18.8698
64.2498	34.8426	30.0415	3.57563	160.181	266.788	153.146	66.6889	43.3492	249.069	15.5468	-36.6302	21.8254	-30.2549	168.787	34.5883	113.043	71.1596	15.6023	4.52858	68.9231	16.8428	50.0026	402.979	39.8471	407.981	125.812	149.144	199.34	-41.7231	30.2895	62.0834	-6.06423	17.3725	43.4341	59.8555	-13.05	104.032	120.87	54.9013	18.6097	43.2068	32.7484	178.172	51.669	79.2311	62.727	133.982	63.1076	-2.40477
64.3498	17.251	9.56365	26.6893	143.599	232.128	141.289	66.4495	24.2367	440.199	49.4832	-47.5142	18.6913	-32.8491	179.123	30.3189	143.085	95.8202	54.7062	14.7959	68.2958	-4.38021	69.8319	374.986	9.95505	370.163	111.748	210.687	163.573	-62.3111	52.8679	64.3714	-22.4081	7.58127	53.5462	48.3998	4.87412	100.11	115.733	60.894	30.5118	17.1785	39.4742	169.623	58.0754	56.5311	73.7317	115.376	72.0342	14.6363
64.4497	-6.86782	36.5861	6.42526	73.8146	185.879	114.775	84.7367	69.0188	603.892	39.7213	-23.7955	0.294275	-12.1969	173.776	13.4405	159.989	91.0974	106.471	30.538	78.5437	2.65056	107.562	343.177	-5.47496	319.291	84.3683	322.433	163.838	-41.8773	35.4205	70.3226	-23.2332	14.5115	57.4783	43.8339	-8.57195	110.492	109.08	52.6261	8.3941	10.8587	27.4306	168.345	55.7597	35.1661	48.0349	117.431	81.9708	9.72737
64.5496	-11.7674	30.5369	-17.4932	49.3521	174.939	130.594	68.9279	47.756	657.502	45.1811	-63.1063	8.10419	-28.6918	227.668	-7.63548	152.303	81.7562	100.732	43.9622	63.8944	45.7738	97.5942	319.308	3.75038	291.016	118.615	372.085	148.16	-42.4201	64.2304	61.7334	-10.3068	4.96956	60.108	47.5169	4.39326	116.96	113.074	37.5728	49.3144	17.6144	46.9663	145.767	26.4863	47.0584	54.5316	113.579	48.9739	-15.1113
64.6495	-17.3946	5.2541	3.42195	42.7214	168.739	102.978	63.6651	42.9113	743.247	64.9037	-61.6498	2.30197	-18.7019	236.783	-5.06388	129.224	71.9196	63.7842	135.407	38.6009	65.7978	91.3577	325.648	-33.1069	291.218	78.9221	385.452	159.99	-6.36841	48.409	120.459	0.647236	7.33659	63.7371	98.6223	24.711	134.098	135.358	27.4578	34.578	13.2507	33.2536	139.68	46.7013	75.1677	49.5369	155.14	44.5154	7.54552
64.7495	-23.6406	7.07415	3.36034	23.2687	144.649	116.047	68.6399	50.4421	691.76	53.8478	-40.4189	-5.95431	-37.3182	245.4	26.376	105.501	58.5099	48.0638	194.649	62.9999	43.5552	115.021	281.745	-19.3777	239.321	113.497	338.099	121.3	72.8741	16.5593	126.993	-24.2712	8.95331	68.3226	69.4777	269.723	230.296	158.689	28.6785	46.2171	36.4177	29.5909	108.459	43.2841	90.825	47.3204	123.96	14.8163	2.26784
64.8494	-7.68047	20.635	12.1328	10.1737	150.695	136.901	78.3282	58.3211	605.937	88.4386	-51.3508	12.3572	-9.9022	212.591	31.0788	104.025	45.8365	29.2673	234.951	44.0728	19.1262	76.8813	239.222	8.52596	219.041	142.75	344.778	99.8689	143.345	45.3011	169.003	8.58062	32.7623	38.0129	111.934	467.802	389.007	282.568	22.5775	44.3977	71.5006	10.762	87.7914	4.73409	75.4844	74.0668	154.541	-2.15785	-10.8502
64.9493	2.25056	32.219	-7.32643	11.8589	138.212	99.6172	45.4483	44.4718	517.497	53.245	-23.3468	3.78601	-32.6863	167.849	38.3249	111.851	30.9018	21.9256	184.725	85.9085	17.5912	62.0206	224.75	34.7719	208.211	137.911	304.426	89.7413	217.781	31.5858	247.197	-21.8788	30.7256	62.3463	117.916	589.007	545.927	395.426	97.7822	-13.7777	78.7618	7.66914	82.3613	18.0038	80.81	112.74	123.763	14.8305	19.6302
65.0492	24.8039	29.0452	17.6458	33.1681	119.229	82.426	32.4685	45.7363	494.656	31.8443	-37.2036	4.83312	-14.7746	159.29	22.4608	79.5423	25.4539	28.5096	163.477	106.495	20.192	45.8836	212.672	14.0664	182.047	124.294	314.655	109.355	211.562	39.9944	248.356	-23.1662	9.65674	29.1788	91.6889	498.394	698.991	511.37	77.6755	4.04119	86.3814	-10.7299	94.3628	-11.2569	60.2937	175.964	111.763	0.683334	-15.676
65.1491	38.4002	33.3623	-21.1198	30.7511	121.141	93.71	54.0536	31.2931	443.538	34.9605	30.3353	6.97586	-0.157808	156.228	56.4468	70.5395	34.3648	22.2651	105.554	45.7797	37.1236	63.7281	187.123	50.6422	168.221	132.189	322.482	120.257	247.492	26.447	261.905	13.2426	24.6501	34.365	92.722	330.051	797.663	575.936	25.5227	-1.33893	69.939	-0.695905	97.0854	-9.24702	51.2656	192.512	146.918	-4.92335	11.6032
65.2491	41.3752	33.0244	-13.9158	34.4389	114.006	88.3281	66.1262	9.56453	404.5	40.1356	29.8125	11.1005	-9.072	139.353	49.5122	77.4536	53.196	24.9927	100.059	84.8724	20.387	54.7059	182	57.4515	164.626	147.49	339.466	104.726	352.573	17.8802	278.377	-0.179724	12.7666	38.5167	75.008	251.549	846.86	686.795	-17.1007	-37.2428	99.2649	3.09378	89.8954	-6.19846	44.3019	255.769	136.097	2.25682	44.3332
65.349	49.0116	20.3325	-10.6529	29.9736	114.859	92.8516	64.3604	8.84973	367.988	50.4828	36.9642	9.61305	-13.474	130.777	30.0305	57.0104	42.6432	20.5033	115.242	62.4176	33.2534	25.7372	165.88	123.795	124.203	135.999	253.41	49.8305	366.802	28.5464	291.492	3.58821	43.475	28.3639	99.451	177.573	762.145	788.481	-12.2985	-47.9325	127.75	22.0734	55.9905	-20.1142	42.2899	281.725	79.4446	1.16616	26.3646
65.4489	48.6968	23.7879	-6.67854	47.6907	113.633	81.9691	64.7045	39.4015	324.621	43.0319	3.30522	18.7366	-12.6752	108.165	28.8693	52.0979	48.7022	31.4659	77.9961	92.4089	23.2554	32.5296	174.3	105.17	125.151	155.832	234.324	70.3037	334.383	38.1172	255.909	-17.8494	13.7883	17.5865	93.6706	138.336	638.135	762.459	-33.6434	-30.9948	116.849	-13.9348	61.404	-15.804	45.601	241.904	87.7035	15.5533	2.90298
65.5488	13.3223	22.0111	1.71457	28.0433	81.906	96.5549	55.8092	27.4203	302.837	40.8701	27.8099	10.3192	-8.71929	145.918	41.2694	36.047	41.5439	5.13644	93.0598	30.3034	29.6706	23.4473	157.626	84.8173	118.356	113.649	301.934	69.992	303.029	15.3443	232.87	-19.6421	18.848	26.463	91.7271	114.134	568.072	658.298	-3.92522	-11.5846	95.0871	11.008	68.5956	-5.08345	28.4795	189.5	110.47	0.63937	7.63433
65.6488	16.1789	21.6865	18.4632	21.9796	62.0378	94.292	51.2494	18.5104	301.922	42.1116	16.6391	29.5714	-4.92121	127.135	56.5372	47.171	24.068	1.20685	57.6914	53.8148	98.2272	34.5425	141.527	84.6232	105.669	113.681	289.479	66.0547	241.996	30.729	226.304	-18.5453	15.0084	16.4466	55.4433	118.012	545.249	603.549	-1.16763	-3.61012	42.8075	26.6444	96.0239	9.47568	33.6902	175.673	131.613	20.4249	38.1416
65.7487	21.7019	24.4161	-5.01967	26.6954	77.8428	96.6355	67.7871	19.5185	264.619	23.6783	47.1505	17.5723	-16.9309	115.077	37.9043	65.8283	30.5864	5.32996	79.7261	49.8042	72.8358	35.354	126.247	70.169	86.693	108.652	279.009	92.3377	279.927	26.7054	199.44	-0.694003	27.3524	18.0581	71.946	114.915	522.861	521.792	9.28441	-7.98551	53.4344	36.0843	115.543	-2.64512	18.7145	137.513	120.248	47.0912	12.1467
65.8486	28.796	34.1436	-0.888264	35.3164	105.496	94.0666	64.4335	30.4162	277.713	59.6506	-10.7131	10.1029	2.64407	92.2806	38.5493	53.8543	35.0685	28.4381	47.3582	42.1127	75.8527	50.0345	137.784	52.478	101.197	88.1242	276.424	140.163	237.682	0.70371	200.92	6.75176	75.6251	6.64284	56.8647	87.9449	524.951	510.71	-37.4016	-6.59577	15.2703	82.3075	111.771	-8.4717	-2.56052	157.507	115.295	86.4968	23.3407
65.9485	51.2094	23.2173	7.93337	37.1264	106.019	79.1509	33.6252	31.6574	266.303	31.4938	23.1927	17.5265	-12.8825	76.3161	45.8968	16.2715	17.3815	24.5345	44.0361	93.7613	31.6915	86.0929	93.2795	76.9117	57.1124	104.862	251.999	92.4944	231.815	42.5611	156.077	26.3083	26.2784	-7.5522	34.8867	67.5009	620.184	463.488	-25.9115	-16.6428	28.3147	28.3521	75.9736	30.9658	8.90688	141.989	115.376	135.58	48.2155
66.0484	39.4692	20.5823	-3.70039	26.7497	95.3393	80.1196	68.5756	2.36253	269.016	25.0675	26.7161	14.4362	-30.3031	104.045	39.6135	35.4445	-0.0984972	21.8718	22.7584	22.4834	48.5063	47.2491	106.394	43.4225	73.247	124.951	225.665	75.1045	183.899	30.0771	141.728	12.6847	50.0222	18.4507	33.1362	50.4796	673.865	418.981	7.77409	-21.5689	9.1751	3.97107	64.7666	-5.93896	-2.9376	174.868	42.6152	227.737	21.3756
66.1484	43.4894	36.2234	17.235	46.1814	97.8069	79.382	60.1366	9.44221	250.35	18.7164	11.2682	16.9575	-36.1206	114.909	39.1666	51.6033	15.8112	38.8941	41.6309	24.8416	28.3529	53.507	104.447	51.1974	67.8244	128.207	250.476	120.415	176.308	37.0381	125.979	-21.7634	41.7576	12.5542	-7.58299	56.6844	642.43	401.647	-34.6572	-38.1354	-6.14692	-8.31434	69.2701	-18.4752	4.50185	139.053	58.7441	224.264	19.4243
66.2483	42.6984	32.6373	0.57953	29.6736	104.953	82.3862	68.5077	30.7774	227.206	20.9664	-5.49865	5.48191	-22.4869	141.658	21.2363	51.8183	18.2096	26.6968	32.9514	43.9048	13.7407	63.1165	103.08	42.9089	69.4884	106.901	268.543	125.665	118.489	62.8832	107.583	-39.2019	-2.73768	32.2643	-10.8699	57.2062	538.969	344.379	24.7666	-1.26743	36.6033	7.44616	57.9277	23.4824	7.78798	129.39	103.236	174.564	31.5045
66.3482	23.1822	19.6987	17.3434	28.3409	80.815	84.2692	95.6893	17.2216	239.794	32.3637	7.15559	16.3566	-5.84751	163.701	20.4448	79.6132	41.3641	30.7237	15.2613	61.9808	37.9916	69.5862	82.429	33.144	50.3325	102.001	336.013	114.661	115.034	69.355	143.678	-52.9962	12.4456	34.1912	-10.4908	44.0046	495.975	317.592	-8.96948	18.7341	8.62408	61.9383	53.6037	44.388	5.46347	124.995	111.535	153.448	15.9814
66.4481	43.2821	18.1128	20.7227	49.037	91.7665	93.7026	134.725	-16.3561	239.341	12.9276	-13.2855	26.0456	-30.7197	165.898	34.3242	88.3308	39.9979	23.6102	57.5731	25.1869	24.0961	57.2552	91.7842	40.6576	43.3186	132.98	409.679	108.36	135.394	75.5177	164.845	-37.0136	30.1517	21.1875	-14.964	35.1774	439.875	291.668	-6.67488	2.09884	-24.0218	48.4787	60.6875	53.8105	-29.0123	129.766	105.841	158.295	2.07294
66.5481	27.0166	27.6104	6.42279	52.1518	93.0294	92.7129	141.315	28.9456	215.92	40.5947	-29.4738	25.9792	-27.8012	178.137	10.238	67.4338	21.9977	18.9263	73.109	75.1046	-8.66241	68.4823	63.3548	33.1176	39.68	138.201	487.567	108.294	134.287	62.5699	171.747	-30.3926	48.1053	23.3474	-10.0966	13.6354	407.385	259.186	14.1111	5.56461	-24.4132	48.1916	50.1133	81.8652	-33.2192	129.526	98.6542	122.335	1.60857
66.648	34.4351	0.88259	6.76516	21.2018	83.2846	68.6009	143.504	41.9882	240.827	63.4708	-38.4753	31.744	-14.0384	141.068	38.3553	61.5344	45.0294	18.1444	9.43048	81.1231	24.2864	98.1181	73.9847	43.9556	48.1796	172.212	500.98	128.035	108.678	67.8627	167.202	-30.1164	48.0647	31.7643	-28.8189	37.7812	379.916	225.634	19.8858	-23.9939	1.22175	30.4232	79.5554	83.7817	-25.6303	123.055	119.984	150.689	10.4261
66.7479	33.5419	2.07702	21.974	25.125	91.8361	82.1437	140.959	41.6862	237.608	101.118	-50.9933	7.42692	-28.6421	121.548	42.5296	60.24	8.09478	14.353	29.2512	36.345	10.2149	65.2344	76.2638	30.3557	25.9173	180.971	443.128	63.3783	120.287	99.228	224.007	-63.8318	8.84459	-6.91166	11.1896	35.9612	409.658	220.281	14.5282	-5.46036	13.8761	21.0622	33.6221	57.1058	-51.1079	122.935	127.318	157.434	-5.58024
66.8478	16.0881	0.55608	7.46887	8.32117	65.3549	73.7119	106.361	51.8535	246.782	70.9425	-43.4048	37.7886	-2.72559	123.856	50.9108	39.6428	23.932	37.8237	45.2515	-10.8293	37.6698	56.9761	101.041	47.7985	19.2684	188.542	411.434	69.7184	128.421	119.207	252.559	-56.5498	-12.027	23.356	17.8937	12.7522	344.555	180.836	3.56573	13.6429	-12.4631	20.3623	26.7981	17.9155	-13.9756	131.05	118.067	146.294	-6.40824
66.9477	20.3794	16.4248	4.54203	15.8266	82.9051	90.5155	98.7005	43.4922	214.905	64.2371	3.64223	30.8459	-29.6236	121.556	55.7928	45.6656	32.7653	64.9367	50.8271	49.7587	37.6198	42.9307	102.526	48.3811	32.5954	133.728	399.33	86.5175	141.537	124.902	198.71	-3.6465	-5.23217	2.4549	17.1384	21.8053	357.09	193.363	38.4585	1.96405	26.1523	8.09808	67.2151	22.2791	58.3841	159.949	104.084	118.707	-17.8697
67.0477	22.2363	22.0639	-0.742906	11.1129	78.0977	87.6879	105.196	15.3439	166.225	44.6355	7.68631	37.0016	-27.4178	113.109	18.6147	47.7541	52.2395	54.5287	38.8879	73.0302	54.9874	61.6796	111.676	27.559	34.3482	156.369	374.834	84.8732	140.688	74.4907	168.825	-8.71193	16.4382	53.5631	7.02742	36.3642	382.418	231.675	29.6925	3.65684	14.4268	-8.20724	104.231	42.3951	86.2519	159.136	122.08	118.975	-10.0623
67.1476	26.6834	28.8525	9.5787	9.17641	74.7125	58.055	93.9925	41.9091	175.581	50.2166	-17.5903	28.8234	-22.2353	109.067	36.7469	31.6156	31.5928	66.0415	39.1593	52.5373	74.3451	73.5972	101.797	34.8319	35.8028	160.29	402.521	103.376	112.397	84.7408	161.005	-19.4047	14.594	46.7015	-4.28456	25.9878	362.749	204.42	3.49293	-23.7311	-23.2796	16.094	80.5151	53.4868	69.3998	169.404	117.947	82.2646	-21.9478
67.2475	23.7703	28.6016	7.40921	25.495	90.1569	62.324	99.1265	43.1238	183.56	36.0314	-24.883	20.9551	-30.3128	116.471	12.7091	23.9015	7.89142	71.6447	17.9828	51.6075	39.9481	55.4015	103.255	41.0025	26.8803	144.914	367.925	81.2809	104.383	89.3366	157.711	3.70428	29.8466	53.1362	-2.66452	34.6594	369.578	192.803	12.3768	-26.5375	49.6463	0.439161	76.738	53.4207	41.0725	187.281	120.319	62.9768	-7.41424
67.3474	23.3931	31.5335	8.60515	35.0626	91.1187	76.7401	132.732	30.5017	171.638	20.7214	-14.3718	41.5783	-36.0107	118.171	28.4002	48.9122	19.8829	69.0882	23.4955	32.0716	46.0442	66.9449	90.1718	34.9876	43.7796	150.715	382.445	86.19	93.8532	107.608	132.089	-15.7677	21.3792	72.1073	-17.9133	43.2654	337.362	239.914	13.0497	-50.5174	62.6272	-1.3567	133.382	83.659	46.6168	182.174	105.332	89.1738	12.1058
67.4473	31.9637	29.538	17.6701	51.4867	71.529	53.6349	87.7877	23.942	165.919	-12.3823	22.9267	58.9496	-39.5525	95.9567	37.4057	135.673	14.9265	35.4665	33.9593	46.5254	49.2054	102.413	78.54	7.99905	65.7784	181.182	351.553	80.3082	66.7749	73.142	139.885	17.1306	23.2377	77.3279	27.6976	41.712	383.945	342.609	4.21867	-39.2126	29.659	21.5988	100.722	34.1523	47.4992	160.928	68.6548	112.726	6.92037
67.5473	31.0307	41.2309	44.8957	46.7568	74.2186	49.8897	87.5331	-0.555469	122.505	-9.6586	-29.1199	39.3896	-33.8296	75.3358	71.6891	170.742	37.6394	29.3765	37.7168	-38.0962	-11.0345	97.4685	93.5135	22.9896	114.172	260.114	360.893	110.222	96.228	42.391	136.822	-17.2374	22.9329	43.5271	146.884	45.4589	435.06	439.357	-7.35642	-41.5573	-2.30834	-6.19782	117.651	13.7403	56.7122	215.019	83.6016	161.405	-8.00226
67.6472	11.917	58.715	37.1619	62.4223	32.2056	51.8946	63.0755	-0.831969	142.194	-6.52938	1.11954	7.2805	-34.2491	89.5463	91.4167	132.326	30.3609	21.7342	25.0204	-11.9034	-1.27979	59.9767	98.1943	14.0854	107.335	257.507	341.241	116.062	108.137	31.9267	135.816	11.5371	26.2864	52.7676	354.133	19.7001	409.644	583.395	-40.356	-28.125	55.8489	42.7232	122.856	29.6713	79.2888	257.107	92.0729	165.925	-26.711
67.7471	24.6968	49.6166	33.9437	67.5232	52.2998	50.5806	83.5445	13.6671	117.521	24.9267	-52.2608	6.92483	-29.6422	54.4737	105.79	115.987	21.983	19.4115	36.9893	10.8901	-5.44463	50.2036	163.497	23.4797	114.453	258.307	306.35	73.377	83.6792	20.7807	146.101	-9.15489	16.8152	37.1424	514.986	26.5011	348.79	686.764	-10.7151	-44.6792	20.786	15.8432	106.567	6.49695	140.601	306.448	63.027	157.436	-22.4473
67.847	32.7835	52.6907	18.2011	65.0946	51.7394	34.4877	70.8048	22.9047	95.8225	3.52628	-49.6084	9.14127	-38.2245	118.593	162.377	74.0224	12.3893	-16.5341	17.0301	-0.718024	-25.1965	43.1085	103.302	16.3898	59.3407	297.711	304.35	105.638	76.7506	55.2237	86.9132	-9.28409	8.81149	26.618	693.126	-11.6245	283.777	657.643	-25.2163	-1.9482	12.8337	58.7914	126.956	-4.97998	139.988	303.317	103.443	128.227	-13.7797
67.947	46.382	47.3457	11.0077	51.6323	67.9528	20.5076	84.4556	22.7517	107.004	7.96032	-34.9152	22.2167	-33.7279	198.549	205.775	105.684	40.9946	-6.53595	-4.19008	68.1819	-34.9236	74.0939	93.5838	20.5136	36.8217	273.581	299.534	90.3626	117.579	33.5872	46.758	-24.9914	43.2837	55.346	827.919	19.6179	270.706	582.19	-12.4589	-51.4472	24.1091	36.6918	121.83	43.2554	193.757	234.125	81.8508	89.828	7.17427
68.0469	2.30241	50.2483	2.35012	42.9625	22.2477	26.5259	99.5541	2.22704	118.442	-11.342	-34.6102	22.7667	-31.5502	228.569	269.048	65.3775	69.7631	2.38409	8.26913	38.8663	-10.9361	62.7135	84.8305	-7.53295	69.4216	237.75	239.029	81.2523	143.534	28.5947	31.3786	-28.7956	6.27885	26.2443	949.366	-6.14649	230.669	562.045	12.7822	-42.7282	62.4054	19.4031	101.964	21.3781	227.162	225.623	72.4834	68.6261	-9.91814
68.1468	15.4777	48.0879	8.7543	34.8029	42.2515	23.7366	100.167	-2.0707	123.002	3.25118	-26.0485	18.1412	-26.1539	185.586	327.144	29.3796	102.028	25.9149	-5.23138	65.3691	-14.1538	51.3818	64.4382	-4.00615	71.6724	223.216	258.305	71.8801	159.996	67.8536	14.931	-16.889	22.7926	28.3897	902.72	4.57532	201.21	532.24	19.9679	-32.3907	50.1618	15.4426	143.008	16.7127	301.659	229.356	78.0017	69.2771	-1.19373
68.2467	20.5419	28.004	21.3259	31.1269	82.8345	39.7307	84.489	-6.58866	132.777	17.3006	-37.5566	34.6189	-36.532	182.878	262.702	20.5017	108.722	38.5667	-13.2817	57.36	-8.83417	52.4913	87.3636	52.6344	83.0195	211.105	237.264	61.3415	166.847	86.3539	54.5919	4.21486	37.0006	27.6715	814.121	1.79401	210.336	467.689	32.636	-3.08136	16.4058	2.50517	161.878	-0.878023	266.148	198.765	78.2705	60.5425	2.11041
68.3466	32.6343	20.886	22.8656	32.6325	85.9945	72.7763	105.21	21.1084	163.236	16.268	-49.3184	36.239	-30.1879	171.811	238.517	50.766	70.6704	9.60255	11.9981	54.4822	-8.04471	64.3636	79.5271	46.2345	90.939	203.395	251.527	72.278	128.873	89.5985	25.4515	-24.7877	30.5205	28.4348	726.79	22.3734	172.167	409.445	25.5497	-24.0844	-34.566	29.7325	173.009	-1.02865	229.57	203.33	86.7645	64.429	-14.671
68.4466	33.773	44.5285	29.7154	28.4943	131.343	77.853	94.4443	15.4959	243.841	34.525	-44.3923	35.0557	-24.2999	159.256	194.507	64.8537	65.2716	26.0528	11.6213	71.6482	1.55878	77.233	105.886	31.6832	101.065	190.973	218.801	51.2177	152.207	93.6084	50.0234	-14.8717	23.8318	14.7271	664.112	4.18869	166.936	385.909	23.281	-24.8571	-11.749	22.6211	153.565	0.869214	233.561	187.641	84.3881	71.375	5.80147
68.5465	38.0913	5.12299	2.55323	18.2006	154.613	101.477	89.0689	46.9232	306.199	36.2139	-41.8481	27.9445	-20.6933	160.7	176.354	60.662	45.097	21.1576	35.6737	92.696	-1.16045	41.8626	171.083	16.1947	119.646	204.295	221.805	59.7176	139.504	84.4896	63.1226	-28.7728	24.7241	48.8006	609.226	-3.46605	111.483	334.565	53.1706	-1.00979	-9.14237	46.2717	141.776	20.772	185.607	145.073	76.1492	104.322	11.1517
68.6464	36.3452	2.90406	13.1846	7.93726	210.051	97.9035	69.1295	74.0644	376.724	27.8788	-17.7359	20.5741	-22.2072	149.484	151.351	64.3369	66.3945	61.6135	-17.6673	90.7884	-16.9032	74.1206	235.34	20.571	105.124	197.918	187.901	45.6287	139.261	69.7468	161.315	-29.2107	32.6632	40.0169	546.376	31.8896	144.583	310.48	49.2486	12.3284	-14.3853	61.0827	106.776	11.8527	125.235	134.637	49.2969	123.842	-0.368639
68.7463	57.1688	4.30816	0.936515	3.55184	294.06	91.6531	83.0211	53.5883	485.158	33.8256	-60.4305	14.265	-28.1635	133.164	143.803	90.5417	34.0665	25.2627	1.95123	42.5322	-22.7073	47.2815	292.872	8.71044	129.742	170.552	209.488	65.4054	109.044	45.6789	138.986	3.03319	18.9963	34.1684	549.038	4.07268	145.294	264.005	27.0093	55.1934	-15.6027	43.9879	113.362	59.0465	97.6488	126.795	48.4966	138.969	0.702192
68.8463	41.8638	-21.1911	-10.0541	-2.58451	330.714	71.7651	86.7933	62.0752	568.298	34.1253	-61.4893	6.11657	-28.0202	99.2734	154.289	104.467	36.7234	33.033	3.65746	44.5821	9.72644	55.6463	300.32	1.6013	134.411	170.155	213.106	58.4055	105.306	73.7168	128.303	37.2441	46.3154	25.581	513.371	8.31105	117.702	272.641	29.3625	22.5237	-16.8987	40.938	125.178	33.9198	99.0239	153.341	28.3751	134.785	18.2155
68.9462	37.6213	-11.8814	-6.3966	-41.0946	352.018	60.159	82.2218	71.3162	728.617	25.754	-44.6532	20.1526	-4.69276	95.9089	125.486	109.744	36.0895	40.3294	9.02385	48.9051	-3.65534	43.2159	241.177	-6.13779	102.868	140.393	169.004	83.4398	69.7405	87.3006	161.872	2.64779	29.3525	57.0125	533.799	44.3063	116.905	241.645	62.6786	-8.07256	-7.54153	28.8867	106.146	34.7268	112.903	106.804	43.341	118.678	31.3704
69.0461	35.866	21.8202	-17.5812	-43.7375	338.229	82.9145	74.4106	70.9526	807.487	48.6967	-15.3759	7.25982	24.9743	93.838	117.47	124.811	21.366	13.8242	5.87874	66.9824	0.32876	31.7821	210.818	-35.5897	76.7703	124.034	192.266	68.4502	88.6019	107.957	118.35	28.2071	19.4885	24.8542	518.161	41.0773	102.441	198.598	51.4275	5.35598	14.3817	53.5076	99.3814	73.2407	73.4119	100.579	55.3265	127.867	-13.7701
69.146	28.3403	45.4673	-30.424	-51.5128	369.692	61.3394	73.8072	67.7743	911.982	39.823	-41.4147	-5.96838	66.0929	73.1358	133.49	158.097	11.3261	1.699	0.0464871	10.8137	9.16318	16.2897	192.11	-27.1941	32.7386	148.567	188.895	95.7028	80.2755	70.7987	154.572	10.9053	40.6566	66.6309	553.034	36.0928	93.1351	205.147	80.1513	27.1225	-5.47418	33.996	75.5326	40.423	34.9301	106.384	34.995	124.672	9.82383
69.2459	6.97736	70.7114	-4.68573	-49.8342	383.328	79.1558	64.8236	108.385	840.663	47.2551	-27.4714	-1.51257	78.4397	82.2337	109.756	121.469	24.0702	-13.3501	21.322	40.358	-11.3586	11.5477	193.362	-13.3948	31.8824	125.111	164.731	111.567	47.3498	122.082	176.274	36.2071	32.898	52.1994	581.24	74.3254	80.0556	195.413	66.7947	25.1543	-22.4555	113.245	66.4269	58.9903	36.5565	105.914	63.4079	114.336	-5.57016
69.3459	1.16662	99.5188	-18.9385	-38.6286	379.992	73.7718	57.7724	99.9511	774.672	31.2523	-41.54	19.4093	71.4145	93.6773	117.186	91.4026	37.3804	10.111	18.8776	52.3524	-3.7395	6.1965	204.715	-33.1262	60.3663	101.167	143.281	109.954	26.2972	145.619	147.179	41.4383	5.31637	78.6219	536.822	76.4106	69.5514	202.671	102.952	58.5035	-12.9552	153.498	70.9761	76.8491	52.0907	117.743	47.6345	119.572	-25.7019
69.4458	-5.04767	89.5031	20.9954	-60.146	423.208	49.9398	67.4387	74.5137	678.382	45.2203	-35.8641	36.4228	59.5195	66.585	95.4309	95.123	22.0652	32.2935	3.97401	16.2238	34.2378	4.44192	225.382	-20.2052	64.0778	100.181	155.712	124.292	77.1163	118.061	130.615	25.4987	22.2026	129.429	473.695	84.4448	18.9888	200.749	123.98	81.1306	-31.645	147.706	76.7631	61.4912	49.8317	109.344	76.0659	70.5967	46.9208
69.5457	6.55598	97.4964	-7.65816	-55.4145	416.951	34.837	31.1633	62.67	611.391	24.7263	-43.415	7.27651	21.6843	58.5438	93.6952	56.7456	21.492	18.5971	20.22	-27.2004	28.2004	0.699165	214.731	21.3826	49.8591	103.359	143.415	103.523	102.958	112.818	131.939	74.9835	14.0254	120.881	415.301	53.7931	26.1693	211.192	90.8013	34.7198	-40.8824	110.921	73.3852	46.457	56.3835	117.659	62.481	94.384	55.7683
69.6456	16.4352	79.921	-16.5613	-45.6789	384.167	25.1925	13.6994	51.126	561.636	15.9458	-57.6148	13.6863	9.86979	49.5774	33.9925	43.0994	-14.84	19.0362	19.0595	-16.1702	3.10539	-36.8155	204.729	42.5852	65.6762	126.982	169.435	109.963	117.952	120.276	117.412	140.959	15.0711	103.471	401.214	72.7491	33.824	191.079	113.645	65.9987	-35.4199	71.817	58.0801	22.0582	74.7202	105.637	60.6239	73.3141	66.7676
69.7456	-27.3464	60.2345	-21.5791	-77.9309	310.027	55.3777	32.6114	21.5881	480.69	6.66963	-53.3083	27.4774	-3.17385	62.9345	34.5569	40.559	35.0354	17.9531	13.1231	11.0067	7.52048	-4.2745	180.334	-12.6234	43.8756	123.568	160.941	95.0844	122.601	125.575	124.194	156.959	20.4195	97.8954	385.574	85.509	32.1932	168.403	118.22	65.0747	-39.9457	90.1875	88.578	24.0783	61.217	81.5582	40.0103	150.118	57.2777
69.8455	-2.01619	56.5229	-19.3058	-85.5132	293.91	78.1332	42.6491	23.9179	409.308	-12.5546	-64.087	28.639	2.4058	51.6495	0.696203	63.6264	44.9425	-0.89313	-18.482	-14.9789	18.7303	5.2217	138.918	-6.07017	83.9595	110.791	121.192	77.1874	136.297	139.042	94.1208	93.477	28.3303	108.381	365.635	73.0341	39.4334	155.257	128.688	60.2749	-20.3894	60.3032	56.3422	39.658	151.257	58.1227	48.7928	111.012	38.1239
69.9454	-13.8895	56.6627	-27.3269	-30.9384	287.273	46.9618	41.131	29.911	464.062	6.74923	-68.121	24.8633	27.5811	37.7219	10.0695	43.9443	43.2732	-7.66718	11.9941	33.7105	-18.2786	19.7154	113.748	-37.0255	55.9669	125.613	107.797	47.4264	125.718	121.886	84.2963	115.398	21.2937	59.0199	386.923	63.1702	79.6221	116.272	104.061	57.6446	-27.3206	32.7945	46.4343	7.93065	166.803	31.0821	64.7462	103.303	10.6741
70.0453	-7.50849	46.4632	-20.527	11.018	282.884	35.1457	52.8558	35.619	453.165	25.1933	-67.2729	34.2273	28.0108	31.9537	15.0771	80.0065	37.1994	9.84269	3.13982	25.5259	21.6562	33.4288	118.031	-23.7976	64.4531	111.685	85.0061	48.2033	107.448	95.7411	73.2739	82.0554	39.7792	31.2667	385.211	45.4883	72.7216	118.41	95.8575	34.9602	-59.882	12.6243	14.3122	5.63913	219.602	34.9938	37.0734	80.9677	-10.1232
70.1452	9.13461	37.8462	-3.37559	41.8632	263.724	17.2259	14.7222	61.6605	482.182	22.0263	-74.8076	41.8651	16.2325	27.4459	17.3667	71.8994	68.5852	6.39982	26.8854	38.8144	9.60726	28.7799	114.278	-46.7168	29.8483	185.488	90.1858	53.2724	112.408	137.091	19.9685	73.272	97.6341	58.4175	372.266	25.443	72.2694	114.543	97.3983	47.023	-68.1875	8.55236	22.2144	4.24926	239.401	30.1185	57.2145	66.1697	18.0201
70.2452	10.7379	38.4797	-13.6107	66.7724	242.451	15.7998	16.4743	28.4065	496.847	18.85	-38.1359	18.1324	14.4039	20.9575	5.579	74.1735	71.9576	-2.53561	29.599	61.9882	23.6362	47.8824	126.066	-37.1792	55.5761	88.5435	93.1337	63.8523	69.2678	135.745	33.7512	45.0715	27.4564	36.4693	344.696	28.127	57.1854	141.693	102.795	35.7935	-39.7714	1.28621	72.8733	-4.52173	148.605	31.5956	48.8938	85.68	-1.81199
70.3451	12.8876	37.1373	-22.2699	87.3984	214.474	20.9993	35.6615	33.5253	505.317	25.2589	-44.3828	15.839	13.1714	15.9562	20.8239	61.0928	74.6374	-5.27067	16.7386	28.9176	6.89484	38.8027	130.052	-30.6077	50.374	89.6785	87.2316	55.3361	64.3199	127.284	5.60004	47.8627	-0.168972	74.0971	394.413	46.6327	55.0016	117.896	136.449	47.0979	-23.8947	19.4516	49.5857	-23.6144	144.861	33.7817	18.3848	53.5009	57.7729
70.445	13.7141	18.4086	-3.57208	100.467	197.173	1.30451	45.6173	41.6258	512.878	30.9138	-54.6772	16.1966	19.0007	-9.85745	2.19998	56.6449	70.2495	6.07645	12.8843	4.54705	7.46397	33.5451	127.814	-2.42229	46.0022	56.5674	78.9005	47.0471	39.749	133.374	31.93	45.9845	-0.500977	-1.662	357.582	57.8561	46.4441	127.399	66.6231	31.7433	7.10832	-4.69722	50.7314	-34.5555	117.348	27.2969	41.1056	83.6371	5.2071
70.5449	2.46612	23.7463	-3.6591	144.144	188.669	34.0607	32.9107	20.1902	486.27	-2.32241	-34.5701	32.4551	18.1231	29.294	7.6448	48.8604	46.1444	-24.9925	12.3041	7.32883	13.3557	42.8929	125.801	5.03503	73.3128	88.8836	91.4728	62.2355	22.6968	150.465	-20.1457	38.56	-14.2996	25.2557	329.279	41.8105	54.2053	127.38	45.0296	27.4663	-7.10084	18.4735	62.3188	-44.92	137.267	27.0171	49.5385	78.286	-21.6889
70.6449	14.8481	23.2393	-11.733	122.938	180.236	17.8127	19.1283	33.3351	483.55	18.4557	-34.9193	16.2787	12.8143	6.80761	19.6089	38.1715	53.471	-13.043	-8.14132	-7.20721	-6.8401	41.1441	131.278	13.0455	73.7892	55.3019	63.4205	50.0261	12.4913	136.829	-17.596	31.3989	-20.4086	28.3947	304.742	19.0974	47.0774	114.31	65.6129	38.2446	30.7311	25.6428	70.1437	-31.7636	122.933	21.9349	79.4247	105.674	29.5547
70.7448	12.4646	14.2496	-25.3268	126.517	156.316	39.5083	44.8859	23.9087	485.833	-2.9567	-3.93275	15.8095	13.292	16.228	25.4112	38.4981	55.13	-1.26652	0.752214	35.8347	-14.6122	57.481	125.064	-9.50359	55.3616	67.7225	78.7294	37.9957	26.89	141.067	-12.7336	38.0256	4.55634	29.4789	315.884	29.5024	75.0703	133.302	72.8264	9.46007	-18.5298	32.9737	76.581	-45.209	109.594	25.3494	84.4776	88.2404	39.5654
70.8447	12.8476	8.88801	-6.81126	110.422	160.068	42.7687	47.9153	36.4226	409.626	11.8513	-32.5348	17.8301	20.217	6.70684	25.2675	64.6285	47.2914	-5.75787	37.175	6.52553	-28.1319	70.1373	142.986	18.9606	53.9069	135.95	91.8554	54.78	127.371	151.429	-16.716	22.1382	58.1192	6.86372	284.68	28.6459	96.1167	134.09	84.9125	46.1033	20.5435	35.9053	85.787	-17.7377	98.5125	21.5837	38.1904	112.041	17.4072
70.9446	3.42821	9.78856	-3.05311	103.749	147.087	7.89196	27.1492	50.7475	366.415	23.4612	-4.00996	17.8555	22.7935	-11.233	28.9882	58.9548	28.0823	-24.7811	68.0737	30.8877	-21.2906	55.6044	145.73	4.16751	39.1095	140.345	67.8934	47.297	138.319	156.624	5.15497	16.9062	69.1842	26.4712	295.165	25.4909	56.802	117.748	73.7871	23.9899	8.24792	23.5706	109.58	-29.4965	118.99	40.2809	70.5741	65.9322	29.1755
71.0445	9.62401	12.8496	14.1413	102.311	168.094	54.6751	27.3333	58.4742	380.341	18.0637	8.98623	18.8853	2.27666	30.0633	29.7311	49.1696	13.4433	-31.4463	32.863	13.2984	1.39277	39.5991	131.826	-11.674	77.9929	63.8154	51.0362	25.7922	85.3166	132.504	11.0635	1.68898	25.1663	27.7255	284.616	27.3529	75.0685	120.55	88.9123	36.8397	27.6582	26.1093	114.171	-14.8195	47.5213	33.5394	60.8694	88.105	20.7314
71.1445	15.1803	26.6508	13.0195	107.898	181.08	48.6676	32.9088	44.0959	375.683	-2.08453	2.52907	27.2876	11.5284	48.4805	11.5759	41.5882	53.0279	-13.8793	31.8528	16.8374	-5.58195	54.3447	121.243	3.47322	51.7648	120.157	44.6644	43.131	98.6112	118.887	3.01584	-1.3769	31.6395	30.4382	289.078	29.6583	69.2559	105.513	94.6893	26.8714	-14.8618	51.0106	137.401	15.9996	147.684	30.7404	68.2937	62.1028	30.8096
71.2444	12.5631	25.0248	3.09904	95.0334	193.994	27.221	20.1449	57.8135	424.59	30.2522	36.287	26.5012	15.0013	68.5941	15.7298	65.1914	51.7777	1.34347	20.7148	45.7525	-3.79831	39.2381	102.995	-25.4704	65.2757	109.662	67.947	34.2314	91.1736	122.733	-11.6477	-18.6125	30.3909	8.4808	289.531	22.9496	86.7181	99.554	69.5694	31.8451	41.9972	36.8141	115.28	10.7976	94.909	31.1	88.1941	46.6084	-1.1925
71.3443	25.0671	22.0677	-0.100063	91.6716	197.354	34.2775	19.2661	45.5909	452.035	33.2368	-8.13587	25.2912	9.72999	133.617	9.63732	69.0314	28.4579	-17.4294	28.9974	17.9346	0.724649	26.5198	118.374	-17.0365	71.6298	105.265	59.2005	68.9648	76.5316	101.089	-10.0404	1.5559	8.62806	22.1998	273.732	-2.31701	88.624	106.708	79.1233	31.6077	35.1941	25.5812	118.972	6.4131	101.163	51.0991	91.4258	56.8349	38.4063
71.4442	9.88357	27.9116	11.3597	91.6245	158.969	6.6176	15.903	53.7971	547.509	27.9964	-22.5895	30.6937	20.5641	193.407	17.5257	87.4334	35.2553	6.28788	21.3482	33.3177	14.987	17.1247	97.0346	-12.4561	59.9111	102.553	54.6739	59.6305	125.233	82.9516	-4.79409	19.9772	47.1588	23.3794	269.674	-7.5287	92.9578	93.4473	70.6582	29.5749	20.8221	9.83443	124.342	32.4847	87.4589	37.4418	73.3821	23.5778	50.6255
71.5442	12.0226	22.6421	10.9503	32.0096	148.384	4.7839	11.6199	37.1423	630.553	39.4803	-34.7306	32.295	8.07846	338.364	2.06791	81.8409	59.9275	23.5016	13.6895	31.8293	16.6125	69.8776	98.1269	-37.6493	59.8844	67.8484	40.6466	58.0063	86.7914	103.85	34.1468	10.2041	19.6841	37.0976	284.288	-6.86168	63.4104	106.476	68.5161	33.8271	33.3116	4.20296	107.98	12.7704	88.6507	30.2602	72.0482	20.9024	26.5229
71.6441	-4.41179	34.4964	-1.22343	24.3926	123.191	14.2153	33.3902	40.0903	669.333	52.5421	-44.4594	30.7044	4.79611	413.193	19.1475	78.8382	51.7369	27.5033	7.71722	4.53205	47.0446	76.0913	112.4	-21.8633	78.9698	108.121	43.3444	62.8686	90.7279	93.2543	15.5355	5.8172	44.3959	43.5331	301.956	3.11421	57.835	78.5076	73.7943	22.8545	0.5422	16.4096	121.624	21.1078	92.4511	19.8359	55.145	68.4521	3.78879
71.744	-7.79052	27.5454	-4.28371	12.3019	135.148	11.1978	8.77742	40.0585	648.375	28.8325	-0.175543	20.4672	13.9001	512.221	25.4807	75.7213	31.1595	25.0842	37.3014	-6.11082	22.4567	42.053	122.956	-12.1851	66.1394	82.0653	55.6703	43.5396	103.165	119.016	-9.17324	40.9797	31.4647	49.2595	272.054	19.4214	73.6609	92.9459	52.5778	-13.9496	3.79957	31.7545	98.0332	-14.6669	90.5927	39.6193	66.9131	85.3702	17.4709
71.8439	15.0471	14.2987	-12.5889	1.91216	198.782	10.8249	12.7472	59.0795	621.986	22.8877	4.45179	11.474	12.5014	611.846	-3.99315	74.4528	25.7278	-0.682805	52.0672	27.5238	12.4361	32.1117	116.595	7.41553	73.9725	63.7279	55.4021	87.2033	144.903	136.949	10.2213	28.5415	49.8841	40.7296	291.472	14.1123	61.2454	121.45	63.0791	31.2825	-7.23976	43.4064	108.512	2.88312	63.4627	35.0426	51.4716	86.6651	-9.9108
71.9438	5.15051	7.78879	-6.19947	-11.3771	267.999	58.9614	18.3297	14.8375	583.011	32.679	10.2617	22.9372	8.24319	596.217	7.27748	37.5782	22.1661	-15.8711	70.8447	15.1837	40.886	14.7011	122.528	-21.7491	51.8928	91.2737	73.0297	85.3962	181.163	149.336	39.9089	46.1837	42.9335	31.1826	275.283	9.83402	48.6593	100.005	42.8118	24.9813	15.2058	35.5519	144.882	21.2716	86.1056	22.3278	92.3164	75.5195	-5.50754
72.0438	6.97209	12.8082	3.03184	-27.1789	333.973	20.5722	3.38894	55.7045	532.067	30.0749	-0.749948	10.7059	22.2757	473.487	38.0164	35.6218	-3.41706	-41.7976	58.1133	-30.9646	-11.6414	1.22018	138.208	-19.725	72.1154	86.4378	41.9053	85.0195	191.268	137.72	81.6344	31.4273	62.328	54.0393	275.802	35.2775	69.1281	86.7616	60.4506	36.3496	34.6466	16.2298	116.008	18.6794	83.393	20.6426	65.3354	73.2743	27.853
72.1437	10.2858	17.6284	-14.3094	6.52076	403.212	7.83481	7.9244	29.5031	554.177	41.1559	1.17656	19.3837	19.4698	444.505	39.3061	22.4722	16.9961	-11.8531	39.6305	10.6934	0.601774	17.6264	107.401	-2.46648	36.9506	112.723	57.5868	94.6929	181.949	146.187	103.097	31.4794	54.8336	52.9774	253.502	37.3788	74.9498	99.1987	69.4786	45.7599	31.0146	64.4313	107.477	1.22709	53.9803	31.7496	70.0786	94.6221	7.49003
72.2436	3.79569	10.4268	23.6499	53.2854	465.811	1.42332	17.1168	31.662	528.328	38.3806	-12.7232	23.6035	7.72324	402.183	33.1532	20.7114	19.9023	-7.69549	40.6651	2.4823	-23.9919	8.31157	115.791	-7.76829	43.19	131.625	60.4844	70.6801	146.743	132.332	81.3118	48.3332	40.5943	45.0572	233.115	17.4998	94.2675	90.5058	36.4993	22.8211	26.2716	82.1048	93.7857	20.0454	59.8604	23.8905	73.0114	121.985	1.54955
72.3435	11.4646	24.3044	28.1733	89.2079	450.863	3.96775	7.68026	22.49	470.753	51.1823	15.044	16.9504	5.7949	343.774	22.33	15.1966	15.522	-28.1786	32.5384	39.5165	-23.9237	4.2554	107.909	-18.7957	46.7562	122.396	63.9293	77.2691	134.096	111.931	83.7399	37.1943	33.8656	54.6134	225.281	14.4101	56.7631	94.7525	70.5687	46.0916	38.4597	90.1706	108.374	-11.453	76.4745	60.7649	95.778	96.6022	0.0606206
72.4434	11.8351	8.17829	1.43396	126.282	405.544	9.5135	16.164	26.8703	440.764	43.6313	-9.92794	9.92719	13.1523	313.351	53.0487	41.1188	25.5542	-37.739	35.8358	6.71227	-39.1522	-2.64201	85.8551	-36.2544	27.2949	102.031	53.2665	123.138	129.78	97.5242	70.6186	22.182	44.4243	38.0599	221.851	33.4152	90.6498	82.1105	46.8218	28.7062	25.1478	85.667	117.034	-7.08398	68.8009	35.146	92.9479	90.0626	-3.94618
72.5434	1.68386	10.6346	9.85282	137.866	365.215	13.0648	13.7106	27.6203	415.789	33.9853	-26.609	17.5906	15.1434	269.67	42.0465	43.6268	19.8238	-45.0861	22.6246	28.9454	-30.7063	20.3311	80.262	-25.9394	28.837	101.748	43.9609	112.606	161.501	91.5559	52.084	36.6391	51.8142	41.6741	203.263	19.1331	100.237	77.2885	58.4819	19.1252	8.98289	72.4211	117.953	6.1707	40.2489	38.2109	90.419	102.487	14.8061
72.6433	3.14477	6.90587	13.5465	120.735	340.139	8.30543	11.7378	39.7449	344.893	35.8204	-59.0093	32.4839	25.7697	222.253	25.2432	53.6828	32.227	-46.5047	4.40979	84.2147	-16.2873	33.3869	93.2999	-16.6459	29.7062	97.6098	54.0982	91.0797	159.245	89.6358	62.9139	44.1982	49.4743	22.3037	239.905	29.9353	68.3059	72.8425	81.7735	12.7415	12.7468	80.4246	88.6441	18.1072	53.0333	34.5627	129.813	106.464	5.1601
72.7432	-4.03581	10.9162	7.67762	102.038	313.889	27.8691	12.58	48.9191	326.687	22.5518	-52.698	39.2412	19.562	202.542	29.9138	41.8016	31.3289	-23.8419	19.3644	25.0784	1.42277	15.9659	92.8195	-16.8209	18.6415	137.252	70.1286	104.409	201.645	106.32	29.4541	2.59247	50.2706	21.6252	238.347	8.77475	92.0214	84.4728	82.953	28.7598	49.2031	71.4084	99.642	23.0061	68.3133	26.0876	120.614	129.923	27.6221
72.8431	1.55285	20.8154	13.4386	88.0893	306.827	18.6168	17.6469	34.8173	269.504	32.2387	-44.645	23.4127	22.6054	183.682	30.0879	40.3913	22.6145	-34.3683	10.0045	48.2852	-17.1388	18.3568	92.4299	8.00938	28.1187	117.865	17.6287	87.3795	159.466	108.12	33.863	-4.10045	62.5995	21.2678	253.963	25.6454	95.7632	97.6428	46.2803	23.0296	40.9936	70.203	83.0318	15.7789	82.9499	72.4739	93.4325	144.477	-5.47904
72.9431	-13.8861	6.86915	18.8921	101.549	247.169	15.6147	22.8697	52.0572	253.466	34.8393	-34.596	20.6499	4.98844	157.076	24.1831	16.8479	22.1927	-18.9676	-7.84932	17.2099	-28.2702	30.0165	98.3504	1.67385	50.433	107.043	48.1261	74.5458	146.704	122.56	34.2461	9.12887	47.8241	15.034	234.818	2.24119	92.0248	101.244	49.7804	34.2669	52.7442	36.4173	85.3225	2.62184	62.757	90.3699	91.1672	117.883	9.15301
73.043	-23.8103	18.0241	39.8042	97.6817	226.093	10.5696	6.04342	24.521	230.443	40.3994	-37.132	15.3382	13.4788	141.372	22.69	39.041	28.3083	-15.3703	23.8711	58.4759	-24.5999	36.7523	91.0653	-16.7183	77.2994	101.554	22.4896	80.9738	140.279	123.75	45.5742	4.30786	30.194	15.1899	223.742	23.7035	58.9563	115.281	57.1627	39.8682	46.2919	31.8532	95.0192	-17.1017	67.1437	86.9768	92.5335	104.754	-0.0737705
73.1429	-1.63444	14.2142	2.94102	78.5842	226.052	23.8367	0.917356	55.2803	228.837	66.8381	-61.3332	21.9443	34.8804	139.808	30.0755	32.826	27.6212	-1.71282	-0.204836	11.4435	10.0616	22.4197	89.1017	-6.12919	56.9685	130.231	29.2507	64.0471	129.873	140.97	38.1271	25.6978	28.2236	8.73581	192.569	11.4784	51.4316	103.358	64.4679	41.9939	44.3471	59.6633	91.6919	-5.43536	91.5365	89.8072	102.36	73.3732	8.12144
73.2428	0.679199	12.4436	5.30721	79.6212	220.867	32.588	17.7457	35.5678	234.885	35.2703	-14.8385	28.7867	4.57633	112.046	14.5489	19.0601	4.11969	-13.2177	15.5103	44.963	5.14853	22.2141	122.449	14.7714	71.8844	112.863	10.9016	64.8149	109.673	142.969	33.6207	24.1235	34.8901	-10.6754	204.563	32.3532	104.29	109.188	54.1257	12.4904	27.2114	47.9188	87.149	1.99578	76.9744	101.977	34.9892	80.7939	-27.3483
73.3427	-7.49395	4.21051	13.9073	62.2627	191.233	44.0226	22.124	2.70979	218.276	32.5202	1.07913	30.5252	8.02914	121.393	20.1276	33.3156	30.0794	22.5483	31.589	11.628	4.98731	22.4467	88.4541	-3.80527	60.5729	117.418	18.0228	67.354	91.4553	130.141	19.0696	26.5473	29.4683	13.2993	214.667	19.6365	49.9796	84.5488	41.3134	42.1165	51.7762	59.2837	88.2518	-8.88966	56.2589	87.1638	64.3119	73.2697	-14.3159
73.4427	4.53325	17.7059	10.5089	55.5563	187.798	43.1161	5.31484	39.7855	233.82	48.5299	-26.7062	9.22642	35.7603	86.2456	36.76	26.7466	12.2401	8.63707	-11.6621	22.7924	11.1845	17.5603	115.922	-7.07468	54.1154	96.2585	43.8763	50.2041	56.687	133.915	7.93797	36.997	42.6563	16.736	200.916	45.6822	59.8406	101.009	36.1242	12.7871	2.16517	61.5075	118.169	-10.1324	53.8195	92.3028	72.4764	91.9078	20.6225
73.5426	0.402307	16.4161	23.4485	64.4437	176.325	42.5416	5.21015	30.1753	229.336	33.2517	-7.68886	18.0926	12.1913	102.126	22.383	23.3777	39.8193	28.5129	21.4713	16.6009	-3.81097	26.0599	105.174	8.03701	50.2604	104.207	36.0777	105.58	63.1824	125.879	-13.0671	26.7401	30.6397	8.55166	215.679	35.8224	44.9441	102.041	23.1734	-6.05793	25.807	51.935	96.1914	-18.4935	71.5149	68.2668	75.8349	71.6419	4.4425
73.6425	-18.7082	5.44408	6.4801	49.9405	150.592	61.7415	17.9634	29.1841	219.933	40.2027	-10.5132	32.9735	20.8767	89.2934	16.141	28.5357	32.0127	-4.49368	35.6651	8.01959	2.51439	21.9197	108.257	18.3729	82.0064	101.15	14.4988	60.151	64.762	134.014	-1.22759	42.1797	39.2617	-10.0171	243.761	14.5762	72.3702	143.778	35.9928	26.4561	34.5782	38.0379	91.3677	-6.68074	64.5903	92.3117	43.7897	80.0729	-17.1071
73.7424	-1.64435	9.65166	-1.97543	46.8678	157.136	77.4196	25.1136	41.5395	236.436	26.6192	5.04823	13.8699	14.4065	81.2172	-7.6627	29.3811	13.3367	-19.559	15.3526	7.84862	13.7436	35.2945	97.5279	52.1633	63.3032	81.2244	25.5972	92.5842	96.8387	128.718	13.9823	56.869	48.8154	4.84158	230.604	25.9742	60.9722	116.29	35.3635	36.1659	50.1955	34.526	113.365	1.93474	65.0482	52.9365	62.3633	65.0733	0.660818
73.8424	-13.1019	6.83002	-4.29851	27.5214	164.865	75.3225	28.3189	46.4915	199.469	33.8551	-23.8239	2.21545	14.9321	63.3975	13.6578	33.3461	18.0228	8.8165	-3.56756	4.77269	13.0389	41.0093	84.5759	40.2837	57.7861	100.322	29.7519	80.3918	74.4113	137.88	-13.3683	33.4195	3.66765	5.51024	219.249	25.1417	27.4556	105.103	72.0127	-2.10105	39.2028	44.3813	107.586	-21.6435	97.1876	48.2403	49.8122	72.4362	3.52827
73.9423	-7.03248	7.91915	4.94584	25.9571	143.242	70.3685	2.57239	62.6602	190.155	35.6266	-12.4778	10.9529	16.2567	81.083	14.1571	4.0389	15.3032	3.61794	7.72273	3.51482	31.7495	40.3567	73.8328	13.4418	51.5156	83.9656	36.9816	92.6992	47.8087	108.934	6.23304	9.28405	33.0382	5.18469	202.049	17.5913	75.1046	110.406	42.4042	44.5803	45.5958	41.7173	156.466	13.7851	67.4659	51.3484	65.6439	59.8218	20.3682
74.0422	-4.50256	12.6383	6.22209	39.489	165.259	84.3427	24.0801	48.474	180.969	44.7144	19.4994	19.9995	7.71406	69.5521	1.35086	14.5719	25.2681	17.642	9.27903	24.5875	31.3784	45.0818	95.1333	32.0991	48.1774	71.7388	19.099	62.4815	35.8577	108.469	15.9784	4.7365	22.419	45.4121	188.968	22.8439	63.6797	112.913	28.4474	30.8288	57.9248	42.3916	135.014	30.9818	49.8845	70.4702	54.1868	58.9437	-5.42998
74.1421	11.1078	6.82013	18.54	24.7558	178.404	57.9024	8.63622	30.9419	140.868	50.1392	6.61405	20.1293	19.4644	68.075	-9.49485	23.961	11.3576	18.75	10.7267	31.9179	18.8539	31.7107	85.5028	56.9594	76.2512	79.8642	16.3381	70.7525	77.8714	109.214	20.2097	32.996	49.2789	33.613	228.186	36.4033	84.8794	103.023	78.736	16.5681	52.95	7.53998	126.832	15.2113	110.078	68.5018	55.3659	43.2763	-11.9621
74.242	1.35096	17.2883	6.82544	36.5872	168.303	69.9426	26.4821	14.5809	192.146	32.1674	12.5462	18.7555	19.9678	94.6773	-14.0126	35.4459	25.1852	31.4633	17.3896	13.1823	24.0847	43.5865	85.0322	34.5265	90.5911	65.2549	-4.05633	57.8191	55.672	119.257	3.5044	18.0413	31.4036	35.8416	202.97	-15.7207	54.4163	87.913	85.3106	30.4926	35.531	43.9882	130.958	7.99954	103.592	51.5279	46.2444	35.7195	4.42578
74.342	2.71048	-2.36812	9.42812	32.6765	235.74	86.9873	40.5397	9.33002	222.186	12.0268	7.12576	25.3368	5.82024	159.63	-15.8064	44.3873	4.26872	46.2146	18.6512	10.0434	2.38827	16.6792	74.824	9.25938	61.1738	61.5796	43.9714	80.0556	95.82	116.258	28.6327	24.2459	16.7574	50.5103	197.64	17.205	68.3038	91.3103	68.291	25.18	37.134	60.7412	144.943	5.91535	57.9636	59.7931	62.2593	29.0586	18.7585
74.4419	3.07543	16.7312	6.62835	36.4772	292.982	51.2696	26.4895	54.5205	218.904	31.5481	-6.9835	17.7652	14.1353	205.558	-8.25593	15.7757	-13.0449	42.2789	19.546	16.4429	22.5942	5.51013	75.0227	18.5081	69.5773	70.8385	25.4777	61.1807	109.629	114.78	49.1568	14.6888	29.4241	27.0043	184.544	13.3795	82.2181	103.501	55.2752	29.5449	48.1029	47.2628	114.231	-5.27415	50.0352	80.2546	75.2656	32.6581	-0.0095138
74.5418	-1.00031	3.54929	10.886	14.8878	370.652	61.2359	14.6398	32.013	247.986	42.7047	-5.8964	23.424	6.07236	181.405	5.10481	40.0798	-11.313	38.6617	0.778159	16.0553	-17.6151	12.5028	98.6445	11.5291	95.1983	91.9559	22.491	82.49	113.786	94.24	45.2904	19.2723	19.5481	29.879	159.393	1.73618	67.478	88.3338	55.8523	21.7693	49.6684	38.7862	157.051	4.05706	86.3494	56.502	55.7323	32.3094	23.7894
74.6417	-5.72076	11.0643	15.6209	0.072063	396.64	43.7106	11.7068	26.5694	284.405	22.9598	-20.4453	8.79129	-7.82557	166.76	21.7696	45.3687	7.11102	4.60956	-1.45805	19.1179	-7.63149	41.7448	70.4014	-2.73466	69.2122	54.0315	23.5876	95.9446	123.967	91.8094	37.9099	42.8798	45.4723	37.7975	165.069	12.8613	66.6553	83.6661	51.6314	30.4895	71.0719	56.8758	119.835	18.5898	52.467	52.9799	88.6348	24.8769	34.2044
74.7417	-4.41145	-1.66828	31.753	-11.3407	479.868	50.8426	28.9195	5.72778	257.482	24.1092	-18.398	29.3101	-0.467158	157.017	0.460225	45.0094	-6.86729	-12.0084	24.8068	41.359	-19.386	-2.73049	69.567	6.0183	105.888	52.2443	2.28238	81.8748	131.548	84.9193	25.5645	7.20849	19.0407	16.5637	173.608	-18.0881	65.8865	90.5426	47.684	13.0229	55.5274	20.1718	109.268	0.11383	44.9113	63.1472	66.5202	31.091	-6.09213
74.8416	-2.64733	22.2561	-0.269055	2.38651	499.23	28.3351	17.1672	25.028	265.333	32.1322	-39.9776	7.44877	5.26681	172.933	19.4415	54.7713	31.9837	16.573	-4.66651	42.4424	-2.68584	24.1323	74.6263	0.533766	74.316	58.8277	19.3314	91.6231	142.369	81.1488	18.2292	34.8916	40.8483	11.8707	170.36	3.3455	77.4426	92.4279	31.0796	18.358	42.6905	40.3339	156.499	9.9005	74.8032	64.1334	97.0031	23.3853	-17.8777
74.9415	-8.14062	-14.7879	-12.7863	18.3413	547.695	36.2115	22.876	2.62568	289.502	29.0813	-17.6516	28.2682	8.10942	157.318	23.2989	48.3143	21.2286	1.94689	6.21441	6.62162	7.77706	56.1585	54.1258	-10.6723	77.4193	56.3599	18.6523	85.0355	143.891	66.0514	50.2219	7.28137	50.5285	-1.126	124.601	20.2143	107.435	90.2225	39.5421	22.7671	75.5987	27.1427	149.291	18.8514	28.3181	73.1532	76.6556	3.72588	-22.5981
75.0414	-23.7114	6.16233	10.0375	-4.5515	572.084	44.4484	27.9325	3.21743	251.913	28.3028	-40.5268	10.9315	-21.1882	150.494	39.517	40.3227	32.42	-0.120778	13.4575	17.3937	7.15505	78.8311	65.8096	-1.67873	93.6738	69.3678	28.3148	69.5677	164.813	82.1006	49.8191	13.2268	25.6657	8.36623	145.81	11.336	79.8244	86.8948	28.3836	5.36839	87.2906	21.208	183.084	-21.5292	41.1715	55.2237	89.672	27.9172	-5.60365
75.1413	-10.1421	14.2878	15.4893	27.2719	585.193	47.9053	31.3788	16.7368	204.796	34.4858	-53.9687	17.6154	-7.97778	118.843	39.8627	34.4051	44.9928	2.54393	24.9028	9.48052	-28.0205	90.7791	52.3611	2.40618	93.6389	92.3641	6.06266	49.0997	120.104	89.9758	27.5358	-7.50536	17.4992	1.92863	118.987	4.24548	87.5108	85.3076	49.6267	15.0978	76.0168	13.7922	118.783	15.7775	33.3343	119.233	75.26	42.8045	-10.7558
75.2413	-6.63217	23.6184	31.0151	19.947	558.372	33.9315	28.8659	2.41733	187.642	57.6442	-49.1763	20.2506	-6.77434	106.349	41.0842	56.0808	77.6956	11.7513	9.2799	34.1923	-7.68587	85.9724	67.4345	-5.00295	83.2231	86.63	18.3591	60.0333	128.5	85.6794	29.3751	-18.9289	13.1618	-0.457971	104.31	9.85301	75.5487	89.455	16.12	25.9696	49.3886	23.785	141.872	-7.90848	32.3546	158.694	78.9142	57.4339	-2.33404
75.3412	-2.48132	9.98791	7.54773	16.4549	551.2	22.4703	38.6523	-0.833544	155.326	30.0947	-60.9705	28.8122	16.0892	141.639	7.12857	45.9922	97.8996	30.9699	23.0345	54.3056	6.81556	72.9619	48.4707	15.7673	84.0865	139.773	62.9909	52.1139	87.9145	70.2128	43.6746	12.0472	23.0159	30.3604	73.5084	15.8603	86.6093	121.927	76.3321	1.84458	15.6313	10.4023	120.924	59.7171	-12.5025	144.006	57.0771	58.422	22.8219
75.4411	-0.467778	12.3948	16.1863	-0.488836	508.438	46.7631	53.7908	11.5096	95.0788	32.3385	-47.245	40.8687	-15.3172	146.995	19.0609	58.0462	83.0977	25.0006	27.9732	96.3155	18.3191	54.7726	27.6605	12.3096	29.8846	161.703	84.5411	67.1926	142.668	60.1568	95.6859	-24.3917	50.5204	9.59241	65.6568	3.91085	69.1041	55.6474	105.482	36.9976	31.2005	-2.05266	133.399	111.802	-6.88833	109.352	61.163	57.2972	-10.0165
75.541	-12.7494	5.37821	24.737	10.4499	449.378	31.2537	75.2969	33.9679	131.839	55.285	-9.13109	45.2266	-3.18404	134.714	27.0751	46.252	94.3988	1.03222	27.3273	85.1726	63.2713	66.3061	64.8537	6.85112	44.1283	195.569	73.2703	51.9592	87.6737	54.392	117.361	-13.7299	23.3615	56.6872	77.4849	10.3737	94.4185	58.5043	169.655	22.0911	4.66039	12.7531	84.4828	144.816	5.25289	88.5211	61.197	92.2939	24.4764
75.641	-8.95739	8.26941	27.2303	9.32474	424.038	38.2237	76.6749	51.4808	132.753	70.5154	-30.7847	44.8622	-14.3649	138.206	57.5266	55.8538	80.0884	20.9971	84.3671	42.5637	63.8077	50.4089	54.5532	24.4924	70.3518	238.858	74.9346	44.4397	66.394	86.2944	92.7306	25.7152	16.2929	43.9438	93.9759	-8.42076	82.075	79.0442	135.969	23.9403	6.48798	27.818	76.8588	105.563	14.8075	94.5867	79.2295	64.1594	-16.7751
75.7409	-0.0958427	15.7755	8.80806	23.5507	415.176	11.9826	43.5318	26.246	134.488	38.7363	-20.2713	34.4352	-14.3774	154.407	20.7756	51.9599	81.4395	28.1344	92.8192	56.7064	31.5917	29.5531	66.1266	39.1557	69.753	352.188	95.1844	55.4923	81.1214	52.7519	70.7232	0.985283	24.5203	43.8841	82.2342	-24.9941	131.934	67.0455	106.758	26.6028	-0.0179255	16.5312	95.6371	65.4971	70.5632	82.8729	57.062	80.1464	12.4566
75.8408	-24.8948	14.9813	47.4921	27.1409	363.835	54.0929	53.8995	16.8593	140.655	37.0542	-11.5591	34.6384	-3.67869	132.638	23.2681	74.2566	58.2554	44.1281	91.738	18.3208	25.5181	34.4246	60.8248	-2.84815	85.8652	603.139	64.4082	72.7514	95.2439	52.5447	114.118	-11.3167	28.0359	17.5685	84.169	2.02874	143.056	62.5871	73.4018	30.7267	0.746815	10.6812	73.6193	83.2583	74.3074	72.4413	93.0579	69.798	-17.3129
75.9407	-14.4794	47.0655	43.6452	21.0003	338.317	71.6056	63.3127	10.8614	94.2468	43.5956	-34.0801	29.3317	-2.2015	144.796	17.9123	66.3847	69.1376	38.0774	89.1713	4.85118	14.5485	21.0667	66.1433	3.04049	73.5041	805.927	81.2282	71.6988	124.154	41.373	147.213	20.3705	34.2495	47.8052	110.07	21.2901	181.373	65.3084	89.1912	29.4611	7.89655	22.1839	88.8084	121.41	28.7962	60.4565	60.3158	88.8457	-28.8647
76.0406	-34.409	13.678	13.9125	8.67152	292.914	100.606	66.2031	16.1745	121.151	27.0967	-26.1531	26.6445	-11.0843	135.531	17.1072	60.9928	51.4363	30.7679	58.9424	5.12965	31.6984	19.1607	67.8861	-24.1082	53.1405	1056.48	88.6428	63.4863	120.491	42.0237	128.699	25.9881	59.2012	30.1345	113.339	36.247	141.916	67.5645	65.6932	9.89103	37.6165	13.9879	54.1808	92.1996	56.474	71.347	85.8094	57.9164	-35.83
76.1406	-14.7592	14.4938	29.6157	9.39439	293.794	87.241	76.8138	25.7833	111.025	7.71902	-27.8777	15.9869	16.2074	113.258	31.8328	37.9839	37.8541	28.3307	44.7302	-0.160239	63.1947	0.639855	74.9352	-28.2303	71.887	1269.46	172.176	101.154	128.321	33.5642	128.756	38.999	37.9125	49.1633	127.747	8.55015	116.827	63.0711	63.7339	-9.10167	68.4137	48.5358	70.8462	23.8657	129.237	40.1848	193.398	53.7009	1.07848
76.2405	-20.6457	46.687	29.9744	-3.36223	246.785	40.3716	40.987	37.8027	115.361	2.4215	-14.6205	6.43249	21.1991	81.7772	-4.3746	49.1753	51.6564	27.5789	33.9905	1.02576	57.4515	6.89661	71.754	-11.7135	107.737	1493.37	105.901	67.0421	179.786	37.0783	109.73	33.5455	47.4862	27.2157	111.451	37.4461	97.7063	60.2983	38.7865	-0.790964	92.946	22.1438	49.4032	62.43	216.175	37.4747	156.671	27.6883	-29.9785
76.3404	-30.7616	20.9451	-4.61017	-4.58406	224.852	30.1933	36.6407	6.4034	111.53	-8.17938	16.1398	-19.0699	2.65744	74.7069	16.8269	34.8995	35.0066	26.4353	11.9978	-0.438376	58.4445	-0.756978	59.4168	-20.1964	74.7318	1781.75	72.5975	36.2251	198.265	17.4831	144.787	22.8039	48.0323	21.7836	112.576	11.5647	161.309	70.4393	75.2978	-0.0921848	136.529	46.1007	38.6678	34.784	250.088	40.1439	37.3557	65.2092	-14.7136
76.4403	-21.4752	12.8308	-1.15897	23.2291	225.265	54.697	55.2656	15.4375	121.308	-12.5981	3.13334	-4.81193	-2.12447	83.8074	-2.94732	32.6937	32.8847	34.7236	46.2039	47.2382	18.2169	30.0621	69.0992	-50.9301	100.191	1995.61	39.6451	57.5349	188.27	49.09	107.195	15.4625	47.7979	30.3741	102.769	12.9885	129.311	109.165	55.6357	6.94353	145.893	35.8282	42.2772	11.0813	354.265	46.0251	48.229	65.9389	0.13168
76.5403	-26.1094	48.8751	6.65871	39.9805	236.051	46.8263	51.4705	2.43292	119.567	-35.1553	5.88964	4.3164	-10.8037	100.833	-9.378	59.4718	39.052	55.7387	42.4162	8.34632	25.9801	36.232	58.9597	-52.9767	108.031	2072.36	74.7733	53.5233	197.856	27.7472	91.1681	22.7414	67.081	18.1687	105.339	-13.3319	143.043	100.648	66.0704	-19.5031	111.077	43.9576	40.2897	-21.8735	432.241	22.8002	57.7903	23.3097	-16.329
76.6402	-19.4465	48.6501	8.14115	23.767	249.298	38.7437	44.9723	32.2152	116.794	-15.0907	44.6003	11.375	-5.38583	131.851	-15.3262	45.1515	23.7818	33.5217	42.9722	5.41435	21.5707	40.1347	15.0818	-68.3246	67.5842	2099.22	77.2431	65.8148	158.944	44.7988	32.5101	26.0012	15.3781	58.1295	76.7277	6.83705	113.439	84.0693	89.0028	26.6771	143.092	36.9461	29.1	-29.811	454.535	22.7017	92.9692	-9.74763	-1.18428
76.7401	-18.325	55.3217	31.2554	21.0586	273.697	44.7034	41.8445	0.140177	88.9841	-34.3606	46.1734	3.6093	-11.2853	137.64	-16.8547	48.1564	26.7892	36.8478	15.9322	41.7847	-2.3916	80.642	19.2497	-58.9306	52.7126	1968.7	68.1058	45.7321	114.151	34.9521	-10.8978	17.6342	27.8954	48.8477	96.2697	10.375	121.879	79.8392	85.651	-4.86387	89.6506	43.1246	44.6925	-11.3481	505.914	65.4211	114.842	0.284994	5.89725
76.84	-9.21293	61.5897	30.0429	19.0539	289.958	48.2028	45.4704	-6.87024	112.216	-38.5198	10.6769	1.0941	-27.3038	137.923	-6.26044	19.2952	13.3517	72.8083	33.031	63.1615	-21.0192	66.41	21.8931	-58.5554	59.0841	1820.37	56.2525	47.4462	75.7457	29.6039	-5.2526	-6.49585	-10.1157	26.009	76.7104	6.69758	131.19	99.0083	87.7917	3.13617	111.571	34.1998	59.5885	-29.2236	435.416	69.0156	114.275	0.321157	-16.4793
76.9399	-5.83783	50.6223	52.9433	10.2188	308.913	54.4446	56.84	1.61996	100.985	-17.4718	7.69829	-1.26469	-18.2111	117.002	0.45878	31.0863	53.7157	129.048	-10.9518	61.868	24.9128	93.2981	16.477	-27.1709	80.9415	1668.68	56.6285	44.9781	62.0017	49.1347	-14.7194	11.7273	3.22058	34.2478	91.2933	11.1826	128.275	85.0832	120.213	1.30687	95.7101	27.7945	48.6625	0.745069	415.194	77.8536	97.1985	-0.829779	15.6419
77.0399	4.09619	35.4333	11.2037	16.9011	316.833	72.8165	73.0765	-4.78915	78.8231	-11.8735	31.0198	-19.8521	-31.6802	137.977	-11.7402	55.2309	93.6015	136.255	31.9437	59.507	-15.2936	99.9945	25.5456	-37.3664	85.2472	1560.91	73.5042	54.6029	51.4292	41.1566	-17.8232	9.65064	0.0597402	22.3117	68.0106	17.3863	138.251	71.9269	82.4665	-11.0213	73.6269	34.5284	73.3364	17.4748	411.453	49.694	148.211	12.2411	-3.71684
77.1398	-4.58212	28.7991	3.63028	19.2277	319.022	55.0986	73.6496	19.5141	85.1128	-19.9563	8.55387	-4.94756	-36.872	129.749	14.0083	18.9807	109.068	110.174	41.6922	3.47796	8.47467	117.047	34.5711	-10.1938	76.1377	1481.82	40.799	47.4103	42.8648	50.5253	-1.14608	-16.9758	7.4019	19.9063	55.7286	22.4506	130.846	84.7876	92.3081	-10.7768	69.5748	22.7424	113.566	-5.33763	388.878	54.1925	112.916	3.25486	17.6596
77.2397	6.98458	42.2938	25.5321	14.0908	314.545	66.1458	67.2115	41.1069	47.5015	-14.3203	-14.5308	-10.1213	-19.7452	154.421	8.6273	30.1375	94.0206	85.7863	-22.3548	83.0691	8.9203	89.4578	51.4162	-24.9694	81.8625	1401.08	15.2381	67.0957	45.1076	49.1862	-6.1939	-16.1705	0.36827	48.3798	60.7384	41.5535	131.804	103.388	98.4054	2.81244	53.2853	35.1211	102.361	-27.5571	307.116	93.4716	107.347	13.473	0.556242
77.3396	17.3749	17.1961	9.34404	23.2803	320.911	64.616	95.3069	14.7705	49.743	4.90483	-0.322091	-6.5606	-16.0612	168.991	-0.479697	33.6174	69.2626	68.645	24.9797	109.497	2.36149	126.839	33.6377	-33.175	58.2161	1321.17	33.078	70.4759	130.273	50.9385	18.4835	-1.94481	34.089	58.6422	74.7065	32.9125	144.522	67.233	51.4693	16.8573	65.0623	29.7494	93.783	-12.3945	260.631	50.3548	107.772	1.67843	-0.658309
77.4396	0.830543	6.90949	10.2366	23.8874	271.95	62.8958	95.7317	10.7211	63.387	-13.9132	-9.28962	5.2643	-36.8382	251.509	6.77953	26.9917	63.9563	46.4079	8.96702	88.2743	4.87934	102.504	53.7991	-15.0718	96.3389	1239.05	58.0119	55.9913	84.9331	47.9526	-4.7106	-3.50195	24.5053	52.4129	62.3634	13.0163	126.113	82.8394	39.5573	28.1181	82.1435	3.39507	100.713	-15.6943	250.354	51.0903	126.269	10.9057	22.1945
77.5395	-23.3043	19.4601	17.7584	12.5711	229.282	79.7654	87.6118	23.5062	58.2965	-5.20822	7.47595	8.29228	-29.2494	321.788	-4.79748	33.1732	81.5953	70.1855	42.083	26.4501	-4.41375	84.9201	34.5573	-21.6935	54.5628	1198.89	53.9115	85.0656	75.0081	31.2866	1.76825	26.2282	4.25521	41.171	65.226	13.9991	148.281	76.985	36.1103	35.4451	55.8404	30.771	88.5306	-22.0506	271.131	66.1697	133.469	15.7564	3.27003
77.6394	-4.20893	15.6137	17.1963	11.3304	233.515	68.3267	62.4254	-11.7066	50.858	-24.3337	17.5538	-7.74937	-5.91357	376.842	6.72881	27.5172	65.3269	43.6032	34.3054	8.59253	2.22949	46.7389	37.6709	-28.3592	67.7555	1184.9	29.6108	82.0615	114.68	43.5822	25.1208	10.631	37.6534	54.5984	48.678	10.275	196.428	75.1745	47.8369	33.2442	26.3526	21.2275	80.3008	2.74374	229.852	79.8205	107.361	73.3149	15.3079
77.7393	-14.8131	22.1435	-6.04983	-9.78661	200.579	68.5206	94.8016	5.46184	36.1796	-37.3325	19.0488	7.34637	1.16387	469.331	7.4591	39.0735	93.3549	30.7023	14.4916	-20.9485	30.6741	77.2528	45.1735	-21.9873	64.8767	1113.7	87.7213	100.612	88.9064	14.9825	23.9441	19.3492	6.03166	51.331	62.6215	21.168	183.625	57.5875	29.4957	21.4819	32.4625	19.4515	88.4887	3.81046	245.681	53.0388	123.992	67.1208	-6.98713
77.8392	-15.2945	30.8292	-8.03	2.10515	174.556	80.776	90.3312	23.1658	33.4575	-13.8581	37.7415	2.95247	-2.81471	549.145	-20.5247	29.0437	68.8087	55.6262	23.363	-0.694151	15.0047	77.8267	69.3883	-8.49105	53.5071	1044.74	12.9252	56.2247	60.423	34.3227	-3.6325	45.0728	16.2028	36.3467	72.661	0.382466	174.944	81.0319	36.2524	1.14967	38.5599	14.8506	35.8481	3.5301	223.515	36.8688	95.7473	55.1715	-23.0261
77.9392	-37.5034	6.71959	-7.32408	-26.8842	130.18	62.1151	59.4954	18.9619	29.4847	-0.448788	5.09898	0.148451	-17.4816	479.601	-14.6321	7.1977	53.7237	36.9832	31.2277	28.1736	18.8442	73.1145	75.376	-24.8838	102.84	966.08	13.6488	72.2427	1.64166	75.2633	-11.1537	34.6154	-22.8334	33.174	31.474	1.61924	147.217	79.6349	25.191	9.1121	64.1494	-1.42873	71.7575	-4.09942	208.862	45.5933	77.8542	58.8405	-27.1794
78.0391	-17.65	27.926	-1.30171	10.9118	161.885	50.1398	57.7287	52.51	24.2348	0.60548	32.2403	2.15956	2.9825	421.368	-31.3967	13.0327	44.6822	26.4138	-12.4199	-11.6685	47.5321	94.5869	75.6571	-2.23542	103.24	888.604	27.2977	66.7956	-9.89441	75.1707	-33.843	43.0746	-16.8325	38.3343	56.8802	9.92517	141.293	99.7015	34.7035	5.97725	85.4115	22.5783	100.66	-1.46443	238.418	54.6409	88.1572	48.7081	-1.40124
78.139	-2.06879	20.5431	8.77526	11.3009	178.774	31.5612	44.4406	24.7918	31.7168	-15.4495	32.6032	2.93825	7.7111	351.495	11.7865	38.0798	45.028	41.4981	-3.08486	-1.13065	77.1987	93.0413	65.4047	10.0524	98.3178	876.359	35.7586	60.1086	17.413	77.0297	-31.4699	45.8535	5.07637	36.8776	69.646	-3.0282	165.423	83.6379	39.295	18.9183	66.3857	6.41734	109.136	-15.0827	202.519	63.5752	86.8359	56.721	16.0963
78.2389	-22.4155	15.5091	-8.58843	2.91504	149.597	5.38957	39.4664	51.08	45.1213	-2.44116	61.1323	-14.6547	2.2925	315.327	-8.04564	21.4382	27.2056	23.0399	37.9157	21.0492	57.1489	62.2461	173.206	-10.4679	86.5838	820.387	48.3661	73.3212	47.6627	24.8477	21.4887	72.8814	15.5518	19.274	104.134	-4.75583	137.078	69.5997	44.8433	2.84754	45.3318	9.04684	129.36	-10.0801	215.847	57.3434	66.3162	62.1092	-16.0327
78.3388	-18.107	15.822	15.5883	1.96292	166.389	35.4149	47.5485	16.3745	15.6275	13.0099	37.071	-5.67812	1.77629	303.485	-5.37487	54.2544	24.7303	41.8172	47.9612	18.4701	31.3866	87.6161	221.176	-29.7563	85.8819	796.107	34.2232	105.137	27.5733	45.8796	-4.63916	28.7449	-4.34175	21.8909	93.2443	2.48036	167.82	66.0912	51.8922	30.5434	32.3546	13.6303	123.46	-21.0332	205.038	48.7799	62.6058	57.3431	-1.94974
78.4388	3.75052	21.57	28.5851	13.5085	161.012	49.813	70.8718	21.2197	46.0228	-7.06726	13.2006	1.83113	15.2437	298.875	16.4473	16.8232	35.6214	47.1505	12.4196	7.10828	27.5458	67.8382	242.142	-39.3281	79.6411	791.904	22.9858	96.0956	27.372	73.8719	20.5005	46.4333	28.0326	36.6054	109.818	28.7681	163.251	58.2552	37.9818	40.3426	39.1143	37.0891	111.107	-22.5719	164.266	63.9333	72.6657	87.5506	-7.36692
78.5387	11.7835	21.2053	24.1014	5.07378	183.615	82.2258	62.8528	15.7226	39.3184	5.59986	19.4508	-5.95984	28.3004	316.953	1.69817	14.0179	81.1994	34.923	36.6608	-7.37507	58.8206	64.9976	208.915	-16.5874	57.2105	751.394	50.5184	89.9724	15.6419	66.5392	32.3564	30.4913	48.336	53.8749	105.4	2.67398	110.597	61.3835	43.3268	14.3697	46.0411	31.2129	127.624	3.38287	132.581	54.275	87.8619	95.9037	16.21
78.6386	-8.35223	12.6422	19.6165	-8.97441	160.814	99.1006	62.4542	13.8527	32.3709	-10.4489	6.69061	2.61464	31.8252	405.075	-0.354252	61.2234	45.4254	35.1225	38.5767	-5.85131	58.8321	22.4098	185.598	-2.29546	53.5999	706.058	46.7234	82.7141	20.7095	73.527	64.7927	11.8233	20.3282	23.5542	59.5656	29.1561	133.47	67.5444	59.9078	98.0986	76.4185	8.12944	119.507	8.48447	121.198	83.8571	63.2755	78.7298	-15.8588
78.7385	-5.96779	27.4178	6.10395	-4.54595	175.946	98.4777	61.395	24.8111	46.8594	-4.35889	23.3909	-8.04217	13.1547	480.367	-8.62569	58.8535	70.7642	52.8681	40.9136	58.2137	27.3786	16.9783	158.81	-3.45681	34.9221	678.187	63.3623	72.6198	10.7573	67.0722	14.6791	40.4029	36.0075	18.4416	66.0165	19.3212	145.057	72.0691	42.244	103.051	116.66	12.958	91.3799	35.0149	125.004	101.871	97.5555	66.8927	-23.8935
78.8385	5.69802	10.9099	10.2141	2.97906	173.376	85.5019	32.9118	19.2936	68.5363	-8.00371	25.6061	-1.01525	23.9842	491.192	10.3332	41.2483	59.5988	64.1737	16.1462	50.853	2.92544	32.9912	157.571	-2.82487	55.5016	631.442	73.2724	91.2673	58.0155	56.1991	62.3936	23.87	47.4941	30.0693	54.7179	-2.05451	137.029	61.255	57.6392	49.6168	139.963	-3.65193	95.2522	30.5938	121.129	96.8663	74.136	84.8272	0.313229
78.9384	-5.99985	10.293	8.52163	-9.00873	154.384	63.7751	53.0315	39.9909	62.1932	12.6293	-6.16714	6.59671	25.8183	440.364	10.1828	24.9882	64.6643	86.099	-20.1908	89.6693	37.7407	51.9506	160.754	-10.6824	58.8971	597.965	54.7114	88.3063	76.4349	60.6799	72.4844	14.97	15.3065	30.3785	46.4969	-8.56982	149.64	74.5975	46.7862	21.1389	167.514	-5.91421	78.4489	44.0923	98.2505	108.989	68.6778	72.7966	-16.2223
79.0383	-5.699	22.2681	2.80872	-18.9395	153.624	65.2567	48.7081	16.9259	34.0288	7.4759	-15.0759	17.151	16.0566	375.697	7.39761	29.6389	53.7501	74.7756	25.8026	50.7343	19.2477	20.6011	152.05	1.85097	58.2765	618.68	37.4019	78.662	108.874	75.8687	90.437	39.7213	29.2724	38.4778	68.0369	-18.9082	160.723	78.6895	51.5637	56.3505	193.599	1.60955	85.2041	17.762	97.0588	103.732	40.8251	85.8262	28.0385
79.1382	17.0538	17.1708	12.1514	-13.1613	168.819	89.7519	58.8624	27.45	47.8426	8.61107	-25.2254	18.5247	4.08724	340.175	11.6677	65.837	50.0817	63.213	20.0686	25.8135	26.2102	45.4014	142.542	20.5052	72.0462	596.586	34.6606	59.3346	104.289	85.8874	102.608	51.1886	56.5442	18.9687	39.9789	1.65839	154.407	80.189	52.0734	19.5559	96.8256	27.6804	83.8676	19.0857	131.196	96.7679	46.5956	63.4137	0.960519
79.2381	12.7632	22.0151	11.5587	26.2844	174.255	77.8056	38.5864	53.4941	78.039	35.9984	0.0812281	30.5618	11.9617	323.965	19.533	59.4415	80.0814	44.5393	24.0245	15.482	19.2306	28.2065	109.407	2.52424	64.9329	570.479	45.5087	79.0231	152.316	78.7694	118.478	19.2883	27.5027	21.4152	6.02708	-16.0022	147.042	40.1063	71.1902	21.2407	85.7184	0.565308	113.132	62.3089	117.373	50.6258	66.6344	60.4867	-3.67611
79.3381	13.0912	19.7211	16.4676	20.6343	192.522	88.8118	41.6224	22.0436	96.9188	23.6766	-20.3393	18.4952	-17.0489	323.592	-16.477	49.2156	62.0676	51.0211	3.25413	4.81543	13.5247	38.7102	112.757	12.2117	63.7017	653.181	56.6989	59.6012	158.663	62.1202	138.846	34.0024	15.8357	22.4982	46.0875	-5.95684	118.705	55.3185	70.5664	35.7342	98.2631	13.9672	79.1103	17.8259	94.0871	62.587	79.0996	96.024	4.00619
79.438	13.2944	30.8475	13.9331	50.9495	190.343	91.5916	69.6091	37.1951	93.5781	35.1641	-7.72868	7.37218	3.38879	275.229	-14.496	45.6122	40.4971	28.2372	22.1967	54.2373	-12.5319	50.5488	99.2202	15.5288	53.1121	612.587	105.751	68.0972	178.351	41.9533	180.544	10.3248	64.9004	19.7695	29.7488	18.7318	163.992	49.2661	55.0409	32.092	71.8408	34.0945	79.2719	42.692	97.6863	40.1844	83.5148	93.5599	-4.6213
79.5379	-9.01828	12.685	-1.94396	10.1048	129.805	103.411	69.1327	43.0113	106.443	14.9178	-16.2108	10.9754	2.44018	258.79	19.3676	67.8226	45.6995	26.128	22.2856	33.9756	18.5691	50.9663	81.375	-6.13031	59.3746	604.764	91.3026	61.7734	143.174	42.6067	146.66	33.8149	47.3496	9.14632	32.0424	2.8465	149.024	49.4596	60.7061	17.3866	57.7434	30.3015	62.0551	42.1676	114.223	47.7306	138.297	64.0836	8.20045
79.6378	-3.57929	16.3484	8.66983	13.197	121.661	62.9904	80.532	53.3153	63.8459	19.6004	11.0961	10.9568	-27.6374	201.643	16.3883	58.523	52.1529	23.0896	53.783	50.9109	0.686197	54.4971	96.8043	29.4276	43.5269	573.367	106.833	62.2041	110.88	64.2724	79.9942	2.95878	33.9923	24.0644	0.153517	9.92802	153.111	40.2884	66.2939	20.2767	88.4962	4.5349	84.2511	52.969	119.158	41.911	124.926	84.1156	-2.27667
79.7378	9.78777	15.3727	14.7046	14.2226	120.898	36.2467	61.9969	11.8957	74.2298	38.0841	-8.87135	2.68205	-10.1943	175.719	-4.64755	63.9378	29.0095	21.8171	85.1309	3.51723	3.85107	36.3409	87.2448	35.2517	67.2896	553.292	90.2531	64.5679	74.863	53.1071	82.7131	1.36986	33.2905	45.1023	38.0531	18.0796	161.246	41.7465	35.0072	4.88244	75.9151	25.5294	68.1199	8.28405	84.4539	36.5459	137.994	60.8325	-5.33259
79.8377	0.992416	13.8283	32.0686	28.512	138.855	90.7752	83.082	23.3142	79.6895	23.2524	-5.42144	4.23876	-17.7973	177.684	12.41	59.457	65.362	18.6139	61.3435	20.6748	-17.2131	45.8764	92.9465	16.2708	66.49	553.818	65.1468	34.4728	72.1956	72.1797	66.0888	29.7245	2.58541	45.1054	4.4839	-6.27694	153.05	52.8176	18.2082	21.9275	97.9972	35.5738	96.552	20.1978	86.5013	43.2866	103.918	91.0912	3.17655
79.9376	4.83298	16.0568	32.7353	18.2422	128.799	65.7025	102.421	54.8852	68.3703	24.7	-19.1546	13.7573	-13.6542	169.398	0.280893	40.4366	40.1815	-0.195466	66.8597	30.0234	15.5316	22.3495	101.24	20.093	80.1186	535.72	75.8205	79.2124	67.6363	46.4692	75.4724	19.6721	38.6248	41.2767	23.6524	-2.2279	135.602	81.1483	41.5208	20.3981	56.0462	23.3646	98.2566	51.3652	62.4216	31.118	113.632	50.4905	-1.47851
80.0375	-5.94132	16.056	22.1838	30.0258	113.792	97.0368	107.55	33.3681	88.9142	28.6893	3.78912	23.396	7.64053	152.522	31.8691	53.8167	56.2022	21.4712	52.3288	61.722	19.0963	47.0898	91.4003	3.25829	69.8775	520.374	110.462	101.32	69.7353	34.4601	81.257	13.4159	48.5552	18.2614	38.9905	21.3868	130.813	75.3582	37.2655	104.898	45.5533	9.99386	119.381	31.1459	67.8188	37.9548	111.185	66.4595	-35.0354
80.1374	1.40068	15.3656	15.6843	21.2361	105.86	120.708	83.2911	23.9779	105.659	27.4255	-15.8896	19.9219	-16.1965	163.066	25.8107	43.6581	36.8636	44.7147	45.2532	28.6976	-19.4745	42.5022	78.0188	15.6552	60.9685	497.123	107.036	91.0723	89.9473	51.9528	84.2762	51.1674	37.4909	49.1005	42.4388	18.7141	142.358	62.579	65.9437	193.054	45.9943	8.36325	115.056	33.5158	62.8237	20.6544	125.68	44.0318	-0.310146
80.2374	3.02702	17.0188	-2.40903	32.1048	96.1796	111.688	113.739	17.5313	92.242	30.9287	7.37691	14.9969	-3.38886	144.631	12.2561	45.0718	53.3551	23.3229	50.2443	75.5793	-17.2526	40.8095	74.5823	9.70143	60.0124	447.488	117.918	89.3968	57.0532	36.6195	38.4101	10.5916	19.4367	39.306	33.8359	-0.973664	175.548	80.9709	32.3912	161.931	51.2251	-0.970789	127.85	71.5141	144.455	16.1234	113.408	55.8453	-7.39235
80.3373	-0.831547	38.1414	-3.14598	37.2447	102.062	105.008	106.654	17.1768	82.1042	11.3224	9.55893	26.4603	-25.2539	156.179	14.7043	50.2336	31.714	23.3115	35.4567	27.7904	15.6438	45.9271	65.6104	20.3855	91.0716	434.43	95.0064	84.5573	34.1783	16.1014	13.3347	-5.04382	28.4682	37.8765	25.4492	19.7345	175.56	106.666	38.7444	109.17	58.8788	5.18845	129.405	59.5555	194.309	23.0893	79.2525	47.135	3.88078
80.4372	7.09776	39.7976	-1.64516	15.645	104.723	80.5783	93.8117	13.5835	61.0578	-2.8094	2.05422	20.5447	-12.63	170.639	12.5608	53.2482	37.1694	45.2326	10.9417	75.0875	15.4413	47.2185	44.9566	0.417099	71.2946	453.28	70.6531	72.4875	44.6384	39.4621	14.7971	-14.9568	15.7911	45.1753	33.4119	0.250935	144.466	78.2605	67.7919	107.487	66.5681	21.9511	150.022	50.5285	175.395	27.29	99.1013	39.173	25.2467
80.5371	19.0431	56.1325	14.3778	24.752	118.699	84.4896	101.967	-4.6094	49.9489	-5.81727	-10.3847	23.8409	-22.7754	177.687	13.8275	47.1289	31.9318	13.5221	21.9292	21.3142	-1.00814	68.8544	32.2118	11.7073	82.6831	476.888	62.2957	68.9041	48.4919	35.5224	23.3737	-15.5318	30.9325	43.5037	21.7595	-4.4827	191.188	58.834	63.5689	84.4005	59.6271	-2.01416	123.168	51.2338	153.134	17.9968	112.957	37.0433	8.38471
80.6371	18.2421	50.124	42.612	35.8332	116.244	75.1932	79.9978	-8.19282	64.933	-2.40475	-13.2581	8.96654	-10.9713	164.638	0.277199	61.2503	29.5409	25.5796	17.0633	8.21162	-9.15472	53.7701	53.6836	-0.504018	74.3886	473.501	66.6267	70.2425	40.5449	40.1709	14.9054	-17.038	16.9708	59.323	9.08629	-4.30093	159.719	82.942	95.9746	84.2397	61.9608	22.3986	144.27	35.4643	103.391	38.951	95.3529	27.8208	17.581
80.737	4.86485	61.86	32.0914	41.5561	99.4448	80.6471	100.687	-18.7426	116.777	-5.31894	15.4935	11.3491	-28.1794	151.806	-16.6866	76.0054	19.857	21.0801	5.54362	-9.63721	8.80103	41.804	44.8681	4.10293	77.6868	490.519	84.2884	66.3815	67.48	21.7421	55.8411	7.78716	50.7959	49.8357	1.47776	-3.23652	155.133	55.795	129.464	68.4039	40.3735	6.39866	126.038	36.4743	132.951	4.45175	112.125	31.7213	29.7476
80.8369	21.6782	52.2497	36.9701	27.7365	87.8693	66.3981	83.0828	16.6002	111.621	-10.5992	8.56098	3.53851	-34.8352	174.006	-0.0799755	42.3449	18.7615	53.7714	5.32305	10.9904	15.2868	51.8305	48.7632	-2.49092	88.8564	477.056	55.5263	83.7673	28.1915	48.2254	28.1668	13.7273	25.3988	48.2084	42.1496	-24.0176	150.922	85.9801	197.808	41.9653	32.0487	-22.3837	115.373	55.2098	121.067	31.1173	98.4389	20.5919	33.2318
80.9368	20.3764	42.468	29.3424	31.026	101.042	65.2724	95.0923	19.724	96.6346	9.07865	-3.45046	8.98752	-33.6565	186.806	2.71149	47.5616	28.6246	41.0564	52.9162	8.80262	2.24077	43.5081	36.48	-16.5119	75.6392	467.23	65.687	88.7194	28.0937	2.08107	54.805	4.24808	30.4037	63.8382	27.3106	-25.3219	185.636	89.192	196.034	37.6311	20.7322	-17.7612	132.022	40.2235	70.4823	18.9616	102.668	25.3774	31.0739
81.0367	27.929	50.3606	35.0195	40.3094	101.316	77.8455	86.2542	13.4044	107.063	-15.1434	47.4657	23.9952	-32.7035	197.594	7.19172	47.0373	48.4657	52.215	36.2803	23.5319	15.885	40.0404	46.7832	-6.71756	77.4993	454.143	66.8992	69.1574	10.7858	31.3381	35.8924	11.3581	2.47655	77.3285	19.7347	-36.2508	180.594	80.9576	228.262	25.5365	32.6432	-19.2127	117.358	47.1444	68.2711	16.5948	102.763	11.6732	22.1972
81.1367	11.8734	64.6105	60.8251	18.8681	67.912	65.2492	98.0718	7.36693	130.203	-7.16035	10.0068	7.97471	-36.1743	177.803	19.3294	56.8188	25.4472	55.3609	5.44975	5.36342	17.092	29.8882	51.7384	10.4039	95.3645	431.293	40.0932	78.3786	-9.0837	42.186	27.3624	-5.6387	15.8342	66.4694	24.0403	-38.8997	190.845	76.8048	239.248	22.5109	15.8432	-4.7793	109.421	71.3121	83.3809	5.10548	73.3099	33.2118	47.9684
81.2366	3.71745	47.9167	25.1119	27.1483	72.978	61.195	58.0749	2.78992	109.627	12.5611	29.2201	16.2563	-14.0668	166.376	-2.49481	39.9788	29.3929	31.395	20.5974	37.1074	14.6703	26.9451	52.3233	12.8168	103.939	424.165	41.773	80.6561	6.40601	12.848	25.31	16.6828	19.8477	56.1467	38.1638	-44.5052	180.207	121.06	227.326	3.46471	40.2622	7.4615	111.402	63.9198	78.9034	26.7725	57.1595	16.9887	37.8906
81.3365	21.974	34.2047	30.0594	27.3451	78.9133	49.2181	47.1543	12.2669	85.8027	-1.81389	18.845	17.887	-18.9918	197.137	-12.8454	33.7157	47.5726	41.9348	18.3961	16.3825	23.4002	25.6074	33.5418	11.6836	90.3105	422.148	53.011	91.1809	-4.43913	20.2102	1.75088	1.72011	13.7923	43.9481	38.1005	-18.7766	171.056	101.843	183.713	31.9995	62.6371	-6.73733	115.392	29.4347	77.0592	-2.75467	98.6843	33.0029	23.3113
81.4364	0.384439	30.5621	8.72301	33.8924	62.3999	80.0047	66.0157	7.63432	79.4778	-2.08659	21.2482	9.29425	-12.347	186.658	-8.57388	32.3626	39.6972	19.807	27.613	42.1036	7.83818	21.5724	31.1837	18.1381	69.7991	394.798	68.0602	98.7557	17.1581	32.7654	14.059	-2.41173	38.2624	38.6016	1.49378	-30.8549	159.473	92.3875	128.501	-3.17665	81.3558	-3.91781	134.735	42.9131	91.6026	18.7853	109.698	18.5989	15.4189
81.5364	4.01338	35.0154	39.0031	36.937	53.4601	58.8869	66.4156	0.0148546	78.0424	7.06642	35.8131	5.97092	-27.3384	192.358	6.50397	27.3695	30.2987	51.8237	4.19421	67.2692	23.2789	19.2641	49.994	32.7731	103.62	398.123	48.4386	86.4288	37.1026	22.463	24.7335	8.59256	15.6687	25.1663	13.992	-14.6387	179.392	101.225	129.96	26.1267	58.8709	17.2277	129.972	16.8871	83.4994	11.1241	103.407	19.5711	-8.64921
81.6363	19.2247	42.3254	52.0664	45.3856	61.1876	65.0967	67.7932	-22.4763	67.4699	11.9243	29.6187	2.16667	-13.2057	254.432	6.8183	47.4879	35.0344	29.1969	35.9835	38.3118	29.2559	77.6645	42.378	20.3383	65.7493	337.409	26.9341	64.7632	21.8708	18.4227	6.43916	-14.8462	18.2986	46.5151	15.5651	-20.8463	170.541	97.4757	146.131	37.4321	57.507	15.4765	145.161	56.3901	64.4056	0.218808	93.8303	28.4258	26.7823
81.7362	36.7115	33.173	1.40966	50.0207	94.2857	78.8773	48.9256	-3.79731	58.4956	6.94042	9.74084	7.93799	-19.6768	395.441	-9.56908	39.5566	36.1927	31.2779	23.6987	41.6309	12.4206	58.2463	37.0829	28.7706	86.6766	330.432	23.6582	73.3588	15.0299	38.6307	12.6644	15.8326	5.30078	27.7095	36.0319	-2.59622	155.693	136.274	107.25	12.4203	49.2774	-10.6875	115.504	41.103	87.3517	16.0247	91.4706	-0.411399	2.43851
81.8361	19.9774	27.8828	9.95249	31.4702	66.1261	54.1183	74.4601	27.3551	55.2343	8.41389	-3.16703	13.7984	-6.61838	406.399	-4.3907	39.9193	41.5127	23.7283	32.269	32.4218	12.4191	41.4058	53.6297	1.69279	89.2914	309.517	29.3113	100.368	40.3204	1.84491	9.7127	-13.7644	31.4986	58.6262	15.2843	-16.3633	159.133	118.669	97.8325	15.4082	52.6283	2.02172	127.266	34.0793	56.8879	1.88353	80.6885	9.60741	8.18047
81.936	34.5872	28.225	24.8248	26.645	70.6237	42.2449	79.5591	12.1067	56.9921	16.4167	-4.08708	11.5888	-13.679	366.814	16.6893	41.872	34.1656	31.3721	39.6949	15.2098	4.78806	62.2854	38.8155	17.9156	86.8895	364.724	47.9242	129.534	20.4797	13.7752	9.29926	7.30244	44.1295	56.8748	4.31462	-4.09518	160.778	109.634	109.288	46.3962	49.2109	-12.4156	121.489	65.5195	71.1907	-1.18581	59.6635	8.70045	4.56364
82.036	27.5201	38.833	23.9552	21.0655	60.861	49.8306	83.7174	5.09278	37.4522	7.71218	-19.9394	3.4126	-33.8508	320.207	13.8696	62.2447	41.2609	9.15386	21.1834	35.7564	7.33473	39.4863	33.8484	14.4115	112.713	336.071	18.0257	106.413	-0.0687707	20.1054	9.39443	-13.5423	8.31443	60.548	15.8829	-14.6795	174.362	108.662	116.02	34.3878	56.7025	1.85739	115.305	56.6302	59.6666	10.5985	71.9408	15.2653	-8.04203
82.1359	17.0004	33.1297	11.8026	22.7505	80.6821	69.6263	64.0344	14.5877	39.48	22.537	-7.76139	-7.73595	-6.27028	283.423	3.77054	70.7976	38.9902	-0.604816	25.9477	18.5214	-2.57386	51.4978	22.116	0.391131	87.2596	357.266	41.5946	118.438	1.40971	17.7559	9.2407	-12.7081	11.1734	58.5115	0.481089	-9.32825	135.602	110.313	104.671	46.6144	36.8267	-6.76392	120.709	31.333	71.6963	-0.966141	105.915	45.4399	12.5399
82.2358	22.1309	40.9462	14.9304	25.5496	94.6649	74.7279	92.8784	14.3376	63.5176	16.7988	-41.4885	10.4052	-6.1138	276.171	25.2788	53.2197	42.2577	42.9785	-12.962	20.4207	25.5948	34.3978	26.4872	4.34615	86.5995	338.263	41.9432	103.489	17.5185	19.7318	19.4003	-3.2013	19.4086	80.9388	10.891	-13.5422	162.261	112.753	134.005	12.5084	49.3135	4.17029	107.435	36.1877	101.317	20.9043	75.0314	40.3086	21.6305
82.3357	29.6539	29.3643	18.6411	40.2174	90.5041	66.8267	108.299	28.3528	83.6583	11.6771	10.0212	-0.343241	-9.28281	251.249	20.5983	57.2444	43.2174	33.3071	32.4705	22.5004	-1.14566	67.7571	46.2014	5.75572	90.0763	352.957	45.0818	113.504	22.3067	18.4922	21.239	22.0091	4.9803	71.2887	18.4208	-19.8015	179.431	111.998	93.9752	-2.38598	41.9672	5.851	116.652	55.7209	108.163	10.4125	103.543	38.0651	35.5232
82.4356	45.2267	24.0298	17.2299	29.5699	84.804	45.8635	83.6763	4.88696	64.8992	7.11402	-8.48741	-9.24532	-17.955	225.254	23.8819	60.1153	54.3126	22.6235	61.2998	41.0448	2.98429	39.1532	42.7886	4.12457	77.9477	327.456	49.1737	126.375	33.5247	-0.389676	27.5566	14.1596	20.2741	55.97	9.81667	-13.275	147.621	80.3009	111.725	45.1558	31.8999	-18.3917	123.733	34.9672	94.3963	-9.03952	92.8415	11.129	7.81003
82.5356	24.5806	42.8466	7.21722	20.6892	66.5561	49.9225	65.2546	-14.5266	101.91	15.398	3.18219	-0.295272	-12.6774	198.439	2.27935	38.8815	35.3018	20.827	57.6385	1.36427	-4.69535	23.7519	32.9829	-8.25568	96.7964	317.781	5.94331	88.3653	14.0981	20.448	7.32648	-13.7756	-0.918487	66.4518	33.2844	-13.2914	146.095	110.222	95.8543	15.257	34.4446	-4.96978	95.28	24.4051	87.46	7.55823	88.3574	40.7781	29.231
82.6355	42.7467	21.6328	8.3028	30.0022	58.811	64.0593	64.2092	-16.7404	82.2263	28.0442	8.47528	-3.56513	-20.5159	203.026	3.49088	40.5993	83.3482	14.8493	54.1381	32.317	9.99332	41.8255	37.3893	7.29679	96.4866	312.489	35.7601	101.312	3.74951	51.197	-9.09828	-14.3195	5.63511	58.8146	9.27798	-16.7946	128.955	131.138	92.4731	24.3993	24.5542	14.3993	143.288	32.337	79.5633	23.0368	93.3491	30.0521	12.8042
82.7354	39.0303	30.1515	17.0167	35.0327	91.3891	85.2724	73.701	30.0495	80.9039	17.6562	-5.71892	1.37065	2.5974	234.665	-0.279222	68.1908	51.3819	18.2819	40.2967	36.378	16.3418	26.069	40.7514	20.88	94.4597	300.283	35.8296	83.5411	46.6502	43.9363	46.7255	-20.627	28.2587	64.098	-5.82752	1.76768	139.828	140.83	125.931	24.1691	59.2264	-7.95671	165.411	51.3733	88.613	12.692	80.5337	64.8164	23.7653
82.8353	42.5417	35.3067	11.6677	27.6709	86.3133	90.5743	84.2509	2.0103	87.2713	7.77462	-13.8999	8.25059	-13.6234	228.347	-24.5741	58.1191	31.7969	39.4251	-8.38061	79.9377	21.6492	42.6993	24.4012	35.3835	77.3041	287.39	50.5197	127.019	47.0465	24.5258	45.5853	-6.51347	29.3801	70.8751	-21.604	-16.1621	199.303	106.362	85.6017	21.6072	33.0467	3.2682	149.446	29.8485	86.3588	2.772	60.0318	52.6114	27.6645
82.9353	20.1641	40.5284	-4.84305	15.8219	70.575	70.3011	84.6639	10.2166	94.0617	-8.91152	-5.16984	12.721	-6.17469	215.696	-8.68084	57.0962	41.7513	30.4958	11.9868	77.3096	45.0593	36.5121	39.4081	26.9277	91.5156	338.664	68.1388	128.869	51.0344	53.7307	35.0539	-19.3237	15.8217	56.1308	-1.18284	2.21682	210.276	118.106	95.0041	2.46555	26.3677	27.6392	131.05	21.1506	123.029	20.3378	74.6586	33.3366	15.2678
83.0352	12.3707	34.2416	7.48493	23.9002	63.0805	90.4754	106.84	13.0056	107.884	-43.825	0.111033	7.12965	-40.3367	195.031	-29.1488	87.8155	45.965	16.024	10.1536	120.775	89.0966	37.7485	60.1735	4.42282	98.0281	341.938	88.2439	119.555	35.1767	28.2844	19.8245	-24.0166	-0.295889	65.8529	-3.28006	20.9085	207.602	94.6432	80.7463	-10.7297	103.838	23.2676	131.099	60.1305	122.825	2.01237	83.1801	44.7314	36.381
83.1351	15.4593	32.3791	2.64405	24.1514	61.3804	102.752	103.959	-3.65063	100.594	-49.4146	-35.9129	-4.80611	-46.369	181.465	4.09289	101.473	30.2802	22.4027	39.5906	107.254	93.145	36.2973	64.3338	15.6455	111.746	341.874	80.7466	131.001	40.2904	32.874	8.96506	-11.8705	4.96787	65.7058	-8.06417	13.6889	207.971	93.9973	72.1483	0.57304	69.8072	4.2594	130.501	43.3032	108.011	-7.0061	81.821	39.8016	7.68684
83.235	21.2054	39.4538	9.04828	16.0972	50.8659	93.8981	104.549	11.3606	118.309	-46.1951	-0.442054	4.759	-37.0235	193.012	21.8213	75.5477	34.2638	30.7415	11.3047	95.4739	88.9102	47.6906	68.2352	13.2873	148.679	341.616	107.283	138.055	35.6755	34.2973	3.41585	-17.0303	5.88657	76.6596	-32.0423	-12.7094	198.997	89.6113	54.2347	7.80797	56.6122	17.3148	123.668	53.4294	118.578	-11.8614	124.044	43.1335	28.0477
83.3349	26.0869	30.8121	2.57526	24.6261	67.1698	78.772	80.6664	11.0906	121.198	-16.5466	-28.6363	11.773	-22.1716	143.409	3.60488	47.6476	45.0126	31.2494	0.90294	108.775	76.254	33.4008	91.7186	25.1768	160.537	343.957	71.0013	107.232	43.3271	27.4462	10.6272	-2.07136	13.7163	48.3126	12.6968	-9.20882	214.489	112.134	26.8183	3.0419	38.6524	-2.9075	102.769	38.8256	106.117	-11.7969	90.9117	45.0682	10.5315
83.4349	17.2509	25.8513	4.45454	36.7805	33.7534	71.853	75.8161	16.872	117.42	-17.4031	0.475144	-11.9337	-18.5313	154.384	12.219	37.1157	26.4277	13.9752	44.7188	56.7448	34.6401	17.1688	96.2975	15.8436	150.315	310.628	65.1993	98.6014	26.9865	43.2767	21.9124	38.4754	20.6553	96.3411	20.7892	-10.8971	178.689	107.724	69.7101	12.4032	55.2116	13.6165	102.574	25.5211	72.3807	-4.68656	115.568	41.8205	8.7812
83.5348	16.4925	29.9556	8.36346	42.9404	46.4054	100.886	83.5114	25.2826	99.886	-6.67625	6.97873	5.38973	-17.4593	138.332	9.77695	70.1288	56.9588	9.43427	68.415	85.6501	13.4253	51.1829	78.137	25.3313	133.156	299.049	80.2668	101.199	-12.1333	48.5551	29.3802	44.4397	-0.958031	96.2392	43.0061	15.0619	199.759	120.706	66.854	-6.86369	60.5472	-2.5454	110.223	26.5926	81.9364	8.85345	69.5933	32.4224	47.8701
83.6347	9.11407	15.5056	38.517	23.5194	48.6751	94.9692	100.017	37.3373	93.5876	-0.203809	25.8735	10.0638	-17.6328	134.591	-9.85507	69.3864	47.4239	17.7103	88.8199	107.618	1.32344	23.6294	73.7203	47.8587	100.46	269.428	85.6596	103.166	17.6901	56.7532	-1.44496	26.292	19.718	57.3799	-5.0766	-16.0258	194.45	102.043	14.3279	26.9857	52.2491	66.4634	143.796	43.5724	56.7141	0.441003	97.6897	60.1133	20.0352
83.7346	9.21887	31.4002	45.5299	31.5558	52.3972	104.061	126.72	22.4882	99.4499	20.6153	-14.5665	-14.3317	-29.5223	134.363	1.10015	71.4257	62.4197	54.3185	76.7278	107.146	20.2666	24.9599	76.4937	35.1649	121.091	264.805	73.7831	85.2425	14.1923	48.503	3.09044	22.2335	1.92073	69.8781	12.2142	0.265425	200.025	98.7366	26.1568	-15.3476	32.4657	99.1862	146.159	75.5839	61.5066	8.25707	105.723	57.9327	39.4628
83.8346	11.1889	46.6917	24.4873	27.1656	31.9625	114.385	88.2823	31.8013	103.139	16.4649	-2.67647	-2.70449	-22.4574	141.997	15.6023	40.8849	37.0856	20.7984	83.4291	40.0856	-3.06626	20.5919	62.2576	30.043	107.138	241.944	89.7804	99.062	-6.78198	44.6227	-7.97559	0.290623	19.5324	70.8837	-5.00427	9.63569	183.589	88.6062	22.9043	0.962343	44.9468	101.525	151.92	77.573	53.5309	11.9815	120.505	62.0536	33.9437
83.9345	7.68884	59.3987	35.3846	19.5611	44.8255	124.302	101.174	34.781	83.4382	14.8858	23.11	1.2591	-11.3658	134.702	-10.3865	66.5792	24.8317	2.99422	94.2615	26.9654	2.2187	10.4729	55.5681	52.7163	97.5464	267.447	72.2777	145.441	7.5953	49.5772	0.731971	5.80124	38.1969	49.58	-7.91166	23.1224	249.746	121.069	63.3491	14.4556	34.9542	72.7198	144.038	73.9486	37.3653	30.6042	101.07	43.0268	16.0609
84.0344	14.0579	38.8284	11.1407	38.1187	43.0665	152.11	82.0874	3.57524	91.5404	33.3625	-9.67187	3.94857	-6.72115	131.621	4.62241	45.241	43.1203	7.25949	67.0806	43.8414	21.4464	62.5035	52.177	40.011	93.5336	238.129	55.8611	111.66	1.78772	38.3889	41.7331	4.43375	37.1629	53.2232	26.4945	4.36673	269.228	86.1014	43.091	21.0804	53.6406	59.7865	107.591	59.1492	37.0091	4.45549	104.539	40.5919	5.87086
84.1343	30.1448	33.9535	10.2108	27.9473	58.3879	139.908	66.4496	21.7276	106.602	5.99442	24.9046	-0.584814	-8.84672	117.622	0.454636	30.2618	31.487	36.0295	91.4723	31.8567	1.451	23.6767	66.3525	54.2423	92.8492	246.002	76.624	113.33	39.9857	39.9801	12.5155	-11.6721	4.5429	56.1053	-1.5282	2.65279	210.032	119.758	26.8145	19.0428	63.7845	46.6086	123.402	59.5492	36.8962	9.61695	101.761	59.1655	45.8875
84.2342	14.4137	36.7254	16.1615	24.5276	33.6909	151.642	81.8483	29.4613	110.965	33.7513	-15.364	-13.4252	-3.60849	93.8476	1.65273	29.1904	36.248	31.6905	38.0256	6.90092	32.0011	51.2419	41.0346	33.2901	94.3152	262.537	38.3075	108.949	36.9922	39.2656	19.5135	17.2271	15.5085	65.3836	11.6101	5.01078	211.193	104.017	37.4302	15.099	19.5731	74.3372	102.206	77.7077	48.7176	3.65766	69.5421	47.1417	28.5172
84.3342	11.6252	35.7834	-2.03881	39.1859	36.9164	128.277	69.9069	46.3418	116.594	16.6833	-9.93318	15.2532	0.730976	115.031	0.36232	28.802	30.3372	14.4802	30.7113	20.5	16.9291	64.2547	49.8321	26.3755	115.853	224.444	42.2334	100.147	26.0551	50.6737	28.7093	20.5617	22.7641	24.1271	10.2917	4.58596	276.927	86.8802	36.4078	35.1881	38.956	30.5147	125.395	62.829	27.8506	-3.05973	92.9853	23.4672	15.5207
84.4341	31.3563	14.7249	8.20077	2.36524	37.6727	127.846	88.0979	2.02258	99.3665	22.5872	-17.3407	4.15231	-5.11369	103.697	-8.14889	20.7951	32.6889	15.0636	53.3483	73.4952	15.139	44.6895	55.7793	37.021	94.738	250.664	41.7752	86.229	35.1963	60.8179	35.2476	-9.56839	21.1392	46.0431	17.1138	-2.03313	281.217	95.802	36.8416	6.38437	50.682	37.4259	116.835	36.823	24.6961	9.61201	96.3901	34.9343	8.98504
84.534	27.1712	30.096	15.7832	9.44466	41.4585	133.505	81.8421	31.2012	84.6598	22.3551	-31.9188	-10.8996	12.9949	94.0903	-11.5707	23.9035	27.9878	36.2812	57.6647	1.92661	7.05875	30.2228	44.1863	46.9133	75.4	292.227	59.2955	73.9853	47.6537	56.6053	29.6208	22.5315	21.9868	37.2324	11.254	6.48538	304.845	94.9101	-3.25734	4.70071	52.7659	44.4489	126.563	39.7587	27.7434	28.2057	96.9705	57.871	-2.578
84.6339	31.1932	35.9121	1.28013	6.68193	31.963	128.887	96.2621	36.4947	96.7309	8.44403	-7.26885	-1.04332	14.4769	91.9387	-12.2228	29.3632	41.9776	21.412	25.402	91.1442	-0.455897	59.5597	36.2571	33.4974	82.1991	261.097	73.9981	116.4	28.7661	50.2568	45.0536	22.409	27.9387	31.5499	14.0388	3.64803	252.23	65.4529	5.24656	-3.60329	46.7576	28.4661	115.273	32.7397	26.2613	4.78285	108.234	29.9184	-10.583
84.7339	37.1275	36.1996	6.30588	34.4049	29.5373	94.7451	64.4332	14.9012	92.5348	5.3676	-17.7928	-8.03991	15.2176	73.7532	-7.18288	21.1423	37.4068	15.1426	32.9795	169.607	-30.5346	47.9119	56.153	48.8589	70.4485	295.647	51.2981	96.9327	6.49332	38.0572	13.7681	36.9292	9.0693	41.8747	10.479	3.13028	241.088	65.1048	25.1037	0.248853	53.0693	39.0925	103.298	35.5816	41.3203	16.8088	63.6834	57.9039	26.357
84.8338	20.4211	28.9801	15.9279	34.6251	30.3876	102.785	67.2604	15.3474	69.795	4.8634	-3.63356	2.96441	18.6203	100.687	2.17233	12.9539	25.8286	27.9807	26.114	149.762	-1.82749	47.3674	87.0641	35.5984	71.0864	243.198	54.066	112.818	8.56672	39.5095	17.4948	20.4745	-2.36261	9.37941	5.45399	8.97273	263.995	66.3918	26.6792	-3.10121	36.0513	23.1998	115.936	58.8607	28.1069	51.956	82.9348	65.0417	-4.74633
84.9337	21.5817	31.5012	9.54661	42.1127	30.7537	104.469	74.0565	-9.98882	67.7501	25.4999	-7.7519	-2.14402	-3.33227	80.4301	-2.88138	46.2702	23.8492	32.9974	8.41643	142.743	11.9653	44.1538	63.6831	11.0567	57.5609	230.142	42.584	104.518	12.0675	35.9689	71.9208	16.6964	21.6149	24.214	16.5989	-6.94871	298.151	64.385	25.9844	17.0508	32.1318	-7.6947	73.1069	22.3232	10.4063	45.5866	80.5023	23.4612	-2.62945
85.0336	28.6408	18.6391	6.14935	31.4839	39.2319	87.7698	74.6029	18.4391	83.6337	22.8803	-21.8971	-11.0059	-14.6839	72.7346	4.91779	37.7283	28.2906	24.6373	31.5523	53.7569	9.55726	48.5076	93.9578	46.7748	60.1284	221.417	35.0715	104.522	16.1542	61.8093	53.3715	19.6601	10.466	20.192	-5.15094	-31.7943	360.232	75.4691	26.7009	38.598	46.0954	11.1456	85.8504	49.8513	11.6315	47.0072	70.2308	82.9941	-10.0541
85.1335	14.0478	30.6897	7.07134	23.368	25.9501	105.536	67.7522	11.9518	84.9942	15.5141	-20.7874	9.86693	-2.23005	82.9464	11.6508	20.5314	28.7137	19.4517	38.9648	76.6073	4.97297	37.4346	89.7062	42.4048	56.4497	187.477	39.2944	123.934	29.0142	52.4963	45.4731	19.3094	10.8601	-3.28909	-2.57346	-5.03913	339.776	95.8176	2.79176	14.2392	19.3268	-8.09711	67.9427	43.974	-0.28224	39.4268	72.6169	60.2741	-13.6966
85.2335	9.92262	27.5618	10.6677	19.9569	33.6167	89.0498	54.0206	32.0861	69.2892	23.6576	-37.993	14.1589	3.09411	65.2752	17.5421	26.4951	31.1337	16.2966	5.74326	74.98	1.56547	44.4126	75.7535	45.1903	21.4298	182.369	71.3027	132.337	17.9839	74.6747	47.6138	28.8317	26.8114	16.2327	16.4512	8.69639	300.085	100.267	20.2095	19.5215	31.7491	26.114	69.7397	43.7439	-14.1675	31.405	78.6843	102.405	-8.18288
85.3334	36.3824	33.4708	-0.211531	31.4912	45.1974	101.675	74.6385	21.5808	91.4126	21.9483	-7.26082	12.532	12.7211	53.9268	0.990049	41.315	31.7836	7.70026	25.0011	84.5613	20.6139	47.0976	63.853	41.1924	53.9243	178.964	123.037	102.41	28.9568	72.9469	30.522	28.0699	15.3486	9.193	25.1174	5.17521	347.355	83.2607	27.904	35.2842	20.3876	7.98144	62.3529	38.1028	6.35786	33.1085	70.3974	85.5328	-3.20701
85.4333	25.5075	18.4068	6.67941	16.0464	23.155	72.498	64.8367	14.3405	102.625	10.2365	1.56309	-3.27106	11.1193	44.9245	2.01692	33.9875	36.6262	4.85994	100.54	61.2681	24.091	23.8749	69.4077	76.7771	82.9389	170.523	84.4512	108.127	26.1745	63.8993	21.2312	32.0686	11.889	18.5143	24.4424	-18.5744	348.574	95.864	66.9341	0.607508	26.5116	24.9748	44.9371	50.2675	23.0119	55.4292	72.1847	90.0186	5.76653
85.5332	29.1098	13.9618	11.724	12.2985	43.7854	89.3629	57.7148	28.305	101.207	21.5476	26.2066	3.31614	16.1422	41.4745	6.38532	37.0064	20.1769	24.1736	54.3826	45.5222	24.069	3.41519	88.4392	45.6407	101.346	206.098	100.191	96.3337	6.1518	67.7627	19.3314	34.9804	5.79889	17.4049	-5.86198	4.03688	318.334	83.2407	41.2968	11.1315	48.8271	26.6648	60.2216	40.061	31.8723	42.227	59.3282	87.9806	-21.0637
85.6332	17.8193	25.9274	2.34366	26.8523	23.5716	89.0207	54.0128	17.5794	97.3046	15.511	31.4952	8.6129	6.55114	66.9911	8.78804	28.2443	16.1161	15.7834	53.7256	79.5687	13.3905	4.51708	77.8331	30.4296	78.518	182.686	127.059	90.8223	1.56901	71.7003	74.1004	25.7614	33.1992	14.4914	-4.16189	27.0168	330.644	82.2383	60.9943	2.31944	51.5102	38.5814	59.7827	62.691	16.1438	32.1602	30.9478	97.5238	6.01085
85.7331	11.1223	17.1308	7.8506	20.455	18.4735	110.11	66.1368	69.1527	104.178	11.7355	22.0043	-9.64492	5.47778	67.6282	0.206617	22.7886	7.16311	45.7095	46.8646	36.8466	29.2025	14.8568	79.8427	40.1997	62.5993	217.866	115.702	89.7628	32.6631	73.8083	66.3135	-11.937	31.9549	66.4408	-2.65948	39.7983	316.54	81.1364	13.1063	36.9286	29.1484	36.5734	54.9088	67.7499	-6.47067	43.5343	60.4883	91.708	-15.5597
85.833	8.68404	4.33028	31.28	9.17277	34.56	111.304	58.5677	19.9716	97.8106	17.9383	17.8039	2.23021	2.31588	74.2102	-13.2839	27.2185	22.318	46.942	33.7496	45.714	9.27641	9.92943	64.8226	37.8252	59.6479	198.185	191.545	90.7386	21.186	77.2562	84.4043	21.3185	33.6591	50.3377	25.3177	5.95154	303.035	77.2823	20.9444	7.30035	42.0184	47.7636	57.4325	40.8121	-3.93068	26.086	34.4593	130.222	-10.2423
85.9329	7.39022	32.7476	41.477	49.5384	33.7197	76.351	75.9875	26.1639	92.9372	22.9477	7.88158	4.51122	28.6799	45.4079	5.78219	35.4842	32.6898	22.5938	34.681	79.2202	-5.13807	23.6215	72.4556	43.086	59.1304	203.263	355.281	88.9715	44.1447	77.7357	72.0513	18.7292	19.8895	41.5203	14.3955	15.4628	323.875	68.5944	37.8087	3.20304	54.1935	16.1964	62.7956	27.9605	-14.5774	56.8079	47.2719	120.438	12.4217
86.0328	29.0283	9.17805	16.0149	35.4571	30.5522	118.056	51.2209	69.0839	116.89	31.8078	-2.29569	0.312286	13.8864	62.5654	-35.6276	26.8355	3.78582	-0.426717	65.4145	14.4117	30.0767	15.1771	50.7917	54.229	43.0941	179.657	554.82	90.8036	39.6945	83.6049	73.3385	13.0214	19.5471	47.6617	3.90809	16.9045	341.005	49.7682	14.4505	12.7066	32.9279	54.2257	57.2108	47.4538	-40.0395	36.2127	62.9957	92.8883	3.55693
86.1328	-0.73429	20.073	16.8367	19.012	4.88698	110.109	58.6121	53.3685	118.966	47.3344	16.0993	15.655	18.5241	51.8253	-20.2608	24.2516	11.3246	9.11141	45.736	-2.36848	10.2219	26.2788	73.1449	19.309	56.1064	212.136	800.572	79.5601	1.33727	78.6144	104.574	0.526792	24.0758	17.5729	9.03308	7.23552	335.686	70.8755	4.59789	4.10946	32.4755	18.6337	42.554	46.1507	-26.297	54.844	56.2963	89.949	-20.4586
86.2327	19.8754	14.8345	27.7102	32.7129	13.503	94.2217	46.8604	74.1121	109.827	50.7018	14.3472	5.10629	5.37501	42.775	-13.4543	26.2625	11.9564	34.5435	62.2801	12.4912	17.3041	14.2847	76.7345	29.1904	57.1572	217.059	921.616	58.2159	3.60552	75.8765	119.651	5.60001	21.2275	24.4448	22.9938	39.7956	315.417	77.7566	-8.3462	-34.8574	71.0722	65.5874	30.4526	46.5639	-12.353	47.7643	88.3998	107.856	6.59488
86.3326	4.41102	25.228	29.9544	20.2833	9.0026	87.9572	51.5046	29.134	129.612	36.9598	-9.96713	8.47728	6.89224	75.2869	-1.87677	16.7255	11.0961	30.4111	37.6843	37.624	9.65564	30.5164	66.0542	19.4985	32.421	242.25	1116.24	76.6729	29.2264	76.2887	99.8224	8.32234	28.8837	30.9092	34.1503	30.8989	299.445	62.8663	-10.2646	-16.9312	40.9577	47.2291	20.1108	-7.29122	-19.8161	33.9009	110.762	74.0463	-25.6913
86.4325	13.4093	23.64	29.6696	41.5061	34.0521	97.0228	44.3655	46.8513	120.143	61.6661	-19.9544	12.5597	7.28227	112.619	-28.9648	15.1913	27.5547	29.8774	32.5299	-0.179723	33.1592	18.9089	71.5805	34.0403	60.6833	217.536	1321.35	70.4039	-4.13784	57.0843	118.602	8.26229	33.8903	40.0209	29.0988	20.2559	409.044	81.2091	-9.34106	10.0036	30.6308	40.7592	6.91842	-15.8651	9.65336	61.3883	117.836	69.0991	36.5365
86.5325	7.46204	22.9875	38.2735	27.4502	26.7767	115.289	116.007	31.8702	104.898	50.879	29.3073	-2.66012	9.74409	92.4969	-31.5344	32.9609	33.1165	19.314	38.2612	13.7235	16.7276	44.1597	55.4072	-2.52735	17.1757	235.391	1347.23	67.9875	62.7224	65.1384	148.401	11.454	35.5969	12.417	4.17296	24.8686	606.392	59.9625	-13.3817	-22.2876	20.7229	41.1833	8.32497	20.8975	-23.7648	72.5659	160.454	52.0085	-2.8157
86.6324	27.0241	6.7013	16.3236	22.3687	26.1052	112.641	193.584	32.7014	96.6275	56.112	-5.64454	14.7958	3.0718	81.4536	-39.1367	93.601	24.4449	13.4686	21.0555	27.0977	-5.25591	11.9324	69.0882	30.4272	70.5855	191.399	1528.94	57.7134	9.89863	65.9361	159.965	3.62229	41.754	5.53969	0.950076	23.3476	738.325	64.8413	-5.47405	-14.6115	3.59354	29.6945	9.4984	46.6056	-16.5885	54.5226	165.638	64.1106	-19.9927
86.7323	0.877806	10.1843	18.6645	46.9002	18.3377	121.277	231.547	32.3367	97.5193	43.3703	7.49445	16.1877	-5.42264	86.1509	-13.8352	86.2798	22.6655	0.914335	50.7615	60.1045	8.42463	10.7026	54.0527	28.9133	46.7643	204.751	1634.63	147.913	21.0411	76.3133	123.958	7.10574	35.1675	8.00874	-25.502	49.5147	757.018	60.9521	-33.6898	-12.351	1.88244	36.9831	57.0761	15.3773	14.1428	52.6697	185.464	61.5739	-14.3678
86.8322	6.46979	16.9235	22.3619	47.2286	46.9276	119.842	211.012	40.0657	111.252	39.4061	20.5299	4.78432	4.65951	98.996	-3.05285	55.26	38.8492	18.4933	28.2435	3.14354	16.7787	12.9666	79.2878	58.7196	46.3128	192.894	1501.84	125.625	62.0421	61.9865	153.11	14.2915	46.2563	15.1437	-7.42581	49.4982	694.189	85.626	-19.3938	-22.7883	-0.0155333	49.3865	6.45908	41.4356	-13.8287	47.7952	170.907	62.1084	-3.3825
86.9321	31.155	18.7388	27.1943	28.7548	50.7961	86.7138	159.44	32.0206	58.9476	43.8188	12.8159	12.6411	-11.5909	68.0323	23.6979	47.5105	74.9681	66.5588	60.3986	7.99424	6.78485	1.70227	61.2855	56.285	58.8969	169.755	1378.67	91.8642	78.1673	67.2693	170.623	4.39645	22.1252	21.8417	-13.2375	25.2828	606.994	94.4866	-17.3551	41.2729	0.519525	51.0136	10.0248	50.987	-13.4212	51.5224	139.608	82.7677	-16.6937
87.0321	20.1554	15.5014	59.793	22.1706	38.4262	92.589	140.162	6.56521	57.3425	65.1729	-4.25638	15.8845	-4.3622	59.0811	28.4619	43.4806	69.4356	41.0538	57.9109	74.2019	13.383	-5.24822	65.7559	36.6188	51.4689	175.944	1316.55	91.1088	54.3601	93.2894	156.793	-4.57612	21.653	-15.7509	-10.5014	38.7573	528.809	80.2723	37.2135	26.675	3.32064	21.5983	4.41459	37.0011	-31.251	69.4292	162.275	97.5263	-48.2365
87.132	-3.20093	55.2009	56.7677	15.0847	24.1249	88.2194	127.912	-6.63559	63.8382	36.5079	10.013	26.723	-15.2387	85.5944	16.5712	35.7016	97.6113	49.539	4.74425	35.0025	20.0721	23.6175	46.3772	4.18199	52.566	212.267	1208.16	83.4943	47.9572	61.5421	111.976	16.0057	29.7649	4.07407	24.2086	35.7089	496.329	118.535	41.3542	26.5874	28.1369	21.8949	48.1786	13.3655	-28.0104	65.872	141.669	64.34	-21.3545
87.2319	6.12617	50.039	7.16366	10.9188	39.6892	89.1202	116.851	-10.9164	55.4272	38.8066	29.3069	27.3345	-11.2602	101.128	29.4356	64.2353	99.4065	59.2886	36.2236	44.2822	26.4778	25.6016	29.3853	3.45862	59.4198	165.996	1117.86	136.202	50.168	34.1748	47.9691	3.60124	51.2938	10.0901	-1.36433	30.7682	477.051	116.676	18.1813	21.0649	38.9188	12.8699	140.763	12.8626	82.0738	62.7373	89.664	64.2382	-0.852548
87.3318	40.1073	50.5186	16.1735	17.7195	42.7433	61.0137	108.364	-31.9734	14.2488	29.3098	7.61906	15.5259	-18.3635	76.0168	13.7964	95.3295	77.9735	38.8195	45.33	92.4849	21.6933	41.2256	27.4756	0.662623	64.5389	173.316	1046.73	123.437	31.4466	29.6597	32.9629	-9.11668	47.3324	3.59542	-1.09564	2.43888	465.584	134.263	26.5537	36.4802	57.4933	19.7416	184.726	18.2111	86.2484	57.7119	79.1148	68.0929	11.3742
87.4317	36.3706	46.4084	37.9988	17.2325	45.321	66.1591	115.616	-0.728127	20.7327	36.0534	-29.9418	24.3443	-13.8622	102.802	4.21953	70.9946	113.245	51.5763	28.8266	96.4106	47.8597	2.71701	28.8674	33.8631	99.0531	176.038	1010.87	122.174	-9.63834	34.3588	13.8537	12.4932	-4.73363	58.4806	43.2575	22.3001	412.224	138.343	51.7189	13.4965	74.5621	49.6283	184.483	16.9843	110.516	58.3941	102.005	57.6409	7.09402
87.5317	31.4001	45.5519	24.1298	5.30523	47.8107	68.9279	135.989	-9.74582	65.6916	39.6087	-28.4992	23.4018	2.89128	90.1183	8.9703	63.1989	107.88	46.0964	32.763	101.891	38.6633	48.3685	41.95	24.6641	110.221	200.924	932.534	111.751	44.3572	27.8416	90.4889	-17.5461	35.5833	33.3694	37.1286	62.4454	390.002	121.088	42.6606	16.9704	63.1666	11.6747	164.328	7.80911	83.6877	31.7543	85.9933	60.0336	17.7319
87.6316	20.9206	55.0444	22.4113	25.0361	35.4311	65.9501	146.385	4.7115	73.9484	34.9209	-32.4171	25.6571	-11.1942	103.128	19.5033	84.654	119.293	43.8868	18.9712	94.0451	27.7806	37.1398	26.2982	30.7694	92.4926	182.604	885.514	87.5711	59.4892	26.2427	60.1265	-23.1645	29.9242	20.8023	16.4836	15.1779	336.549	107.4	49.9343	22.3311	49.0643	-12.9623	169.314	8.52423	179.281	52.7304	72.8468	60.4032	25.0493
87.7315	29.1846	45.8237	21.348	4.28313	34.5346	73.7235	139.139	1.44173	55.4072	-3.30242	-31.6064	8.03986	-11.8576	82.0897	31.4023	71.1739	131.403	28.4416	-6.71521	90.2402	-13.6995	55.9982	19.5754	36.1416	111.174	205.429	839.042	91.3413	24.1697	29.9427	69.645	-10.4215	21.5746	6.01715	6.45635	13.7233	352.949	115.704	99.4715	31.0872	58.3675	-32.5101	183.172	24.4293	197.146	34.4618	82.7546	46.1047	1.84799
87.8314	21.0419	34.7006	30.1572	23.5134	18.6381	43.3889	118.988	-21.3387	46.9016	30.576	-25.2805	22.9103	-1.17224	106.305	16.0172	62.3396	114.9	44.0079	-6.03355	22.3651	-10.9608	38.1298	44.1707	12.4171	88.1968	237.299	805.471	91.7914	11.2932	37.133	44.8378	-33.8433	-10.2831	4.53795	25.2094	2.73133	344.609	115.048	129.981	32.1078	53.5849	-24.5688	133.027	-22.6779	173.263	42.5696	123.733	33.9899	17.9233
87.9314	30.83	45.8307	19.9541	18.1163	28.1572	70.7575	140.72	17.4053	63.7402	9.67884	-14.562	25.0252	-7.37871	155.348	13.8847	64.2635	113.953	39.9924	7.89403	32.3539	-24.3462	27.1232	69.1135	29.1237	70.3575	229.705	761.092	83.2311	40.7096	28.0434	75.8516	-31.4633	-7.7772	50.9919	-14.435	-12.5132	331.706	116.871	130.126	15.7697	19.6999	0.228521	119.802	29.6121	135.371	53.9869	109.919	52.0696	27.2726
88.0313	21.951	43.2965	35.4579	14.7458	44.2787	72.6686	120.621	31.9074	50.2163	15.1681	9.7409	19.6093	-15.5487	126.939	12.5178	75.2871	86.3602	2.44296	5.00893	48.2779	-20.3606	9.44152	65.5809	24.7567	81.6229	260.998	750.999	75.8745	52.3575	58.0109	57.5856	-12.7277	-5.84788	36.9421	-6.24976	50.3222	311.299	116.821	135.172	40.064	20.116	-12.2916	129.548	45.3427	153.821	70.7022	75.1355	49.5689	12.0236
88.1312	15.2356	30.9819	33.981	17.4995	60.2607	86.6367	145.459	44.8254	59.719	1.6632	21.5111	-7.36606	-16.2333	125.356	10.268	83.9119	64.9472	12.3296	-5.70177	82.7076	11.6898	2.09683	85.2399	31.5134	70.666	243.15	812.115	65.1299	58.0386	37.1716	78.4871	1.15996	13.7212	65.8299	19.5936	30.4454	293.089	84.7734	126.548	9.5331	25.4112	11.279	117.832	126.629	137.475	27.0644	85.473	53.9164	-6.66248
88.2311	29.5306	32.6173	58.0956	16.3332	43.8875	115.191	161.421	16.8377	60.7269	34.2567	32.3019	-5.23729	-21.6297	108.48	3.21078	66.8005	94.895	15.2172	9.20365	61.7168	0.152986	30.6174	55.4748	21.1041	40.7671	215.51	833.042	73.6384	73.7926	49.9669	102.6	-3.11701	15.9288	51.3698	28.8205	11.8149	382.567	75.3958	86.1033	10.126	28.2609	19.7999	107.156	216.967	84.7223	41.8362	68.9344	53.735	6.55301
88.331	22.6918	41.5496	52.352	16.1787	27.3689	135.153	186.805	-9.47744	95.2646	18.4227	-8.09309	7.90254	-15.3499	108.608	-15.5744	91.1321	57.9888	11.3902	15.5857	100.088	-7.02518	15.9106	73.6309	-17.7129	101.783	209.321	875.819	67.0986	-41.3233	68.0333	49.868	-10.8112	-13.4286	128.317	11.2062	18.1546	485.965	116.016	69.0059	29.2653	4.60606	30.8584	135.959	340.582	122.369	67.9528	103.171	47.7475	17.9607
88.431	40.636	59.2673	44.3654	19.581	26.9696	140.548	235.163	20.9523	115.913	11.0705	6.55798	6.36518	-7.51769	131.177	10.0475	98.6303	72.4013	14.0424	15.2486	91.8832	-16.5863	73.1778	57.4264	-10.2649	60.5523	195.178	862.211	42.6094	29.841	39.8926	61.7503	-41.7395	29.1442	180.807	-10.5883	7.26945	674.344	82.467	71.1635	40.2796	-3.02379	63.509	111.455	389.734	39.1258	67.6874	93.4071	39.8074	71.7726
88.5309	47.0748	42.1514	36.2258	6.05169	39.0756	149.668	239.599	31.5752	85.8098	27.3703	-5.53816	9.18337	-21.0116	96.7088	10.6929	83.7283	56.5902	37.9703	40.1414	67.4527	-18.5352	81.6488	89.0417	-7.70559	91.622	205.504	783.795	21.1608	53.4777	53.2794	132.14	-35.1984	42.8808	166.236	12.6724	2.00325	690.968	71.654	30.0201	0.775857	-34.7501	50.958	77.2622	341.261	78.8567	57.8349	67.722	68.2286	60.3727
88.6308	47.9195	51.4194	15.5423	30	23.4026	140.122	236.414	15.3503	98.6218	23.5504	-7.42328	-14.689	-15.3568	116.951	-4.30586	101.342	70.1233	44.6829	-20.4525	72.0761	-10.0796	70.6273	59.1759	-12.8536	73.4762	183.514	834.82	115.484	38.478	66.9551	74.5109	-25.1312	19.4127	116.218	0.627753	14.4893	594.811	70.9761	36.8197	11.0268	-26.265	33.693	172.708	268.38	123.68	52.0042	118.424	100.651	52.6918
88.7307	33.7623	53.4515	18.673	21.5851	9.6856	106.006	212.972	15.5582	139.463	35.4819	23.2311	-8.68737	-51.7137	115.731	13.4331	78.3271	47.5152	99.2319	5.17052	86.7326	8.57959	90.0522	41.8495	-32.234	74.3942	175.535	876.582	157.124	87.7209	91.4104	73.8264	-22.2305	9.20736	79.4145	-2.47982	29.3441	524.73	75.2176	36.7045	21.8972	-8.27647	-1.40581	261.298	205.009	162.906	70.5001	127.048	100.386	13.511
88.8307	45.9185	57.2737	27.5093	32.6878	23.6414	114.532	205.209	2.74234	135.786	3.31419	-2.84153	-14.8371	-32.1117	109.09	8.55575	74.6611	48.8274	92.2202	10.3403	68.7346	48.793	50.7892	41.4391	-9.09782	48.5027	184.953	947.568	213.604	69.0206	111.51	57.7072	-14.96	22.7386	58.5451	-4.03064	36.5864	474.628	74.5518	20.8723	22.8762	-12.7374	9.23109	298.244	146.167	152.321	82.9771	232.765	92.1607	-43.2945
88.9306	80.865	54.4423	36.8213	35.43	41.5581	86.4568	171.376	1.22216	114.504	30.6115	-4.13611	-2.25557	-14.7604	127.581	-7.6274	53.5793	54.0375	101.398	41.4084	104.108	22.618	35.367	16.8526	-0.304407	40.6144	166.789	1060.34	250.573	77.5256	163.674	66.8551	-26.5331	-5.95716	21.989	29.7488	23.5552	428.473	56.9026	-28.8617	10.8133	-15.0733	2.7725	338.565	93.2619	90.2758	80.6371	264.424	98.2502	-57.3163
89.0305	54.4791	34.7492	20.2674	12.2767	26.9379	133.738	179.608	29.7841	142.13	26.2156	-32.8535	9.17008	-34.7849	131.38	8.85011	49.1651	40.1071	92.421	55.9685	41.6675	-34.6793	23.5811	51.3972	-4.7196	51.3754	190.332	1155.29	302.16	56.4263	251.805	62.2258	-6.1664	-4.98018	26.1684	25.7948	24.3078	418.108	72.0802	-10.1897	10.8005	-45.5018	5.12931	332.836	22.8816	100.407	109.749	240.128	215.601	-22.7083
89.1304	56.7373	8.00638	42.8164	-12.9571	43.2105	93.7989	158.527	23.1059	171.079	44.9665	-30.8744	0.218057	-73.5997	93.6109	41.3593	76.163	19.6419	50.321	41.4262	22.3991	2.99377	53.4964	23.3988	-21.3711	18.0257	159.962	1183	324.535	23.6354	399.051	85.3691	-30.0444	-0.221338	6.26117	13.0261	-12.3915	491.543	65.8071	-51.5194	36.2864	-78.6648	-48.077	354.9	44.1991	46.6557	129.552	233.234	287.009	-46.9552
89.2303	44.1219	5.77107	43.5478	15.3707	42.4119	97.6958	195.388	-17.6208	178.904	70.319	-41.0615	19.5092	-48.2074	112.904	47.8005	103.862	25.9648	57.6501	17.0285	41.9871	-12.7543	49.8592	36.9926	-36.3297	24.7232	172.679	1271.06	345.646	37.1345	528.543	54.74	31.7444	-27.9852	52.1948	-2.6233	-25.0299	493.675	62.1843	-45.9009	31.1529	-91.987	-41.9334	382.942	2.54263	51.9954	129.597	301.451	322.746	-5.47065
89.3303	51.2698	1.43408	34.0966	36.8538	37.4162	101.553	210.614	24.889	183.682	53.6486	-20.5331	-0.452204	-50.157	124.298	65.5785	100.819	45.8491	67.2598	24.3588	36.1893	24.9282	56.835	26.8403	-46.0325	6.99073	200.649	1247.94	377.047	16.1711	665.332	67.3295	33.911	-21.0696	48.6719	-22.4356	-20.5212	548.735	48.1523	-36.8898	31.2155	-151.549	-51.5378	456.462	-42.3097	91.6011	108.377	342.925	360.403	-7.74195
89.4302	46.5896	-0.0707348	38.5911	15.957	53.4839	89.106	191.184	26.8912	211.81	41.041	-35.2414	6.10067	-44.3567	110.704	54.7864	92.4764	56.4679	75.526	11.4397	20.9395	1.45124	95.5904	20.2275	-19.8	8.73067	199.241	1293.18	399.382	57.1274	781.913	58.4912	24.1971	-25.5815	30.5634	-9.63104	-31.2068	491.291	22.0921	-66.9009	44.86	-100.026	-6.56829	537.531	-7.41809	61.1721	102.1	365.579	328.041	-55.3575
89.5301	45.943	9.0279	32.7	25.864	52.9273	82.7097	185.226	42.8837	198.455	46.9033	-27.8339	-16.0773	-23.8013	101.019	61.7223	73.9417	46.5207	45.3148	43.2726	10.6187	2.10343	76.2433	30.4453	-28.8338	3.27774	170.171	1219.56	354.443	34.2905	901.078	69.314	24.2935	-15.2227	42.3382	-24.9932	-41.2793	419.465	51.3981	-88.8757	12.4506	-85.439	59.8507	510.766	29.3851	28.5449	133.812	318.896	309.954	-26.8557
89.63	31.7668	8.32284	15.1528	14.185	28.5951	61.8289	212.735	-10.4594	185.273	21.5713	-36.4922	-5.94837	-50.1792	77.0309	35.9647	105.888	46.3224	62.0607	28.4737	49.2383	-3.51759	67.9909	51.8822	-11.8762	12.0305	169.372	1114.37	302.848	33.1967	1045.13	93.8713	22.9744	7.77298	33.646	-4.14933	-19.396	448.12	76.716	-65.7882	-2.46961	-44.756	36.9711	457.926	57.0601	12.3549	204.583	237.621	310.965	-47.2459
89.73	46.8608	1.31259	35.3508	17.0005	38.613	49.6977	158.632	14.9667	154.856	26.0395	-72.719	1.35241	-56.7541	89.4057	28.399	75.4383	76.8513	51.1849	54.5469	47.7884	-13.2787	67.7232	161.11	-9.1831	44.9118	145.416	1053.71	294.18	30.2621	1173.34	81.8299	5.54265	21.8707	-3.25433	-15.2892	-44.4213	438.818	182.336	-113.432	32.3711	-43.645	1.62552	425.784	94.1888	22.9675	226.84	216.098	265.843	-70.1328
89.8299	44.2742	-1.26745	27.9424	-3.54813	41.1841	53.3079	192.303	27.1021	138.17	25.0407	-53.9731	11.8132	-43.6234	83.1208	56.9501	96.1201	76.2347	56.2694	106.037	33.8965	-18.3255	62.1925	147.716	-19.2364	85.7423	182.287	996.351	244.777	100.609	1134.95	77.6847	-7.40882	42.9605	12.4191	-20.3587	-38.9213	436.913	215.586	-119.248	13.7623	-44.9273	34.1199	398.68	85.8322	46.6533	178.063	196.729	262.744	-49.6175
89.9298	46.5864	36.0739	8.60421	24.4886	39.4616	55.6756	158.485	23.1147	161.226	10.8027	-24.6642	-6.11551	-36.908	99.9862	9.76929	74.2679	78.0623	62.9316	75.4667	54.5626	-16.3184	97.8001	155.471	31.4733	134.328	152.067	909.588	226.289	75.7421	1058.9	26.8306	-2.99994	23.2438	4.36615	2.00191	-66.8388	434.576	251.094	-132.304	15.9794	-18.9346	24.3148	380.326	73.6518	-4.85973	195.812	153.937	238.011	-37.1751
90.0297	43.8264	45.214	15.0494	-0.286259	16.1861	45.0757	155.841	13.5793	155.376	5.33837	-23.6805	7.91108	-47.9327	98.5074	17.4746	81.3527	56.8329	36.53	53.071	40.2218	9.17561	74.3638	176.267	30.8147	144.455	140.314	854.893	190.72	-1.31633	1053.9	-9.3024	-27.126	1.4412	3.97957	-20.405	-59.2441	431.225	308.251	-110.369	40.9831	0.635134	10.5293	351.013	100.612	-16.1273	210.155	145.355	170.038	-33.6923
90.1296	20.7355	24.6042	7.49953	-2.11032	11.5432	68.8512	157.689	13.6879	147.629	9.06675	-7.54954	37.3678	-35.7695	130.07	26.6579	65.2164	63.6663	52.5743	38.3149	3.03488	18.448	72.3748	138.679	14.329	109.197	139.401	1022.48	207.689	8.38502	904.763	18.3965	-22.844	-0.816813	45.4889	-23.4174	-40.2353	466.538	246.68	-103.842	25.871	10.1002	15.1982	345.232	96.2355	-10.5483	155.429	150.111	183.864	-27.0143
90.2296	34.2566	32.1675	12.9885	7.57904	35.3286	45.9689	148.471	31.3902	141.189	1.58194	-34.8956	14.9784	-50.6193	80.9002	2.5172	74.5685	76.6608	50.9159	66.4252	74.4233	24.2	101.567	104.213	-6.6903	88.7388	165.601	986.109	220.834	24.6185	804.965	-8.09739	-35.5632	0.454501	15.7828	14.9189	-14.7768	426.53	181.208	-62.7727	7.71627	8.94516	-4.17261	332.957	97.6738	57.0224	96.0871	153.177	152.018	-28.4641
90.3295	48.9784	29.919	26.5123	8.67871	65.4772	45.5519	145.85	27.8118	118.943	-0.979571	-31.3062	20.0498	-25.7455	114.513	23.0197	60.7029	70.6732	74.9112	44.2285	118.949	18.5984	88.2728	61.9096	-3.05926	92.2631	176.894	909.319	205.759	31.3482	731.545	29.2141	-31.0017	19.6324	37.8172	-14.2747	29.6027	434.361	166.116	-60.1215	20.109	4.77481	-1.15469	394.147	83.8995	122.457	89.2545	136.992	166.901	-0.696952
90.4294	42.0299	25.3911	27.6893	-6.29325	73.0119	55.5648	164.688	49.2527	113.697	-7.50676	-22.9059	1.76907	-30.5358	116.811	23.6491	48.5436	83.4776	68.1777	17.289	93.8632	25.9483	68.4799	71.4155	-1.72952	84.5598	194.42	861.942	201.414	77.5462	644.141	37.2666	-27.5957	10.0318	-10.2205	5.41049	38.5319	407.676	146.021	-54.7791	10.9153	-10.355	-12.4817	358.825	58.5359	133.709	42.6526	127.937	128.731	-77.7466
90.5293	61.968	29.3941	28.037	25.408	57.6524	55.3301	144.793	33.703	76.0837	6.52828	-20.7584	3.99229	-25.5783	112.522	25.0885	47.4738	96.0191	51.4529	26.808	78.7476	3.75543	72.3668	57.4789	-21.6464	70.1256	168.271	847.463	234.792	49.6936	582.279	4.32815	-1.81918	8.02261	38.1813	-12.4682	54.4001	398.309	132.84	-43.6081	13.77	0.254885	26.5854	346.045	48.6056	105.446	71.1201	130.091	150.42	8.33282
90.6293	62.6594	17.8814	27.2486	22.4931	92.7527	40.3599	125.043	28.4608	85.8528	8.73352	-25.5812	12.3722	-9.31894	147.661	27.9716	26.0918	99.426	74.5994	23.1434	60.932	1.53082	57.9258	64.1914	3.49695	72.077	193.909	808.1	241.839	55.6468	564.438	-19.6007	-24.5418	-10.7608	-2.21846	1.39686	72.2595	374.166	128.45	-36.8592	5.77388	34.591	6.61167	318.869	42.8473	80.2037	102.298	140.086	141.391	-24.5843
90.7292	57.2936	36.051	66.8243	19.3372	86.1978	52.8691	136.839	22.4332	67.7441	-10.9828	-26.8635	9.70052	-38.511	122.518	62.1999	51.0827	97.2129	63.5921	18.7185	79.0735	32.3094	55.0917	48.0091	-29.1071	29.1627	222.716	737.924	225.484	66.1992	527.827	16.6611	0.218771	6.07823	-5.06439	16.2373	87.5127	357.796	100.981	39.8711	17.0435	2.41927	6.15139	317.095	111.374	87.2646	77.583	121.384	101.707	3.144
90.8291	40.7218	16.7693	18.5828	26.3071	80.5052	29.8756	111.432	19.07	96.8641	18.2423	-20.7708	14.4473	6.16211	148.598	81.979	33.1723	72.5358	64.1505	27.8363	37.5344	20.2622	16.9209	53.1108	-12.2714	52.1705	188.327	744.516	241.655	85.4111	448.759	42.7841	17.315	6.35708	38.6621	-1.88915	88.9861	368.034	91.8149	86.1455	-9.77809	-5.35216	11.1545	319.099	83.123	107.324	64.0422	118.49	142.184	23.1612
90.929	47.8107	26.0154	25.2524	32.026	80.798	36.9268	114.136	-8.53971	116.008	5.86191	14.7688	-1.08769	-15.0603	169.013	61.3981	35.2343	65.7863	42.2175	-10.416	67.9815	-15.243	46.9038	64.002	-14.865	54.5757	191.152	681.136	233.464	59.3501	438.703	28.9912	34.3564	-7.43533	40.5287	29.8884	116.536	305.462	98.8718	92.0505	0.969786	6.38913	11.1526	263.222	72.3248	109.892	35.4105	111.853	84.6084	-1.38738
91.0289	59.3106	47.5963	10.9805	21.0158	89.1839	57.3251	116.913	33.9788	92.553	2.33409	-41.0871	10.6991	-29.7961	173.66	48.7504	25.9317	57.5423	35.9082	-6.15623	30.4209	-19.5835	35.872	60.1655	-14.4143	70.4442	176.036	616.338	206.694	52.6435	445.37	22.3817	-39.1727	9.10088	7.71345	13.2488	54.7163	264.647	119.347	17.0325	6.74429	15.0083	-8.00189	239.362	79.5371	107.076	73.6336	130.313	90.898	-27.1402
91.1289	44.0969	23.3379	91.7394	30.4894	78.6601	55.6123	141.502	6.89801	78.8925	7.34518	-9.53768	15.8324	-17.9014	179.044	43.6627	37.8147	63.6333	49.0836	9.94032	46.4295	-7.15607	53.6991	64.272	-8.8043	83.0165	196.565	607.252	210.291	50.0767	419.563	6.13621	11.3789	-3.71548	18.5213	15.5062	62.699	271.873	125.428	11.4423	9.77475	37.5531	-9.37873	235.995	57.3253	97.6648	76.2095	122.126	67.2215	-11.6608
91.2288	48.7391	47.1027	51.5388	30.7936	62.7966	34.6093	136.661	9.20414	115.658	-4.17287	19.4333	-13.0771	-12.1088	161.406	37.0773	51.1666	76.7123	44.6946	7.70687	-16.9972	32.2872	51.1114	58.6543	-4.59557	81.9169	348.148	579.803	200.761	78.6422	367.609	22.6671	26.9879	48.6118	39.6297	40.3152	50.1174	251.477	112.998	13.2243	2.82437	8.0715	35.8213	224.403	47.1336	91.0417	62.5558	87.3349	75.3611	-11.0103
91.3287	32.88	34.1069	13.2119	33.3377	37.7296	95.1037	118.152	24.1506	139.124	14.9842	10.1314	-0.541706	-10.5183	180.268	4.835	83.236	57.9443	31.8419	32.453	12.1141	45.98	44.6749	50.9566	-23.1773	60.2534	401.337	609.65	192.991	71.7285	346.141	32.37	18.1048	22.803	45.4622	7.94032	42.9018	247.611	118.481	27.3858	12.4511	11.5851	22.6453	229.151	66.7637	123.783	36.706	113.381	74.605	-17.2304
91.4286	39.2069	29.503	21.2111	37.0382	46.2277	160.479	131.165	36.0036	106.642	-12.1481	27.0432	27.0852	-39.4843	165.23	7.89911	37.6198	65.9886	43.7396	4.19392	-37.6063	62.6576	49.9641	23.1218	-24.7915	44.2847	337.854	598.615	188.928	74.1148	341.726	38.9922	36.8507	30.2661	35.79	35.4511	43.0166	280.685	115.443	10.5633	2.48674	15.7074	7.88082	303.448	40.029	76.4331	93.7568	131.865	142.176	5.5542
91.5286	53.5878	41.6415	28.4733	34.5953	73.3406	290.546	118.942	20.1766	111.31	-2.07915	27.3702	31.5362	-62.5496	157.998	-1.96073	61.9211	73.012	69.7651	14.4245	-22.4556	32.9985	43.8796	37.7082	-9.69596	45.7317	282.726	570.667	236.548	42.6213	318.596	52.9712	33.0186	33.5383	42.7616	12.1106	27.7252	311.553	96.9997	-2.91335	12.8934	-16.0426	-16.3195	323.801	47.0589	64.1368	76.0121	127.294	220.273	-4.28415
91.6285	37.6143	39.7216	50.9287	34.8026	44.5445	391.443	91.2883	-5.70786	93.1472	-12.43	21.4201	7.39962	-56.1878	136.005	8.63916	41.0496	39.6247	38.7131	15.6596	-50.2895	20.6442	56.3775	57.9335	15.3416	39.8819	264.048	537.87	209.223	62.1942	300.163	22.4062	51.0425	36.1273	65.7189	31.3617	40.6031	276.379	90.4202	50.9638	-7.46473	-10.9791	0.235975	389.081	25.7885	44.0852	89.4775	95.0953	214.848	40.0569
91.7284	15.3943	52.6873	20.1487	16.7209	32.7655	526.57	109.13	-2.7766	84.7004	-17.7909	32.6471	-9.52093	-70.4162	125.802	6.36362	60.5303	21.448	44.8862	5.7509	-19.055	16.3344	64.0587	36.8218	-29.6568	61.9378	244.256	523.806	194.006	47.1178	284.669	27.7557	64.4682	36.6769	29.8788	26.3791	20.6676	245.47	80.157	13.5889	-17.043	-10.4893	23.4688	376.552	47.4815	30.5466	97.0601	108.562	226.43	-8.20204
91.8283	26.7348	29.5079	34.9438	12.3219	16.2456	622.749	105.826	21.359	74.2374	-38.9776	27.2049	-9.11701	-75.7899	138.407	2.75353	49.9508	72.5016	35.325	27.8392	-41.1659	-0.10343	62.3006	36.3725	-27.2764	61.1816	239.033	504.219	225.488	30.5031	275.726	4.47614	80.123	49.1491	18.4557	25.3756	22.0721	218.061	114.773	-6.62013	21.7669	-35.1288	34.4474	408.725	70.9635	38.1115	96.1378	113.683	205.895	-21.5853
91.9282	19.9282	24.1169	10.5822	19.3297	42.2546	732.535	72.2048	11.0883	92.687	-17.1327	2.84187	-2.04669	-69.1877	152.079	16.1761	70.8445	59.1582	32.4664	58	-18.8998	-28.5913	42.3974	39.7801	11.8723	77.2889	240.595	468.028	250.863	35.0414	253.167	30.7125	129.678	20.836	37.6848	41.4134	0.44372	209.665	107.717	36.6664	10.5017	-9.29132	28.1978	446.587	31.1466	27.093	83.0337	120.895	233.143	-9.1506
92.0282	10.9592	37.5822	-4.12235	13.7253	28.9868	824.78	74.6931	0.826817	100.211	-44.0195	-3.70896	-18.5856	-101.778	120.531	-11.5013	77.5867	77.3307	1.08503	24.5647	-19.3543	-31.3784	70.2966	43.3316	28.2175	70.3744	257.08	474.587	256.92	25.3899	243.293	-10.6866	126.51	60.0795	13.7949	56.1881	2.2425	219.463	108.376	34.0286	15.8799	-15.3971	20.2489	530.835	22.7557	34.4082	85.3746	135.871	197.489	-12.6281
92.1281	13.0833	15.1211	3.2153	20.4642	31.3798	924.38	80.4626	1.67552	94.5198	10.061	-13.0542	0.94626	-62.239	134.992	-23.2083	57.5033	67.8685	18.7083	-3.05757	-6.82649	-5.70035	85.181	29.8922	23.5951	82.3966	201.754	439.651	249.095	11.5264	236.144	20.6542	136.137	9.72495	24.3516	44.847	15.6567	149.187	90.8165	13.9262	23.8245	27.5487	41.6078	531.825	94.7979	15.6545	57.7465	146.629	259.636	-4.76355
92.228	21.7324	16.9051	12.817	18.6202	36.397	973.829	121.043	-7.65024	80.5113	-33.7118	-27.477	-12.2385	-91.896	134.217	-23.5355	62.879	86.9867	10.0037	19.8097	21.4368	-47.2106	85.8025	24.8695	-1.07485	73.1202	239.945	453.759	266.113	21.4365	240.481	1.59177	95.341	14.965	18.9163	52.3581	15.7846	173.734	86.9419	25.4759	19.8072	28.9269	59.2769	535.417	59.2435	21.8783	70.8814	124.964	251.802	-20.2032
92.3279	27.7692	32.2387	14.5199	32.5845	33.9942	909.761	93.5817	6.71455	98.8541	-15.2631	-10.5313	-18.8369	-66.3298	115.614	-6.23643	44.1261	68.9498	25.2039	29.9277	-28.6679	-18.1313	61.9686	47.3812	5.04976	97.4697	248.734	418.209	266.479	21.1138	210.511	20.663	109.713	24.2893	6.27186	50.3292	22.6361	159.411	96.6492	13.4537	21.7783	-11.8767	28.4702	475.384	83.4273	40.5927	52.753	114.05	217.007	1.08051
92.4279	9.4354	21.7786	2.08663	21.5289	58.2097	827.713	90.5071	54.1139	84.2896	-26.1821	-16.5277	-3.34284	-34.1705	103.943	31.4338	20.0986	58.0137	-5.78485	30.6915	-45.3618	-11.5827	57.5001	41.1807	10.1809	74.0103	237.256	396.143	244.427	16.4781	237.993	6.26631	89.3162	22.1993	12.6838	43.1067	9.64863	144.986	98.617	20.642	-13.406	-32.4329	20.8815	482.543	48.0762	50.4044	81.2204	134.057	189.193	-21.5894
92.5278	21.9298	17.2509	24.4712	20.0997	72.5336	746.496	127.247	19.7052	76.7657	-19.9559	16.0031	-10.084	-36.5258	84.2879	21.8641	28.4679	51.423	30.993	21.6318	10.1176	3.21595	73.8065	27.1928	-13.0956	92.9074	200.693	365.755	231.459	-0.821528	215.078	54.0632	120.887	45.2099	13.5207	20.1379	16.7051	147.895	98.5813	2.8746	-15.9555	-3.91903	17.5977	449.632	68.1419	4.78077	71.8682	95.4185	188.331	-15.3376
92.6277	22.0296	19.8635	-0.0416908	22.7658	61.5323	726.253	111.779	33.4872	90.0403	-19.1357	6.72519	-1.46859	-38.5959	87.3252	19.7598	34.8238	54.2729	49.5746	19.531	26.1019	-5.75521	50.6906	34.777	5.95759	96.9969	216.036	366.604	217.535	8.52817	215.266	18.6455	82.8773	22.0485	60.6164	7.22566	3.21417	176.309	76.8869	13.548	1.80489	-11.3674	22.5945	427.582	79.9286	9.95674	57.1849	98.5213	157.69	-11.2508
92.7276	12.5708	26.4924	-5.35358	47.8721	56.5811	675.93	113.417	24.7435	84.1402	-8.85399	-7.03524	-10.3297	-31.0228	103.42	26.2684	34.3123	36.7624	45.4105	59.6213	-15.9738	12.6574	44.1224	50.5822	21.5867	115.366	218.755	319.67	191.36	16.3702	201.223	47.0802	58.6487	34.3904	52.7138	11.6838	36.3713	191.516	104.477	-2.54922	35.1426	3.30616	35.4761	405.52	60.6632	8.43016	40.9088	114.946	170.026	-3.46179
92.8275	23.5291	30.2367	17.4009	31.345	48.6504	618.268	107.454	6.98399	74.9082	-30.4928	9.66832	-5.24799	-27.2716	99.8082	16.1407	20.8674	64.0518	39.1112	45.6043	42.3827	4.59061	62.5618	28.7532	14.793	70.2063	199.758	339.383	200.728	-23.3635	178.233	31.2607	45.0358	16.5757	50.7603	19.3028	32.1956	192.43	108.38	-3.00248	25.637	-3.78892	13.3018	435.171	43.09	14.4879	71.6806	114.894	159.803	7.97669
92.9275	24.3427	18.534	5.82905	60.8126	47.6202	616.075	112.999	-15.3326	107.046	-16.5832	30.4292	-7.7203	-14.7836	111.842	20.7482	10.8741	60.9768	18.4589	15.5119	-8.41582	62.0548	66.5796	28.6079	18.8877	103.65	198.426	383.985	175.894	15.2617	204.978	12.9285	60.1722	31.3743	42.4576	5.80311	3.74224	200.551	97.0776	-25.524	10.0909	-8.32346	35.3165	406.014	33.7042	37.4451	71.8966	124.838	132.72	-13.8401
93.0274	17.7002	40.6473	3.66949	43.8918	67.8267	571.24	110.85	-9.0964	75.5615	-18.2046	40.5901	-1.57341	-30.2132	84.749	15.9345	34.3592	58.705	18.6498	6.38482	32.6667	53.6578	75.9761	40.879	8.23012	124.784	156.37	459.179	266.19	13.569	148.334	37.578	16.1237	16.2377	16.2136	17.5676	33.7148	203.145	104.681	-11.5232	32.6286	-21.3211	2.04421	435.05	37.4481	38.4358	66.7795	156.559	121.669	-28.9452
93.1273	25.3658	38.4563	19.7728	33.9389	59.1442	515.221	139.987	30.1632	76.704	-9.45532	60.0938	-3.25362	-21.9114	80.0889	40.239	24.6145	46.7309	-2.719	38.1262	18.3274	40.5496	74.3599	34.9922	18.9181	107.164	193.282	518.141	364.55	-23.2065	200.243	23.6898	38.7388	10.8821	17.0933	16.2035	10.9849	191.236	107.546	-35.4508	9.14212	23.9554	14.9314	515.629	10.2856	43.3113	53.1978	199.928	145.968	-28.1879
93.2272	6.83643	28.0066	13.3803	25.0312	47.5401	505.68	135.919	19.8773	69.2844	-7.75791	54.3069	-2.80373	-4.79657	59.2512	36.9149	34.8808	70.7338	-5.4057	-4.89216	23.7903	33.6007	73.4788	24.1649	-3.90645	82.6666	263.237	635.304	440.729	1.7083	187.783	25.7471	47.2335	18.9438	27.1293	42.8742	24.0146	165.331	104.256	-28.3071	33.0642	18.5214	39.3279	571.958	-22.232	35.2523	59.2244	261.781	141.638	-45.0515
93.3271	24.3679	10.2559	17.528	27.2422	43.1411	492.529	123.492	13.1611	134.831	-25.5502	38.808	-9.67645	-4.05166	73.9856	16.021	29.5968	70.4589	14.8521	-15.4084	47.8017	10.5018	68.0209	23.1523	7.72772	86.1329	274.977	687.913	474.028	10.3654	202.576	14.066	32.7341	11.1359	10.4622	18.9153	5.6424	124.976	100.582	-9.55489	6.62728	48.8616	-14.4383	604.821	-18.4692	41.3714	41.9604	291.921	167.993	-27.7428
93.4271	12.6914	38.4957	-3.90637	6.50184	49.6763	439.295	122.624	15.6277	110.039	-31.4183	31.7544	-2.71906	19.5985	59.8561	44.4768	20.6855	73.8475	6.31525	44.2634	80.4518	5.5262	59.059	34.2385	20.1877	79.2081	283.07	751.259	525.723	43.5082	203.619	19.6606	20.6528	27.9696	0.624194	41.5114	-3.36155	115.356	97.0464	-16.6411	32.5345	49.5838	19.5343	623.283	-36.3748	37.3187	59.4263	332.115	153.122	-50.7075
93.527	9.02034	20.3692	-3.32385	10.3258	46.4701	406.879	130.418	20.352	99.2825	-9.01873	44.11	-0.965879	-16.2116	104.075	39.8897	17.9233	68.2932	3.0129	31.7361	13.4764	4.38425	86.9449	19.6672	20.9678	66.498	276.494	760.852	533.874	67.4707	155.447	35.8339	21.8166	14.3899	19.712	19.8496	19.6709	148.489	81.2164	-20.9398	10.2391	32.3922	1.15561	612.207	-31.9369	35.5987	61.9276	308.554	149.755	-23.7448
93.6269	9.06535	31.6902	-4.33207	32.494	26.1732	422.817	133.426	17.5638	82.3504	-13.5279	5.38282	-4.34337	-5.90544	100.422	24.2729	12.6444	71.7516	40.2309	57.8671	26.1881	-14.5529	88.1502	32.5861	25.0438	87.5269	283.301	706.7	484.46	3.13812	161.681	28.7374	39.0691	-10.0727	0.499836	21.5432	30.7985	158.188	108.679	4.55886	9.66099	37.4946	-5.60217	559.231	8.97569	39.1683	52.7708	260.303	144.685	-43.2132
93.7268	10.3049	16.6149	14.1182	38.5674	54.4012	393.785	119.504	28.8632	81.6103	-20.528	-19.8098	15.1155	-4.90781	117.762	6.78825	42.7496	49.5977	27.9342	14.3797	38.8132	6.61447	58.0988	18.0956	34.2978	64.6092	277.704	659.996	442.839	2.6791	137.346	65.9612	22.7008	-21.9446	12.6921	12.652	25.4134	154.213	97.0782	-21.0532	28.4694	10.4982	21.1775	532.168	-4.27649	36.2933	42.8296	251.002	118.301	-23.015
93.8268	28.5529	28.6055	29.5521	28.4727	71.5678	405.784	113.37	12.5691	54.2448	-29.0847	-30.4698	15.7573	-20.3745	106.783	20.3532	57.4616	65.9879	25.6626	44.3604	41.1801	16.8772	97.6307	14.2639	27.1	59.7108	246.36	629.292	476.224	-15.8586	128.393	49.9184	9.99148	12.2453	17.4421	14.5664	30.9268	184.046	97.5742	-16.388	33.9168	10.5154	27.8305	494.372	-11.544	22.7653	61.4256	245.31	157.905	-15.9543
93.9267	26.7904	27.9915	10.9401	15.9025	62.868	410.098	116.472	11.7519	71.8077	-19.1793	-6.96239	15.3293	-14.6182	108.711	-8.49993	53.8141	44.8302	-7.54147	67.4253	72.0992	22.5815	107.621	63.2114	42.5754	86.7926	264.512	610.865	442.072	24.4739	134.994	33.2971	5.63112	26.9167	9.10416	8.15896	12.8294	172.568	75.5366	-30.7578	37.6772	28.2303	16.7262	461.879	18.2454	16.2848	50.7338	243.115	161.986	-28.0616
94.0266	11.0004	25.2731	13.1443	13.6857	41.3321	429.743	132.713	25.7277	86.7611	9.93209	5.65401	20.0101	1.53167	74.0404	-3.21259	51.6513	39.0771	-10.0335	181.62	79.1783	34.9885	145.389	84.292	-7.23127	89.1037	258.23	579.108	423.693	13.2423	148.84	44.7225	60.4922	42.5538	35.2478	36.5835	23.7462	146.358	77.8656	-18.0747	57.682	15.8032	49.2822	433.641	18.5858	19.6108	59.7859	217.434	181.747	-25.5103
94.1265	7.17376	30.2148	16.3842	36.805	31.0525	413.041	136.327	54.5527	88.8667	12.6675	6.91364	17.1971	-6.35206	89.3881	-3.50815	32.9359	43.2641	-24.4749	272.768	37.0926	28.0085	175.289	104.748	10.973	164.427	256.619	539.096	372.917	-0.844176	162.468	69.3492	50.1924	12.4219	25.5991	35.6474	28.7551	147.328	118.388	-18.723	42.6869	30.8449	33.0219	436.96	-4.17294	2.2769	58.8004	201.252	174.238	-27.3139
94.2264	8.56208	29.3478	28.0739	30.6406	23.6493	382.035	110.822	58.5715	109.495	24.5609	-12.8289	4.54563	1.80394	64.8081	-19.0345	39.4815	62.1723	4.78966	208.061	54.6314	59.5388	171.151	105.199	13.1355	163.535	238.131	519.888	363.051	23.6427	126.683	55.7472	53.7786	32.5626	47.5333	30.0041	21.4773	178.229	90.6835	-22.7775	30.0692	8.62477	22.8663	424.922	2.4115	3.45562	41.0854	174.768	217.699	-16.6621
94.3264	13.3612	17.2889	-1.08709	28.5052	49.6326	361.156	109.238	43.5956	100.86	23.1096	-34.9352	-7.93907	2.77899	68.8315	-13.6089	5.3954	36.1082	-7.25629	194.312	46.9726	79.3169	189.218	87.5405	23.719	130.402	206.23	474.916	347.401	-0.180605	121.594	82.5511	89.5216	28.2084	19.4614	54.4052	14.6328	175.058	70.557	-34.8233	38.6635	28.2334	21.7321	386.095	19.3884	-6.99909	32.6769	156.777	230.281	-32.7497
94.4263	0.499299	24.0925	55.6112	15.5041	20.1597	370.577	100.239	35.9575	98.2064	27.6613	-32.4037	13.7178	-4.27287	75.5254	-7.81341	17.1058	37.6953	-21.5433	131.378	66.7741	75.9476	169.478	77.8238	3.59012	100.85	173.054	450.723	302.285	-17.7981	127.682	59.5974	83.5928	-9.3876	30.3924	53.0176	16.8035	159.785	75.9718	-46.9228	14.7748	24.1351	40.4926	335.431	37.9903	72.7414	62.6093	164.304	194.696	1.4089
94.5262	14.0703	36.598	32.1609	19.1175	21.4652	353.184	93.235	73.4156	75.5389	52.9422	-32.5483	13.6065	-0.825085	37.6593	14.1966	38.6745	32.7609	-5.50258	125.093	97.5467	83.5514	141.754	62.8472	29.6855	76.016	200.91	437.31	311.606	-6.35829	124.875	39.8556	73.9485	-17.9339	26.4256	53.9843	34.9259	159.628	45.4679	-27.9417	37.9682	-12.8285	44.9603	321.55	5.48592	104.219	38.5822	139.965	178.383	-18.2609
94.6261	1.58977	30.3627	4.78793	-0.492967	12.1358	340.394	85.9078	74.0501	107.838	17.2142	10.6014	12.8959	3.34988	58.6472	4.13626	26.6404	25.8287	23.5943	117.701	103.801	88.7384	103.039	70.8837	20.4009	85.8729	163.991	402.725	266.58	-24.4438	107.425	78.0632	38.7081	-15.9336	26.2965	62.6949	4.82732	247.334	69.3857	-27.2935	14.0476	16.8176	32.9293	298.834	-8.15829	82.7635	51.2735	157.699	186.653	-12.3713
94.7261	-3.0448	25.7201	18.8982	21.549	37.8136	333.995	90.2935	23.2879	69.9121	14.3581	6.53153	20.7314	7.21975	85.7306	19.6786	30.7406	24.8378	22.0174	169.881	99.4517	67.399	92.5619	36.5237	11.442	61.8925	206.429	394.286	258.546	-7.31257	135.127	49.3685	38.7514	-7.43256	26.1521	64.8246	6.56763	352.883	42.1654	3.89843	18.2378	4.42215	71.2852	281.216	-9.19693	77.6954	38.934	150.807	126.482	-15.0404
94.826	-1.31881	16.6322	35.71	44.3777	24.3202	336.424	108.166	-0.0858598	73.014	-2.63113	-5.91207	31.2201	-2.29385	94.0065	-0.0186113	48.9864	33.058	27.2525	272.125	118.249	84.5588	82.95	36.865	-30.9167	52.3202	223.297	372.286	244.147	-22.8077	137.252	38.7637	24.7015	-16.7893	18.1166	73.8504	19.4014	357.649	59.9993	-19.8801	-0.748036	24.7379	83.6601	314.527	6.98679	80.1317	72.4078	128.262	113.66	-36.8182
94.9259	6.88181	21.1922	27.4866	34.8509	25.5877	314.003	106.756	40.0223	69.1607	12.153	23.1297	28.5018	-16.006	79.5399	-6.73557	51.3077	11.1503	35.9038	340.897	96.5964	97.3365	61.5001	44.7098	5.05613	50.6339	190.411	369.884	225.884	-47.4447	152.663	32.448	36.3308	-28.6411	44.3637	73.0819	27.198	470.498	44.0541	-27.0246	59.5447	32.1308	66.3517	271.64	23.3701	68.8128	46.6141	131.964	110.089	-36.5004
95.0258	-0.558212	22.042	16.5893	21.265	24.9887	307.403	97.4841	38.2345	136.212	4.53577	13.4599	-0.729265	-3.4389	62.8508	18.1092	39.7782	31.5605	12.6314	389.581	86.8278	87.1044	76.415	48.7869	-18.2605	64.6118	175.553	338.125	190.076	-22.315	100.875	75.2723	28.4023	-6.47391	108.954	48.7695	-1.39316	497.267	42.0698	-10.3585	7.06156	20.3623	68.1214	256.36	11.4101	43.4277	27.6912	94.3456	117.212	-38.0715
95.1257	0.713405	48.0177	16.3258	30.1252	21.0807	290.623	75.8486	40.5221	135.188	7.34172	7.25831	19.4804	-15.3384	83.5035	-0.288138	35.8888	23.1665	53.2264	351.903	94.185	49.0998	76.1361	41.8738	2.13781	56.6289	161.657	306.461	203.396	-58.3961	134.606	16.2529	22.8457	-1.88124	94.3163	41.665	7.41252	404.751	54.6882	-5.01611	37.1312	28.6979	37.0162	249.751	90.2077	39.1647	60.5214	107.301	81.5152	-14.9231
95.2257	18.0386	12.0867	28.6379	24.8157	15.3979	304.701	75.1904	30.6073	121.244	18.0639	24.7171	17.1798	1.88889	96.8209	-8.80457	32.6311	14.455	25.5974	298.374	38.1574	30.8871	55.1437	53.7176	-10.4783	52.093	180.062	292.279	190.267	-54.1099	154.806	47.1082	16.6914	-6.37647	95.8179	23.8589	10.6149	369.719	71.1666	-12.898	5.24054	25.4765	48.3687	265.508	65.3386	35.4645	59.8715	86.9619	112.486	-13.5469
95.3256	23.9662	27.6322	47.1902	26.3546	17.4741	290.839	74.6886	3.3699	102.404	18.0642	0.791705	15.5733	-14.1223	110.865	-12.8423	43.8627	6.79246	52.1272	218.489	69.0714	21.6371	46.7366	55.0619	-14.6753	59.6757	166.067	300.851	167.599	-86.412	127.197	29.49	0.501236	-5.68259	82.4138	22.6539	19.3705	394.661	58.1388	-3.60833	-7.07834	91.3702	36.6114	255.956	70.7082	-6.21221	53.9364	97.259	118.448	-32.6145
95.4255	15.9277	21.0888	17.106	30.1367	33.7424	285.801	77.7028	25.8123	122.329	46.3855	21.6313	1.9828	8.94138	116.451	14.3834	38.9928	31.3493	35.5191	180.985	73.5307	13.8634	55.8019	38.1146	-20.1441	30.7744	165.054	275.963	160.453	-56.6566	127.521	61.0326	5.0128	6.37174	47.7464	20.4504	30.7913	426.334	53.9032	-41.3092	14.7356	41.5789	47.2882	261.419	73.4876	7.70474	75.8598	97.0758	87.2863	-60.1777
95.5254	22.5246	14.9002	8.09159	35.7433	37.1272	274.33	74.982	35.4901	103.342	54.3453	2.51794	22.5252	12.2862	115.938	14.4958	23.3938	52.9061	46.1339	151.761	39.7155	17.5515	52.926	55.2697	15.8856	48.6065	148.705	253.065	160.135	-57.2965	125.236	51.098	-15.3765	-1.59832	41.6016	-7.23133	15.1359	498.308	57.0127	1.99694	17.1447	7.00507	25.3776	245.436	63.7755	11.8192	77.1817	56.9532	101.161	-40.8898
95.6254	36.9553	22.4318	12.8714	37.8364	44.7076	262.217	69.9374	36.635	76.258	40.783	-11.0831	18.7956	10.9941	99.4788	-8.1723	34.4185	50.9796	38.2661	113.808	81.5426	23.5688	55.134	55.0376	17.6542	52.7509	161.072	236.785	145.614	-55.064	127.731	50.3192	-14.3095	-13.3001	67.1876	4.76371	22.3405	532.388	48.9955	-5.29322	22.3311	29.3697	51.215	232.004	63.1842	12.8568	73.5745	83.6222	92.263	-15.4267
95.7253	-10.9872	9.75182	26.3997	19.8924	0.433593	268.718	134.913	27.5223	80.2977	27.7082	19.0619	15.1174	6.24535	171.06	-22.1605	26.2685	50.0775	28.7468	113.625	-5.56591	12.8454	43.9367	47.2991	19.3087	23.7113	189.615	278.038	151.149	-77.373	124.098	29.6395	-30.0995	-26.1732	69.8839	-19.5281	23.5087	575.601	60.922	-22.1593	5.01551	-2.98098	38.7593	237.79	48.56	5.45838	80.6268	109.091	114.805	-25.5869
95.8252	0.856861	14.4547	25.417	16.7627	6.33889	238.637	113.08	16.1479	95.628	34.1833	29.5302	19.8703	14.3156	148.704	-24.5334	17.7981	21.7768	28.2181	79.3365	19.9003	7.70905	11.8242	99.4951	24.2774	52.1984	161.033	250.973	139.984	-76.8653	156.389	86.6318	6.15592	-13.3015	57.0894	-2.36185	28.0904	701.58	93.019	-15.6813	16.16	-14.6695	35.0797	255.742	34.5233	-1.17075	28.5873	124.906	98.5405	-22.234
95.9251	18.0569	34.4559	24.4788	20.1227	14.3117	233.941	101.072	24.4788	83.3103	4.70347	16.1409	6.44426	-11.4205	120.688	24.0897	27.499	26.2441	41.0609	103.124	91.4739	11.8368	-6.00556	81.0643	11.9026	56.0573	250.778	227.406	124.947	-20.5523	127.442	41.599	-4.11597	46.9923	43.4262	-8.65148	18.7441	835.242	95.1378	7.66158	25.2017	-39.0477	-0.522091	239.514	54.0034	42.8257	68.6898	67.5256	81.4664	-36.0632
96.025	27.4597	35.1885	28.6345	34.5388	37.2306	236.121	100.136	2.68536	62.584	20.3216	9.38914	10.2431	-18.7651	109.396	3.96243	43.5076	33.1068	27.9421	50.5122	44.5549	-7.22705	40.975	87.7982	22.415	83.3697	198.418	233.612	166.014	-45.9479	129.686	25.6097	-1.47628	37.4534	39.0654	-11.4641	48.8978	925.366	108.907	-12.1002	11.5107	-22.5487	-5.08496	220.626	43.0915	27.4385	75.1796	88.3322	69.1836	-13.2497
96.125	12.4463	25.6842	17.2536	35.6314	16.5221	231.794	88.8516	-0.26252	114.944	29.473	18.873	18.1392	-11.4777	112.665	-29.6277	16.1255	7.88795	7.3672	78.4669	26.0327	-15.6741	7.69782	79.436	5.23499	57.3818	184.721	243.134	201.443	-27.7504	117.089	66.254	-3.79646	28.3412	76.2213	-3.93233	16.1275	992.978	83.2308	41.6393	17.171	-22.4501	8.4941	232.358	10.7215	23.9556	56.0643	92.3506	113.733	-13.8425
96.2249	16.3684	6.84622	22.1509	34.5346	33.4722	221.265	80.5018	2.10689	95.3639	37.7573	-17.8066	6.44216	30.9306	82.895	-63.8189	20.5795	23.162	5.83993	84.0606	13.9129	-20.6962	10.7664	91.7887	14.4973	70.3949	164.201	168.049	155.316	-48.5822	118.834	98.8773	-36.4845	1.37164	63.5425	-18.7869	6.06732	1064.72	95.8965	10.7814	21.908	-28.1216	34.5526	224.351	40.79	-20.6396	84.7179	93.2953	120.831	-28.29
96.3248	18.4596	-8.25885	23.8348	20.0525	11.6492	264.369	81.6335	36.3098	83.8601	11.6089	-37.7322	2.04937	11.8189	76.4876	-48.4631	36.4929	3.00458	-28.8014	72.0026	10.7049	-11.0313	17.8937	96.2302	0.497489	89.5512	154.544	209.66	173.717	-41.1041	99.2629	103.027	-31.6801	9.93164	57.4521	-34.1073	21.3917	971.733	81.9797	2.27437	57.8903	-29.6195	44.971	221.338	33.4612	-23.5242	59.8338	81.1701	96.377	-23.6565
96.4247	-12.5734	16.3017	19.1093	28.1783	-12.2872	262.508	91.8889	8.18557	88.5248	38.9226	-17.9872	18.019	-4.7387	88.7802	-9.0512	-10.079	-2.92412	-15.0555	46.3007	24.8846	-12.5942	-5.95432	75.8508	-3.32607	94.4766	180.479	199.115	161.356	-33.2265	85.2712	54.7234	-20.8297	39.5173	88.3523	-30.4704	1.81274	847.79	85.9444	27.0495	14.2865	-45.2335	17.5934	215.899	127.59	45.9719	83.7768	99.8134	76.6329	-3.16222
96.5247	6.80775	29.5078	2.98319	50.4343	27.2008	231.02	57.4393	-11.6306	70.1577	18.5233	10.4007	14.3101	-2.68592	99.944	24.7112	-8.93998	11.3206	-21.2583	64.2434	72.6581	-32.4115	18.9706	74.446	3.8516	90.3452	183.888	179.324	138.193	-15.5175	81.8336	64.491	-5.38682	32.5131	68.7671	12.3133	11.3731	851.64	152.82	22.2763	32.7588	-31.4131	1.01291	212.172	71.1493	46.493	104.285	123.271	60.8041	-32.3805
96.6246	18.0728	18.978	10.0376	29.329	23.7074	209.164	54.7715	-21.2925	43.2175	24.2894	-23.8714	9.07081	1.28427	120.374	40.538	-20.7044	16.4341	8.10923	34.8477	66.9241	-13.3701	13.7961	50.8291	-17.4636	92.2503	179.064	187.698	164.414	34.4195	75.722	72.2874	-21.38	51.1805	74.5031	1.47285	10.8351	825.025	252.827	1.5796	2.02047	-43.1108	14.0955	233.023	90.1838	21.7755	109	101.674	55.3137	-17.3519
96.7245	-14.571	15.5978	10.8996	13.1376	-2.62807	202.673	51.8694	-3.04828	49.655	-2.24692	-37.0862	22.231	13.7911	126.738	115.375	-49.0161	15.341	13.4113	30.9274	53.6076	-6.85437	9.40287	70.8451	-21.8238	118.679	237.467	171.113	173.541	44.3286	61.3635	82.9352	-13.0632	36.5875	64.025	37.3217	10.2284	727.222	373.909	6.1329	14.2744	-22.7359	39.4729	214.532	45.4759	21.4111	153.283	113.001	106.797	-21.3071
96.8244	-17.0792	16.3698	17.472	32.0902	-0.309899	223.664	38.5333	-23.7181	57.9467	35.3123	-43.9615	31.4033	-23.2253	110.451	69.6948	-0.0449575	18.5998	17.8372	26.2332	56.8152	22.2351	-1.03927	61.968	-37.8719	90.0363	224.798	173.675	193.592	52.1425	52.3444	95.5463	-16.1015	16.9781	78.5056	36.1422	-6.08028	635.23	440.456	-11.5713	23.3334	22.3348	9.54931	193.591	19.9595	13.5922	192.908	126.573	111.124	10.8783
96.9243	-4.94027	36.7065	22.1651	36.632	10.3513	221.9	50.7267	-36.276	72.3614	40.0799	70.2419	23.6909	-5.18415	117.955	57.2385	10.3087	24.5746	-0.536276	28.6495	78.7198	35.7995	0.610756	52.1605	-32.2282	74.3449	218.567	154.974	280.839	6.31641	85.3915	45.7129	-14.5319	26.0733	64.0055	1.06846	17.1791	608.043	568.747	9.27695	23.332	9.82082	3.63802	176.145	70.1477	41.244	217.327	159.272	77.5084	-0.00825415
97.0243	2.30552	39.5958	15.1345	16.3011	16.6731	226.747	50.5703	52.2864	60.8916	49.8908	142.15	41.3258	-4.11444	97.9782	46.0501	39.9957	49.8338	-2.62448	57.2103	63.6788	35.8677	34.615	59.1732	-28.1487	73.4756	216.728	159.577	275.87	22.5066	64.4259	56.4655	-29.1508	33.3193	29.5564	51.9354	14.7212	554.896	573.065	-19.6319	-1.86188	31.2437	-5.23448	168.347	48.7202	109.865	181.605	146.678	100.794	-16.518
97.1242	14.6788	34.4806	10.7347	22.433	1.02235	226.806	65.6537	55.6206	55.615	40.6675	239.523	48.6302	1.31629	103.046	10.2712	46.5665	27.5805	8.81421	26.9703	86.6405	39.6612	28.0989	42.6566	-12.1134	81.809	215.942	184.252	303.783	-1.96306	55.8979	22.1202	-10.2359	11.6965	77.0695	78.9781	24.8422	452.54	509.715	22.4192	-22.1186	61.8612	29.7819	174.061	43.9793	131.131	143.28	142.261	82.0614	14.1481
97.2241	4.97373	64.1093	21.148	48.6435	-7.97949	206.357	71.6787	9.36871	45.616	51.8216	259.984	45.4498	7.39183	80.45	20.3411	30.5396	28.1898	15.6859	13.3212	91.8002	45.9291	42.2332	69.4312	7.07612	83.6834	241.718	144.251	284.658	-11.9271	41.1576	-10.9341	-30.9253	34.2232	47.4042	44.3394	32.2413	465.833	502.551	11.5563	-8.88891	19.2573	2.58321	165.68	53.161	146.311	138.402	103.907	83.631	-14.4344
97.324	14.0987	55.6453	14.1775	35.763	20.5655	198.2	49.0862	8.36776	76.4125	64.3878	199.642	41.737	-5.85934	92.0794	15.1128	43.1431	0.942396	48.1615	29.6864	46.6631	61.0591	32.1988	51.6268	53.6244	83.8568	220.828	145.544	251.216	-24.8974	64.858	6.58806	0.583305	27.97	21.5494	29.3267	23.4378	419.887	464.595	-26.4405	-17.8489	12.0117	-8.28014	142.648	49.7557	133.612	116.065	162.929	69.2403	-23.9386
97.4239	10.0632	48.3371	1.72493	34.2348	-8.32919	229.917	112.368	13.3352	35.6071	60.649	146.979	34.119	-16.9128	79.5315	9.87592	91.3498	49.6702	98.7261	19.4162	17.4455	64.5938	26.2315	62.8946	48.4295	107.589	175.024	124.522	208.428	-20.161	67.1181	6.72239	-11.6618	16.4251	32.8303	54.179	26.4462	381.857	435.441	51.3293	21.6211	37.8054	3.02235	169.505	63.42	128.621	110.689	145.247	72.6459	-10.016
97.5239	11.3829	35.8202	8.75049	27.3322	22.7986	231.686	90.9656	35.9429	45.3475	57.0438	128.863	34.7807	-24.7628	146.243	10.6803	79.6337	92.8615	108.747	11.0154	56.4856	12.1928	-4.81069	39.9183	33.6758	96.2475	146.141	111.315	208.761	19.3942	104.375	7.50117	-34.126	38.4851	13.5648	52.9503	26.3393	360.593	413.697	52.922	24.3131	50.6692	17.4812	195	71.8851	68.454	106.056	144.823	49.2051	8.45125
97.6238	15.8571	29.1832	14.2537	12.2174	27.0711	269.797	94.1884	34.967	46.2653	25.6136	72.5453	16.0401	-36.9914	235.443	-1.45839	83.5289	83.8708	85.1233	19.2337	41.5405	-18.7298	2.05454	63.2904	28.7005	88.241	141.442	126.24	246.507	-2.45024	127.046	27.8358	-19.59	30.7709	22.2303	41.0554	46.6585	308.784	371.931	17.0899	37.8152	41.7605	30.0423	194.841	41.5397	69.2058	133.876	163.564	54.4925	-0.769158
97.7237	1.81845	31.1337	14.2605	-2.15944	1.90133	383.684	138.54	-11.2745	44.8498	18.2895	84.1597	15.5723	-29.2916	344.113	-35.8038	61.1455	33.6421	37.6204	-2.71318	25.4112	20.0772	1.91524	73.0579	10.1086	70.7476	157.428	158.272	251.832	95.3189	148.723	24.3761	21.2033	40.9083	17.2872	18.804	56.4978	282.88	332.516	27.9507	18.0126	36.8303	37.7607	196.963	29.3198	78.2459	121.32	138.179	46.2552	-9.50245
97.8236	-0.241141	10.4484	30.4406	20.2423	-6.1626	412.338	110.067	11.3936	110.653	21.353	53.818	14.543	-19.5391	425.037	-31.4966	35.6956	28.8109	22.0186	11.0641	25.7493	-11.5415	-10.1816	84.8021	15.1421	85.8654	146.517	123.043	181.546	141.571	178.05	53.1461	10.5723	47.8287	46.948	22.4784	49.9811	292.976	319.26	18.5256	-1.34417	25.4723	33.2968	133.198	9.88349	61.2953	112.618	112.625	45.3839	-9.92176
97.9236	7.55434	23.0325	45.2421	7.94179	-8.45749	469.608	118.629	-2.4568	266.108	-0.0741752	78.727	-1.18021	-25.7556	492.626	-58.4123	40.3896	38.1484	30.0855	0.396163	-3.16501	-11.7852	6.49906	56.5828	2.30195	45.4046	149.205	145.627	186.226	152.905	149.292	48.858	-10.5015	51.3864	52.1494	29.6564	45.021	275.508	246.812	16.6377	34.6245	67.0386	38.8912	136.396	32.5294	59.3704	94.3071	110.691	52.3269	-19.9449
[truncated: 2,083 more rows]
[truncated: 13 more columns]
