# Supplementary material for: Dynamic and selective engrams emerge with memory consolidation
Source: Nat Neurosci. 2024 Jan 19;27(3):561–72. doi: 10.1038/s41593-023-01551-w (PMC10917686; doi:10.1038/s41593-023-01551-w)
Supplement: Supplementary file 5 — Statistical Source Data [file 41593_2023_1551_MOESM5_ESM.zip › Source Data Fig. 4 - Mouse 4 Neutral Context at Delay = 1h.xlsx]

## Sheet: Mouse 4 Neutral Context @ 1h
Time (s) / Cell	1	2	3	4	5	6	7	8	9	10	11	12	13	14	15	16	17	18	19	20	21	22	23	24	25	26	27	28	29	30	31	32	33	34	35	36	37	38	39	40	41	42	43	44	45	46	47	48	49
0	85.3854	6.96438	-11.4142	43.6888	30.129	179.514	176.592	124.32	255.361	-4.19464	-29.9655	60.3493	8.91293	307.587	290.863	62.2481	50.4012	91.1009	62.6048	212.797	19.8711	27.1463	77.4888	-50.4845	62.4094	125.136	186.339	227.431	111.964	75.8255	175.804	84.2685	149.17	73.3408	137.164	19.9913	12.8427	41.2951	-26.1682	23.5179	-22.4107	90.2258	61.7565	-52.9597	123.558	89.8256	60.7266	229.388	-29.2463
0.099922	61.3835	-3.0998	-4.59866	40.1196	36.2239	157.87	163.504	122.143	224.818	16.3257	-25.8932	69.2883	53.301	291.77	305.328	55.5842	58.5902	59.0359	106.474	320.973	12.3319	49.4959	66.6875	-30.7454	74.9517	122.237	191.94	254.315	121.712	56.565	134.899	46.273	173.673	88.0799	135.883	22.426	-23.3542	68.865	-38.5267	43.3682	14.1779	83.1075	79.7263	-30.5193	126.6	86.091	53.1651	228.889	-30.4147
0.199844	62.7267	25.723	2.10868	27.2978	40.9933	159.172	201.775	145.815	237.07	-21.5311	-20.0755	48.8953	72.9653	273.307	310.18	65.0061	69.5795	76.1271	101.42	353.624	-15.4598	49.1222	109.535	-39.1664	39.07	116.023	184.128	243.503	127.582	84.0242	114.539	75.9439	156.062	88.4502	143.557	36.8809	7.98947	117.751	-39.4662	33.752	-6.28883	84.2012	78.8142	-56.4838	183.326	98.8886	55.3231	219.042	-23.2107
0.299766	111.247	73.6811	8.3726	34.5008	45.8539	159.93	176.856	114.667	276.163	8.70043	-12.2974	49.0827	72.3099	247.552	312.063	115.046	41.9315	92.8358	78.1255	306.547	-16.6294	33.6409	114.704	-75.1489	59.7464	124.964	200.191	261.587	137.116	42.3865	101.576	27.003	149.362	71.1002	134.479	22.6336	-45.4491	137.203	-25.3668	23.4466	9.93625	43.4789	173.431	-43.9816	173.108	36.0024	79.0362	214.087	-18.7549
0.399688	111.623	82.768	11.3558	55.0477	49.928	170.769	183.685	102.014	275.379	-3.09457	-35.548	51.1059	48.6228	251.263	296.405	105.747	28.4651	83.3139	56.9751	294.167	-43.36	1.00394	115.722	-88.2953	61.7706	108.468	173.445	221.833	89.7825	61.1483	63.0309	29.0534	107.856	89.0229	158.523	22.9142	-41.3978	164.033	15.6042	34.5393	16.8318	32.0444	222.343	3.65754	172.685	50.544	63.0371	175.964	23.2382
0.49961	115.499	75.6348	6.17353	61.1921	29.3659	128.779	180.679	97.068	260.904	-7.03556	-45.9253	43.6845	44.0498	272.473	369.444	105.458	39.1258	105.838	-26.1078	248.918	-15.8313	49.098	104.701	-113.883	75.9911	110.398	146.126	208.533	76.0344	61.2527	52.525	16.4391	119.446	89.7184	167.936	53.5897	-20.7473	179.47	1.17462	56.8466	53.4875	41.9331	175.269	-16.677	244.178	31.4271	101.986	125.697	16.9758
0.599532	106.481	79.8034	24.7468	40.689	38.0466	140.251	162.393	111.347	285.013	-4.01433	3.0311	40.7457	34.087	292.94	347.141	75.9652	31.2323	93.5125	-4.77096	239.279	-7.89756	42.7972	94.8986	-68.923	70.8479	150.891	120.863	178.448	62.8122	38.1098	74.5631	24.342	54.9826	130.774	138.146	25.979	-6.80757	215.875	9.52896	17.3569	35.1277	54.037	141.369	5.80112	265.898	27.9425	78.1566	135.407	57.58
0.699454	89.1229	79.8302	29.8163	71.755	47.6537	125.021	200.005	90.8564	273.222	1.15817	-1.63	29.7344	27.8826	322.445	342.807	72.0762	37.8271	105.211	40.8088	147.344	7.19122	28.9272	81.9088	-90.0206	73.7059	119.412	129.739	197.266	72.0134	37.3066	74.265	8.00052	101.752	121.977	147.45	14.5135	15.6087	190.545	-10.1857	26.5915	21.8822	73.2686	193.453	-0.317446	224.784	22.9604	104.328	138.993	33.4386
0.799376	96.7887	52.9909	15.862	71.1899	20.0338	146.202	197.129	119.087	235.431	17.52	23.3868	57.8015	18.8417	354.915	321.64	68.7862	18.7209	117.088	54.0033	141.087	-19.4465	39.4391	70.5451	-104.216	71.6365	130.424	222.592	211.585	98.4806	37.4284	76.1618	24.536	74.6577	91.3017	129.588	86.5977	23.0161	161.496	-5.27249	8.60504	2.45757	66.9767	228.961	-20.8386	203.076	37.0794	187.702	168.342	4.18571
0.899298	90.3741	36.2132	19.5375	94.1341	41.7072	147.117	190.031	104.974	222.988	-5.66543	42.5717	76.228	31.3975	522.228	283.049	62.2848	49.0813	177.132	26.3255	121.027	66.1226	30.1767	60.6041	-97.4184	7.47617	102.296	357.346	295.042	84.5846	32.9178	55.2557	52.5487	92.059	62.2321	141.387	72.8603	18.3227	133.31	-47.7891	-10.1191	-26.8494	40.5248	252.167	-32.8017	163.177	107.304	259.554	269.666	-2.89344
0.99922	82.9272	36.5305	1.7914	114.582	32.2196	140.615	192.139	120.815	206.166	9.67662	79.35	48.5375	22.7732	673.358	265.309	91.3374	17.3723	109.18	11.6442	127.804	81.0893	27.5537	64.7782	-101.966	13.4811	128.257	479.951	404.734	105.2	52.2263	77.6115	80.6373	103.323	47.1555	168.518	70.997	31.2855	137.679	-28.4312	3.44191	-19.8283	39.4812	294.526	-54.1475	111.764	149.771	273.927	339.459	-35.3699
1.09914	71.427	3.44636	0.754706	60.2909	32.0348	142.161	183.662	130.061	169.281	14.3934	50.7385	64.1875	36.6292	824.858	248.861	120.398	52.1954	126.904	34.9504	48.9692	12.3664	29.0879	55.5627	-103.455	27.6411	105.537	597.895	515.715	43.7951	93.8853	75.2591	89.9778	71.6104	29.1274	164.448	41.569	42.2046	159.511	-45.581	-30.7261	-28.1314	24.483	267.98	-39.0528	106.225	208.135	300.321	457.785	-42.0351
1.19906	50.9241	-6.56541	-1.68971	54.5123	37.5191	127.505	145.629	161.149	129.709	27.2198	41.6017	46.9305	33.3774	870.669	233.422	100.21	23.359	87.4097	-0.879015	51.1431	49.2351	-3.53265	84.1073	-77.906	10.4274	142.91	694.268	586.5	42.4731	81.6812	59.279	79.4295	95.3722	-3.70893	179.388	47.6461	-6.17001	121.625	-65.5512	-6.13437	29.3547	37.9623	343.891	-45.8858	129.476	171.477	399.507	543.978	-66.8259
1.29899	42.6832	-17.6715	-2.63384	55.5365	30.6099	150.013	178.227	123.793	156.433	19.0561	16.0653	41.889	29.8143	838.878	250.681	121.33	8.65141	70.3802	17.3162	54.1645	-0.793533	11.8598	72.4752	-96.5842	7.19489	134.644	760.35	543.198	85.0447	101.944	60.9848	73.4766	68.8575	21.1104	151.392	34.9815	-49.1992	127.683	-64.1763	-14.518	-15.5688	19.4218	403.424	-50.7993	77.6475	168.168	415.829	602.733	-45.1714
1.39891	44.5288	-8.36123	-0.936606	48.5364	50.6397	136.691	159.357	135.111	127.652	-1.37037	12.0654	6.26992	32.0882	740.02	230.025	138.74	13.7518	77.7127	33.4748	21.583	41.2513	-26.4095	86.8502	-48.4303	23.5456	143.425	825.359	520.68	84.0093	86.6466	67.2618	97.6431	55.838	38.0955	153.218	40.5712	-50.965	113.472	-63.0569	-3.3093	11.7549	15.2872	468.889	-44.1204	107.846	157.367	416.142	636.788	-50.8532
1.49883	54.9221	16.7535	-14.2108	61.8276	20.4296	104.843	178.61	105.279	131.101	18.903	30.9112	18.3854	53.259	663.306	212.009	142.101	19.1727	68.6033	38.7798	27.5859	50.0772	-37.2988	74.8731	-80.9617	18.4692	126.184	891.769	511.915	65.7528	46.627	81.0388	80.5444	48.8806	31.3552	159.439	65.8097	-58.1604	90.8476	-100.63	14.8831	8.91376	67.1415	519.947	-46.9574	86.715	136.892	368.842	694.617	-70.4267
1.59875	28.5028	18.4203	-15.9958	34.7748	19.6571	123.122	154.279	102.585	109.529	-9.2549	5.50262	2.71922	57.6299	601.725	192.256	130.338	24.0973	56.4607	23.0802	7.83756	20.8621	7.35399	104.99	-62.1955	37.348	100.48	894.876	507.029	63.8855	66.7057	48.1065	74.9017	62.2559	17.3585	133.623	12.1217	-43.0592	116.724	-74.5922	-19.0981	22.7449	41.8671	544.877	-17.3889	103.564	119.998	431.09	735.271	-40.2615
1.69867	45.8356	21.5136	-0.927051	81.5927	51.611	130.311	151.304	136.98	91.5546	0.79835	19.3718	30.3002	60.0087	532.859	189.804	134.392	26.4604	91.4376	8.45074	-2.88137	55.6739	-22.0561	90.7433	-100.089	28.9463	94.8056	820.984	468.122	36.8265	85.547	43.199	85.7898	7.60502	16.0974	140.63	4.754	-54.5343	138.621	-43.6223	-13.3521	39.1142	15.4455	523.126	-31.0992	150.99	115.388	374.755	744.639	-32.1319
1.7986	35.1741	9.86828	-9.05068	106.331	46.6514	124.154	160.987	102.579	138.369	28.484	14.1947	1.47011	58.1435	501.197	178.995	114.019	21.3599	78.691	-10.6424	-9.82664	21.0868	-6.019	87.8264	-38.1287	54.5294	92.0549	724.589	401.28	102.322	71.3674	85.977	65.3351	72.3026	-12.6315	147.495	23.2256	-26.965	122.383	-54.0334	15.9538	4.8466	19.618	438.92	-30.0116	119.655	120.156	288.677	758.409	-54.1548
1.89852	34.3315	14.5946	-2.49069	65.2063	29.2678	126.948	147.825	127.768	186.489	7.0091	34.6588	14.6139	62.9002	432.965	168.285	114.833	8.3913	37.463	-35.586	5.8497	23.7039	6.21541	112.901	-64.6713	48.5912	111.256	686.601	383.284	77.3387	67.0874	95.4705	65.0944	38.8553	14.8417	133.892	6.33815	-38.4885	146.455	-61.687	10.6531	18.3518	22.8109	391.835	-7.19953	166.029	102.322	271.785	745.458	-20.1946
1.99844	23.3277	4.53234	16.0308	61.5816	16.9863	121.252	137.17	75.9502	173.627	10.5459	-18.1116	26.4323	54.6696	381.606	167.595	121.325	16.3381	65.153	-65.7906	-11.6117	78.6579	-10.5408	113.288	-43.5106	43.358	98.2876	645.609	401.514	50.2239	64.2928	68.4721	70.6788	19.8441	6.75527	138.616	36.0541	-30.4492	146.789	-54.2024	12.7718	-17.101	17.427	394.396	-12.9453	156.809	145.589	304.573	763.073	-42.4215
2.09836	62.6363	14.9776	14.0638	81.0866	35.7846	138.52	134.846	103.482	196.09	13.4088	21.3137	55.9736	62.3722	367.346	146.367	93.8707	15.2731	80.2973	-11.7527	-1.77027	89.9512	-44.9435	149.384	-16.5921	20.7647	141.751	606.945	401.904	91.5714	55.8334	83.1524	65.5051	66.3858	-9.37005	139.241	38.4858	-54.4043	174.485	-57.1573	4.58342	-7.93232	-10.5772	365.128	16.873	134.9	167.595	262.344	784.609	-37.9955
2.19828	51.6947	10.7277	0.703519	81.3629	24.0997	133.776	135.52	117.597	173.227	17.2816	-8.37151	72.2964	57.4401	325.431	189.562	97.3356	20.4696	87.4424	-48.0953	15.9969	136.438	-46.495	163.406	-32.5169	22.5456	103.898	560.247	387.682	59.6953	66.0365	82.1851	81.1041	43.5861	23.9921	114.587	22.959	-56.988	153.578	-56.6286	-7.03894	1.86593	18.2652	335.563	22.021	109.768	215.168	246.798	800.936	-24.7367
2.29821	64.0767	25.9368	11.8377	114.528	42.1785	131.498	129.06	119.31	164.978	10.3693	-10.2898	72.0383	41.1125	358.832	206.042	119.139	21.4949	105.735	-38.0742	17.5285	92.4568	-34.0117	143.04	-35.8422	25.7639	97.096	511.461	365.835	41.1392	87.4645	74.0716	59.9998	66.5407	27.3161	171.751	-1.67197	-57.2767	233.008	-60.9966	-5.68707	-2.69485	63.4062	306.971	-17.9064	156.194	217.879	216.198	690.824	-28.5045
2.39813	36.0324	22.8769	47.6639	115.482	10.7959	144.14	147.402	137.348	167.937	-22.9199	-28.0267	53.1226	46.3296	367.531	229.789	104.8	12.5683	111.011	-17.9857	-0.0575071	77.0906	-46.2854	124.033	-61.1381	31.5545	117.34	502.985	398.34	56.057	109.494	61.8369	56.4462	44.8524	64.3136	166.417	47.6204	-68.9875	196.117	-25.2352	26.6637	-1.42866	42.3431	306.883	0.204837	163.725	168.941	222.851	677.261	-22.3198
2.49805	32.1667	13.4675	24.2501	86.7391	45.2359	118.6	123.563	106.945	180.192	-7.65599	-35.0387	32.633	38.9846	329.282	210.318	111.785	25.3107	95.1141	-23.8027	-16.5927	54.8358	8.64842	114.764	-46.3556	39.759	132.334	424.797	320.606	81.375	92.815	106.357	108.342	26.429	103.513	187.331	53.0444	-51.5102	154.244	-24.7432	34.0575	7.89848	90.3524	246.919	-7.37343	183.47	144.668	159.28	595.691	4.21289
2.59797	16.8681	13.4031	7.15107	91.1881	23.6278	120.973	127.306	98.5426	194.378	-9.05202	0.832971	48.3788	52.154	316.632	188.561	91.2324	17.1739	66.6537	-17.1863	59.9126	24.4919	12.3087	99.2972	-67.858	27.31	128.717	419.677	335.42	76.6514	86.5243	97.6037	80.2345	47.1786	63.4535	194.86	18.8579	-36.3582	166.442	-47.4706	39.024	31.7968	40.8779	230.752	-7.19784	172.003	152.262	168.472	573.513	-28.0047
2.69789	19.5486	14.4863	7.34601	115.51	50.8376	120.351	116.872	89.4996	208.507	12.0275	-25.3269	51.583	36.0793	298.869	178.278	69.1273	19.1862	71.8704	-10.7109	38.658	33.3149	77.5591	85.7654	-78.8314	19.5241	127.031	417.115	318.117	106.134	46.2505	128.445	63.6516	58.5705	64.2102	201.674	26.4008	-39.7933	97.1316	-49.8095	12.9141	87.748	23.7355	201.091	10.5062	147.132	101.848	171.355	555.99	-19.7708
2.79782	4.10241	1.03864	-5.42985	97.2496	52.7268	112.068	98.2587	105.201	213.073	18.6665	-5.73805	39.0129	26.3742	269.648	159.965	76.5245	-19.1119	28.5819	-9.22658	71.1842	14.8366	1.5818	73.9265	-100.803	19.1948	79.1202	419.161	333.151	81.127	73.2947	134.94	74.0627	71.5617	68.0978	202.235	36.5052	-33.4427	92.6529	-31.2989	-28.2804	100.43	19.0068	198.279	3.83239	113.172	111.373	169.239	563.254	-9.0601
2.89774	42.5087	-6.96101	-2.79551	95.2546	65.8664	113.72	104.205	125.052	195.439	62.2159	-35.9317	27.0575	17.8069	239.286	125.064	60.9992	8.22914	29.5928	16.1336	54.9282	72.3833	48.3822	63.5687	-72.3681	-12.7104	90.9334	417.286	336.942	126.547	64.5218	144.853	70.0832	95.0743	30.0251	227.864	25.8932	-58.3481	98.816	-46.4276	-43.1454	94.4937	-1.29785	187.864	57.8886	114.517	112.815	164.513	565.186	-31.2937
2.99766	15.564	-15.5733	1.2939	72.4671	41.5192	105.792	102.282	154.051	185.363	67.2889	-25.7345	16.7667	21.0498	223.099	143.998	48.061	9.32136	57.2013	-1.41974	91.5334	80.1285	40.6813	54.5068	-81.3546	-11.4904	108.242	366.976	293.301	130.502	90.1881	142.318	94.2418	95.6368	36.3385	211.139	68.3905	-39.6407	106.104	-41.6046	-55.4817	94.6157	29.6799	137.813	5.27671	127.886	114.315	128.073	508.752	-41.4292
3.09758	28.1818	-12.2975	-9.06912	113.418	42.6085	93.2884	95.5804	189.618	163.955	96.4829	-19.6113	1.896	35.8136	183.7	160.093	42.3592	-10.26	73.4327	-17.5949	89.493	118.428	17.0114	55.1924	-100.436	18.8731	100.178	357.03	301.087	101.511	56.4219	160.257	86.3028	100.44	77.1228	228.912	46.8252	-33.9542	91.3829	-65.748	-42.1691	93.7351	45.9425	143.903	9.65114	133.533	107.291	126.713	497.755	-5.95897
3.1975	30.0045	-20.7666	7.8603	92.3802	43.3594	108.259	103.999	242.156	227.227	110.264	-6.60792	3.02488	54.5423	166.472	167.607	33.3889	3.19602	100.868	-10.5414	84.7058	102.522	14.0274	64.4153	-96.185	13.1135	96.9346	309.389	259.938	132.113	77.8951	170.373	98.1111	110.437	51.5504	240.741	41.7752	-62.1986	77.762	-49.1774	-59.0921	126.217	42.7366	88.4066	11.2559	114.33	106.97	88.7365	468.695	6.47093
3.29743	30.4563	-9.64705	9.62043	99.5775	48.4638	100.284	93.9655	258.052	209.47	96.1392	-17.0311	24.1016	19.1055	161.328	186.845	29.3483	-22.212	55.1801	18.2098	187.483	164.15	2.98473	55.2429	-84.1801	51.3683	96.9941	295.383	266.351	94.996	94.9041	129.585	91.4954	51.893	29.6501	226.531	42.6196	-68.9735	84.92	-40.8536	-33.7827	105.292	38.6887	90.6419	-19.4117	164.255	90.5189	138.702	394.122	11.5949
3.39735	39.7392	-6.9073	17.0806	85.9943	42.9685	102.201	111.006	252.264	182.398	103.934	-28.5305	40.941	43.4867	139.054	176.584	51.8065	10.7517	67.6534	11.1998	337.061	168.903	-6.91252	47.2186	-85.4385	47.3288	44.1483	284.205	253.933	142.119	99.0028	157.411	80.791	74.0509	28.2265	241.904	55.1471	-48.2376	101.026	-30.1908	-60.5408	147.669	38.3698	92.0358	-55.6409	84.1962	87.814	122.021	346.032	3.76531
3.49727	9.07954	0.635693	14.4327	95.1555	45.2409	108.444	110.325	279.609	189.597	127.879	-32.43	38.3706	41.0533	137.863	188.878	15.6295	-0.906837	66.0341	34.6271	341.992	116.95	-37.6369	77.8148	-56.5634	38.871	58.0731	246.44	251.857	116.649	73.1988	154.959	78.5651	79.9558	39.0077	256.858	58.7385	-79.0599	83.2703	-42.8517	-28.4758	166.771	35.4349	95.6183	-32.5074	112.269	88.3499	107.596	332.418	16.4357
3.59719	24.5244	-7.9739	13.1842	86.8261	44.6724	90.7692	91.9119	257.855	205.601	99.3058	-37.357	43.4232	40.7816	134.076	217.374	16.4076	-9.88063	33.8272	8.58009	306.211	90.0366	-10.4042	92.4026	-62.1435	29.3499	54.9066	210.63	270.466	110.411	77.6319	170.445	43.5332	19.6886	32.983	257.137	43.3864	-84.2336	75.501	-34.9142	-36.9144	169.233	7.57525	83.9801	-34.3979	74.7187	75.1798	80.0194	286.176	10.4641
3.69711	25.373	-0.562951	24.7075	77.911	47.1513	102.922	121.019	228.693	218.746	87.2107	-46.0748	54.9236	30.4332	132.369	243.446	16.6436	12.8087	42.446	14.6257	271.352	83.5279	-49.7634	101.75	-60.5935	58.0401	58.3418	222.198	271.137	109.924	48.2119	181.443	49.3091	58.8134	36.9151	211.577	68.5233	-91.9089	73.431	-38.8389	-8.82876	151.893	40.2153	84.7393	-10.737	69.7825	53.7299	66.1499	310.581	2.70742
3.79704	65.9543	49.9646	14.5688	101.285	52.1973	79.4461	153.349	184.05	218.43	31.9984	-37.3003	70.0784	23.3054	181.989	285.779	43.2827	-2.66401	59.7355	26.3032	206.945	65.4725	-61.3942	87.9064	-62.8517	23.4337	43.7035	230.395	259.985	130.469	78.4239	132.353	46.7686	158.249	58.8865	187.131	69.213	-79.8531	120.673	-19.8986	12.0462	106.1	73.3819	121.08	-59.4243	64.299	53.5294	53.4532	276.25	9.60435
3.89696	59.5081	55.721	40.0228	104.452	29.7457	60.7423	146.523	156.289	200.588	11.0454	-31.3348	60.2378	25.8492	206.683	337.593	62.4494	7.38545	78.3132	31.4306	197.727	86.1884	-25.3438	75.7952	-105.586	11.3482	89.1105	213.641	218.022	137.694	74.8763	75.2611	53.5515	185.27	59.6893	183.22	55.8242	-53.5748	160.292	-4.56365	19.8762	57.991	62.8615	127.918	-24.5835	149.319	62.6802	43.3208	299.072	26.1143
3.99688	46.4173	65.1882	44.2379	132.669	23.3067	52.0926	134.285	150.82	171.23	3.44347	-35.1567	21.564	33.5467	231.005	333.948	43.7134	-5.70271	76.1604	-12.3915	165.441	106.546	-14.7695	66.5029	-32.5623	37.6299	111.709	177.816	170.609	122.35	71.6265	49.0252	22.1217	141.672	75.0702	175.748	23.0142	-43.9593	154.858	2.85717	2.13569	80.0719	84.8195	76.0152	31.5016	167.232	92.3586	61.6256	280.175	55.146
4.0968	51.2548	81.7225	40.0112	148.459	33.6389	47.5442	140.493	101.82	196.976	-39.3864	27.3731	15.0842	23.2813	248.849	337.765	32.2783	14.5163	64.8036	-10.2585	151.204	76.5665	-20.4703	57.0708	-43.0972	60.5514	122.602	164.104	192.936	106.732	29.3627	75.696	50.8898	136.242	59.8082	176.865	41.1688	-21.4926	136.735	-13.8003	22.6852	53.0019	85.4508	93.246	65.7385	169.834	76.1299	57.7316	319.496	10.4592
4.19672	45.8481	58.3562	21.6881	124.296	26.6206	68.8546	143.682	125.076	151.949	-14.797	14.6002	31.9846	36.8921	204.613	288.771	62.1272	20.4554	34.3368	21.7366	103.364	70.0132	-2.34587	48.8191	-63.9616	53.3203	104.334	219.101	187.186	87.7379	85.8482	60.808	55.5683	81.3748	44.1275	155.331	81.5243	-7.5396	142.83	-5.28511	36.8207	68.2632	60.6527	59.0431	98.3877	116.838	80.2174	20.4119	296.941	-9.9813
4.29665	40.7015	50.3576	36.6686	138.222	27.2398	94.614	138.317	84.6923	144.472	5.92026	-18.3358	33.5889	41.2864	192.656	251.597	79.3502	31.5206	46.9988	3.94218	72.396	57.579	11.5446	41.6001	-46.8267	45.685	128.581	260.152	241.761	106.873	39.4877	109.944	43.3734	101.985	62.9598	141.628	13.4	29.3396	81.2555	-35.613	-17.0588	-18.3726	79.1519	56.7234	14.8739	104.162	72.7465	69.6794	361.519	37.1973
4.39657	38.304	7.97642	17.4935	129.006	26.7838	124.42	130.287	105.53	164.75	46.0009	3.8752	8.23807	69.7745	158.46	222.943	62.8444	44.1781	37.9367	-21.1395	76.2532	8.05635	43.1119	35.2845	-36.453	51.4726	103.974	279.952	232.195	69.502	79.207	80.5578	24.2036	67.8366	61.8384	142.572	33.3786	18.9696	96.4964	-56.2437	3.16507	20.8661	82.0939	52.3449	61.1017	78.1596	71.8138	92.5377	386.048	25.8881
4.49649	12.8541	5.45141	10.1522	85.0889	37.3054	111.204	120.081	97.3936	170.021	39.7499	-35.8071	-7.35852	64.7341	142.483	185.735	54.624	33.9863	56.528	8.01417	32.5658	-15.6916	67.9842	29.7594	-47.2796	38.9825	105.533	260.007	237.929	57.8008	85.1593	101.375	30.9699	34.2533	21.6345	115.207	37.8237	-5.72473	102.089	-39.6903	-2.7159	35.5071	43.5991	42.8	71.9107	111.515	103.997	95.6219	365.794	-3.10456
4.59641	14.4706	-25.5603	-0.181123	95.63	39.1192	104.073	124.152	94.2279	197.251	53.2327	-25.7645	6.30367	65.8791	117.11	185.948	66.5156	15.5832	27.5196	0.251567	89.3036	-9.67532	73.7125	27.8517	-38.821	43.4641	68.4151	249.569	225.676	78.1052	67.4882	129.392	19.9477	68.1109	43.6841	142.847	58.0116	-30.5097	76.8316	-17.9356	24.1647	74.5061	45.4224	47.1736	100.328	36.7498	106.828	91.0757	393.596	18.4477
4.69633	9.4926	-11.459	-6.81128	71.7152	34.627	123.046	117.752	124.815	197.583	54.0109	-43.5585	-7.49341	45.9548	100.422	194.422	58.6156	23.4192	22.7134	-5.66034	199.974	-12.7667	79.4569	23.2561	-40.8813	32.7583	69.5238	291.549	235.317	105.863	87.4394	130.763	35.0964	67.8435	29.3487	168.933	53.4286	-31.1794	84.5033	-14.7232	-6.99003	69.7074	32.831	44.4408	100.78	38.3937	101.313	157.947	382.63	-7.19445
4.79626	25.9412	-12.8436	-8.35182	109.596	30.7304	140.145	157.847	121.04	203.64	62.358	-72.1718	2.8993	46.5943	123.48	169.103	64.3985	19.6181	10.1219	-6.09143	317.634	37.3916	48.9263	28.5026	-20.7954	46.5741	86.2172	301.863	240.835	98.3156	88.2618	113.397	27.688	51.1274	14.455	165.419	50.6066	-43.0095	82.2503	-28.7624	16.1989	69.786	16.4988	70.3385	172.316	52.5902	109.858	144.543	373.877	-23.0066
4.89618	24.0832	-4.20577	-14.1714	113.321	35.0295	110.57	148.439	100.316	210.334	58.4977	-25.2015	30.4903	34.2414	90.5799	215.197	62.9938	40.9784	44.1995	-4.57275	353.152	-14.3898	37.4872	23.8259	7.23432	22.4777	87.1098	291.967	239.124	110.005	62.3729	115.877	39.7166	74.2506	31.6386	137.619	5.98823	-27.3656	68.6973	-73.2689	20.8757	25.7253	45.6852	45.1465	138.588	45.9728	125.641	121.399	383.928	-15.732
4.9961	50.2262	11.4365	-8.61042	108.714	42.4231	108.535	154.733	130.114	235.567	74.5705	-31.4164	12.8759	54.6887	86.0098	180.853	58.6794	12.1254	37.2183	-31.2862	306.91	-32.2911	36.5104	19.7346	44.3472	15.5073	105.805	252.04	234.989	111.222	117.313	150.618	43.0969	90.0453	36.7123	152.149	25.5864	-21.2379	60.3133	-42.9712	12.781	46.0982	21.0281	32.3444	119.503	76.3127	118.93	91.0746	346.815	-0.550604
5.09602	12.5264	-0.326086	25.6494	96.4907	17.7181	131.276	174.095	113.36	283.587	66.4044	18.1363	15.8653	42.5504	120.245	200.113	50.3848	-16.4037	10.2941	-8.10119	307.918	26.1688	-20.4746	26.5503	14.3884	44.7831	113.232	243.718	219.466	91.04	93.9668	153.631	81.3388	70.2294	28.7866	224.311	10.9883	-51.6048	73.1969	-61.6425	50.2688	43.2981	19.4404	31.0449	70.7827	64.2845	121.069	68.0529	365.947	14.645
5.19594	34.8089	49.0003	4.60486	96.8334	31.323	152.603	129.639	102.011	273.887	72.9658	-1.31903	10.6976	24.3656	162.328	186.417	75.8012	6.08095	8.02423	26.0446	226.557	34.9977	-21.001	42.2422	-10.9256	59.0932	120.798	236.914	214.847	114.722	76.7202	150.675	85.0495	61.7004	9.04863	373.826	4.1571	-30.5612	87.1657	-33.0856	43.2179	30.492	7.65667	45.0364	56.6165	143.291	89.5557	77.2018	307.591	28.7715
5.29587	48.9768	44.5594	0.487357	63.072	45.7599	146.143	121.745	105.988	265.708	62.9543	-15.0626	27.9594	27.3473	115.063	207.342	92.8366	6.90147	24.1755	17.0976	130.048	92.7118	-6.83247	50.072	5.69288	46.6519	102.093	205.993	202.542	93.3606	119.975	104.419	35.7742	111.112	80.3786	638.37	47.8071	-0.795801	117.348	11.6083	2.00604	67.5552	40.251	57.1008	68.0819	164.269	102.188	53.3722	268.582	23.3548
5.39579	83.2208	60.6329	7.16573	57.0934	44.8415	140.446	123.866	145.776	248.242	35.5777	31.3922	50.7663	39.7687	134.932	227.62	85.015	6.89186	54.2337	21.9751	184.013	65.3393	-9.71027	42.6938	-30.585	49.3946	79.8275	222.776	217.779	108.081	98.0415	85.1644	76.5024	148.214	49.8651	879.117	28.6597	-48.1876	121.902	16.5637	20.4824	74.5432	3.47819	96.9178	71.8053	215.767	75.2414	146.147	239.704	39.8702
5.49571	61.1057	51.7981	34.2261	62.8398	16.0539	144.738	139.174	110.152	245.729	5.34066	11.5033	40.8248	23.6073	180.681	216.42	69.721	-0.449096	56.0413	10.7449	148.009	88.9722	-0.900065	69.8711	-47.4087	70.5409	70.164	227.302	203.64	94.1995	87.1689	63.4068	78.346	140.976	41.2972	1058.65	43.8393	-53.3141	119.992	37.1161	-27.3145	97.2588	27.6967	76.4917	47.6069	223.346	83.5707	87.9274	262.181	43.0589
5.59563	44.8622	44.0683	28.5692	61.8825	39.3443	141.051	142.42	83.4018	246.412	11.4385	-21.3815	48.8443	40.9909	268.984	252.841	88.62	-3.35111	43.6157	9.42383	104.231	77.2305	4.06857	68.1504	-33.426	74.9778	77.2522	203.778	228.464	120.351	76.8477	78.2765	52.8791	127.701	39.5625	1121.08	39.136	-39.2557	92.0844	11.6998	-34.385	82.5759	35.1374	84.9666	-7.21616	219.439	57.9791	109.337	226.911	12.2594
5.69555	75.3933	17.5316	19.4113	55.6514	77.7014	112.904	133.267	46.8486	238.382	27.0224	-6.89598	28.4163	6.13505	372.927	231.435	108.756	11.0992	47.1447	42.1943	105.582	77.2665	-0.82385	58.5092	-45.1639	55.6177	85.3628	227.106	240.844	96.1403	100.323	99.1032	13.6259	126.382	72.1264	992.286	25.791	11.8941	103.682	-3.99993	8.04477	77.3345	35.6471	94.8931	38.8405	222.659	104.754	134.382	254.105	25.5491
5.79548	36.6051	13.862	8.1963	67.218	18.4426	139.291	137.642	66.7801	224.351	107.268	-23.5393	28.6834	25.7005	527.979	200.514	74.5852	-7.72971	0.31123	61.5788	102.087	61.4805	3.79131	50.0749	-79.23	54.5036	57.4253	223.804	217.213	67.6438	112.106	148.728	12.6646	121.136	137.774	849.265	27.329	185.74	94.2918	2.91153	-5.82206	5.58411	31.4539	47.4742	29.1546	164.239	119.229	127.886	294.255	158.432
5.8954	27.2829	-9.46232	35.601	42.7435	34.9374	119.792	134.432	91.2801	189.826	203.27	-5.22022	21.8317	9.46199	669.088	184.391	76.8173	-2.36078	-11.9341	60.0525	79.494	2.80422	-18.0391	42.6965	-76.706	19.1342	60.4429	290.577	204.467	113.515	84.7295	133.797	20.706	153.084	167.394	792.952	20.2406	292.714	78.2901	-7.72908	14.3254	-10.1164	9.85956	24.4935	40.894	140.317	143.68	170.129	302.223	209.182
5.99532	53.5643	14.6603	33.3938	74.5889	46.5221	108.746	118.34	62.1453	188.818	332.159	-18.8277	35.0111	1.35542	768.423	180.416	113.05	-15.0244	-15.4722	35.1669	74.3675	29.7507	-68.3696	56.9415	-29.7323	30.1439	64.9526	268.748	200.708	86.9278	111.988	151.627	29.0076	160.868	205.758	745.319	5.34546	408.284	94.5331	42.5701	19.0312	-22.3536	17.5658	26.8098	46.0006	120.415	143.77	177.115	335.217	319.836
6.09524	19.8477	1.85529	56.6962	68.0871	13.904	116.756	115.631	80.7128	163.662	400.655	-0.629757	32.6899	6.22191	834.471	190.559	94.944	-24.3869	-32.1514	36.6616	99.0983	-37.3158	-53.9327	65.5486	-50.9659	17.4137	78.7884	288.893	197.972	90.3896	87.3041	167.519	-32.0531	181.673	198.403	626.291	47.4271	410.987	64.945	21.6395	23.4974	-26.0223	49.905	-7.00551	61.9202	151.267	132.711	168.896	292.81	283.316
6.19516	39.8596	-8.49429	41.9944	54.7138	39.5846	114.436	107.812	99.3863	146.535	310.455	25.7048	42.1555	-5.12061	874.703	150.536	111.287	-1.95593	-27.6478	27.3562	85.7783	-50.606	-52.6195	56.2391	-35.8637	20.7183	68.3182	282.806	224.304	48.3465	146.348	138.59	25.2003	206.412	142.147	594.397	76.2886	380.205	90.7138	29.3458	-9.09723	-22.9355	39.1004	44.865	77.9077	133.315	124.23	156.468	318.83	189.279
6.29509	70.681	1.83981	39.6546	67.1079	55.2154	96.8341	76.2059	79.7371	140.457	300.628	7.2675	33.2687	4.53177	838.392	165.528	109.799	-17.3151	-11.0521	48.0902	8.33272	-29.9926	-31.2846	51.2058	-45.0788	41.1649	48.3194	313.102	220.81	107.49	114.378	142.73	34.245	219.021	129.012	589.786	58.7547	300.549	49.8409	10.6642	35.0201	2.40611	60.9276	26.3247	44.1818	113.147	135.161	143.051	311.531	158.249
6.39501	26.4389	-23.0973	36.4308	69.8496	25.2908	87.5466	94.9229	74.4695	161.281	261.778	-8.14112	55.6373	-3.29093	794.368	205.607	122.115	-3.56323	-0.176148	23.6481	83.8098	2.69163	-5.83281	54.7243	-21.0386	37.8685	47.5541	289.017	217.665	68.3506	117.899	152.196	7.34607	216.397	125.271	517.979	59.1847	261.169	75.4631	32.08	21.506	9.07961	126.671	31.6951	47.7137	109.499	118.435	142.833	297.179	115.18
6.49493	-20.8673	-18.6846	33.5593	53.7983	-13.417	100.606	80.5798	93.1624	142.108	253.077	-0.25264	50.0762	13.951	716.545	238.817	125.457	-3.64422	19.7089	11.8042	29.6171	4.80502	-19.6805	78.9492	-6.69367	22.4419	63.5823	286.378	194.483	70.8021	122.323	154.566	32.5984	202.12	133.042	500.646	89.6005	237.739	67.1663	58.5318	14.2105	2.71905	115.386	4.93893	41.6505	121.944	133.64	138.681	272.188	103.761
6.59485	0.801859	-17.0734	26.2653	61.1853	17.0776	97.1821	89.9304	81.1094	134.83	253.54	-1.72618	67.8542	16.621	647.074	214.31	139.214	-2.21418	18.5434	40.1363	-35.8411	30.9423	-27.1208	67.9645	-0.907473	28.6819	74.7676	299.373	198.629	79.8854	107.858	117.385	31.1831	227.834	106.246	500.344	63.9575	168.011	44.5075	33.8643	54.1145	13.6268	139.069	25.659	48.3418	149.218	147.607	161.56	289.8	84.0619
6.69477	-9.78185	-7.15891	33.971	45.3543	16.4537	111.013	94.8715	79.353	126.025	334.683	2.18805	61.305	0.485673	588.716	207.666	168.971	-20.5664	0.585648	-13.1522	1.78167	18.9951	-32.8576	58.3538	-8.02858	-6.72436	73.3135	265.031	215.794	85.0199	92.644	130.424	34.5161	283.127	110.128	486.726	61.0703	166.665	42.2978	46.5674	32.3406	30.7597	149.97	44.2193	50.6838	150.682	127.75	116.146	261.253	70.4312
6.7947	-24.3885	-6.92448	17.7125	55.4043	5.19252	114.41	146.308	56.4615	135.42	404.994	-18.0263	60.749	0.0442797	541.585	221.236	171.792	-14.9798	-9.5969	4.49673	34.7974	46.241	-55.0914	49.9454	-24.3658	7.50946	81.7331	242.301	149.748	53.3827	140.175	99.6721	57.1301	259.219	118.877	495.464	64.2932	152.792	44.555	50.6654	1.42481	45.9022	129.361	-5.91317	21.7705	158.631	144.279	95.1227	265.27	74.3485
6.89462	7.89328	-0.309278	32.3382	89.7826	27.7101	124.433	157.321	62.6219	168.644	443.321	17.6157	53.0479	0.587309	488.205	208.241	175.489	-0.104351	12.965	13.1081	15.5558	29.9239	-38.1662	42.5888	-4.10552	4.96339	79.3839	240.91	191.062	60.6499	151.703	92.298	43.4205	238.383	112.516	462.467	47.8971	176.363	53.2123	43.0037	-44.8941	50.1573	132.491	24.4563	7.10971	219.482	135.298	99.7328	239.095	39.2662
6.99454	7.12235	11.2115	39.6054	84.833	55.8132	109.931	148.378	52.8363	180.791	511.641	32.7214	44.501	-3.66996	447.606	216.368	182.594	-25.2037	-2.49213	26.0277	27.3544	-40.6681	-58.8153	105.249	-32.6751	14.2253	91.2382	223.681	187.199	64.3586	137.851	62.6042	84.7485	221.903	150.272	466.106	37.7666	183.009	79.5786	43.8307	-18.1694	87.5904	144.989	33.6149	20.9649	267.051	135.245	69.2562	224.884	50.035
7.09446	38.9328	33.489	39.5052	77.6069	50.4382	132.859	139.68	19.5652	179.553	494.416	-26.3994	39.8055	-6.23236	420.747	223.22	207.457	17.9168	27.9846	6.74626	7.97773	-21.9126	-62.793	127.475	-28.1735	9.65077	93.3231	194.082	180.429	43.2709	181.083	38.492	101.607	191.211	112.49	487.987	12.6548	148.599	110.583	18.3314	-14.49	84.6255	81.2727	20.7911	18.6027	354.898	155.927	85.2159	188.207	171.922
7.19438	7.43333	16.1052	45.3599	73.538	21.3914	124.175	140.07	21.6173	151.25	448.582	0.907672	41.494	-13.2723	370.848	223.485	220.268	-24.1991	13.728	1.86197	49.702	-16.082	-73.482	110.417	-58.7812	21.4789	99.7383	153.088	180.167	61.5353	142.105	53.2409	74.612	184.741	117.638	548.899	2.2526	119.62	52.3951	42.0028	-8.04331	70.3322	43.3746	27.4411	16.883	392.298	89.1341	87.5812	144.765	241.415
7.29431	20.0453	32.9578	23.2799	109.478	50.797	108.353	134.96	21.1771	142.108	428.844	-9.76059	28.667	-14.2281	316.014	211.565	190.302	-13.1417	3.80699	-5.59782	-20.414	-2.0524	-69.4234	105.542	-61.9497	29.8629	121.397	180.127	180.589	52.0619	150.919	62.7595	89.8996	229.319	90.8003	508.868	6.9889	103.235	79.4576	28.2305	29.1099	83.3354	29.9093	39.5851	14.5394	355.904	128.402	98.3139	193.833	184.875
7.39423	2.21731	7.11538	22.5337	96.9722	35.5255	136.541	138.871	22.9417	111.719	402.382	-35.2988	22.1217	3.1212	297.847	188.839	211.162	-9.18437	-21.6837	-0.53744	-1.22859	31.9031	-62.0702	91.2298	-74.8048	23.8977	81.0442	189.867	165.865	92.7462	166.423	70.698	94.7497	219.84	76.9852	486.308	13.7577	81.9594	40.4383	15.7394	30.421	72.3429	46.6649	13.5835	5.58562	324.658	119.405	72.3644	185.936	94.7145
7.49415	32.6014	-0.640082	15.4873	111.726	54.5104	109.544	122.775	38.7599	137.496	375.604	-39.1769	35.4111	30.1167	283.058	152.625	218.498	27.824	1.59171	-66.8362	25.957	37.581	-59.559	78.7081	-63.6075	40.5802	64.852	195.838	182.513	37.1065	160.086	51.6644	139.706	186.68	105.008	523.729	25.1481	83.2378	62.5589	40.1849	-0.597979	71.8093	28.7677	58.4139	15.5776	362.591	145.168	58.9888	197.627	206.148
7.59407	-6.45194	3.84612	7.63912	83.7283	11.6372	103.663	134.193	32.8171	157.335	369.455	-13.3018	23.1007	12.7859	213.151	148.152	215.287	28.4529	8.4766	-44.7515	-4.1839	-29.1511	-63.7194	67.7528	-50.1746	6.0257	88.6873	176.887	181.374	61.8843	138.792	96.178	157.109	257.887	178.487	478.425	26.1672	68.0359	46.0702	32.2869	18.6444	43.6443	6.08368	30.6167	-2.60264	267.743	124.546	72.2606	316.599	250.998
7.69399	-19.2829	-17.9875	-0.934305	76.2998	15.8925	69.6008	113.303	94.2131	152.569	362.691	0.569005	34.5407	25.5096	199.437	121.037	173.59	19.0199	-18.3683	-56.1522	-3.59813	-41.7171	-29.7179	58.168	-57.7399	-11.9991	69.171	185.233	151.314	46.7162	139.972	116.095	147.921	286.776	206.035	449.503	33.1592	27.8377	44.1393	44.5542	4.32532	40.187	11.047	17.7414	26.3477	185.61	150.352	60.4435	459.861	266.579
7.79392	-35.5978	-6.57534	-3.77202	84.736	29.4369	94.4933	129.641	80.3526	136.653	316.171	7.92347	27.2624	37.6095	183.66	115.087	145.8	18.7073	-5.19487	4.60834	-9.50492	-76.0814	-41.0603	49.7823	-72.644	-5.83783	72.8754	186.454	153.827	42.8909	134.422	115.338	145.909	276.191	242.547	435.543	38.1817	61.0739	51.738	45.2204	0.927877	30.7984	5.23608	-5.38942	-1.94398	214.385	131.552	74.7987	490.648	306.253
7.89384	-23.1627	-19.5234	-19.0093	87.409	37.68	81.4809	110.65	83.6284	141.124	276.262	21.5907	30.5718	50.8488	181.484	117.892	158.611	1.21376	-25.2414	-16.8254	-3.82925	-36.6754	-37.9418	42.4457	-73.2171	-11.3747	76.4804	241.05	170.614	49.9169	95.5604	102.718	143.236	271.671	222.03	400.634	47.7704	40.6071	18.8366	61.8421	8.02821	23.7948	1.07678	12.2938	1.36404	176.638	135.482	71.6715	519.293	273.716
7.99376	-21.8891	-21.618	3.20099	103.959	29.0086	97.0976	84.5393	64.6365	133.556	258.662	5.38368	14.3131	26.288	199.356	78.811	139.805	-9.08635	-15.6276	34.5492	-23.4321	-42.3694	-31.7947	36.0268	-53.5788	-6.85222	77.4146	227.808	184.198	67.9293	94.4508	117.855	119.273	276.614	184.895	348.565	50.2475	47.9594	35.2234	43.0693	14.1532	24.0306	21.5038	30.4727	7.55178	176.086	122.725	80.7728	548.981	179.99
8.09368	10.2093	-8.9244	1.06008	112.515	52.4113	97.0357	88.3108	75.068	121.786	225.252	8.48923	23.5446	31.5776	159.661	101.417	116.92	22.2189	10.2357	22.6712	-2.85325	-41.8676	9.27916	30.411	-48.484	-20.0939	54.7468	190.867	147.142	37.1569	115.66	114.17	105.329	245.247	188.239	335.58	40.939	67.1095	52.1108	48.022	35.4381	-13.4939	-24.6842	-2.81776	-6.7115	158.224	151.597	146.526	552.521	238.131
8.1936	-6.7149	-7.21146	-3.33804	112.594	41.6375	81.712	111.163	76.0435	120.17	241.022	6.30173	21.3036	19.3773	149.437	117.202	122.121	6.4626	-3.05269	70.864	-42.8856	-31.8722	-2.16226	25.4977	-65.5738	-7.09659	37.2186	186.211	138.889	37.4695	110.963	137.415	128.101	190.07	227.783	287.105	46.2945	62.8997	34.4483	-7.75495	37.3083	-40.7418	-47.1739	-28.875	-56.3029	190.932	110.081	339.191	497.014	266.649
8.29353	-5.29845	-7.3604	11.1786	137.275	45.5085	74.9644	110.67	56.0149	113.394	231.087	-0.572078	15.2013	21.1597	127.996	131.522	128.147	14.1017	9.7382	24.6113	-20.5899	-39.651	36.2347	22.9531	-61.4262	3.22328	61.1166	176.161	149.583	28.3108	128.697	128.842	92.8834	174.419	243.423	289.666	11.0194	92.2836	53.374	-7.51126	74.2536	-52.7537	-4.20376	-26.7681	-65.4273	216.48	124.594	480.667	431.089	378.259
8.39345	-15.4523	-22.6594	15.7486	130.559	34.0204	80.5264	103.524	95.977	129.027	207.254	62.5544	23.5701	41.51	128.791	96.9663	152.288	1.71847	8.28174	3.33707	21.3836	1.19076	16.151	19.914	-19.3108	-12.399	32.4937	142.693	105.07	16.8669	126.758	103.365	71.327	142.599	242.586	299.61	24.2236	75.5651	35.3201	-4.4269	43.9744	-23.8854	6.8971	-38.6408	-81.9363	169.15	124.291	590.131	394.765	329.966
8.49337	-7.47325	-4.40473	12.4941	110.865	51.933	109.005	92.1606	98.1346	120.465	207.532	56.5847	16.1189	41.2504	131.394	106.804	120.816	-27.9597	10.5302	43.2683	-13.0142	-9.99356	-30.9206	21.1477	-7.99109	14.9885	55.8942	147.982	122.698	36.391	112.457	114.273	65.3633	172.569	186.488	261.686	21.4282	76.0987	31.8219	-18.6349	26.3135	-61.7852	1.63717	-52.1642	-57.932	188.981	131.979	550.078	385.573	238.885
8.59329	-7.93219	-9.92777	-11.3867	106.829	50.2413	122.332	117.272	95.7484	90.8211	228.063	60.1039	9.75222	34.3886	191.227	143.219	142.181	-16.3042	46.6226	48.9896	-48.4922	33.6474	-19.0546	83.3594	-4.90151	16.6026	43.1764	132.926	128.855	14.0955	149.858	121.808	68.4386	219.101	164.451	263.803	50.4592	79.2404	57.3195	-0.903953	22.0203	-41.8059	-2.68727	-28.6867	-42.7915	189.374	128.678	434.473	381.163	197.321
8.69321	-0.201539	-23.095	-5.22911	107.079	46.7957	139.749	77.1975	100.92	94.5751	250.252	51.066	31.8127	36.1962	360.848	108.492	133.875	-26.8894	30.1765	49.8569	-36.473	44.7377	-57.2736	91.6778	-25.1525	1.33526	65.246	146.498	120.22	21.685	129.919	152.071	89.7196	228.096	163.604	236.799	50.1973	54.498	41.8004	8.55935	51.1173	-21.893	7.72783	-32.1065	4.54486	201.798	134.217	335.465	372.355	173.323
8.79314	-0.413483	-19.4238	-9.29164	112.117	61.1932	123.995	74.9653	87.1647	87.8388	248.219	47.7727	57.3892	20.9932	496.209	96.8429	139.458	-1.23917	28.2873	14.49	-21.4408	22.6368	-34.9789	79.1001	-55.0121	13.5072	55.7131	107.621	119.923	8.34604	140.897	167.429	64.3558	199.103	113.508	249.566	36.9821	25.9599	25.4167	28.8166	55.8289	-3.7832	17.8569	-27.7428	-9.80454	194.547	152.513	275.536	346.14	119.639
8.89306	-30.3743	-37.8716	-6.65385	90.9259	40.9034	127.343	72.2885	82.5837	67.536	253.224	95.787	53.9197	16.2037	591.86	75.5611	110.923	5.255	25.3148	30.9791	-8.2195	5.18701	-37.4604	68.0958	-65.2812	2.75587	69.7345	102.414	142.798	65.0396	110.492	142.639	44.5888	204.157	123.686	244.225	42.2377	91.7074	13.0483	8.92167	72.9608	-21.4812	20.2436	-4.28696	-29.1328	160.577	172.647	239.601	343.865	110.497
8.99298	-23.7347	-23.3627	-15.369	98.6619	48.4144	107.306	89.5508	84.5575	80.0197	239.537	132.665	44.8445	31.5699	649.032	90.7557	94.7467	-31.0389	40.4058	54.3293	-2.48531	-9.65185	-71.2727	58.4682	-67.4839	13.9546	60.5486	139.532	158.528	49.3438	102.881	162.015	92.5172	207.996	128.61	238.935	45.4409	88.4766	16.7608	57.5895	73.9308	-14.6383	67.5398	-0.506465	-2.01135	174.529	134.837	262.958	348.475	103.73
9.0929	-41.2607	-19.6076	-6.57759	56.1951	35.6222	105.099	101.943	62.025	48.1219	259.416	140.566	28.6184	8.99127	734.961	104.743	145.725	-20.5218	12.4246	44.5685	9.08874	64.9315	-50.8067	53.9528	-42.3134	-9.87752	60.0359	167.047	172.693	44.2305	118.954	156.223	77.6084	252.293	125.813	242.947	42.6604	122.619	13.0422	43.9636	42.7994	41.7094	37.1314	10.5579	34.4497	178.496	172.991	232.759	349.522	95.2527
9.19282	-38.6583	-7.00529	-3.65739	46.0207	25.2362	109.031	88.9808	93.2959	45.9401	288.478	160.264	28.3449	25.4919	781.88	126.894	141.104	-17.5706	26.6619	58.8048	-12.2248	36.1653	-25.2811	50.8648	-53.7402	11.8366	44.9141	158.511	152.495	40.7482	146.516	159.838	60.7503	263.084	115.648	191.721	19.8491	280.474	42.0963	0.182229	21.6396	33.6511	66.0747	-2.73309	82.0599	146.964	203.886	189.98	351.702	76.4648
9.29275	-51.8716	-22.3646	35.0549	20.9733	19.3429	92.6063	79.571	94.5463	53.1598	258.445	147.969	31.8904	38.6047	732.403	144.454	131.833	10.3725	21.6983	6.81778	19.5997	41.999	-34.5746	45.6478	-32.1662	7.54262	34.8067	173.404	169.668	42.7765	150.423	219.497	64.2922	253.929	110.104	177.074	42.7834	385.785	32.6822	22.791	22.6039	12.0275	94.5157	-16.2609	44.2276	122.071	173.303	211.919	333.23	46.0011
9.39267	-55.1199	12.5486	12.948	2.69164	15.8418	104.302	137.807	99.9624	36.232	239.072	155.746	18.2171	40.179	674.215	200.236	121.394	-27.135	7.46183	-24.5343	2.0562	84.045	-51.7178	56.24	-25.5959	39.5048	22.5343	206.254	166.609	10.7471	146.018	168.385	66.1074	233.746	79.4898	173.159	28.2251	343.577	36.994	-4.73639	11.4475	-8.55088	124.662	-8.04317	81.1101	161.676	159.195	209.408	337.413	25.6643
9.49259	-62.8819	-18.151	1.39699	4.34788	19.2092	108.196	143.52	67.2474	46.948	211.741	168.548	35.6389	34.0249	613.048	254.924	98.6884	-28.6695	4.79769	-17.5139	-18.604	62.8671	-62.5795	48.0961	9.92187	-9.36386	51.5506	230.589	175.588	33.1383	123.361	137.347	51.495	260.602	39.5125	186.912	38.5847	277.799	50.5281	-0.451416	-0.644459	10.0519	107.266	-14.4933	36.7952	161.044	158.94	195.344	337.919	-17.526
9.59251	-49.7563	-23.5583	-5.988	13.933	3.66212	112.557	144.455	95.7252	47.8234	196.625	194.554	21.0285	24.1061	563.471	243.178	71.8868	1.90856	8.59058	-4.3339	-15.723	52.3308	-51.4264	40.971	9.45987	-3.7563	51.1751	200.629	185.038	36.542	120.9	119.447	46.0151	236.369	52.6201	175.788	26.9779	232.105	30.6398	14.3564	5.9672	2.53813	94.975	6.55269	38.7564	156.673	151.705	187.505	362.918	-2.56447
9.69243	-37.7684	-32.644	41.799	19.6777	4.72729	82.9845	111.483	66.0472	49.5098	176.982	156.011	14.443	68.3197	483.094	223.891	35.4407	-11.4685	-3.07635	-23.9447	-2.54397	75.2484	-52.2392	39.3907	9.39529	1.19322	31.6359	181.677	166.375	42.5787	115.088	146.993	60.9556	227.232	34.4813	186.285	28.2873	191.927	30.2347	3.67704	-1.29893	18.0462	122.541	9.79281	82.913	133.984	140.594	177.749	348.519	-9.56362
9.79236	-37.1279	1.03353	18.0052	67.6449	17.2536	79.1956	126.727	90.8008	63.6872	158.004	173.783	6.59319	50.9645	439.69	188.204	53.1451	10.6053	24.8007	-25.3857	-18.1981	46.2491	-36.9462	33.3553	19.8614	-0.353086	57.2375	157.294	133.691	48.9781	126.152	143.483	75.1523	211.974	42.3569	192.798	32.3758	174.641	31.1995	30.9236	17.9597	-17.8149	132.123	-16.1634	44.1523	176.144	135.508	119.908	324.906	-18.9903
9.89228	-32.9701	-2.64012	20.0666	58.0337	13.5447	74.199	91.398	83.8834	66.7723	150.983	95.7642	-2.16368	44.6384	398.484	158.223	28.7778	-1.58364	9.04838	-13.4546	-0.261541	43.1693	-43.4767	38.2376	28.9691	-12.0141	42.3828	168.405	166.426	47.8624	108.008	122.034	68.3316	205.512	61.4131	223.772	35.106	181.083	17.1702	46.2689	-6.63193	-21.947	84.5546	-5.44144	37.7597	203.697	123.903	123.425	328.859	19.6568
9.9922	-24.8524	17.1782	8.00644	40.4829	24.3433	89.207	115.052	61.0174	55.679	150.798	78.513	12.7969	42.0259	361.386	163.877	101.708	-0.307699	25.3788	-1.40034	6.61942	14.878	-12.3154	53.8066	20.0344	-20.8131	39.8908	149.848	140.212	60.125	125.822	119.588	64.3163	174.231	90.7825	252.318	31.1233	156.183	16.7926	44.439	23.4613	-6.99588	81.2793	-13.4783	39.4541	202.473	113.36	116.533	274.199	13.8746
10.0921	-8.12468	8.44966	-4.44715	81.6933	57.5317	86.2744	156.876	71.9885	67.0932	103.421	83.7561	20.0065	62.6615	335.626	152.868	104.213	0.348109	34.254	29.1081	-12.3176	9.03212	-22.8895	76.8092	21.5903	30.8007	2.01516	140.682	127.958	44.8463	132.469	95.5348	69.581	201.81	93.4555	263.43	30.8699	135.647	22.0403	66.1467	-5.61985	22.8005	111.297	5.69018	93.195	260.497	124.751	120.126	266.717	10.3219
10.192	-7.50219	22.239	14.734	72.8256	65.5215	100.829	159.859	98.7819	112.454	93.7836	47.6393	19.659	50.9642	297.618	152.225	79.717	3.73604	30.0449	19.8406	1.54474	-10.7163	-3.20908	67.3606	-12.4586	45.1804	2.03598	173.222	165.654	36.8794	107.268	130.806	43.0174	168.485	75.097	421.271	42.7692	114.575	7.78974	64.2954	5.06747	55.3448	65.2353	41.6765	80.1039	263.973	104.294	145.433	245.551	25.1644
10.292	-34.4771	22.5496	53.3272	68.4517	20.1948	109.892	156.048	93.5172	94.0601	87.193	30.3237	26.4221	47.4006	262.726	152.423	102.706	-10.6894	1.97392	46.3255	61.1272	-30.3842	66.9604	57.8288	-33.8909	26.113	4.22741	145.2	169.654	51.7243	297.666	132.264	32.4815	196.724	91.9543	674.059	32.2708	98.4539	44.4618	33.2933	-10.6818	35.3862	63.6019	21.2775	36.8221	246.123	110.32	169.957	165.534	42.9776
10.3919	-22.0392	8.67779	22.2492	67.5793	40.3459	111.825	166.572	83.574	122.56	131.836	15.8702	30.6532	50.2912	236.123	130.864	76.294	30.083	30.7149	59.1904	25.6115	-42.0492	126.001	49.4889	-35.5629	23.3514	37.5105	238.582	203.888	73.5106	542.192	193.869	44.3122	216.023	47.3961	886.955	19.6227	92.3257	42.1905	49.1768	-49.9487	6.41955	66.6926	42.8176	14.4129	233.488	198.391	239.633	215.497	14.4658
10.4918	-2.45603	24.4119	-8.6557	71.5163	41.7399	117.397	137.799	67.0113	78.4858	161.423	27.8453	30.0056	58.5233	188.198	122.535	88.9002	-0.824785	-0.215721	69.7677	29.1207	-56.2208	109.508	42.1919	-42.4282	26.7995	8.16499	236.251	165.308	41.4129	734.244	165.724	23.7077	211.439	82.2292	1117.3	8.32006	118.164	60.8244	31.4794	-61.4647	0.168099	40.4922	-6.42136	12.6395	199.767	177.251	262.066	173.164	18.8555
10.5917	-17.9994	-3.22116	20.4599	71.4853	20.0545	109.331	140.017	51.0579	83.2156	165.028	25.7662	14.5001	36.6909	174.332	106.712	74.7862	-17.1328	-21.1547	62.0676	81.7555	-83.4235	101.022	35.8075	-30.3888	7.86102	-7.12781	233.225	179.358	31.4189	885.293	268.197	11.1903	274.005	100.862	1288.12	-10.3635	92.9412	54.9483	22.8688	-53.2843	30.9366	2.00345	7.2294	-2.34686	166.806	178.647	251.763	205.493	165.55
10.6917	-17.0558	-6.29494	-12.8084	49.148	8.39897	112.347	150.031	63.7693	63.8975	148.789	31.1193	26.8864	39.2806	150.676	82.3415	100.976	-7.7848	-13.7375	-7.59872	64.8289	-49.5639	94.8171	30.2213	-17.5325	11.3723	-1.90005	197.015	159.017	25.8851	1038.97	299.039	15.3867	320.894	173.024	1419.26	8.88148	101.155	71.5776	107.195	-56.0748	34.5294	-18.9728	-13.7346	10.8688	178.222	202.571	187.463	207.33	186.823
10.7916	-18.5944	-24.2174	-22.5762	70.9104	14.8314	110.724	138.966	59.2115	68.9543	241.411	16.9128	4.92976	46.2156	140.259	71.9906	88.9702	-20.5834	-10.729	48.6458	33.7919	-20.5701	147.424	25.3338	-63.7777	4.73018	18.4003	214.886	134.028	23.8273	1164.08	335.601	8.37911	317.938	186.131	1533.35	-22.2356	130.487	61.0652	156.221	-28.5922	6.6574	-24.5901	-29.5691	-9.06227	171.87	225.228	211.888	210.164	261.849
10.8915	-17.6729	-45.7103	-35.4513	69.7683	33.312	110.09	143.988	70.5808	72.1816	288.462	19.2664	-1.94612	67.6255	144.525	81.9146	57.1291	-24.7312	-8.45755	-30.862	39.4721	42.77	149.312	21.0573	-29.4838	16.7211	-4.54546	223.147	149.093	15.7561	1232.97	381.882	-9.89676	319.411	186.008	1644.68	-53.538	161.877	51.2557	87.3975	-38.4624	4.16869	-10.3066	-11.352	19.2343	132.376	229.461	246.632	216.562	223.8
10.9914	-35.3595	-38.2842	-41.0169	54.8311	28.275	107.146	128.961	54.5001	91.9528	268.218	-4.88618	11.3001	64.7126	111.98	78.9628	73.2488	-26.2384	8.88338	-12.5636	18.6078	46.9495	129.758	17.3157	11.0885	-0.102503	17.9649	204.075	143.525	17.2748	1284.21	370.703	-25.4636	305.48	135.402	1806.57	-26.3442	113.435	83.9164	47.2154	-17.2023	10.2543	-20.7587	-34.7901	-17.7024	121.546	235.729	289.264	238.08	150.01
11.0913	-25.6071	-20.0219	-46.3331	58.9543	6.95888	100.25	124.276	74.8881	84.1999	228.183	-23.1397	12.2195	50.2541	104.705	84.019	61.9772	-21.1887	19.368	7.99094	22.2909	43.2225	70.0135	14.0419	6.95957	-29.9002	18.7901	253.973	180.647	31.3774	1116.67	394.084	14.915	286.296	143.116	1971.09	-38.2352	72.9503	49.7709	19.5343	60.274	1.41346	35.3585	3.98072	2.92382	128.825	194.402	286.89	227.795	126.32
11.1913	-36.2773	-23.8404	-31.8513	72.185	10.8413	100.352	107.583	96.4534	111.161	203.44	-13.9849	10.96	50.6545	108.11	80.7609	40.655	-42.0165	-3.44582	-8.64395	34.9269	47.0322	37.8153	11.1776	-22.4729	-13.8637	-11.9929	307.306	214.566	1.40689	1024.52	339.521	-6.04336	264.161	114.423	2074.25	-31.2606	37.721	32.1358	-19.4703	48.3826	-2.78502	56.4354	48.5625	5.89441	119.863	171.326	269.93	225.964	73.1201
11.2912	-26.2535	-37.2185	-36.9541	49.9799	40.5688	112.548	121.879	86.3493	109.056	197.357	-21.3202	14.3934	51.9856	93.3321	89.241	57.8259	-25.4824	0.513541	5.22697	18.8411	106.131	35.4536	8.67137	12.3667	-7.99268	-0.59719	305.704	201.632	-7.0333	946.758	352.268	-7.61885	254.116	69.517	2065.59	-6.18751	-2.16718	8.98691	-5.38882	34.8215	45.998	-5.72378	62.0868	35.4123	129.187	158.006	261.455	233.25	54.3335
11.3911	-22.0008	-39.9223	-19.5698	58.054	28.5589	123.691	132.94	91.5997	118.317	147.204	-10.8735	15.2087	54.2524	83.7775	70.143	42.4827	-29.9384	4.96945	-6.99314	8.44864	147.317	-0.247813	6.47857	-5.86201	-22.3851	1.5714	279.184	145.158	3.23149	905.918	350.736	-4.23139	243.887	99.463	2112.29	-14.4672	3.15292	19.326	18.3064	39.9916	28.1082	17.6091	8.65568	30.215	128.767	167.794	215.782	244.024	65.7956
11.491	-40.1624	-41.5457	-18.8938	63.7809	15.0737	118.514	104.286	94.746	129.732	157.219	7.6629	28.2573	66.6383	70.3991	86.4584	38.1944	-2.62868	6.5692	-22.0908	46.2557	97.5979	28.863	4.55997	45.2397	-4.42337	12.1851	254.843	138.963	-8.10179	853.653	326.748	4.35258	210.359	85.8271	2219.55	21.0198	-5.89511	13.4448	46.6817	-20.6968	28.2331	3.68189	-5.74811	31.2622	174.801	164.94	182.063	204.151	49.6981
11.591	-27.4245	-37.7122	0.795465	60.8623	26.6011	126.786	102.227	89.0956	136.277	139.412	-18.334	25.7598	42.2397	64.7615	93.8875	40.5891	-35.4029	-7.23597	-33.8949	36.645	111.924	-10.3564	2.8813	22.8561	7.97476	36.5694	219.706	138.965	10.6256	784.061	302.114	1.2852	179.807	62.5161	2356.03	-10.0109	-0.422232	23.9424	22.3062	0.166689	8.16022	-6.81192	7.09776	8.56653	242.282	172.555	149.921	222.28	32.8305
11.6909	-5.83029	-20.897	-3.85728	86.5364	31.3177	117.163	105.807	68.6504	138.335	139.178	-1.15565	30.2808	22.6573	49.5782	85.7654	44.7658	-33.8518	-4.21202	-30.5819	-25.3755	83.2063	6.1522	1.41253	55.0759	1.91185	29.0065	242.928	177.536	21.51	737.215	267.855	4.29306	193.555	57.6108	2492.34	-0.609588	-22.5686	16.9087	10.9145	39.4254	20.5516	-17.4662	38.2989	19.7048	195.108	136.18	190.908	266.022	29.8111
11.7908	12.9418	-2.42847	-4.24101	83.6938	30.8661	142.748	116.547	65.5862	141.898	109.959	-3.23964	12.0598	26.8953	54.3305	86.64	52.5399	-23.6517	-10.839	49.6978	-24.7732	84.8529	-15.8057	7.60574	37.3346	14.0685	61.9763	185.629	112.91	48.7357	685.153	296.126	-15.3375	187.344	42.1874	2459.26	10.4035	-32.7912	23.7212	11.7439	1.65736	30.757	-12.6766	-21.8806	34.7869	234.572	158.368	154.843	198.561	62.7098
11.8907	9.64543	5.234	-16.1509	79.7881	13.3173	122.666	106.566	62.0667	164.531	121.115	-34.058	14.9556	34.4405	40.4482	77.9429	50.1563	-25.2213	-0.0419586	157.19	11.7698	94.424	-30.3456	7.18156	52.5919	9.23369	31.3939	204.537	138.647	37.9588	640.926	254.953	-31.976	219.109	67.2361	2360.51	11.0122	0.840837	18.165	4.79099	5.54535	28.6309	16.2313	-12.4147	17.5142	182.453	147.559	177.177	224.727	67.0965
11.9906	10.6908	-5.15894	-10.8025	43.2051	28.7508	114.185	90.141	56.9665	150.284	127.29	-35.7969	17.6456	21.0242	45.2023	90.1638	58.6142	-9.69667	-25.7158	302.855	-2.03435	92.8182	-6.5796	5.17618	44.7942	15.6408	35.835	167.091	133.666	8.40649	614.938	238.332	-41.8187	211.37	43.1052	2247.28	40.2825	-13.4597	25.0257	-28.3461	-15.2326	5.99672	-6.57649	3.0377	13.8815	212.552	155.45	138.971	241.318	29.942
12.0906	6.63379	10.8263	-1.00885	89.5726	55.9334	128.056	110.345	54.8451	143.916	99.211	-7.68009	16.2635	28.7839	48.5381	74.5479	59.6962	10.5528	-5.88343	305.335	-28.9165	108.238	-11.2302	38.2783	34.8846	9.66738	30.3986	164.153	190.302	27.8097	630.203	213.636	-47.9377	215.376	54.2077	2167.75	12.3476	-22.2015	22.8493	-2.89807	-33.0761	63.5979	16.2899	40.5721	104.885	217.136	187.515	169.881	228.6	47.7587
12.1905	27.8789	3.15099	-5.59548	102.306	79.122	154.41	111.146	53.8039	177.592	105.963	-35.9739	26.4581	38.3786	50.9581	72.8764	68.0851	8.2505	-7.28955	299.206	-6.81179	149.102	-24.9619	35.7054	62.0498	23.6103	52.7626	148.892	155.461	28.2689	593.07	228.55	-57.5175	338.108	47.0205	2158.74	-14.3222	-47.0978	6.06654	-10.4746	-8.13442	59.2234	11.897	16.1648	86.6381	226.859	154.471	189.628	208.126	40.2243
12.2904	-22.2511	0.220627	-11.7507	76.5072	27.4704	143.159	100.686	51.637	155.486	97.8315	-46.0813	16.8619	35.9683	38.3106	93.9681	82.7126	10.8008	7.16482	274.62	4.26489	143.37	-17.3297	30.1353	26.4174	57.4412	48.4913	115.677	101.925	65.2402	553.8	253.085	-37.3682	597.069	55.935	2124.16	16.2289	-50.0181	35.0834	-7.01193	1.72066	111.102	-4.10543	-10.9036	98.8553	223.642	177.707	117.87	185.954	46.6598
12.3903	-28.1552	-5.21471	-6.03597	50.2053	47.2535	114.905	86.9827	53.1791	146.123	92.5826	-27.814	-0.763185	62.9193	32.6052	82.3449	62.3141	-10.5656	-10.0707	265.658	-3.54008	108.358	-35.5615	25.2614	19.5522	47.2619	28.5482	138.623	126.382	45.0681	535.534	284.803	-83.736	800.655	13.0349	2046.19	42.4275	-79.4262	29.5429	-27.1674	5.1082	102.176	1.23434	-16.1477	141.02	174.713	180.96	153.649	171.106	14.7238
12.4903	-19.3056	-12.8745	8.52259	59.4255	31.3698	136.902	89.3766	51.754	168.769	110.776	-33.2448	-2.04627	48.0857	19.051	70.0092	72.9928	-23.8929	-24.3926	202.668	-3.27473	83.4112	-49.9591	44.3541	19.0421	52.6181	51.2563	149.086	141.752	54.875	497.94	279.377	-80.563	982.445	26.2781	1925.03	18.5309	-68.5763	36.9864	-7.84192	12.3924	78.0451	16.0091	-6.75977	163.245	192.066	197.918	187.189	146.973	18.9149
12.5902	-31.8551	-27.6625	3.44517	39.8506	24.8814	124.066	75.905	73.104	157.226	118.772	-23.5922	9.83338	54.3751	26.0437	60.9404	66.3061	7.28284	-17.8287	176.766	-44.216	92.5378	-20.4433	37.6998	26.4847	37.1564	68.5014	134.65	124.01	34.744	475.515	287.112	-67.2518	1139.69	17.377	1870.4	23.1409	-56.2737	24.0877	-3.94807	10.8301	61.6926	-7.49148	0.153514	174.293	188.254	171.53	170.513	160.432	-0.5602
12.6901	-37.2309	-14.5268	10.7778	53.069	31.3891	123.673	71.5568	88.3029	147.008	126.14	-23.5028	1.57618	48.4381	28.0653	70.286	53.9509	30.8177	-8.91658	127.598	-1.74816	43.2873	-44.4333	49.9012	29.5554	52.5016	57.108	111.012	123.832	56.8329	440.249	290.62	-106.177	1301.2	25.1081	1776.51	31.8017	-66.9661	13.6138	32.9346	11.1531	97.5171	1.8646	-14.5911	199.486	157.572	146.216	147.656	160.614	22.5844
12.79	-13.5489	-9.71141	2.51871	71.9591	37.0388	127.588	79.5328	104.166	185.424	105.498	-19.9353	-5.76806	51.2342	36.5774	72.812	40.5685	8.61704	-3.68427	116.727	12.1111	39.5519	-19.8523	42.5538	41.9279	69.6948	45.4869	85.5917	129.524	64.9727	448.634	276.407	-102.057	1547.6	15.4496	1694.64	49.6539	-68.7519	19.4566	-10.8723	27.2757	97.381	31.0015	-5.03776	243.514	153.908	158.946	130.336	144.059	-7.77504
12.8899	-37.3488	-9.75895	10.4357	63.646	14.9118	125.17	107.768	54.9361	206.448	114.932	-37.484	-8.33987	51.2174	48.6025	71.8979	60.6918	9.9041	5.54713	77.3188	2.47423	42.1539	-24.8726	64.2516	10.2586	60.5579	34.4816	96.8492	96.453	74.7261	437.137	262.316	-75.3311	1758.27	-6.77886	1654.49	28.1631	-88.8927	35.7661	4.55718	51.0669	94.8161	13.381	5.57332	252.675	143.614	163.968	130.141	158.059	-17.2633
12.9899	-31.6594	11.1891	13.4145	51.151	53.8148	123.976	138.022	69.7406	220.315	86.93	-31.8827	6.12816	54.5374	51.0555	110.028	52.4157	2.51482	-5.02982	58.3701	25.6712	67.9133	-20.7289	118.373	6.87743	59.0916	39.3446	92.6314	110.293	87.4796	455.306	199.947	-49.5143	1890.61	33.9673	1611.98	34.1471	-80.793	74.8917	20.0841	6.43633	133.636	42.7809	51.1204	210.704	185.963	141.441	131.085	106.176	43.4816
13.0898	-6.08345	20.4152	31.6053	55.1987	59.6158	87.0152	110.795	78.226	173.347	77.0682	-9.67113	19.0358	64.4784	76.7233	127.287	72.3691	4.50676	17.9241	44.6035	37.5657	55.1361	-19.1555	102.453	3.97661	64.3881	18.057	69.4096	114.995	96.827	435.137	188.372	-28.9266	2059.57	29.2321	1584.98	29.1712	-77.3429	111.892	33.0739	16.0501	155.998	3.19594	136.18	190.976	150.063	148.513	180.479	105.366	73.0531
13.1897	-11.6286	58.9923	27.4937	101.948	65.5813	110.713	116.686	74.3568	173.076	69.2953	-21.8025	23.0262	51.5834	87.8449	131.415	107.801	-17.2971	3.73894	24.8977	28.5076	76.0647	-39.4362	88.5253	-51.0885	55.1496	24.5884	88.486	158.44	115.838	415.13	148.117	-87.5191	2230.31	34.1889	1436.9	32.9248	-92.8821	103.646	0.417239	32.8614	122.183	19.8046	238.993	168.242	191.61	129.386	235.648	87.6554	56.5859
13.2896	-5.47507	37.781	24.5114	104.438	67.5193	119.658	122.643	41.5385	179.498	76.6624	-4.65483	19.3893	37.3046	106.247	131.202	117.843	11.3001	10.2738	50.4633	25.2319	64.0853	-27.6606	76.3399	-51.6613	71.168	37.2238	93.4652	255.111	105.508	342.917	171.268	-0.0442639	2315.19	38.5472	1376.28	43.7276	-97.8635	98.9441	-20.8894	20.7371	140.778	49.5076	275.524	133.927	191.491	125.302	405.195	85.2953	58.1403
13.3895	15.9953	19.6098	17.2915	97.8696	62.276	130.535	167.727	58.6349	194.645	79.4145	-2.14224	14.186	35.4683	86.2655	126.934	118.228	5.82191	2.52108	54.3477	55.0632	47.6644	-39.4283	65.6792	-75.6007	42.5662	3.75771	80.3669	536.805	77.9648	333.587	188.918	-8.03508	2403.79	23.057	1334.96	24.0892	-109.111	74.1862	-43.2103	29.7253	110.93	69.0085	289.184	169.449	146.245	152.01	402.539	109.934	24.2245
13.4895	9.2975	0.485648	28.2806	84.7309	58.9316	102.224	134.753	67.4865	181.499	58.0332	19.4166	21.5125	37.5142	74.3844	110.796	103.98	4.48087	15.3466	95.192	16.8121	32.2167	-36.0044	68.42	-52.7511	37.1304	14.509	48.362	774.018	112.132	290.361	198.587	-31.3095	2367.25	16.3743	1230.76	-5.05826	-106.808	21.039	-44.2323	20.7071	118.735	51.7623	272.595	196.726	119.703	130.878	342.413	227.114	63.6694
13.5894	-0.501497	31.9962	27.4466	81.5704	68.683	97.0637	149.33	59.3743	211.345	62.1048	-4.20505	17.515	45.377	70.353	101.114	117.021	-1.76453	4.68066	88.7954	24.3931	49.0001	-47.3024	90.5749	-27.8036	37.3206	0.741851	59.0646	970.116	33.6394	297.645	161.501	-8.09943	2176.12	48.9165	1191.19	9.70439	-97.9726	59.1639	-49.3912	37.9095	90.1507	98.7796	265.545	155.096	131.931	161.409	292.421	254.983	56.2292
13.6893	15.0459	18.4286	16.376	87.5156	68.4431	117.624	120.01	63.4762	233.53	60.0108	8.73732	9.60921	43.2803	62.3911	139.15	110.996	-2.03899	-7.30662	65.9171	1.82748	63.8898	-18.8288	85.9522	-29.7928	23.9776	20.616	83.0939	1191.45	47.6976	275.157	141.654	8.89294	2030	56.7662	1129.8	3.17903	-78.7681	33.419	-43.0311	12.7758	89.8473	101.691	253.482	127.353	134.206	151.659	254.526	265.826	38.3427
13.7892	24.0782	22.3725	30.6364	72.2749	56.8213	137.105	129.7	100.36	218.109	33.8693	15.5758	18.8085	57.1041	66.9459	137.967	105.933	-2.57962	19.2804	37.8903	-48.0202	39.6542	2.34682	74.0895	-25.2266	21.9618	9.69372	75.7528	1429.76	35.8415	270.113	129.046	-18.611	1861.28	47.8366	1123.59	11.0181	-76.9434	44.9348	-55.1246	30.2694	69.5921	52.408	231.318	68.0947	208.074	121.058	238.665	293.01	47.4399
13.8892	41.7269	11.7964	20.5076	78.8604	78.8874	128.481	116.266	77.3372	204.391	39.6232	26.4031	24.7405	47.0335	63.2691	180.419	97.034	3.47477	10.6561	43.0975	-9.80391	22.0178	-41.7549	63.7109	-30.9207	21.4479	-7.12417	70.6838	1659.97	32.0461	305.061	123.005	-6.82113	1708.07	72.8052	1109.74	11.5259	-45.3385	55.3098	-24.0906	11.0272	49.4538	94.4424	260.629	45.7448	189.775	130.629	202.946	254.977	68.4287
13.9891	27.4565	38.2867	11.4071	67.0803	96.8443	123.448	138.527	48.4442	230.44	10.0471	43.1393	24.1129	37.7289	52.6469	194.981	124.813	0.0414471	35.4082	21.067	10.8395	53.8105	-33.0181	54.6309	-34.137	10.5022	-0.016424	72.4932	1723.29	20.6923	317.421	85.5436	32.8172	1614.88	77.3458	1042.63	23.7998	-68.7277	67.3927	-42.0848	-5.3094	66.172	107.918	352.937	52.6059	181.492	151.118	219.71	258.031	45.7015
14.089	34.658	49.6807	31.5475	75.7816	99.2429	99.7224	140.015	46.7505	252.073	28.1071	15.7392	33.4266	28.2587	61.3656	227.763	121.358	3.1737	37.2976	15.6985	-32.3221	14.2168	-20.1873	91.8283	-20.5791	0.743423	15.8914	68.2002	1897.11	58.9543	314.926	64.2412	21.2317	1547.41	70.872	1008.25	24.6916	-91.4563	65.2842	-2.13627	11.2632	68.1559	59.5119	390.738	48.5547	178.326	134.616	170.719	270.505	55.4739
14.1889	44.7379	50.7607	20.4803	72.6859	109.441	105.997	142.475	24.6513	216.688	17.2447	8.54265	18.7602	24.6234	101.707	212.39	140.053	-6.43201	32.4101	34.5937	-9.53804	27.7866	-33.5724	79.2256	-49.0705	14.7456	-12.8488	56.6565	2063.24	39.2176	299.592	70.8144	11.1061	1438.96	97.1197	980.82	7.0232	-71.0518	41.5892	-28.7006	13.3605	31.4832	81.267	381.082	8.47714	180.994	124.029	156.634	272.542	63.7692
14.2888	60.2602	42.5886	20.6624	70.2649	122.77	134.374	129.888	24.3516	235.093	15.5573	13.8751	24.7193	10.0008	108.927	181.574	154.569	-6.12754	27.5448	31.8058	10.537	32.375	-6.78358	68.2003	-46.063	22.4826	19.7441	80.2755	2279.36	47.9267	328.507	57.042	9.67137	1383.3	82.5504	947.904	20.5806	-75.2123	54.7072	-27.6423	34.4447	-16.4074	97.26	363.436	3.53039	221.526	135.35	158.863	270.03	45.8534
14.3888	71.2554	49.0875	37.3597	57.6651	155.511	139.767	156.983	51.5427	219.659	1.81989	-12.4808	24.9721	0.0181083	109.008	225.618	178.237	12.3756	15.3344	24.6966	-59.2444	-4.285	9.8032	58.5549	-55.6715	6.29224	-5.39525	78.3838	2284.48	28.3503	302.538	56.99	29.0401	1294.26	95.0627	902.076	44.8014	-53.8303	53.5367	-9.44335	15.8872	6.12235	64.0807	328.675	18.1091	172.656	134.921	145.324	270.225	41.8407
14.4887	79.6612	50.874	35.8173	62.5961	136.977	112.228	169.564	52.3466	182.421	12.9289	-3.69567	19.0692	3.35861	78.0793	192.616	163.791	5.71278	23.529	-23.9707	-70.2737	26.2921	-14.7613	50.1167	-54.0865	5.71288	24.9759	25.8058	2382.96	44.1046	309.28	40.3403	57.6653	1227.33	91.4792	865.534	33.2891	-95.0591	44.8521	-37.7467	-12.6627	-5.24805	91.8927	342.566	1.62465	202.347	121.815	116.285	249.33	31.0041
14.5886	67.301	53.1054	30.2645	70.3453	119.351	144.556	150.794	55.542	198.357	18.3994	11.9114	22.9273	-10.4461	67.7722	205.954	143.171	3.85295	-16.8118	-0.557543	-3.89297	12.462	-10.2968	50.4869	-17.4156	10.7144	12.5563	32.738	2324.25	46.9903	276.544	40.4231	46.6337	1141.79	117.994	877.553	17.1935	-76.035	46.9131	-12.5769	26.3384	-35.4009	70.0645	312.466	-0.400404	192.344	100.427	117.317	270.201	54.6101
14.6885	73.8928	61.1161	17.669	60.8471	122.449	138.514	146.672	53.2606	207.637	20.824	-9.45325	9.1778	-6.3958	157.985	213.226	140.738	8.95046	-3.12336	-6.5005	-26.151	23.0701	-20.845	43.057	-17.31	22.6603	4.84008	74.6816	2201.26	47.7676	270.034	40.0727	25.987	1082.39	85.9271	823.674	45.3194	-32.5547	88.9202	-4.01562	9.87938	32.1643	103.701	313.438	14.401	164.005	118.247	105.788	231.264	-1.94039
14.7885	68.3148	62.4905	20.6858	48.0765	116.602	132.238	126.542	38.842	251.85	35.529	0.614373	17.7253	-8.97712	161.735	198.389	136.012	21.6144	12.6504	-7.40568	-7.61257	-11.6903	-36.3865	53.5526	-5.58753	22.4452	3.74555	75.9613	2089.87	55.9674	252.421	39.5506	26.5457	1051.34	94.253	818.745	30.7185	-20.2901	115.87	1.83384	9.85891	-17.0685	52.5805	320.61	15.7584	158.271	107.823	75.8335	229.604	15.2033
14.8884	84.2589	58.3008	23.6566	51.0519	120.737	127.248	118.462	53.0616	267.434	52.9302	-3.62242	23.8328	3.88119	140.014	176.871	131.664	9.60251	8.4309	-33.5018	-5.08192	56.7013	-24.6551	45.7358	-29.4781	26.0846	-14.0176	83.6373	1992.14	29.4692	264.94	31.6163	35.6471	967.909	87.6319	770.853	17.0266	-3.38628	109.61	12.5302	19.1632	-15.5291	58.5796	275.105	-22.2668	155.795	89.0196	79.7469	233.961	33.3425
14.9883	76.4554	46.0867	29.5537	44.9708	122.295	120.684	146.038	99.2941	260.891	74.0983	27.8127	1.32004	-0.0150121	129.25	189.259	109.591	26.447	36.1742	-51.5408	-9.14238	11.3406	-15.6442	38.898	-3.61022	38.6123	34.875	73.3722	1878.62	52.5166	264.949	31.0258	20.3309	968.718	74.8109	744.058	6.70359	-6.88741	133.206	12.0676	-9.52048	-1.25312	50.0691	243.036	-16.6293	149.652	72.1723	75.943	195.285	19.1807
15.0882	58.8272	38.8022	15.2208	78.6568	117.761	111.292	134.88	81.3525	245.437	100.446	11.0046	-2.42713	9.70205	120.598	208.88	92.6286	10.8872	19.6155	-38.6784	-31.9415	33.6229	-20.001	36.9511	-15.1629	12.9636	77.3383	83.5026	1779.13	31.9434	255.322	20.0888	49.635	923.078	84.8626	737.563	8.72031	-0.527955	127.605	7.34904	-9.6455	10.4108	37.994	249.437	12.6091	153.787	106.079	106.891	206.169	7.98409
15.1881	53.0189	47.7904	25.5264	78.291	95.4083	99.6141	125.361	69.6334	207.364	92.4891	-25.2306	3.69751	-4.30784	89.9787	183.166	95.1919	0.0342435	21.4413	-8.84353	-13.1835	44.5765	-36.9085	63.1631	10.8756	4.3279	65.0521	66.6987	1696.33	34.1566	267.639	4.47781	49.5563	874.367	99.7839	702.806	39.9497	-21.7055	113.231	0.760819	-3.59214	13.7481	32.2732	228.068	12.3049	150.217	79.5288	90.2658	191.07	-2.13126
15.2881	43.0974	27.2329	19.6077	97.838	92.8381	137.28	116.186	83.2675	195.98	116.166	-3.08473	-3.59564	1.64409	96.4995	181.048	103.683	20.8041	9.28666	-6.04951	29.8381	57.0832	-33.7409	89.0912	24.5688	25.9947	42.5447	58.9603	1575.41	27.9528	265.111	5.68365	74.8609	877.931	101.258	670.869	7.45261	-6.69077	112.521	9.52951	-12.8951	9.59394	41.3603	271.344	-9.20828	131.489	86.2621	60.2755	192.678	15.183
15.388	47.3537	41.0922	10.5524	100.017	115.721	146.65	147.168	92.2828	228.476	93.2529	1.88354	9.03079	11.7344	95.7521	175.614	75.1627	10.8033	9.32756	-32.6446	-5.09357	46.2743	-34.6079	113.24	-14.885	26.4197	57.2857	52.703	1491.09	57.1117	254.252	22.9042	49.8573	838.886	89.236	651.56	20.0719	26.61	87.6165	2.29601	-14.4184	12.9624	39.4225	238.977	22.6587	124.675	93.932	48.0192	188.119	-3.02291
15.4879	18.5691	42.4408	4.6994	96.2675	88.675	128.533	137.973	98.91	230.642	78.6416	10.7464	-1.36732	20.8959	89.6524	168.437	53.7183	29.6146	4.16864	-26.1639	66.3145	50.3054	-27.468	112.55	13.353	19.937	38.5955	49.1638	1477.84	38.7677	242.228	33.7574	63.3773	777.108	84.8636	634.835	5.22667	-12.1935	76.9156	22.7266	-17.9816	36.0538	8.36684	239.263	-7.08102	110.904	96.8233	70.871	160.643	-4.99982
15.5878	12.1048	22.7943	10.8489	96.1766	68.1375	152.108	154.427	109.245	260.062	49.3163	-1.13189	5.66366	45.2147	82.0661	160.125	67.8221	32.1772	-1.07205	-32.2235	38.7575	116.439	-7.4127	118.003	2.39983	1.89743	36.122	42.1707	1435.81	54.6064	226.391	56.1871	44.0109	723.748	124.034	599.718	15.9936	-7.72616	89.4917	13.5692	-5.4595	23.8336	21.0053	232.596	-8.94335	101.598	115.749	36.8543	201.526	3.31576
15.6878	12.2717	56.4805	4.07571	67.5933	91.6007	139.531	160.173	106.214	244.574	45.0681	14.6818	0.540692	20.7875	73.5757	156.307	69.2637	18.6592	-7.98477	-53.5211	41.9432	77.8443	-16.8411	102.127	3.04766	-7.35963	21.3377	47.7203	1426.52	36.0918	227.838	52.8051	74.3165	717.057	90.3545	634.835	32.3139	-6.79686	74.8915	7.81237	-17.0643	-19.6691	6.88995	215.455	-1.99092	78.8615	104.98	91.6752	226.459	-38.3864
15.7877	31.7674	39.5412	12.4936	66.4672	66.3688	141.118	141.724	109.975	235.611	35.4853	5.00582	1.21811	36.2582	72.3935	140.65	62.4992	37.3905	7.63553	-9.34719	27.7229	33.164	-38.1648	88.6873	-41.8819	31.1512	65.5046	46.3781	1430.98	64.1601	240.623	69.3516	80.6577	672.917	93.0121	646.979	17.4942	-5.17245	74.682	34.2726	-57.9905	-5.2311	-1.8922	207.952	-7.75033	112.797	92.3637	73.1559	207.854	-10.2834
15.8876	29.2571	43.6376	2.20348	82.7094	61.7657	124.405	154.161	103.463	245.88	48.4127	36.4502	-4.78452	41.986	73.9943	141.363	104.581	32.557	7.64788	6.23938	20.7108	71.2217	-48.987	81.1152	22.9975	12.8566	65.0867	49.1476	1427.94	69.6533	247.127	54.3704	82.6318	727.081	83.5408	618.665	23.4015	-0.423544	76.1028	38.7132	-35.4215	4.26117	-4.17888	196.66	10.3992	89.5728	108.212	81.0536	207.842	-15.6723
15.9875	27.3983	27.0971	5.3269	62.3377	63.9713	115.891	114.855	101.269	253.929	38.8571	40.1999	0.16811	44.8086	64.5882	147.547	90.6193	40.7512	25.3746	6.40794	-2.01433	45.3186	-23.1721	110.02	22.0865	36.873	54.3284	38.074	1387.59	64.177	228.12	41.8092	68.2327	669.285	92.995	578.463	4.93266	-19.1968	103.175	25.9325	-30.4246	11.9508	29.1951	209.478	37.269	93.1633	80.7156	60.4079	202.901	-0.947411
16.0874	26.2317	39.1741	2.96786	71.9638	50.2971	129.957	139.93	100.898	240.275	36.5111	40.2275	-7.22151	54.0737	51.7673	165.438	80.5472	12.5688	16.3432	10.6456	33.9051	57.8073	-56.2735	95.147	11.6682	16.2066	95.9286	56.0371	1338.84	79.3789	234.911	38.1499	63.8819	638.988	80.8414	581.283	9.69138	-24.5277	135.188	42.1696	-28.2114	11.5693	15.7651	283.593	27.2942	92.7591	76.6044	59.8692	177.694	27.1673
16.1874	31.8619	26.5845	7.93486	50.5457	59.4061	126.085	124.875	82.9926	262.788	34.7482	40.8416	10.5302	62.1865	61.4621	159.158	76.5364	9.16005	18.577	10.671	7.94789	31.3427	-27.6831	129.37	7.2073	48.6619	78.0376	61.2342	1346.36	61.3995	233.072	16.7839	47.6314	599.271	61.8914	589.25	34.5207	-10.2179	126.529	34.3548	-48.0253	30.8346	39.524	264.979	7.18306	105.305	66.3601	63.3265	155.581	-2.35416
16.2873	38.0792	33.8637	-1.47337	44.4416	53.7232	125.564	144.76	70.7513	234.502	51.971	16.8955	-4.98703	70.2983	64.4586	165.831	76.138	11.2002	43.2635	21.8529	-10.6177	32.315	-36.7567	117.624	25.329	54.3744	72.7729	60.4759	1255.85	34.2643	213.256	21.3575	45.6566	549.906	66.4357	567.703	11.6844	-21.2458	147.879	14.3332	2.59979	33.7178	54.7396	235.702	27.0779	89.8178	90.2672	65.4739	169.876	8.13261
16.3872	20.8349	49.3483	15.0874	33.7024	54.1106	151.232	145.95	79.3676	220.286	29.0614	37.3588	3.5388	66.697	62.4358	158.71	54.8439	13.7462	47.6063	5.1809	10.885	39.3382	-19.6051	118.954	35.5889	43.5932	75.0168	37.3892	1198.52	46.6539	222.955	45.3854	33.7207	551.78	67.1543	560.774	9.51937	-29.746	136.489	23.4684	-13.9921	54.9449	49.1304	211.097	18.3673	98.1212	80.9318	67.1991	150.638	2.52549
16.4871	41.7891	61.7903	29.3365	33.8296	41.7893	129.043	176.62	84.1295	225.133	38.3374	38.9314	7.89624	67.0824	60.746	137.946	62.8182	-16.6478	27.5671	17.6639	11.7096	7.47879	-37.2387	102.961	28.8428	46.2178	59.7907	14.2043	1194.35	37.5598	177.631	73.4449	46.2909	501.367	69.8497	534.195	21.8279	-28.1585	91.5811	25.7219	16.3535	74.9284	53.2388	185.668	30.661	130.578	103.102	50.5069	187.137	34.6521
16.5871	44.9071	56.2487	12.7536	30.3723	53.1517	129.445	138.459	106.02	192.69	71.9667	33.2884	26.4608	54.7124	44.0885	149.353	94.7633	12.4585	37.4301	2.30827	45.934	21.3843	-12.4983	97.3886	9.06644	54.3409	67.6146	-7.44885	1249.63	80.8145	189.367	67.1025	23.9069	528.483	63.8226	537.246	25.6726	-19.7906	90.4985	46.6677	42.2942	42.0269	35.7647	163.617	18.1465	181.56	98.9803	35.916	175.108	34.362
16.687	28.9807	61.1812	3.78865	23.9578	54.6993	109.707	128.199	115.118	218.744	66.7464	54.3877	23.349	22.9692	41.8394	132.849	73.8199	20.3774	56.4286	-13.8219	138.669	18.3252	-5.10829	84.4769	22.2108	47.6975	60.9462	1.66543	1240.21	79.6038	196.637	74.462	31.3028	485.922	63.224	568.404	2.38563	-49.9411	110.049	148.581	19.2905	41.6236	27.2132	145.411	4.34668	148.641	106.238	20.5741	202.596	33.2868
16.7869	44.5241	54.3306	10.9714	52.8665	46.1887	116.267	140.95	103.188	208.877	82.3324	119.521	4.99052	29.1498	34.2533	131.798	79.2005	25.4231	58.9973	-2.92173	201.884	5.42116	-27.43	72.7971	13.4005	38.3057	46.6989	9.19676	1200.64	68.1467	237.315	84.7966	45.3382	495.157	52.8747	616.49	45.5369	-46.3391	82.8607	220.953	25.4563	52.9532	26.1684	170.73	30.3742	144.216	97.9422	39.47	179.503	7.09424
16.8868	37.0618	31.5463	3.74071	72.5762	46.6646	120.6	127.164	91.9017	202.318	87.7196	186.025	4.93333	28.8833	33.2655	134.499	100.027	31.8785	69.9014	1.95651	152.176	-6.85823	-0.683971	82.0628	3.72707	32.2509	73.4493	-2.71814	1114.62	43.0712	291.717	74.8009	29.5203	477.242	39.862	636.852	97.1713	-31.9175	106.298	236.326	32.253	46.5859	5.9399	115.441	-31.1273	141.032	94.488	71.1594	183.997	18.8254
16.9867	17.7653	23.1592	14.1846	65.6478	74.1541	168.76	133.917	67.2189	194.674	79.9856	141.585	3.49795	24.6131	51.6508	107.524	92.303	42.2114	38.4344	-9.41578	159.709	32.8514	15.7672	72.9623	20.6463	58.3691	76.0225	10.5858	1103.81	59.2471	273.451	100.936	36.9555	503.994	52.4869	593.636	49.026	4.21831	72.0409	143.56	26.7173	36.0351	29.176	114.934	0.651554	148.095	104.137	99.6204	165.792	4.28375
17.0867	27.299	24.3267	13.038	50.3185	75.3531	243.801	148.066	90.8265	229.13	35.1767	110.418	2.07023	9.29564	40.2315	104.788	107.17	42.1693	44.9916	-6.89729	91.3001	27.2645	-9.01593	62.7247	13.2536	36.6276	83.9741	12.7136	1060.41	68.8644	230.518	72.1401	29.0828	514.977	46.6964	585.333	29.3836	0.472274	54.8448	128.089	38.7632	40.4108	42.9559	129.705	49.2558	150.284	143.82	116.029	185.314	4.36338
17.1866	23.8143	29.3667	31.0169	72.5155	69.5466	300.498	132.633	93.9175	217.165	35.045	78.0688	15.5093	-21.9538	40.4148	103.976	102.22	-2.10297	4.94378	22.8673	112.981	13.1262	-17.8472	61.235	13.7223	41.0141	59.7336	16.773	998.073	69.3715	278.44	103.947	47.1951	491.51	48.5249	590.072	40.0598	-19.6555	71.0784	83.2987	38.1831	51.7004	20.6186	98.6162	30.7023	118.069	130.22	124.277	160.715	-10.782
17.2865	22.5228	27.8622	16.5993	50.5196	59.7366	401.565	137.246	65.028	223.235	31.4398	47.7343	27.2721	1.12811	36.5187	106.766	103.496	30.0642	18.3101	37.3831	72.7676	-1.86596	3.30974	78.8335	-6.0058	47.1174	54.5619	13.8393	1034.75	44.1969	339.602	92.9487	11.0527	462.809	45.1699	839.614	56.6389	-16.5696	59.641	103.222	12.301	42.5511	23.3109	119.278	-15.6476	123.111	110.428	125.628	160.591	-4.32456
17.3864	12.5197	36.1975	-2.7785	75.3847	65.509	407.072	154.54	75.2152	231.412	29.7704	36.411	17.3839	-20.4232	68.0801	105.416	105.74	33.0577	35.7369	41.8079	89.8357	-20.5313	-40.0149	76.4149	-1.47114	39.423	55.3173	8.59216	1116.46	46.8173	354.125	88.6342	26.5302	431.415	43.6811	1052.89	38.4535	-42.3565	72.0214	71.696	1.54338	39.701	33.1656	96.8671	-32.8011	123.348	131.902	149.524	199.903	2.56363
17.4864	10.2766	29.57	-4.30742	91.266	57.3074	329.717	164.48	79.211	206.967	53.4414	44.6004	28.6745	22.6291	47.3911	102.774	95.1823	20.3988	25.5393	10.4063	69.3194	-0.537054	-29.9521	65.7452	17.401	41.8884	33.0729	22.595	1109.35	48.3084	321.921	89.9086	29.705	446.838	44.5336	1315.52	9.28567	-39.569	46.9566	85.4489	17.0147	18.0149	8.97808	94.8781	-22.2055	167.36	114.466	149.651	201.464	9.697
17.5863	20.4271	27.336	1.22302	60.9194	54.3051	301.193	163.154	97.876	230.393	62.0261	39.5868	7.68516	24.4768	33.5749	101.07	83.1968	29.9535	53.5788	-4.94528	13.1665	-21.9055	-21.2202	56.4105	-5.3087	34.7448	75.2067	37.0736	1119.33	91.488	292.069	83.2398	23.2759	487.833	33.0048	1530.35	34.226	-24.3026	50.0577	77.7985	-15.9611	22.754	14.4546	93.3646	-1.72917	176.17	117.407	148.176	200.917	1.18646
17.6862	6.57408	0.679326	-7.30738	81.4873	34.9283	281.562	184.48	55.5318	246.283	40.268	24.9057	2.05374	24.3006	51.7743	100.981	93.0153	6.1725	25.886	20.6889	-0.585451	-11.4206	7.72487	48.2437	23.4495	35.0144	69.2352	11.2824	1105.6	63.5953	293.345	77.8101	53.7389	463.33	41.2316	1770.18	25.6791	-38.1534	55.2084	75.0868	-2.45121	14.2876	32.3081	100.405	7.65271	164.526	100.785	122.827	221.736	11.7213
17.7861	3.00525	-0.628195	-16.7673	77.2083	49.3363	273.777	158.926	76.1092	223.717	53.8011	54.7826	18.9924	20.6087	50.072	78.9326	88.0049	40.3091	19.8654	34.8854	-7.77174	-16.9243	10.234	41.0986	21.6331	37.2893	65.1882	36.6822	1089.2	49.2456	279.918	76.9067	40.6613	410.536	17.0538	1932.55	25.5187	-42.4542	46.3101	46.4998	-38.6478	17.7721	19.8219	79.2693	0.235785	181.721	121.316	110.125	180.232	-5.97449
17.886	-11.1211	21.6845	-14.7806	65.3492	31.693	245.038	141.814	61.4416	212.468	40.8748	30.8881	12.9779	30.5559	48.0961	90.2391	84.1814	-0.633331	25.0077	-5.56961	25.0445	-2.3722	-25.5992	34.8475	9.50484	43.6117	90.7325	14.0184	1020.19	65.399	264.584	82.4414	37.3152	405.052	31.624	2076.3	26.2238	-38.813	45.3492	63.931	-34.3484	41.1	22.3004	81.0028	-40.6873	184.941	109.912	77.9411	180.493	9.9826
17.986	11.0434	7.67951	-10.6716	108.075	33.892	238.479	137.107	97.6394	198.307	39.6546	21.0692	8.36026	37.9341	43.8016	75.249	72.2796	-9.99319	17.2019	29.6313	-13.6002	-46.9147	-37.0993	29.3786	36.0006	41.9514	59.8799	4.31879	958.572	53.9647	285.66	87.5533	32.6749	373.077	39.1379	2172.69	13.6913	-55.8435	53.8929	67.2609	-14.6319	47.8949	18.0137	56.0688	13.1743	189.269	96.9723	97.1906	158.768	5.954
18.0859	-4.06055	27.3329	2.33045	83.2797	44.9204	227.611	151.258	73.0248	194.21	38.2317	11.5484	4.39053	40.2296	61.8436	79.3201	84.6002	13.2795	45.3002	29.2601	-19.5855	7.7135	-1.21032	24.5938	27.5997	35.907	55.5994	10.2603	1010.67	83.0345	268.525	65.7162	2.30252	403.699	35.4177	2060.01	36.0921	-68.1187	50.9042	27.7946	-14.8398	15.9111	40.1647	77.6984	-19.9586	220.341	138.106	89.7127	144.003	-2.60181
18.1858	-7.56056	27.0663	-0.394876	67.4578	46.0213	228.794	119.344	83.7153	175.054	16.972	26.7826	19.6998	33.3928	66.1516	76.4064	61.4524	-3.00485	10.4778	2.22546	15.5821	21.8839	-19.8621	20.4077	4.61097	15.4318	90.8378	0.256218	985.07	84.7271	261.133	89.6201	8.18427	477.999	9.36562	1929.49	35.769	-80.303	47.0656	31.1577	-3.88793	47.6594	-0.279459	50.2938	2.52313	225.334	133.933	75.6386	153.717	-12.5056
18.2857	-27.1653	3.46549	0.305776	48.9535	64.9654	206.919	129.261	56.8967	151.616	33.9937	1.27373	10.0763	19.4945	52.7685	66.0419	68.3202	0.613363	7.92648	24.4076	12.2207	8.30855	-10.828	16.7454	23.1816	23.7332	96.9634	67.7242	1010.89	85.2505	256.692	131.244	1.67795	512.72	21.0079	1817.04	33.3904	-64.2917	36.6049	32.329	13.0794	24.5237	33.1794	63.0735	41.5488	220.624	125.277	54.5109	174.921	-8.77307
18.3856	-19.3042	-17.9628	12.1553	103.899	51.2879	187.678	104.495	84.4307	119.1	66.2234	11.1678	36.2525	51.6898	24.5041	50.9043	54.0223	8.56411	5.76532	-27.1544	21.5467	28.2961	2.70927	13.5412	35.0932	40.1013	80.3615	126.599	981.928	107.27	239.351	117.75	-9.56665	494.254	-8.18629	1674.33	28.8684	-40.7683	28.51	11.0031	9.10739	0.569874	-2.21225	38.5985	2.46069	163.706	162.017	86.3178	220.192	-32.2459
18.4856	-23.3823	-14.2956	13.8135	88.2498	63.5968	181.562	111.319	94.8081	114.057	84.2819	-13.1698	18.4599	59.1833	26.5077	29.9593	43.8107	-0.0512007	5.87941	-24.6536	12.7127	-14.3623	-16.8469	10.738	36.4493	19.0077	74.3993	177.782	930.536	102.474	217.65	140.78	-14.7545	525.301	7.12571	1555.26	41.4997	-42.3737	24.6792	15.3966	7.33293	22.916	7.55344	5.32361	-9.05082	148.971	161.662	99.9597	220.281	-14.2809
18.5855	-16.7434	-11.543	12.4542	102.829	82.2043	185.812	108.437	114.3	114.805	65.0389	1.05051	10.5093	41.4757	29.1413	41.324	44.365	7.56946	3.70099	4.70012	8.49529	-16.1291	-20.3955	8.28546	13.9555	10.4018	41.8053	223.065	920.803	59.4704	226.095	158.846	-1.2153	516.22	-29.0746	1495.04	41.2642	-38.0137	33.1146	-6.30939	21.7648	68.3314	-20.4316	31.4267	53.7122	124.571	166.577	154.779	211.518	-35.6048
18.6854	-16.317	-30.6145	-0.500999	97.6137	75.2832	146.524	90.2021	89.6914	146.36	65.7106	16.1153	-1.49932	50.2989	9.80602	46.5187	44.937	-14.5805	-8.63921	16.9705	26.5068	-18.8549	-16.4036	6.13978	22.8462	-2.91561	42.0365	240.822	857.459	64.5953	214.605	131.261	-36.8987	511.019	-5.18733	1408.14	59.7372	-22.1322	37.7294	26.9876	27.1578	18.4859	16.949	22.1656	8.35326	108.583	155.145	203.802	198.675	-24.1925
18.7853	-18.975	-31.1782	2.00213	100.921	67.3504	154.28	91.8397	92.6024	150.109	64.2639	0.22488	9.76915	52.995	13.0105	60.3237	49.9468	-5.11065	-6.13391	-8.90091	39.5177	11.0595	-16.1317	4.26255	45.8482	12.2227	31.8898	383.754	835.105	68.9451	203.724	162.52	-24.5415	505.012	-1.77622	1305.58	38.8855	-2.87794	-0.0360661	20.0855	30.3367	52.6876	0.470955	56.5716	40.9811	98.4804	130.48	245.337	212.268	-8.01304
18.8853	-35.6167	-28.0609	-6.58284	97.3514	69.3428	155.006	97.5419	64.7521	146.961	50.0206	-10.1523	-1.02695	48.6687	33.7574	54.333	30.6507	-15.0601	-7.04369	-33.1844	32.8998	12.1353	-3.28783	2.62019	56.1397	-1.87924	55.5849	447.745	801.222	64.6136	161.429	149.033	-57.4069	506.771	15.2599	1217.79	30.1951	-4.25424	2.42011	-13.9711	6.82496	17.472	-4.81947	30.4322	36.7395	97.3614	149.75	220.58	208.842	39.352
18.9852	-13.7797	-7.54144	4.75825	125.102	86.6293	157.268	80.7429	60.4203	156.995	48.3671	-9.43251	2.53861	44.691	15.6734	61.9379	18.3447	-34.6061	-9.69789	-13.4603	15.9458	23.7814	-13.0325	1.18332	43.4973	-2.01359	42.6312	506.401	765.408	77.7232	177.503	156.005	-9.18751	474.145	15.5801	1117.02	-2.41304	-16.5405	2.01857	2.94487	28.7507	-3.72129	-9.90228	31.9796	49.376	91.7002	140.621	215.813	216.919	42.7866
19.0851	-23.0791	-37.7287	-9.27992	102.894	80.0338	149.014	76.9148	81.7431	175.099	37.0934	5.55485	0.969103	35.7592	28.5959	37.5675	34.4725	-2.01175	25.86	6.02522	-16.1204	30.6075	-8.01535	-0.0737829	50.2809	3.75142	70.1264	536.02	718.188	68.9369	134.548	152.95	-44.29	479.889	2.71173	1058.83	27.3261	-12.3118	-6.02125	0.712699	39.1423	23.0863	-26.4224	23.2452	45.8059	113.708	118.241	200.055	212.806	20.7568
19.185	-17.7231	-33.9194	-9.98834	99.0588	73.49	180.299	79.5636	78.2705	158.609	64.5319	-5.06753	7.99256	50.1159	11.4643	26.8239	25.2125	-20.0515	5.87005	-4.687	-42.5048	51.3982	72.3854	-1.1736	59.4391	20.3458	81.1808	498.028	673.442	68.4981	122.126	124.911	-49.9742	444.332	-15.9819	1070.98	29.3995	-59.8534	-8.13852	23.7698	22.1376	150.499	-17.9032	20.9436	24.7994	96.5267	109.5	189.695	218.147	-3.28403
19.2849	-17.8366	-22.2123	-14.0024	82.4147	62.2731	180.528	90.3513	61.0563	156.701	35.3381	15.751	12.5664	41.574	14.9114	28.4122	57.6813	-17.6615	4.38778	-13.064	-35.9709	22.4361	57.5618	52.8242	29.9095	191.173	78.6619	436.818	635.461	29.8953	113.558	122.049	-23.3146	388.861	1.98187	1012.95	18.2893	-45.1683	28.1565	-21.605	46.9335	358.472	-18.2616	28.6526	43.873	130.522	126.997	118.208	210.97	9.79101
19.3849	-39.7409	-12.3579	-13.1713	82.124	52.151	149.763	108.793	69.9098	176.705	32.4102	12.0011	-3.89624	43.6445	-1.50231	65.4043	57.5836	-11.9592	9.77956	-3.41312	-13.9133	31.0231	57.4338	123.601	75.9767	304.344	63.7187	429.998	615.705	19.0767	117.697	122.622	-19.1307	372.005	-16.8523	1028.18	9.59272	-87.8098	43.2957	-15.0193	57.2359	465.841	-28.2971	6.30054	22.7487	108.485	142.737	135.303	214.065	-17.7338
19.4848	-24.9589	-35.1505	-26.1396	99.8805	69.5358	172.365	87.7312	73.3877	168.975	31.5449	0.438879	14.8193	41.9536	12.0907	72.5487	34.3581	-10.855	9.27178	-0.768129	-1.92829	64.1264	17.9173	107.033	54.8353	378.289	48.9723	361.901	603.817	22.695	103.136	146.807	-14.1853	345.458	-30.9568	960.674	-7.24351	-76.1074	34.8903	-17.7749	62.3209	620.7	-37.2641	41.5934	23.2773	81.9969	159.744	80.3206	202.67	-32.591
19.5847	-30.5495	-15.8108	-15.5175	100.885	60.6411	177.907	98.1273	48.3045	184.231	23.9165	-30.2069	29.4975	56.0988	5.81047	54.1349	61.1488	-1.00562	10.1188	-17.7585	-4.002	63.1743	36.7326	92.5383	41.2083	409.564	76.1264	340.609	495.679	44.4168	83.3823	99.8194	-27.4237	322.924	-2.73178	898.922	22.3008	-76.7078	-15.3628	-17.6573	84.975	734.02	-32.3502	-15.818	31.7781	90.6219	142.563	34.8935	186.994	3.228
19.6846	4.12108	-14.7208	-28.1312	79.3134	68.4091	177.636	90.197	75.4862	213.212	21.1132	-21.3965	20.0663	23.6402	-4.34184	43.8236	31.806	5.52579	-6.16422	-7.59034	3.49039	106.8	29.2569	79.856	39.7355	328.38	104.71	313.5	488.324	33.4978	134.476	113.529	-23.6763	339.198	1.38932	837.08	8.72625	-115.307	14.4823	-45.0919	83.3755	776.514	-23.0831	-35.4565	12.8548	130.468	141.977	37.339	160.17	-4.16775
19.7846	1.2473	-28.0555	1.60984	83.0793	65.1108	178.195	76.1409	93.7013	211.049	6.41674	-20.4278	26.5449	40.1384	23.9033	41.858	-2.51768	-2.64747	-11.3582	-17.9843	9.21011	76.0176	13.9993	68.7599	35.1947	285.702	98.348	310.292	509.88	46.214	139.087	108.849	-21.4205	339.752	14.1384	790.877	5.83123	-100.546	-7.44975	-33.9772	81.6949	752.863	-1.79028	-3.58012	35.0466	122.208	122.962	55.6795	139.825	-12.7061
19.8845	48.6446	11.0478	5.59823	109.098	71.8256	171.575	67.9308	72.2157	220.781	16.9872	-17.5556	30.454	48.0003	47.4739	42.0642	-3.68278	-11.174	-12.189	-7.99025	19.565	81.5715	-18.3143	59.0516	35.7049	235.155	118.058	286.546	482.897	61.2809	140.562	122.358	-28.4807	355.937	1.78341	782.277	14.6123	-105.623	0.61577	-5.43081	94.7533	705.453	-29.1036	-27.7787	50.2663	101.465	112.01	67.9847	194.829	-0.463085
19.9844	35.8105	2.64227	-2.46394	129.363	62.2222	158.313	52.894	89.5654	213.788	60.206	-14.6577	36.8656	19.2774	56.5141	55.4388	-15.352	-5.97733	-25.5178	-44.959	3.48916	42.6153	-10.1183	50.5575	28.895	198.263	112.531	264.105	473.445	75.3284	143.197	88.2971	-74.088	357.332	-3.38235	768.878	22.8343	-111.495	0.436068	-26.0542	109.793	622.322	-14.3174	-2.32766	64.0273	94.1512	119.879	75.9366	230.018	-30.9197
20.0843	28.4108	-21.0344	-17.7748	113.503	82.555	145.949	56.1716	92.5013	179.079	183.467	-36.9575	47.2109	18.2044	103.37	34.4733	-14.7796	-3.87474	-24.06	-16.252	20.8924	20.1292	0.565919	43.1257	25.5285	173.418	122.691	271.591	480.515	81.0776	123.104	129.071	-56.6175	339.29	-18.1966	716.971	0.776567	-87.8924	6.72794	-44.3924	55.4466	521.424	-39.0498	21.7529	97.2202	82.87	142.166	107.733	232.959	-16.8011
20.1842	-0.814872	-24.2884	-22.0315	129.754	57.2818	153.763	65.1255	102.17	178.602	288.569	3.81482	36.8833	12.1961	150.955	26.2597	-27.5979	30.9065	-6.70582	11.2478	-10.7699	-14.4078	21.8115	36.6234	19.5928	172.547	126.439	263.946	469.889	71.9702	125.088	121.495	-43.2426	360.135	-10.3119	732.738	0.895073	-84.7798	-2.75767	-3.61766	45.7355	451.95	-46.3931	21.6142	99.1915	114.005	148.388	138.181	204.813	-10.7705
20.2842	6.49228	-28.5597	-17.5797	107.474	76.6573	138.868	56.944	108.845	184.436	420.911	22.155	25.7456	13.1053	144.116	23.4414	-47.6454	5.71234	-4.41185	4.07626	-1.25941	18.3799	25.5182	30.9343	19.0379	144.339	94.6058	274.011	459.698	58.7993	118.813	126.369	-58.8739	351.753	-2.54701	728.816	12.2296	-61.1466	2.42865	-13.1596	-5.99951	388.898	-29.6958	18.3663	92.6711	72.2211	163.321	122.792	179.965	-25.044
20.3841	-17.0889	-37.7437	-11.0785	93.4429	60.0615	107.73	57.5677	77.7566	157.153	525.831	-32.4075	26.1745	7.52768	127.807	40.0017	33.4651	4.97856	4.8654	4.12412	-7.70312	42.7986	41.8998	25.9568	15.9742	130.025	114.967	276.611	423.757	81.6478	121.682	115.913	-48.1211	368.822	-34.213	733.177	10.8548	-45.3884	4.23187	-22.4247	42.1862	321.071	-58.3282	15.6892	104.478	85.3602	143.018	135.611	245.809	-34.7382
20.484	-22.6671	0.394163	-15.0539	118.436	82.7316	113.536	66.7257	103.664	127.05	609.638	6.35866	25.39	-20.6371	100.941	28.0689	31.4914	38.0628	21.955	-10.8235	9.81609	2.0777	25.1425	21.6018	-10.697	111.719	28.238	278.387	431.717	43.7007	168.403	104.117	-28.9908	330.255	-7.42173	713.697	-2.94639	-85.885	10.558	-8.66315	61.6411	351.279	-23.884	28.8903	112.046	40.5867	126.187	150.396	251.897	-22.0517
20.5839	-11.6441	-23.5881	-20.9528	134.81	79.4056	85.7451	49.2058	104.397	121.829	693.474	-8.91629	31.2738	-15.5905	63.9975	5.66245	24.463	37.6827	83.5644	2.56703	-10.2308	18.0853	30.9679	17.7914	-6.5647	106.816	43.6487	248.186	421.867	68.5677	135.417	116.213	-38.3922	345.076	12.5303	689.834	-7.88604	-60.8764	-9.84811	4.80727	33.1027	284.105	-20.4781	24.5746	92.1661	113.633	143.373	113.098	207.769	23.5403
20.6839	-1.20429	-13.4061	-9.18911	126.667	75.1363	82.4856	67.6198	95.7936	97.9403	703.143	2.67148	10.0501	-38.0105	79.7743	32.7659	0.551144	27.0775	85.8986	-13.958	0.984668	8.94625	-1.53505	14.4576	19.3853	100.872	67.4282	223.739	391.067	61.3984	154.066	144.738	-82.5248	306.957	-15.6831	682.856	-19.3839	-40.5001	8.5118	-8.14608	35.6476	249.341	-0.169327	22.8841	115.719	121.016	157.629	92.9937	198.042	-22.0907
20.7838	4.93425	0.470656	-13.9444	119.817	62.4322	88.847	91.2195	86.4222	90.7853	733.882	-7.39463	13.6044	-32.9541	110.729	45.4435	-7.8463	5.49903	33.0665	-11.3942	12.7573	-7.04771	-22.6839	11.5408	-1.51155	110.188	33.3281	204.259	370.538	28.9475	174.897	137.778	-43.7835	270.607	-4.91781	662.456	6.31386	-23.6893	16.9672	28.9559	-8.56086	229.125	-8.0033	18.3758	142.328	189.054	135.822	106.918	205.969	-5.76655
20.8837	7.37888	-15.668	-5.77191	131.868	67.9916	69.7233	62.3304	72.0027	81.4616	735.375	12.888	16.6273	-6.82261	119.402	57.6854	5.51866	26.1314	60.8245	-29.6667	-13.0657	-42.4145	-8.68161	16.6723	-35.9463	109.732	33.2386	183.506	373.777	47.1389	159.131	170.512	-32.665	260.802	9.27725	589.456	29.0131	-34.7788	28.6825	17.3449	29.3432	212.427	1.12063	16.9865	127.183	209.613	149.179	82.5858	238.525	-15.3262
20.9836	3.95274	6.31032	-5.1885	113.221	68.0296	70.9193	69.8525	73.2296	67.9525	681.428	27.0228	30.5161	-1.52705	137.016	80.5716	9.73326	10.9393	26.5432	-59.7566	-8.18775	-11.5994	-14.0768	13.4797	-32.7293	114.287	47.2633	171.725	454.873	35.393	162.972	112.858	2.09538	229.809	4.47027	558.784	20.8952	8.46091	36.3225	11.5271	3.67923	223.465	20.4623	34.9069	135.793	196.324	134.765	84.2432	226.286	-11.0548
21.0835	17.7426	19.9213	3.65584	108.325	76.3294	87.0071	73.2204	66.1414	60.9203	605.936	16.2349	33.0161	5.82006	158.6	180.21	23.6227	34.1893	29.7139	-25.2829	11.3941	-5.33343	-30.4058	15.0451	-46.3157	85.4862	83.0372	130.378	530.238	69.516	158.227	116.019	17.0677	218.084	10.1892	571.991	27.4199	-36.581	13.6227	28.9339	20.5199	192.923	14	45.0147	121.054	210.448	140.252	65.2716	194.766	22.4246
21.1835	16.9605	24.6261	6.71628	122.189	67.5181	77.4259	75.5643	49.7769	88.6393	535.406	35.7709	36.0487	-3.62522	207.242	193.854	21.3363	39.473	44.4649	-39.5736	13.8462	-23.2703	8.74823	12.0564	-83.1209	82.2086	67.3189	146.869	515.521	57.4978	156.669	127.395	11.068	194.447	8.89231	526.305	9.47171	-46.1776	6.46903	0.542141	38.2914	185.453	35.4659	54.6891	96.0282	180.465	148.828	60.0837	200.879	-8.54773
21.2834	14.4644	-10.2056	4.76694	156.797	79.5089	57.0574	68.8875	47.8702	102.472	492.644	43.4537	51.1643	-22.5149	261.48	158.735	22.9626	36.0564	47.3743	-25.175	13.4783	-30.6937	10.475	9.4413	-61.895	97.4502	83.57	199.448	489.091	60.7611	134.204	129.065	22.6201	217.393	-15.3158	492.567	7.26332	-24.4359	34.7869	8.47182	33.2533	143.37	10.7085	29.9012	112.654	136.325	201.032	69.8562	203.89	-20.7027
21.3833	-11.9864	-31.7695	-0.524899	100.185	72.4445	65.1647	79.6182	61.3921	80.0137	462.648	28.1109	60.6789	-12.348	333.034	157.961	60.8093	41.1227	41.0706	-32.2291	29.721	-9.63114	23.3248	15.1065	-68.2041	91.5063	120.856	197.703	480.189	33.7027	156.174	120.628	-1.3997	201.634	5.88839	464.596	15.3616	7.79643	54.7856	-8.2096	27.6101	142.78	6.69954	24.726	46.8065	134.214	228.586	62.1556	268.679	8.98665
21.4832	-16.9262	-34.8485	-16.0676	130.382	56.7732	16.1099	56.4267	74.45	103.761	432.139	33.8243	94.1103	16.7879	432.018	191.429	46.5799	30.9289	14.5239	-45.4605	31.5199	-2.63427	34.7204	12.1109	-88.2095	48.5857	159.772	240.754	510.184	34.4091	87.2383	170.476	3.38074	235.186	-9.23117	433.197	29.0127	-25.4711	-8.56222	-9.10409	23.6915	137.831	-2.9951	64.84	56.7521	89.594	190.409	84.0875	261.713	2.76795
21.5832	4.26704	-28.9377	-4.10146	132.589	92.527	14.7078	56.3053	76.2283	91.4895	360.844	28.0178	118.489	6.03714	561.21	223.867	21.2492	18.4602	32.5376	-13.4002	20.3461	-36.5139	50.0187	9.48958	-101.322	42.7293	214.033	227.458	445.541	44.068	104.22	169.444	10.4124	246.904	11.2716	413.522	12.9284	-26.7817	7.28926	-14.7986	12.5342	130.431	3.74419	27.2098	96.8326	55.8079	176.058	67.0875	231.867	27.5922
21.6831	-36.2876	-36.8112	-7.92659	73.1718	41.2405	-0.829971	51.2383	63.4041	62.6691	336.488	3.07237	134.769	38.4546	641.279	237.182	33.9542	20.9593	14.0395	-8.46521	-15.7427	-18.5781	26.1162	7.19589	-150.377	38.8096	221.719	219.78	429.26	22.8237	114.483	121.631	-2.37526	186.016	24.537	364.266	44.1096	8.64242	26.5282	-7.07752	-13.6627	93.038	18.5913	23.9086	72.8637	97.233	167.058	58.8446	224.273	32.3261
21.783	-55.0116	-26.8	-5.53533	72.5883	37.6756	13.3837	52.605	72.1566	72.0127	318.967	-15.4258	113.469	29.2276	734.793	319.606	18.9305	19.576	36.0923	13.9787	-20.6435	-32.8608	23.8927	6.50426	-106.053	38.7739	190.325	233.295	448.013	9.67177	98.6665	127.548	14.6161	236.428	7.71756	359.948	26.6193	-5.06629	18.523	-22.5803	-23.4879	116.642	28.9631	50.5874	92.2134	63.6654	152.371	80.3374	246.51	5.47881
21.8829	-69.9505	-27.0304	-18.9	60.9306	31.6712	61.0959	74.1515	88.6456	71.912	319.145	-0.73332	82.7405	11.0839	755.421	386.022	-0.645272	32.6671	25.8861	-35.2958	71.0701	-8.97367	13.3469	10.5366	-96.5236	34.4134	150.631	268.947	434.899	19.5998	110.933	108.765	49.9188	243.312	25.5676	339.367	1.14326	9.90169	22.0924	-9.94561	-11.3696	105.209	15.7399	64.3021	166.643	38.4242	187.223	88.4553	243.892	40.6501
21.9828	-45.0235	-33.399	28.7405	59.754	46.6675	24.45	44.5158	56.6955	52.7386	379.221	12.1313	50.3935	-5.12184	668.195	409.149	19.8621	13.9019	6.89787	-27.6244	211.854	-3.00213	-0.823634	31.7588	-80.7087	40.028	132.288	252.635	406.331	39.5882	133.323	112.401	27.3674	241.307	33.0015	365.716	6.00587	17.8701	6.1761	33.821	37.3809	94.254	39.0879	67.2812	155.834	25.926	165.01	76.6194	272.365	21.1926
22.0828	-40.6995	-19.5545	18.4213	59.6778	33.6298	10.9445	38.1585	102.038	45.9703	476.683	35.865	43.0639	9.378	590.162	398.738	0.938681	15.74	-5.0287	-9.04087	230.94	45.8309	-6.43341	39.4407	-81.3868	40.343	139.886	222.849	381.938	36.7752	138.023	138.434	39.4537	212.567	32.2498	346.519	9.6492	1.90966	45.6868	6.05084	18.1862	78.133	74.7415	26.6041	102.678	78.4115	174.72	57.1458	225.003	4.19367
22.1827	-72.7911	-15.6166	3.13036	77.4493	16.162	24.074	46.4631	79.7439	33.6364	508.417	27.8221	56.2929	6.4743	546.492	399.165	-25.2746	7.37779	13.7779	-13.0014	255.169	18.9499	-13.3247	33.4004	-88.1743	37.49	145.266	201.188	377.857	70.3398	126.388	135.19	28.8069	234.36	24.1371	371.494	8.8201	13.9389	-0.565118	34.0628	8.76521	79.6806	36.5195	42.4137	139.501	89.6659	158.9	27.6132	265.172	2.78097
22.2826	-58.2469	-15.1956	-4.69779	78.8726	15.3314	7.24556	58.436	64.4748	35.9067	555.896	13.2998	42.3859	-1.66611	551.425	349.202	-12.9332	7.60201	26.0592	-4.07809	226.209	44.6028	-32.3308	39.9901	-65.4772	56.2712	127.797	186.681	397.79	52.6552	127.634	138.314	29.79	236.015	63.4866	374.769	28.5145	-13.7107	13.8958	5.63735	19.3253	44.6149	39.0733	26.8819	118.064	111.259	139.355	74.5847	190.384	-0.77376
22.3825	-40.8445	-0.562263	-10.1814	90.7125	52.6731	37.9846	60.2944	59.3614	39.2081	588.322	22.1571	28.0169	-3.85133	505.442	313.281	-14.7734	13.8193	-6.9397	4.31535	189.688	23.998	-1.19871	33.8818	-55.4645	48.0108	152.445	130.576	358.269	72.9056	127.354	142.815	56.2391	231.405	88.6344	402.605	30.4678	29.4425	2.42072	3.39981	13.7919	56.8244	44.2234	9.30686	129.389	90.8297	146.965	30.47	172.544	-5.54584
22.4825	-48.8391	11.9848	-1.63926	99.6275	42.891	38.0785	51.477	74.1319	29.0098	594.866	85.6094	34.9057	0.182909	438.934	345.383	6.15585	-23.7136	-4.61438	-39.001	190.278	8.36881	-24.6004	51.5052	-69.5497	52.6689	164.098	115.531	317.161	104.137	114.024	127.902	22.0239	185.831	93.1127	387.033	30.6023	-6.99849	0.408974	21.9291	26.2113	55.6941	63.8857	12.3672	102.159	73.2547	119.247	21.4046	218.363	0.396668
22.5824	-36.2706	-6.81	10.1255	110.172	45.0782	69.0696	53.9276	103.738	46.3999	639.916	141.327	12.1971	76.5724	430.978	363.936	2.3525	5.49473	43.2187	-30.659	181.018	41.1518	-3.71661	60.9884	-64.9781	55.0394	178.872	98.2761	308.756	125.573	113.315	164.624	3.52147	257.942	83.7072	363.01	5.1204	51.3014	13.8034	24.0507	46.9236	51.5688	84.4009	17.0226	138.328	77.4747	123.195	-5.14849	208.429	7.49764
22.6823	-35.7125	-10.7101	5.75948	106.975	55.3229	58.1124	61.5288	155.211	41.4102	645.461	197.71	9.18917	72.5957	386.531	360.14	-27.4188	-7.33012	20.9288	-26.5593	130.654	20.6989	26.9446	52.2525	-82.0916	41.1842	169.658	134.057	308.011	91.0717	92.0276	139.252	1.39176	289.061	55.1088	336.5	10.8404	83.0718	25.1031	0.61738	28.3908	23.0219	67.6487	6.37124	214.28	71.949	125.396	15.5784	202.309	-9.4737
22.7822	-42.288	-24.4512	-6.07849	87.4956	66.1513	48.6893	63.5947	166.156	22.7538	668.311	217.292	-1.10948	78.7962	333.184	428.675	3.12036	9.65627	44.2741	-36.4897	97.4964	28.9723	38.9195	44.6091	-117.435	37.3733	139.103	108.282	314.855	79.618	83.2008	129.835	23.1316	321.996	91.3709	323.889	5.56551	67.2831	6.03351	30.8139	37.3063	13.8646	85.2635	42.7318	328.41	61.9328	126.462	-19.2224	195.107	48.0087
22.8821	-50.8859	-8.18473	-0.0561368	98.0623	50.8228	39.1624	52.3398	137.913	37.1381	689.519	182.971	21.7943	74.6192	316.131	401.74	23.2865	-1.95396	39.7039	-13.7513	92.3667	8.33052	4.2704	37.9216	-77.6651	32.1419	198.907	95.0418	278.389	117.689	98.6722	122.71	44.5394	389.27	62.4029	297.662	5.15732	65.6581	34.7494	-16.077	18.3697	-9.03782	105.963	-0.694194	361.25	48.4955	168.081	5.61235	160.738	-7.14983
22.9821	-61.9404	-19.081	-3.58099	93.3151	56.2176	15.7278	47.9672	125.749	44.32	700.016	173.545	21.8572	63.8612	292.098	379.944	36.5665	1.6205	6.56647	-18.4606	86.0623	-9.98308	3.89275	32.0705	-80.8235	31.7524	191.398	149.303	295.534	127.663	87.4908	149.234	61.6708	401.017	66.0673	284.947	-7.82111	88.3702	17.0365	2.26535	24.6811	-13.4484	99.717	21.4137	394.246	16.8845	144.801	-0.376443	205.069	4.79038
23.082	-60.761	-41.1763	-12.4	103.425	42.5734	4.09587	26.9532	112.991	36.0796	641.746	167.644	21.8475	65.1004	245.63	353.968	15.1089	25.3259	17.3327	16.1836	66.6357	-21.236	-11.0181	26.9511	-53.9527	37.9269	146.435	176.324	285.119	112.692	70.9659	190.527	35.0953	381.764	40.5358	258.754	3.10129	75.0329	7.91981	21.4802	12.4942	-7.76788	55.5295	10.0546	319.241	-32.0216	134.705	-0.484364	227.6	1.96103
23.1819	-67.0865	-35.1315	-6.73959	91.4336	55.6418	23.0077	51.406	92.3282	40.5643	625.323	142.279	11.3728	67.7231	218.307	318.867	-0.205601	31.7287	20.1726	42.7335	59.5947	-7.40317	42.8257	22.4719	-42.2525	18.6062	134.758	199.932	270.345	55.4123	76.3202	161.68	41.7719	338.391	17.8006	248.388	26.7221	73.634	15.464	11.6891	-27.5193	-10.2037	49.864	19.744	319.215	16.4426	127.628	20.4788	239.557	-20.4732
23.2818	-60.516	-25.369	-5.93479	117.066	26.651	52.4026	34.3274	124.832	59.8024	579.369	122.057	3.60873	80.7189	222.61	282.998	-14.664	22.1526	26.7003	-8.54466	88.0392	-7.89686	37.3915	18.553	-42.739	52.0602	157.97	182.724	276.134	92.2867	81.8861	169.245	41.7894	333.594	47.0224	248.265	21.8779	44.6352	17.9433	29.6935	46.6333	-2.92639	53.2878	9.05619	237.314	25.5252	143.37	20.3663	202.838	1.37504
23.3817	-58.0498	-17.6869	-12.8249	126.051	56.1543	62.6263	32.2252	96.1088	129.842	535.274	107.013	7.12294	67.4394	181.278	255.791	-28.3474	19.7463	26.2543	15.3408	37.1541	-7.63859	33.1775	15.1241	-25.7573	47.2281	148.145	202.038	258.653	77.3566	100.205	206.891	43.4631	286.478	33.033	241.489	27.738	70.7953	18.5425	24.8951	28.3734	4.10133	84.3109	-2.28031	194.469	37.674	149.315	35.1919	242.417	-17.1842
23.4817	-55.7525	-30.3118	-2.74078	81.8173	45.9034	79.1218	49.1485	83.1734	83.4152	513.804	81.9019	13.1276	91.787	169.979	298.828	-20.4797	16.8433	28.988	-25.0529	53.5495	-0.715264	-7.00184	12.1241	-19.2387	20.7231	165.97	178.011	286.073	102.315	94.4712	175.268	61.9977	306.478	36.8867	240.957	6.88009	60.7088	25.0806	37.1765	22.2842	41.6187	83.7233	32.3399	193.929	73.8614	150.905	24.6531	258.595	-14.0766
23.5816	-53.0498	-17.7085	12.1607	99.9545	30.9305	92.6625	63.5475	90.4921	125.683	507.482	71.418	2.38014	152.984	150.375	331.606	-3.18408	22.6955	25.2248	1.90833	17.6916	-22.3559	6.32193	9.49922	-9.21578	16.569	122.863	168.426	265.827	82.1172	149.484	144.739	22.663	280.526	-16.9456	263.234	-15.8813	2.50216	17.7182	121.939	44.0318	49.3633	126.002	35.6885	198.395	87.394	129.338	86.4802	227.655	-9.58372
23.6815	-35.9977	-10.883	-2.36902	43.9142	59.4466	88.5214	53.424	79.5738	135.352	460.956	54.5251	3.42609	168.259	106.667	323.875	10.9504	20.9916	4.96866	-9.83473	15.9883	3.25758	-20.1539	7.20264	-44.1538	45.8723	113.905	178.5	201.123	103.296	183.388	167.983	36.0264	257.621	33.0644	273.742	-12.9137	32.0414	34.288	93.689	58.4709	70.1351	140.29	95.6977	174.593	159.503	98.7939	68.1049	203.658	32.4699
23.7814	-29.9582	6.31334	8.16982	68.1042	58.1221	98.47	47.9473	70.3719	161.554	399.719	61.1424	31.0733	122.138	129.095	328.031	-4.35989	13.1356	36.7242	-24.1539	24.2201	1.89929	-3.7465	43.1625	-39.9184	40.6264	108.638	168.381	187.529	63.2466	156.049	120.437	47.2452	209.902	82.5394	252.055	-9.54726	9.33995	100.612	62.5511	32.6596	61.449	97.7937	131.071	152.869	159.734	111.202	81.2163	164.959	47.6511
23.8814	-23.9461	21.9587	23.4845	73.9174	50.69	94.2724	47.3799	66.6414	155.106	340.784	43.9202	41.0794	82.849	113.771	317.194	-4.80808	12.6375	26.6707	-2.90318	39.5427	-29.4758	31.3336	84.2108	-64.2036	67.7592	97.2713	155.5	186.411	58.9284	183.668	136.115	36.2694	207.376	106.71	240.475	7.13428	18.1998	204.641	32.1993	30.5191	62.0747	104.59	128.321	129.969	188.684	145.952	72.7374	149.267	23.4214
23.9813	-38.9909	4.86213	21.6152	50.4036	48.5902	74.9171	56.8565	97.935	137.428	316.524	32.7472	64.4745	75.9418	105.864	269.77	-11.4718	17.9728	21.2277	11.0731	35.8282	-44.1183	57.0873	169.727	-36.1321	83.3941	48.908	166.553	252.323	84.2437	202.895	135.527	38.2306	232.138	91.6364	213.061	-13.6174	27.1877	242.135	54.9281	41.5678	11.525	94.0993	133.893	84.1487	148.474	184.182	85.7616	169.812	26.3855
24.0812	-36.9295	10.9338	29.6509	58.7507	59.8649	75.8187	57.0935	95.6641	133.028	302.69	56.9102	64.5726	73.5375	93.7385	268.231	-31.8806	14.2331	8.668	149.869	49.3806	-1.31207	58.3892	170.713	-47.4177	30.7742	77.1282	279.137	279.978	69.6909	203.511	95.808	36.8374	232.492	87.476	221.504	26.9464	9.9934	278.982	40.4987	37.9742	-13.8225	108.261	140.762	121.944	149.892	276.15	95.3736	188.085	12.4671
24.1811	-33.1525	-4.15417	12.3992	75.7404	57.3695	64.2074	48.7989	75.1937	110.612	268.889	29.4226	68.2057	53.6193	77.3217	255.824	-14.4356	14.747	17.2691	193.533	45.5448	-19.4528	69.2645	148.247	-46.926	54.6503	72.7457	370.982	323.01	31.5788	232.34	85.2628	27.2748	149.948	47.5127	214.544	24.616	4.25278	306.195	11.4864	45.0732	-4.51791	91.6889	189.321	94.3315	174.596	284.227	140.906	210.389	-47.5343
24.281	-24.289	8.35503	10.7303	88.2978	66.7252	69.1473	49.8409	54.599	130.075	252.585	40.7781	41.6836	57.368	88.2089	229.729	-3.4841	6.17181	-2.47681	210.809	-6.57069	-17.5611	30.3041	128.591	18.7279	42.955	81.2427	448.147	434.357	80.3733	168.464	104.264	28.8351	172.107	49.1562	234.751	26.891	-5.36875	167.25	31.305	38.4631	22.2024	123.118	177.291	38.3095	172.777	189.926	132.033	257.752	-21.5558
24.381	-37.4969	12.1438	-4.41936	91.5277	56.8083	84.5734	70.2819	63.9928	129.441	217.038	38.7685	37.3754	61.6255	92.4784	222.295	4.35208	6.20129	8.20411	138.612	29.1613	-25.9115	33.9395	111.395	10.0345	15.3758	87.1326	528.766	449.951	73.8528	131.94	96.6405	24.0996	151.271	82.851	241.378	31.8367	20.9011	121.627	-1.45535	25.8452	50.0477	107.023	273.059	2.85514	167.354	120.099	232.155	251.864	-6.21614
24.4809	-14.9089	12.2081	10.0339	100.844	66.4511	103.363	53.6689	78.6709	105.866	231.086	16.7921	37.7032	71.235	140.009	238.321	34.3889	17.3389	24.3105	109.468	13.4612	-11.6045	37.3387	96.3495	20.105	8.61354	89.9402	559.987	441.782	96.5089	107.68	70.6194	-4.46329	166.352	90.4484	210.932	44.9757	37.5308	89.344	39.105	53.758	20.2306	100.048	295.6	19.9141	162.877	140.831	208.609	327.89	-0.714994
24.5808	-14.8227	4.48013	7.75235	116.592	76.6063	119.393	64.7785	56.0668	94.8449	272.216	27.0594	48.9636	67.7259	166.873	222.721	28.4591	10.0497	7.49333	59.6453	11.1276	11.7308	17.0858	83.1865	19.7972	26.9335	104.606	617.419	485.312	46.4439	89.8376	58.5577	33.8104	129.905	83.2906	210.812	23.8691	15.808	65.3284	2.73949	54.7984	20.6467	111.512	323.339	86.3006	162.821	109.163	239.139	355.953	7.04057
24.6807	-18.2142	23.4672	10.4469	117.857	81.9409	116.667	65.6469	113.751	111.341	297.525	58.5226	34.5443	53.7233	177.429	305.07	39.9041	42.7805	33.992	44.4173	45.3344	-40.6939	22.615	71.6704	-7.58796	9.22868	130.153	468.716	406.667	122.345	109.042	99.0193	46.2718	214.489	65.2681	205.596	4.74127	10.2148	50.7876	1.89212	14.1451	21.7171	67.4842	256.006	148.538	120.722	112.407	136.823	284.16	-4.76361
24.7807	-26.0873	26.1401	0.199424	126.661	47.165	96.6254	68.529	102.552	110.091	293.807	42.999	36.9539	56.2388	157	269.149	57.6119	25.621	19.8658	38.3837	39.5513	-13.6917	13.036	61.595	-14.8305	54.6437	120.331	401.018	347.906	130.648	106.351	110.048	40.95	264.281	74.8663	187.814	22.4057	35.812	76.1605	30.5325	-25.148	2.19843	46.783	192.628	220.789	103.468	111.947	74.7291	214.194	56.1635
24.8806	-28.6449	-4.20802	4.62299	121.984	46.768	185.854	107.606	99.4533	112.746	306.604	67.4196	35.965	43.4274	184.2	302.709	76.0762	24.0186	26.0097	76.1717	28.4417	-20.7188	20.0652	52.7801	-46.0366	19.8223	135.721	383.443	345.349	127.89	89.9329	145.054	76.0228	342.569	55.7097	179.785	10.6772	58.88	81.3755	-18.0499	7.44641	-30.9684	51.9002	204.97	271.923	87.0347	108.884	105.427	234.5	6.8372
24.9805	-37.1581	-14.6187	-2.44248	87.1989	49.2778	300.427	100.729	105.807	84.6378	292.906	112.087	12.3802	61.9623	183.986	264.007	84.8835	13.273	22.492	8.00818	19.651	-4.85803	-15.4488	45.068	-28.7127	18.0074	182.941	379.982	361.739	131.099	91.4617	135.927	125.947	407.54	39.0014	160.338	10.454	37.5263	68.2454	5.88139	9.77589	-19.7072	27.6197	192.475	331.118	108.214	95.1075	111.35	216.932	17.0773
25.0804	-41.2008	-17.6247	1.26449	78.0541	48.5083	460.284	101.338	109.627	50.2487	263.198	146.12	17.4195	30.8487	147.81	285.049	69.9754	20.6002	15.1015	13.2289	52.3297	-35.4856	-21.3172	38.3207	-25.778	29.304	124.934	387.325	334.235	116.796	79.9951	126.102	61.6848	431.264	39.9164	138.756	-6.10022	19.7264	80.3958	-12.5816	49.3786	-17.6689	18.2431	165.103	315.167	23.7154	165.435	111.125	227.748	23.6232
25.1803	-40.8864	-28.9486	-18.2977	75.8782	39.4981	561.436	123.123	94.1922	66.6172	236.418	173.346	11.1428	38.2136	253.69	332.514	73.713	20.7247	30.9623	-4.07557	28.9026	-15.1804	-10.138	32.4176	-35.9189	15.9951	115.877	378.438	321.341	99.6827	66.1269	128.198	69.4174	341.765	42.977	100.353	-10.4346	14.4282	54.2124	-20.3886	66.3031	-38.974	21.5518	159.27	268.258	11.2523	149.497	108.633	249.25	11.3232
25.2803	-59.8771	-43.1151	-5.08317	26.5419	54.9891	716.102	99.2911	54.7495	37.8003	207.395	194.748	4.75975	-21.5373	414.196	326.739	52.1747	-4.9621	27.3402	-10.0806	34.2764	-15.4306	-2.62182	27.253	-9.19616	26.7716	106.129	407.515	331.615	70.1524	118.987	177.819	46.8699	334.592	59.7298	103.008	-10.5255	54.2642	89.261	-15.0759	12.8735	-18.1916	21.7263	133.298	232.17	21.3918	153.2	137.541	216.56	24.0938
25.3802	-63.6946	-31.006	-2.44181	46.9619	29.9285	864.487	89.7114	54.1242	56.3636	163.708	170.331	-6.3182	-11.3823	585.661	256.339	28.8794	-24.5542	23.4562	0.0979083	58.5711	-6.84012	-31.7702	22.7345	-9.13981	26.1513	88.1458	359.47	274.453	78.338	76.2028	194.533	48.2829	304.402	19.3041	105.324	17.5463	70.9303	63.8301	-20.8181	-23.3961	3.80832	3.45711	94.5445	214.637	21.7945	139.909	78.2924	210.21	-20.3242
25.4801	-56.8795	-20.0542	-7.84168	27.0837	64.7788	1007.77	117.398	83.0094	45.1089	150.98	129.773	14.5339	-5.38361	680.013	247.824	25.3934	-7.59466	17.5137	-11.8966	12.9179	-15.666	-7.31852	18.7813	-17.3498	13.436	108.973	327.45	282.282	82.6949	97.9782	179.824	56.681	262.912	31.2518	91.9848	4.78796	56.6503	69.5331	4.20427	-13.8953	2.50483	14.576	95.4337	186.605	14.5418	105.21	62.277	229.173	14.2196
25.58	-52.5309	-15.7643	-11.5367	32.6687	45.8356	1133.08	119.372	79.0924	39.4253	126.915	122.277	-3.33302	15.3715	800.09	206.33	14.6568	-8.00688	-7.65914	-27.2291	11.7007	-6.94355	25.4193	15.3226	4.29862	-11.4607	106.845	306.516	274.406	109.997	71.1026	142.699	49.8535	267.458	37.6121	90.7341	17.0405	59.796	46.0929	-2.84884	13.5897	16.038	-0.394548	78.155	211.339	27.6145	112.793	74.5405	230.732	-2.04575
25.68	-70.1142	-30.5493	-19.4535	37.7882	27.6933	1151.02	110.918	55.9891	49.1787	136.977	123.116	-3.13655	3.12267	828.686	190.348	15.9499	-24.3541	0.753166	-1.48594	-10.5799	19.4653	7.89679	12.2967	-5.56029	12.0165	87.0394	310.613	264.373	85.6418	69.5388	140.588	24.3865	285.779	29.6743	99.0067	7.71769	47.2983	45.3416	-6.2697	10.0905	34.2683	-17.5601	80.8594	194.222	32.936	138.189	50.4734	250.869	-6.03479
25.7799	-47.1922	-29.0176	-12.49	25.6575	57.1861	1077.7	115.366	51.7442	31.4325	165.729	87.2668	3.3632	-0.715302	738.714	192.044	37.6565	-9.16439	9.66929	41.7875	11.0694	49.92	-32.6574	9.64934	7.51362	27.675	83.2953	292.799	283.642	109.957	54.1567	115.469	47.0211	287.897	32.6384	90.0774	7.15829	51.0864	16.4791	14.7787	23.7105	7.93319	-2.78151	95.4389	165.671	36.77	113.109	46.6587	267.17	8.74252
25.8798	-67.5151	-31.6948	-6.11722	34.5837	24.4811	1050.05	93.0538	81.829	35.7529	144.106	69.36	8.6494	1.46929	694.409	174.292	17.5341	-21.1637	-2.48022	108.175	22.8627	1.85842	-41.1556	7.33317	-31.9516	25.8736	140.706	316.434	273.486	95.9057	86.2393	166.908	70.5667	290.222	24.1907	81.3191	18.5537	63.9489	53.2162	16.0968	-12.9538	3.49728	-15.0059	71.0237	207.285	21.9519	132.085	58.6912	282.042	-6.35098
25.9797	-45.7276	-34.0957	-8.72449	56.0364	42.0057	1000.62	96.637	69.6294	31.6218	180.372	54.6792	8.39685	17.6789	670.551	163.672	31.86	-4.40338	-6.62736	86.6669	63.1275	-16.1199	-14.0328	5.30677	-5.53627	7.59563	113.572	301.722	265.647	73.9427	104.501	146.918	167.525	258.214	133.432	72.812	-32.1805	60.8674	64.723	2.21572	52.2281	21.726	13.2663	64.8372	201.405	17.8366	129.04	50.783	257.192	-7.4712
26.0796	-55.601	-20.9167	21.6036	79.8135	39.7908	938.763	93.8298	62.3197	46.8171	249.028	67.4654	15.6547	37.6442	664.817	157.16	11.7142	-1.08032	-21.8597	58.6407	44.1298	-30.7841	-6.14989	3.53389	-10.0964	7.43893	121.091	271.847	258.163	101.064	77.5249	162.081	252.047	225.46	181.138	59.9286	-8.25467	48.405	60.2854	-19.9597	68.5617	22.2685	25.8822	67.8274	160.367	12.0793	130.724	45.8551	254.911	2.61024
26.1796	-38.5631	-21.9672	21.2727	64.4212	41.0142	904.425	77.8978	52.2266	83.112	272.545	57.1647	22.0013	97.6375	650.749	138.414	9.36878	4.87192	-4.21581	64.3093	-12.0771	-31.1181	-10.9593	1.9828	-20.2188	11.7508	139.487	257.401	258.649	141.425	59.8546	174.572	227.235	236.647	202.824	57.6837	-23.5047	50.7339	49.4097	-4.40521	65.2818	16.5371	77.1562	77.8561	161.045	6.08017	159.059	50.0168	246.149	-20.6193
26.2795	-37.0584	5.04279	44.652	65.9372	37.6319	893.937	79.7898	70.5888	145.94	291.396	60.0698	17.1477	142.891	597.371	118.523	-0.667081	-9.26894	-21.8365	43.1064	-48.4191	-9.58537	-30.134	0.62576	-14.1041	15.3362	120.334	289.784	260.405	116.243	33.6076	192.82	216.849	232.673	255.141	83.7279	-40.0638	31.3665	12.0522	15.8354	42.5798	19.4919	48.5314	91.071	207.05	27.9635	131.587	57.8065	281.571	-11.8113
26.3794	-52.2685	11.0221	33.7811	38.6194	12.2619	864.818	124.764	93.4645	123.29	366.838	75.1566	-7.32892	201.371	529.574	143.816	14.832	9.63071	-11.3243	42.9301	2.74594	-54.8108	-26.8599	-0.561504	13.373	2.40892	110.34	289.694	249.719	83.0697	75.8208	208.132	209.123	227.445	363.19	78.4929	-12.2267	13.6526	34.3857	49.0777	38.7772	23.7783	75.2069	79.7526	195.423	15.1449	133.921	54.3199	294.674	-35.152
26.4793	-51.519	3.64396	26.7062	67.3842	37.6238	842.115	176.556	103.896	141.931	418.618	77.0073	0.578645	192.117	500.672	140.01	3.30167	-5.15873	-0.361181	27.5437	-30.9575	-36.5962	-25.5619	-1.60024	38.3216	6.65025	122.261	233.841	239.615	91.5573	116.095	190.54	161.866	277.48	362.494	73.9891	-31.7875	29.5883	41.4065	-4.42878	63.8489	15.6231	53.5079	59.4306	193.216	48.1356	113.615	12.9541	273.053	-6.84729
26.5793	-57.6494	2.89113	21.7109	73.2948	23.909	1003.31	184.774	107.699	143.368	471.113	79.7849	-14.7458	139.604	465.24	130.98	35.0684	18.4127	16.8873	9.13091	-6.59878	6.78493	-36.5711	-2.50902	47.168	-12.3149	101.75	228.032	208.397	98.103	127.394	197.384	123.643	247.145	354.98	68.4112	-25.5195	0.989201	53.7867	12.9159	51.6922	46.4522	22.6068	31.2216	189.407	6.48948	114.382	18.2332	235.607	113.626
26.6792	-50.2963	-17.3063	5.36248	43.3297	17.8145	1206.16	208.159	95.6291	90.557	566.24	100.301	-25.5404	95.5874	408	128.096	63.5239	7.56509	-2.9137	-25.1979	1.87048	-52.4478	-44.2212	-3.3041	55.946	1.66333	78.8254	228.46	221.506	60.8393	129.563	228.59	133.95	240.869	403.561	79.9271	-43.2625	8.54301	62.4156	-18.5726	45.3403	54.3811	42.6816	35.3433	185.335	17.564	127.497	20.9173	213.593	159.72
26.7791	-66.8017	-22.5896	26.5001	20.3063	38.9324	1358.67	248.858	89.1843	77.2249	629.477	76.052	-30.2983	87.3385	391.346	97.9236	53.0087	0.969751	5.01445	-49.9318	35.5419	-40.7124	-35.4829	-3.99972	40.373	5.09339	96.3811	186.114	193.948	68.7011	108.748	206.116	105.754	237.909	416.899	92.58	-51.0066	3.72203	25.348	-15.4781	9.04833	31.5666	49.453	33.4426	192.722	26.3074	115.724	8.04279	245.19	212.162
26.879	-66.0762	0.133906	33.6794	62.1044	45.0713	1329.95	259.514	49.3374	85.0013	656.521	47.6928	-25.1716	70.6175	352.387	117.919	63.4402	-8.81738	-20.0899	8.7993	7.25965	-37.0734	-28.0652	-4.60831	60.5561	-13.5695	52.8674	168.437	195.965	63.924	120.388	173.786	77.9434	239.609	426.787	124.886	-21.1922	-10.4721	35.5901	-19.2161	21.2309	16.3017	47.3114	7.86555	178.349	7.60015	120.604	30.7405	222.158	247.707
26.9789	-47.4115	-18.0452	9.77703	58.895	77.3032	1211.27	220.449	58.4511	92.0371	663.202	61.7538	-31.717	80.9058	316.955	143.01	36.2057	-3.97012	3.50205	-25.6595	-14.7845	-14.5813	-50.7396	-5.14076	23.2215	-10.2073	63.5155	192.681	200.199	84.5202	110.823	173.355	98.1852	214.8	392.799	110.465	-35.5399	-15.2194	51.8391	-7.0385	4.73212	78.2741	9.75295	-3.71345	190.221	6.71381	156.711	36.3361	206.636	256.62
27.0789	-28.9249	-7.3737	1.86202	87.4051	70.912	1158.52	185.956	65.504	71.9847	630.851	30.9161	9.59464	48.9893	282.55	123.819	23.1028	-18.3099	-5.42814	-5.98631	-42.0662	-1.93034	-67.3095	-5.6066	40.9358	6.85256	80.3833	174.466	197.249	89.2629	118.135	132.306	121.767	184.623	330.377	120.971	5.4658	-22.1335	87.101	8.18643	30.1118	44.0963	-23.5838	24.9203	146.744	12.1471	146.435	24.4776	257.156	198.593
27.1788	-29.7478	-8.18354	27.3539	108.243	57.6775	1061.84	139.204	66.3674	83.8296	592.099	35.7107	17.6867	29.913	261.516	113.128	26.9902	-5.90797	25.0383	-6.05313	-33.2736	-30.7274	-62.473	135.293	4.66365	6.13405	103.763	150.147	195.123	84.8237	90.2358	126.296	111.825	157.277	306.05	195.285	10.7238	28.237	172.29	-5.50916	29.1114	19.1849	-14.1289	30.1763	90.4439	61.3017	229.667	1.38503	299.665	170.06
27.2787	-56.8145	-9.30162	-0.238939	89.3094	37.7619	999.902	146.24	68.985	98.2099	582.345	47.1	-4.71752	60.7806	261.504	176.881	19.9173	4.93954	36.6799	-16.7835	-26.0101	-6.80614	-33.8048	338.279	44.1368	-4.26323	138.049	148.111	208.642	104.205	95.1167	132.293	96.3598	189.005	260.403	250.129	7.02377	-1.38264	177.048	-12.2054	-9.36439	20.4066	-26.8351	39.0158	118.732	52.0287	231.078	10.0039	275.417	111.803
27.3786	-31.6242	-12.4772	-3.45762	115.524	61.5177	920.31	129.028	35.4676	74.9651	546.808	50.3137	18.5209	110.166	217.922	234.569	53.5452	3.72887	62.9034	-14.5899	-6.81892	-8.24114	-38.609	623.989	15.5846	-17.2529	116.28	126.84	199.905	104.666	91.751	162.819	121.519	187.826	258.341	235.478	23.6668	0.399953	106.885	3.82977	-0.11754	49.881	-0.0117731	99.0398	138.669	136.28	131.468	32.0115	224.844	117.666
27.4786	-43.7205	7.26515	2.56935	142.373	28.6476	851.409	95.6194	55.3949	91.7055	454.433	47.1064	21.1347	118.027	210.464	213.615	67.4966	-9.27193	29.0724	-6.29687	-11.5008	11.5624	-58.748	838.467	22.2966	20.5074	128.507	184.771	203.698	64.1177	126.638	142.435	105.927	141.669	263.142	192.981	-19.1309	20.9983	148.4	-13.4521	-23.3973	55.7539	-16.0508	183.71	129.404	217.908	123.146	59.5481	198.987	123.828
27.5785	14.3676	6.42948	13.457	144.19	57.3016	783.768	97.3074	68.8376	85.8508	356.381	68.4019	14.1631	88.8532	295.913	208.055	65.089	-5.9558	26.1627	-30.1083	-7.46184	-3.04934	-30.4564	732.447	32.1556	13.1878	161.835	175.757	217.81	99.6332	116.172	110.423	88.609	114.983	229.759	175.547	1.44513	14.8862	198.863	17.1983	-2.08575	64.8372	-12.2228	184.844	121.341	201.302	118.204	32.596	193.855	92.1756
27.6784	32.5894	3.84982	21.0043	136.187	68.529	732.666	74.7808	45.1626	151.035	375.332	32.7083	36.1739	65.4466	424.958	190.662	62.0087	12.3485	35.5232	-29.1908	-5.09673	-9.55234	21.1878	639.692	-3.72102	14.5676	142.766	205.281	196.061	88.6565	114.616	93.3232	68.479	107.816	188.618	136.494	28.3776	-16.8805	260.374	1.49774	5.55587	52.2191	-18.4154	179.538	74.9886	148.244	143.417	33.2576	186.72	61.7846
27.7783	29.2822	-9.79874	23.9154	131.702	70.5436	689.81	92.9481	15.7404	225.574	401.999	62.5152	57.2383	88.018	602.349	148.079	100.735	15.3988	75.8591	-13.6744	-11.6373	-0.0335629	34.2775	558.543	-25.9448	9.60841	120.333	231.333	203.993	70.8581	78.5269	107.213	96.6639	113.43	168.767	123.77	51.9909	-4.40584	257.729	-71.0033	-14.8113	27.0469	-11.3219	166.279	70.7747	101.774	246.302	95.2158	245.956	32.6243
27.8782	4.20582	-14.8382	12.2797	106.105	60.7906	655.094	116.096	13.5372	240.843	405.532	52.8802	57.8911	97.5998	688.234	144.833	99.0173	23.0508	116.331	-67.2522	31.0944	-33.6201	63.4392	487.547	-16.9306	-11.8752	107.948	221.811	230.944	88.5109	83.7983	95.5041	250.472	120.536	152.269	83.0712	19.1608	-30.3327	294.151	-85.8396	1.02562	19.7772	-24.1212	157.802	86.8243	83.2118	259.217	127.122	251.028	8.91159
27.9782	-13.2935	-12.9669	26.3939	81.9331	35.4039	582.309	75.0561	13.2691	261.708	348.645	13.9016	53.0104	109.802	756.62	149.834	82.1466	20.1189	200.105	-100.821	-11.8698	-29.4707	71.4802	449.406	-69.847	-8.48181	137.202	294.485	249.84	56.2507	91.8813	85.1689	250.828	77.9412	148.488	82.6271	4.12462	-16.4858	272.306	-92.555	-17.9997	-37.4319	-0.472958	158.085	13.3593	146.83	264.19	115.18	224.969	12.4089
28.0781	-0.0464491	-13.0522	82.1212	96.906	43.4235	577.047	78.0389	16.4792	284.387	315.947	4.85	57.8243	137.918	875.148	146.154	83.0303	19.6874	174.946	-95.8363	-38.5824	-23.4048	56.6619	415.806	-48.7418	-7.18374	117.566	366.322	367.97	69.1546	108.004	82.1565	194.31	74.9428	147.761	119.786	2.24848	-6.02087	307.909	-95.6364	-33.8219	25.3755	4.33429	154.355	21.9202	112.74	257.807	223.432	283.032	-10.988
28.178	-18.6749	4.55367	20.7469	52.8002	41.9101	504.836	62.9134	33.3199	231.024	293.793	26.4597	44.0295	143.442	971.752	131.256	87.3677	6.99019	142.755	-62.5438	-32.9563	-42.3005	44.3352	388.011	-60.7557	-5.6302	113.819	540.755	400.126	59.7881	103.441	59.2624	182.298	81.9122	132.962	107.214	27.772	-24.11	246.315	-74.5975	-38.5789	-4.05975	26.2148	234.414	9.08856	127.332	214.252	252.687	271.046	-17.2899
28.2779	-28.848	-1.02561	1.4853	69.7659	33.1079	577.455	106.457	5.81378	261.162	252.675	14.0576	58.8059	145.477	954.807	117.503	68.604	19.0027	142.543	-70.6369	1.84184	-13.3172	27.4666	338.353	-66.0388	12.5609	99.4401	600.736	384.596	62.1543	111.659	134.949	148.166	55.8921	94.9699	136.268	41.7004	-41.7766	254.328	-65.3913	-37.5999	38.4501	30.0835	346.977	26.8521	155.74	189.94	281.05	292.84	-48.9236
28.3778	-18.3376	-13.0173	22.9614	66.8763	55.0048	530.192	97.4076	12.3813	210.944	218.921	8.25044	84.6807	115.507	850.7	137.784	34.5971	11.3334	84.9703	-58.8622	10.8382	7.18811	27.8976	301.428	-18.7428	14.502	89.8906	735.76	384.079	64.8807	131.261	87.094	136.716	59.9283	88.5745	138.784	32.6823	-22.5565	308.97	-63.5603	-29.1409	87.654	9.45148	395.418	11.2505	170.845	261.62	302.753	342.145	-59.1349
28.4778	-20.8039	-0.254956	12.006	81.0785	61.1803	495.951	102.891	29.2215	199.465	184.608	17.4728	113.852	97.3605	745.584	120.402	15.2911	1.84246	83.9059	-33.787	4.21903	-17.592	-11.0098	319.468	-21.7062	-6.15989	111.268	711.621	390.773	59.8785	101.599	63.4169	110.753	55.9405	85.7477	98.8394	46.7641	-16.935	270.822	-76.4661	-14.0451	65.3951	16.4805	434.908	43.9621	159.849	207.516	298.324	317.411	-40.9724
28.5777	-21.1806	-16.4113	3.52973	62.8279	66.9734	469.157	100.975	33.1093	149.165	193.592	18.0007	99.351	80.5479	641.971	97.8033	14.8236	5.78247	116.995	-27.6151	-17.6212	17.6018	-3.89867	288.784	-23.9616	16.0992	126.866	688.959	346.588	57.0522	47.1572	108.462	110.073	62.1916	59.3875	99.1841	11.4935	9.56115	316.699	-44.7906	-22.5898	55.7211	-17.908	371.746	8.09537	115.918	247.649	270.66	305.73	-41.4544
28.6776	-8.39605	-2.55554	10.1291	93.2371	90.0324	488.765	104.264	35.6162	151.129	179.105	27.033	79.9402	104.8	580.537	106.531	25.0096	15.8834	96.3209	-8.80377	13.008	76.1325	24.4467	260.067	26.6041	11.6543	157.725	623.611	349.127	97.3829	32.4901	106.105	99.7457	74.5265	88.377	108.841	-5.49742	26.6468	455.054	-54.405	-11.6354	41.5268	-8.45719	347.197	76.3979	146.863	328.702	229.666	268.904	4.26071
28.7775	-47.9475	7.55829	14.9664	82.649	38.0813	433.191	73.3438	20.9203	121.549	152.77	47.7187	49.4371	94.2229	496.539	94.9617	19.585	-7.10985	88.8639	-43.9372	-5.49747	93.2542	12.973	313.847	48.6406	1.06241	158.087	527.82	304.797	92.856	30.8749	91.4057	86.5291	67.7752	76.5879	113.197	1.02224	40.2004	535.969	-41.6512	-14.3507	57.4102	-3.95299	328.844	91.925	157.403	368.336	151.374	273.29	6.5488
28.8775	-18.2711	9.90412	-4.31526	97.1231	47.4088	455.316	81.0202	26.7849	91.7548	152.705	38.0801	42.8135	94.4186	436.014	93.7333	32.5117	0.0155657	41.1767	-4.99669	-33.5386	83.1548	8.44893	314.096	33.6176	7.92734	174.876	520.354	291.527	92.5161	22.0524	85.2201	72.8529	65.6648	58.0379	75.1835	-8.34341	44.9129	499.671	-42.2502	-26.2153	37.5855	-15.6188	284.717	70.6906	138.535	345.749	152.101	287.173	19.9583
28.9774	-4.75901	10.4978	14.4892	109.718	75.7953	462.603	75.2026	1.77905	117.514	150.385	-6.13961	49.4172	73.2092	423.834	95.0478	34.7736	-10.5633	42.2526	-28.9715	12.9087	74.4136	-6.78395	336.378	26.6906	-0.567636	168.72	500.14	298.193	103.873	26.6123	66.7128	71.1214	145.75	67.1787	95.2147	17.7336	-7.28909	434.799	-27.96	-7.90024	73.8027	-15.6202	332.528	58.3153	148.486	302.029	166.737	259.712	28.7074
29.0773	-7.20325	8.31078	47.378	72.9861	84.3014	482.323	147.564	14.9996	187.958	140.553	29.156	26.3645	78.5619	391.828	97.0743	41.1174	-1.16829	43.9453	-36.2283	17.9831	69.2031	19.1287	320.689	12.6223	16.4386	200.45	445.139	306.138	122.049	49.0187	92.8008	65.7184	183.956	49.5233	124.385	9.86162	-3.91885	399.562	-7.72924	-16.5915	85.5766	-16.349	314.417	90.5837	119.695	274.093	170.746	238.196	52.2809
29.1772	-17.1955	4.24449	30.4229	118.828	73.6899	438.297	122.805	81.1828	196.344	134.887	57.6456	32.7781	80.583	379.202	108.077	42.3912	15.5529	47.0972	5.92558	40.0692	56.943	31.057	288.95	4.78208	-23.3128	222.897	449.167	273.945	104.003	45.4293	45.6718	102.776	228.453	57.1833	111.296	26.0695	0.241814	364.618	16.9618	-21.9643	92.6107	-7.62547	285.038	90.7243	136.717	272.579	159.597	231.67	46.8368
29.2771	-5.9294	11.8087	25.955	127.299	97.1367	394.991	120.237	61.8676	175.881	116.131	30.581	39.6666	78.0118	323.589	84.2502	23.8327	19.2679	42.0011	10.3487	21.0205	70.2308	-4.04433	251.682	20.9327	-37.974	218.037	440.091	296.992	106.732	65.4806	36.5447	83.5178	247.949	48.6963	117.112	53.4556	-11.1991	327.586	14.5962	-19.1771	118.55	-7.8599	266.015	66.3724	105.83	244.94	163.934	221.358	30.5579
29.3771	-6.06007	18.4759	72.3072	110.61	131.226	387.187	141.511	51.209	151.571	79.7928	49.5301	36.9468	73.8495	266.478	83.8353	43.1805	29.3237	60.6573	-10.4342	19.174	18.545	-0.177814	219.077	-3.1923	-28.2487	245.78	358.067	257.558	127.503	50.3841	61.4447	101.101	237.521	45.5205	122.218	40.6954	9.26214	298.454	2.71498	-15.2934	106.632	-2.4556	215.638	101.382	120.575	205.882	115.087	193.26	3.87378
29.477	-9.32939	18.621	22.1653	132.79	124.14	355.978	136.867	75.8209	173.316	92.1619	30.3949	20.069	66.8086	282.721	69.7013	47.4042	17.3989	52.682	-22.284	1.027	-9.77191	31.1902	190.552	24.9375	-40.6573	265.552	338.449	261.305	139.776	58.6412	30.8147	99.9482	249.746	56.121	86.2992	18.4341	30.325	260.215	-14.3811	-18.2775	65.7825	-0.96368	208.319	74.1948	150.572	199.848	78.9935	177.555	28.7292
29.5769	14.6398	12.8226	23.1219	161.89	135.721	348.733	197.047	55.8959	177.07	56.8692	29.7425	30.6751	44.9219	259.016	62.2478	55.2182	2.61075	25.4189	-29.1626	-9.15239	-2.41769	60.357	177.101	9.51912	-31.9884	213.929	309.289	238.973	74.6858	62.3419	1.39239	83.129	205.401	57.9114	78.1888	21.775	16.3296	294.466	-14.0827	6.12711	72.0644	5.15665	238.357	55.0717	145.121	194.97	124.735	186.079	27.2592
29.6768	0.678083	20.4774	25.3054	145.343	102.715	323.374	200.157	49.1193	164.855	49.7644	7.99212	43.8349	41.8446	213.586	75.7951	43.182	23.4452	28.6774	-6.7469	-1.56021	27.0003	90.818	153.828	-11.7658	-18.9769	217.709	306.306	236.625	89.078	46.356	28.488	62.9386	191.98	46.2588	96.0682	20.4741	36.6099	258.705	-5.19538	-9.03782	52.4287	-7.82288	207.151	23.9361	113.034	205.202	104.331	192.049	10.1037
29.7768	2.76361	4.34467	7.89167	134.481	116.617	297.923	176.965	76.1357	156.807	75.6938	21.9043	36.6084	45.4581	204.396	71.648	28.2509	-2.09568	37.0355	4.78989	-5.4305	59.7623	39.7218	133.467	22.6706	-40.7729	256.586	310.421	244.673	110	39.8084	56.2261	109.433	190.079	39.044	77.3556	6.54106	15.3894	232.814	-26.3462	17.8023	56.7969	-31.9481	221.488	105.516	86.8839	207.558	114.939	244.069	3.53943
29.8767	-13.5986	-1.33107	15.1606	119.327	108.588	297.324	178.44	71.2521	140.754	59.198	28.3834	38.1499	46.001	196.385	107.13	66.2084	0.680183	7.10459	15.5127	18.6385	56.4217	34.3625	115.655	1.74851	-40.6503	228.605	278.269	223.31	96.7949	55.91	54.5443	62.4043	188.128	23.0993	70.5313	-3.74554	26.8416	208.712	-16.8383	-42.0161	29.9141	-35.7349	181.326	99.8547	102.343	200.2	107.132	220.329	2.77852
29.9766	-20.6686	-24.2964	6.6244	106.242	88.7136	298.593	166.071	58.4981	107.73	57.4708	1.81308	28.1065	40.4975	171.509	174.901	72.4305	3.82135	13.0127	-13.0408	33.2249	61.9134	45.8239	125.317	44.566	-37.2739	234.608	263.7	262.178	102.685	72.382	83.6817	101.621	195.792	27.3679	61.7633	1.99372	46.7449	212.957	-46.9215	-50.1769	48.7506	-28.996	213.315	108.371	46.7014	188.223	103.069	205.917	-3.02126
30.0765	-18.1701	-2.24483	7.33618	104.162	79.7996	272.841	166.921	49.9929	113.645	68.1964	20.9094	29.8397	37.1627	168.322	188.713	67.4723	0.950286	31.063	4.57068	-16.148	26.6449	53.3324	115.386	25.5139	-20.4159	181.593	300.083	286.536	68.6222	77.9028	62.0671	99.9122	187.071	20.3299	45.5102	13.2829	24.2422	168.403	-21.0961	-48.5893	62.4951	-40.6644	225.105	154.51	58.3694	151.7	123.397	229.685	18.2464
30.1764	-37.7673	0.096525	-7.18951	64.9891	76.2266	281.39	171.224	71.6507	99.6773	115.096	38.3808	15.8423	32.5125	149.056	264.989	76.3626	-21.6694	-3.82105	22.8448	3.5139	47.549	6.55975	99.9964	21.2688	11.155	188.63	276.005	252.044	42.0912	99.5425	74.7389	87.2512	208.357	4.78984	43.6758	1.39453	39.0082	185.082	-22.5453	-16.1896	53.1731	-52.8566	163.404	153.868	69.3185	167.285	106.233	241.546	14.0549
30.2764	-29.1251	-14.767	1.29481	50.9065	74.732	372.987	154.868	80.5552	87.3314	123.031	34.9827	23.9616	35.2796	142.231	376.851	57.4607	4.24374	14.661	-15.8497	9.40868	60.2331	10.5823	90.128	21.1523	-21.7354	144.575	244.417	257.7	52.483	86.8196	52.3806	89.9758	194.748	55.1779	56.193	-5.14942	19.4235	132.234	-27.6161	8.325	42.7219	-6.34852	186.793	133.329	54.3643	164.45	112.212	236.225	2.00106
30.3763	-43.0912	5.33833	15.9156	33.5101	56.9679	376.327	163.635	49.3752	57.2852	190.843	53.0334	32.5277	47.5	117.12	498.174	32.1	-13.7176	46.2104	-53.4746	-2.35402	60.0423	5.52325	134.008	3.26145	2.81376	172.548	230.307	240.716	46.7473	122.26	28.2772	96.3925	173.968	92.8886	63.1533	37.0006	50.0878	146.467	-10.2389	-20.7508	48.622	-31.5325	148.857	123.766	118.292	172.855	92.3649	184.153	75.0016
30.4762	-58.4555	17.3162	25.659	32.7231	61.5552	370.251	156.163	40.3237	59.0779	296.024	26.2245	41.0291	26.6089	120.578	541.621	75.0794	-2.25434	29.8145	4.2535	24.5682	42.8591	-33.9022	137.905	15.594	13.0245	177.568	210.306	228.225	71.0837	100.481	43.3765	63.5241	149.624	104.954	73.663	1.93653	25.7981	135.241	-33.5734	-1.95657	46.5716	-28.2397	144.275	96.7535	113.237	167.946	77.549	191.362	70.683
30.5761	-62.2926	15.0468	54.976	4.01812	64.5624	392.491	155.911	90.3291	30.1968	396.123	15.7948	33.4233	4.93161	102.575	601.392	146.143	5.28776	13.3717	19.2019	-33.0031	5.66969	-21.0633	188.311	-6.28099	1.11547	178.643	228.709	253.539	57.504	245.61	35.3762	62.3432	198.55	83.5313	84.4168	38.2337	43.6138	164.774	0.985758	18.1297	22.921	-27.6239	171.004	156.843	131.11	165.34	90.3286	205.381	41.8019
30.6761	-42.3253	57.7457	51.5215	24.9505	66.785	391.876	151.037	95.3742	45.8111	466.701	16.5899	41.3034	0.997662	100.66	560.147	175.172	-2.87534	18.7586	9.70964	2.52278	28.2233	-16.9484	271.821	-11.6223	2.7821	163.571	177.371	233.407	56.4819	455.314	65.9313	76.0442	192.123	121.375	77.6501	25.223	67.8101	164.182	3.66975	3.87371	53.7282	-7.8513	130.606	129.513	90.2125	158.042	75.3434	183.344	61.2806
30.776	-36.5698	52.0879	7.79708	41.7957	65.6456	332.761	120.101	98.4095	63.7087	521.558	26.7515	36.1897	18.659	84.4212	528.779	136.039	30.3353	43.3008	-16.0892	1.99152	-2.44662	4.52924	237.744	4.33918	-25.0632	140.273	189.065	237.06	31.435	648.908	65.0431	115.861	204.317	70.3165	65.7195	-10.0776	64.586	208.779	-20.4878	37.6879	24.8986	-32.029	141.597	141.966	131.056	180.993	69.2732	188.437	16.3249
30.8759	-33.2114	39.4436	14.9757	72.8897	70.2963	349.161	127.519	121.958	60.0881	545.866	4.20219	53.6824	19.63	93.5568	498.986	116.455	15.286	25.1448	-10.7718	-6.56582	22.459	-40.7575	232.579	-7.97506	1.5547	139.683	164.009	207.892	74.0792	919.158	69.2389	112.075	194.258	71.2965	73.156	2.97316	77.4431	210.19	-12.9995	23.0618	3.60803	12.9573	104.539	110.325	118.724	156.261	69.6606	178.069	3.97481
30.9758	-35.1821	34.5171	9.28158	82.7849	66.4025	403.235	122.725	193.96	74.9048	559.798	38.8064	33.151	48.1867	91.6259	450.202	97.7673	16.7419	12.8898	-38.0885	14.6338	27.1191	-19.729	219.551	-31.7878	11.2657	95.3051	127.223	223.139	52.4997	1107.88	76.7089	109.503	222.662	62.326	65.7525	-31.2739	119.311	247.333	-51.4843	45.8864	-19.0321	-10.5518	109.936	131.221	77.8405	197.802	89.1206	202.371	2.36687
31.0757	-35.5393	25.9149	11.9827	96.0092	37.3781	367.986	109.556	339.022	57.077	624.291	45.4831	26.1039	18.4039	68.8619	427.923	66.9609	2.58693	1.96452	-21.3445	26.1273	24.3232	-31.2116	218.176	-46.6908	-6.90499	129.741	129.658	199.522	44.4678	1328.97	52.7522	79.3461	191.448	64.226	26.6576	-2.26667	118.99	258.389	-18.9909	23.3951	-29.4654	5.31264	109.058	133.17	94.6391	199.967	105.308	214.943	-8.48155
31.1757	-42.7142	24.9017	47.8494	79.7654	63.4568	386.435	110.843	494.018	50.2428	650.045	37.4441	14.8663	37.3678	67.1514	416.032	29.6247	-0.671814	37.4248	-24.1067	-10.3364	12.1651	-11.6201	237.034	-4.45466	21.1139	117.355	106.34	180.282	70.5234	1550.71	61.5047	76.4306	174.042	69.7207	38.8607	0.937731	128.253	286.173	-22.5826	31.9513	-26.251	28.9329	81.5544	108.061	81.0611	215.476	91.8289	181.139	-22.2688
31.2756	-52.2783	26.7646	0.660646	103.743	45.6919	364.1	95.1289	529.782	67.2773	596.133	37.1267	10.0944	41.21	77.4401	371.169	1.21918	24.2759	25.0609	-15.099	11.53	-7.65503	-19.7128	215.649	0.889802	-25.388	110.371	140.004	192.563	69.8335	1757.21	88.3581	90.9706	181.266	67.6537	31.2142	-8.53832	118.273	309.833	-35.5081	61.3082	-40.6955	18.0121	74.2019	105.715	71.7261	218.342	110.408	162.367	-20.538
31.3755	-34.0867	20.0122	-18.9571	120.334	75.7871	323.967	102.867	443.13	70.8948	534.439	14.9022	6.02842	50.5653	63.6705	316.823	-8.62894	7.88644	1.03879	1.20101	-11.8896	-1.66441	-14.9587	224.897	9.43415	5.6176	119.843	132.849	154.707	72.6565	1883.54	84.7941	70.3762	148.097	85.1795	63.0734	-29.1966	129.853	311.511	-40.3751	2.72992	27.788	15.241	47.0927	82.5725	94.5588	214.594	81.6388	151.941	-5.67218
31.4754	-45.3907	15.4425	17.934	75.7173	50.4225	330.035	101.264	370.811	108.176	504.423	-3.39658	17.4701	37.0323	47.6934	301.936	27.6681	21.3564	32.9776	-2.74396	17.2177	-1.83011	-12.1697	195.653	-24.6819	15.2724	130.304	96.2308	150.803	65.4565	2080.09	143.561	68.9114	138.52	67.1398	54.8816	-49.4892	89.9761	292.983	-43.2564	55.9183	17.9393	10.1528	50.3925	119.404	104.371	217.564	74.7746	147.35	-21.9067
31.5754	-41.3836	16.6507	17.6767	89.4913	44.8431	337.596	112.251	329.608	107.019	483.484	-2.7572	28.3349	41.5922	62.9734	297.561	11.3285	32.1672	25.0601	-15.7729	41.2528	-8.12797	5.4652	184.621	-19.8286	-19.9471	128.498	87.9982	172.628	72.6602	2209.03	170.187	66.249	148.048	72.0485	57.552	-58.2249	94.6418	301.187	-64.8586	51.2144	80.2032	34.0673	57.8363	123.762	97.5896	224.176	66.5005	136.89	-14.4855
31.6753	-38.3602	10.5111	3.37265	101.94	57.8009	338.512	90.9561	319.941	101.632	453.262	24.7473	7.69632	62.4283	46.546	247.383	27.1786	56.4618	58.5161	-16.3963	22.2113	-24.1322	-3.16208	160.418	3.8025	-18.3084	95.6651	80.9745	130.677	44.3258	2371.44	180.011	82.8407	137.124	42.9346	66.4796	-51.1835	89.8658	297.964	-78.5437	14.2683	115.026	16.8643	31.5295	86.0974	73.3878	220.948	73.4541	129.382	-40.9276
31.7752	-35.7008	0.814687	-4.65292	81.7458	44.2215	337.943	112.506	255.225	89.081	426.851	44.1358	18.3256	57.8001	63.2668	271.067	21.0947	34.548	42.5677	-19.0175	17.691	-25.9438	-31.3251	178.288	-4.75193	-7.20293	93.1272	65.9497	136.518	25.4921	2529.9	191.49	77.5293	155.003	28.029	85.6146	-62.8772	63.9593	272.474	-89.4447	39.3766	104.568	21.2176	46.8875	85.1947	68.2524	222.312	74.6667	129.361	-62.9796
31.8751	-32.8383	6.59605	1.42638	81.097	39.8905	318.021	106.143	238.301	98.6096	413.11	8.30298	13.9358	55.7898	47.4711	320.852	42.0434	25.4857	60.0655	-21.9662	22.226	20.2763	-0.231689	192.455	-28.8609	19.8775	118.559	20.2854	113.615	50.2071	2543.33	185.069	50.8894	123.613	50.0649	99.0979	-45.1283	77.7948	290.127	-93.5987	31.9979	93.5381	28.3015	10.9942	86.4623	72.9028	207.044	99.5712	131.805	-44.7911
31.975	-40.1001	11.1994	-2.13656	94.6672	26.5899	315.054	141.428	219.294	94.7362	388.433	8.47543	21.2974	41.275	16.2592	312.807	46.638	30.8297	67.3651	0.704762	43.7488	-20.4271	24.974	167.268	-26.1563	-12.9484	95.9921	80.0364	144.47	46.0875	2609.48	150.527	108.838	134.42	91.3357	113.932	-64.9261	88.6599	203.485	-46.5335	28.2272	91.1356	17.4115	40.1918	120.989	64.3294	107.477	167.798	158.21	-5.41648
32.075	-40.4892	55.9506	4.69493	80.2401	56.956	284.357	153.867	206.506	102.222	340.536	24.0651	31.3002	27.9917	31.1306	315.029	26.3068	21.5254	63.2141	-20.3053	62.4687	-18.5206	12.2441	269.875	-4.77922	27.2768	81.7729	93.029	159.588	46.8306	2502.67	124.117	87.9487	133.871	72.0764	130.09	-54.0708	65.8123	171.123	-37.7104	26.7702	71.9224	0.732812	43.2839	90.4953	68.2559	84.5754	183.505	107.334	13.5242
32.1749	-21.6731	75.5383	10.8882	71.7943	61.7512	257.952	174.077	167.862	82.666	299.205	12.8458	46.7658	19.0641	-4.26848	290.751	43.125	29.7684	70.032	92.0492	22.9404	-18.5873	7.02193	323.878	3.53494	52.9832	64.252	94.4244	181.485	76.8436	2359.18	109.06	57.4344	149.351	72.6208	95.2071	-42.9633	38.6712	237.874	-41.1417	46.4725	80.0136	41.0836	42.2599	104.309	43.2674	44.8072	183.229	121.002	12.256
32.2748	-8.69324	116.098	18.9948	70.8982	48.3207	259.206	173.8	172.662	86.3879	281.655	28.7481	43.9637	11.4204	3.7264	313.272	34.1223	-18.3065	4.67961	161.357	65.1788	-40.2989	-7.40778	408.328	-15.6765	72.1786	48.8106	84.274	163.467	78.7152	2100.71	112.419	92.3165	118.016	85.0396	139.035	-45.1123	56.5387	255.138	-48.2872	60.6675	26.4852	54.4408	101.944	111.731	56.543	-5.03971	173.676	72.0954	33.4969
32.3747	-19.5023	138.134	27.7369	49.784	65.8901	235.214	180.094	154.161	122.457	246.481	22.0583	46.5502	-2.03237	11.4898	349.656	76.5727	10.2126	69.6471	231.866	64.3831	-39.6103	16.6714	491.812	-35.9069	86.5525	34.0429	98.6359	349.34	80.9249	2021.6	86.6726	116.735	154.156	86.9729	150.538	-17.3355	36.5934	324.652	-42.4636	46.586	16.6065	69.6411	207.282	74.8563	19.9911	-9.63929	152.654	125.432	17.0961
32.4747	-15.6897	110.04	18.7902	50.5812	78.3749	233.291	164.59	168.901	116.243	277.152	37.0989	37.1469	5.2955	7.8648	289.342	62.2886	-4.01853	43.8848	159.498	30.3967	-6.46269	-10.0852	456.778	-35.7866	33.6008	18.3285	65.003	614.898	52.3659	1927.81	69.2545	117.679	145.414	96.1232	130.723	-49.0416	33.794	341.401	-62.3968	1.79167	42.6619	54.7621	279.197	94.0861	18.2879	96.2841	139.192	154.185	4.99257
32.5746	-12.8821	71.1812	2.03176	62.0203	81.0576	222.301	156.695	164.933	117.823	244.144	30.7483	38.8371	-0.968175	25.8425	247.306	54.5106	4.79162	33.2044	106.563	10.3821	0.804168	14.2486	398.509	-34.276	36.8193	43.8972	60.3223	850.671	32.5918	1804.8	74.5682	118.849	153.263	79.3356	110.183	-30.5267	-8.42136	263.344	-89.5713	10.0374	22.5581	38.8729	275.145	96.7577	25.2623	215.922	98.9077	248.362	5.48518
32.6745	-33.6857	87.8421	-6.97898	50.3512	55.5469	220.397	177.695	163.596	175.967	180.546	60.9669	34.4525	-11.018	22.4373	244.803	103.013	-7.97073	34.1007	101.522	-1.17547	11.1335	-18.526	347.532	-13.6286	3.99341	51.2156	76.8419	1117.73	50.4507	1691.83	53.1735	89.8095	128.946	92.1477	104.858	-41.3199	-0.118096	258.778	-90.8841	-23.3771	13.0174	47.4918	299.395	88.5601	57.4289	191.794	108.341	217.239	20.7553
32.7744	-36.7477	96.5583	-2.58499	52.9651	36.4833	200.957	172.522	133.494	166.671	156.747	86.7785	45.0149	-9.0803	21.1191	235.523	100.537	-2.55838	59.057	94.015	17.0615	33.4762	-13.0565	302.933	-25.8301	3.45349	37.5645	83.7386	1243.67	42.8944	1621.6	37.5888	117.431	106.926	76.8995	129.493	-39.4225	1.52944	256.738	-79.2294	-44.4413	-9.36094	38.5743	340.999	69.0446	76.3466	101	95.8112	209.242	47.4607
32.8743	-31.9542	89.367	0.498809	57.635	69.7876	197.038	201.821	114.741	149.777	146.308	159.263	19.7944	-0.735049	22.7081	217.251	141.512	-9.00873	40.4962	43.7884	6.33835	11.0721	-24.1718	263.916	-27.6073	18.4485	33.5834	66.5044	1381.64	28.8104	1509.22	47.8782	127.301	109.06	74.0033	167.095	-7.82804	5.79881	222.703	-67.8515	-23.6088	-20.0466	27.2468	439.946	49.3668	103.452	79.4201	89.4096	229.345	21.0893
32.9743	-25.9762	135.993	10.968	39.9761	54.1844	200.989	173.645	96.5998	150.909	183.104	259.083	46.4528	-5.28177	32.6968	256.988	111.589	-0.638046	34.5342	24.6087	8.55614	7.41636	-1.38959	229.781	-49.9845	-11.1061	30.9031	68.1855	1683.79	21.0555	1437.67	9.68417	120.324	76.315	66.1169	195.514	-7.70778	-16.5513	193.684	-67.9693	-23.125	-20.3124	29.132	426.261	37.5071	96.7517	83.9124	80.4704	248.519	34.1037
33.0742	-10.5667	231.279	-10.1895	40.6134	66.7594	185.043	163.19	126.208	131.975	183.186	221.024	21.1355	17.5298	15.2557	215.467	125.147	10.8217	14.6861	-6.26099	-17.1014	25.1954	-20.833	199.918	-43.6548	12.2886	36.8562	76.0825	1877.92	46.7906	1421.02	-12.1372	87.8473	93.5539	60.8225	188.044	-1.27348	-10.2822	156.337	-29.7022	-26.5114	-41.5254	-3.23426	404.469	36.1983	98.9176	96.0083	105.016	309.763	33.5598
33.1741	-34.138	294.191	-0.155797	47.4299	38.1945	165.959	160.768	107.053	114.426	169.69	163.147	13.0916	7.30122	31.6892	198.373	125.062	1.86937	6.66291	19.6504	14.2117	22.3945	-2.75788	173.792	-28.7863	-15.213	43.714	47.8836	2068.44	-1.68748	1345.62	8.47022	91.1253	38.6477	42.2037	173.239	8.21505	-13.0119	147.106	-38.5389	-38.4217	-1.81923	0.730403	368.457	44.8685	109.886	120.76	64.6163	302.735	21.3408
33.274	10.9082	259.431	-14.4186	108.202	73.0335	167.858	166.235	84.999	124.784	145.508	128.372	21.6979	-8.086	29.2167	198.605	115.535	0.579843	9.57655	70.2541	29.9166	41.7944	1.18655	150.935	0.978458	11.482	28.1429	53.7428	2200.42	52.2207	1229.11	69.4634	79.527	93.4113	62.6362	114.659	-9.40352	-7.42734	119.969	-77.9604	-34.4669	-23.9347	42.0293	397.24	38.8909	96.8311	143.787	62.5255	342.991	34.767
33.3739	32.1527	214.69	-2.45845	84.8641	68.1645	155.232	160.088	88.0662	167.633	139.835	96.307	9.06106	16.2453	14.2499	172.414	113.344	-6.33194	7.77201	162.627	24.9677	16.2775	-6.81756	139.671	-27.6415	99.6244	10.2467	17.1977	2260.47	18.2224	1182.17	65.2254	73.7011	64.4352	43.7133	146.676	1.67087	-13.4501	131.61	-61.676	-51.8889	-4.04432	24.2607	337.001	70.4188	130.468	174.84	19.7861	316.473	12.4469
33.4739	32.0072	181.844	-6.73654	79.0396	64.8764	174.435	147.638	67.7691	161.849	100.02	64.5443	13.3992	11.7962	30.702	175.011	83.2437	-23.985	-8.42947	143.501	30.1517	3.76534	-24.1416	121.085	13.1132	195.26	34.4735	68.6962	2225.32	27.4208	1099.74	81.8661	77.25	50.7706	82.1002	146.602	-17.3965	-34.0337	138.869	-64.6293	-18.3895	12.1253	21.4308	371.566	59.8495	141.375	192.885	10.8494	350.561	1.20366
33.5738	19.3911	164.451	-8.27185	85.7583	54.8933	145.339	162.215	56.6246	184.745	93.8016	46.2822	21.198	43.692	10.6545	165.015	109.514	23.0909	23.9459	65.8555	42.1118	-28.9208	4.30752	104.826	13.2116	305.845	35.8109	22.8266	2047.51	-8.95937	1020.82	58.6823	113.374	35.6214	82.2069	124.73	17.2536	-12.5993	128.751	-57.377	4.35977	10.7977	45.3972	308.913	96.5982	164.123	217.983	-31.5714	312.584	-9.8328
33.6737	8.683	121.682	-10.0735	69.386	58.5748	155.028	124.707	62.9331	196.907	106.397	55.1507	25.7966	12.4111	34.9352	192.819	70.1677	3.48733	8.60894	69.1736	-2.47863	18.4393	-29.2542	90.6004	22.9047	262.162	75.9743	23.4405	1950.78	33.0609	958.388	92.8439	53.5819	62.9849	86.8404	87.5795	-24.7869	20.7511	74.4673	-33.8131	-19.9935	57.5914	39.312	257.795	92.3967	164.215	196.043	13.2305	256.885	-9.14042
33.7736	9.99309	93.0852	-23.4755	70.9973	59.2501	141.284	123.27	70.398	165.333	131.363	28.302	18.2103	34.0719	18.551	161.941	73.6081	-12.4798	16.8939	62.9133	12.2265	23.4979	-24.9853	78.1551	45.3286	188.367	68.8929	61.9915	1833.67	8.03011	897.641	90.1991	86.5242	43.4181	69.7895	81.9932	-25.9986	-5.21085	87.7534	-13.6319	-4.40897	60.8516	20.924	218.226	99.412	158.935	163.803	28.7544	270.264	26.8441
33.8736	-1.60416	62.3383	-14.8097	62.4993	38.038	114.618	97.9633	97.2168	160.202	128.307	61.6283	24.412	50.3732	79.4596	148.99	59.3222	11.6192	5.5019	48.1419	7.86015	2.32459	-18.8476	67.267	34.2012	158.331	60.3331	81.8997	1707.75	10.6562	814.229	100.32	89.09	62.6202	53.774	73.6917	21.873	3.72305	64.481	-42.0212	3.93023	55.2207	4.67614	155.007	110.864	130.396	177.203	55.4595	236.465	-3.92242
33.9735	-1.10226	56.5204	-6.30942	113.574	44.1421	114.418	106.229	120.162	156.929	133.855	36.6455	25.8929	36.6619	74.4406	135.196	57.0091	9.95299	23.7372	25.153	-3.21183	13.9797	-28.9164	57.7412	22.9521	125.513	64.4599	62.0572	1597.75	15.2587	789.332	116.766	84.5459	54.1251	53.6038	78.4295	-12.8493	36.1877	98.563	-38.1449	3.20897	59.5789	14.0843	115.978	142.303	99.1274	177.21	51.1457	238.673	16.3352
34.0734	-16.2632	36.3948	1.63421	96.0103	39.7784	109.953	94.8092	98.7936	128.123	133.205	35.1632	38.1257	62.5378	90.6604	99.5883	40.1025	-5.39682	18.2311	36.0312	36.5468	0.00276046	-3.54306	49.4074	55.9003	86.0617	75.6476	92.3705	1530.41	15.9449	716	118.387	78.3402	79.4139	26.5566	63.7272	-24.5501	19.9145	40.2498	-11.1568	-2.8742	71.9977	-14.9818	132.276	149.034	80.6354	164.311	81.8165	270.311	53.6977
34.1733	-19.1978	20.9589	-5.38128	70.1025	53.28	109.024	87.591	87.3586	150.513	149.513	139.692	81.5294	72.6433	97.7127	112.517	8.97529	1.5683	0.373232	33.7636	-31.7025	0.361848	-17.9597	42.1163	49.0643	100.415	109.857	102.072	1416.81	5.23055	697.017	149.671	64.1534	25.6081	43.6366	41.4642	-42.9059	61.3804	51.1814	-39.1506	19.3136	56.7685	-3.23555	69.1658	106.805	99.8212	229.536	83.2557	240.693	80.563
34.2732	-14.7096	4.12236	-1.53071	100.196	54.707	81.9294	93.5594	88.6254	160.397	118.008	182.366	147.977	58.9273	165.058	103.958	13.3324	25.3237	27.5023	11.2352	-20.9778	14.5107	2.56312	35.7374	58.0111	80.5019	86.0601	96.6079	1338.29	4.62315	697.885	125.626	50.215	17.3902	36.9777	52.1672	-26.4914	51.9773	74.6728	-50.7979	-3.33378	70.4558	-4.02299	55.5004	63.1124	74.3543	220.712	133.923	220.291	42.3004
34.3732	-1.38885	32.8721	1.52561	105.024	69.2881	100.703	86.4006	83.3752	179.29	166.361	197.517	188.078	45.2273	155.953	119.311	-3.98583	9.01904	36.8751	23.0462	27.8498	-2.31675	-8.77096	30.1567	57.8181	89.249	83.1601	119.549	1310.09	45.3998	630.801	138.565	49.2635	54.8264	40.5902	29.4432	-30.451	33.9051	36.3116	-20.8557	33.3102	37.7478	3.42199	46.5282	84.4522	78.5738	172.231	160.781	188.641	36.6196
34.4731	-11.5252	47.8836	11.6062	77.4346	72.5951	81.96	75.1598	77.4969	172.741	192.847	240.451	251.14	21.5147	128.001	145.953	7.97261	-5.27883	32.1675	14.081	24.4586	14.6181	-25.9389	25.2743	44.268	59.1625	124.904	114.831	1248.31	51.6792	601.739	61.776	98.5439	50.6017	64.187	29.3853	-13.1165	40.9093	45.7673	-26.8472	2.94373	19.5129	9.03269	89.4419	88.7081	77.5896	151.586	156.043	203.321	28.339
34.573	12.8464	78.1654	11.5114	96.6596	34.5439	88.7565	69.5505	95.1254	167.508	165.018	208.19	309.953	19.7213	149.9	157.068	21.2584	6.37359	85.1717	11.9972	5.37659	70.272	-43.8363	30.9201	-19.5867	58.443	157.512	55.7809	1126.82	60.1463	580.681	50.5438	104.427	17.7623	98.3811	56.3661	8.60456	45.8469	165.387	-49.5508	-6.19725	35.9421	-0.876384	117.442	122.07	83.5243	156.286	78.1885	202.517	42.7177
34.6729	23.5794	63.3009	8.90304	94.4658	38.5282	63.9526	71.1863	57.1451	144.822	140.225	151.864	328.529	11.7592	166.519	141.164	33.8934	-5.40157	124.027	-5.52936	-24.0401	37.3481	-22.9074	25.9443	3.93364	62.3942	156.966	23.7992	1081.27	40.5436	573.955	51.2925	95.5965	7.57458	101.711	47.8417	-6.52392	43.735	210.16	-25.6237	2.78185	45.6214	13.8468	110.459	151.876	124.09	150.644	88.9065	173.192	32.9769
34.7729	26.9912	55.5739	38.4522	92.6505	48.1938	53.808	78.4053	55.9409	164.166	165.397	136.802	297.174	16.341	251.054	113.959	36.5963	-12.8342	142.853	-4.06984	-1.77789	27.5028	-26.7953	77.6041	-2.05916	57.9824	141.431	8.86749	1013.87	53.7742	516.475	68.7605	71.5851	10.7531	60.6931	22.6983	10.3604	39.87	296.897	-47.6689	-2.30426	30.9423	-9.47474	112.779	136.102	85.8625	197.277	35.5161	200.989	-10.0646
34.8728	41.7428	46.9419	63.9353	84.1873	52.7167	50.9147	118.346	23.7913	230.672	227.864	111.32	263.763	-6.66829	347.448	115.942	62.6064	-4.19953	191.206	-7.03781	11.6678	-0.693034	19.082	76.3238	-12.2889	50.9593	123.213	-4.61373	943.422	41.7415	496.382	69.8981	85.6308	-12.2743	71.8826	30.2774	-18.3395	31.8989	293.642	-55.3647	15.0602	46.1227	15.2613	53.4187	84.2765	72.1387	242.12	27.52	156.939	25.0262
34.9727	50.8776	64.5116	88.0251	84.4408	63.404	42.8286	151.624	29.8313	253.974	193.42	114.365	222.599	-6.64761	486.224	103.922	52.0309	12.1565	209.332	-33.7402	-13.5394	-32.5474	89.6401	121.175	-26.9111	54.9003	120.119	-14.7554	889.054	56.1873	477.742	92.2477	68.43	10.1858	65.9757	16.5789	-38.9578	46.8487	323.472	-53.8744	-4.27578	30.2777	42.8771	67.1739	80.9003	88.2034	295.057	28.2044	138.344	23.6215
35.0726	18.7862	88.8608	93.6233	82.9014	42.3293	35.1411	190.231	67.8563	290.852	156.145	85.5053	174.539	22.8313	608.776	93.8836	68.7539	27.7905	193.934	0.896737	6.18662	-61.5928	131.698	104.909	-45.3457	90.8029	96.0226	-2.13824	840.879	58.1975	474.655	91.185	41.305	12.165	54.8466	49.2686	-7.86916	34.7546	296.834	-45.2379	-9.89452	44.2106	29.098	63.9701	113.48	143.036	237.082	39.2259	143.866	38.4306
35.1725	33.8356	81.0951	100.734	90.9148	41.1877	20.8157	177.942	67.6161	320.373	122.071	81.4052	153.666	33.4023	629.502	67.0652	72.2087	13.8601	142.266	1.39098	16.7173	-64.2971	77.8104	90.6772	-45.8883	76.4771	108.561	-44.4807	780.777	84.4188	476.156	73.3858	54.7311	23.698	109.982	31.6389	2.46682	28.5495	252.266	-50.0396	-12.8063	25.3065	59.7673	55.9988	112.236	155.799	200.397	6.78505	123.347	56.8774
35.2725	13.6575	65.1405	75.8637	47.3992	81.5965	27.9572	184.59	41.7782	251.231	102.964	38.2914	126.353	10.7736	541.677	48.3487	53.1827	9.21112	129.089	-23.5232	20.464	-19.4789	139.952	78.2257	-37.6586	75.9811	105.895	2.95773	759.017	85.3805	490.265	96.7523	59.0546	42.7719	84.2064	56.8858	-21.436	56.5824	246.276	-41.1818	-7.93609	54.7631	36.9444	67.3946	72.4947	222.532	178.709	23.6441	119.64	31.9827
35.3724	-8.61551	40.8482	72.7704	24.6991	35.4922	31.4244	165.669	76.8435	210.371	104.238	0.456628	105.554	6.51326	474.415	46.3842	41.0693	0.100842	137.573	-39.7839	-36.7635	-1.01252	165.568	67.3317	-53.7389	72.6278	163.571	17.3129	721.833	32.7708	512.669	70.9019	25.9743	58.5526	39.0051	86.0273	8.84626	35.8158	209.891	2.75258	-3.07837	110.266	4.74153	44.2039	128.132	254.582	194.361	63.4791	134.473	1.30509
35.4723	-4.28378	26.7932	58.2997	26.6403	55.3711	15.8792	133.641	97.8143	168.398	105.553	-7.09713	89.9615	16.3593	401.703	56.8756	60.3088	-13.9519	106.176	-46.372	8.65615	12.4194	124.2	57.8005	-23.627	53.5106	242.281	12.1359	697.978	61.1085	416.8	122.885	55.7854	46.4331	76.0986	233.512	41.5421	8.77518	128.714	9.70231	-25.2949	97.3901	10.1474	41.1686	96.6783	275.443	145.194	42.9983	138.443	36.0416
35.5722	4.01791	26.8189	36.6864	45.0605	78.2275	-10.0353	116.997	116.738	155.705	132.796	20.0299	66.1086	-22.6627	337.843	42.6038	74.0758	0.974341	96.2515	-9.98232	24.0665	-16.4122	130.13	49.4615	-36.7661	78.2866	235.687	18.2844	642.626	47.2599	400.966	111.13	35.3958	53.1197	47.7642	404.863	32.5042	21.6355	132.208	15.6931	24.1515	103.907	-2.84829	13.9452	100.146	249.856	136.817	44.6451	151.151	25.5222
35.6722	13.3921	30.742	11.4391	66.6932	53.6623	37.7127	138.085	122.416	165.172	132.469	-9.99687	62.2657	-29.0369	326.15	40.2268	49.4834	17.2989	90.1559	0.443951	32.4516	12.4703	136.147	42.1656	-58.6783	54.4443	191.789	54.4559	659.152	57.7175	357.285	170.549	26.2308	61.8105	35.3634	590.592	35.0694	-0.868953	104.947	-16.005	65.1333	84.5417	-6.62657	62.2133	137.271	168.436	117.903	120.962	170.736	0.803448
35.7721	15.5783	45.1142	-2.53799	85.6657	61.6648	25.7702	107.196	165.171	161.031	137.988	7.92495	50.7265	-12.5543	294.856	34.2895	12.8886	36.1905	97.1385	44.695	70.8903	-16.6545	145.273	35.7824	-36.0623	23.7897	168.077	52.2292	628.076	66.6914	368.355	162.701	38.8113	55.6968	58.9232	770.089	36.622	-36.3563	108.745	-29.2963	18.3978	108.932	33.4737	48.3428	176.068	155.842	127.064	94.3473	144.487	-7.82256
35.872	6.61971	123.04	-8.40157	98.9998	47.5792	49.4144	107.649	195.399	148.024	152.37	-11.6437	23.5671	-30.8539	282.981	73.2024	-21.5227	53.6281	89.8453	19.7943	56.2668	-45.1738	183.243	30.1976	7.11503	29.6558	146.328	61.9102	603.029	49.5571	345.156	190.125	43.4036	26.7145	16.5892	940.373	42.1279	-21.7931	115.9	2.05688	12.661	112.719	-24.6919	63.4147	141.124	105.498	139.13	79.5958	172.417	-20.1379
35.9719	-18.8761	184.325	-33.2255	101.769	53.187	46.5841	119.314	258.989	138.083	173.123	-6.58643	0.288796	-11.9645	221.58	61.3376	38.9416	52.2815	92.2166	68.5434	2.41592	-62.7726	162.659	25.3114	-18.6523	28.0928	105.272	87.4611	615.691	47.6006	338.34	190.632	24.412	66.8421	11.1484	1167.53	50.6499	-1.783	91.1239	30.4735	1.54093	70.795	-29.0732	74.519	143.398	89.8576	116.247	111.917	162.652	6.95435
36.0718	-17.3375	232.135	-29.5229	136.858	46.1335	27.1196	117.231	229.174	150.05	187.641	-0.296109	-12.3166	-11.2628	229.976	104.487	19.357	18.8908	57.1924	25.122	-1.51095	-34.1272	93.5822	21.0364	31.2493	47.0466	112.119	106.166	530.636	30.4628	356.702	215.577	41.3937	26.9628	7.88758	1338.5	12.4641	-41.4432	95.7026	3.12085	-20.9396	93.6197	-12.0387	30.0427	136.74	101.479	145.013	78.3215	162.773	-27.6482
36.1718	-14.7266	175.665	-22.7816	116.313	39.2222	41.3282	111.577	171.923	136.245	178.232	25.4494	-4.88163	-0.164976	214.089	67.3485	42.4897	-8.63636	53.6221	16.5352	-3.51786	-56.7977	33.6345	17.2962	53.0278	37.1131	128.023	85.9004	502.062	79.7241	323.182	183.491	43.526	18.6874	5.58104	1486.46	20.5865	3.37279	78.3278	-1.12872	-14.0171	74.4102	-13.1698	45.3192	164.707	105.001	153.914	61.7985	148.329	-5.13142
36.2717	-26.1983	103.523	-30.5723	101.776	26.3107	24.269	107.368	190.285	122.401	159.582	1.77766	12.2109	-0.549401	200.021	72.5171	57.844	-1.34108	54.2136	10.1433	-10.1967	60.9939	36.8681	14.0238	50.9791	16.794	134.299	105.036	491.765	96.5348	308.055	165.692	22.5494	34.8779	3.36414	1454.15	-5.0473	-17.8783	67.1971	-21.6675	-11.7911	108.757	-16.127	28.5614	168.578	119.199	161.1	54.5398	147.085	-29.1306
36.3716	-33.1187	69.3835	-15.1583	138.117	39.4409	29.554	123.278	154.765	116.742	130.536	-0.741997	18.9914	-2.60801	183.405	56.06	50.0141	18.9017	70.5134	-31.2361	29.6675	88.365	23.366	11.1608	71.8064	29.2805	188.835	174.223	487.684	67.7321	297.38	155.257	21.577	41.416	-4.40752	1346.63	-0.396332	26.9685	57.3017	-2.97353	-0.886254	55.0065	-30.0015	40.9699	140.471	139.562	132.728	84.7729	155.694	-14.3222
36.4715	-35.23	36.0806	-15.1714	141.717	57.7834	32.8798	94.4186	132.428	121.485	95.0407	-6.85173	28.5674	6.98914	175.325	56.3	22.7603	98.598	176.248	-9.28102	-35.8167	163.352	14.1321	8.65587	79.1984	16.8073	170.966	249.317	567.276	92.521	300.882	174.571	-3.72249	43.957	-1.04602	1206.43	15.4439	152.285	63.8448	-21.691	19.4825	28.106	-23.912	49.629	120.257	127.175	142.105	105.246	196.577	-15.0761
36.5715	-34.5242	24.2312	-28.533	133.984	96.4857	13.2177	67.8492	141.454	139.343	101.15	9.06735	25.0061	10.099	178.187	86.1305	1.73899	120.166	281.284	10.8688	-43.0565	151.533	13.6749	6.46431	132.842	16.9506	157.033	305.399	657.959	73.0175	318.809	159.965	-10.4505	-1.4456	-1.4244	1112.27	17.6312	280.338	73.4305	-7.8814	12.9143	-4.99448	-30.9202	31.3794	97.541	113.875	133.524	146.209	199.403	-4.68138
36.6714	-50.1253	28.5651	-24.6711	118.969	144.113	5.40637	69.3877	129.356	116.372	128.107	-3.10991	8.03556	-3.37464	148.546	92.16	9.85428	120.474	277.07	-37.1496	-43.5828	143.04	12.1067	4.54688	278.289	5.07274	138.149	346.425	719.46	72.9153	271.266	148.473	-4.66116	18.0839	-11.886	1071.17	43.7844	229.32	38.0203	-32.4281	2.67096	11.6083	-44.4638	64.5534	65.2064	93.8242	110.055	210.276	238.685	-6.75867
36.7713	-28.1201	45.7059	-19.4392	126.126	181.374	14.4284	75.7773	129.965	103.401	130.512	-6.42861	15.3561	1.77954	137.511	90.2048	35.3558	79.8323	229.565	-49.2519	-48.5697	176.483	1.65532	14.8011	323.758	40.7111	152.38	445.993	663.16	44.1424	276.616	139.564	-1.67881	-3.0421	-18.9378	1034.63	17.7147	136.956	46.1313	-50.7261	-21.8362	53.9446	-21.9406	150.103	55.481	123.16	126.472	274.298	235.697	-53.8893
36.8712	-14.7718	123.575	-33.9121	110.077	207.067	34.0842	91.507	114.469	119.44	128.208	7.12035	22.4091	3.49009	143.147	115.44	22.849	36.2071	139.138	-12.8529	-9.63747	165.865	6.31874	11.8429	374.293	45.623	157.174	427.614	646.728	62.7578	230.823	159.239	14.9016	-3.0795	-21.6061	994.441	36.0664	74.313	12.4077	-73.8088	-42.9205	73.2346	-14.851	190.743	76.5041	128.83	82.4163	321.072	225.821	-46.0913
36.9711	10.8402	198.405	-30.2129	93.3327	232.968	46.5161	104.885	129.42	81.1904	121.665	3.25088	12.3135	9.79972	129.077	132.822	3.34769	21.9249	132.523	-26.006	28.3819	210.21	17.9674	38.5036	393.173	62.2451	146.952	497.186	645.019	15.0039	254.588	129.991	34.9378	-11.3842	-21.0922	956.042	12.9059	63.4426	33.0133	-45.9757	-18.8078	110.282	-24.1678	345.116	19.374	145.48	71.5832	377.296	222.986	-28.1955
37.0711	68.339	306.265	5.46763	120.011	238.244	51.875	136.294	120.76	61.7056	103.964	-16.4668	15.6941	13.6035	157.911	181.03	23.8263	12.2609	91.8282	-21.8949	-22.9573	205.612	7.14764	63.8929	391.474	10.8398	139.691	551.284	674.656	19.6775	256.965	41.9876	3.57231	-28.8497	-15.1069	923.297	9.64295	16.6259	86.2251	-25.1764	-28.1815	103.78	-5.18291	413.08	44.7468	77.3064	97.2103	373.846	271.919	-45.5751
37.171	54.3324	353.909	15.9708	114.578	177.004	38.0528	135.924	120.341	66.8177	86.6982	-14.9675	16.9819	15.3201	149.974	157.97	29.434	-1.38141	89.1626	-17.5093	-17.7604	169.774	22.2937	69.8799	313.097	35.8518	127.091	503.644	648.908	17.094	269.091	72.935	15.3143	-18.7206	-8.96239	906.006	20.2958	-7.13051	126.678	-12.5975	-29.564	126.59	-7.11593	381.127	40.1898	73.7613	71.5752	335.536	215.09	1.45588
37.2709	31.8866	308.402	-2.38052	95.9613	148.657	28.4526	132.533	75.9274	52.9138	105.637	9.5527	7.10019	17.66	124.118	163.294	37.5082	-16.4348	59.2049	-20.1025	28.3333	141.978	33.7862	61.2769	277.988	61.5971	106.473	436.931	589.187	25.7089	217.851	63.95	21.2269	20.5839	-12.927	875.983	25.0005	19.961	168.865	-15.5821	-28.0945	104.942	-6.16681	360.386	21.3301	60.445	64.2307	248.87	223.272	7.97415
37.3708	30.8243	256.566	-23.7061	89.9253	126.081	8.108	114.28	58.42	53.2294	114.794	23.1444	11.5867	27.1002	123.41	145.034	29.8497	1.89827	58.5765	-28.8948	12.5681	116.093	41.3546	65.2014	234.764	62.7281	107.432	390.091	542.837	22.2019	253.506	45.4032	-16.8702	26.9477	6.06819	785.83	25.2057	17.4519	200.486	-25.0277	-4.22501	104.421	28.9965	335.6	33.2378	92.0695	70.0503	225.131	231.945	0.509541
37.4708	23.6626	192.924	-5.47188	83.1857	104.228	29.7512	123.353	114.656	43.7722	91.0691	22.5258	28.3481	14.3545	155.799	196.123	14.5945	10.1108	81.3077	-7.57086	28.2069	80.5371	34.5975	65.34	166.358	66.9982	134.598	356.341	510.276	29.8808	251.189	148.025	21.2236	-21.4237	-14.6093	776.715	35.5992	-2.45181	203.076	-1.17566	8.82485	101.803	14.5376	293.553	15.7414	92.4529	58.0309	194.934	223.491	-9.28054
37.5707	33.9765	167.149	-0.923531	121.295	82.3841	103.374	194.037	91.0006	55.769	74.0175	0.687978	37.1221	27.008	209.21	196.095	32.4223	15.6177	57.8983	-13.8324	25.5414	46.1035	39.2114	77.2895	122.835	60.6936	96.2341	285.041	465.489	38.7623	216.684	188.204	29.6928	-1.21358	-1.43087	787.575	38.1136	30.6978	207.128	-20.697	13.4374	107.457	-2.46296	255.755	-1.32191	85.0375	52.5449	112.468	197.563	-5.43466
37.6706	60.6212	164.016	5.15292	88.3903	80.6443	204.071	191.392	115.062	50.2448	49.8833	-36.7252	32.6062	-1.51839	351.881	222.375	-18.631	13.388	34.6591	-12.5377	43.8409	10.711	16.5131	76.5392	97.6572	50.2891	77.02	165.346	413.046	68.6259	235.047	280.197	35.0355	7.98973	-1.45658	794.851	50.6814	24.9123	190.36	20.0527	-4.81077	141.021	-7.14586	203.14	17.1413	80.4406	49.5284	44.6617	144.096	-6.5124
37.7705	71.4858	122.08	13.5096	67.2217	97.6808	313.618	194.695	100.204	43.2161	11.0133	-22.1517	61.5637	-2.27146	457.51	223.928	-6.65183	-4.43255	8.04067	-8.43313	59.3319	13.4595	3.60339	71.5089	66.5033	35.7744	4.75872	126.412	415.652	38.8493	257.705	275.334	11.6827	-1.5828	2.12953	782.756	37.3064	51.8435	186.976	-10.8567	5.32361	135.967	-0.196699	200.869	48.1865	46.153	56.869	30.1552	144.863	-21.8034
37.8704	48.5638	126.157	8.6121	60.1261	80.8654	411.02	220.658	124.088	34.199	-2.07376	-38.3174	44.5757	-15.3517	511.219	216.601	-18.0449	-21.8941	-7.03181	-12.1738	93.1143	32.9458	-15.5564	61.4441	68.7393	43.7573	10.7468	104.647	367.919	74.1966	210.273	360.657	30.2032	1.20517	-5.40755	782.461	6.35439	43.1459	156.393	-24.3588	-17.0203	142.314	-23.9469	150.149	0.941127	31.4336	32.4293	8.28749	139.596	4.34662
37.9704	36.3255	97.35	9.93529	41.1147	48.0538	481.335	220.104	104.346	23.8796	-15.7905	-51.196	37.9222	-32.0902	570.679	202.646	-23.559	1.27496	-3.12383	-12.5999	66.9659	21.6061	-14.321	52.6396	31.8423	18.207	42.3001	98.337	372.83	82.4681	240.568	320.048	53.359	-10.2748	-1.70984	755.931	14.3683	29.7426	140.127	-22.8763	13.3818	120.746	3.34248	127.002	4.53723	73.1968	36.5423	-0.745744	87.6048	10.8302
38.0703	34.1369	101.221	-2.93201	52.0388	59.7791	551.402	218.039	109.366	11.2284	13.2322	-20.1778	44.2694	-24.2919	628.437	174.216	-28.4573	-3.86504	-1.30657	9.84577	80.6888	20.9529	-28.515	76.771	31.4659	31.1961	44.7965	166.835	384.775	36.4007	246.257	221.384	74.3375	11.2081	-15.8055	703.571	13.2189	43.4342	165.286	-30.444	4.18944	136.065	-8.20763	154.875	62.2774	60.7225	46.7371	43.8486	121.355	27.5785
38.1702	15.7828	88.6129	-18.3239	40.4905	54.0252	673.013	214.058	116.504	-0.865382	-8.42064	-12.7304	38.4354	-14.8185	668.787	162.605	-33.2535	-9.18402	-16.4077	-15.7587	68.9592	44.6956	-34.0692	68.9905	28.5769	-3.7117	138.53	195.068	393.013	19.9156	252.192	152.062	55.8969	3.57878	-13.231	636.616	20.9971	34.7864	167.822	-3.2128	22.7476	127.297	-11.2144	179.224	55.6623	29.8426	60.6689	22.6253	135.921	68.3754
38.2701	7.31707	81.1545	-17.8584	33.5896	61.3326	706.474	208.953	126.25	-23.2725	-29.7137	-32.887	35.4052	-18.3696	701.052	138.991	-60.6683	-8.01334	-24.076	-2.09049	93.1482	8.28514	-28.8725	99.8275	20.4873	44.3109	325.365	147.536	354.127	26.3353	229.192	167.513	49.9975	1.43419	-21.2773	637.809	0.0407919	18.3737	151.51	9.10458	-2.51147	133.369	9.28489	143.062	56.1122	54.7916	37.4776	12.5175	124.945	61.5327
38.37	-35.4365	77.0279	-25.4593	26.972	43.9854	716.473	196.475	87.5759	14.9587	-33.7026	-12.0694	16.7841	-7.8845	696.734	107.701	-91.3141	2.17538	6.15062	-3.59379	52.572	-12.8847	-8.32783	86.8519	5.3421	37.1387	643.671	181.359	391.077	42.6002	220.543	144.016	52.491	48.6821	-11.9195	599.361	-0.414809	-13.213	132.727	-18.8862	1.86492	127.671	6.46031	173.726	58.8989	54.7156	62.5077	39.001	158.478	51.5794
38.47	-27.9884	66.4907	-17.3382	25.8148	63.0486	607.256	139.189	102.918	-9.38489	-31.2612	-6.07254	14.4393	10.6886	563.666	86.9394	-72.4377	-15.4207	2.10943	-14.8535	70.9609	-14.2898	-30.1024	84.8815	0.435884	65.639	866.901	166.052	361.519	3.04571	233.594	106.375	65.7981	-15.5058	-11.3508	563.945	10.2988	37.8236	144.243	-24.4884	-26.1254	120.313	20.0493	165.525	27.4434	47.6927	44.7466	-12.0055	159.388	59.1584
38.5699	-48.7118	65.1377	1.95193	28.7671	39.0395	567.164	146.246	80.2078	11.1356	7.09155	-1.40353	10.7824	15.5627	514.889	79.0774	-79.7563	-0.954994	-4.37817	9.21327	71.4806	27.125	-18.6195	113.888	-3.06399	83.9413	972.296	191.118	393.592	27.2165	190.611	123.37	40.1995	50.7839	-18.2229	544.171	4.28449	-7.59334	117.462	-19.0277	4.55808	83.8615	7.40735	167.685	6.98039	51.7882	23.5029	36.5205	135.607	61.1721
38.6698	-48.9648	50.494	-5.98729	44.4764	29.532	496.77	157.414	76.4615	-13.8014	-2.98657	-13.5207	13.0646	28.5405	446.378	92.2793	-67.6163	-7.3322	-14.0433	6.33401	173.065	23.2341	-32.9052	106.799	-5.92949	107.439	1234.87	177.975	373.387	27.2909	162.119	134.523	29.4834	35.5743	-26.2979	509.854	16.1474	18.4247	110.302	-16.7277	-0.725726	68.8469	12.9826	151.126	-19.6043	43.7435	44.0737	72.7636	159.145	37.2509
38.7697	-57.682	49.6963	-0.932041	53.6703	33.3342	438.99	148.518	84.8895	-1.04066	15.947	5.78543	-11.0408	29.9125	403.812	76.0936	-49.1116	4.20294	-1.09022	-17.1056	139.797	21.8334	-35.9638	94.21	9.66454	123.08	1530.23	135.102	350.117	22.9732	201.197	159.472	56.3974	37.6731	-15.9362	481.863	24.1851	24.3369	105.148	-38.4227	-3.71597	94.229	32.5638	101.951	-35.3499	51.838	107.098	26.466	123.09	43.2683
38.8697	-71.1767	58.7976	-3.9808	37.3002	27.1546	424.979	170.613	51.4791	-9.36813	32.9414	13.9462	-6.80721	32.9444	369.148	49.6531	-48.2781	6.94074	30.9154	7.10138	122.959	1.35901	-16.5023	81.3149	-39.3618	104.056	1829.36	128.912	308.78	9.81569	172.473	133.727	49.2581	-8.99207	8.3909	456.382	18.263	33.4249	105.523	-25.8561	-6.54646	88.8119	29.8302	87.5922	-64.5015	87.6555	87.8876	23.2546	117.775	56.5307
38.9696	-40.1331	70.8964	13.7056	35.7151	29.2355	384.47	156.983	92.781	-19.2185	26.9551	26.0359	-3.77545	26.3924	325.706	54.2763	-11.8397	17.6872	44.5762	-17.1936	26.5534	-2.01678	3.42171	70.033	-19.6821	94.6421	1937.65	125.717	281.297	-21.4989	167.702	118.385	40.4873	-43.8325	-1.58275	451.813	27.5631	53.1079	124.174	-24.3997	-16.7754	73.2961	16.3604	60.3115	-43.8803	98.4535	83.4014	27.5888	137.325	45.3018
39.0695	-50.1031	67.9123	-11.2832	53.6587	25.0636	348.096	147.185	68.1238	1.09038	33.2764	3.51872	-17.7432	44.438	297.03	81.9732	-16.7085	2.96199	25.8267	-5.23871	57.3843	22.5615	1.60673	60.1626	-31.748	69.0125	2123.56	135.047	273.36	-4.17457	189.198	149.206	35.14	-46.4113	-6.98789	515.513	25.7223	49.3128	124.438	4.59563	-14.0027	67.2114	19.7349	23.6296	-115.606	86.8692	72.1217	18.3074	94.9099	31.2897
39.1694	-44.5924	43.7675	0.691405	51.0185	39.2029	325.609	168.4	82.1076	6.52111	37.2978	29.3858	-18.2435	53.6612	259.207	-8.16139	-9.96304	-29.7074	-20.1661	-8.68348	66.7176	35.9331	-19.9233	51.527	-12.21	62.7834	2172.85	157.679	275.589	-5.12076	143.572	133.165	15.0062	-52.1402	-3.04976	519.948	28.1238	87.4002	82.3399	-35.7895	12.8071	95.9962	22.8613	33.1044	-71.9164	24.7087	100.272	37.7167	153.727	24.7856
39.2693	-61.2405	15.1612	-4.87333	47.8537	32.943	298.856	167.911	80.143	12.4015	54.2444	13.2555	-12.2457	57.6282	237.031	-32.0392	-24.538	30.4163	27.706	1.8276	-1.76948	9.52388	10.5799	43.9718	-35.6077	52.9313	2145.48	290.741	263.613	6.50906	119.485	132.091	4.74871	-41.6372	-8.99709	489.943	37.8574	75.7669	65.5623	-9.54663	9.40715	113.224	3.05954	22.4648	-65.1095	-31.9499	75.8121	44.0596	210.804	14.1606
39.3693	-55.7119	-20.7399	-5.25383	56.2058	47.3026	268.246	152.097	88.5454	11.9388	76.1552	38.2607	-24.5425	57.1232	209.603	-54.6375	-9.79856	5.20043	11.9151	-28.009	-17.1723	-29.0741	-10.693	37.3618	-29.7941	45.822	2130.26	377.117	286.481	19.6406	130.513	159.06	1.40355	-81.8998	-9.17742	445.269	4.79324	77.0295	66.2582	-35.7702	-28.6086	93.2341	24.8736	29.975	-38.2072	-69.1321	105.272	66.8142	235.888	23.3028
39.4692	-45.2221	-14.5773	-10.3743	82.3067	70.8312	234.982	130.725	96.452	31.223	56.7828	44.0754	-14.1244	61.0712	185.42	-40.8618	-24.8198	-4.12698	57.1432	-30.8375	-24.051	18.5405	-22.1962	31.5787	-26.7345	18.1697	2039.43	415.975	295.489	90.6777	112.898	142.474	17.9534	-51.4895	-17.0752	423.931	16.4009	85.1982	41.9969	-37.6903	-23.049	97.2076	8.89283	23.5442	-51.3115	-83.5433	96.2641	135.475	237.526	-5.84158
39.5691	-53.183	-32.8058	4.57247	83.1327	86.6455	229.742	133.718	105.913	26.1477	65.7561	29.3018	3.47639	64.4338	173.833	-45.7278	-3.38218	20.4433	51.8003	-14.1154	-20.805	16.3671	-16.1434	26.5191	20.0408	30.3457	1916.96	494.046	417.703	73.3136	115.019	129.324	18.1941	-59.2703	-27.5382	421.077	28.1117	63.9978	38.868	-35.8142	12.7682	74.6073	4.61322	28.1998	-83.7286	-47.6713	120.537	236.889	267.401	-27.1643
39.669	-54.7503	-29.2979	-14.0627	101.435	93.6126	216.813	122.281	116.646	25.2889	49.3824	35.7049	3.16188	61.7429	154.698	-29.7184	1.80271	-27.9763	47.1786	-48.1804	-34.6842	23.2673	-36.2723	22.0925	66.6577	34.9471	1763.51	594.183	457.274	75.7854	141.534	148.649	-4.14173	-45.5154	-11.3968	386.144	9.48087	109.924	44.7411	-69.6721	2.0731	87.3222	-10.4236	20.2707	-88.6425	-64.9244	114.889	216.936	290.149	-28.4984
39.769	-48.682	-14.6111	-4.07652	76.7112	95.1538	202.133	101.703	98.058	76.188	57.3946	11.5029	-18.3958	46.3846	139.46	-38.1026	6.45987	-26.3642	25.5797	-31.9963	-13.2677	5.93619	-57.3355	18.2197	69.1421	22.479	1654.31	569.313	461.334	58.0088	121.754	111.963	0.118053	-44.5936	-35.8353	360.589	-3.62513	110.863	45.5412	-84.3529	-15.6629	31.2121	-16.9443	63.7734	-104.376	-45.6771	135.778	268.298	313.541	-26.2971
39.8689	-49.0975	2.96988	-0.356788	76.9908	100.109	210.638	99.8317	100.879	108.33	40.499	47.692	4.88992	24.7563	157.303	-13.5913	-2.7381	-7.6291	24.1038	6.91561	-56.8934	24.5977	-28.4915	14.8313	73.2502	2.56357	1573.87	587.419	434.601	28.2826	145.248	95.6068	20.8749	-49.1964	-25.5657	362.626	16.9925	70.3029	46.5449	-46.0678	-20.5938	82.2215	4.24194	144.165	-59.4401	-23.1253	104.583	315.977	274.752	-24.9213
39.9688	-23.8886	22.4754	8.76323	112.319	99.9414	227.888	95.5331	84.1716	75.3798	30.0963	32.0878	14.0163	4.17956	123.839	43.0013	6.26486	-7.40349	33.1118	-33.8157	7.31513	22.0429	-42.5367	70.1017	77.2919	16.3339	1514.35	501.849	418.52	-12.071	136.947	93.8915	42.0508	-52.7191	-2.18273	407.776	52.9204	6.32498	83.4942	-42.8277	-10.906	67.3097	-12.5828	190.321	-52.6976	50.5144	102.638	233.196	261.833	25.7174
40.0687	-23.3857	58.1447	-1.22994	111.677	95.6797	245.585	117.43	90.839	106.997	38.7228	58.4799	11.2652	25.6336	146.995	99.9663	-14.3993	1.73338	46.2171	-3.40952	3.97039	9.60937	-39.7948	98.9938	26.262	10.4853	1437.24	477.309	388.898	8.83092	137.607	101.282	51.4205	-75.9949	6.84058	496.472	26.4971	20.3166	85.0951	-19.1428	-9.09901	115.544	41.7279	210.165	-31.1985	66.5139	63.4265	224.085	210.304	37.0585
40.1686	17.6368	85.0162	25.2847	78.7936	80.1762	246.455	138.136	70.9508	112.51	36.2218	34.7285	34.5719	32.027	106.374	128.975	44.4855	8.36402	64.4587	-20.5543	-1.66953	38.8928	-8.76401	131.612	21.692	23.3797	1287.21	432.679	382.627	4.35948	124.584	112.291	22.7197	-33.6614	0.910328	694.395	26.2237	12.9966	127.009	-22.1397	1.5138	103.172	31.567	232.001	-15.4987	68.2277	48.4589	206.18	198.663	6.8166
40.2686	40.8029	106.622	50.5344	77.281	67.8804	241.537	158.398	50.9673	93.7252	30.683	8.87538	45.9986	21.7191	98.0345	152.534	34.5009	-8.713	41.8143	-19.6807	-21.5028	89.3573	-31.4182	127.251	-19.2871	61.7559	1172.47	386.12	361.382	0.135248	151.364	71.2285	22.7038	-21.776	41.2985	897.806	34.5265	-1.77904	157.138	8.59808	19.3798	92.2169	50.9902	244.387	28.7454	137.884	42.6337	134.604	181.959	8.75972
40.3685	12.6192	102.835	38.1955	79.3033	44.6915	238.339	171.06	76.9385	120.468	16.967	-7.58644	43.2812	15.3048	123.877	142.713	21.6578	4.56661	50.2443	-35.3034	32.5758	67.4251	-11.0625	128.597	-29.6474	58.0929	1140.46	335.645	342.735	20.2845	164.387	80.0756	58.5813	-22.161	27.3026	1012.93	33.3978	18.991	159.179	10.5808	39.6483	110.65	18.0089	209.45	-53.8288	170.622	49.0612	114.96	192.011	19.7282
40.4684	3.21828	110.397	-1.61667	54.0192	49.1027	186.196	174.648	106.884	89.3588	22.2826	-0.980982	42.2901	16.494	78.6332	108.746	33.8687	3.3147	42.2335	49.2786	-12.8986	41.9283	4.06258	114.222	-21.1024	35.1583	1073.94	329.43	353.048	27.1145	144.539	104.952	19.4429	2.44245	46.7806	918.234	19.0857	37.4135	145.305	-9.08237	28.9457	48.0672	52.4773	179.356	-57.3447	174.25	33.2608	125.886	148.547	21.1538
40.5683	22.747	62.4485	25.943	80.8753	63.4004	209.781	172.213	75.8205	87.9888	33.7197	5.24725	27.7428	24.7274	87.6812	76.9055	5.86641	1.21253	36.4735	128.923	-9.38926	42.5149	-17.269	99.3697	-4.27827	39.8097	968.927	343.121	327.792	16.268	160.266	100.851	13.2123	10.882	70.8868	816.149	30.1614	31.6802	161.76	-16.057	2.17775	24.2236	69.6022	150.518	-0.144034	102.966	116.681	106.468	243.71	11.1843
40.6683	13.2477	33.1279	2.91503	61.6496	51.1973	174.094	162.387	88.9169	120.795	63.2882	-0.492121	26.1621	44.4922	56.5746	49.5413	9.63993	-15.3372	0.189372	71.1977	-2.90922	28.2275	-25.6181	85.8232	-0.683684	14.5494	923.387	370.031	360.84	19.7875	125.165	135.77	15.5834	6.55103	91.2052	739.161	34.8128	16.4463	121.012	-24.1998	14.0438	46.5724	118.456	162.19	0.978543	66.3156	110.929	93.2538	211.736	6.61024
40.7682	-2.1224	66.1901	16.9091	78.9591	53.6638	184.649	191.504	86.7938	115.241	48.0692	-7.94032	40.5717	13.4596	55.7351	71.3567	9.91176	-1.91688	17.0168	95.7013	32.2442	11.2353	-6.95503	75.3487	-8.35214	36.5365	886.567	329.702	328.962	55.2068	142.116	120.759	34.662	13.3303	68.3297	707.948	34.535	20.3852	133.137	13.8532	-3.05616	63.4559	74.4149	123.971	4.96607	96.6667	83.9593	88.028	187.15	19.1579
40.8681	-3.146	46.503	2.98148	68.5256	47.285	184.382	187.005	113.538	107.379	32.116	14.3961	47.422	38.8234	59.6151	63.9116	-1.67302	-17.2013	-1.05548	218.672	-11.3732	41.7359	43.521	70.4709	11.7276	17.9903	844.395	316.774	356.587	66.6067	124.366	139.439	15.0971	14.7393	64.3482	633.106	45.7369	70.4267	106.57	4.12078	-17.0951	15.9611	66.0916	136.105	-28.0194	104.102	58.6833	85.4811	202.825	5.14143
40.968	-0.645267	42.8792	-16.1217	89.4706	51.6152	209.566	192.992	97.0088	135.379	55.0063	11.8637	37.5401	40.6732	59.1283	76.779	-20.6842	5.16954	8.06951	275.685	-1.41169	42.6125	36.5525	83.937	-2.21643	7.98174	801.344	325.062	330.242	66.9753	128.482	146.028	23.4048	48.9395	62.245	595.274	30.7016	159.31	90.6508	-8.0676	8.14664	-31.797	25.9997	96.0601	-16.1006	103.009	81.8056	111.127	196.314	5.53938
41.0679	12.4927	29.1056	-15.8957	81.6248	51.7049	182.958	173.145	106.884	131.763	59.8614	2.20756	2.48008	35.3824	76.9236	58.9259	3.06178	-1.47375	49.7594	214.472	-13.862	13.3352	4.71457	72.325	23.3041	-5.43232	749.419	298.315	331.785	35.0396	162.351	121.16	37.2228	26.0443	52.5732	572.163	17.5009	217.062	113.972	-11.3428	-4.43178	-40.7462	25.5604	97.8458	-57.7815	95.6696	98.0575	71.7158	203.993	8.56675
41.1679	-16.9895	19.9789	-16.7794	92.5897	41.1083	174.145	163.011	80.6763	116.661	101.557	9.84667	16.0108	53.6627	61.65	61.3582	40.6964	5.56438	19.6843	139.864	-26.8292	3.07437	-15.599	62.1659	17.5455	1.85417	723.774	253.225	314.03	59.9932	146.822	147.052	60.6115	26.7776	38.9999	549.366	11.8469	142.65	88.0428	16.6403	-14.9495	8.88079	8.68078	75.7768	-34.4799	92.0779	101.445	77.736	179.488	10.618
41.2678	-11.2509	7.80623	-6.5483	76.2747	34.3992	195.445	185.096	74.5793	114.99	73.4496	14.8199	14.712	40.1981	81.9505	60.0883	32.4647	16.555	14.6843	103.726	-13.4077	28.2855	-20.2877	56.0052	33.2225	9.18646	705.484	247.216	308.825	46.0416	155.149	145.098	61.7043	41.0242	39.621	559.793	31.6391	111.16	81.3513	2.02413	-10.1974	35.0937	27.51	96.4208	1.43293	44.3175	94.7337	75.9512	202.727	-5.87462
41.3677	2.24007	-7.58651	3.19669	70.8889	73.0281	167.281	166.589	72.3971	101.695	66.9251	-0.962417	22.9914	31.0309	58.458	39.0193	44.5218	-9.65472	22.7815	84.939	-27.1225	31.6322	-8.96638	103.761	43.687	34.7275	682.254	251.384	304.72	35.8147	126.306	150.17	46.5599	55.1915	68.6901	536.338	22.4693	88.8259	100.33	30.0114	13.6645	36.7782	31.4741	83.0897	0.773343	62.4935	91.1619	76.057	154.53	20.2367
41.4676	1.22507	5.49574	-6.52422	70.0483	40.9826	204.377	181.047	79.975	94.3842	38.9988	26.4383	24.8747	8.05549	72.5033	113.257	40.08	20.4944	24.2295	92.7232	2.8534	8.86976	6.03894	100.384	-1.68607	28.3114	689.493	211.616	304.069	32.2743	138.328	131.291	97.2183	43.8252	82.9157	539.104	-14.8535	11.4969	153.993	119.679	23.7535	31.2705	-0.26555	91.6983	19.439	97.5845	84.7254	63.112	161.336	189.969
41.5676	0.188373	36.6347	-28.1743	90.5128	40.0436	162.84	194.379	56.131	63.6427	46.0452	10.3112	22.9794	10.2295	101.734	137.452	79.1224	-16.0711	15.4771	66.8811	3.35591	0.568184	-34.9468	90.6278	-28.861	57.0242	657.784	194.187	248.23	28.9301	139.565	82.0171	60.0394	15.8177	57.8639	579.114	-10.9047	41.2956	200.126	169.345	26.0788	7.85286	-27.1614	123.901	-2.80526	114.916	80.3558	62.9283	121.117	301.841
41.6675	22.8558	66.6653	-4.2341	107.16	21.4343	177.542	210.142	71.8509	57.6951	25.8202	0.0769066	37.6194	6.38564	128.109	172.732	103.611	-4.44367	40.5978	41.2266	-9.06082	10.9086	-23.7373	81.729	-55.2671	67.4626	624.234	173.661	241.492	26.3177	138.435	66.1103	31.7206	15.5619	59.1674	536.652	-7.61647	63.8669	248.992	153.36	15.4231	33.9241	-14.168	231.339	5.04521	228.282	55.715	18.768	108.5	318.344
41.7674	24.1316	90.0474	-15.5832	109.832	39.7225	171.441	182.192	66.0596	70.6618	22.9816	30.5131	21.7008	12.8592	204.596	207.802	68.7954	-2.98567	35.7374	37.0315	14.4881	17.3064	-11.7848	96.0029	-42.9613	90.5205	592.122	158.409	214.745	19.4131	130.601	59.1212	15.7047	39.8186	52.2598	474.02	-3.20549	40.7257	261.984	117.177	22.5215	49.118	-26.7932	246.331	11.5777	240.567	56.9311	34.7369	75.8601	230.128
41.8673	28.4375	70.0303	18.8705	106.272	60.7369	137.65	146.851	38.5368	70.6522	42.2807	2.84179	33.3602	13.0832	291.602	225.485	64.0914	-12.6261	41.3574	55.1997	26.4513	18.906	-26.4558	82.8752	-38.3416	84.8504	616.51	159.683	246.304	38.0874	150.597	42.39	26.1613	51.0208	66.6417	479.181	-13.6606	39.2702	246.076	99.5061	15.2032	48.039	13.207	258.683	-0.42356	261.225	58.8194	63.6548	94.8789	185.823
41.9672	13.7975	81.0383	9.50632	143.758	40.1459	171.754	175.629	36.8055	88.4525	117.205	23.6373	47.8692	-8.41479	420.162	252.048	61.3871	14.8875	44.0284	42.9887	7.76762	2.9051	-15.9456	73.3024	-50.7638	66.9121	574.644	150.067	216.618	44.9806	172.494	48.0639	69.127	36.5921	77.2149	475.475	-15.6297	44.492	260.077	88.2394	39.9856	49.9858	34.0038	210.124	16.1293	204.525	76.643	62.5096	95.1251	167.994
42.0672	1.56632	64.1513	-6.60447	82.6623	52.888	166.607	184.14	64.5915	33.9311	194.738	9.57187	28.8857	-21.2214	455.924	243.81	59.2329	-11.5702	19.0261	58.0777	-19.2777	33.9128	-47.2149	111.021	-46.4211	62.4623	612.277	146.476	239.603	56.8171	133.115	72.3025	21.5874	99.4805	72.528	479.841	11.6979	37.7882	210.538	58.5346	15.8878	30.8801	55.7608	213.062	0.974648	202.418	99.8472	52.4912	98.6557	128.695
42.1671	-39.6175	44.6247	-10.8305	59.5532	32.6027	151.439	162.614	59.1929	23.5484	255.863	-22.0249	27.26	-24.7128	522.951	261.712	72.4721	-5.15763	21.9237	50.5057	-34.7312	40.5003	-38.2304	96.0198	-18.5434	36.1572	638.68	124.951	303.074	64.2854	158.775	101.047	69.8517	91.3114	62.1472	500.807	3.60418	42.8628	203.612	45.2625	24.4739	44.48	49.3324	174.552	-21.0616	183.843	124.869	107.502	130.48	90.1024
42.267	-6.59446	29.5023	-3.25539	62.5839	35.9956	141.939	191.419	49.3511	50.252	315.437	3.459	32.9627	-46.9982	597.838	285.29	39.3635	9.67963	20.0145	48.7993	23.5035	19.8213	-29.9105	84.1987	-33.8778	53.364	582.817	133.312	419.574	52.0706	143.284	102.534	62.7766	88.3092	57.4475	478.708	31.18	57.5029	151.175	75.2451	8.29368	77.2593	50.7273	161.657	14.6261	132.963	67.4804	107.765	160.605	69.4198
42.3669	6.59027	49.6775	-4.51993	57.7055	26.9631	124.493	158.48	82.5151	29.8028	372.901	105.331	21.4348	-43.5919	664.449	325.474	59.3481	-3.03615	7.29914	62.2404	11.9574	42.211	-24.3239	84.6025	-51.4201	39.6457	555.363	131.57	519.43	56.4711	167.188	96.9938	54.4304	137.038	44.6538	442.457	53.4198	75.1309	149.278	75.7929	-7.02492	49.418	69.4506	161.794	-1.29331	110.383	68.2395	69.6651	211.819	33.2414
42.4669	10.2301	78.0629	26.641	57.9008	35.063	95.6108	105.874	76.5735	76.5912	460.567	215.743	-1.2475	-67.0814	668.013	341.453	33.7259	9.27437	-0.795344	57.796	-10.9678	0.412655	-28.1035	74.2874	-65.0672	14.8548	498.234	127.703	748.689	40.6587	169.436	83.9396	71.4541	105.856	43.8897	471.471	31.9203	32.9091	138.161	59.103	-16.4989	43.8453	53.5007	156.464	9.87746	97.1976	100.306	110.612	183.662	33.7966
42.5668	3.88145	162.73	17.0027	37.9878	48.0538	77.6056	112.608	59.0771	41.402	511.754	230.163	5.19432	-61.2619	585.879	426.752	45.0697	-5.08471	6.19951	36.8332	7.86411	-32.2428	-20.4408	95.5116	-48.1347	29.1365	483.952	125.679	962.494	37.3338	223.042	84.7699	88.9166	101.296	49.9265	474.04	29.0597	48.5835	129.668	34.3962	-51.4632	7.43071	50.6156	213.523	-25.9129	114.731	117.041	84.7394	191.737	27.1262
42.6667	-48.4396	135.338	-2.81288	4.23012	25.7041	70.2706	129.652	59.8401	14.8361	490.619	195.153	9.13793	-32.5527	506.089	558.814	47.4601	35.2919	55.2607	11.1622	-3.18673	-3.59663	-33.4608	128.92	-88.4132	52.5572	470.688	105.156	1112.78	35.1642	231.122	57.9389	84.5388	102.065	56.0072	458.668	6.07251	28.7738	131.62	5.76643	-23.9884	-0.540594	31.9578	331.903	16.4127	172.626	127.019	55.385	214.297	55.9644
42.7666	-36.3344	129.594	4.36595	-0.567145	28.9793	59.3117	115.05	42.9293	-14.0294	522.622	134.576	-1.56363	-27.2065	406.787	675.895	46.0884	-34.324	4.75269	7.18342	-5.62565	48.6193	-41.8271	124.095	-66.0237	50.5628	439.329	93.6427	1331.08	26.4782	234.32	40.4989	116.61	63.7165	52.0161	512.176	34.8148	7.22986	174.575	16.679	-4.70678	12.1656	28.3496	408.472	-24.8445	164.413	110.494	56.116	231.871	43.9757
42.8665	-45.3315	114.606	-7.02228	-10.112	39.7937	73.453	117.938	52.7883	-23.4093	583.895	91.4615	-5.43659	-49.2762	376.4	747.233	57.6283	4.16763	36.4157	26.1872	-22.6426	16.9222	-21.7833	128.712	-77.3084	53.0172	400.744	92.2833	1512	-0.66784	215.867	23.7339	125.172	61.6241	46.9198	497.956	12.4788	-0.930972	160.643	30.1766	19.9682	9.3	9.65544	486.819	-21.1699	167.958	88.8536	68.155	212.406	52.2377
42.9665	-22.2751	101.932	-0.529019	52.0328	55.7014	68.0658	129.73	51.7278	12.3668	577.794	46.3603	-3.29975	-32.4302	338.221	766.178	14.8243	39.8784	54.6473	26.4435	-2.55503	22.7734	-46.8725	145.411	-85.7072	66.7766	375.952	92.1841	1716.45	-5.94887	205.065	33.2965	133	51.2806	80.1025	478.38	14.8364	-19.9553	161.281	33.8509	9.05898	13.3336	38.0275	536.622	-0.229588	221.169	78.1782	34.8312	251.816	58.2191
43.0664	-37.455	140.101	28.8131	34.1414	60.2236	79.864	113.604	61.7498	4.06327	522.365	78.746	12.6102	-16.1722	311.439	696.344	6.77445	-0.145221	26.448	42.0246	3.52958	48.9028	-33.435	126.102	-75.6266	75.8042	344.366	94.1792	1915.45	-12.4246	238.371	21.8828	112.836	56.8958	77.0918	453.331	15.0066	-20.3209	166.348	8.30599	43.078	-7.68044	50.0976	586.866	-13.2174	211.093	72.4505	54.2604	240.857	52.8849
43.1663	-40.018	145.228	51.2886	47.0624	52.2982	73.1235	103.498	85.4517	8.64723	479.581	76.9855	18.1863	-5.14481	272.912	607.83	-8.86465	2.87199	8.39436	68.6387	-11.3746	15.827	-28.7711	122.206	-71.9424	75.226	354.692	59.2761	2012.82	17.3375	219.99	20.6252	135.567	61.32	53.5762	447.2	-3.0255	-34.1071	176.469	-5.57014	53.7733	-26.9935	51.2829	596.459	-8.85564	195.581	69.8674	13.8243	238.079	46.841
43.2662	-28.9262	125.784	55.5857	59.0516	45.3613	57.5505	99.0154	95.8101	27.0425	403.799	27.276	24.3651	-2.74016	251.056	557.338	-3.65838	4.29571	11.0839	50.63	-3.54814	20.0918	-2.60651	105.798	-33.0815	80.7715	297.772	78.8096	1913.44	10.3434	196.568	58.2504	118.417	52.8998	85.657	423.295	25.2415	-21.4169	155.885	38.2047	38.9519	4.98899	46.8935	708.943	-23.5379	141.461	45.8248	-1.81795	207.085	48.4339
43.3661	-29.7133	130.11	59.3791	47.1815	40.145	47.3939	102.158	108.616	29.0451	388.644	50.5231	12.8629	3.32321	231.097	557.879	-4.26224	1.98951	17.6849	37.8107	-13.4039	41.3265	-11.6305	91.4449	-32.6567	36.9535	295.437	116.417	1904.02	20.0484	199.34	11.6161	125.132	74.035	64.7816	410.31	30.6853	-20.1824	182.275	30.365	8.94064	-4.05376	20.123	746.438	-56.4776	134.415	61.6943	37.6442	206.576	59.9127
43.4661	-29.7393	208.604	48.1766	72.9995	25.0696	59.2417	104.167	112.659	56.2782	320.129	40.1502	17.3559	-0.796741	249.307	498.557	-16.2694	15.8249	22.6578	46.945	-21.5661	20.5872	14.6034	78.8882	-33.4517	81.9121	256.99	183.805	1871.19	1.70623	190.317	-0.307044	90.2311	234.578	79.7509	414.856	25.5051	-56.3612	164.746	21.5148	63.2299	9.76124	60.6662	795.76	-24.403	119.408	41.1981	88.0009	180.938	73.7456
43.566	-8.23674	283.047	32.0544	69.3234	28.4456	58.0625	62.4104	67.9305	37.9372	272.221	14.5537	28.9167	-29.6943	272.307	450.071	-24.1556	-0.937183	-14.4283	8.8532	15.3604	16.6182	20.4895	67.9034	-53.945	55.8323	297.446	168.014	1748.83	33.1545	175.923	22.1676	64.4817	397.054	80.5771	350.553	17.1648	-22.7028	188.055	33.0808	54.7518	4.07625	70.1882	725.676	-50.2936	162.289	46.5949	89.2821	159.921	35.6229
43.6659	24.4939	379.197	16.9816	49.231	39.7554	86.0704	116.277	45.0614	34.0831	239.698	8.24787	37.6031	-20.8043	235.09	448.514	6.66921	12.6623	6.81535	57.3918	17.3209	-0.755109	0.783299	58.2936	-51.0099	78.2023	319.308	95.2534	1533.59	34.9182	174.128	26.7515	54.1681	538.517	67.4281	362.956	20.2757	-21.2776	201.01	50.8944	34.099	4.32493	48.5647	738.078	-20.1593	240.395	31.8901	24.093	132.914	49.6071
43.7658	0.202832	363.999	34.0862	34.932	23.1945	123.268	115.745	15.4721	82.4678	187.203	-11.0047	53.2237	4.2513	238.853	451.913	36.2347	5.64782	25.4301	3.38238	72.8719	5.95754	-2.60841	49.8868	-64.3266	123.972	280.391	-40	1337.31	91.3672	152.547	42.2819	24.116	600.459	83.626	464.63	7.47404	-40.4501	251.272	69.701	24.644	37.2117	40.7702	719.45	51.9345	334.937	30.27	-38.8346	132.063	73.1238
43.8658	23.0694	321.993	42.983	59.1004	45.1761	131.53	116.823	17.1096	96.505	197.174	-0.616658	46.2558	-1.55947	261.46	422.852	47.7979	-21.5504	29.7788	27.6752	40.5254	-16.1768	-13.7561	42.5324	-60.6166	135.594	310.455	-68.5423	1222.87	102.188	137.46	35.9198	18.1883	703.608	88.0442	465.098	15.4384	-43.477	281.514	96.4201	20.7308	54.1019	55.7316	670.848	59.3097	346.777	31.8617	-67.3563	37.8227	106.44
43.9657	9.35953	293.418	34.0214	49.5616	28.9106	110.989	88.4191	17.6811	75.937	219.88	6.66718	28.6053	18.4317	249.477	380.99	87.4172	-4.16027	59.0538	22.5631	71.8363	20.6946	-21.5137	36.0986	-73.1026	105.021	332.917	-65.9994	1166.64	79.3664	215.239	18.7112	25.5053	705.444	105.519	546.84	9.05396	-15.7823	299.899	112.093	15.5373	45.2489	16.4571	629.419	66.1811	427.841	30.6758	-59.5468	73.8117	94.5746
44.0656	19.0772	245.002	11.2564	55.9341	31.3189	119.018	109.8	29.7967	45.3268	265.998	7.79042	31.8032	19.9097	235.24	365.528	172.713	-4.77293	61.4167	19.2471	57.4055	46.4252	10.1121	30.4701	-60.7425	77.6091	371.183	-74.4892	1122.16	96.8504	436.598	21.01	31.0966	669.731	99.445	691.194	13.1984	16.3556	377.14	85.8447	-37.6114	60.2332	24.886	550.155	46.9235	548.495	50.0674	-57.6617	33.991	93.7595
44.1655	-10.0743	183.848	-0.162725	60.3013	12.5189	106.833	90.3533	32.4162	44.7918	285.955	-1.92849	22.0944	30.031	238.838	340.435	234.857	1.81807	63.1724	28.1262	28.5194	42.0486	33.3986	43.0964	-43.9129	101.029	361.237	-21.5607	1064.62	37.5546	627.16	7.37046	61.862	609.657	115.42	859.664	5.49147	12.4138	379.949	56.0789	-14.7508	9.98667	25.3082	512.153	61.3357	727.462	39.6639	-44.9235	41.7693	57.1808
44.2654	-13.4213	160.43	3.27952	65.373	8.64416	90.1023	106.814	17.4169	81.0504	318.293	7.31658	21.5485	27.5461	201.667	329.615	321.779	-12.349	46.1936	33.442	22.4245	13.7163	20.1134	39.5181	-55.2797	70.71	359.07	12.8885	1052.18	42.1998	893.993	4.95237	29.672	553.284	116.31	1118.1	-11.0729	14.8345	369.581	55.7076	-21.4662	15.4938	3.5555	482.599	22.0518	851.62	56.1927	-4.83249	53.783	55.5969
44.3654	5.58412	147.214	6.38879	72.5949	19.7795	62.2624	99.8354	37.8954	35.823	321.058	2.6939	39.7595	25.3647	151.098	329.084	385.902	-31.3839	19.3094	17.9989	8.98358	3.14189	26.9773	33.4606	-17.2245	69.1151	373.365	33.5557	995.186	33.8031	1059.02	16.6467	37.7092	519.827	105.83	1271.52	10.3964	40.69	430.009	41.3111	-14.6613	-7.64694	24.5883	439.238	-4.24122	938.663	37.8351	21.4335	52.7393	28.4623
44.4653	18.7081	154.631	12.0075	60.7037	22.3102	73.5059	97.2612	-3.54411	47.6627	373.014	8.78739	19.5479	14.122	163.217	299.074	477.197	-7.25966	35.2421	14.0449	34.6133	2.02751	24.0349	59.6963	-43.4843	102.085	344.926	13.575	940.643	36.7029	1222.83	13.0284	31.0032	486.101	113.575	1522.5	-24.0524	36.5632	420.735	71.4211	-29.4022	-47.0637	18.588	457.606	-18.0472	1044.11	23.4712	16.6104	47.8315	46.1095
44.5652	8.11556	133.042	14.3705	73.201	36.2574	78.7678	116.302	8.24682	96.7149	412.148	6.39723	16.7097	30.5344	189.256	303.954	508.295	-8.47134	21.5728	65.8405	1.10574	-8.02057	6.5137	51.1127	-73.9433	78.9327	334.407	62.499	937.484	32.6723	1431.94	24.0485	25.0889	439.312	109.977	1677.71	-16.7873	44.7375	448.462	55.0326	-43.0588	-32.7309	9.28258	451.686	-29.9736	1170.72	17.642	75.729	50.201	62.2187
44.6651	14.4205	140.636	6.77575	61.979	39.6631	89.4611	107.743	-8.77684	98.2203	447.55	-13.807	15.0644	15.3053	171.072	298.173	463.595	10.2718	37.7136	90.9019	42.6132	4.36609	26.6438	50.148	-81.4346	85.4317	301.88	47.124	851.914	19.7394	1603.34	4.74432	18.2757	378.663	99.4823	1918.6	-12.6415	40.1461	490.288	29.3227	-30.6535	-11.2387	-3.8381	383.274	-51.1824	1299.66	3.00996	74.5129	22.6008	41.1836
44.7651	-14.4428	142.323	11.3305	46.0128	26.9229	110.18	114.318	8.88255	94.452	389.252	-24.1971	14.068	0.216111	157.468	285.83	385.206	0.316142	36.5029	52.0616	52.2742	9.96972	11.9387	42.7587	-44.8461	78.1275	317.941	48.557	823.828	20.8545	1742.85	8.61763	42.1692	373.654	105.514	2057.43	-19.9044	38.604	506.022	26.223	-43.6785	-20.1165	32.0919	384.526	-35.6078	1379.05	-12.0244	82.388	55.8939	37.4593
44.865	16.0043	133.457	6.46188	75.7949	30.1919	94.0063	125.992	3.16909	126.873	372.625	1.40992	18.6461	23.993	192.775	261.608	324.012	-7.12054	40.9064	-1.12499	56.3994	-18.5151	-0.0905766	36.2946	-35.6738	72.5707	298.519	88.6174	807.683	20.6911	1779.97	4.07534	10.5997	371.816	104.181	2184.07	-35.8392	11.7479	508.314	28.9329	-38.2341	-2.25027	36.4547	384.759	-59.7824	1411.73	7.66608	109.217	36.1359	56.5937
44.9649	27.3676	112.123	37.3415	70.6123	28.8676	89.3001	97.127	26.3253	109.139	345.224	14.2071	8.94957	16.1206	188.165	251.26	304.485	-25.4882	55.6931	26.5855	53.3375	-27.2414	-8.69987	30.64	-19.6724	108.749	295.623	9.86939	734.557	76.6866	1681.38	27.2199	3.35217	359.015	86.1394	2123.22	-8.27976	-33.7368	458.802	30.6105	-40.0491	56.3144	5.06013	345.319	-32.6245	1326.27	16.7931	41.8489	32.5405	19.6978
45.0648	31.0791	136.073	6.43224	83.7515	45.1599	93.1329	120.535	18.9295	95.8662	312.971	31.1529	16.7111	21.4584	178.624	237.652	292.212	-12.4313	57.7072	35.5601	57.8218	-9.32634	-1.26334	25.6934	-38.9423	104.572	271.692	8.8294	687.98	77.4621	1561.3	20.4906	-7.91033	354.175	135.789	2037.19	-5.99108	-44.4081	415.196	71.1587	-5.08696	49.5571	33.4348	335.015	-24.7936	1253.63	-25.0085	78.028	18.0838	47.4631
45.1647	17.9106	120.027	3.30044	80.0773	39.1939	85.0742	109.477	12.0551	103.714	292.932	-10.2785	10.4361	19.0297	174.802	257.427	265.839	-18.7049	54.5957	15.4508	61.6698	9.71259	1.62879	21.3662	-20.8281	75.5361	261.672	9.81904	639.092	105.296	1445.92	27.1382	-10.9107	366.306	98.1766	1905.93	-40.5655	-54.4596	381.907	123.341	0.556046	87.5663	2.34641	342.36	5.29041	1123.32	-36.9417	83.3435	22.2342	43.138
45.2647	93.4732	123.293	12.4115	62.8426	24.7343	83.6513	117.101	20.5083	107.541	268.707	14.4406	16.7793	13.2135	205.152	295.736	248.214	-4.6282	54.4661	4.09591	82.1836	-5.25965	1.9772	23.0362	-27.0011	111.984	219.162	22.2881	603.416	89.7156	1326.68	46.3972	-5.09064	336.239	104.259	1798.83	-8.71039	-50.3614	393.905	97.1715	-41.101	51.8551	4.72826	402.614	-0.223562	1047.46	-38.4512	93.7241	37.1307	100.063
45.3646	177.248	142.905	6.76532	86.5249	46.3111	67.9142	110.885	35.7993	102.041	287.493	-19.2892	14.7989	9.98946	189.274	286.989	243.464	5.26882	56.7365	2.56299	61.647	-5.61349	12.3627	19.0412	-48.5499	83.9949	212.168	39.2637	604.299	91.6797	1231.03	47.2247	-31.0139	371.237	87.7932	1713.44	-25.4807	-40.5585	331.784	48.252	-16.5977	72.4609	65.7356	394.342	24.4904	984.352	-19.6996	71.1985	44.649	76.5086
45.4645	298.298	114.603	12.0701	96.5465	45.9246	111.736	98.5093	8.01698	140.907	285.691	-15.345	7.76285	3.3333	176.009	279.245	246.985	-11.5939	64.6219	6.4796	64.6025	-18.4751	22.1389	33.7444	-45.8957	116.951	178.687	33.465	588.794	74.2723	1123.37	74.6643	-58.1324	365.527	111.284	1625.15	-1.1088	-63.9628	360.76	32.9176	11.6943	117.158	55.6894	361.716	18.9044	902.131	-49.3411	64.5413	31.1997	97.93
45.5644	395.924	90.1439	13.9668	113.251	38.738	101.633	105.406	23.5614	134.205	273.438	-27.4207	1.25585	3.32752	157.579	267.945	248.241	-24.0399	34.3299	19.3225	103.875	38.3738	19.2953	30.2215	-45.3934	82.0963	182.067	35.8704	551.227	95.0983	1078.62	57.424	-24.0222	379.605	94.351	1530.3	-2.67872	-52.4604	363.767	50.5501	-22.1613	107.262	29.3722	404.22	31.4786	821.724	-32.9527	44.1287	22.9303	74.1083
45.6644	487.637	103.767	21.0289	131.178	46.4241	102.173	96.9136	42.5879	115.733	235.623	-24.6778	17.5189	12.0837	138.699	242.812	214.927	9.06772	48.431	39.5534	50.4903	56.5496	15.0374	37.2555	-49.5112	105.918	160.023	25.1338	512.399	83.9685	987.542	61.5114	-31.484	350.161	89.4768	1476.29	-25.0352	-15.9497	334.618	31.9452	-9.00501	76.3691	35.0699	370.43	7.37433	764.686	-24.311	30.8508	34.5615	79.1386
45.7643	467.322	107.121	-8.20197	133.941	61.5637	103.95	91.9304	25.3417	148.739	219.833	1.01531	4.34419	20.6296	130.926	243.312	192.174	-3.21193	24.1602	42.8926	84.3753	16.9073	23.0696	71.7403	-3.9802	82.8371	165.095	12.1493	501.213	90.6735	930.567	61.4968	-26.3485	314.009	122.121	1393.59	0.860554	-6.30694	319.748	51.9763	-23.8463	51.0421	26.1174	370.058	-15.9305	712.292	-33.1727	2.69171	50.4825	73.6052
45.8642	386.692	104.552	3.70723	106.872	34.8758	119.147	86.5755	37.7891	165.235	202.864	-11.9226	0.595934	18.599	103.471	245.647	177.68	14.7593	47.3762	43.0481	74.4568	54.7956	37.6219	65.0299	-12.0604	77.0297	152.872	25.7349	481.35	88.0532	859.742	46.8714	-18.4013	327.709	123.623	1347.87	-20.8656	-22.0114	313.121	41.9361	25.917	67.7968	25.5992	338.136	-7.69543	727.568	-30.1736	31.1278	17.9223	48.4027
45.9641	307.915	94.7577	-7.99114	82.5061	22.263	110.617	109.252	38.44	145.11	177.342	11.0716	-7.11575	28.7574	87.6085	231.666	180.646	13.4668	70.2459	42.032	67.9131	24.6959	52.6883	55.7767	-25.1235	84.5305	151.639	5.74064	464.763	66.2456	839.681	38.631	-3.5701	307.494	121.696	1285.23	-19.8286	-29.8398	319.275	85.3538	17.4876	42.9706	37.4386	337.74	-12.9278	793.327	-37.1849	3.83586	15.1206	68.8061
46.064	256.804	106.84	3.49293	81.6552	8.22464	105.395	99.9962	52.7578	157.024	184.695	38.5883	2.2874	28.931	106.449	227.495	187.16	10.1948	51.1261	33.0379	31.4566	24.8684	38.8212	47.6823	-22.9397	107.663	164.054	32.7254	445.428	69.2334	788.447	47.9801	-21.8212	290.447	97.3036	1290.95	-2	-26.6068	303.714	59.7689	-22.0478	47.9489	52.0703	379.778	12.012	816.131	-24.3885	58.3719	40.8259	34.4583
46.164	229.068	113.406	22.6933	68.4887	-5.58599	118.671	132.667	39.9294	129.141	215.296	31.7621	11.2708	16.9034	118.076	224.182	172.376	5.31963	45.0176	9.31902	42.3673	28.8859	36.8755	40.6014	-9.58604	98.2606	151.824	29.5254	423.101	65.698	772.865	35.3144	17.8342	322.969	78.1038	1262.89	3.90102	-22.1645	322.017	72.5327	6.6659	35.8167	37.7856	346.291	7.13486	770.156	-0.288941	27.8031	18.6567	37.3208
46.2639	190.706	125.86	14.3351	56.8893	5.41833	87.4245	117.079	23.4539	123.886	273.185	47.8606	3.40013	29.264	134.455	279.873	151.123	18.3609	36.1101	34.8707	75.8824	47.5453	21.5748	81.0025	-28.9627	107.786	151.502	14.6913	405.904	77.7836	737.601	36.7046	-24.2136	283.803	90.8267	1195.3	-4.66929	9.47174	318.836	48.9918	14.6043	80.4837	44.8485	354.988	-12.099	772.112	-13.7623	35.1229	35.8309	57.565
46.3638	201.489	118.849	13.3657	63.255	7.08666	113.056	131.513	37.3042	157.174	240.357	52.8997	3.05138	21.8023	133.746	259.085	129.404	-7.15554	34.6237	60.4313	110.27	39.3843	20.3586	78.631	-4.18086	106.348	117.022	15.1731	397.241	67.9603	672.323	26.6928	-3.62223	275.948	76.4174	1132.23	0.239963	46.8933	319.026	40.5885	8.40157	72.1205	24.5508	351.862	-12.3309	706.409	-24.8542	10.6588	31.9046	66.8896
46.4637	186.989	98.676	30.405	56.4327	11.9028	80.0572	138.428	22.2856	168.541	213.217	32.2527	22.295	33.6462	99.8	253.379	119.688	-11.9618	22.2742	62.8979	94.6174	34.5315	-2.78049	67.6754	-11.7169	84.658	140.747	7.86604	379.332	57.8369	615.233	58.6447	-17.8246	279.72	83.7969	1106.92	-17.2844	10.8681	281.752	52.5247	-12.5484	66.5733	33.9874	350.102	38.1159	660.517	-21.8412	29.9153	45.7997	60.4365
46.5637	165.349	106.373	14.6536	51.4744	14.4511	93.2974	118.392	46.5286	168.454	178.454	43.1557	14.5744	39.1824	115.217	228.875	121.225	-0.555869	24.3741	40.8114	80.5829	27.1927	-9.65524	75.4793	-23.2314	105.823	160.223	7.4495	378.753	90.4463	580.442	45.2041	7.88809	294.005	56.48	1054.15	-26.4259	-4.52109	290.42	59.0899	-11.9884	55.9561	16.3373	370.808	27.0216	653.126	-44.7051	44.932	49.7991	78.9035
46.6636	175.431	114.944	21.5214	46.3827	26.1802	95.1778	149.382	31.4432	164.924	173.038	49.6028	12.2901	34.8281	125.387	213.429	125.049	9.15388	46.8292	31.8138	90.1615	3.02292	21.9418	71.1304	35.9576	98.0973	150.176	12.4626	354.805	75.776	581.376	38.0724	-11.9081	279.902	87.1899	1029.62	22.8329	30.2337	297.856	71.3483	5.02883	62.361	23.298	390.72	43.5598	594.976	-2.03143	24.1017	16.9767	60.2424
46.7635	147.123	103.88	12.3959	71.6148	-4.44262	75.2374	147.52	35.7803	164.757	155.297	30.5915	5.24399	42.6549	137.022	209.451	109.366	-5.5762	36.445	12.0392	85.0636	5.53694	16.4336	102.666	15.5427	129.671	178.966	-2.88247	342.559	64.168	560.683	40.4038	6.45078	282.083	78.9511	995.825	2.76851	14.0802	261.969	79.3635	6.49435	83.7669	26.039	391.917	44.0271	605.429	-21.1589	15.652	17.8409	74.086
46.8634	122.247	113.438	21.943	51.2551	-1.44885	74.1908	138	36.0186	148.889	162.827	13.1969	21.7062	13.8472	126.94	228.151	135.103	39.6696	43.8157	2.4061	99.6329	3.86781	33.8609	96.3337	9.39764	99.8626	152.401	-5.70952	322.163	70.4163	548.847	29.8214	-2.33857	288.7	81.8989	973.308	-17.7762	20.5832	276.702	54.8755	17.9289	80.0506	40.3397	417.067	42.943	580.186	-15.2467	32.0225	6.89842	52.7495
46.9633	144.156	114.866	24.5679	51.8455	0.934207	89.7146	152.318	30.4888	176.485	142.79	37.9704	6.72872	45.5969	130.747	236.229	121.185	13.4313	32.3169	22.0366	76.1951	-29.2476	16.2218	83.1669	-2.08743	92.8141	149.555	-1.57754	316.843	58.5716	543.02	57.2497	-11.868	294.373	65.0022	954.303	-9.92115	-7.21606	277.307	59.5054	-22.2225	70.2718	23.1206	369.115	61.0605	538.777	2.00112	36.8999	18.4035	86.3598
47.0633	121.698	105.11	17.5019	75.594	23.2053	72.3895	125.01	40.0851	176.531	139.492	25.0321	10.4941	34.7613	118.272	251.314	103.701	-3.82133	27.5803	57.6186	77.9481	-6.05927	-24.0879	73.7043	6.02231	96.0587	134.474	3.78336	306.014	84.5414	527.828	43.8566	-7.86182	252.251	61.257	879.285	11.3551	-3.97059	296.894	58.0862	6.10191	75.073	46.6187	336.418	62.3914	502.14	-11.2392	15.5066	25.9148	66.9341
47.1632	99.7195	122.341	18.1926	67.517	-6.99309	60.8034	121.671	16.6981	163	133.82	19.9929	17.4733	39.5602	87.787	240.369	108.437	-6.40078	33.7849	30.9385	99.1052	55.9845	1.34509	77.1676	34.9812	130.788	122.585	0.183715	278.251	66.7747	476.209	44.8787	-2.5422	228.689	65.4278	851.496	-5.32558	14.4551	310.073	65.1573	10.0346	59.2555	30.3017	345.073	50.5672	497.703	-17.8676	45.9765	33.9292	83.8733
47.2631	107.437	116.205	20.9799	61.8692	15.891	54.4733	126.83	19.5634	167.561	139.733	13.2432	4.04361	39.8943	116.543	248.88	107.061	5.44273	62.9333	39.0685	90.6267	37.4	-10.7696	66.399	41.3481	144.133	119.755	-1.86955	296.689	57.939	457.541	17.4963	-10.5808	230.517	55.0019	837.162	11.5964	5.69001	292.583	71.8259	19.1034	37.2163	37.1362	364.788	37.5561	494.486	0.639968	43.59	21.8917	66.4538
47.363	138.843	115.537	5.83743	58.2426	16.6479	61.2933	118.88	17.2401	176.951	148.93	10.1579	-7.97098	34.8699	101.134	240.393	113.355	-22.0907	45.9932	22.2828	85.1606	74.5506	-23.9551	56.9783	32.6912	129.946	96.8997	-4.85161	288.027	78.4125	426.858	21.6794	-3.78602	228.144	81.6277	780.852	8.93752	-10.3311	260.716	78.8079	18.9517	52.6496	23.5757	371.041	42.2297	504.93	-7.92133	41.1793	40.2851	63.0322
47.463	106.512	113.339	0.993233	44.1617	8.52584	59.2979	116.021	34.363	186.805	123.348	-0.98739	0.204191	45.1126	95.0258	260.605	101.712	-12.6064	53.5139	50.038	52.2917	103.479	11.1658	64.0827	-4.48486	130.797	115.54	-3.98012	280.33	81.202	411.936	37.3886	-9.00333	213.638	65.6512	726.231	-5.51181	20.5048	277.697	93.4498	-0.878958	41.0096	26.1883	341.818	36.5878	472.046	-14.2034	-1.21849	34.9426	68.2723
47.5629	98.7497	110.768	1.673	46.8646	4.31833	43.6793	103.994	37.9378	221.811	123.522	16.8383	2.30579	40.3468	91.6666	232.578	109.804	4.81876	45.4491	59.0144	22.8002	82.6968	18.6686	54.9535	39.1304	117.022	112.202	33.8372	292.006	73.1607	430.868	23.5164	12.1892	220.202	71.8314	707.765	-12.4986	7.50163	313.334	93.5848	-16.9121	63.6274	48.6636	343.88	39.5072	445.775	-16.8511	52.7891	28.0985	80.3323
47.6628	101.879	116.638	1.10093	42.4039	2.33443	74.5387	106.363	52.772	203.844	114.913	1.40526	-4.05182	33.2652	80.5913	217.066	108.4	-15.934	60.719	41.5336	88.7172	64.1689	0.530161	79.1801	23.549	110.557	104.767	17.5303	278.538	74.384	402.041	50.3787	9.53873	202.224	71.7366	704.094	6.94895	16.2181	295.884	90.9939	6.98358	21.9664	59.1065	339.274	42.7471	419.866	-5.81673	42.4566	24.9475	72.4642
47.7627	93.323	100.396	12.5026	36.5034	6.127	74.1271	116.406	23.6629	185.451	101.775	-9.3765	-2.21914	32.2747	76.6298	210.656	110.237	13.814	33.2117	61.5522	60.5603	69.8022	3.83035	122.721	32.1195	108.189	95.5477	48.1779	303.434	105.106	383.45	23.1652	-18.4126	210.98	63.34	649.417	4.67876	7.15502	259.134	70.0446	2.59075	21.0757	51.7595	373.659	42.179	404.433	-15.2182	80.8675	28.9538	62.1013
47.8626	84.3605	113.171	-8.97134	61.7876	22.5905	96.114	102.307	39.6327	170.722	92.3969	-15.1237	3.30703	15.3994	106.716	203.214	100.833	-3.67622	51.2038	41.5307	62.2456	54.0352	29.4141	106.251	83.6295	96.1718	105.059	12.739	245.723	117.837	381.956	48.7841	13.2472	208.876	88.59	686.889	2.27853	28.26	256.814	81.6782	25.1172	33.8423	50.2284	339.69	19.4233	393.611	-3.4504	69.9623	19.946	49.2602
47.9626	93.4745	109.199	-0.845216	58.056	32.644	66.6292	102.87	-10.0929	167.596	93.3498	19.2498	13.5502	28.9751	162.094	184.699	88.46	25.4788	55.6003	23.5531	39.0976	41.6314	10.9768	91.8436	52.1713	103.51	118.832	-3.63938	210.27	99.712	403.812	26.906	8.94862	152.116	106.195	632.725	11.815	36.1682	273.336	70.6728	-13.3718	59.0397	26.7098	301.072	59.4515	428.452	22.2291	29.9893	21.032	42.586
48.0625	64.859	109.265	4.49806	53.9225	17.0811	53.5377	109.284	20.0669	152.004	68.9731	25.2302	-2.84722	42.3702	145.298	176.247	89.1244	14.7007	43.0649	30.4418	38.926	15.0747	1.76102	79.239	45.694	121.183	124.049	12.1606	212.97	100.545	378.505	23.0074	37.4212	184.619	101.241	621.095	-2.67588	26.5653	259.561	68.337	26.8922	55.6312	47.8916	268.694	34.7756	421.212	33.6855	38.9497	13.263	52.8058
48.1624	78.1508	92.2784	-2.80421	69.706	12.5919	91.2032	110.798	32.2139	136.436	87.9225	-4.06902	8.60586	36.9025	153.9	158.442	82.066	24.0074	54.1064	38.7688	41.9434	12.5079	-11.6871	68.2119	33.8098	86.6399	111.759	-28.6691	185.272	93.8369	402.446	24.9955	17.0843	179.248	94.6235	578.216	-1.13724	18.3194	251.969	66.7418	21.5306	21.7132	59.0716	246.907	41.7148	396.944	55.7023	22.2926	11.5692	41.8183
48.2623	76.5413	85.4507	12.2355	79.4739	13.86	85.7502	108.298	38.0668	116.657	82.0106	11.5747	36.8399	39.8932	181.503	160.28	99.7555	6.62639	20.2668	35.6661	40.8817	29.9396	12.2354	58.5651	23.6503	87.5423	114.258	-10.9848	212.589	82.2923	410.466	34.0774	28.4625	178.105	96.2886	564.369	11.4288	5.72624	212.482	68.226	42.7474	28.3091	92.1853	230.237	25.9795	408.652	24.2885	34.5003	40.5022	45.7426
48.3622	55.8229	91.8418	0.368452	62.7525	23.9825	72.171	128.753	48.4969	94.9534	121.88	-0.974685	89.7448	16.2331	295.238	167.092	90.8774	9.10356	46.1322	8.38269	65.4597	-14.2573	7.24738	50.1256	22.2155	96.4737	94.2701	-17.8735	175.678	71.2295	411.111	63.2134	48.0134	186.519	91.0186	568.684	-23.594	31.3035	189.755	178.705	28.3731	1.34211	79.7905	189.786	45.8585	375.843	53.7014	16.6135	49.2543	54.8314
48.4622	77.6077	84.5081	-3.34231	56.3449	15.7613	88.455	98.575	40.7893	80.8081	132.086	-4.55195	133.517	9.7016	359.141	142.753	76.887	12.7313	31.2373	4.87336	6.78168	-18.9271	-12.3574	42.7424	17.1712	85.4371	122.991	-16.2277	172.09	88.1367	419.067	76.426	80.4521	186.887	76.2769	556.662	-4.21487	-9.60474	160.054	181.921	16.248	17.5985	54.4434	192.674	36.5841	325.582	77.1137	-10.8849	71.0515	51.9894
48.5621	65.9118	97.5622	4.69247	45.5972	27.9531	94.6429	103.43	35.7885	77.1858	103.863	2.04314	173.954	10.294	454.341	150.759	84.1354	7.57321	41.6866	31.7864	15.1697	2.88162	-19.0374	36.2833	40.8924	81.3048	128.79	-30.2064	214.014	84.2474	455.22	71.6481	71.1947	186.422	74.1588	531.19	-19.2774	44.8313	152.83	163.158	-1.81851	36.1596	54.0334	180.139	70.3306	333.502	57.3562	-21.0764	76.9622	52.9672
48.662	73.7249	85.7786	-8.16699	51.1283	50.8132	84.3078	94.8807	55.4588	92.3926	146.474	5.77198	187.826	10.4626	568.407	135.561	80.4333	14.3262	39.7272	16.2086	40.4459	11.2669	-24.4006	30.6326	46.5998	63.2035	148.697	-22.6664	325.795	64.2726	461.594	75.3388	31.3064	189.453	75.6648	535.593	-27.4964	43.4738	166.015	114.641	7.83642	36.768	34.145	176.338	34.1062	319.426	68.5782	-16.3004	85.1556	37.2709
48.7619	56.615	78.4542	13.9955	48.9137	46.6243	80.0335	97.343	27.6436	93.4358	181.323	-2.15344	163.401	35.9297	543.142	148.37	78.2697	-7.95768	30.5583	32.4618	38.9058	-22.2182	1.79825	25.6892	27.5802	54.2417	195.984	-0.490547	456.939	54.7466	498.495	61.9604	48.715	170.347	54.0268	633.621	-6.27343	-21.6451	160.904	117.841	-9.79146	50.6359	10.1571	165.317	76.9835	342.191	91.9813	13.2604	91.7407	39.8912
48.8619	17.1953	52.0389	4.41041	8.22521	26.8999	70.6361	88.2292	48.0955	67.5327	228.257	-6.20221	109.831	25.9336	470.53	96.058	70.5487	11.719	17.7115	14.696	44.4313	10.9779	9.42473	21.3645	45.3295	22.7421	193.321	135.428	607.26	48.4807	513.934	77.1765	24.3892	260.363	71.2226	649.551	14.0987	-8.66705	107.981	123.562	-6.84948	4.37538	25.0581	153.486	68.5	258.896	144.085	40.3206	131.576	49.9154
48.9618	-23.6059	13.947	-18.0947	-6.41755	31.329	70.3316	93.3383	62.3241	50.6918	270.532	-13.3441	71.5334	13.1755	398.241	60.8884	90.9628	-4.86842	12.6795	34.8532	7.62842	7.58047	-18.1652	17.5811	45.7006	13.557	179.237	122.01	793.523	50.2262	596.175	116.633	33.9838	313.51	56.5145	765.989	46.907	16.0668	70.1038	54.6517	12.435	10.254	10.3341	146.363	89.699	219.233	165.438	61.0794	177.534	10.6336
49.0617	-8.7486	22.5359	-22.4721	15.4788	33.5694	43.089	95.3396	79.4061	42.2357	254.613	21.9672	48.5812	11.5887	329.991	59.3522	97.7296	13.6463	28.0442	23.5952	-2.49892	35.176	32.4716	14.2712	54.4446	28.645	134.149	115.678	885.166	28.5539	551.743	114.228	47.1433	336.248	54.4024	728.908	68.4015	-7.7516	60.9266	37.6052	10.7816	40.9411	29.4645	126.994	65.0434	189.531	141.492	42.3729	220.605	10.7873
49.1616	-11.9284	4.84502	-15.1659	26.8202	20.7296	59.7394	99.1128	73.3534	76.9566	229.887	16.6927	41.3893	5.56382	362.9	83.4634	108.331	44.6836	37.9075	11.377	2.72388	12.9395	26.0662	11.3755	14.7609	12.5026	168.879	68.2393	1073.74	85.7319	686.555	112.153	25.4981	350.419	45.7423	789.766	42.4744	-36.0536	50.3882	51.4939	18.1739	49.2056	18.7669	120.252	59.4079	184.812	144.697	36.2494	217.089	-1.46053
49.2615	8.67231	18.5153	-5.12823	27.9802	40.6475	62.3485	73.5675	79.6203	72.9987	290.14	-42.5324	30.4627	-4.73697	313.806	64.3506	101.934	24.761	8.31042	6.1906	-2.61807	18.7327	-3.23987	8.84231	1.64158	8.35791	196.649	110.925	1082.48	64.8224	821.316	83.228	49.5764	308.888	77.5955	971.391	53.9268	-17.8048	46.6057	74.4027	14.8192	6.34344	70.2743	138.762	6.11303	209.182	150.773	74.5914	204.35	15.9113
49.3615	-16.7506	7.09328	-13.8181	34.8986	34.0857	50.2159	81.2977	77.9384	71.1139	320.584	-10.799	35.0423	-4.99443	285.777	58.347	120.079	13.809	-11.2395	-3.78763	-14.9902	9.52276	-20.1552	6.62615	27.8511	16.0784	179.611	143.315	1050.61	51.4659	924.106	89.801	41.7733	319.438	67.1935	1084.13	70.0535	-17.2794	38.2096	99.9178	34.4339	-10.2906	232.888	127.637	25.288	195.433	159.52	79.1868	194.107	11.6149
49.4614	-3.9369	-12.1529	-15.6668	79.2008	69.3078	48.2458	84.4315	100.25	56.9053	310.31	-14.8	13.1091	-4.90744	246.738	70.7667	79.5208	17.5413	7.4395	18.454	10.5131	20.6452	37.3586	4.68737	49.9253	-9.71621	135.675	102.965	979.063	53.5778	1066.31	72.3578	11.1044	318.027	94.7207	1273.47	82.558	31.6675	36.2267	84.4274	53.1126	-20.6713	281.67	80.816	42.2933	156.422	156.474	61.2639	120.527	51.2343
49.5613	-20.2827	4.55246	-10.2577	89.4376	30.8113	27.9362	65.2024	78.2321	55.364	285.89	-31.5201	25.8472	11.4255	195.045	68.0795	75.7282	18.9754	16.4863	11.1067	-40.1845	7.55795	-0.480407	2.99125	45.728	31.9005	197.867	82.1808	893.478	46.4288	1003.94	104.237	1.94255	467.724	85.5174	1414.9	132.952	-10.4882	51.5448	92.9179	48.0426	-8.36768	212.479	51.6872	52.3658	201.907	171.075	44.9695	111.943	73.4458
49.6612	-5.46587	11.0892	-8.49998	82.5815	46.2915	44.6857	105.937	106.471	49.4104	240.222	-34.6698	12.6379	2.03614	186.522	36.1498	66.9296	-4.24897	-16.2783	49.4146	-94.9163	1.30525	7.35681	1.50741	77.9003	27.6236	205.293	81.8435	855.407	41.8619	941.313	93.4693	25.4724	497.329	41.9659	1627.09	305.26	-28.5969	54.4204	41.8143	20.2894	28.7435	138.651	44.3128	45.4293	183.911	204.84	46.0282	111.608	22.9213
49.7612	0.854785	23.8884	-35.6291	116.442	52.2827	72.2004	126.085	118.32	65.4097	218.344	-13.9601	17.1031	-5.02098	189.702	58.6638	64.3086	-13.753	-11.2917	82.9417	-66.9178	-10.1036	-19.7178	0.209285	80.4664	17.6503	185.409	112.641	833.527	34.3064	862.131	102.105	23.0511	522.569	44.8133	1790.98	524.772	-47.8968	44.7064	26.111	17.4291	22.7538	109.409	50.241	52.3534	209.679	190.38	53.8556	86.5969	47.4179
49.8611	10.8064	14.4979	-1.76765	117.072	54.3384	50.7919	130.05	81.2002	63.5618	190.58	-1.81999	30.5828	15.9094	188.158	71.313	45.9449	17.9336	7.72353	96.3423	-60.735	-26.2652	-2.3459	-0.926365	67.7	14.7288	198.892	106.2	810.054	30.2185	796.555	74.7624	14.7903	456.038	26.3652	1904.45	608.683	-88.8398	3.5618	65.6856	-23.5025	20.5333	74.3445	74.0154	36.6451	203.077	185.431	62.4697	106.303	56.8017
49.961	-10.357	14.3637	-11.8656	85.2691	43.5247	82.3871	135.42	94.3112	58.4775	170.923	-21.8548	10.9717	7.7966	174.234	75.9273	71.9705	-1.23253	31.5313	29.0659	-42.3843	26.1192	-9.91017	-1.91988	79.7648	23.88	198.232	149.763	759.222	16.0788	770.072	74.2416	5.86013	414.133	28.6661	1887.07	563.481	-68.4356	21.1083	58.5153	27.5486	17.1518	59.5329	45.9696	41.7155	183.474	182.075	54.35	97.4419	78.8508
50.0609	-7.43326	23.3898	-33.4181	97.5252	27.5052	98.1826	130.404	75.8494	68.2212	190.507	-5.07092	-1.26721	13.2637	162.514	59.796	60.4275	5.76741	10.4645	42.5088	-34.3033	9.67308	35.0476	-2.78904	105.983	18.9949	182.614	130.053	731.521	25.522	702.626	127.143	2.0445	410.5	13.3105	1819.76	426.593	-50.5623	13.6396	22.4334	-8.85542	-9.44859	39.3372	48.1527	42.7687	170.465	193.838	44.9377	147.983	86.1433
50.1608	-10.808	-0.0569921	-10.2158	94.5231	30.3893	86.5228	127.608	94.7975	113.162	142.147	-8.02595	33.6139	23.2098	117.274	61.2826	73.9042	8.45115	3.9188	45.4653	-55.2688	22.9327	28.2797	-3.54942	86.333	19.094	174.543	107.369	661.346	41.4218	684.384	127.908	-15.2367	414.818	3.68785	1707.87	411.245	-80.5145	14.2987	44.9318	9.98727	26.1864	31.8519	7.07583	55.7784	146.154	175.746	31.0921	140.189	67.8281
50.2608	-5.74308	19.834	-21.5301	80.5787	23.8973	113.794	136.811	85.552	121.166	144.43	-20.475	9.79836	3.0237	125.179	42.7774	74.7715	-1.00856	-1.77263	18.7006	-31.091	28.515	37.3618	3.89094	75.4957	27.5773	163.269	101.403	628.472	27.8709	675.558	89.9767	-1.77942	383.507	21.6261	1650.72	342.851	-55.0156	29.6108	56.2618	3.67893	59.1903	35.0117	24.8761	52.1495	93.9306	164.663	18.584	108.965	68.0292
50.3607	11.3902	7.40218	-12.6259	71.8649	14.5393	110.553	118.249	88.445	144.769	128.013	-28.7942	7.28228	0.492758	116.425	62.1268	48.2672	2.32542	-4.69756	17.1561	-42.3614	8.75909	28.7026	2.29651	75.4341	21.7083	171.613	103.119	610.196	44.5665	664.476	96.8551	-11.4217	368.402	14.9493	1597.74	296.838	-42.2242	46.0548	16.4401	28.4213	71.8304	25.9529	35.5141	79.6278	109.191	190.09	19.9853	130.475	35.0724
50.4606	20.7619	2.35965	-25.6606	76.0829	39.8428	88.5186	120.442	82.5356	134.39	129.318	-17.4043	5.16791	17.3906	113.513	93.798	42.4142	-8.72693	-34.8028	33.6842	-70.8102	17.6473	28.8983	0.901397	124.955	11.845	131.041	122	573.437	65.9555	640.281	127.385	-13.4634	382.377	12.5706	1510.57	249.661	-26.1049	42.4377	55.7436	17.9347	41.5749	8.81488	12.5911	65.8386	86.2299	159.19	18.7025	143.739	53.3344
50.5605	-9.87271	12.1795	-28.7168	84.8084	9.82692	109.942	119.876	88.81	126.134	98.6936	-23.6561	-11.8514	45.2561	105.764	72.1925	76.0523	-19.5107	-18.7462	49.4473	-44.9984	1.7958	26.5865	-0.31933	75.783	3.00879	148.83	127.604	558.891	35.2862	608.992	98.2022	-25.7781	369.685	30.7122	1432.2	213.022	-18.3478	60.3475	34.2664	7.70434	44.4566	29.7948	31.6547	59.6626	114.363	130.038	29.267	159.308	60.9415
50.6605	21.045	-6.49851	-16.5534	74.3445	37.2334	88.031	123.154	84.6326	107.127	86.0414	15.09	-1.0878	47.9308	88.8949	52.8108	49.7548	-22.0199	-12.4223	130.027	5.27547	-34.9023	21.577	-1.38746	73.3489	20.9088	149.419	151.786	548.842	42.9383	571.82	115.694	-20.4119	384.221	8.75735	1352.69	210.718	1.38247	28.4606	31.9589	3.83161	29.0599	10.782	34.021	54.8492	82.5096	108.926	30.8871	159.852	36.7577
50.7604	-12.2763	6.41839	-14.8441	65.8159	5.13075	81.6649	119.167	95.3526	99.7003	97.5932	-5.21556	-17.2809	37.5646	64.8616	47.6744	47.2419	-27.3904	-10.7188	236.539	-29.518	0.373316	32.3902	1.85326	104.416	6.2542	162.578	180.417	512.658	37.3911	545.432	144.288	-13.6771	408.628	-8.74876	1296.52	167.094	-3.29559	37.895	27.8853	49.0925	23.7438	4.12891	29.4726	46.7135	95.9277	148.984	28.4842	150.165	19.2354
50.8603	-14.3911	4.91643	-11.7118	81.5122	19.9169	89.0403	101.441	83.0498	119.968	82.3894	16.0399	-23.3598	50.4258	97.8525	82.81	38.5002	0.809494	-16.8878	322.931	-2.94719	17.4426	53.1463	55.1377	123.496	20.5906	154.065	181.188	505.343	56.4218	549.875	138.816	-9.97825	391.198	-5.9883	1253.75	132.092	23.5405	38.8989	-3.95255	16.2294	4.27602	6.46847	33.8725	36.1676	93.6489	153.557	42.3987	154.54	13.0949
50.9602	-23.3298	3.45733	-6.22264	66.771	17.9674	73.9165	92.1684	50.1227	105.623	95.7817	-0.0970233	-23.5944	48.4014	79.6345	76.415	52.5927	2.98366	-25.3599	285.313	-9.48704	29.6515	68.0804	53.1478	96.0734	20.3841	149.793	178.937	456.726	67.0444	530.931	145.213	31.2154	377.655	22.2602	1245.19	158.343	-12.2378	37.3258	28.5212	21.9703	19.5207	23.776	-8.40861	36.3593	94.5247	138.619	59.1107	134.792	51.2264
51.0601	-7.26902	17.4587	-8.89514	73.1173	17.7365	63.1754	103.293	92.6369	136.714	93.9044	13.885	-31.2381	51.0883	60.3579	87.7278	47.2414	11.2535	-4.45674	214.62	-31.7038	42.3734	83.4702	87.117	129.966	29.8278	125.064	169.931	453.411	59.3835	502.833	154.738	1.02631	398.913	2.03564	1210.02	170.371	-14.8351	19.6653	38.9232	36.3272	21.0711	4.71951	24.0861	38.1927	84.6925	152.377	56.611	136.591	10.7635
51.1601	21.9996	9.77598	-9.00528	81.095	36.848	85.3265	139.459	85.1273	150.75	84.4857	42.6023	-6.1921	51.7529	73.9802	106.687	31.8609	-15.8372	-5.46906	141.986	15.2637	32.5428	49.3673	75.1097	113.981	12.4509	111.658	157.046	450.487	47.7857	480.761	134.417	12.4171	342.585	16.662	1193.67	176.586	4.31463	43.8705	74.2655	56.4154	23.7546	-1.11317	89.9629	23.7183	171.824	160.37	86.6401	101.705	76.1707
51.26	25.6507	51.0259	32.6529	114.619	6.99324	43.2617	119.166	34.5777	155.422	58.0884	4.63395	25.6322	32.1694	160.178	146.941	71.3198	-29.7126	3.62764	131.012	-0.226885	80.9062	13.4367	64.6046	53.4231	28.6713	142.616	158.31	436.389	110.476	446.502	107.248	10.2571	321.569	27.7883	1177.28	173.892	0.977762	62.6695	93.1853	40.6646	50.1258	0.894402	147.942	12.907	261.783	183.563	81.2489	112.049	91.4649
51.3599	37.6588	66.7598	21.8568	86.6786	14.5431	88.2653	141.496	46.8594	126.718	70.3795	23.9227	24.732	46.5415	156.846	151.117	60.6013	-22.5498	0.338375	146.827	-14.3467	60.6834	3.39109	55.4136	90.8488	24.771	133.994	155.515	416.808	101.237	420.261	94.5537	16.25	404.029	15.9403	1194.86	160.176	-4.11364	67.0241	117.889	45.4	35.1992	11.4716	172.283	37.0754	242.152	194.758	73.454	117.686	100.893
51.4598	30.6062	57.1234	17.4211	88.3611	27.5297	95.6414	137.009	61.2567	174.66	63.9834	24.832	15.9586	32.2267	149.588	121.632	50.2788	-10.1579	3.94469	213.552	14.6278	21.8136	-15.0924	47.3724	70.1197	78.0045	135.479	123.953	427.648	90.0777	415.096	99.1242	35.817	489.712	6.80044	1162.76	216.754	-2.22401	16.577	87.9523	37.7293	99.9863	-27.3445	195.977	52.8048	231.192	158.025	108.333	108.559	91.952
51.5598	31.1073	59.7586	-11.7652	85.1762	16.4871	82.1745	147.931	54.9198	167.572	50.7055	26.0795	34.416	30.5658	120.375	137.954	63.0571	-11.9935	12.3484	240.506	13.3553	-12.4966	-21.375	40.3372	76.8978	52.2751	132.735	178.965	433.367	114.05	429.083	110.331	32.344	752.453	13.2908	1156.82	172.089	-28.7854	37.8126	84.0364	26.0128	76.7902	-1.34387	189.084	61.9467	202.053	143.802	142.657	96.5838	84.4283
51.6597	5.40296	48.9982	15.3072	70.2063	-0.447246	118.165	148.389	41.7957	185.183	57.1382	14.4196	37.9591	39.255	111.958	129.439	81.5602	-49.0692	4.01246	202.263	7.07549	17.2552	-27.055	49.8576	58.6795	64.5967	142.039	163.657	405.512	148.349	414.326	99.15	18.9255	1072.36	16.3467	1121.16	152.294	-25.9448	27.5378	96.0001	7.42557	72.3913	0.429169	149.059	76.717	221.228	161.857	118.644	82.0651	88.2969
51.7596	24.6006	53.1705	3.90791	70.4692	23.2972	103.693	174.097	41.5266	210.441	62.535	3.19414	20.1868	43.5976	120.992	102.42	74.4781	-10.2948	13.3658	167.727	-2.01523	-24.0932	-12.7963	44.8888	64.7085	40.125	162.372	144.831	384.201	154.729	397.9	105.628	16.9228	1279.99	20.5237	1090.71	162.468	-35.6815	47.8895	54.3026	18.9799	84.4547	19.9307	145.561	88.9479	200.899	167.129	115.511	82.625	59.261
51.8595	-9.02529	14.5386	-13.3654	69.037	11.5914	106.585	169.58	56.2858	182.777	63.948	-13.0514	8.0397	44.286	95.606	79.7042	80.3907	-24.2067	6.60313	106.728	2.67563	-31.317	-16.0111	47.975	94.6704	65.2529	106.1	152.402	330.658	114.761	374.504	153.555	-34.0076	1541.17	28.6618	1048.36	140.084	-62.7915	34.1452	62.3975	38.8396	122.921	-4.00246	99.9074	170.788	151.871	134.938	103.899	73.5112	81.6444
51.9594	-20.4064	6.4774	-4.02214	36.2384	1.50546	92.1628	135.585	50.2472	161.788	66.0458	-22.4143	-2.88414	43.1767	82.834	86.0628	86.877	-20.4657	-13.7461	195.836	-25.3854	4.54707	-24.9165	40.8617	68.4299	53.3629	70.0875	171.652	305.604	79.6577	357.981	150.088	-30.0237	1753.23	1.80164	1040.21	203.99	-37.3356	17.4637	46.8568	23.8819	99.2619	0.612304	94.1257	162.098	131.984	154.432	60.8982	60.7383	33.8167
52.0594	-13.9181	16.8408	8.19961	50.6305	13.2088	91.0428	153.535	30.2457	144.411	76.9088	-11.3429	2.54042	44.8866	70.8731	70.005	86.9267	-12.5512	-14.1347	178.406	13.2959	-29.101	-17.4671	34.6387	51.2871	27.9074	82.9152	156.946	352.018	79.2545	347.782	160.927	36.4585	1963.18	17.0022	1135.17	223.706	-69.9598	12.7885	54.3395	38.7757	91.8612	-16.0846	160.645	163.28	105.185	137.648	171.25	66.893	85.4208
52.1593	-18.0062	21.8968	2.56047	54.1055	22.0246	116.161	161.966	67.6083	127.085	90.7203	-22.8811	6.26517	18.9709	50.9158	73.6359	89.2616	-3.67662	-13.2174	121.971	-3.64047	-31.2536	-14.6409	65.1383	41.0941	22.1495	101.328	165.768	332.581	80.0072	374.189	145.166	58.229	2164.31	8.71857	1272.27	305.481	-61.6804	20.5997	63.2404	21.4233	92.3283	-16.1424	136.454	204.846	118.864	162.539	169.627	35.2911	57.3523
52.2592	-17.459	28.1046	2.8456	39.941	32.887	97.575	150.814	69.421	145.603	89.9454	-22.9739	9.91569	24.4738	34.2809	89.9434	81.5334	-5.63775	-9.61021	109.2	-20.9977	-12.1787	-33.4396	79.3266	30.1596	61.6147	72.6466	132.049	329.714	97.7978	350.143	171.722	13.62	2376.09	24.0221	1247.06	234.034	-35.4375	24.5368	47.4391	20.0808	100.577	-17.5148	120.249	193.504	116.457	137.429	143.978	31.6161	76.5773
52.3591	-25.5801	9.86369	-1.40741	39.7585	15.6626	113.44	151.319	81.6411	148.656	88.0383	-19.9074	-2.79752	21.1132	51.3787	82.0201	52.1602	-29.4638	-9.44807	80.4488	22.3917	20.9514	-60.132	68.2902	13.8546	42.2409	83.2956	139.173	347.074	95.4311	344.767	157.19	23.6911	2458.52	34.8041	1228.61	206.741	-79.048	1.15356	50.4554	22.8661	108.642	11.843	142.314	245.296	125.941	121.267	183.074	40.8283	68.2918
52.4591	-15.9092	5.90579	9.0839	21.0733	29.1632	107.775	140.555	81.8634	113.515	109.588	-6.43302	-10.9397	11.0501	28.9421	87.6413	72.3723	-14.2264	-14.3456	77.0639	-4.34749	76.2815	-42.2203	59.118	72.0648	28.1126	91.0683	110.683	300.342	93.9469	315.154	125.917	25.1553	2607.95	46.4902	1199	180.015	-33.1689	14.2894	39.7645	21.3961	90.4355	29.2426	121.369	233.876	145.101	148.697	196.146	30.4555	77.9651
52.559	-22.0178	25.2992	-3.96469	52.0797	2.77082	124.812	143.613	59.0987	168.474	107.58	-19.7443	8.50084	13.5523	51.8571	93.5883	98.4119	11.9628	-1.15364	65.7883	-22.0954	74.3064	-53.0525	78.0662	63.2088	28.779	78.0035	166.859	284.386	119.203	312.311	132.402	19.8646	2758.32	13.4118	1120.92	169.478	-81.3813	7.33118	35.1756	39.724	96.5402	33.6101	154.935	246.775	98.8792	153.874	176.098	33.0457	32.014
52.6589	-25.8697	18.932	-5.7554	41.1035	-1.52598	117.704	120.566	105.01	155.398	98.4234	-33.4295	16.981	5.68337	36.2847	78.2124	76.3151	8.02155	-18.4456	60.1472	-7.47057	72.5695	-35.5388	82.9563	58.5788	26.3082	61.1303	169.54	291.765	95.9288	311.118	129.444	31.9353	2902.64	22.2621	1081.02	155.851	-41.3601	-2.38362	34.9874	51.2712	98.703	14.3692	161.359	210.666	118.972	157.236	168.591	14.0126	67.3296
52.7588	-9.70566	34.1343	-8.41475	54.4115	13.3337	109.244	159.351	97.8877	208.165	63.2167	-5.47	17.7678	9.996	38.2276	101.671	75.1835	28.358	0.355372	26.4471	17.1076	51.5525	-1.07019	89.429	46.1819	65.2561	99.4336	181.721	275.138	150.78	303.607	88.2597	49.1954	2951.77	22.1013	1094.68	133.373	-59.0829	36.6287	28.4219	66.586	74.0996	0.711282	183.82	187.417	127.585	155.957	186.174	25.9421	56.8742
52.8587	-31.7403	33.8649	-1.1629	45.2601	12.3691	104.177	165.827	65.1568	213.501	77.7702	-3.48849	40.6915	7.43487	37.2323	94.6302	81.2054	-16.7299	-20.7612	72.3849	27.2932	-7.25711	-24.9608	77.1237	4.18912	67.0347	95.4075	203.171	283.128	135.56	252.165	71.6568	21.841	2997.4	16.4865	1128.99	130.897	-43.2043	24.2909	39.8471	64.2585	147.992	15.8043	215.567	176.979	124.824	181.964	174.671	29.4635	49.6073
52.9587	-16.494	0.978909	-6.35122	54.7648	29.6237	85.6159	152.674	85.561	203.07	60.2847	-13.7134	35.137	-2.1643	31.2515	88.5233	105.801	1.65852	12.2889	116.277	-28.2031	9.32143	-33.1045	66.359	28.9057	33.2092	67.158	169.008	272.785	119.913	302.486	68.5785	46.8023	2954.04	6.02673	1096.79	168.342	-57.2715	28.4407	65.8851	39.2184	143.376	11.22	203.551	192.509	97.8266	179.47	136.232	60.1663	34.9074
53.0586	-18.8865	28.8648	1.87097	43.0837	40.9233	136.816	211.145	89.4969	236.034	102.387	-4.43957	27.0886	-10.8996	43.528	92.1483	97.4445	5.77864	0.592566	55.0562	26.6436	-6.99883	-37.3369	56.9419	-26.5419	44.9313	51.4458	156.202	289.056	144.562	363.496	89.1964	73.8914	2835.5	24.1978	1106.62	129.438	-36.8165	47.0507	139.298	52.3102	82.7058	37.653	204.827	122.283	173.832	149.871	175.362	30.2215	40.9325
53.1585	10.616	21.7195	0.720125	70.066	54.5263	150.792	172.836	91.5289	243.003	84.6987	-0.44258	26.9843	-13.451	61.4652	106.827	128.102	33.4111	-3.51826	84.4313	-40.6541	12.0222	-40.2004	48.7037	-23.1385	25.6415	69.5166	154.375	276.062	167.925	335.754	89.3636	47.7423	2701.1	12.8316	1066.72	122.62	-38.9063	39.5505	131.497	23.6044	63.6291	41.6328	226.014	98.3927	199.593	154.17	164.411	61.6424	40.5753
53.2584	10.4677	8.87166	5.66826	55.358	39.9822	151.83	181.59	64.4778	256.729	110.061	-0.640431	38.0035	-6.95761	51.1747	101.373	145.868	9.68497	-28.0795	59.9004	-31.3824	-8.6469	-49.7941	41.4968	-11.545	22.2631	62.8509	196.692	251.126	156.335	306.842	97.8331	41.583	2645.78	-2.45251	1019.33	155.525	-45.7015	20.3006	139.451	55.0304	45.1247	42.6593	221.482	99.0447	193.671	125.092	105.728	31.3555	43.592
53.3583	-15.947	3.31934	1.03838	38.484	33.6587	153.489	170.822	82.1898	238.623	79.2088	5.11047	22.9771	-23.3971	37.0963	129.825	154.103	-0.696362	-15.2775	14.219	-1.3461	19.3798	-44.277	35.1922	2.37689	47.4519	65.3504	303.403	252.129	122.317	346.843	95.9176	51.7727	2527.95	22.4683	984.783	120.309	-56.3265	35.2234	88.8548	41.2187	46.0962	85.0597	232.87	85.0603	215.982	117.137	123.119	39.7101	69.4044
53.4583	-14.7487	23.1405	14.2568	36.6765	54.207	154.369	185.656	67.734	218.724	51.9085	13.5786	22.7759	-9.29588	33.8669	146.096	164.326	10.2723	4.85529	-5.99924	19.6649	2.81664	-14.6241	29.6768	-36.3492	14.0701	57.5365	377.888	253.147	113.074	382.458	69.2171	57.9197	2409.36	11.3566	966.639	127.97	-30.078	11.8168	82.6646	52.1727	32.3444	68.8767	303.867	84.1557	174.999	122.771	143.289	75.6754	71.8987
53.5582	5.7439	40.2039	-2.07202	53.2957	48.9933	142.821	171.702	43.9091	249.886	90.8496	-3.85647	23.552	-24.4098	43.829	129.184	138.604	45.8783	7.48911	1.17867	3.43132	-8.14968	-26.8839	24.8519	-19.1817	7.76964	52.8317	382.538	323.784	136.631	389.23	65.8835	54.3249	2252.46	-13.7319	921.72	120.847	0.157647	5.62048	107.299	28.6871	41.4397	26.3929	367.38	42.5261	152.408	93.9191	186.664	74.9176	55.8025
53.6581	67.1661	77.9328	2.33871	29.3722	71.9742	125.811	164.652	49.606	251.425	100.499	5.44645	46.5714	-4.6289	44.7848	170.75	126.111	5.51909	-1.78268	16.1629	-2.2278	-23.7466	-42.7981	96.0294	3.21115	50.3471	75.3174	423.348	329.056	135.14	587.042	65.7222	93.4277	2012.2	17.6521	975.899	93.2931	-18.1005	88.3063	116.859	63.1001	71.2577	49.0227	445.398	34.8406	161.576	123.738	187.746	107.908	95.746
53.758	52.2753	47.5217	11.1237	57.4906	46.3609	135.186	195.513	47.0155	228.411	107.745	4.64698	26.0505	-7.66246	33.5112	216.159	141.369	15.1782	-11.4727	59.0298	45.2387	-33.9974	-10.6945	82.9012	-27.4332	42.6029	83.5387	452.987	339.442	116.537	610.017	63.4594	61.2119	1903.85	37.7056	979.63	73.4072	-53.826	130.411	80.9445	82.2115	88.0794	61.9809	406.954	11.3913	145.318	111.369	251.633	96.9695	96.2127
53.858	50.67	59.0615	12.8986	54.0714	33.1428	117.316	171.272	47.8587	262.063	60.0928	-29.281	17.9196	-30.1518	32.4718	267.505	115.798	19.7604	-20.7317	57.1534	61.5676	-15.505	15.921	90.688	-0.960388	62.3143	72.0179	478.488	303.775	146.76	580.056	79.5732	98.7173	1847.24	10.9656	999.354	137.414	-16.9637	120.634	83.616	36.8679	47.5925	5.609	423.741	24.4953	143.353	111.676	273.298	113.089	83.8706
53.9579	65.9957	75.9012	1.96232	61.176	44.9148	96.1107	148.723	21.4421	260.028	65.3025	-27.5024	32.5632	-30.6912	23.9088	229.366	105.73	30.6728	1.43252	41.7895	65.8411	10.1884	13.4497	109.872	18.3461	50.1399	92.9128	519.959	335.507	184.503	519.997	122.289	47.608	1778.48	-14.0144	1051.71	161.334	-2.32459	99.9186	59.4293	-22.1553	71.0757	3.51578	388.79	21.2437	113.42	93.4129	286.581	132.242	45.9577
54.0578	30.2346	61.7243	6.66733	24.1836	18.9484	100.734	164.695	19.7331	262.072	74.4358	-32.0793	15.5447	-26.2908	25.372	228.698	97.4228	36.0155	12.0124	45.2477	49.6216	53.0101	14.9051	128.002	-38.7695	65.4559	164.638	474.653	335.054	173.669	538.328	115.198	60.8376	1766.67	-0.927554	1189.67	130.196	-16.7293	86.1577	57.1673	-11.8008	57.1796	3.13075	362.434	27.4026	122.935	93.448	254.038	98.1505	57.1837
54.1577	36.7859	47.3888	-21.4306	67.9008	14.6835	80.5041	145.202	29.643	246.608	63.5771	-14.4775	25.1853	-4.71921	16.9232	202.46	58.6996	6.8513	-20.8811	36.0952	34.0188	120.327	-18.467	110.877	-33.6475	52.6539	183.517	423.542	315.784	225.886	488.428	154.059	48.9963	1709.43	14.9299	1419.57	168.683	-20.5838	70.6089	60.7664	-65.7833	105.165	-9.17299	326.914	7.83417	98.3063	84.2656	227.649	99.7695	79.4521
54.2576	32.5711	36.6102	11.554	51.4937	12.6351	67.3196	129.594	24.8748	236.594	59.9096	4.87627	29.0529	-4.45105	10.6881	175.632	70.608	-6.599	5.22702	35.8834	3.99652	137.166	16.4723	95.8937	-54.1094	39.9785	184.225	432.041	315.869	188.36	465.991	160.124	41.0979	1681.23	14.3319	1612.9	369.903	-28.5271	85.9933	56.8682	-37.9881	99.2026	3.66312	316.162	31.9363	129.993	113.812	214.865	113.938	70.3769
54.3576	22.7754	44.6162	-13.3375	63.0786	20.6089	82.681	120.575	20.209	219.079	65.4803	0.693111	31.5189	18.0851	29.7446	163.387	65.2772	3.38943	32.1534	30.9219	17.9156	91.3944	17.9541	82.7856	16.8056	46.3942	188.592	453.351	325.687	204.256	429.012	134.717	49.1394	1614.12	9.52733	1791.92	559.246	-63.1109	72.5091	39.8646	-70.8528	94.2463	3.55969	286.1	24.0311	137.399	108.19	233.408	107.705	54.3747
54.4575	27.9114	44.3057	-14.5211	59.5633	31.7469	78.9227	125.357	29.8911	229.35	43.3136	18.4306	43.7169	29.3658	10.9982	170.224	65.665	9.36785	23.3539	16.4861	65.2507	58.1715	5.25008	71.3177	36.9823	39.7943	136.461	443.395	352.375	152.694	420.129	100.647	25.31	1558.17	-26.0669	1980.22	717.065	-22.2138	63.6478	35.9071	-61.7623	64.3533	-1.46814	312.05	67.742	113.027	111.269	204.847	121.983	2.31104
54.5574	22.0409	31.7157	-23.6805	65.2962	8.56268	78.5916	127.758	39.7314	200.907	44.1506	25.0854	47.2475	35.0288	16.3198	159.359	72.2919	-18.9792	-1.42752	-1.66147	-20.3466	29.3139	-19.5022	61.2847	14.6115	53.5968	150.458	363.825	307.652	157.541	406.937	92.6348	17.1333	1500.23	11.9537	2113.05	642.098	-57.898	65.7641	16.1658	-73.8886	112.658	26.8906	269.072	57.7456	110.179	132.861	175.509	114.515	36.8586
54.6573	34.7158	18.6693	-24.1459	78.0529	28.2388	97.9997	111.208	30.7467	223.614	66.8078	-15.7532	33.6999	34.2504	12.2451	132.927	80.1953	11.5355	-0.409335	23.0721	40.2241	14.8551	-24.7106	52.5071	14.606	25.5923	161.924	343.117	289.092	152.896	386.918	100.832	29.6828	1479.8	13.4669	2210.29	522.09	-35.8211	71.8086	19.5877	-85.945	118.086	17.0027	229.784	40.5817	119.653	117.851	136.808	156.266	44.5082
54.7573	13.8358	6.73154	-24.0964	47.9791	4.96945	89.0543	101.576	40.2546	240.651	83.1017	-24.5002	13.0079	32.5696	13.1005	133.548	71.1405	14.3748	23.3769	-1.19122	-16.089	36.3351	-11.1166	52.1365	52.4841	42.2531	137.073	307.447	273.019	139.061	362.219	100.483	11.5119	1474.68	-0.159948	2200.54	434.072	-33.8002	55.4781	10.1339	-57.5668	96.4995	-9.32035	212.852	44.0404	109.408	124.781	130.368	161.038	64.7159
54.8572	1.71494	12.3914	-25.4858	47.785	10.8475	105.448	119.486	39.1627	230.974	60.0423	-10.9488	17.53	18.1341	14.5462	111.152	87.3097	9.915	17.8442	5.02057	22.9023	14.164	-20.9025	44.5024	25.1731	24.3288	121.092	301.452	258.173	143.678	376.699	68.2009	10.1465	1432.91	-3.51844	2143.85	381.501	-59.8631	61.4533	33.0515	-33.2403	84.2772	24.22	234.031	12.5135	97.7426	132.505	123.263	138.154	51.5712
54.9571	22.9484	48.7101	-3.7839	52.6935	20.5935	134.775	133.835	39.0905	228.434	41.5262	-29.7035	25.3756	36.3705	22.7238	129.768	113.989	33.9309	14.595	-5.58116	32.8975	73.6184	-28.7819	37.8236	11.4425	41.5387	100.935	299.24	290.185	110.305	463.76	72.4041	16.8392	1442.46	4.03065	2106.01	367.524	-79.2834	57.3836	35.2912	-25.4758	65.7004	15.4836	335.365	37.4509	87.4022	127.046	178.471	113.927	60.1305
55.057	24.3468	61.3075	-0.596587	17.4897	36.8121	130.412	178.301	13.8812	239.68	42.6727	-18.7072	16.2028	13.8164	-2.41886	112.853	126.529	3.45467	-12.487	-32.8176	28.5569	172.67	-36.1861	42.6225	-1.71459	47.0021	121.436	256.721	451.901	95.9558	508.236	47.5533	1.62673	1360.33	17.1212	2008.39	330.899	-107.912	93.3311	30.2253	-21.2813	35.7078	34.8618	345.235	-3.58227	152.761	119.099	207.971	110.128	43.7059
55.1569	18.9219	51.7653	11.4471	28.172	49.1835	126.466	161.318	61.817	231.422	70.3074	-20.7513	13.1433	15.8722	9.79917	119.859	139.828	16.164	1.61212	-24.1858	24.9788	205.712	2.08276	36.1775	-3.23461	35.852	98.0077	227.726	727.992	105.638	486.718	59.4679	2.13245	1304.67	-7.79941	1900.49	283.269	-62.6697	63.3964	5.84093	-47.2505	24.5674	17.0093	321.589	2.23318	98.6526	137.062	258.392	134.56	19.952
55.2569	-14.3093	49.7139	3.10908	47.6848	14.0813	129.061	175.231	78.7282	216.084	94.8315	-14.7638	21.8406	-14.2014	3.28762	88.0846	173.223	22.1061	-17.5795	-29.9968	42.8506	168.231	-19.6544	30.5392	-20.8512	2.71791	83.3212	251.915	1033.38	87.2176	494.503	48.7573	8.57978	1327.91	16.6266	1816.67	264.455	-91.1874	62.4405	-3.49705	-59.9017	59.7189	-1.07748	303.69	24.5849	89.2238	136.312	321.012	140.877	34.6045
55.3568	0.440686	45.7489	-4.53501	51.1536	29.0265	129.327	182.626	61.5354	217.701	107.054	-37.3822	21.364	-16.2671	34.4529	85.2115	190.627	19.947	-9.40333	-21.2007	-1.99981	101.937	-24.8413	25.6068	-13.7185	32.1389	75.6046	209.299	1237.57	84.7973	451.505	49.7933	29.0474	1272.79	11.6057	1743.81	217.426	-81.8806	27.2967	-1.68067	-43.3205	-8.07529	41.1791	273.585	4.43132	94.3097	115.732	244.022	176.485	7.60233
55.4567	-17.6522	36.7646	-5.7929	48.1668	18.2621	116.785	173.623	85.8271	240.688	135.699	-40.1053	29.231	-35.7822	30.5746	144.181	228.914	27.7165	14.4933	-42.7025	34.9854	73.7617	-38.6735	21.2918	-51.1366	54.0886	103.144	227.684	1354.18	98.161	472.952	37.5765	4.45429	1200.58	56.4634	1757.97	264.613	-81.0289	60.7025	46.8013	-37.5384	23.9144	42.6737	391.113	-4.68271	155.651	86.8716	250.6	170.586	27.7844
55.5566	4.41453	59.5986	-7.80989	74.891	38.6248	115.94	164.574	86.2946	238.666	115.249	-12.7246	14.1144	-24.6017	31.7551	130.221	226.364	6.15515	27.3449	-37.8443	30.0538	10.5697	-18.6679	17.5169	-17.5184	75.081	87.0387	196.718	1663	66.5799	428.649	31.7496	8.65546	1191.8	46.9269	1727.07	401.191	-74.4841	70.0078	18.5081	-36.3176	-12.7577	27.6462	443.008	35.5221	113.227	123.074	201.071	217.532	37.8136
55.6566	-14.1799	32.0181	6.97503	37.9213	11.4238	129.705	211.301	70.8315	247.587	109.428	42.7134	27.7705	-42.4178	26.1674	148.071	226.614	-2.21695	28.5699	-45.1437	6.89582	-4.78035	-8.14365	14.2145	-51.6756	63.4771	84.5091	162.236	1785.76	81.0965	414.399	16.0167	20.3194	1139.56	36.2391	1672.53	323.117	-68.7455	63.8211	19.6851	-17.8665	-21.6452	13.6094	488.594	31.4202	138.769	140.103	182.019	196.181	66.581
55.7565	-13.7368	40.7691	13.7192	52.8892	21.9639	118.657	201.52	79.3301	226.536	97.8067	28.4313	10.3195	-36.768	12.8011	117.52	202.416	21.0239	20.1303	-54.5883	0.227733	-7.9654	20.7263	11.3256	-26.1027	88.6352	56.5541	178.565	1960.51	85.9818	408.669	6.53529	26.7034	1143.89	94.2001	1650.86	300.514	-84.445	45.9944	9.833	-41.3525	12.8924	37.8903	445.798	32.0024	139.619	119.007	185.068	211.924	56.9778
55.8564	4.18853	43.4241	-1.26517	62.9948	17.7595	138.643	187.779	35.8702	216.667	97.3632	13.3376	-6.96382	-14.1564	15.9403	96.1453	190.603	4.29381	15.1066	-16.1207	36.1211	4.20165	15.4482	8.79826	-56.8331	104.832	51.7695	153.647	1936.75	89.7703	382.692	14.7193	7.23836	1122.58	59.44	1607.03	265.402	-58.4583	41.3244	0.485154	-7.3343	1.51734	34.9307	412.07	52.6852	139.513	107.819	138.062	226.179	15.8406
55.9563	-21.032	51.0117	-6.69498	58.277	-3.74092	141.269	195.685	46.4021	228.34	81.1877	26.3662	2.56368	-15.626	19.4501	107.915	178.439	-6.77269	15.1889	-19.095	-12.6129	35.5412	13.3412	6.5873	-62.6022	105.245	34.3212	153.672	1872.8	134.428	356.242	13.2559	14.6832	1104.24	117.045	1509.61	229.545	-54.6825	28.2783	57.557	-24.5689	31.1103	20.6569	404.75	73.1058	118.067	123.186	128.146	227.796	41.3648
56.0562	-0.343365	51.3877	19.3258	42.6838	27.6672	109.454	160.365	66.8639	198.082	66.5966	61.3069	5.48357	-10.7321	4.33411	68.4179	153.669	-2.69608	2.16646	-6.77884	-1.0342	13.9908	20.37	4.6531	-38.3392	117.292	31.937	121.885	1730.59	138.792	347.167	46.7854	20.4593	1068.28	86.7732	1465.07	188.671	-65.9548	27.3455	10.6817	-30.6631	31.6271	59.0662	315.443	69.5179	118.373	105.909	104.809	193.297	25.9189
56.1562	-9.71731	55.9776	-4.97493	39.6563	15.6935	124.242	153.132	65.9741	233.642	57.106	60.1627	5.48405	8.63771	-4.99837	90.5948	137.558	3.72973	37.8082	18.3797	-15.6635	0.653655	-7.21576	2.96102	-75.5113	119.266	25.7286	90.6786	1585.57	148.443	360.082	33.0948	13.8888	978.013	82.8559	1381.25	155.311	-57.5001	26.0637	16.5062	-29.8031	54.1507	79.1859	260.544	81.7883	134.843	110.546	80.0753	168.947	9.68601
56.2561	-25.3184	42.1127	-7.21238	25.4929	-2.99133	118.6	161.197	65.5174	245.576	73.3938	48.2256	22.8896	28.0294	12.988	86.9019	109.248	-4.46456	30.0159	15.7254	-7.97275	-2.97446	3.16978	1.48075	-57.9365	112.082	24.303	88.9185	1476.07	182.85	315.824	43.4185	6.01362	892.445	77.8562	1313.42	165.618	-21.9186	22.1696	18.6816	12.7677	27.023	74.1658	221.52	60.9515	94.2973	80.9166	66.5953	150.959	17.4381
56.356	2.25655	49.5838	-7.56352	37.0532	38.9506	154.192	146.108	53.552	245.909	43.202	46.6576	17.3785	0.885938	27.2801	78.2273	106.032	-6.45745	14.0309	18.6625	-7.86836	-7.84677	1.67908	0.18578	-24.2875	110.222	61.6052	94.2169	1400.05	183.229	297.128	68.6933	-18.3884	870.223	75.287	1284.02	132.516	-32.5792	35.2385	12.1399	28.6046	35.5242	63.3637	196.421	67.0368	108.819	91.9624	51.4749	155.593	39.7135
56.4559	-2.43995	44.5828	12.2558	51.819	42.0343	151.11	171.436	55.1796	233.175	51.1414	34.4243	24.6622	21.0914	32.6743	91.051	119.889	7.64345	27.9026	5.47639	23.5645	-2.17034	-7.98263	-0.947091	-35.9606	88.9077	58.3386	128.551	1439.31	179.57	265.758	50.4626	9.39971	856.898	86.5814	1235.41	118.228	-47.0227	14.2879	34.1297	51.9691	39.0697	65.3489	199.065	67.8334	86.3153	106.153	46.0202	146.565	49.0322
56.5559	1.59272	37.1025	-5.5402	57.3846	33.3453	134.675	167.248	56.999	199.585	78.6106	13.6813	14.3815	-8.42212	14.5726	95.6856	132.639	-3.94707	35.6124	18.018	4.28484	-7.64247	18.4137	8.22716	-7.6272	96.0981	36.1134	152.495	1440.21	118.472	326.685	-27.9019	20.5876	809.248	54.8275	1175.19	108.218	-18.2755	46.4367	48.1984	14.9953	24.3235	46.8688	195.008	83.6846	143.427	158.187	43.1063	197.784	33.6275
56.6558	0.0299068	34.9909	-11.1694	56.1961	47.5774	134.969	176.313	111.738	215.789	75.2127	12.4294	4.08116	-8.21166	41.3749	80.3653	156.141	1.67826	54.2452	6.13458	-7.36335	2.71307	51.2829	15.182	15.6997	86.8777	62.3265	134.277	1381.46	119.021	263.044	14.1846	12.3934	787.463	68.9164	1114.29	111.156	-21.947	25.5931	12.1359	24.7292	21.8033	44.0969	179.87	90.0069	156.716	132.543	27.9932	170.653	26.3475
56.7557	-18.2655	27.5338	1.97031	69.1193	34.1452	132.234	186.217	82.5987	203.923	92.2962	13.0602	10.5988	0.487231	18.4592	69.4385	141.417	6.17139	37.7946	28.7588	9.39674	-49.9602	20.8016	16.6693	1.07481	61.4495	29.8888	138.475	1325.22	97.4382	253.362	19.1147	13.5089	778.699	84.0744	1120.74	124.605	-0.166633	27.0341	26.7114	10.0062	-3.72816	33.3521	176.679	84.5423	159.687	138.576	19.1743	178.195	3.33899
56.8556	-7.22115	33.7714	-3.70337	69.8766	52.4221	109.344	178.167	92.4832	187.201	56.5687	-10.7546	6.42817	16.4726	16.8009	89.4758	122.789	-9.27283	60.3841	36.446	-16.6352	-22.0585	23.8138	13.4692	9.57534	73.1776	24.9381	137.06	1311.72	80.1618	275.332	25.2871	31.892	757.267	92.7977	1070.05	96.8369	-22.1108	28.4488	18.0549	32.4896	-28.88	37.7448	163.113	64.6087	142.041	108.709	59.7768	174.951	19.8163
56.9555	0.664871	45.7371	3.8313	72.6492	44.7141	149.525	176.854	84.3993	222.109	51.6177	19.8292	9.40075	24.1368	27.8077	66.543	146.267	2.06555	64.8254	-2.09081	5.82576	8.5764	-15.1189	10.6702	-34.542	65.9797	57.7805	96.3514	1210.17	115.251	315.752	10.1363	20.2986	657.889	83.2857	1109	125.82	-19.4098	48.5033	58.3568	40.3157	-15.6738	49.3547	173.583	71.3561	167.762	143.157	21.2025	159.79	12.9281
57.0555	11.0781	75.7245	4.68417	95.0749	59.6298	153.811	147.931	88.8177	232.501	34.1612	-11.4984	16.052	6.00783	52.5525	85.4439	122.991	29.2287	53.3297	27.8897	10.6139	7.88149	30.7847	8.222	0.333686	57.081	23.147	69.5729	1131.93	105.248	318.63	18.9629	18.1611	629.103	73.1171	1107.49	140.865	-21.2239	53.3355	95.2741	37.005	4.00107	24.1218	161.801	57.6914	175.119	141.13	45.1917	141.881	46.3358
57.1554	8.25746	58.4963	7.01108	95.0279	44.0813	137.5	144.481	74.5943	206.445	57.4459	4.99184	22.0023	14.3528	40.521	74.1929	100.819	22.6243	55.0659	31.2297	24.5909	-1.57538	67.0683	6.08062	-37.0847	43.6508	55.8118	86.442	1170.29	109.685	308.12	-0.858406	44.4754	592.973	91.7003	1142.6	140.485	-48.5178	16.8314	86.9362	48.3768	25.1343	46.4458	159.023	20.0285	182.461	125.548	46.3236	131.436	28.3339
57.2553	22.1562	39.2541	-19.8537	100.562	50.4415	145.675	150.448	63.012	210.494	73.4729	-3.89348	32.4951	39.6993	49.926	64.9869	131.099	16.592	46.8902	7.33395	37.7963	-2.46058	86.8634	4.20761	-16.9699	64.6607	53.664	83.2718	1064.43	97.611	314.587	28.5036	19.2731	615.212	76.9835	1127.41	128.176	-24.0492	67.1527	100.331	64.2949	24.9497	45.054	105.454	20.8217	163.02	137.4	81.7632	124.835	48.2334
57.3552	2.81558	23.1843	-23.4075	72.0248	30.8585	131.379	136.063	75.3081	192.996	141.079	-1.64425	36.6165	19.4948	42.7119	53.0945	124.07	1.12763	25.8729	7.46251	0.375396	-9.97262	71.2222	2.56934	-8.28397	24.7616	41.5566	143.162	1013.19	90.2425	315.021	59.0406	51.7692	619.482	55.9263	1078.01	118.316	-51.92	34.8073	82.6276	45.7413	21.1419	28.4933	84.4029	10.9044	155.323	126.499	61.6164	141.899	8.23523
57.4552	-26.9939	-41.9974	-8.15429	47.9425	10.5667	125.922	124.91	73.0151	159.394	237.066	-51.1794	12.9204	14.7782	17.4041	44.1818	103.996	-7.64721	14.426	16.4184	-10.283	-31.9795	18.1107	1.13639	-19.3273	12.8338	37.5869	213.69	1028.25	58.762	312.991	103.08	9.07195	711.499	53.6674	1042.68	148.306	-37.6293	22.6188	77.9607	52.6563	81.6073	16.3701	112.231	42.837	131.172	129.787	75.1699	167.588	-1.39529
57.5551	-35.8064	-27.1439	-0.292347	10.3031	-2.09775	132.658	147.433	61.417	144.162	282.831	-41.6342	-13.0782	28.6009	14.109	72.6927	107.218	-1.0078	14.1273	-27.2605	-14.8947	-39.7135	13.1332	-0.116973	18.4313	-2.55121	38.7964	218.193	988.789	68.8502	332.854	155.61	3.69638	720.195	37.4489	1142.04	151.119	-25.5832	32.6307	26.0925	28.5356	54.7746	35.5538	87.297	34.0245	115.156	134.011	104.709	126.378	-29.9633
57.655	-23.0855	-21.6605	-19.4143	34.6692	18.9357	115.66	129.44	96.2442	147.645	386.712	-1.10572	-37.6435	73.2953	12.847	56.2812	94.5934	-6.96594	15.2919	-16.7105	-13.5673	-56.9369	-2.21773	-1.21326	11.3501	14.4221	40.2257	209.33	901.65	58.5047	380.357	162.681	19.6494	662.01	45.4396	1314.21	161.118	-11.5942	39.7332	118.219	0.0189118	73.7179	15.26	37.5497	19.2705	129.518	140.39	100.137	111.828	39.2121
57.7549	-35.825	7.75415	-14.7484	72.6109	30.4819	115.962	136.857	99.427	138.172	428.329	11.5874	-49.8203	115.912	9.3721	42.0819	74.6944	-11.411	-9.09174	-10.2495	14.8177	-42.8564	-18.324	-2.17214	14.369	19.0039	25.9709	178.197	830.259	45.8775	475.907	145.141	0.165997	636.887	56.7295	1459.07	146.728	-36.5492	52.8418	260.608	24.3044	66.9325	16.4247	33.4354	32.4638	109.334	139.657	66.5915	119.436	49.1242
57.8548	-9.91417	-2.42663	-18.878	87.0906	30.8828	129.456	121.63	91.6086	147.125	475.201	10.4284	-40.0174	133.536	37.6747	40.6086	75.8667	6.09516	14.479	12.2311	3.53636	-28.2135	-20.8794	-3.01086	-9.76272	6.11045	36.7957	165.371	879.442	69.7738	664.606	139.603	-4.16268	633.785	50.1394	1608.71	166.879	-0.454676	41.0821	266.536	39.5994	64.8752	-13.3076	62.9963	2.64337	109.745	152.005	98.5186	125.908	54.9001
57.9548	-15.0789	-14.0864	-8.48026	71.1497	55.1628	121.389	119.833	55.9278	136.822	488.27	44.7171	-27.81	179.984	31.9166	48.0077	99.7723	0.29408	12.8887	56.8237	-29.1096	-40.3626	-15.6711	-3.74446	-0.680385	28.1131	41.5354	162.197	838.874	84.93	861.05	173.321	-9.35868	626.254	50.6757	1720.71	153.247	-9.39132	36.7195	218.957	59.4238	57.26	-15.7427	27.1156	8.17456	118.727	146.319	78.7607	110.075	70.9617
58.0547	-20.6157	-10.8665	-16.4797	86.602	44.1362	134.119	132.656	89.3837	164.819	432.502	33.1847	-31.4965	208.743	39.0943	39.4005	116.1	-9.58579	-7.22341	88.9212	-30.8897	-4.61651	-39.7279	-4.38612	-20.0208	25.2487	45.8088	199.472	802.442	68.5928	1012.53	157.922	-13.0257	614.931	46.4106	1656.98	157.631	-16.7667	31.4032	183.071	3.40504	72.5628	-16.6582	9.93906	45.6876	135.318	175.443	49.2294	136.879	42.7017
58.1546	-7.76323	-17.4551	2.51236	75.6529	39.719	115.002	115.118	85.999	153.728	388.999	9.57556	-14.3608	193.967	31.8833	39.8574	123.751	-13.1566	-13.5041	25.3238	2.07587	6.57674	-17.9173	-4.94736	-8.85012	15.6143	32.2661	277.991	771.749	108.536	1185.96	157.455	-23.972	637.544	21.4027	1549.4	127.991	-7.85603	22.9762	163.121	26.7367	19.2118	7.47155	10.7631	25.354	109.581	154.119	51.9253	116.249	7.46674
58.2545	-15.5602	-14.6868	-14.8861	78.6825	39.8987	139.755	122.1	92.4376	132.261	350.262	-3.93366	-13.7223	171.414	31.9741	39.6452	109.753	8.14107	12.728	-1.96716	4.17746	-7.93701	28.8648	-5.43827	-13.1996	6.6091	36.7305	331.439	768.015	101.321	1298.12	173.711	-14.2264	619.537	33.5965	1441.8	98.5841	10.7376	39.1561	117.11	34.8839	-4.89288	-0.330918	11.877	17.1574	104.394	187.003	72.1854	154.935	19.8852
58.3544	-28.4505	-19.3398	-13.0847	59.9324	51.4735	147.665	111.478	89.4349	112.106	315.719	5.37667	-8.91511	149.691	30.4962	30.6611	102.288	0.815485	-1.98741	5.41064	22.7757	-10.3149	108.545	-5.86765	-21.8442	12.7031	51.0642	397.762	806.737	93.9568	1204.54	154.221	-21.8449	657.672	48.6137	1371.82	72.1254	13.8021	36.2761	98.0486	54.2408	9.27377	37.3381	24.9373	37.7322	105.324	160.591	155.881	143.444	44.4571
58.4544	-7.45064	-13.673	-25.812	75.6925	66.0001	107.816	99.9993	79.1944	134.983	266.413	-14.2303	-16.5648	124.714	12.1805	20.3343	68.7018	-25.5987	-10.6935	2.14852	52.9509	0.821435	201.081	-6.24322	-10.6014	26.8764	-20.8177	476.514	771.456	99.6216	1106.75	202.231	-35.51	630.675	14.7585	1278.17	66.2088	26.4179	-12.4225	77.1046	34.1974	-5.68492	29.5115	41.4737	55.901	123.02	133.333	153.984	190.133	70.5292
58.5543	-7.09373	-10.8624	-12.315	59.758	82.5451	120.29	79.9529	89.7259	125.126	248.112	11.6544	1.30801	92.3326	23.3424	19.2931	87.6409	-20.2032	0.514368	4.24659	28.3389	-7.42087	244.227	-6.57172	29.0527	24.1984	0.253283	495.107	896.433	106.294	1073.83	156.22	-7.686	620.062	1.84534	1221.57	63.7433	-6.18336	54.5919	41.1885	11.6611	9.03478	19.9983	27.0212	25.6513	134.522	152.508	153.433	191.284	60.0523
58.6542	-15.6667	5.02681	-4.53829	49.0165	47.8096	97.318	92.5745	74.8684	139.719	223.593	-8.22645	-4.8499	95.2823	-1.22327	17.5978	101.276	5.5126	20.0051	2.64415	65.5705	-8.54207	264.718	-6.85905	10.1093	12.4758	21.646	624.495	881.587	136.154	991.781	178.201	14.965	617.434	11.0783	1190.29	51.3785	-34.3318	19.8097	8.14175	23.564	15.361	7.82104	41.2715	23.2435	121.872	111.323	168.024	182.451	70.2971
58.7541	-41.7303	1.41264	-16.3883	51.9065	23.2959	100.553	96.8541	73.2605	121.505	213.508	-6.67463	-17.7305	72.9595	-5.1682	40.1877	108.433	-15.7317	-5.53665	16.7319	17.4501	37.3234	243.599	-7.11036	4.83444	20.0761	-15.0849	730.687	844.136	132.682	913.063	218.203	33.895	612.244	17.0541	1126.9	50.0264	-39.8373	-8.67761	26.5927	18.4937	-6.14172	27.76	68.9036	74.9676	106.661	93.3312	210.021	211.298	60.4063
58.8541	-54.0258	-10.3226	-10.031	48.5486	11.0932	87.8486	107.093	57.7007	142.179	218.7	7.16069	12.8187	52.406	-0.610344	45.151	99.0794	-17.8895	-16.6925	-20.3685	14.316	16.4295	173.323	-7.33019	1.51669	0.222567	29.5297	782.408	989.928	141.568	872.229	199.381	56.1738	605.43	14.8317	1161.75	56.1711	-37.5293	-32.8776	51.2047	15.7942	18.7031	12.0298	48.9729	44.1957	135.531	82.9962	280.318	208.321	73.5333
58.954	-13.0919	-2.26366	-1.49464	65.8783	48.9445	81.8702	120.417	62.8762	152.801	163.751	4.65738	-4.50786	37.5877	0.658562	42.3375	109.554	-30.0338	-32.7158	-17.1897	42.758	7.47965	100.592	-7.52246	65.621	15.0249	-44.6352	874.506	1058.36	86.5262	811.645	204.839	91.9501	543.201	11.2662	1086.48	29.4966	-44.7831	12.3683	54.9538	7.08682	3.13986	12.1639	49.8334	71.0807	131.325	81.0551	246.98	202.057	46.6528
59.0539	-23.8945	9.43016	-4.78695	61.4163	21.7336	75.2619	128.555	85.6977	140.625	161.916	11.0152	14.4167	31.0993	-2.33103	49.1506	107.838	-28.6372	-16.9474	-24.6664	44.5873	19.6196	38.7792	-7.69064	3.08604	14.7695	-18.4895	868.134	1067.85	104.471	771.044	163.628	140.628	527.834	29.6884	1124.12	46.4091	-63.0958	-0.613928	24.5185	6.13074	20.5226	39.9191	79.1281	97.0199	167.676	71.4905	164.347	239.515	54.9251
59.1538	-28.0558	16.9689	-6.62916	57.7695	17.6293	89.6948	123.32	93.4246	140.449	154.078	29.1161	6.12734	27.6894	6.53191	45.3065	113.592	-31.6635	-21.4787	-5.51583	38.4067	0.593977	39.8534	-7.83773	5.93147	-28.7844	4.59329	826.039	1016.98	108.483	788.611	174.205	96.5072	539.683	18.408	1111.14	47.5638	-43.6722	22.5282	12.0324	5.32456	-10.5614	19.8436	59.027	69.2668	153.155	53.2778	151.317	216.524	19.9163
59.2537	-21.4109	-17.0015	19.5071	57.2305	34.9369	84.9179	125.203	100.927	124.412	138.255	37.5387	-5.53316	43.1433	5.55176	12.9753	93.8323	-30.7426	-11.5652	35.742	53.5668	1.11514	12.8289	-7.9664	0.690238	4.59409	-9.697	796.278	1050.36	85.6221	714.47	150.257	73.1761	576.142	12.2846	1061.16	33.0333	-28.732	-2.69728	8.25736	12.4344	-37.3586	19.1615	68.9972	39.357	162.232	50.6372	156.586	249.904	29.1316
59.3537	-19.0756	0.376802	17.8931	73.9124	21.2772	100.635	130.131	80.6507	109.645	156.541	49.1066	-5.41181	30.4081	1.88961	43.6789	119.978	-16.124	-18.0053	109.106	-2.40648	-29.4509	9.28142	-8.07894	-2.91324	-13.8904	-15.6243	742.552	1004.1	107.428	735.79	142.137	72.6367	558.573	10.3131	1029.46	37.5748	-43.5573	-18.3208	6.83677	-1.20952	-16.7853	16.8533	70.4099	75.5826	115.432	77.063	151.829	225.074	10.5557
59.4536	-20.5139	-0.620168	46.1535	67.5576	27.8097	105.258	124.625	72.411	145.197	142.216	136.012	-1.65112	46.0332	15.0944	40.5819	135.493	-21.5949	-46.7229	74.4069	11.2686	-29.0307	40.8361	-8.17737	9.04792	10.3996	3.09638	692.159	924.361	117.292	743.941	143.331	101.047	598.19	43.3466	1030.76	53.3566	-71.6459	-8.33767	8.13701	36.7236	-7.79832	5.40283	122.956	24.8649	124.324	73.8427	118.968	189.204	5.8049
59.5535	11.3987	32.0466	21.5836	68.9676	31.522	110.125	149.9	72.7398	145.947	120.832	264.258	17.2179	58.919	24.7218	48.7926	120.889	-19.494	-12.7016	71.768	7.21103	-55.142	23.0025	-8.26347	15.7301	9.05887	22.4254	583.022	821.972	92.6865	793.621	126.535	98.2967	515.776	35.757	1036.33	18.5415	-36.5989	57.631	17.9967	21.3462	10.492	50.3505	99.8689	49.4993	125.624	92.1548	64.6362	184.034	22.3375
59.6534	48.4589	52.3466	15.5752	100.315	46.4065	98.667	149.864	52.2565	146.003	100.842	317.916	-2.52234	63.6135	24.1309	50.0385	147.5	4.50387	2.89337	67.4597	0.191184	-38.9063	33.7491	-8.33878	1.54316	-0.0374239	35.6864	524.226	776.986	82.9552	844.607	56.9615	83.5067	470.392	68.7325	1001.29	4.3732	-27.0367	85.3029	42.4096	35.1972	4.25301	56.5979	219.973	72.9811	167.424	92.9551	35.1756	157.256	14.1929
59.7534	6.4842	47.2317	11.5654	69.5182	0.570628	96.3517	145.512	79.2438	194.291	97.1429	256.504	13.4895	53.648	29.0207	43.0945	119.747	4.4877	5.29234	55.4026	6.93408	-52.7828	44.7783	-8.40465	-19.2397	24.8169	25.4886	517.266	754.936	90.0181	796.931	80.7352	81.2467	478.441	47.6851	949.597	12.2267	-7.58821	79.9797	94.0845	62.3762	-31.0798	40.4142	186.812	21.8975	146.713	100.18	32.889	137.156	21.1159
59.8533	6.87443	39.3414	-10.8535	52.0089	35.0551	128.464	137.245	88.0364	197.815	90.9268	177.295	18.4021	50.1686	54.8931	58.1296	93.7329	-16.5498	-4.18092	42.8385	-23.5787	-8.94117	34.945	-8.46226	-19.9818	52.2037	25.7102	470.373	699.019	103.427	788.387	75.2122	67.6624	495.728	86.4349	934.734	22.3616	-31.1501	74.1196	81.5119	46.1026	8.40597	23.867	136.674	36.9661	173.002	113.258	24.8398	131.1	35.6523
59.9532	5.32329	29.6637	-7.34548	62.6379	35.6311	150.739	135.361	91.9724	212.456	115.332	92.548	15.1837	74.7124	44.0279	25.7263	91.9866	-0.658064	1.7032	73.64	-6.23046	-24.1782	7.08491	-8.51265	-24.996	13.1239	34.5138	515.014	760.349	93.2889	743.754	85.3056	67.3406	517.193	87.5737	946.151	59.978	-51.3936	58.5186	92.3436	-2.02215	18.0569	47.5487	145.83	36.1873	142.928	110.377	88.8173	118.44	4.71895
60.0531	19.2551	11.2606	12.0968	98.7608	37.4029	121.596	118.01	82.1066	185.152	149.543	124.911	10.9915	63.8993	25.3938	27.4804	101.535	-6.70867	2.94325	52.4212	-11.2117	-11.657	14.9019	-8.55673	-14.4269	11.1458	50.8453	481.475	716.96	126.057	770.36	83.5432	60.4825	526.294	78.8654	890.052	67.8799	-48.7105	56.4589	102.907	40.5326	20.9587	34.9057	116.51	27.3843	161.722	98.7114	59.507	135.564	38.6351
60.153	-1.93786	10.2668	-2.06318	72.2824	61.035	122.193	106.681	69.9417	155.939	143.362	81.7875	7.96203	45.273	22.4687	46.3781	145.645	-2.64376	12.7602	47.97	-19.0423	0.82746	-3.7337	-8.59529	-11.7998	7.68475	36.9003	506.822	703.424	91.6976	714.991	72.5347	38.9684	528.458	71.0517	806.835	83.5339	-17.0343	23.887	125.295	64.6025	-22.9225	37.0441	124.188	15.9365	142.472	80.4568	144.309	187.634	38.1933
60.253	3.60419	35.1449	8.57434	84.3251	58.7272	101.932	113.847	74.9882	168.851	144.52	95.4505	1.83528	36.5667	16.7295	25.0005	145.095	22.4641	-10.6367	16.2884	11.7994	36.5885	12.4529	-8.62901	-16.0987	7.98362	33.7132	529.105	720.803	99.18	667.199	93.162	58.8092	570.487	59.6572	783.306	81.8375	-41.6252	32.9811	97.8745	57.3598	-9.55756	45.8639	115.759	47.8448	141.077	89.3804	148.419	177.037	54.3493
60.3529	-7.96296	22.283	10.3606	61.1903	47.1249	123.308	121.122	107.067	163.941	141.964	47.8252	16.1895	-5.15232	19.3943	48.3753	142.732	15.2405	10.0077	28.1219	8.6568	54.4369	10.4949	-8.6585	-12.8011	-2.76851	13.6982	490.583	731.236	70.0196	652.163	89.8106	56.6119	618.285	33.2366	752.097	35.4502	-33.4501	47.5894	27.1112	77.0254	31.9913	47.4198	112.959	55.9829	117.198	105.921	161.9	189.811	50.5942
60.4528	4.25369	26.2693	-9.23543	58.5992	49.8191	105.735	121.034	99.2931	179.071	138.851	67.9702	8.41069	8.56235	7.49645	56.9858	120.02	32.9412	13.6104	11.9536	14.8533	106.193	24.5219	-8.6843	-29.4075	2.76701	49.2434	475.801	683.258	103.567	625.147	110.126	87.4689	605.798	49.2237	725.032	15.7937	-21.9538	29.6974	24.5497	79.7589	7.29685	45.4616	105.18	53.3897	129.056	114.398	126.355	233.969	69.4441
60.5527	-20.2048	11.2861	-13.5507	45.6711	40.2987	103.454	119.528	69.1115	168.938	131.274	40.2253	6.10221	5.63882	11.0497	44.15	100.848	22.7513	23.4779	-9.0198	63.5956	99.141	45.5604	-8.70687	2.49197	-15.9111	38.0993	449.586	673.868	92.8634	573.244	109.003	93.4196	591.76	37.2523	700.617	15.6603	-27.8958	34.8859	-19.2764	118.18	44.4473	70.4075	113.823	61.0297	125.925	111.9	124.515	236.033	114.234
60.6527	-8.52001	20.1084	-12.58	37.7979	56.5329	87.368	126.386	95.0441	142.282	107.114	66.1481	16.3678	-3.01165	11.3981	50.4081	108.528	6.59419	7.13902	-15.2891	49.8632	86.501	12.8361	-8.72661	18.9468	2.22345	26.9307	452.421	688.703	113.726	514.086	111.881	119.101	545.892	30.6319	719.533	26.2792	-20.8487	4.03951	16.5463	94.3331	18.048	33.5703	93.2533	52.0042	102.006	75.7253	139.315	236.638	129.986
60.7526	-5.98003	24.905	-1.38898	50.3491	47.2742	96.7438	96.9998	89.5439	135.485	100.866	42.8167	17.3111	20.4596	3.42224	34.913	86.4627	21.1321	2.93228	16.0282	1.30776	154.461	32.4361	-8.74387	2.95153	13.223	30.6824	429.868	771.489	77.3881	505.754	101.693	59.782	520.374	23.9848	644.238	5.18309	-22.783	34.5926	16.1953	65.9991	19.6368	31.4045	90.3092	36.762	134.142	90.6309	120.273	252.935	115.732
60.8525	8.53261	4.56982	10.8456	77.8229	63.6239	96.5012	121.529	93.415	140.028	78.9669	88.8564	19.4966	7.5097	3.33833	35.6772	73.5263	-10.7586	-17.3948	31.3675	0.537935	108.496	100.589	-8.75897	13.7648	1.64765	17.1635	410.592	819.631	83.1981	482.701	107.112	93.178	496.015	25.4176	634.411	-3.23002	-60.9719	65.9329	26.4184	86.2787	30.9913	45.4433	83.3386	82.9337	129.663	214.762	129.466	251.015	135.9
60.9524	14.5701	-3.66732	-13.3914	72.781	59.0235	95.63	122.373	86.9001	153.493	85.9831	50.0221	4.30381	6.04043	12.4693	51.2596	73.7575	-1.51563	5.04191	22.4197	9.55152	88.8253	122.305	17.6401	-1.90785	37.0026	-41.2935	360.507	809.581	76.2472	460.012	110.462	89.5817	439.072	4.36651	627.823	19.4513	-68.4728	113.826	-18.4918	43.9569	28.3237	19.2284	74.438	78.9911	90.4537	234.114	113.154	245.396	127.548
61.0523	51.1492	0.898386	-7.48721	64.2791	55.8243	106.375	92.5523	100.843	152.078	41.9866	82.1054	28.2442	-10.6474	25.0611	74.9278	55.0028	6.91677	-6.76427	14.913	41.1218	77.9724	141.543	71.3885	12.3745	3.0254	18.9165	379.183	817.262	59.2057	466.372	52.2871	81.6064	417.266	27.5477	603.302	-14.2288	-75.8433	207.546	-6.2607	20.4389	-19.3154	43.1708	92.6085	32.0702	147.892	247.514	149.677	241.416	120.983
61.1523	57.8948	51.8699	3.55846	42.4192	55.4329	117.862	115.784	75.6488	218.496	48.4394	44.9554	51.9196	-16.7739	17.0682	105.971	75.4033	-11.4942	-20.6824	110.77	54.6985	63.0328	164.689	61.3442	-2.79677	10.7112	15.122	332.577	720.344	104.59	454.327	61.6877	64.6683	466.473	56.1955	572.034	22.5182	-21.5529	212.978	-20.1585	37.1437	1.89147	50.7692	200.324	8.5664	159.042	228.646	62.7035	195.244	94.9556
61.2522	88.0264	107.136	21.9292	36.0739	50.1777	79.6446	150.603	43.2375	218.364	48.27	52.465	33.4437	14.3497	1.31605	79.8092	162.739	-8.40534	21.6999	254.39	48.5583	67.3269	122.811	52.5571	-31.9528	-17.7857	-7.31439	279.549	651.551	101.914	500.679	58.9018	52.1737	531.493	53.3879	667.632	22.6281	-67.5155	168.12	43.6	70.3527	23.4097	30.9088	349.041	47.0344	113.143	167.698	46.8382	144.467	100.353
61.3521	96.7797	138.512	17.5819	25.3702	46.3058	112.492	134.256	81.5917	209.676	8.7434	32.6582	38.6846	45.9766	21.1839	62.2588	137.925	-5.93602	33.9154	283.055	77.656	99.4449	98.5723	44.8698	-21.9818	9.87969	13.3239	239.728	599.115	96.0217	509.631	11.6531	48.8817	530.353	70.5676	683.984	16.0647	-46.1269	184.916	129.373	44.8878	9.93827	19.7583	353.453	54.6202	130.562	147.189	2.73418	155.532	75.9621
61.452	81.9979	97.292	20.1667	32.6379	51.605	103.242	148.462	68.8019	188.505	37.2957	59.5453	48.3295	22.7496	69.5807	98.5312	132.088	-19.4877	44.4254	227.768	24.1353	96.097	77.0473	38.1445	-38.6581	1.50198	-4.34868	265.571	609.442	90.6462	529.944	92.2536	45.7327	475.388	82.0877	642.472	28.8872	-27.1986	116.12	152.001	56.5403	-24.5589	19.574	280.037	27.5674	136.834	103.167	54.2199	114.295	108.976
61.552	61.9586	77.2943	15.3392	34.5212	39.6422	107.662	125.241	80.1419	171.275	45.4667	48.609	67.126	6.10404	187.155	121.658	104.036	-7.55337	25.8209	148.922	54.5969	90.4561	100.764	38.0996	-33.3748	30.6461	30.6813	241.571	571.962	120.524	587.046	120.567	44.68	492.526	76.608	585.023	26.1753	-38.6607	110.313	169.717	58.8588	40.6126	24.7352	233.664	24.2782	158.377	87.2116	50.0315	128.094	68.1282
61.6519	51.7871	51.7576	3.59345	29.016	34.5369	91.4303	138.016	85.5532	151.06	80.292	36.4271	58.3184	9.66597	319.221	96.1185	89.3436	-4.78807	20.4686	146.235	13.4459	34.8329	102.006	37.5294	-47.7226	24.4994	21.7614	279.144	563.542	81.5779	704.635	87.8224	59.7286	446.849	69.1851	552.358	22.0816	-6.70112	84.2084	139.474	35.7088	50.5733	44.9238	208.643	42.691	161.584	96.3691	81.88	126.041	100.142
61.7518	36.8518	56.6965	3.88195	13.4266	40.4568	92.4523	153.397	96.3591	144.958	83.5548	72.8632	45.5369	18.3877	470.543	134.375	99.2605	-18.1261	9.77648	118.784	16.0775	15.2283	47.7946	34.9278	-34.3181	40.3253	33.4748	267.226	524.558	59.4051	927.051	83.0525	65.841	404.515	72.3161	567.494	-2.2768	43.8321	123.498	124.879	13.8483	68.6508	53.126	162.179	11.5344	129.799	94.5787	71.266	149.208	90.9093
61.8517	24.2166	110.139	7.40554	41.0874	30.9531	99.9118	114.786	75.0233	155.898	92.5551	61.8068	45.5169	27.1291	504.493	92.1998	86.8298	-4.07594	8.30297	115.739	1.19389	35.5167	36.2368	37.432	-19.6748	23.467	24.012	238.583	493.015	100.755	1160.85	111.205	95.3017	379.031	68.6641	536.484	-28.9413	22.9531	111.316	104.174	11.2788	22.6722	35.7992	155.125	11.1306	130.37	94.5788	69.6347	138.21	86.6282
61.9516	20.8632	149.042	3.43479	43.6393	54.6493	90.429	127.498	113.535	133.609	103.19	44.2259	35.5991	64.255	431.631	83.5275	90.1132	-2.0519	-1.58551	108.434	21.3605	55.0995	26.4498	31.6409	-1.87671	22.6412	8.69927	232.13	470.078	77.0167	1412.91	123.336	100.633	498.787	45.5717	516.101	-17.0286	35.6039	114.575	96.2647	6.50637	11.3688	39.7474	155.982	14.8739	113.023	130.068	63.8919	131.485	38.5523
62.0516	21.0613	100.536	-3.99803	22.7884	40.4047	91.0256	153.339	94.692	98.4873	63.0904	37.9076	19.7618	49.0337	376.21	91.8973	80.268	-30.485	-10.7357	105.778	26.7079	20.6489	10.209	58.0623	-17.216	8.35076	15.4706	225.379	449.083	58.5663	1582.9	70.2704	87.0189	716.935	31.728	528.111	-2.81552	35.1229	96.7596	78.1363	32.307	17.9321	27.0301	144.119	44.7639	131.554	169.029	108.539	131.098	18.6225
62.1515	36.6508	100.686	1.36324	17.616	50.3479	71.8967	130.22	77.9577	89.5861	80.7494	37.666	31.2466	45.0246	305.465	100.114	96.7117	-12.0019	-3.05121	61.7045	12.1597	10.8997	10.6265	49.6883	-33.2835	13.7712	10.6361	189.764	475.767	101.617	1485.02	81.3141	87.8544	860.604	40.0569	480.752	-13.5433	-6.07705	191.7	44.0556	23.9323	-4.75882	66.7972	203.785	14.5794	141.166	181.751	91.6388	124.421	53.93
62.2514	47.6771	103.681	30.5744	23.2091	59.5189	79.3857	147.502	100.215	99.6155	68.9729	26.8651	51.113	38.0972	309.34	114.185	113.707	10.1392	15.1488	79.2826	4.81736	3.39486	27.479	50.9842	-36.8592	66.1491	11.0983	171.52	545.818	114.725	1333.62	85.9332	64.5365	1084.67	92.6167	457.349	-40.8027	-25.4405	203.841	45.3934	45.2476	3.2642	107.489	317.676	41.054	158.479	117.986	71.8644	112.691	53.3461
62.3513	52.3173	123.633	27.596	50.4458	50.9504	91.7542	147.795	112.403	129.831	49.7936	47.3924	46.8039	41.9199	283.266	100.742	150.256	17.3461	27.4749	77.0619	2.56338	0.199445	41.2755	43.4938	-79.1746	42.1666	-9.82156	192.373	560.183	82.2719	1289.7	69.5617	58.383	1294.12	63.4277	498.753	-48.678	-21.2108	215.938	73.4963	-10.9036	31.239	62.0904	356.285	99.1471	140.651	95.4591	131.52	93.7365	65.4648
62.4513	79.3463	90.5509	34.3023	54.955	59.7549	85.1398	146.14	95.6037	121.789	116.276	40.8706	44.3292	48.7197	258.077	85.8233	162.069	6.54999	8.95623	62.9213	-23.8599	-15.9403	59.5387	61.2129	-27.7385	47.6848	37.3345	159.721	543.215	153.036	1260.16	81.4624	37.3747	1600.82	52.2379	454.64	-34.4736	-13.9881	193.879	108.909	-18.0076	47.1613	43.1056	307.981	92.1203	169.911	120.394	72.7075	107.014	61.9198
62.5512	60.7533	78.2626	44.4682	52.2921	36.8132	111.837	149.694	128.003	160.769	91.4222	-15.5442	71.53	24.0965	233.851	84.1179	171.386	12.3133	29.5375	73.2586	-18.4191	21.9308	39.3628	52.4413	-48.314	62.9254	26.7118	155.895	518.979	167.166	1210.66	138.774	52.8014	1720.57	83.9155	422.958	-29.7964	-31.0908	163.75	88.3799	-10.629	38.1746	45.9532	284.512	99.3954	220.409	107.373	97.9107	74.114	64.7091
62.6511	33.9614	71.3615	58.5093	20.7766	26.1192	134.671	161.939	97.4317	187.67	85.1306	1.72023	83.6327	16.5421	226.05	120.153	196.551	-11.0853	-9.39217	57.9888	7.96891	-17.6813	17.4416	44.7677	-54.0288	49.3673	33.3191	172.542	485.72	173.244	1123.84	95.8442	38.5064	1663.54	121.959	451.227	-15.0223	-15.0169	124.594	99.62	-51.6022	50.5903	25.9538	258.012	105.378	202.19	96.1651	100.443	132.321	34.7473
62.751	68.0037	60.7198	53.2953	47.1815	59.4865	141.767	155.863	85.9673	172.29	81.2717	6.28354	79.6077	28.7298	210.472	98.7385	201.483	14.9452	-13.5448	81.1205	8.45012	-20.907	16.9001	38.0547	-33.8663	33.8134	26.7121	144.552	447.277	160.363	1044.64	97.7485	48.5784	1540.17	136.847	440.83	1.46092	-0.470399	118.848	90.751	-36.6532	17.5125	51.1754	227.579	93.5061	192.665	63.1975	105.067	98.7642	69.0344
62.8509	62.8226	67.9271	36.3893	41.4567	74.8963	145.907	160.096	66.3636	157.063	84.1746	29.5139	44.1794	49.6575	210.904	96.4095	189.769	4.56657	12.6402	37.0504	22.9147	9.83344	11.6249	37.5491	-19.4963	33.9425	2.52827	118.592	481.589	126.337	1050.12	80.3566	73.7019	1437.2	165.837	453.214	-28.8948	40.363	150.274	38.7626	3.01593	24.0819	37.6975	201.916	68.8468	193.133	97.04	86.6268	96.5221	152.311
62.9509	20.8944	28.5481	28.6717	30.7119	28.567	104.209	149.401	89.8478	146.144	103.285	47.3318	52.6049	85.4611	168.93	67.9265	173.089	16.9535	-3.64301	20.2413	34.8755	-12.2517	16.2329	31.741	-32.4315	9.59883	49.029	160.544	488.667	151.825	972.428	92.3889	55.6543	1417.44	128.969	503.092	-42.0683	-11.9025	102.43	47.2957	-31.0257	41.4038	23.6033	202.491	114.96	163.685	133.039	130.374	140.56	108.329
63.0508	18.4001	34.4739	2.10102	49.2674	42.1143	101.334	117.625	108.079	140.234	112.839	-1.51291	28.8024	126.034	164.098	52.9493	156.549	4.29642	22.309	63.897	13.8495	-7.26579	31.9178	37.4143	-35.6176	25.6881	9.55545	97.5451	605.754	111.877	969.747	92.1127	49.4314	1411.11	110.082	635.657	2.92163	-18.6343	90.7551	48.0505	-9.84195	48.2276	20.1721	173.732	91.1664	148.123	157.559	95.8982	149.607	63.3054
63.1507	10.6125	48.3657	11.6583	30.095	-3.62801	105.19	115.595	127.263	146.687	161.782	-7.81133	-0.463245	166.506	145.424	37.6952	161.789	-6.28997	23.5152	68.8118	39.2955	-9.04265	44.0462	31.6206	-57.6371	30.244	10.8659	119.703	830.853	109.409	1019.93	90.294	40.5935	1359.75	90.2428	865.922	43.4665	-12.4739	90.6489	37.1234	-39.1214	-14.1467	3.14586	211.412	55.3954	117.507	156.673	93.7229	195.631	37.0966
63.2506	15.4686	111.396	13.6588	52.473	9.90823	121.438	131.523	122.773	164.162	164.381	18.4406	9.88739	177.512	147.158	68.7645	169.639	-11.2225	29.2933	47.2326	74.2516	-37.1127	53.9838	26.5522	-69.7437	33.7088	11.4855	134.215	1053.89	94.3112	1139.56	82.6103	46.4675	1263.54	68.0346	1023.55	19.4067	6.76659	105.257	53.0846	-53.3263	-27.9065	-12.1035	252.175	52.9514	194.594	105.505	142.923	181.741	19.1114
63.3505	14.4504	147.375	-13.5393	68.7667	-3.2883	81.4478	102.57	122.115	152.857	182.754	38.5134	4.1466	218.434	129.082	56.5124	163.946	-5.51784	44.7346	59.2306	70.9591	-34.0534	86.5467	22.1183	-60.1935	25.8704	-2.54331	126.379	1282.76	83.5813	1107.16	84.4543	85.3086	1329.94	56.7943	1184.07	34.8633	-17.1106	82.0953	29.2771	-42.7127	-44.2969	-14.9762	330.078	45.1278	161.434	99.6316	253.333	193.774	10.5671
63.4505	4.62744	114.747	-11.6705	39.0164	16.7642	86.9417	125.195	110.406	115.625	183.432	38.2503	14.1634	162.478	93.735	38.2173	145.915	-6.70333	18.7114	56.7826	103.367	-27.1972	90.0636	18.2396	-47.5097	2.8366	9.73156	109.669	1423.92	100.761	1056.96	67.9506	61.8826	1466.47	48.2349	1381.22	21.6154	7.21708	67.2387	32.6588	-88.6291	-20.77	-32.0377	349.433	30.6074	164.506	96.2335	447.826	190.357	11.8459
63.5504	-14.6395	118.74	-10.8737	37.5881	11.3764	104.803	137.706	97.3982	160.085	152.148	32.0091	-0.164796	122.178	99.8859	78.4089	116.898	2.72055	9.66248	13.0578	84.8402	34.2962	90.3162	14.8464	-100.079	42.2398	-18.4812	99.4114	1600.6	105.601	958.025	88.189	95.0183	1495.21	75.899	1615.37	-4.4196	23.9019	72.1844	21.0207	-41.2722	-66.8625	20.9056	436.742	-22.8224	198.321	64.8596	596.764	167.896	19.2248
63.6503	1.65378	79.5573	1.4583	43.436	27.7294	97.2614	116.245	116.877	148.182	132.279	33.2038	45.746	138.214	89.2965	72.9445	136.791	19.8211	23.3061	20.2594	68.835	17.4611	51.8472	11.878	-88.6584	36.9503	3.53706	109.791	1889.5	82.351	921.483	45.5084	98.454	1457.03	49.3794	1731.58	-16.3352	-4.53159	71.1223	-6.32033	-79.423	-70.43	-17.5608	394.317	-17.2303	208.782	104.549	582.492	191.281	19.6327
63.7502	-28.0792	57.7408	3.9819	21.3559	0.251949	83.9288	138.679	121.655	131.432	117.934	84.7126	27.6345	108.892	78.4382	102.582	134.106	13.7349	11.2825	8.41407	83.5036	24.7764	41.6321	13.2649	-56.5769	32.9093	19.9591	74.4232	2051.35	95.5565	876.511	75.2082	84.5443	1406.47	53.6877	1720.63	-28.9632	-33.0769	69.1008	-57.7888	-72.8808	-39.911	44.6816	394.129	-17.4377	212.864	120.233	480.276	178.892	55.1606
63.8502	-8.33819	73.8748	-23.9624	10.775	41.5249	86.1114	138.188	135.515	144.812	89.271	83.7968	22.8709	95.4511	95.7702	60.7718	105.031	8.21065	10.4275	18.4444	72.1342	23.4511	58.8044	28.1203	-57.7193	31.5729	-40.5043	138.806	1994.93	76.2928	836.934	31.9184	76.0193	1311.95	34.9071	1615.85	-22.2289	-76.82	188.145	-48.8298	-69.3813	-14.874	52.9741	553.265	-11.1874	134.31	81.555	431.306	188.204	79.6782
63.9501	23.4295	130.248	1.50821	8.19936	40.3971	95.1369	140.545	94.1111	160.295	68.7018	45.4029	28.2303	97.9476	76.9511	126.687	140.332	-0.720804	7.53565	36.5996	44.6139	5.2213	55.7754	23.4864	-56.8547	54.3778	-19.7318	132.462	1875.02	88.4034	737.33	49.1775	68.4666	1224.93	42.1648	1544.46	-18.4881	-102.586	187.568	-21.9251	-45.2031	-28.7444	58.3977	771.461	-23.0621	134.007	50.4487	344.581	171.354	127.685
64.05	35.541	200.708	-10.9253	47.4477	38.0314	70.1308	174.341	160.923	171.047	36.5987	58.202	19.1992	116.29	115.055	125.599	122.281	-7.23714	8.34463	79.1181	32.8242	36.0181	47.2093	19.4331	-100.093	36.4474	12.9607	88.848	1727.4	103.198	708.171	26.8898	12.4841	1164.81	78.208	1454.91	7.98596	-81.9864	174.462	7.43812	-45.5964	-45.2789	71.7741	895.499	-18.0668	180.647	34.6937	290.384	131.898	128.144
64.1499	54.7217	191.249	0.117833	49.0045	63.41	86.6548	170.349	166.112	158.766	32.4275	65.0983	49.0758	118.92	135.037	142.231	137.271	-14.593	53.4364	18.0497	81.3555	62.3108	19.1484	15.8877	-73.7595	55.1082	13.1986	-0.961587	1576.59	133.926	710.066	-7.6696	-1.76455	1033.96	64.2117	1425.51	27.4619	-81.2921	212.703	8.91015	-66.744	-23.5767	30.9701	902.234	33.4312	149.016	53.4085	202.731	105.99	194.197
64.2498	76.1971	170.583	-0.163181	75.0356	56.9235	59.5568	143.506	148.955	139.298	52.7152	37.7279	43.3171	115.78	188.346	116.841	116.816	-0.488606	42.4192	11.8668	81.4214	19.5655	27.689	12.7865	-69.3332	42.7523	-13.8974	-50.4315	1426.79	132.75	867.878	-7.36387	-10.4414	955.9	98.9766	1356.5	39.3295	-67.0136	283.036	-11.965	-62.906	-10.1611	15.8366	772.418	0.57911	185.415	36.635	136.056	88.0658	263.554
64.3498	94.0847	143.278	19.3756	73.3201	73.0573	74.6176	148.826	124.323	124.175	105.931	28.7865	51.0823	117.828	254.796	138.077	118.013	4.69085	58.661	2.46266	50.7564	49.3367	12.4096	10.0738	-68.1307	34.6406	-8.05649	-40.9369	1379.14	87.4031	1064.89	-16.0704	-20.1617	894.579	124.014	1267.24	21.0214	-77.8962	314.815	28.1453	-5.11115	20.5006	23.7325	728.717	33.4072	223.586	31.7941	132.876	81.531	263.325
64.4497	106.177	123.209	12.9555	63.906	87.6851	72.0121	151.26	116.403	128.336	124.959	15.0546	25.8761	116.664	320.996	154.269	147.072	5.74126	57.6332	25.2806	69.5941	3.89144	16.8852	7.70105	-45.7611	37.7064	5.06569	-30.5983	1300.33	128.507	1282.62	48.6511	-43.9167	813.523	114.094	1148.92	27.2163	-2.21296	359.707	-24.9162	-11.5411	4.41556	19.8997	676.41	4.32347	217.151	-7.75491	133.965	124.511	198.868
64.5496	91.94	116.461	6.06822	53.6777	144.292	65.1206	146.996	101.325	126.109	102.974	10.9772	31.9242	91.3981	369.594	197.914	120.509	11.8966	60.4106	10.5213	49.2885	8.5336	6.60081	5.62555	-69.2057	46.9265	-1.22999	22.4717	1277.96	124.958	1480.54	52.899	-17.8276	782.513	90.1009	1121.76	20.9754	28.6837	399.378	14.1	-10.3456	37.0547	45.502	630.906	8.83236	204.304	-31.4268	148.315	109.066	166.624
64.6495	136.74	112.112	14.4654	52.3393	152.795	44.9552	137.503	84.1699	123.627	78.8947	-34.0443	63.3158	79.4292	333.217	224.107	156.935	4.19899	61.9953	20.4011	84.9625	16.2925	-19.8388	3.81009	-88.5983	76.0572	4.16807	37.9947	1208.7	115.639	1600.7	54.7463	-7.40171	742.636	105.983	1064.78	6.09405	10.3991	414.555	-1.70195	-33.3848	23.8114	43.1084	571.59	-16.5693	197.03	-49.4118	154.336	81.5523	134.015
64.7495	149.472	93.7158	11.635	46.9865	191.212	43.4004	149.311	112.438	101.147	87.9853	-5.49087	55.6708	70.7639	287.029	230.231	133.302	23.5668	48.3822	-11.6321	85.112	33.7268	-17.423	2.2221	-117.9	43.971	8.67275	72.6167	1226.48	112.034	1690.12	67.7517	-10.7374	696.036	99.4052	993.551	-9.57685	9.76649	411.323	-27.005	16.1813	53.0584	72.9964	523.584	-41.9039	225.561	-10.8272	220.684	74.9121	91.497
64.8494	130.472	78.7794	-0.291956	55.4065	245.467	33.315	111.54	114.944	99.0071	54.5407	-6.23346	50.9491	55.133	267.373	244.928	106.37	4.27909	40.2966	-7.97295	80.8534	19.467	-22.4648	0.833064	-109.767	16.0488	35.6768	88.8905	1342.81	117.625	1847.76	69.1956	4.57527	673.3	81.4739	949.891	-33.2515	2.15286	378.786	-31.7096	-45.2544	72.0856	131.704	462.897	-36.0838	233.682	38.7763	250.789	140.965	71.6366
64.9493	142.834	70.4193	-16.2882	45.5807	252.378	23.4067	110.731	89.51	69.9971	103.962	-14.6173	29.5295	64.3623	205.948	265.03	118.643	22.4739	34.7135	33.4373	100.827	-26.743	-31.9296	-0.381935	-113.317	29.5111	15.247	207.845	1496.78	106.582	1777.32	54.7631	21.2755	661.889	87.0992	925.569	-41.4143	3.90254	371.176	-61.2739	-2.6827	78.8068	154.464	452.055	-1.87498	190.62	56.6993	247.701	145.163	29.5162
65.0492	146.29	62.1209	-8.19163	39.4374	297.771	21.1528	128.327	71.442	48.5891	87.9206	-37.1135	38.5563	53.4745	160.202	253.477	131	36.7341	39.0188	28.5813	52.6981	-5.05717	-11.1343	-1.44471	-107.076	23.6492	-21.4498	283.19	1573.1	130.258	1605.85	110.325	-12.9542	701.058	89.4603	901.139	-23.4006	-2.57595	297.308	-57.19	-29.4282	97.2904	203.841	506.332	-50.5254	193.977	54.651	265.53	177.054	41.6543
65.1491	149.584	58.925	-34.4889	28.2492	316.657	39.7636	119.654	120.917	63.7813	82.9827	-4.7213	43.5818	46.1022	182.904	242.724	95.8554	-0.488739	13.0307	6.5444	83.9538	17.3537	-51.0549	-2.37432	-99.8821	26.0604	10.9228	337.826	1654.18	122.17	1505.62	109.386	-0.245496	681.234	86.5635	862.005	-49.2143	-21.223	245.011	-79.8324	-50.4446	90.465	215.1	547.435	-54.4972	201.058	33.9637	307.393	198.087	27.239
65.2491	139.132	47.7712	-19.501	67.9805	310.225	36.361	120.833	109.594	53.5811	121.972	-16.9025	12.1981	74.227	147.513	191.895	103.115	-11.2531	2.92196	1.60922	63.1802	106.083	-39.633	-3.18746	-82.4863	33.2654	-37.9951	531.24	1764.76	77.3956	1427.16	145.473	10.8218	696.623	60.0819	855.422	-21.1989	-23.8031	187.427	-69.486	-57.4761	72.5008	181.862	536.692	-44.9291	167.027	51.8993	316.238	280.836	9.8472
65.349	143.967	43.3587	-10.8174	50.5505	259.999	62.3469	115.254	103.161	52.4364	134.392	3.16798	34.7664	92.2583	136.163	178.511	108.232	4.92534	41.5062	-0.86334	44.9959	165.956	-13.0125	-3.89873	-51.2616	22.5292	18.7977	565.041	1799.33	96.1037	1339.28	90.182	42.1121	717.95	84.3612	822.53	-30.3161	-1.14423	182.039	-44.638	-36.3498	29.8026	198.921	565.87	-40.8537	209.144	65.0266	295.411	336.062	4.94741
65.4489	115.054	66.1543	-15.7717	70.4221	244.476	92.4019	142.334	77.721	82.9996	131.717	22.6039	15.6394	78.9529	144.828	177.951	100.98	9.86001	95.5266	-15.2689	46.1369	163.835	7.49111	-4.52088	-46.7257	25.4412	-3.42757	577.543	1727.8	62.209	1248.01	79.4285	56.158	649.436	94.245	869.664	-15.9234	-14.0931	186.428	-45.8749	-0.790478	40.1088	148.944	614.174	-74.1686	231.652	38.6741	340.003	298.15	67.8111
65.5488	99.2832	48.4511	-3.25117	63.3561	230.785	107.971	152.351	82.2397	107.687	169.874	39.1325	23.2044	67.7416	113.907	162.45	91.7305	-4.19292	53.0818	27.8412	33.1521	205.443	-2.28096	-5.06507	-36.4811	6.54245	7.96365	555.992	1641.14	56.2935	1202.11	72.8651	66.7205	715.223	108.362	799.213	-21.3982	-37.9023	155.863	-67.3903	58.9005	3.04936	156.894	572.191	-50.2137	221.906	48.8665	301.021	310.265	30.2617
65.6488	111.942	67.5719	-5.46156	48.9832	199.351	81.7463	143.762	99.5982	91.6727	145.711	8.61376	30.4104	50.8035	85.5323	141.541	70.8658	-7.33514	58.6958	10.5581	6.44755	239.668	5.49073	15.8688	-11.5919	48.4166	-3.06633	459.682	1528.47	36.67	1134.67	87.9331	52.8511	748.278	107.652	792.894	-28.1409	-68.9201	178.664	-69.9523	249.623	35.3178	151.504	533.956	-0.581139	130.951	47.4774	229.888	276.941	30.2697
65.7487	105.457	86.8826	-4.65197	48.6495	187.863	86.5144	157.668	89.7863	118.915	134.984	8.58618	32.2597	54.9288	94.1207	137.513	71.4259	-4.8171	58.2178	2.81291	14.81	211.033	1.4453	24.3487	-15.8563	67.6367	21.8898	369.357	1361.9	86.8909	1062.74	96.6062	50.9972	710.376	70.6396	732.763	-17.1683	-61.4255	144.094	-50.6193	348.507	34.4114	74.118	407.986	-12.3316	158.969	96.4813	183.386	228.411	46.7465
65.8486	101.205	84.8541	5.0976	59.8772	167.336	75.551	134.37	109.265	103.234	105.971	36.5072	50.8027	75.2221	81.8282	135.006	90.4942	-7.75594	60.5243	43.424	-10.1242	199.004	-4.59488	20.1905	-5.66211	28.3081	28.1645	390.136	1300.52	63.5295	1005.76	99.0232	55.9911	739.953	85.8772	703.463	3.38619	-58.8927	125.26	-39.6319	408.633	27.8423	78.651	371.207	10.9067	180.743	117.663	160.653	227.415	101.527
65.9485	132.698	92.3649	-9.72842	31.0634	177.935	75.0574	124.627	76.864	101.191	107.445	3.69327	29.4414	84.2924	89.9623	143.888	97.123	4.0363	40.6065	48.7435	4.31715	99.178	1.07163	16.5529	-42.9275	16.8385	20.2784	355.061	1270.22	74.8146	962.157	101.202	67.4076	713.109	149.194	633.883	9.40269	-28.8244	118.887	-38.2549	451.181	5.90083	54.7115	355.077	-19.9509	164.463	136.534	180.439	207.803	197.179
66.0484	132.339	90.5857	-1.79408	69.5023	163.993	106.451	126.072	84.7076	109.288	110.564	-8.32965	37.7922	85.7912	75.32	125.155	92.3752	-2.72954	65.1867	18.6332	-16.967	134.979	1.83829	32.4514	-17.5206	38.1058	-0.230881	325.3	1191.72	69.3921	948.002	106.949	27.5496	719.346	157.823	652.806	26.1812	-39.0394	105.13	-45.9945	386.054	27.1397	79.1859	316.37	-22.2917	146.343	123.699	166.57	192.657	225.559
66.1484	109.899	119.98	11.3012	36.4515	165.202	113.149	143.377	59.3073	139.161	94.5544	-37.5975	36.7157	75.9608	81.1538	134.868	114.738	-3.89881	63.2575	58.2615	7.51926	180.348	11.5571	27.2843	-18.8133	30.9834	29.769	317.046	1126.22	42.6785	911.761	69.0925	30.5008	666.879	210.931	647.451	-19.4418	-21.0382	140.812	-24.577	281.291	-9.86736	108.479	301.057	-31.9836	190.863	95.225	152.495	192.723	327.567
66.2483	103.436	103.588	1.49503	37.1671	159.81	89.7599	139.52	95.7599	125.379	99.1196	-34.4265	20.0888	66.2619	68.1742	124.727	117.382	10.8274	81.2939	70.9899	20.3183	176.362	23.9215	24.5014	-23.9616	16.6221	28.3534	280.238	1183.65	72.0336	865.783	67.2131	22.81	667.827	153.398	664.304	18.0875	67.5658	114.059	-51.287	187.899	-28.9973	84.4684	324.616	-50.3863	154.737	120.583	131.122	226.65	241.559
66.3482	75.7296	111.697	2.58594	45.1651	122.362	129.733	138.782	108.276	115.258	101.352	-26.6019	20.5017	60.3553	65.7129	119.513	128.246	11.3675	80.3511	128.328	-13.8142	170.573	0.109457	20.3288	-27.7841	30.8839	-3.09966	285.208	1385.1	53.3914	877.81	87.2584	47.2717	647.843	75.5299	667.525	33.911	97.7346	92.4801	-8.84426	120.509	-55.6599	33.7461	304.248	-33.8144	130.636	117.951	172.805	263.413	159.707
66.4481	26.6114	105.403	-3.05516	26.3785	76.2571	107.438	139.638	126.112	106.505	98.2628	51.8109	27.0801	69.5265	44.5326	112.975	119.264	-28.7351	26.6067	155.295	29.0741	127.302	-23.2757	16.6781	-8.8211	13.1496	23.5826	245.04	1658.61	57.3468	915.265	104.113	46.6992	667.407	75.7187	620.606	12.787	9.30566	83.9266	-44.1782	110.545	-33.4651	19.099	274.751	-7.20817	124.365	180.305	148.573	266.831	108.628
66.5481	4.81745	99.6472	-5.67783	23.0246	48.7961	110.553	137.984	110.205	135.982	91.1849	159.934	0.0105198	67.273	38.8984	80.8508	104.33	-26.1832	-4.59483	165.454	-3.13151	94.7204	-29.1193	13.4838	-27.4863	20.3309	36.4637	233.348	1794.47	73.7515	833.505	122.174	47.2495	727.962	45.2818	600.37	34.5451	0.23741	43.1202	-20.7248	70.1989	17.5713	-1.42159	224.095	12.6218	160.917	161.819	195.909	307.098	79.2977
66.648	17.2732	74.7314	-8.95522	30.3054	63.8743	98.1158	134.771	96.6895	130.193	92.6221	283.296	8.51972	63.6593	17.8063	88.8192	109.219	-11.8316	4.44944	180.328	16.8428	49.8175	-39.4001	10.689	-16.2148	1.61097	8.25377	223.611	1926.72	42.6406	769.194	129.121	52.053	734.505	25.7766	577.831	-18.4699	-22.2603	34.8795	-53.6749	47.9172	6.20877	12.053	191.083	-0.200794	150.465	165.721	224.474	333.089	45.6985
66.7479	8.654	70.3178	-23.1837	22.331	56.2551	107.162	153.444	136.923	125.75	67.8477	169.023	-0.52042	59.353	18.9125	80.107	69.5169	8.56504	39.4789	122.368	12.1973	50.7363	2.06114	23.4227	17.2696	-2.63045	16.6523	216.125	2059.86	33.3409	725.386	73.4257	33.3798	718.948	46.9571	554.126	0.668869	10.8243	36.7861	-36.896	29.9395	-9.01682	33.162	209.604	12.5852	157.693	176.94	183.571	391.19	56.4229
66.8478	27.0955	70.5712	-21.9219	47.5719	89.5085	99.1689	144.89	97.662	164.011	75.824	155.23	-4.38273	23.8724	30.3254	63.5431	109.097	-14.7632	24.6031	103.219	4.80073	46.4472	-33.7861	20.6614	8.57608	-11.9119	-19.0926	243.63	2257.04	5.15365	690.155	89.7075	63.002	704.034	78.1042	542.458	-6.52865	-29.191	97.8817	-61.6698	45.4543	6.88179	50.0115	206.554	2.33265	121.118	232.84	204.751	367.322	58.6185
66.9477	11.674	55.0804	-17.7233	45.7668	64.1947	80.4887	153.071	97.0012	145.704	73.0144	111.582	-21.3953	10.3994	22.4885	50.5176	126.35	16.2679	41.9943	108.834	1.72373	39.1667	5.10232	38.1197	-20.3314	-27.2696	-13.4979	239.114	2402.16	36.4057	635.753	65.0658	93.1876	689.411	73.3029	571.179	-14.7873	12.3976	171.551	-70.7868	22.1301	-14.0787	37.7337	198.802	11.9992	106.762	271.676	193.09	442.813	116.695
67.0477	35.6056	56.0009	-17.6866	50.7846	82.6545	108.155	139.702	95.2371	145.955	31.6352	94.4022	-28.1811	-2.34115	28.464	107.063	146.14	8.00422	20.7984	109.054	6.45879	30.9985	-13.1836	182.195	-35.5177	-30.8071	-15.4804	195.416	2532.63	5.40199	646.583	50.8469	73.6491	697.585	51.4806	509.688	-19.9363	58.3788	294.815	-114.281	-11.0794	-22.9205	22.3426	261.684	-15.2761	144.59	274.349	117.144	442.598	84.6774
67.1476	38.9097	34.5972	-20.7339	55.4079	73.7785	112.424	129.754	128.393	133.035	16.948	81.9638	-11.3543	7.87943	34.3604	109.548	127.179	10.4004	48.8222	69.7413	14.0491	12.558	-0.974313	242.995	-23.2716	-35.3289	0.859272	194.982	2454.62	18.2958	621.243	24.6106	63.4432	639.627	68.2058	522.026	-18.0338	-0.83507	327.406	-104.553	-18.9117	-12.8471	33.6315	199.504	-22.6561	147.054	259.141	135.666	429.255	79.4561
67.2475	43.8133	17.0868	-4.94377	42.8993	82.1653	121.844	144.316	121.317	123.136	21.6046	80.3344	-35.1417	4.56197	32.0423	100.827	160.202	0.387847	32.2542	50.5009	16.1054	1.31327	-25.7678	276.449	-11.7726	-43.1759	4.86128	184.958	2389.64	37.5999	608.749	36.6732	63.0791	658.75	48.5588	492.775	6.41983	23.6411	328.971	-40.8296	-4.57047	-25.8939	-15.8657	174.508	16.4513	125.487	280.277	92.5959	405.126	77.641
67.3474	64.4071	29.9723	-5.19011	61.3759	99.9005	127.981	156.47	119.441	149.011	5.64468	67.9551	0.603786	-4.2345	32.8704	148.223	142.43	10.4357	18.7057	129.502	16.0753	34.4014	-8.23334	296.902	-11.9751	-2.73029	41.3672	200.904	2288.39	65.16	624.539	22.0942	71.9414	599.296	68.4347	468.083	-10.2547	-20.6286	341.004	-74.9665	0.546242	-15.2533	17.1202	152.694	-42.5453	150.831	299.324	71.3233	365.833	62.3807
67.4474	51.4338	35.0541	-15.0991	58.3243	88.1043	123.387	158.887	67.6468	129.32	28.8754	56.3933	-6.88095	-4.4076	27.5514	146.643	165.112	-19.8327	2.52911	206.106	28.6586	106.222	83.3977	258.642	25.9936	-33.5502	-17.9139	332.051	2382.43	20.5475	593.453	58.1843	79.4934	574.948	38.5465	426.189	-19.2312	-26.6018	275.975	-67.9213	16.4927	-17.5028	-14.1995	166.091	-36.0632	108.76	236.564	159.985	380.872	23.8341
67.5473	73.4787	31.5006	17.5966	42.8747	101.754	144.065	155.899	97.1679	150.513	6.76422	74.0435	-8.7844	-4.47803	22.6728	156.683	168.43	-14.6474	-7.46497	300.656	-25.1295	81.0359	100.118	225.168	22.0225	-3.60615	8.54435	438.26	2419.19	21.2233	561.073	58.4082	48.4376	543.695	39.6316	425.852	-1.20886	-26.1917	263.666	-71.4896	-5.66072	-15.3401	-9.24782	140.474	-53.8728	129.947	288.461	171.853	380.632	16.7034
67.6472	82.6915	39.9578	-14.2581	47.9491	83.8466	140.811	135.341	73.9118	188.717	2.4248	26.2595	-7.95344	-20.7974	18.6065	161.07	170.654	-29.6636	4.37267	266.264	50.9789	76.2792	113.572	195.884	34.0549	-9.8029	-12.3065	499.955	2386.84	33.0617	521.575	43.1828	30.0839	494.885	55.4091	442.49	27.0668	-27.8911	207.994	-41.7171	11.6729	-29.2239	21.6902	244.469	-63.5408	137.109	239.938	240.656	407.48	23.5232
67.7471	64.4102	51.8562	5.38571	36.9296	121.148	175.255	151.368	62.435	235.114	-3.13235	48.9644	37.4639	-40.2465	26.5179	168.753	143.938	-23.5113	-5.45131	258.238	9.98892	59.9083	104.2	170.263	-17.2751	-31.7845	20.1145	590.878	2337.25	82.5708	487.19	33.0533	60.4999	485.803	49.1005	410.284	19.2679	-10.0717	163.117	-23.7061	15.342	-36.2547	32.8837	400.375	-77.341	140.108	209.344	252.772	394.709	58.9147
67.847	68.8615	104.234	1.04043	33.6854	87.7839	147.538	119.864	71.9955	228.073	0.296617	38.7973	18.8969	-16.7527	25.989	139.538	119.775	-21.5772	-15.6258	229.849	5.15173	46.9508	101.87	147.849	15.5496	-32.667	20.0368	652.388	2391.75	54.7071	500.67	20.232	111.198	468.334	14.593	420.697	10.7358	-16.6259	190.307	-64.5393	22.8062	-35.0647	6.74903	396.887	-75.9214	147.653	199.372	291.022	390.776	21.033
67.947	87.3885	114.668	-2.97193	35.7022	109.725	151.676	141.538	89.1938	206.954	0.213158	12.9006	13.4324	-42.6251	40.7197	146.351	97.3136	-22.2658	-31.9451	189.371	53.0915	38.869	117.641	128.239	0.378527	-11.5733	5.53832	761.789	2349.32	37.7078	471.643	54.0358	113.359	434.441	13.7485	377.483	-3.59192	-30.7331	165.876	-52.399	9.54333	-42.0938	4.84577	302.129	-118.222	101.344	245.444	335.218	423.952	29.2377
68.0469	73.4141	77.6983	-16.1384	51.9079	86.4584	155.8	149.821	72.2295	218.549	0.302769	11.5048	16.0067	-26.0731	41.0717	172.375	84.5926	-31.7015	-11.3915	151.399	27.3091	35.4206	101.585	111.084	-12.2128	-35.4101	26.2354	734.831	2312.97	62.5135	465.582	43.549	136.318	421.358	25.2193	393.159	16.8541	-28.1393	189.365	-83.3707	5.65374	14.0456	49.8828	358.324	-85.9839	100.888	238.429	340.824	406.773	6.25913
68.1468	63.2605	82.7886	-5.12148	33.343	61.8627	129.645	154.897	67.4352	244.079	16.1816	-3.38775	37.8221	-39.7365	43.5587	155.558	80.5944	-7.39626	-11.7097	172.208	47.3124	-18.3329	102.944	96.0743	-28.5068	-13.3687	14.1426	919.943	2220.15	59.8607	392.727	59.5547	85.2327	368.74	41.2215	399.836	31.5633	-60.5305	123.565	-54.5757	15.7308	31.6216	42.8986	408.09	-64.7454	51.1849	163.032	384.597	372.958	0.806266
68.2467	71.4303	84.6546	-13.7442	34.9458	76.7089	146.252	165.595	78.07	236.143	-4.70708	-21.8672	29.5149	-29.2204	35.9295	181.164	89.3435	-2.92917	-8.6333	161.905	16.1287	-18.9227	90.1214	85.9691	-26.387	-1.0156	6.78307	1055.05	2142.57	86.731	397.993	23.5673	84.85	364.697	44.7775	385.756	38.9004	-26.796	148.163	-71.0768	-33.9787	-9.0422	79.853	477.507	-68.6048	47.9084	214.145	331.198	367.995	2.89651
68.3466	55.2487	98.8264	-26.0486	22.0029	63.6375	135.538	176.962	77.1821	202.922	-3.56597	-20.1678	31.9846	-13.3354	37.8184	193.911	118.879	2.75636	-12.9312	114.205	51.0857	-17.8826	74.3855	104.844	-36.8305	14.5601	35.7616	1315.13	2057.74	52.7537	367.614	23.383	94.8484	360.012	44.1533	390.203	22.1489	-1.90166	151.172	-91.704	-32.4944	5.30519	80.7717	442.259	-76.6372	86.1882	236.764	349.092	367.065	-5.78449
68.4466	48.287	88.2454	-24.496	27.9675	82.2003	146.372	186.909	55.8468	181.923	8.56841	-13.6121	32.0615	-23.4071	19.0663	226.347	96.311	-0.340888	-3.36827	97.7069	21.3205	-0.50847	45.219	90.6105	-14.0329	22.5274	9.55864	1431.33	1949.43	42.1024	356.181	18.0668	99.5645	345.639	67.2285	378.741	11.4586	19.6133	152.233	-103.539	-39.4533	-12.2505	100.755	383.832	-60.6838	79.5748	253.155	308.955	341.651	7.47761
68.5465	34.8	163.575	-5.39377	19.6026	51.4185	125.95	170.043	86.4162	245.078	-0.860356	-33.4924	65.4421	-23.2357	27.1567	272.993	115.159	3.66283	0.902447	72.1722	48.5634	10.6357	41.1813	78.159	-69.2626	-3.52318	35.0416	1539.89	1823.63	56.8603	347.367	5.95249	58.1855	344.446	64.0322	345.708	28.3662	42.0572	150.942	-111.192	-61.357	-15.5078	123.659	369.665	-73.4116	97.2316	237.886	286.377	281.278	-0.0804409
68.6464	32.8143	247.034	-22.2876	16.4511	69.876	120.166	151.976	80.6213	229.969	9.33208	-0.995243	69.9762	-30.4114	29.6158	247.524	125.236	-2.53612	1.3655	49.4216	87.4649	26.8204	42.1623	67.266	-62.4007	2.16593	34.1501	1689.65	1786.42	72.6315	311.693	29.2228	118.71	331.145	45.3214	325.083	25.9028	59.6717	103.677	-85.8649	-31.0289	-12.6586	95.7338	362.025	-56.0808	95.1649	195.499	327.849	286.155	-6.96861
68.7463	4.61927	286.207	-45.5894	24.5873	48.0244	116.428	173.557	72.0946	232.262	25.4023	-13.0214	55.6076	-24.4266	15.3104	232.751	99.0515	9.32835	-6.36465	57.0087	29.5643	-6.74139	71.2398	57.7366	-67.0407	2.71142	29.5429	1876.47	1773.21	61.2049	273.862	20.8104	165.652	282.675	60.5119	334.213	-36.3661	68.3678	93.3262	-90.8729	-42.6138	-25.1785	91.4818	322.46	-53.0079	85.5518	214.054	313.531	251.816	-1.31054
68.8463	30.8641	214.645	-56.4585	37.9093	75.0242	134.616	172.23	79.082	212.925	18.7654	10.8753	53.2352	-17.0042	12.8497	194.199	81.7837	-2.51739	12.949	69.3739	68.4771	-2.91911	124.698	49.4	-43.5072	18.1999	16.661	2113.18	1689.29	11.5423	320.601	27.5517	123.485	218.42	10.1533	345.525	27.4234	58.2938	107.806	-63.7674	-38.5715	-48.535	36.9215	255.389	-122.347	73.9885	191.587	375.785	243.523	-38.0934
68.9462	17.2286	184.904	-18.3365	10.8718	42.7464	130.499	183.611	74.0849	208.295	8.60175	28.1737	54.5178	-17.4239	25.5459	208.669	82.0545	6.01936	15.4565	39.0617	121.737	-1.47253	185.849	42.1069	-72.3742	-6.86369	18.9781	2194.48	1597.55	54.5241	320.674	1.99288	95.7586	260.458	15.3314	343.724	31.0302	77.3818	123.459	-89.6367	-56.6506	-30.0444	65.234	265.995	-95.6499	138.681	250.14	267.714	172.679	-62.6973
69.0461	36.9836	164.356	-3.6724	19.3457	52.7711	120.454	144.199	72.808	211.441	13.2459	-8.55224	58.4421	-25.828	27.0315	208.333	58.6186	2.99734	9.39807	48.5325	88.1246	22.4731	232.718	36.6154	-54.837	28.1324	11.2323	2397.24	1508.23	69.5848	286.385	21.8672	94.3693	250.325	64.0216	270.897	38.653	75.041	79.5191	-101.677	-49.0795	-16.692	53.8786	224.271	-93.5174	118.73	203.941	250.815	178.212	-24.3949
69.146	36.6556	133.825	-20.1534	56.8444	50.0181	130.059	160.218	84.3761	204.057	-8.65919	8.01887	55.4672	-35.6761	53.6704	200.485	50.1795	-31.4388	-41.7863	207.263	100.832	13.3131	200.514	30.9225	-30.8875	11.5609	44.0156	2546.68	1450.8	67.5509	277.531	45.1204	93.5909	209.605	66.6407	283.594	33.7206	94.4125	79.08	-98.5123	-46.1236	-48.5056	38.7327	195.492	-128.746	133.95	176.2	309.502	153.317	-38.3401
69.2459	34.8669	108.817	-21.5585	38.9978	36.8037	115.287	144.258	64.3048	205.262	0.850494	5.41752	40.7299	-32.8918	37.1897	187.37	62.0695	-15.6704	-17.218	339.687	61.1542	14.9513	200.163	25.9421	-21.5761	-1.37696	32.0734	2801.71	1401.02	71.8345	293.845	57.8896	85.9	195.333	51.4073	269.952	33.1308	91.8673	77.5658	-100.723	-63.3569	-31.4781	27.517	187.122	-85.8573	144.766	170.936	321.337	135.797	-23.7894
69.3459	40.7855	120.009	-10.2019	31.4959	40.3288	98.1364	157.992	56.7315	240.668	8.68947	10.0867	31.7589	-12.9607	16.3324	197.415	64.5044	-15.6284	-12.6678	392.196	85.5084	3.31647	183.518	35.8468	33.9632	1.47289	43.7942	2950.53	1302.48	55.7065	281.877	62.4536	53.4625	182.469	23.2407	284.983	32.7296	101.888	67.8238	-94.6288	-57.476	-38.6038	6.57302	142.734	-63.1241	181.264	214.183	352.087	141.347	-68.0669
69.4458	30.3664	100.135	-9.81035	4.74376	20.173	151.919	151.824	95.6894	291.914	19.034	25.5018	36.3875	-6.34753	19.2632	187.447	64.8417	-20.611	-17.1821	298.512	57.7571	1.4872	174.273	35.696	7.65456	40.8399	9.28388	3113.28	1244.18	54.6316	300.322	63.5145	80.7404	184.693	99.0372	256.609	23.8705	130.435	80.885	-70.3633	-44.3991	-25.1541	14.6808	148.609	-74.4905	196.545	179.739	311.44	123.933	-1.98206
69.5457	32.2436	102.224	-11.0807	1.84787	29.5323	148.385	154.596	70.6019	289.336	7.5697	11.0814	21.5434	-2.51382	57.2297	194.901	71.9398	-20.9634	-19.8189	283.347	51.1839	-32.9954	175.042	30.1173	10.3209	33.3839	43.7787	2998.57	1166.42	89.574	335.65	63.0403	76.3712	159.583	179.94	225.241	16.7354	83.1937	71.2886	-67.5272	-10.9171	-30.3806	-2.89523	134.22	-55.3812	209.605	173.98	256.323	110.483	45.6136
69.6456	43.9358	97.4313	-0.246201	39.9956	18.6718	123.224	146.925	70.1306	265.474	43.2397	31.5377	30.6282	31.6489	31.813	190.487	53.4185	-41.1816	-35.7691	229.108	75.8016	6.36862	94.5041	52.1531	22.2762	46.9444	44.6328	2827.15	1089.78	78.141	348.38	47.7838	65.4664	163.64	158.298	234.882	14.2516	52.3844	64.1021	-66.2594	-8.4244	-11.0018	-35.1946	121.717	-59.8752	214.186	185.658	234.514	133.134	200.196
69.7456	43.965	94.3694	-5.81834	31.7773	38.7352	128.137	140.353	58.0464	243.836	57.8812	19.5431	41.616	4.17844	42.2836	147.759	62.1339	-35.9244	-6.36404	138.876	48.8569	0.485049	76.948	44.5153	22.476	27.55	39.9088	2594.98	1035.48	107.508	360.913	58.7755	59.4381	176.687	191.228	207.856	26.2155	81.5208	58.1499	-81.5766	-22.1205	-19.5853	-24.3213	140.707	-31.0012	217.935	197.271	127.708	145.433	223.805
69.8455	73.7045	89.7261	-8.47098	48.8762	45.1455	153.365	170.018	96.9288	229.415	77.0536	9.92619	37.7091	7.33572	47.0787	158.81	43.758	-34.3991	-17.7025	124.704	63.902	19.8782	30.8703	37.8335	-6.98054	29.134	7.15285	2455.5	981.992	98.4529	343.738	77.7051	69.4435	176.923	237.802	184.773	31.6391	41.9491	44.3561	-44.818	-8.1422	13.8519	-24.1612	120.667	-32.897	188.789	164.601	161.534	124.163	273.22
69.9454	161.38	89.2026	6.60907	74.6847	47.4812	127.609	154.079	70.2034	225.203	122.663	10.2728	56.0775	-10.8512	36.0774	165.577	74.9758	-44.5334	-0.689859	101.748	-7.12562	-20.8887	3.0079	31.9881	-31.0938	35.1652	10.0035	2314.88	937.38	65.9912	333.707	58.4126	88.999	154.145	192.973	193.905	27.4479	47.1363	48.6497	17.0101	5.6251	26.7484	-40.714	113.972	-33.5331	164.996	135.639	148.689	113.757	222.196
70.0453	223.38	66.6025	-16.8047	104.618	63.8132	166.25	153.193	78.5976	249.426	164.875	-1.05486	41.7584	-8.71629	78.8415	142.255	62.8874	-45.9018	-16.0103	61.2625	23.6588	-12.7842	2.39458	26.8744	18.1659	12.1021	17.8293	2139.77	848.731	121.914	365.348	56.908	71.6069	144.089	195.834	195.856	18.3807	50.2742	50.0411	29.9817	4.61785	28.5515	-28.4644	65.8745	-38.855	163.218	146.476	112.545	113.351	198.691
70.1452	173.524	65.8484	-15.3857	94.8213	38.1047	156.923	148.504	82.662	243.993	237.058	15.318	48.2579	-28.3856	91.7116	129.075	88.1779	-34.7336	-29.2819	47.9097	19.5683	7.97797	-7.01805	22.4008	-7.62498	28.6771	16.3634	1986.15	818.222	107.882	358.2	79.1242	61.7558	156.012	181.275	198.102	14.1575	44.0217	44.2023	14.1029	29.3735	17.6595	-28.024	78.8187	-20.3198	175.199	151.033	74.1283	124.221	144.915
70.2452	146.638	66.4079	-4.36357	99.8599	37.8027	162.548	133.96	74.8748	252.53	348.601	12.8047	33.8677	-30.0621	103.206	115.74	123.905	-41.102	-18.6656	39.3482	28.9157	-4.92221	-29.4367	18.4872	-19.1204	11.2449	24.3805	1868.14	765.428	111.83	370.778	93.7266	62.5796	182.116	136.507	189.219	42.5032	19.6481	44.3452	-21.2084	37.9613	21.4998	-37.3766	46.0967	2.03675	142.757	155.683	85.0854	103.97	100.149
70.3451	106.461	50.556	-7.33389	57.6002	73.981	174.333	115.466	88.3199	188.934	447.798	0.0915468	10.8085	-26.8944	62.8306	164.842	111.936	-12.8958	-3.14099	37.3679	27.8959	-2.20442	-8.57746	15.0635	3.23397	12.5013	46.3764	1782.08	754.161	110.76	370.109	107.525	38.1696	192.041	104.021	160.239	42.4232	1.79863	37.761	-13.1535	-0.864973	0.556094	-40.2759	49.2717	-11.2196	176.954	116.394	96.0238	99.3519	49.4252
70.445	118.271	25.1453	-15.1783	81.7993	158.482	183.983	121.312	89.6738	185.795	535.121	36.1016	8.3521	-17.4945	41.3843	254.843	140.42	27.9189	24.1848	51.5348	28.4055	-6.6701	10.3376	12.0684	7.78936	21.7433	15.0118	1692.5	712.644	67.9365	344.051	129.155	87.442	187.709	80.8825	133.673	25.9465	9.09095	41.9341	-29.5935	30.7895	20.1574	-29.3357	46.4179	14.7076	137.505	120.642	105.876	100.265	-10.3976
70.5449	101.49	30.8991	-22.417	53.0869	236.754	257.772	109.485	98.6556	133.27	569.085	7.47844	9.4592	-38.0006	31.1526	274.095	120.911	56.5548	26.8968	41.9362	-12.7767	-11.6965	1.57442	31.7277	-10.6861	28.9219	17.4371	1616.19	660.744	84.3977	335.83	97.1318	81.5162	172.569	82.0273	148.979	5.12213	37.5626	21.2744	7.82706	38.7929	41.7741	-42.0973	54.5718	-2.10655	123.239	151.937	58.3986	133.572	14.9992
70.6449	89.42	39.7417	-19.292	26.1892	261.498	365.62	77.6558	114.352	82.8051	620.043	19.4285	31.4379	-57.6434	3.05402	324.473	126.907	31.7989	15.9804	3.01012	13.0194	-21.706	-8.07593	26.6463	-36.6356	13.2354	20.3877	1552.19	655.247	91.0366	382.341	76.1296	90.9727	211.029	92.8552	172.024	40.9356	27.1665	23.7727	8.06945	23.8537	7.4041	-39.2517	57.2014	46.1084	151.018	119.594	68.1611	138.499	15.2683
70.7448	56.4647	21.335	-34.1848	0.314894	338.519	455.993	87.784	95.7961	50.9112	652.513	15.9025	37.317	-56.6595	-6.90607	424.415	103.143	-3.44413	-30.9717	11.9446	-3.48334	-47.9412	-32.5379	73.0931	-8.05662	4.79631	43.4962	1458.48	637.365	81.4292	352.248	88.3551	85.6046	195.299	118.861	164.355	37.1016	22.6286	16.6363	-24.9318	39.6514	15.1742	-34.5163	50.7392	35.3094	164.957	133.234	63.9768	156.789	38.3527
70.8447	68.9909	8.91158	-20.823	6.33994	347.404	554.249	102.996	104.861	41.4249	642.623	-5.35944	73.8674	-73.4017	-5.47456	443.68	110.976	-23.7194	-29.3675	0.948194	19.4908	-54.8056	-50.462	91.8693	-7.86001	-2.18754	28.9277	1410.92	656.221	65.6956	382.161	64.8706	120.627	222.071	152.805	140.023	23.6452	27.619	18.3562	-12.746	28.7615	27.6461	-45.4066	81.288	53.1232	136.921	126.108	61.1142	153.022	32.8176
70.9446	61.4279	26.6502	-11.001	0.692739	344.026	735.467	115.4	100.825	44.6109	658.635	0.838443	58.9887	-67.9139	-25.617	538.571	79.7502	17.2095	-6.09014	-7.90207	16.5464	-33.9029	-34.6485	84.5135	-53.5468	-0.356896	19.855	1302.4	603.556	55.0239	397.88	70.7791	126.136	181.254	169.359	188.818	21.2215	2.55896	36.6068	-27.1642	14.0279	20.6853	-18.8954	60.4167	53.6878	129.57	157.024	9.12898	149.822	123.841
71.0445	50.4299	20.3689	2.66982	-0.562987	294.833	797.719	154.728	115.957	13.9806	618.828	34.2878	60.2904	-65.9033	-35.3757	544.305	100.905	6.1349	1.13944	-5.18691	2.73655	-36.0614	-40.215	126.88	-83.6469	19.9276	22.4037	1250.18	632.933	49.6786	359.422	64.9848	140.716	178.349	206.04	187.595	8.72364	30.0713	24.4254	19.5359	45.3556	22.5266	-20.1862	88.9663	38.878	175.397	138.941	51.8039	150.356	241.116
71.1445	31.2572	38.5771	-11.4418	-3.36464	269.841	916.848	131.352	143.366	14.969	623.502	29.7064	26.2633	-88.681	-27.8618	591.432	92.5619	-6.89169	-15.6589	-23.7548	2.25256	28.3231	-30.1557	109.892	-46.3645	15.3984	49.7787	1152.78	588.91	63.6621	373.734	77.8044	133.093	190.78	202.672	213.16	-15.435	25.1704	23.8289	-26.5117	56.8351	9.11788	-20.1161	54.33	41.4674	161.935	145.822	28.3886	158.604	196.31
71.2444	-33.6572	17.5964	40.9403	-26.6928	196.238	1048.51	119.548	268.728	16.2839	664.054	53.2584	36.8864	-108.577	-39.8595	610.198	57.8533	-12.8563	-8.56841	-6.10029	-13.4734	13.3915	-32.6204	95.9932	-107.028	-0.035198	43.5949	1122.2	563.418	45.2297	353.238	79.4597	147.582	206.574	179.647	201.556	22.3691	-0.520683	7.86957	10.0165	28.4668	8.92951	-2.70263	52.9244	32.9845	160.126	108.57	51.0823	153.952	157.838
71.3443	-26.184	15.9832	4.69983	-29.3695	196.466	1184.96	137.963	422.574	-5.45352	654.183	70.843	23.9239	-83.2673	-27.0733	578.268	56.2901	6.68042	18.8991	-2.95178	-18.791	13.2807	5.85381	84.583	-77.9502	12.5938	6.71675	1118.27	545.303	73.6214	345.481	97.0386	113.075	204.709	146.042	157.34	11.7149	-2.08804	12.2576	-13.3242	36.4327	11.4511	-4.73617	69.7237	29.8611	125.088	126.979	11.0756	225.82	104.911
71.4442	-18.6915	10.0884	-10.2982	-40.7393	222.412	1258.97	154.325	476.265	-10.5952	631.476	69.3274	35.8163	-44.3232	-26.9974	634.641	46.6306	20.3163	30.0595	18.0815	0.363927	-19.1045	41.4616	72.8893	-80.103	24.3652	49.9076	1085.89	517.567	84.6305	328.239	81.7916	86.0532	204.093	79.6321	148.864	17.8956	8.74412	15.9684	-22.9282	32.3733	14.7243	-22.0877	25.0651	36.9979	164.632	145.72	36.2247	200.971	41.7351
71.5442	-21.6321	-14.5593	-21.0886	-32.6236	201.049	1338.21	157.216	431.747	-3.26172	604.053	42.1189	39.2848	-25.668	-32.215	626.133	20.1042	35.5949	41.9245	29.0626	-16.487	-67.6215	41.4529	62.6588	-85.3761	10.977	50.8044	1101.7	542.519	88.6863	302.207	123.183	87.7044	218.028	45.9403	114.346	29.4321	-21.2743	-3.90683	-29.2911	10.2193	6.00197	-31.6194	42.5371	70.4666	142.569	142.54	52.5766	171.213	-13.1086
71.6441	-6.27796	-28.5768	-10.5571	-19.0104	229.785	1380.71	163.504	399.831	-21.0819	566.973	27.079	14.6985	-45.081	-47.4462	587.518	18.7178	47.5852	27.2462	18.1784	29.7315	-73.7209	52.8391	59.4289	-87.2849	13.3068	42.7062	1076.56	507.222	94.5825	306.715	158.077	61.5349	203.617	3.55844	101.749	40.4145	6.18829	20.0854	-1.72709	20.4835	31.737	-67.2609	38.6868	71.8632	119.276	137.404	37.366	166.375	-45.1973
71.744	-16.8198	-20.7144	2.74668	1.8861	288.369	1453.89	171.976	364.959	-2.1601	541.77	2.53254	18.5857	-28.468	-32.2635	552.061	-16.358	71.7203	51.4273	15.9575	2.94178	-75.2895	51.6844	60.4955	-76.2554	2.20878	30.6347	1050.11	465.526	71.1472	342.752	141.841	52.7651	183.242	6.84065	132.648	51.826	-4.80799	6.96037	-22.9047	20.4343	40.0261	-60.7379	32.0017	70.9267	129.73	160.502	7.74781	168.956	-38.778
71.8439	-1.805	-12.6445	0.110515	14.7426	353.141	1449.55	183.413	335.926	2.21075	502.86	48.8419	8.4044	28.1496	-35.8077	491.702	-22.2442	59.6241	55.5326	-39.5209	40.6144	-53.4626	31.7844	61.4742	-51.4493	6.87033	41.8235	1063.65	447.441	61.7247	331.293	136.4	58.1456	198.511	33.6383	134.442	30.4578	19.476	-12.8538	0.677617	4.21727	19.6794	-47.7122	13.4972	47.0554	141.88	113.211	29.578	142.583	-20.2239
71.9438	1.24311	9.69562	-0.966932	44.6097	309.65	1369	144.505	284.181	12.6909	473.433	86.3602	8.10363	103.052	-36.5765	433.271	-25.4303	41.6859	37.1566	-16.6164	-0.110032	-65.5653	-3.53148	81.6778	-3.72241	17.4275	6.01716	1014.56	418.182	61.7943	287.253	183.125	91.5952	225.011	14.1884	169.667	39.9644	6.28786	1.32803	-19.156	-21.3259	58.6651	-45.6907	25.1964	93.4658	108.418	130.256	-2.31393	135.921	-51.3329
72.0438	-59.3328	-0.481943	1.2239	44.2212	230.83	1270.06	184.286	267.023	32.3504	460.842	87.8237	5.22063	138.429	-21.9571	410.822	-50.8162	22.1138	15.6546	-6.07741	3.21388	-49.2858	-9.59235	70.3481	-29.1424	-8.89528	9.06518	1062.23	413.873	71.9259	295.292	164.993	82.7778	237.674	42.9406	170.153	22.927	5.54682	1.32966	-14.9727	17.169	81.3093	-25.4761	1.59007	117.261	154.667	145.05	5.83724	122.309	-23.8192
72.1437	-55.2204	-3.33253	-11.5115	46.6603	213.729	1209.62	180.017	243	61.8483	436.418	81.587	16.6347	175.5	5.78275	369.853	-39.1366	28.7032	-12.4022	-1.58219	1.86878	-46.416	-1.86387	60.4362	-21.8937	6.44947	-1.73018	1165.3	390.317	61.3863	256.401	174.765	74.9658	222.359	28.7121	162.908	10.8686	22.4525	12.7643	-25.3945	47.8175	88.0816	-39.8279	8.78672	123.69	159.192	138.064	9.56475	103.147	-15.8148
72.2436	-27.9193	-7.04473	-14.3956	34.2841	226.913	1134.68	187.502	240.415	27.3382	387.271	67.7839	8.19467	152.692	-25.2263	333.872	-35.437	9.71402	-3.23992	22.4147	-10.8997	-27.3856	-23.5529	53.5456	-14.2465	-9.3162	12.87	1113.19	396.832	89.7742	270.95	167.974	83.036	213.132	46.9796	152.86	-3.5865	-14.9716	14.1626	-38.0767	30.6891	97.0503	-28.8025	25.0525	122.284	129.473	148.484	-3.3617	137.592	-18.5695
72.3435	-23.1711	-11.4025	-3.86207	22.4459	203.61	1083.45	171.804	256.992	11.4929	376.772	73.9498	12.612	152.85	-36.7262	315.647	-11.816	-19.1894	-30.3408	37.8769	16.4303	6.52423	-2.91563	87.8944	6.07511	-2.14109	21.8182	1014.88	347.017	81.3667	289.616	178.525	66.4999	215.703	31.6602	127.042	19.2907	-26.023	19.0237	-21.9063	17.94	118.411	-22.6192	16.9909	132.227	123.951	142.308	-36.8779	148.069	-27.5988
72.4435	-39.8078	-15.8734	17.5571	70.4649	188.013	1055.1	167.051	240.668	37.7668	355.702	42.4147	-0.512251	122.658	-7.50174	277.704	-42.5988	-10.9408	-12.3732	66.2182	-7.57661	7.95591	-44.3486	75.7887	-23.2191	-6.28834	19.7123	912.494	322.975	87.2457	289.942	158.791	84.6004	221.863	41.9451	156.974	12.8038	-15.3573	24.484	-37.2949	53.4607	97.3067	-16.9966	2.18527	128.493	114.46	149.29	-60.7803	119.94	-29.4675
72.5434	-44.0731	8.21163	5.54784	56.9735	178.157	1001.65	155.957	214.457	13.67	356.09	67.5681	3.86239	117.908	-22.9762	281.556	-5.55505	-5.0863	-11.5281	30.3685	9.93977	12.6573	-17.7584	70.8127	-12.9779	-1.84056	9.42155	861.017	310.785	69.3409	315.215	137.244	82.0965	214.066	51.4868	175.693	34.8051	-18.3656	35.8014	-27.1086	-0.63999	114.057	-21.0947	-11.0198	153.8	101.441	148.027	-29.1273	78.1591	-13.8645
72.6433	-46.0174	-10.7343	17.0164	57.0773	171.188	1014.99	149.85	227.14	30.0137	359.287	54.6895	-15.4253	111.964	-13.0289	301.065	-32.0917	-20.1563	-8.21261	48.4786	-9.39921	20.6639	-63.774	60.8453	-22.7593	-16.4544	14.9086	850.753	315.872	55.8768	286.759	104.702	57.6685	192.706	33.9101	194.086	29.9454	-2.50899	9.04658	-32.4434	-10.4576	113.233	-18.6867	12.1127	158.983	112.217	175.585	-18.9784	101.131	-38.9648
72.7432	-31.2047	-4.99301	2.44525	65.7432	152.965	946.028	140.556	194.71	32.6158	351.69	55.8787	-4.10183	111.496	-17.2814	282.188	-23.2669	-33.1214	-8.19401	49.9143	-9.14274	24.872	-49.1888	52.1247	-9.22109	-6.30302	34.1218	827.953	327.487	87.3001	318.185	154.975	70.8959	194.777	19.4816	187.415	20.237	-25.9984	14.7587	-26.7384	7.90436	113.26	-29.3077	-18.6284	144.647	139.841	160.65	-31.7017	71.1078	-26.1752
72.8431	-47.8767	11.3769	7.58504	58.9472	126.352	892.857	143.811	196.267	44.1819	296.277	74.3529	-4.2642	100.712	12.3754	272.148	-49.4432	-1.28364	18.8225	76.1979	46.7246	7.69947	-19.5912	68.6249	15.1947	5.04668	44.573	769.219	291.145	110.149	292.418	162.865	62.773	192.902	52.5609	184.205	0.683713	-26.5698	-0.300316	0.377561	-4.42932	108.809	10.3168	-18.6654	151.805	172.43	156.312	-19.8723	57.8222	-2.38712
72.9431	-52.6379	-13.2559	-6.83584	53.9409	115.989	877.425	163.369	187.254	47.8563	307.018	104.373	3.23395	101.671	45.2952	250.744	-35.3195	-9.80509	-23.2686	273.865	-3.35114	21.5723	-38.3195	78.4302	47.0337	-21.5377	58.1907	740.597	279.469	108.544	270.596	136.121	71.396	172.042	49.4607	150.582	18.14	-16.4615	13.8703	-11.9603	-11.2927	87.4236	-0.31287	-26.1959	131.911	202.012	175.445	-37.1996	64.5831	28.028
73.043	-32.8454	14.3882	3.91532	23.8542	125.119	804.071	153.349	150.707	86.4522	272.432	96.5343	24.8382	103.986	1.52468	245.759	-16.4702	-16.9645	-2.22522	317.114	-5.27064	28.8034	-52.0071	90.9013	22.8366	27.688	-8.3845	654.909	247.653	104.148	290.471	140.864	70.6816	127.711	44.2836	160.267	28.2017	-23.614	-6.42893	8.18332	-1.70389	102.703	1.98293	-8.77994	110.1	93.2251	148.077	-45.5492	58.077	29.0762
73.1429	-8.36169	21.1376	-9.75418	32.6545	145.738	787.114	144.541	151.981	90.6986	244.437	83.567	14.8115	142.376	35.465	235.766	-6.40288	0.653393	9.17094	276.436	1.19043	18.7479	-45.6804	89.7141	-12.8386	25.4835	16.8602	569.471	186.048	84.0113	283.332	147.184	99.7003	92.5548	28.4889	134.208	15.096	8.39228	45.8912	-16.7321	13.6813	88.7677	25.7757	59.0815	65.3482	107.688	150.116	-67.0447	50.0888	6.95357
73.2428	-8.77275	34.4384	3.30313	38.8195	138.602	728.673	112.285	139.551	78.168	225.594	81.9007	4.72887	124.598	76.5196	283.578	2.2925	9.67859	27.6109	206.376	1.6156	13.2638	-14.4663	82.0894	-28.5469	28.0553	27.8231	572.159	243.683	63.324	257.241	132.536	86.7768	103.862	59.6455	144.898	11.0964	17.2789	77.1355	-12.4251	21.3844	48.47	13.6834	155.345	52.9305	107.542	112.694	14.0961	60.3121	27.4925
73.3427	28.5826	44.1164	17.5769	83.2522	141.402	642.698	86.4689	128.98	84.3689	192.78	72.5382	37.5153	130.748	118.369	286.716	-11.3091	13.46	39.8797	158.249	37.9919	7.7595	-20.3669	86.4629	-33.4509	52.7743	19.3318	575.648	286.303	41.5231	254.2	77.2423	71.671	112.582	75.2332	112.65	10.2205	4.01092	162.874	5.51154	25.3741	1.62606	12.1648	284.268	10.6184	74.821	111.724	55.8736	64.1355	1.15086
73.4427	29.8724	64.5907	16.9867	84.1007	160.497	581.707	47.6142	151.882	114.128	154.503	87.2727	37.9714	92.1615	100.64	246.483	-28.3231	23.471	54.9188	120.1	78.029	-11.5403	-31.8569	96.8924	-56.097	38.5804	22.4983	543.654	262.587	103.098	251.795	68.8359	34.8135	113.828	115.722	107.672	33.9696	57.2176	251.142	18.4976	-0.149631	19.8475	27.0774	318.293	20.0993	96.0931	164.152	34.9817	54.8878	39.7291
73.5426	87.021	77.5108	8.61191	47.4883	206.772	563.591	121.507	158.032	133.725	93.0998	65.6414	44.2856	68.4896	293.895	247.894	21.6055	17.129	40.2806	83.1185	59.1723	-2.80147	-28.0064	141.86	-48.3046	38.0213	12.3958	516.782	246.569	88.0467	236.586	29.8142	65.0263	65.8942	151.71	115.651	-15.6232	52.6986	368.968	45.0824	2.80702	16.6847	41.9383	296.543	16.6583	57.1595	223.569	39.0949	64.2938	43.0179
73.6425	112.365	75.2852	12.4744	67.9961	282.702	569.404	212.698	129.346	144.012	68.1298	33.3639	33.0386	59.4696	528.16	210.936	30.8799	1.87509	65.4768	56.1223	40.8244	31.0758	-14.0544	188.099	-100.837	82.3431	10.7662	511.947	251.542	96.2137	207.586	21.2257	44.5131	83.9603	120.566	120.414	-10.6406	8.40968	526.989	46.5145	-8.82121	32.6837	-16.3084	332.104	9.59929	40.0073	347.196	87.4496	47.4156	58.7136
73.7424	142.194	70.1436	13.23	65.1744	353.523	555.533	268.414	144.838	159.115	32.0799	42.3636	25.5543	32.483	730.958	174.416	68.5022	13.4785	61.2224	55.704	33.0135	8.14036	-26.6004	181.065	-111.445	88.8731	-1.88678	500.391	287.212	125.078	250.213	-4.32229	45.5212	93.2851	135.727	104.39	-27.6775	20.3583	649.817	53.9646	-5.9988	9.25933	3.91199	322.176	24.5644	42.4668	407.575	104.002	44.1251	70.5447
73.8424	180.957	73.0044	26.4162	58.6053	399.34	515.673	348.055	156.949	186.104	24.3248	9.63569	25.4838	20.4672	968.711	185.954	55.1545	-0.754372	57.6202	49.7424	56.8736	4.18128	-16.9462	195.266	-84.9065	75.2167	7.40354	451.259	263.291	153.176	250.669	-8.23218	38.4077	83.728	123.67	112.394	-28.3206	45.5909	750.226	31.9498	8.35327	-7.55369	3.92107	309.293	-18.1479	65.4476	498.974	39.5461	54.4803	39.8511
73.9423	211.103	56.5713	50.4527	60.6122	423.829	459.045	398.496	115.243	233.561	18.0663	9.76705	20.4265	15.7252	1094.08	239.931	78.4023	4.0647	74.2209	4.76933	53.172	13.6931	-15.5283	169.718	-101.925	60.3307	4.02646	386.139	214.798	132.992	267.789	-3.23864	33.9596	79.1109	99.2698	105.593	3.84964	77.3068	745.822	9.77028	-6.69672	3.0345	52.9515	283.683	22.0115	42.9721	524.979	-22.4752	50.1375	25.4641
74.0422	212.357	56.1752	36.8055	64.1191	402.333	457.622	378.954	201.123	244.051	45.1614	-19.2735	27.1381	21.1551	1182.87	237.92	143.048	2.21031	58.2283	15.8145	47.0639	37.4954	-34.267	147.367	-75.1298	64.5244	39.5431	368.815	240.832	132.971	216.551	32.6172	73.3976	87.3552	97.3333	92.0161	-8.20994	39.033	596.32	44.4795	11.5239	22.1394	90.8962	318.384	60.4532	74.9138	421.714	30.3469	29.2968	68.5324
74.1421	180.628	58.5915	36.3578	53.8711	375.899	464.991	406.195	223.266	278.575	11.7941	-5.06921	32.1593	-9.13261	1112.24	281.493	227.297	4.68693	86.7983	55.8902	52.8784	28.6114	-32.5662	127.814	-102.879	85.7394	42.2389	387.744	263.522	98.7691	188.831	21.757	98.1104	81.692	82.7287	133.385	6.41108	21.542	493.273	48.3124	30.0078	28.5606	108.284	324.187	60.8757	164.285	319.457	66.2431	37.5076	41.5359
74.242	137.468	56.4287	26.0044	32.8211	307.88	390.475	379.342	321.494	226.42	87.6197	-6.63347	42.7637	22.3573	944.055	285.046	326.284	10.9159	160.692	57.7747	61.5316	3.02319	-22.8239	110.708	-132.381	83.5028	76.7622	364.708	248.431	104.11	199.69	15.3403	67.7652	126.601	112.317	214.152	38.8063	30.5573	448.086	40.3356	29.7094	-21.6539	124.786	283.736	35.2135	304.807	277.688	33.3795	63.8074	42.4555
74.342	108.488	76.0827	5.77116	44.401	276.305	347.105	319.752	473.693	220.087	176.361	-8.9113	53.5928	-16.717	827.308	274.714	416.054	7.52462	157.812	22.9448	84.9978	86.3427	-3.16545	95.7433	-140.738	77.6459	63.9884	349.207	255.396	97.6286	182.679	59.3273	51.7154	148.21	102.509	306.808	34.0405	9.85317	388.807	40.2103	10.2954	-21.1124	95.9654	265.57	25.1625	418.149	212.504	34.7659	74.6084	46.793
74.4419	133.99	84.1958	4.63025	49.186	254.707	349.496	277.085	655.812	245.552	187.449	-4.233	44.4192	-30.5729	758.344	263.022	426.892	-1.51913	150.206	40.6667	37.1592	189.547	-43.3645	82.6512	-152.912	89.621	63.6088	298.923	233.109	87.6211	190.62	36.5137	69.1642	107.343	106.186	482.87	46.4026	-16.6535	366.867	70.3707	22.9782	-24.1899	83.2099	285.695	17.4047	584.798	194.223	51.8397	48.7237	84.582
74.5418	97.0675	115.648	-10.7149	64.1046	214.8	427.847	288.412	847.475	265.406	232.564	0.037181	61.9374	-16.3176	737.627	272.892	503.674	0.0886326	118.255	14.9116	65.5503	294.879	22.596	71.1976	-166.553	100.51	85.6998	271.553	245.201	111.247	176.711	36.8367	55.9813	147.47	109.302	651.457	38.3505	18.5074	315.076	80.2942	16.5241	-46.132	131.65	271.086	29.5275	717.601	139.555	51.591	5.23712	50.3606
74.6417	31.027	92.0106	-16.5722	40.0515	151.712	508.296	300.623	1010.19	231.584	254.471	-35.3778	31.0367	-42.6391	710.484	290.926	579.313	6.7096	125.368	17.9507	45.5993	282.015	24.0817	61.1775	-211.146	124.121	128.349	269.05	234.53	64.0068	187.787	23.78	83.2873	129.627	135.799	801.335	43.2772	6.38658	295.905	119.471	-9.81183	-42.6862	141.875	289.459	40.9186	867.821	151.906	25.38	32.5008	43.1816
74.7417	44.2577	116.522	-39.3715	28.1557	197.467	603.766	306.717	1192.36	197.152	234.263	-39.5699	30.8333	-31.5394	687.104	290.43	607.055	-6.45104	107.755	-6.06051	34.5192	205.787	18.7503	52.4115	-192.512	107.387	165.994	276.846	239.344	85.9379	155.652	56.3951	49.4361	128.379	100.256	989.793	19.8114	0.973586	276.577	147.551	-49.1973	-36.8025	99.8348	258.715	10.0578	929.268	131.738	34.3232	25.2684	46.3334
74.8416	38.2361	109.791	-30.1555	19.6991	163.196	678.658	353.47	1292.31	187.652	206.613	-35.6548	35.6508	-42.8184	742.512	283.648	675.654	9.55658	116.686	0.452115	36.2082	206.772	-13.5223	68.9822	-189.232	102.626	139.902	312.039	234.316	82.814	164.698	34.7871	83.6313	137.333	119.357	1222.21	25.5575	20.0781	251.292	143.18	-80.4667	-39.4793	98.2406	246.062	2.51571	1020.78	145.939	22.1647	23.9451	47.505
74.9415	7.5646	114.495	-23.9346	-6.97815	133.932	848.979	353.229	1309.97	136.947	189.438	-47.9525	49.5525	-53.9977	690.139	251.833	657.486	9.45752	113.672	-13.5177	49.6832	178.716	-8.70403	70.5761	-200.405	106.996	132.962	278.358	211.32	79.122	144.195	27.8882	52.6031	119.313	83.7307	1360.17	20.5975	26.0128	241.267	206.518	-93.0722	-0.590265	88.4526	271.802	5.07586	983.463	147.124	46.4846	10.182	26.6677
75.0414	24.6795	115.225	-36.7414	-0.904357	132.976	999.216	368.976	1304.32	110.217	162.622	-58.9653	38.418	-48.4739	714.989	222.312	590.619	5.4131	96.6374	-23.6024	64.9169	140.774	-14.3049	60.631	-177.068	137.811	115.104	287.289	212.933	73.3528	138.133	34.8533	70.4809	112.03	53.7032	1586.89	32.2949	19.4912	220.206	242.184	-71.2801	-9.83531	35.1089	268.659	8.48215	959.042	124.351	54.8812	-18.5411	76.2611
75.1413	35.8295	102.066	-28.0546	-20.5698	151.253	1060.65	364.387	1361.99	78.886	138.539	-32.4377	28.4951	-30.2442	690.696	180.54	539.291	-7.79285	98.3231	-5.2923	45.5538	65.9279	-2.35039	53.1493	-154.021	112.878	118.332	254.951	192.077	76.6634	170.721	30.352	54.4078	114.018	68.6675	1744.14	13.6575	11.4158	270.626	286.456	-56.6963	-4.09965	54.8745	244.327	41.0446	871.777	140.396	13.713	-27.1985	100.97
75.2413	11.8829	91.5338	-25.2214	-28.316	134.525	1145.56	389.348	1416.5	68.6369	134.137	-24.6983	23.1222	-10.7051	687.395	153.863	473.957	-10.8326	114.347	-10.9106	20.5943	65.635	-21.6555	86.4522	-148.356	113.664	90.8618	254.296	194.852	54.8779	162.12	41.2599	52.5487	105.839	79.4417	1880.02	5.392	5.64152	246.644	332.062	-24.5068	0.0616611	35.624	253.363	21.5285	802.297	119.271	13.1393	6.42191	109.431
75.3412	13.3749	84.1693	-4.36056	-22.5495	138.353	1158.65	428.255	1400.67	53.164	121.075	-25.71	11.7921	-26.5011	687.655	146.686	426.164	14.8593	104.537	11.2282	21.641	53.6931	-8.18094	74.518	-106.294	145.312	70.1614	260.553	205.516	70.1932	111.893	24.9981	43.681	108.238	51.8888	2005.56	20.2443	1.01878	232.406	346.886	-36.967	59.7246	11.3411	239.148	46.3778	727.651	114.023	65.2548	-7.56423	69.4611
75.4411	-11.0221	62.9683	3.38647	-7.36172	91.9486	1055.28	351.776	1316.62	75.1541	99.1269	-26.7651	9.3124	-7.19546	625.197	153.001	343.196	26.7478	73.2481	24.2892	20.0053	27.7669	9.34819	64.078	-102.371	141.695	81.0938	262.757	191.112	89.8153	130.046	30.9361	49.1556	124.282	30.5571	2158.23	12.1973	12.2237	231.836	402.131	-46.0505	35.7983	1.24844	226.335	69.0146	688.852	78.8478	19.8052	12.7972	69.1307
75.541	18.6327	71.0694	5.55549	13.5111	128.702	941.616	308.406	1187.71	64.01	96.7442	-49.4775	29.8435	-8.18324	528.014	194.006	303.866	-17.9942	43.4869	27.3426	69.2953	23.1897	-6.08989	61.7289	-103.189	121.129	52.0154	239.98	190.111	97.9103	113.874	23.9562	25.8354	91.0317	41.8095	2229.54	3.31797	-4.93991	228.879	397.027	-35.944	44.5876	-12.4699	231.115	40.3191	612	89.7207	33.7586	8.52034	77.4551
75.641	22.6049	77.3631	10.377	4.68027	139.048	843.259	279.567	1071.61	63.9445	76.1347	-30.0214	14.5125	-10.8535	446.327	221.786	289.723	-16.7336	31.7488	7.32221	30.652	40.2066	12.7761	99.9793	-54.3036	144.484	78.4536	242.932	172.152	126.901	128.263	22.9363	69.2694	89.5983	44.8423	2125.33	-6.16333	-22.4081	234.277	362.203	-31.9366	26.4548	-12.1026	186.252	53.4268	598.082	83.0788	40.4495	-15.6456	88.8023
75.7409	12.9219	78.2931	30.2613	-7.55018	133.253	799.944	300.604	1025.57	46.5259	81.2094	-57.8503	23.5541	-11.7174	400.924	247.368	272.632	-5.95121	35.5538	6.63814	79.3724	56.8894	-4.95604	86.3545	-64.7333	128.793	89.134	204.261	158.188	128.257	143.257	27.9746	43.5991	122.207	52.2556	2039.59	-9.37184	-49.4938	230.612	326.567	-8.39986	25.6052	-2.48187	185.559	51.594	562.511	104.948	9.6407	-5.00109	85.0867
75.8408	7.06235	90.0586	40.6321	9.22166	111.709	763.53	265.932	982.633	81.6981	82.2975	-28.365	9.98845	-10.9074	390.991	218.219	238.333	7.3857	43.548	11.1095	66.0559	60.4782	-6.92211	96.8944	-26.301	154.94	38.3882	233.421	195.468	87.2754	115.092	31.9493	31.5453	129.906	79.594	1902.66	11.7526	-29.2754	232.759	295.748	-43.9765	28.2185	-5.18417	223.915	45.3253	467.698	72.6827	35.4819	-6.05899	72.9606
75.9407	15.4467	86.8576	34.3753	14.6738	93.8717	752.51	291.9	897.456	86.2495	84.5123	-37.6943	20.3092	-2.41225	378.181	198.052	220.749	-0.911306	13.1834	19.2331	37.9525	66.9403	-14.2768	104.71	-32.2703	124.694	56.1775	188.567	178.391	105.677	130.755	1.14821	34.9434	115.105	90.0748	1815.66	-5.65322	-30.6878	224.298	282.885	-8.1407	54.8681	1.82507	219.167	50.4101	466.243	83.4747	17.4552	0.829496	80.746
76.0406	13.9611	92.6399	45.3198	37.8722	86.2431	704.251	262.63	808.381	92.5157	51.8953	-29.1544	16.5933	15.1943	349.023	174.827	197.037	-2.20039	36.9594	5.27915	35.0851	57.0619	-17.0976	161.493	-2.70384	132.676	43.4641	167.435	163.805	95.9189	103.111	49.1037	44.5695	136.633	80.4159	1687.73	-20.4721	-41.9501	233.831	247.757	-23.5849	34.9446	22.7682	182.892	25.224	444.999	65.9526	-5.47103	12.5728	50.0843
76.1406	20.7868	71.19	18.0525	21.3957	73.386	622.006	233.042	752.339	134.276	63.1438	-22.7347	9.19855	30.7496	274.676	176.144	204.771	-5.30252	30.854	10.7117	40.9252	34.618	-29.7054	151.759	-3.14941	142.192	44.8719	183.884	188.155	74.5798	100.311	4.06319	29.7564	135.819	76.5302	1620.68	-18.2669	-47.1927	231.333	242.679	3.55842	64.8124	-8.14373	199.461	30.2269	399.61	66.9202	42.649	3.77229	60.6021
76.2405	30.1782	71.1513	28.2758	7.04894	70.823	618.133	251.636	714.238	157.695	66.1895	-19.0696	0.526234	45.8933	282.098	189.223	198.874	-4.87125	34.1325	-6.85246	51.3823	54.2313	-25.7418	131.654	18.5341	129.263	29.7139	173.97	175.144	70.4599	97.891	29.3486	9.47867	124.004	92.3971	1569.19	0.582998	-40.8512	254.964	191.42	-19.6941	47.1805	11.743	192.219	35.7246	373.586	42.0934	30.5029	6.13143	38.5644
76.3404	20.3367	64.5808	11.4109	9.67145	64.7446	578.416	229.855	670.586	170.827	51.501	-3.30113	6.5334	28.3775	242.59	175.612	174.795	7.38634	8.02169	20.221	29.7121	106.475	-11.1026	147.003	-0.163106	141.143	26.9795	171.344	184.042	60.173	97.0734	16.629	17.4979	98.7007	72.1921	1476.43	0.489586	-41.6666	248.465	192.701	15.1185	18.4648	0.6051	210.789	16.9709	351.131	53.7886	34.7583	3.25234	42.8797
76.4403	21.1943	58.4228	2.96738	2.10259	75.5818	545.25	217.966	621.599	138.639	64.5576	-4.45464	6.3587	13.1001	205.997	217.579	184.078	-3.10351	30.7132	-15.1695	32.6264	122.21	-20.165	127.493	0.681022	145.832	49.7561	160.749	181.432	83.8945	100.046	23.1314	0.700726	128.825	83.9043	1375.72	4.3523	-63.4933	226.94	179.027	24.5398	75.3754	-20.3117	207.023	8.35867	357.935	35.8457	20.2526	34.9543	38.6707
76.5403	25.6829	72.3358	8.25765	4.1464	73.25	519.817	218.018	600.947	160.413	75.6338	12.4611	-7.99042	22.4915	197.284	215.742	173.68	16.9025	33.5712	9.31583	13.5007	102.54	20.9442	141.811	-1.85688	172.919	40.1862	180.191	166.958	85.527	106.882	33.8716	2.83305	107.323	91.3864	1331.5	-16.3178	-60.8654	231.761	176.615	-4.90351	37.9671	-2.92599	204.649	16.2084	338.431	43.8049	38.2353	20.7569	20.6891
76.6402	26.7557	67.6573	1.70778	-10.7973	72.882	499.092	212.835	596.563	162.31	61.8758	-13.8109	2.51254	28.2217	175.263	217.399	161.189	-5.827	22.9983	-17.9082	46.3063	93.6336	-17.0267	126.462	-6.75045	154.755	51.0976	166.828	174.3	108.411	110.744	4.94045	32.3624	151.567	88.4478	1275.23	5.91304	-63.6698	227.183	175.963	31.3269	6.24244	8.34053	190.934	-10.8059	335.2	51.029	12.7622	1.84022	24.0089
76.7401	30.1716	74.7088	-6.8708	4.47052	82.6606	488.264	211.658	570.779	159.206	80.3593	-24.3695	10.4112	17.4875	209.926	245.317	163.599	12.7408	33.0212	1.28997	51.8487	59.8479	3.16323	109.524	-13.3172	159.058	47.6998	131.186	158.872	79.4948	100.372	13.3236	-11.414	134.006	82.6508	1189.32	3.00258	-71.9257	230.193	154.615	-2.6392	38.2887	13.1895	191.631	26.084	340.264	33.4534	9.76826	24.3913	26.077
76.84	37.9541	82.5796	1.96332	21.1345	71.2282	492.579	237.711	594.153	174.399	48.9498	10.7111	12.7617	4.90033	233.203	246.028	169.103	-7.51548	16.0308	23.2489	48.543	55.755	14.2063	95.2357	33.6103	158.081	62.4761	136.312	162.998	102.697	131.026	-21.258	5.164	117.445	93.4072	1160.06	-13.1824	-41.3993	225.882	181.695	40.7087	-1.15946	24.288	205.718	2.73757	352.636	45.541	17.7163	-0.224692	36.488
76.9399	32.039	85.113	13.2329	10.7932	65.5259	489.962	209.986	530.682	184.126	63.1549	-33.1179	13.3432	10.5428	209.335	222.858	141.971	-3.64164	22.3974	1.64896	49.6838	59.7011	4.80337	136.051	9.42703	143.388	46.5903	127.497	150.69	90.2723	99.9401	7.80235	-0.734813	118.804	74.4829	1104.91	-16.32	-43.7238	233.207	188.873	-22.9025	59.1207	15.7605	237.735	-3.46521	316.886	39.6673	29.463	-12.8306	52.819
77.0399	48.8342	87.4314	10.9266	23.2931	78.0693	459.652	201.439	518.644	184.309	50.3035	-12.8461	10.5162	3.92701	218.49	240.632	122.933	8.10599	40.5254	31.7945	69.2556	43.4828	8.3978	136.609	-7.79149	153.46	25.5452	133.181	164.67	99.3042	95.6357	-0.536046	3.38693	125.822	74.7329	1060.03	12.5945	-58.4724	225.658	136.261	23.6748	31.8484	14.1017	207.599	-2.06984	275.812	13.1588	42.5612	-10.0654	40.4919
77.1398	40.299	84.4475	9.31737	12.1711	85.3471	464.563	212.978	567.767	151.627	70.8592	-9.8799	5.21016	0.359321	214.471	230.13	124.121	8.90073	52.1516	29.4945	23.922	23.7587	25.1228	118.4	9.7445	124.998	53.097	89.4938	138.599	97.419	95.1932	0.541179	-3.06639	129.474	75.531	1001.32	15.9915	-74.4088	228.943	132.744	-4.68421	2.61421	5.33404	185.218	9.48421	287.059	23.3858	-18.8223	8.44261	26.5963
77.2397	16.8087	73.7028	7.32089	-3.88141	55.2415	415.731	183.785	628.735	172.997	27.8092	1.64018	15.8202	17.1094	224.395	245.261	126.959	5.03491	51.2786	-0.963155	99.3204	7.94587	10.1627	167.827	8.49181	134.389	48.5203	123.298	163.459	55.9126	92.4921	-10.2239	-1.49609	125.745	81.8693	976.894	1.00425	-11.2728	223.447	145.564	4.68416	3.82144	16.9083	186.368	14.2021	314.897	14.5004	31.2032	3.89384	42.0544
77.3396	23.4169	64.6585	29.1765	19.77	55.3306	405.486	201.583	554.917	201.045	33.1107	-13.8287	5.37628	14.3093	206.278	228.843	142.262	-17.7476	29.6535	28.3945	20.7716	32.3544	8.39272	145.715	37.7725	150.035	15.3598	124.853	182.916	61.2027	78.415	8.65213	-2.50734	124.608	80.8183	939.507	-1.68875	17.1205	251.161	117.391	6.85796	10.0802	31.7749	211.77	6.67819	262.895	24.4611	44.2131	8.24831	40.1305
77.4396	47.3143	76.9041	25.3283	6.29642	62.4451	404.839	167.078	505.394	170.223	31.8332	-7.88255	-3.08163	15.4421	195.934	239.982	104.408	-9.33045	52.4171	-26.0817	81.7889	33.677	56.3447	126.37	26.7453	98.0666	43.5481	116.996	175.29	88.7712	108.701	-0.928602	-2.24703	131.21	59.3958	900.154	15.4643	116.403	224.021	159.136	6.6997	45.0206	17.6614	208.491	10.1104	304.015	5.71885	47.7921	25.555	23.9471
77.5395	18.4138	77.0202	35.6461	15.4177	47.0059	382.921	183.86	449.966	197.362	31.0943	2.76992	-11.5935	11.3813	176.737	219.679	110.964	-7.18164	46.7907	5.73716	103.259	47.1311	66.103	109.446	20.1962	121.792	47.3234	130.361	168.763	71.701	113.702	-16.065	-8.23956	133.821	65.3129	863.337	4.50233	276.428	226.833	147.581	-3.73681	9.83947	27.5482	179.352	2.9635	294.595	39.6124	44.134	6.91696	19.0099
77.6394	45.4984	77.8643	4.45459	16.8572	47.1134	381.911	183.547	437.964	223.066	41.7529	-6.76076	-2.73876	28.4286	146.487	220.276	107.622	1.22209	45.6798	33.6901	46.316	29.1158	41.7856	94.64	43.804	111.397	37.8492	86.8251	134.602	79.3962	109.314	-11.2723	2.84967	108.999	38.2704	798.11	5.38149	368.401	222.867	125.452	-2.89949	15.8414	-10.2697	190.011	43.3307	263.115	35.053	66.1037	26.471	40.1939
77.7393	43.0104	85.0062	-7.75773	5.87371	50.4322	385.45	196.893	412.976	217.094	12.3404	-25.9273	1.80457	34.5975	143.534	210.588	94.1944	-16.765	30.2141	15.2814	47.5275	21.4363	29.0423	104.89	26.5642	114.047	35.1996	112.344	168.228	55.6458	91.9597	-8.08125	17.1306	119.199	27.4087	786.047	16.1577	483.934	234.353	145.375	-3.04168	-2.14653	-13.1815	201.853	49.9618	243.149	27.9225	53.2449	20.5984	39.7399
77.8392	39.5224	64.9125	9.53516	-1.02518	52.9097	344.885	198.077	411.472	227.639	14.6358	-13.8153	0.218664	30.0921	112.24	233.106	86.7314	-6.84866	51.7091	39.4733	49.394	35.4222	14.446	90.6558	53.6375	139.231	23.7647	96.5178	148.72	66.9228	102.304	1.17262	-10.3249	99.7184	30.7142	708.653	7.96974	563.772	268.546	140.488	1.6854	-12.0861	0.155099	217.575	40.8742	210.083	29.004	41.1224	32.6879	40.4672
77.9392	41.275	70.3539	-6.84736	-3.28152	41.5344	334.65	183.668	447.714	217.675	27.3814	-10.834	18.1896	40.5636	96.2967	209.963	82.2788	1.86835	39.0449	8.46873	72.5933	15.2242	43.8018	78.3509	47.6868	110.796	29.4572	96.7704	166.677	88.1126	72.3721	-0.428324	-31.5697	130.98	39.0826	701.812	26.3956	471.105	207.634	134.18	7.02712	-6.80329	-2.53259	203.575	49.8069	246.069	1.11979	55.0375	24.7923	47.5362
78.0391	26.643	82.012	6.73211	2.78758	46.9123	333.6	180.343	409.942	237.306	26.0235	2.59747	5.89334	34.5211	110.781	172.233	88.8527	-0.107751	44.8891	15.0779	80.2566	38.7946	32.7367	79.8141	73.8571	142.103	16.655	98.9567	182.265	66.4874	76.4006	-17.4125	-30.9961	143.544	19.8558	667.476	18.8908	377.907	234.077	117.067	1.29779	18.4603	11.6197	204.643	44.1077	234.877	5.88998	40.2362	32.2582	56.6654
78.139	48.4109	79.3627	22.1958	0.359093	53.0194	310.348	174.458	348.097	218.589	26.0149	-23.3237	13.3573	27.0977	90.9947	176.728	94.7874	-22.5074	18.5938	19.2767	100.155	34.2621	11.2298	85.7401	65.4961	115.657	18.0833	96.52	141.904	53.9154	75.0578	-7.26672	-15.0431	94.714	21.6809	642.458	18.2818	321.682	234.66	111.408	8.20439	29.7029	26.8905	192.396	45.6788	226.671	13.3906	32.2771	57.1778	59.1523
78.2389	20.2482	69.6227	7.23007	-1.34291	30.9312	296.17	182.661	349.006	226.903	26.8587	-19.5784	5.72521	33.1258	82.2887	185.772	94.3384	-3.06529	38.3664	17.7562	74.3137	38.0039	39.2907	126.838	40.6499	128.349	32.1925	56.4553	131.47	66.2947	69.5218	16.576	-21.2691	124.888	27.3912	635.739	5.11525	265.712	248.388	74.3291	23.2909	27.6425	22.1963	176.597	46.2387	211.225	7.20247	14.2728	23.7374	47.8147
78.3388	30.6616	80.6061	22.5538	-9.81124	34.5535	279.017	177.233	333.489	216.397	33.6591	-2.02215	-2.8424	30.8559	105.485	179.966	94.5721	-6.36436	40.4366	11.2514	75.0738	35.9879	5.07734	109.855	44.8263	95.7431	14.7546	63.8361	155.86	62.276	91.3763	-7.05042	-0.757819	122.891	35.9449	578.625	4.52788	237.637	229.532	96.5922	42.3172	43.4157	37.7191	178.389	71.1029	194.619	15.7429	35.197	28.2471	68.0195
78.4388	21.8843	71.2426	7.91779	-0.361931	34.7567	244.371	154.368	303.104	219.286	32.1148	-11.4912	16.7288	40.0339	102.28	162.73	104.305	-13.4603	34.2373	33.2563	81.2751	-23.6597	16.5973	140.358	60.1962	100.178	19.7542	67.3424	146.501	58.7355	87.4016	2.33434	8.30291	100.104	29.5048	586.313	2.24673	198.56	233.668	81.0804	31.8374	39.4288	20.5532	180.587	40.2449	182.938	11.9502	37.412	28.9603	32.0063
78.5387	38.0286	76.5344	5.4974	1.07957	34.6147	269.656	153.337	297.296	226.794	30.8298	-19.6867	9.26124	51.7533	93.6901	202.239	79.0749	4.9902	33.402	0.666599	79.3685	-3.42097	-11.4198	128.316	63.0381	103.949	8.71694	63.7078	152.569	55.7084	61.4494	9.50961	17.0114	112.323	35.7357	596.143	13.5542	154.427	240.938	98.2767	33.0448	24.3461	11.6838	178.795	42.6828	178.784	27.4971	19.0493	16.4902	52.3419
78.6386	25.1032	72.6757	16.4011	-0.460606	35.0691	256.686	145.25	279.038	243.613	24.8315	-20.116	13.7407	47.1733	78.9601	196.342	97.6777	7.68626	34.7495	9.93333	89.472	32.5041	-11.228	130.197	64.4923	140.525	29.9241	77.1126	169.216	55.045	80.5823	-12.1978	2.58775	111.431	66.3799	543.292	29.6285	161.785	244.964	111.423	28.2402	1.98232	8.40836	169.378	62.2855	211.642	14.4648	39.4709	42.4287	44.3536
78.7385	20.7685	58.7749	27.431	-8.7119	21.8818	219.775	126.32	275.744	253.471	29.202	2.39367	5.04404	54.321	56.7468	200.424	96.9894	4.2941	30.5881	17.1523	85.7271	14.536	-4.67985	147.577	103.507	128.44	14.7608	65.2558	154.73	63.5451	68.4531	0.512614	7.75063	98.9475	59.1678	522.375	35.0022	176.172	210.252	116.671	41.0018	21.7816	38.7119	143.808	56.7546	211.201	-3.38485	18.5817	37.8454	41.6564
78.8385	27.593	53.7999	2.65443	-14.8217	41.3797	212.789	143.29	256.999	260.748	37.3049	-7.55823	2.66881	61.3395	65.0356	178.12	94.3597	3.07679	14.4063	17.2744	62.8057	21.0419	-10.0825	152.639	76.237	126.835	36.7097	47.7457	147.679	69.2228	77.9342	3.90412	26.42	125.239	54.9225	513.59	33.0287	139.402	232.564	83.1689	35.9159	17.3465	37.9748	166.515	36.786	232.107	13.1258	9.8161	39.6138	35.7576
78.9384	39.5713	64.2731	-0.556696	-2.35123	40.0575	250.899	145.832	245.292	246.583	30.5512	7.46958	-4.60765	36.8716	66.4863	180.219	72.9019	-4.4452	38.0081	58.1084	68.0314	26.713	-15.5732	132.426	61.8246	113.889	19.3226	40.3938	145.548	65.8836	70.0282	-20.1277	16.2187	108.865	50.8643	499.881	26.4018	134.665	211.575	86.8105	44.6046	26.6393	45.6594	161.676	89.1688	213.914	13.5453	22.4302	51.5196	21.5155
79.0383	24.7848	76.3989	13.2649	-2.32054	20.491	231.332	167.644	239.242	220.542	19.5287	-3.92614	12.0969	37.358	84.6684	193.642	60.9439	-13.1296	39.0495	65.3098	67.3455	11.4345	1.83674	117.437	47.5521	120.936	30.6041	40.5213	155.87	66.8652	60.7873	-6.33185	21.2476	116.645	32.0896	492.929	18.5134	115.576	234.488	96.5933	32.7224	31.9038	47.8376	176.871	75.5368	203.762	7.04727	43.326	41.3256	57.6736
79.1382	31.9937	82.4764	0.0314659	2.91587	31.5379	239.21	159.51	266.358	204.25	14.4953	7.63546	3.0581	39.8451	86.6529	200.336	67.831	-15.2754	19.3109	35.0094	66.8858	4.27634	-9.43962	101.629	70.7662	136.041	13.4383	52.0169	154.821	68.1963	80.9179	-18.3775	13.9228	128.8	47.1779	487.061	8.56239	137.564	248.233	93.8624	21.7609	46.3982	52.0844	167.99	55.7288	202.182	5.46215	22.0794	59.0958	31.6181
79.2381	22.4302	65.5342	-1.53563	-4.24289	19.9498	223.417	168.076	250.453	199.161	34.0276	-4.53029	2.681	52.5608	97.8282	199.703	74.4054	-8.10322	23.895	32.2372	67.8031	21.2748	-6.30919	96.3484	66.2539	127.255	20.0347	33.0994	160.489	70.9314	82.3255	-1.28538	35.2042	133.364	45.2782	484.501	19.967	102.353	233.041	111.68	14.5741	36.4046	16.2619	164.152	88.5597	198.398	0.176872	16.0376	47.9487	45.3452
79.3381	24.5199	75.2602	6.09131	2.48548	23.6592	224.276	178.015	244.169	204.722	20.1511	-6.01304	4.6508	37.781	83.0979	203.085	78.9887	6.91728	22.384	30.0236	73.0406	25.6619	-6.88083	83.8878	71.7311	143.727	1.02237	48.2144	170.103	62.7891	91.3459	-12.862	8.91567	126.941	46.9722	473.863	12.0316	97.9966	260.951	90.4757	6.86216	44.2979	33.8779	155.346	53.173	181.81	21.7576	21.1931	40.5267	43.569
79.438	27.6698	69.5062	2.04893	-7.71561	25.7926	217.335	160.688	215.696	191.043	11.46	1.00938	2.10006	44.7124	85.0581	190.725	76.9651	-15.3248	17.5304	52.6989	59.8127	-11.4614	-32.4308	76.212	70.1079	132.413	39.2789	36.7027	151.528	65.1988	81.6163	-8.60859	25.7111	130.031	64.2138	446.592	3.25641	126.926	230.813	77.986	25.9735	22.1745	49.9971	134.011	48.5555	207.819	7.64905	45.978	29.7876	12.9568
79.5379	7.82632	68.0745	24.6126	-14.3588	1.06299	200.933	144.762	221.257	195.641	17.6729	-6.12977	4.63016	48.1107	76.1802	184.651	81.2977	-9.62494	28.0537	54.048	46.3276	-12.6103	-37.8431	111.701	62.6284	152.039	33.6368	27.9363	139.072	69.4469	69.4466	8.11623	50.0396	121.989	26.9579	443.979	5.82491	82.6485	256.931	77.328	27.7204	17.4263	10.6441	166.815	72.0431	197.641	4.0103	35.8321	21.3988	60.8254
79.6378	28.359	79.8754	23.2971	-11.5405	35.5157	222.079	146.76	218.939	212.022	8.35789	-23.2026	1.633	53.574	84.579	179.025	76.5465	2.74222	23.4241	12.5023	66.7116	24.4262	-17.1884	96.6102	47.9311	140.656	15.7762	11.4942	127.007	61.3719	82.672	-11.2691	43.7312	92.5766	49.0159	430.921	10.4635	88.2475	243.888	103.219	30.4197	26.0878	27.7438	137.737	50.9624	204.14	5.27117	26.2162	30.8644	58.5909
79.7378	23.9823	63.7224	9.70154	3.93053	3.72457	190.794	130.828	227.208	222.436	34.7936	1.61062	-1.41833	55.476	58.0876	201.525	83.652	1.71244	42.6983	48.2356	45.5267	-5.87687	-26.9877	86.8211	47.1602	102.865	8.07383	10.1115	125.51	74.2453	82.2946	-6.73682	40.8415	105.918	50.5781	394.027	3.99137	77.4327	230.633	100.595	12.8148	44.0086	57.735	154.725	66.1598	185.285	12.3413	38.4106	37.9854	40.7571
79.8377	6.18045	78.576	15.9024	-7.65662	6.88829	207.845	135.962	224.283	240.212	26.2701	7.33406	8.8604	47.5898	91.8194	205.88	63.4795	-3.80646	24.7173	58.1473	80.7307	15.3691	-8.34839	108.088	58.159	91.5617	21.6105	28.1545	134.023	82.7142	75.1788	-13.7397	37.7666	113.213	70.055	424.117	12.9519	78.5704	219.66	87.769	19.1695	32.8297	35.944	147.415	69.0764	156.779	-0.580583	4.68415	44.4176	48.5583
79.9376	33.6609	65.7348	16.8801	-5.27048	6.20259	180.542	142.101	213.29	243.241	27.6272	14.1019	-6.14276	41.684	69.5757	186.269	75.366	-1.45059	40.9138	44.9311	43.8882	32.8866	-24.0046	103.331	76.9099	104.955	11.5615	35.2966	170.422	68.3873	66.6034	-13.2346	46.0083	115.421	78.3835	392.044	25.3255	80.1055	239.05	91.0614	50.5341	24.1489	54.436	167.931	77.3504	158.542	-13.0073	22.1021	20.8601	36.1037
80.0375	30.3348	72.7155	27.9404	-8.88188	8.51613	196.093	157.489	216.011	240.84	29.8613	4.39018	10.2584	40.0015	84.6023	174.96	82.1181	-8.87927	33.0841	6.80884	67.2478	15.3485	-7.36832	89.2884	78.8542	96.5807	5.87957	26.8731	139.753	50.8994	67.9511	-14.003	37.4402	127.359	82.6918	406.487	3.66168	84.2493	244.474	80.7986	26.4032	37.7175	39.1714	149.06	67.6359	139.945	15.9966	30.883	35.625	27.4394
80.1374	40.2653	69.6431	11.361	-8.80746	13.5124	200.828	158.152	204.66	207.558	19.1895	-1.45477	-4.9708	36.4783	113.595	177.799	86.2513	-5.31981	37.0573	-4.81671	83.1092	5.84451	9.63314	77.555	65.0791	102.091	1.60696	23.0241	150.121	61.0178	71.6857	-2.2292	21.0543	130.695	70.2055	376.883	35.8835	53.5083	209.833	86.8237	42.8487	44.1252	60.1342	141.96	47.8974	174.519	-4.66903	28.2605	42.3632	18.3826
80.2374	52.9716	89.1388	-0.270317	18.8038	8.26499	198.388	119.053	186.289	206.557	4.59622	-1.10871	11.0972	28.3228	147.169	171.382	81.8608	-2.73907	20.3141	1.34769	48.8567	15.404	-7.16811	98.3922	57.543	89.8232	5.0398	10.0578	134.109	72.8614	61.3001	-0.280554	30.7716	127.757	54.8163	347.196	25.5361	32.1657	180.248	98.3189	22.9691	38.2587	60.1625	169.26	50.0726	167.916	-1.34963	17.2386	35.6621	54.1707
80.3373	38.5336	90.5529	7.96559	-5.13124	28.5507	218.55	130.423	152.707	223.328	9.20942	31.0584	-1.4018	34.8824	141.401	186.945	61.9225	-2.02748	18.4511	21.3402	79.7516	9.08904	10.8422	87.6718	63.1748	102.143	19.3212	62.49	147.911	66.4199	73.0633	-5.38839	52.7085	126.837	85.2797	323.993	15.7673	75.5583	223.935	86.8357	41.9981	31.3476	62.3657	199.703	91.6339	184.234	8.65428	8.08165	33.8492	68.4952
80.4372	50.0236	104.709	12.8805	-6.09687	37.7502	194.099	159.234	176.62	210.887	5.5062	-1.60208	-0.185525	27.6845	111.769	180.547	74.7568	-10.0007	7.06771	1.56032	52.1177	20.7406	-20.2798	120.244	66.7073	137.926	20.3804	139.624	156.486	62.7267	60.5495	11.2924	46.1173	122.347	62.3464	314.281	23.8702	77.1688	221.556	67.7139	37.3139	15.8312	56.2692	226.738	55.5852	213.197	-12.8882	29.804	36.0643	40.9223
80.5371	14.8319	79.4651	4.40486	-9.86656	14.2555	207.327	156.789	198.85	210.627	16.0253	-22.916	4.86125	27.5761	106.671	210.227	78.2723	11.7474	26.0843	0.958171	35.1938	14.4994	5.64939	106.558	33.3688	84.6907	45.4258	144.56	160.871	67.6828	87.945	-13.3454	63.4491	121.634	53.8714	293.357	9.73406	72.1476	200.181	64.9049	46.4463	40.9455	25.9373	214.68	90.2673	190.321	12.3576	46.1449	63.7701	45.693
80.6371	47.7732	73.0884	-3.50228	3.91455	24.0726	205.845	162.704	190.818	241.983	-12.1083	12.7951	4.48189	10.9083	113.913	231.942	87.6083	-11.6706	3.63794	18.2744	74.3297	-24.7888	-3.15037	95.3137	81.7994	136.758	30.5024	110.658	153.375	93.8333	81.8014	9.18112	46.934	111.373	53.023	269.902	3.87075	55.0235	214.752	41.0581	26.3574	25.1633	18.365	200.953	80.1267	194.049	-7.09268	16.5729	75.0758	45.7637
80.737	40.8486	67.2525	1.71634	1.68926	19.9027	175.05	172.382	174.052	240.068	0.922249	-26.537	10.5488	24.8273	103.629	254.112	90.0992	10.7331	12.1499	43.4842	75.6455	9.86802	19.34	82.2755	52.2861	119.494	38.9814	111.971	141.162	81.0227	85.845	3.2692	38.9224	129.256	58.6793	287.646	3.7527	64.3532	225.594	56.5865	39.1106	33.7761	34.3473	161.453	62.8032	187.154	11.4003	23.9819	72.6108	42.8038
80.8369	32.643	69.1583	1.94235	7.13245	10.8909	166.971	192.355	126.408	237.866	26.4963	-8.23459	6.35858	27.2107	98.1045	235.399	89.5816	-1.22067	33.5466	-3.12021	69.1304	26.6497	-6.19536	70.869	61.0751	129.375	20.1517	103.634	142.866	72.2714	78.1392	2.84593	56.8067	128.579	76.5336	300.662	21.0715	61.7826	209.227	60.5562	24.1429	33.7846	11.6938	191.734	59.8104	152.76	-2.70583	5.09115	66.6118	36.7377
80.9368	38.9897	71.0416	7.63633	-7.87852	32.2639	155.577	165.171	185.734	244.625	14.3535	3.59623	-2.09586	39.1398	84.3374	238.149	75.5879	6.25536	38.6181	-3.04346	81.4213	24.4264	15.6993	60.8901	46.4709	127.895	20.2959	113.365	144.688	85.4763	55.5535	-11.6007	37.6118	128.344	70.0302	310.935	31.7129	56.3413	245.645	62.3382	69.1933	33.3182	25.3237	204.762	107.483	161.567	5.73626	27.7057	76.5704	13.2046
81.0367	20.1985	86.817	-0.784484	-2.65284	10.2462	141.221	165.433	130.197	242.01	8.49759	12.8707	-2.74382	42.7211	77.8429	222.76	92.6193	-6.2433	14.135	17.4198	51.0431	19.5128	-20.5638	91.7656	67.0052	126.686	18.3098	101.091	152.619	61.9597	70.0803	-1.34856	37.5951	132.506	103.877	287.702	9.90723	39.2968	233.742	52.3529	15.4961	27.193	33.124	176.607	69.3222	149.12	-12.6475	3.5793	58.7313	42.6337
81.1367	22.1556	78.7678	12.3575	3.37464	16.9872	140.085	139.078	148.745	239.204	-1.55003	18.1342	-11.3415	27.6058	70.647	227.577	67.3079	-8.5616	37.5474	70.652	33.3914	32.4183	-25.0238	91.844	75.439	118.103	20.8911	78.6071	124.65	98.8827	57.0361	-12.3485	41.6948	125.842	72.4638	254.657	19.2497	42.8708	221.692	43.3309	37.2675	-11.5957	-7.86556	164.761	104.121	138.132	7.18589	8.7575	49.1021	22.7787
81.2366	28.811	81.3287	-6.85595	-0.146033	16.2844	163.475	143.111	139.983	209.242	6.1323	2.89612	6.36412	27.6277	70.595	226.432	94.7953	-8.5912	18.0034	47.6018	9.68642	8.13229	-0.56328	110.498	85.3029	120.256	25.8547	103.613	168.072	72.071	67.1903	-7.0327	27.1952	133.816	84.1702	279.279	15.9846	30.5263	249.076	55.246	17.3956	17.5382	6.89205	193.874	79.0459	152.688	-6.35285	19.3866	53.4667	52.0669
81.3365	11.9005	82.5422	-1.95076	1.90504	-3.6566	161.426	146.589	118.776	245.063	10.5801	-4.56551	5.4418	24.7163	75.1494	193.479	60.9746	-21.6313	4.7783	14.5672	57.3557	46.1681	4.81639	115.306	65.729	125.882	40.1528	79.6405	165.97	84.9857	65.5205	14.8347	29.734	131.924	69.8838	260.496	15.0115	48.8169	239.506	59.5894	8.49321	42.2555	37.6831	174.568	85.0775	159.385	-0.0614268	30.2009	61.4937	63.9521
81.4364	39.5412	66.5555	5.33022	3.03968	14.8233	170.787	146.593	150.074	237.947	-1.77467	7.65604	2.52582	29.9218	85.6328	176.713	51.1414	-19.2126	25.5615	-7.3381	75.7737	35.0612	-11.4092	109.499	43.0385	111.779	22.7513	114.067	175.214	61.404	61.355	-6.1557	24.2073	151.979	59.2912	256.107	15.6799	51.571	214.472	49.7078	40.6352	37.3701	30.2512	177.518	79.7455	141.452	6.22851	20.0794	72.3269	39.805
81.5364	25.5017	72.9049	-11.6585	3.21324	0.801582	147.122	152.353	209.633	199	7.32438	30.6268	-10.2722	57.9775	87.7592	176.009	61.4424	-10.4656	26.3959	13.9963	50.2235	28.4747	4.67469	94.6862	73.3901	93.0559	23.4516	79.9487	141.033	87.7352	81.3354	-18.8186	34.3439	134.455	73.7122	265.853	2.62248	40.5378	226.388	51.7407	39.5649	45.4443	32.3732	118.313	84.0747	139.65	-4.01944	1.23201	44.1135	33.9761
81.6363	50.3397	70.3254	-0.469317	1.62702	32.1326	160.684	161.616	278.152	193.813	15.1647	16.5716	-9.11367	42.5452	105.282	178.937	53.8719	-6.85671	55.353	41.047	32.4109	16.6954	20.3154	116.842	56.5562	113.974	38.618	63.8462	150.039	73.0652	43.1579	9.06208	46.7857	139.815	71.455	248.409	31.3353	50.6007	214.367	43.3322	46.8867	46.8722	21.9937	155.469	74.507	163.215	-0.398698	2.27609	49.9559	55.3496
81.7362	32.1456	70.4813	9.81096	4.99176	6.44878	171.95	141.464	239.548	215.894	6.91127	-7.17383	-4.14577	57.3815	86.726	185.862	66.0143	-13.4184	43.8873	28.3113	28.1997	35.1085	-4.15164	101.108	59.1041	70.494	26.426	87.2587	155.246	78.7851	74.734	-38.3267	59.7591	136.093	56.0225	233.996	20.708	58.7144	209.835	34.1621	41.534	60.7859	16.5603	153.804	44.5538	145.046	8.04298	42.3697	57.1215	31.2424
81.8361	18.5546	63.6079	8.66652	10.3154	0.818549	190.991	142.303	207.495	236.708	-0.914797	21.6046	2.70205	38.7159	119.832	167.585	32.7505	-8.38823	20.7995	52.6022	43.9291	-3.57471	8.52596	87.3439	48.4063	67.1053	35.7684	73.4872	137.852	52.7971	64.9676	-18.375	62.5863	116.736	81.0742	221.011	2.77527	35.3627	228.472	43.2652	20.9144	48.9507	16.197	141.93	48.6007	125.567	-4.95434	27.4943	45.7382	42.8323
81.936	46.2072	73.9538	-4.17141	9.3281	23.0155	173.536	148.235	180.638	225.492	11.5145	8.45856	-14.3497	45.0676	107.358	175.348	57.0102	-19.87	34.7952	17.2237	51.8246	5.77765	21.1906	104.331	62.1579	80.9792	36.1319	63.5637	153.832	85.7962	61.5145	-2.44726	72.9238	133.872	91.0505	210.363	22.1569	47.1208	215.193	67.222	54.5264	62.1817	-0.123829	172.265	70.4185	153.305	4.57548	48.0838	44.4637	16.777
82.036	31.7543	79.0335	1.53313	-0.909555	8.96018	159.596	151.429	256.503	239.202	17.5806	-10.1271	-13.8892	38.0993	116.351	154.657	42.4707	-6.71413	19.3911	40.5896	40.5438	0.0829116	12.6991	133.119	78.8457	123.265	28.0306	57.3806	150.332	74.8936	44.1101	-2.735	28.6004	119.423	104.393	231.187	14.9505	46.9487	213.065	77.5031	30.6493	63.5099	19.2405	174.333	67.0863	184.86	-11.4109	55.8203	50.7305	19.5857
82.1359	27.8882	77.7583	-11.576	3.41597	22.3561	167.966	144.392	389.973	257.463	25.6783	20.4444	-6.81355	41.0041	108.036	184.444	35.6971	-28.7024	20.2743	18.9924	38.2792	30.2264	12.2213	116.205	52.4764	117.388	34.6415	47.9567	159.015	109.583	47.2883	0.880556	42.7119	161.906	99.287	188.798	16.7756	82.1617	203.384	89.3184	29.7805	24.6371	49.9744	160.473	41.2269	190.609	-0.355841	25.9819	44.4444	21.5372
82.2358	34.1789	73.2665	2.99863	-1.91806	26.2373	161.182	146.428	622.279	246.003	29.1115	30.5453	-2.87883	44.7488	102.386	186.34	35.7255	-23.6111	70.8937	31.8764	26.2758	31.5149	10.9697	100.553	43.7971	99.699	48.0507	57.5504	172.579	95.5216	37.8956	-28.7346	44.6658	158.607	81.3332	197.424	15.2378	59.1644	200.245	89.1378	6.72627	27.4226	29.2197	170.094	35.2217	205.033	15.5566	45.4487	37.3782	40.3644
82.3357	31.9486	87.9588	-4.82039	-5.61188	3.39385	162.151	143.154	789.97	245.765	51.1412	32.9752	0.644914	36.9448	93.2049	164.617	36.0117	2.56854	96.1863	20.5567	44.5546	-0.516689	17.9498	86.8596	46.5913	114.316	39.4019	50.588	135.178	92.3611	67.3001	-13.7637	30.0163	115.337	78.9925	189.105	5.07944	51.1157	208.618	77.8355	11.5539	32.0686	56.9784	136.972	47.7285	229.638	11.223	27.9821	30.5937	32.0089
82.4357	30.6389	78.5735	9.31591	-18.8354	16.896	122.872	146.391	944.832	226.028	56.4049	18.986	4.67097	26.982	72.2752	163.966	33.0196	5.92031	95.7209	5.79077	27.201	54.6792	28.2901	99.6192	39.8414	108.36	52.0215	53.9797	159.53	62.33	70.1808	-27.9214	47.7638	129.218	85.0564	217.618	23.4756	66.8154	200.891	54.6518	9.89331	-9.97996	55.4515	144.241	99.7692	274.643	9.84667	38.6051	33.8122	46.389
82.5356	37.5981	64.7526	-9.18466	-36.6515	32.0477	126.487	130.258	1011.01	217.051	49.5511	-5.38835	2.75435	29.7113	54.6563	178.597	34.1322	-11.3691	59.7719	5.13213	15.8909	67.8401	3.38623	86.607	44.4327	118.003	45.8675	59.9117	192.074	69.9043	69.1476	-18.5969	33.9211	111.163	58.0004	209.002	18.7611	65.4207	215.357	64.9857	-2.12509	0.990081	27.5411	154.309	63.2697	261.669	-7.32661	48.8933	50.3994	21.1155
82.6355	42.4677	65.3077	5.74357	-22.5736	33.3326	124.328	145.335	904.324	239.381	55.7297	-16.2727	-24.8126	23.1742	46.976	158.027	56.5503	-4.81069	68.1795	13.0877	29.7094	95.4583	11.9261	74.6578	45.409	124.269	47.741	86.6861	172.887	78.6205	59.4276	-6.77041	33.2323	162.657	61.9691	195.615	11.4516	43.6115	214.693	60.5118	-16.1534	-11.2364	16.7848	162.804	86.3397	221.413	5.21622	48.0985	55.3089	59.6498
82.7354	20.0939	86.3828	1.36873	-25.1561	37.8772	142.495	129.468	779.147	235.516	43.9935	9.5579	7.10736	36.3043	64.4133	146.192	56.6158	-21.0516	46.2905	-14.3268	48.4429	86.4829	-13.955	118.595	33.5496	128.595	39.9476	54.958	162.308	51.8086	53.1397	-12.6062	19.0243	127.314	51.2941	195.562	32.7919	35.4817	220.69	40.4767	32.0042	11.945	24.9506	153.912	99.8982	193.478	8.98744	7.60336	44.2408	71.7377
82.8353	25.4415	83.3812	3.71265	-6.73033	5.6149	149.521	129.886	719.803	229.79	37.8522	-12.5441	-7.23746	39.4157	76.4857	159.246	46.414	0.143475	32.0136	-5.7122	34.6524	22.3951	-7.64262	124.216	80.3266	142.629	7.92855	56.4322	164.981	19.6404	64.6402	-10.7855	21.2122	101.889	59.9614	195.239	8.47426	52.1285	217.067	65.508	-13.8745	15.6772	16.8064	189.88	85.3518	185.893	40.4495	22.6059	46.8914	60.8328
82.9353	19.8417	70.9754	4.05257	-9.8816	14.4599	140.731	112.716	670.738	214.094	41.218	-29.7094	-9.8902	31.4847	73.6517	184.766	63.2399	-4.70122	27.6584	19.211	35.9987	33.8914	-19.2886	107.558	64.2158	118.093	48.7619	43.5345	162.313	56.8156	56.5501	12.2311	4.98039	136.906	50.0638	178.968	14.6243	37.9322	193.225	73.3053	-6.17125	16.1402	16.3547	164.387	89.7331	194.774	38.9568	1.94776	43.8029	50.0655
83.0352	25.9681	83.8848	-0.184593	-12.3488	12.9189	126.465	128.628	621.273	201.15	27.7854	-0.879774	0.694536	47.5067	92.1132	186.947	75.7062	5.26466	50.861	19.0826	23.555	41.3601	1.71224	92.9846	83.555	102.651	30.8318	44.734	150.055	32.1477	66.9121	-10.6728	16.3711	116.256	60.9853	183.86	36.7751	33.2746	202.886	60.2211	-9.18567	29.5188	33.4307	142.159	89.2974	222.675	35.6517	25.0914	26.3908	53.395
83.1351	12.0116	78.7887	1.78697	-19.7631	8.62507	134.458	119.315	588.66	238.317	59.241	-2.92695	-12.762	32.4544	93.0588	163.141	53.0149	-7.28665	38.2375	20.5866	57.9338	-11.7541	-0.535543	80.9122	65.9721	132.776	32.0562	26.5939	136.006	62.0285	79.3545	-32.8442	-13.9202	99.2623	51.4423	172.151	11.7846	29.3208	225.124	49.6835	-1.50981	9.72448	20.5006	157.249	88.7545	231.908	45.4326	15.4561	27.8122	20.1607
83.235	38.5241	75.2048	4.1861	-5.18655	-6.72023	123.895	130.577	540.456	215.042	67.8404	-19.3122	8.43418	35.228	85.5108	174.923	59.3525	-2.45517	50.1342	8.98101	40.7898	42.8535	31.8694	69.6743	57.013	133.907	39.0545	24.5864	146.419	61.3004	46.6543	-9.28687	1.74816	87.9491	36.1606	148.067	27.1127	19.1674	227.708	66.8742	-9.19637	8.96118	29.7162	147.312	76.8321	211.7	16.6133	23.5408	43.7183	18.1187
83.3349	39.2574	71.7484	25.5964	-11.4212	9.14328	117.355	132.872	492.132	219.328	55.3169	-18.8581	-3.39327	38.5592	82.5708	176.678	59.1837	0.36009	38.8992	-1.59443	37.6901	15.2955	19.0201	80.7422	58.4408	106.995	55.124	27.9603	155.927	62.6757	57.2943	11.0657	37.2484	100.018	59.5566	152.572	40.4662	25.5176	196.868	49.4684	-6.90283	9.78872	36.2924	146.551	56.6829	226.589	45.7068	29.5242	35.6342	37.009
83.4349	34.9442	63.5603	5.8727	7.83739	15.6434	106.022	135.998	458.848	201.124	44.946	2.3308	9.31111	30.7229	67.1061	181.614	64.5527	-17.0047	26.9499	30.2512	10.8277	30.7953	31.055	69.5276	103.391	112.272	20.455	41.1474	152.282	64.8643	47.7753	3.7629	57.1022	139.566	46.2028	194.565	32.0689	33.9612	197.04	60.8437	-15.0789	9.07981	39.3284	150.42	101.126	181.816	28.0411	54.8406	38.1549	52.4417
83.5348	21.854	85.5312	5.45779	-14.4136	18.601	95.712	125.179	430.498	227.133	44.1529	-4.32144	-4.50147	29.8977	66.3057	180.844	55.8984	-5.26469	40.1031	-0.729612	81.464	46.8317	30.9507	82.2644	74.6326	117.385	47.4889	10.7052	127.754	67.4406	75.439	12.4082	32.2499	122.565	46.0176	197.711	43.9574	48.9565	188.314	72.7	-26.25	12.2474	10.9644	151.25	91.1493	188.118	29.3191	13.5898	41.7549	71.2025
83.6347	27.3509	72.6707	4.8945	-8.99085	18.0122	99.1885	124.365	417.029	221.949	28.0602	-23.9984	-6.49308	42.6956	64.1861	167.155	62.3177	2.22488	37.2164	3.27091	32.1182	26.1843	1.31262	77.4538	62.4434	112.533	49.7913	23.7788	160.794	64.3869	61.9767	8.72031	43.0727	146.181	44.3664	167.747	17.3592	41.2222	193.329	50.4541	-13.3535	31.1167	62.6364	172.516	86.5724	175.986	21.6624	27.9377	33.5653	60.6204
83.7346	10.6589	74.9436	-4.45725	9.08955	-6.68878	82.6044	127.141	369.377	228.994	43.775	-15.7046	4.19652	22.1663	70.7386	168.593	66.9941	-9.73095	29.9264	24.624	37.023	-14.6942	4.34758	82.6237	63.2253	106.786	35.7282	31.2905	151.252	69.8977	69.5261	8.01659	29.2534	115.672	26.697	180.159	40.7872	38.4827	176.647	44.2681	2.09673	9.57204	53.6104	149.63	88.637	190.992	22.3604	63.6735	23.1869	28.6112
83.8346	25.0245	84.2687	6.27174	13.5404	5.51479	94.22	127.424	438.175	211.329	31.3881	-10.4386	5.48709	32.2165	109.75	156.956	62.8073	-5.4621	31.9233	14.7832	47.6046	-18.247	19.91	98.0145	72.5795	108.597	46.8467	11.1155	150.833	85.5015	58.7996	8.71208	39.5772	122.89	42.6209	207.585	28.3139	48.3184	197.68	52.4903	18.1788	46.8285	35.2523	140.68	64.0795	240.324	24.2472	19.5486	35.2201	53.821
83.9345	-2.11262	76.8068	1.92611	-31.0946	-2.75957	73.0657	120.834	385.236	173.297	52.8839	24.8797	0.324947	47.2731	107.071	145.624	49.101	13.9351	36.3787	7.23782	48.0685	-49.4043	31.3978	117.395	41.5132	95.4597	29.2057	24.3441	141.352	44.8412	61.7145	5.86235	66.9191	128.774	66.9992	194.951	11.051	74.392	196.996	33.6048	-1.84412	44.1588	20.5293	142.91	82.5331	275.501	10.5081	32.9718	52.5477	71.7577
84.0344	1.0797	77.1127	8.897	6.16485	-9.84848	68.9197	110.547	354.123	192.65	33.2034	10.9831	4.15525	36.5928	101.349	142.562	39.2299	3.91921	26.9888	10.5071	58.5329	-73.6234	3.97374	101.594	70.9544	78.3758	19.8247	3.26553	151.642	54.4907	50.5435	7.76775	65.1483	126.003	45.1335	212.005	32.081	57.1405	176.823	54.2568	10.8873	58.7281	6.85501	134.205	70.4527	280.836	5.11254	10.3143	50.1192	69.6196
84.1343	-3.89155	72.9061	-2.14765	46.1559	5.84689	76.5893	109.416	326.384	197.858	34.1761	29.6858	-7.31393	56.4893	100.464	110.595	53.8385	-9.62086	-1.61228	15.9264	36.5654	-56.8327	6.57235	90.3669	56.6906	68.6219	15.1962	15.3523	139.3	70.9532	44.0778	6.96453	72.5968	153.088	56.9312	206.549	7.89723	34.0074	170.689	58.2193	10.6269	82.2339	25.6779	99.3577	75.4733	251.137	34.1924	11.5964	14.9351	61.9317
84.2342	3.85218	82.5583	-0.928114	36.706	16.3497	77.3332	101.701	274.963	167.683	31.3483	1.61523	-15.891	48.3892	74.0813	130.248	48.2847	-3.17268	23.2905	-11.6366	42.4982	-50.903	-6.50735	107.478	55.8233	101.127	12.8464	19.5021	136.614	58.8832	50.3321	45.7365	68.0911	137.652	71.1149	174.68	23.5344	65.3949	182.469	24.3683	-10.8915	49.8422	37.1358	91.6111	42.2596	309.826	54.4362	11.9714	16.7692	42.383
84.3342	-8.48011	79.1813	-7.51659	37.5751	18.402	55.9796	84.9039	231.407	191.982	31.1599	-20.6947	-7.00131	41.2504	84.9607	102.58	40.1255	5.32151	18.3286	-13.0018	22.6654	-24.7483	-11.6273	92.9179	41.0883	72.4182	21.3217	5.18647	163.298	78.4423	39.7864	44.2779	47.6166	142.158	59.6183	167.251	27.4475	48.3845	152.64	46.0234	3.37496	69.6921	12.0992	130.44	36.1477	280.73	36.963	9.57207	28.8547	32.7285
84.4341	3.976	92.1414	4.95339	31.9014	15.3623	67.1193	86.7357	244.483	203.117	14.8554	-9.6888	-6.65684	41.7465	89.8981	96.2814	29.6287	-3.23755	30.9361	2.07305	18.7388	-50.3004	-14.584	80.18	61.5155	101.024	24.1749	4.2798	144.995	71.4385	61.2367	54.8263	56.8341	173.144	70.9838	170.591	46.4339	33.7722	188.898	54.3125	12.3901	53.8962	28.6587	124.746	31.3332	292.584	34.0195	1.02502	4.40634	16.7058
84.534	3.09087	72.9664	7.38343	51.6171	5.11468	86.1351	97.6534	240.308	189.842	32.3194	-4.87433	-17.348	28.8432	122.289	71.9867	49.8917	7.77909	34.6214	-4.96966	25.977	-34.1057	-18.7235	69.0362	29.0946	114.158	4.97261	-12.5284	127.324	52.4658	51.0908	36.8716	60.6026	150.875	64.056	162.321	26.4592	51.0304	182.904	35.3258	-0.71154	26.9471	58.841	136.082	58.8974	268.309	30.3915	-1.97746	12.0587	25.1951
84.6339	0.576636	72.6733	11.8776	33.5979	4.99917	78.7176	94.4644	368.673	185.421	19.3638	-9.44549	-18.3424	18.4689	119.505	71.481	37.6663	-5.35588	19.983	36.6904	23.4471	-28.1724	-22.9402	67.1979	47.6699	151.197	19.0371	-27.6899	77.4385	73.8229	73.5469	41.973	57.7082	126.367	73.097	158.654	23.861	32.4233	196.484	41.2341	0.278283	62.3164	52.2942	94.6051	55.5629	340.593	31.2827	-40.8903	32.9562	33.0343
84.7339	6.74729	54.9787	2.20052	42.3501	3.1815	71.3672	77.7942	525.905	190.743	23.6826	-7.17436	-8.14688	29.6892	95.8091	109.735	48.1694	10.4709	32.692	19.501	-14.8521	-17.563	5.8301	107.181	54.1904	115.557	27.6215	-2.8925	150.51	75.5737	43.6006	22.8847	65.0372	130.565	53.8298	123.569	46.9691	33.5626	178.372	48.4067	-6.204	16.3913	41.1896	139.87	26.1408	409.278	37.2776	31.6315	14.616	45.027
84.8338	10.1399	67.3552	8.78328	31.4858	21.6044	88.6924	83.1627	687.634	169.44	30.2637	-11.5512	0.773464	26.621	88.4596	105.242	31.7933	-2.61951	59.2415	9.96	12.9453	-6.84448	47.6108	107.075	46.0531	112.18	25.234	-23.1401	117.425	74.4742	43.1301	29.2195	48.0754	131.179	52.063	140.147	76.1946	44.5945	183.302	67.287	-15.0474	13.4976	31.1979	103.22	64.1177	504.332	37.6828	-1.98757	56.5192	15.9676
84.9337	-5.20812	75.4211	20.9351	38.0959	1.1133	95.7007	80.6672	905.705	178.439	54.084	-10.5858	-11.7444	30.4422	70.0764	123.316	12.3292	11.2931	73.8449	6.28726	26.7282	4.29428	44.0684	92.5666	19.7126	89.7906	79.073	-15.6468	116.935	63.9297	33.8579	36.1384	58.708	113.848	60.1151	162.912	75.0141	9.66807	158.804	73.5262	-10.5918	2.15713	21.8482	97.9216	42.3486	630.726	16.5064	17.3687	55.6207	28.2781
85.0336	-11.4242	108.96	17.1481	24.6085	1.27068	76.6529	71.9796	966.042	182.171	84.5007	-2.34683	-11.9478	27.2137	50.138	122.819	41.8035	11.8851	71.655	20.4383	-8.90663	-10.849	33.6846	79.8737	15.4602	92.7191	93.2948	-25.5223	131.712	60.4119	42.4271	27.5698	48.9374	129.214	68.1537	120.335	67.171	49.937	190.971	55.4605	-21.718	-8.96589	41.8226	127.876	52.6163	718.609	64.8618	-2.59441	78.9036	35.3441
85.1335	0.62105	110.185	32.0074	36.8842	23.6238	89.1103	107.196	911.844	192.202	58.4885	5.52654	-5.6547	40.352	61.7579	117.27	36.6274	-10.3021	46.8269	34.2576	13.9587	2.80667	36.8243	127.505	18.208	116.6	91.019	-6.48035	117.44	68.5551	47.4003	26.636	48.0561	106.743	92.6697	128.615	63.0086	30.061	174.011	53.0306	-31.8205	6.25826	30.1011	91.5396	25.7065	845.394	54.1736	21.6983	69.3531	35.5813
85.2335	1.80839	121.932	25.5859	27.7882	23.1699	113.345	97.0457	777.48	215.044	50.6429	7.75111	0.372066	21.6821	65.7762	100.117	37.1451	13.0277	29.2749	15.5067	4.85556	3.81529	17.2764	120.02	9.416	115.277	62.0715	7.81949	123.785	37.2098	54.7997	2.80884	50.3053	100.147	73.0885	159.649	34.0157	34.714	168.109	51.5891	-11.6673	14.9744	42.0542	87.7396	56.222	860.689	49.5909	66.5345	47.9678	59.6126
85.3334	-4.98395	123.539	8.71383	22.8622	35.6701	99.3368	81.9036	752.27	190.428	48.856	-5.41235	-2.12218	47.3327	81.0899	91.6937	25.671	3.21656	31.6785	0.21583	51.8733	6.42283	24.8513	121.794	3.47316	125.565	56.7602	3.37886	114.445	30.2929	62.054	14.3233	34.6675	81.4992	83.2881	138.684	38.7619	46.5695	192.679	72.6316	-13.5935	30.2524	25.3675	111.12	36.117	789.598	44.2667	43.3183	36.0377	35.3119
85.4333	-0.795848	102.389	12.9372	28.3085	23.8653	83.9576	67.1979	683.557	180.055	48.6189	10.9959	2.41989	28.3684	74.708	99.2205	20.2718	12.8415	63.1219	19.3843	-8.94231	-6.52688	17.4769	105.443	9.85688	127.876	32.3957	-7.31376	108.451	50.3248	61.9013	-4.81039	70.7939	89.7125	86.8907	147.053	45.6735	51.787	224.376	59.4876	7.37445	58.8605	50.3966	122.262	70.1157	729.949	38.4605	-0.328824	48.5138	30.9576
85.5332	-11.648	101.355	-0.0721811	33.2328	8.91832	88.4847	63.9326	662.985	190.374	40.8858	8.28257	9.09312	33.0899	132.965	88.2187	28.3479	16.6403	77.8291	-6.74983	3.77431	-25.483	4.73817	129.042	-13.9306	111.611	35.2861	-22.6955	94.6282	74.9427	49.0237	22.0109	59.178	73.6711	111.37	126.744	47.445	62.5748	209.206	59.7582	-4.86831	39.9052	20.6277	77.338	18.9951	671.358	61.77	-20.7654	55.7154	30.3515
85.6332	-13.7017	88.5644	-0.291225	31.7982	29.5709	77.5234	97.7905	618.495	203.95	26.1712	11.9871	-4.05918	28.3218	133.685	95.6715	34.2606	3.72678	59.2208	7.36447	31.8796	-18.3256	-14.5912	123.838	6.97939	83.7241	36.4783	1.12965	134.11	56.4812	52.0479	-9.07188	50.5848	88.308	114.721	120.604	36.9113	76.7247	259.183	46.571	10.6353	46.735	32.6527	104.31	18.4544	643.452	69.9182	14.2352	54.3497	22.7653
85.7331	-18.1766	81.2682	3.77851	38.8199	31.9121	92.6481	94.0828	695.696	171.482	32.627	4.07667	2.16714	36.9469	110.317	81.9273	36.0718	14.2929	50.3674	20.0074	23.4992	-31.2061	-4.78022	107.232	-14.2345	92.7868	38.04	0.596588	131.648	54.6352	28.8218	32.8539	63.7811	86.5642	113.029	103.699	36.4161	66.514	215.918	57.1787	-25.0409	45.7595	39.2636	94.0784	41.7809	782.409	36.5526	-0.518809	61.5041	17.8535
85.833	-0.96168	87.1537	18.4796	32.2702	28.1543	73.1122	131.029	721.065	209.594	17.3895	-21.0952	1.93533	34.2774	106.489	80.73	48.6907	-3.08329	39.0522	8.51455	25.4097	-26.6266	7.48238	103.919	-11.4302	69.9458	66.2845	7.52693	110.2	69.0633	30.3409	6.18597	62.0916	53.7497	85.2626	114.865	48.1401	36.3548	214.242	44.4784	-27.9577	33.4103	34.3891	62.385	21.9675	911.087	45.9409	-7.68605	45.1778	27.7427
85.9329	14.2684	87.7431	16.6048	40.3578	34.6097	85.8592	145.103	673.109	184.932	10.1615	4.26835	15.0432	28.3053	103.655	90.5151	51.8853	4.38962	56.7472	-15.5946	-13.1523	-35.4548	13.9894	120.368	-11.4254	78.1555	64.6745	-3.40602	105.483	42.0839	27.7588	14.6923	39.4726	49.031	93.525	94.3433	18.6165	34.5871	197.31	51.8411	-4.15775	22.7129	34.884	59.4871	1.68135	988.421	52.4038	-4.87929	36.5708	10.8295
86.0328	15.5156	98.3062	25.9374	44.197	52.0126	101.016	153.629	618.295	210.777	6.94146	-11.0983	-2.18839	42.3495	102.148	89.7706	57.9882	4.73321	45.4133	-15.9572	-16.3201	-40.9214	13.567	104.194	-18.6108	82.0143	36.9926	-6.27745	123.568	59.3117	15.3354	14.2718	48.2848	59.3088	56.6896	79.5945	35.729	55.5529	183.431	39.995	31.5338	6.63837	20.1036	62.7847	-4.15226	909.847	39.6968	-34.7309	55.1581	24.6963
86.1328	-21.0203	98.6268	14.8306	56.0019	18.1278	82.5123	120.862	586.817	224.343	20.9425	-15.9297	-3.13667	30.3906	109.695	83.7132	67.7253	-7.80864	38.151	1.03375	-5.27492	-51.471	-13.328	90.0438	-9.4635	92.6759	37.7218	-0.803554	130.948	59.1031	37.6486	23.7648	52.8079	86.9404	82.1487	69.483	-0.927376	32.6296	176.585	29.9027	20.929	38.0345	23.6753	56.3942	4.90599	831.139	36.4533	-39.8533	46.3935	47.0792
86.2327	12.3154	84.2362	11.1387	45.3768	36.7672	80.1126	130.757	505.377	184.482	23.8647	-3.66674	0.602402	34.4597	88.026	78.3907	65.1006	-6.57196	25.4358	10.5345	-13.57	-76.6543	-21.8115	77.665	-9.92879	116.101	33.9721	10.1716	138.33	54.9649	21.0703	31.5599	109.944	85.2256	67.1568	111.991	32.053	32.5673	185.925	43.4322	34.7785	57.5505	9.85942	67.86	47.4414	776.216	31.2995	-6.94777	48.2883	38.069
86.3326	-5.65748	77.2895	6.23735	50.0005	25.9716	68.86	116.222	468.238	158.501	26.5646	-41.9361	10.0538	9.19062	122.648	91.7633	75.9598	4.29524	52.387	3.99058	-3.31745	-69.1888	-0.530165	101.694	-12.4059	92.3011	-1.21287	6.71149	138.523	26.1392	34.8325	11.6523	71.1422	80.2107	71.1943	126.16	39.2	35.0952	178.347	53.8193	37.1139	49.1523	11.9942	79.9549	0.50236	709.618	37.8914	2.10742	37.272	31.6113
86.4325	2.0717	76.3281	6.74974	35.8265	31.541	97.8799	112.105	443.171	178.368	-1.22928	-50.296	5.61949	8.11821	132.353	137.313	70.3378	8.91922	57.0563	-7.58988	23.1988	-32.3014	-10.1394	127.261	-0.197709	90.5418	6.36196	-31.318	104.703	39.4652	33.648	17.9585	38.2797	65.5008	65.3149	87.8571	6.90503	53.7705	178.451	46.099	28.3297	46.6293	15.4682	79.1476	28.9376	673.505	38.4542	-24.7872	53.4394	32.4355
86.5325	1.96481	94.7802	26.3443	37.0291	20.4754	81.2525	92.3522	398.084	180.634	16.1039	-33.2437	4.96389	21.9862	113.331	139.412	86.1262	2.00078	33.203	-29.1303	25.2565	5.72391	12.4066	110.225	-0.783757	89.9482	17.7352	-19.7933	126.382	44.1271	30.9736	11.2666	44.8207	58.7685	42.4502	81.6169	36.1809	31.4671	169.998	16.4142	32.7277	42.5346	4.8949	78.2561	26.7518	632.523	21.9848	5.93399	42.6264	26.6837
86.6324	10.1864	112.532	15.4109	38.0849	31.9219	97.3244	99.4675	400.155	215.269	14.7051	-11.8568	17.5908	41.33	99.7448	142.812	89.425	6.48698	48.5166	28.1885	8.32522	2.99573	-9.31555	95.3217	11.1335	88.498	31.2791	-15.5533	119.906	50.9006	42.0668	16.2481	66.2287	47.5811	51.3704	117.234	11.2624	23.8343	185.28	24.4527	22.4793	40.9559	25.3612	93.5451	28.6982	589.369	57.3893	17.325	41.3832	45.9181
86.7323	21.1986	133.208	17.7877	27.7238	16.8232	96.0705	105.897	354.156	214.103	12.9666	-6.83857	3.14608	35.7613	94.8474	142.499	78.5022	-1.92432	59.6808	36.4489	43.9256	-9.69299	-4.18415	136.09	23.731	117.817	36.9689	-52.6197	80.3743	58.8343	44.0007	20.4727	51.5947	59.1294	36.5679	121.339	40.9848	30.9157	181.347	53.7478	21.8988	10.9133	15.8094	94.0842	15.287	564.007	60.7166	-29.3791	60.1974	56.9378
86.8322	32.2786	130.838	16.3755	33.3554	34.8825	98.4464	135.704	343.047	213.617	8.40844	-3.18427	17.4258	28.0438	96.3088	150.538	66.6271	8.07783	51.0708	18.7754	36.2566	19.1556	9.32548	117.951	22.4053	91.7806	29.0133	-6.62216	129.328	55.4864	44.1656	3.01806	68.5235	80.3385	49.8391	97.2933	36.7568	23.2479	167.971	54.5322	1.17366	9.41861	47.3169	104.536	68.8085	507.917	52.0164	6.4732	58.6997	52.9931
86.9321	28.4739	145.1	6.72096	21.9517	27.7809	97.305	128.159	325.165	173.467	0.45784	-17.6608	19.712	2.15814	83.1469	115.003	60.101	-17.2231	38.9576	42.0267	-21.059	9.91886	10.2586	102.081	29.3479	82.4113	19.2054	14.2878	161.298	32.812	59.2812	9.34661	34.2955	54.697	47.3305	74.747	44.1836	29.2829	182.01	23.7918	-1.70098	18.5931	55.4976	108.436	68.7913	507.076	28.9355	40.0505	40.674	54.7065
87.0321	26.5672	119.027	5.27908	23.3911	9.2055	108.87	133.669	335.12	214.311	5.48089	2.38749	-8.29285	23.8212	73.2802	150.523	63.1803	2.50978	41.4719	1.44407	36.5176	5.60005	8.11851	103.09	42.9704	107.525	3.55554	3.94653	131.535	61.5576	37.1371	38.2864	55.1893	87.6627	78.9814	94.4665	41.8901	19.6615	176.51	49.5912	32.8996	51.6584	44.7415	92.9642	56.3013	487.467	26.6403	-3.6235	61.6671	40.6411
87.132	16.4468	105.761	11.426	33.3069	16.9798	114.289	132.54	336.626	207.44	0.625629	-16.0443	9.62846	35.7586	79.0538	158.103	64.4357	2.2424	48.7391	23.8545	33.5699	25.8702	3.34633	147.845	44.4426	87.4014	16.3609	25.3105	151.551	53.7399	49.4821	30.056	71.6812	110.258	51.6671	130.157	40.8272	42.0381	203.022	23.2323	42.7867	59.1422	52.8574	119.223	28.9583	429.732	31.1805	19.9129	79.7813	37.7291
87.2319	21.5213	111.433	-6.43393	55.3121	20.221	109.63	152.001	307.606	226.283	10.6708	-10.7202	3.52055	44.9837	82.3294	141.173	99.0285	0.245193	55.9381	15.8089	15.8125	26.1501	-2.76356	176.412	51.691	78.6322	-24.096	75.6218	147.095	35.5026	47.9445	14.6016	65.1127	108.017	50.1765	127.905	9.99742	35.2903	215.791	24.8835	27.8406	47.2904	42.233	147.824	54.8533	448.097	33.0842	15.0448	60.5428	51.8568
87.3318	19.1325	80.5828	-2.60604	43.4439	33.4123	98.2018	150.554	333.574	208.691	7.39168	-4.82662	-3.99424	45.5242	70.9567	132.667	73.5422	3.62417	30.9674	18.3436	16.4617	26.8783	4.62268	153.228	27.7893	93.2738	19.1605	53.4476	142.705	79.5922	43.1304	49.5293	43.8958	103.473	85.0698	125.041	33.959	36.8501	185.46	38.6293	30.202	36.3905	30.6996	118.272	50.0356	433.542	9.9568	0.354437	72.8969	58.1917
87.4318	11.6156	71.7816	5.75448	45.8442	16.6689	95.9839	147.882	290.222	207.474	17.9225	1.65602	-1.40515	44.3404	61.1154	153.73	70.1814	8.11765	39.9881	20.1672	46.1976	6.88278	19.9621	132.946	24.6051	109.425	13.4715	54.7796	131.17	80.0081	56.0391	32.2393	55.1501	92.2328	64.103	119.413	38.916	52.8749	193.809	65.8772	43.9208	59.7128	19.6472	94.1618	56.289	399.247	17.4718	10.2612	84.4405	39.7012
87.5317	12.9264	88.0923	-1.34341	41.3011	20.8646	86.9282	143.476	262.692	193.561	25.2315	-17.8929	7.97411	31.2447	65.0581	163.224	76.6134	2.38732	49.3628	-0.537817	39.8992	14.8897	29.0703	115.201	32.5552	108.828	28.4047	46.6471	122.462	86.1644	48.213	36.7318	55.6326	98.4527	74.6406	112.639	7.14131	64.141	192.237	40.9526	46.7347	52.0921	33.0195	114.242	85.4887	391.854	22.7564	-2.58378	46.727	54.927
87.6316	31.9331	83.863	10.8018	65.2637	27.1529	100.509	109.534	243.163	221.238	26.4029	-12.1592	-6.7667	54.7446	87.0661	178.327	57.5822	26.6057	58.6623	-24.8561	6.04004	-3.27526	33.1893	99.6766	36.0134	92.3293	-10.0083	46.4402	124.942	67.4442	51.6852	51.2569	61.8431	98.1705	51.3897	92.947	30.7531	38.8402	204.221	40.0572	40.2936	30.1965	49.8049	123.576	65.5405	319.47	-2.42457	-8.40643	65.5289	45.6762
87.7315	20.1925	98.0383	-3.12134	53.0693	14.134	83.9169	139.389	233.425	216.175	34.2904	-7.92647	-11.2889	41.5812	62.4248	180.623	89.8962	-15.4449	48.6256	-2.92164	59.0667	-4.6851	-7.528	86.0949	34.7497	79.0609	13.8851	60.1838	139.413	93.2959	65.1516	0.122573	95.7126	101.077	79.7792	102.257	36.7092	52.7782	213.307	49.2653	45.3087	35.3628	33.5022	105.809	58.5106	396.726	21.8721	9.98181	56.5284	40.8044
87.8314	19.1557	76.6937	4.73365	46.471	26.3516	70.0822	138.812	206.716	219.819	19.7628	-18.8753	6.78539	47.5167	56.5149	175.889	64.1018	-6.76823	26.2004	22.3762	16.2345	-1.44958	3.25349	111.844	17.1173	96.9806	21.8339	53.9385	153.639	71.4742	39.6898	29.3543	58.8919	110.779	76.8557	88.4909	18.441	28.6288	197.596	70.9948	27.2604	51.7961	28.592	126.989	64.2507	387.849	8.08736	-20.2065	85.8944	40.8953
87.9314	28.8037	76.3567	-5.22829	44.6532	6.41656	74.3834	140.072	210.188	215.884	26.1144	-13.6677	-8.78467	36.5352	48.0208	176.988	89.8422	-5.33171	40.989	24.3371	24.7579	11.1335	-16.9196	96.7355	37.7319	114.743	12.206	38.8805	133.909	68.2561	50.1686	22.3399	53.0028	116.222	66.0944	91.156	4.8629	38.6289	203.055	68.9069	13.1172	6.60884	36.7129	108.903	75.1457	357.624	20.4419	-23.6309	82.7969	50.2248
88.0313	36.2995	76.465	12.9794	45.8642	6.12726	89.2347	137.008	210.589	240.608	20.0126	-9.56332	-0.192945	27.157	48.2407	181.361	67.6148	-8.29146	27.4707	31.287	30.8318	31.6782	-27.808	83.5177	37.5331	139.304	12.0415	39.4005	122.661	42.6407	52.86	30.35	64.8025	89.7868	58.7071	104.043	22.385	27.2222	206.323	44.1914	10.9027	62.3818	35.8343	84.9596	52.2612	336.802	4.47461	-5.17226	46.1865	44.8182
88.1312	23.7686	75.672	5.04105	43.5134	18.5171	83.2947	138.884	191.158	223.832	17.6291	-5.90724	-3.80047	43.4718	39.6329	163.155	80.9982	-3.42969	50.6893	21.0997	20.5541	14.5179	-26.0372	71.9544	28.6523	121.296	-4.83442	46.5405	130.801	47.7944	40.851	14.2997	50.8627	71.3381	46.8027	93.1576	19.4007	39.6601	220.673	51.1126	26.6984	33.8411	17.2202	116.039	98.2128	325.709	21.3635	-20.4378	65.6567	26.5173
88.2311	26.3701	67.545	-4.00254	31.6399	13.6743	82.9289	135.81	193.4	224.234	14.3217	-2.48336	3.48631	55.4709	53.2898	173.366	50.6869	0.610751	54.757	23.2214	29.5188	22.804	-15.0597	61.8385	33.4383	114.448	9.75529	38.8733	142.93	49.9099	50.6755	24.9929	48.5027	107.836	41.3161	73.5027	17.6468	24.5045	191.204	55.6785	54.5361	9.20009	42.0065	99.9558	55.3966	338.662	22.6293	0.869954	82.5861	52.9953
88.331	28.0432	76.704	9.55896	30.0714	16.4924	90.8442	137.949	157.901	229.906	3.94345	7.95752	-2.96942	44.3071	51.5525	168.209	57.846	15.6212	74.2623	18.0722	18.8431	7.04518	-0.519735	122.619	61.3741	120.71	18.2379	32.3551	167.992	70.5325	57.7128	-12.4922	65.3604	142.297	59.6445	98.65	19.0298	51.9104	188.571	40.0223	29.9503	29.4728	50.0741	105.772	74.4019	312.808	27.2153	-10.7126	64.4237	58.1989
88.431	31.8075	67.9287	12.6385	20.6408	23.9313	91.6112	157.659	179.156	216.115	44.3588	9.13259	3.91297	40.1645	52.3771	172.805	23.2233	1.5686	74.1067	-12.0161	14.324	-7.06986	-12.7088	111.707	62.5931	106.852	4.6697	38.4184	154.686	74.3133	50.9928	5.74258	26.613	113.311	39.7626	78.4535	-7.58784	57.2661	196.204	52.9614	26.902	35.4788	38.7072	140.301	44.6444	318.065	27.8475	6.58676	89.1579	64.7232
88.5309	16.6201	66.1802	17.886	6.23646	37.4205	85.3314	158.923	159.502	242.856	25.5409	24.1814	4.45811	49.7665	40.6004	161.108	64.9169	-7.58115	36.3377	20.3428	42.2478	16.7413	-38.7047	96.6147	46.8548	122.128	14.8974	17.207	134.247	67.2166	60.1142	11.7031	56.3295	118.733	37.557	89.7227	9.22787	60.5405	184.75	63.1535	19.9851	40.5338	37.8013	109.11	80.5196	321.835	44.8713	-5.95898	63.031	63.507
88.6308	8.2834	79.1566	8.5229	32.5029	27.2954	86.7352	154.344	153.062	239.332	33.5775	-19.276	-10.7794	40.4395	35.7861	155.398	69.7889	4.66905	28.0381	17.8468	36.1384	18.0188	-13.1888	112.552	41.4911	92.1136	27.6503	16.5928	140.428	61.2898	62.6367	8.93153	62.2006	111.557	54.0487	101.766	24.2453	59.7073	180.222	45.5906	5.06657	18.7896	36.6514	142.155	46.4224	338.062	32.58	6.42282	51.6667	59.1351
88.7307	12.0577	79.2487	8.17655	26.6115	24.0137	87.7332	162.127	147.43	203.718	20.6226	-24.1598	-12.7744	45.0276	80.5349	153.53	74.5149	-8.93886	54.9377	13.4003	27.927	11.3447	-23.6768	97.3581	102.869	109.827	21.7499	60.2265	144.751	76.9116	46.7683	-8.64786	53.2989	117.863	52.3126	95.555	-3.07205	46.3905	190.516	33.7369	16.8335	52.8447	44.0385	140.509	64.006	295.512	25.1103	3.87959	73.3525	42.8014
88.8307	-8.11727	87.1272	30.3256	28.1538	17.7376	95.8044	140.536	130.24	194.265	24.8457	-21.1321	3.78284	38.8321	88.3095	164.483	65.9401	-7.00692	48.3474	12.8899	20.515	13.4666	-23.0861	84.0655	42.8723	120.711	18.1546	93.8464	147.124	69.8301	35.3191	6.03829	38.7675	100.39	74.9084	97.7486	14.3319	42.9642	190.697	43.6557	15.5612	51.7987	33.4824	119.984	61.6432	294.013	25.8885	-5.07078	55.4192	22.9906
88.9306	16.101	96.4633	12.32	33.7922	11.9789	94.2681	142.371	129.917	175.108	25.6673	-14.3308	-7.2715	31.9319	94.0704	175.066	68.5357	2.23604	40.7958	27.7126	50.6067	13.6089	-15.1733	81.3072	35.8855	116.75	13.9316	74.5439	149.616	94.2819	41.002	22.3388	33.8831	100.777	68.1899	80.6806	10.4753	39.6377	191.256	60.6355	20.3104	38.9949	5.63741	116.656	53.4659	265.558	45.4445	-20.4086	66.0915	51.7837
89.0305	43.4584	88.5421	-3.21103	33.1142	34.5811	94.1044	126.379	163.702	172.029	25.7994	-3.1375	-13.2839	46.0639	111.87	143.827	72.925	8.1946	36.9532	10.9003	31.8661	21.6444	1.92436	97.7225	64.3237	120.251	16.4617	80.6876	133.283	68.7836	43.6713	24.0515	29.4096	115.974	84.9114	90.4579	14.0103	65.3148	203.393	33.5431	22.1615	4.85724	14.5963	145.624	65.1805	312.626	49.0222	-13.1314	57.0402	29.8852
89.1304	29.4185	81.8689	5.31737	30.4194	40.9865	97.8635	146.53	253.389	148.855	44.7043	-10.1745	-2.67333	34.9306	143.112	132.597	80.3281	-3.13655	48.6728	25.2047	31.8303	-6.68324	-2.0197	91.4959	35.0108	107.477	36.2659	75.0665	126.198	100.176	41.7838	25.3272	25.7693	134.276	79.6873	78.7972	3.53591	58.5254	193.579	78.5283	34.7278	29.1903	11.6807	141.953	77.2969	314.252	22.0329	-24.2947	53.5093	35.6173
89.2303	25.2221	73.7917	3.41396	34.7787	27.5908	110.485	130.021	438.379	136.625	39.3299	25.6037	-3.60578	42.9959	212.324	125.504	78.4263	7.36325	60.9838	4.32154	49.9506	-12.667	-2.41357	94.0807	46.4958	81.9934	15.5993	53.4731	143.247	83.5767	24.8331	21.0466	67.0643	124.349	95.805	101.365	15.6978	68.3804	200.386	46.6127	59.8081	67.6952	49.2677	157.466	90.7202	307.127	33.7255	-25.3734	52.817	33.4481
89.3303	25.8347	68.5664	-2.26149	10.0924	21.2713	97.7782	113.257	608.63	117.686	54.5694	8.02829	-7.39569	42.6146	290.334	132.673	55.9329	-1.79517	66.3759	-18.4129	48.211	-18.5498	-0.722121	84.6656	45.0839	89.3302	29.6743	54.923	128.492	80.4593	54.11	8.55069	75.9914	114.281	78.427	65.7554	23.4342	52.9605	200.703	51.8506	39.8106	37.3039	44.2194	118.85	60.1595	358.564	26.2046	-17.8684	68.4223	20.0638
89.4302	11.5795	81.5303	1.50515	36.2303	7.13793	90.4933	105.192	782.166	103.912	33.1611	8.6049	0.24373	17.0427	384.258	146.045	63.5999	-16.3843	101.176	-22.0662	45.6394	-7.39532	14.8706	72.9601	40.5633	101.357	13.5016	86.8261	137.5	64.7639	65.9533	12.439	48.1487	125.452	64.3607	88.3997	12.1227	68.5737	215.159	54.0521	22.3599	46.0493	32.5277	122.9	88.2086	327.364	32.4528	-5.21136	85.0875	59.7
89.5301	15.9774	68.7948	11.2806	21.6958	-0.31819	77.6813	90.1729	909.084	83.8687	42.2835	22.9258	5.44346	25.2522	468.989	152.839	58.454	-4.14692	101.957	16.3501	49.6516	-26.7261	15.3066	73.3089	31.956	94.1209	18.2356	118.501	187.817	61.6013	58.5172	13.0877	38.9214	113.698	66.5263	80.2376	10.7381	74.9585	216.892	58.4003	17.2305	49.2548	50.352	139.006	99.1915	349.672	10.7208	28.2843	85.1969	44.9541
89.63	13.9163	64.4993	-4.96836	24.2072	-0.0163617	73.2401	110.704	1061.3	91.4104	45.4575	9.51352	4.16759	36.5746	517.213	142.148	44.4314	-12.2893	83.8472	-35.367	34.2879	-19.6841	16.5855	89.5048	51.8753	82.5975	-13.124	82.5379	187.599	69.0747	49.7744	-12.5144	25.011	117.237	52.8762	95.3379	5.59795	59.6492	209.213	60.1324	27.5991	46.5216	59.5532	144.556	77.9867	291.153	7.93823	3.65937	89.9804	55.06
89.73	13.3485	53.2482	-8.54864	21.4651	3.45888	61.7011	107.029	1040.91	58.4349	37.4771	1.37774	-3.62947	40.6814	564.027	143.434	39.9911	-3.75417	59.5149	-11.7326	38.6198	-41.6862	-2.79171	77.1948	53.4928	113.382	18.011	100.88	151.635	76.6813	61.1624	6.95908	46.6622	119.375	66.9663	76.0772	21.4432	63.2638	187.24	82.9669	36.9758	38.2036	33.0875	102.175	80.4664	306.193	14.5136	1.15543	86.1219	46.8575
89.8299	10.4815	73.9526	10.0496	17.9841	6.71976	86.6363	124.148	926.625	72.1961	31.9041	-8.27134	1.38835	19.0372	554.992	144.9	59.4347	16.0473	75.6171	-12.0012	54.3525	-32.0686	11.5259	66.4252	63.7777	106.741	12.7496	50.4029	164.36	76.7216	56.1143	-1.57677	42.9311	127.594	72.0197	112.933	8.85355	45.3591	173.016	64.7593	38.0757	44.3406	54.0944	149.395	60.8505	327.353	13.1929	0.320529	56.7914	38.7275
89.9298	-0.0894078	62.1838	-12.0453	52.9187	-4.03954	77.0271	137.507	818.426	63.8709	34.9105	-37.3531	4.60567	36.2449	506.25	151.434	39.6703	-14.5352	31.3993	0.839058	8.03164	16.5617	-13.6303	85.5331	31.0751	115.876	-10.2499	49.9743	150.29	66.4644	62.3777	-1.58775	34.1754	137.753	92.3085	94.9029	20.5038	27.016	206.832	52.2393	-8.84526	-3.60232	36.9667	166.42	69.922	290.788	32.3208	8.2628	56.066	40.5235
90.0297	5.07765	67.2104	13.4075	54.2854	9.21106	66.397	149.245	760.063	79.0312	11.0946	-41.9715	1.56667	40.611	463.19	147.065	46.712	-3.86039	47.7351	-23.2392	64.9222	8.3193	7.5441	73.7193	69.1483	90.5832	17.2473	60.1255	146.755	58.6068	54.3739	17.6753	57.1291	132.341	76.7473	88.5916	5.01153	49.6385	210.684	55.8502	35.3976	44.0331	49.8597	133.683	53.6063	302.786	23.1072	-2.10802	59.545	41.2941
90.1296	7.0765	78.4054	5.5957	49.5903	12.007	78.0113	135.559	679.224	81.6816	31.0433	-6.07706	-10.1983	31.1534	408.534	150.357	54.3261	-4.37507	63.7799	-15.662	50.0899	-3.62574	11.4262	106.761	66.0029	112.633	22.2973	55.9345	158.901	71.006	51.865	-13.3498	45.1282	129.695	66.157	89.3935	-4.52319	42.1013	219.215	42.7176	26.4307	47.4681	31.2889	130.692	54.6414	280.644	24.8423	9.34149	66.559	31.2396
90.2296	8.76912	84.2238	-9.42307	49.4513	2.82412	78.3444	133.666	597.004	84.8103	28.9314	-22.7609	-4.04277	46.1359	367.551	129.808	73.6411	-0.603828	30.0372	3.8783	48.3011	-5.77793	-4.79415	92.2903	44.8341	87.9249	6.33979	63.5374	167.131	31.7893	45.3598	-0.168984	57.4563	139.731	66.9201	86.3731	11.7073	43.2672	204.952	80.2223	12.268	28.2988	39.136	127.602	106.314	251.325	10.66	29.821	86.8833	32.7088
90.3295	-2.51765	68.1543	3.79649	52.0899	7.53475	67.0275	112.322	567.656	73.6867	51.8164	-39.3132	-1.44582	33.8382	322.552	132.136	66.6484	-1.04238	38.8681	33.6489	63.0978	2.64012	-8.44871	99.0479	52.9412	111.441	31.0785	35.9579	154.366	65.3307	60.818	-5.04877	36.7426	146.135	72.8217	72.2892	17.8068	51.682	194.654	62.117	23.4038	48.8133	36.971	124.694	97.6409	246.394	58.2241	-14.9949	76.3248	21.2415
90.4294	-6.17228	73.847	14.0438	34.7459	1.22943	70.6232	127.787	534.897	91.574	46.8202	-8.76953	-8.78737	36.8272	277.536	120.633	82.5269	-9.80472	44.2546	25.6195	14.4517	-2.82586	-2.68638	95.8778	67.9917	113.062	5.75971	45.1163	169.232	38.7352	71.4003	-7.25176	56.7095	121.459	63.4917	72.0437	8.00833	37.5056	201.363	38.9518	7.27728	41.1722	44.029	163.629	113.083	256.136	40.5992	29.7904	60.9979	43.3579
90.5293	-3.71793	57.5014	5.71104	29.784	4.28257	84.5952	123.822	497.052	96.169	63.4519	-15.0849	-1.42294	37.8228	271.684	143.38	53.8085	2.22304	44.0945	22.3474	25.4932	-1.69528	6.71401	99.9182	79.4035	116.483	16.5486	25.3374	156.8	71.1025	74.3568	-0.00866255	54.6865	153.919	52.8865	59.8068	8.7226	34.5481	186.052	46.1902	25.4047	52.3478	51.7313	167.682	90.4666	254.811	45.9798	-6.88332	51.9052	37.2631
90.6293	15.4198	69.4365	5.94226	25.0546	29.5209	99.962	124.043	500.2	122.291	47.2564	-26.6015	-11.6035	35.7592	249.552	157.264	57.6574	-4.16898	16.1696	12.1969	33.4588	-24.4822	23.7248	86.3085	52.0839	117.94	31.9687	25.8254	145.48	64.2906	57.9183	4.31438	58.6094	154.385	55.6496	58.4566	2.84871	22.7833	179.666	46.2642	16.1948	32.3876	53.7296	148.747	88.1275	277.055	42.5988	8.58688	60.2835	24.8692
90.7292	10.8806	61.678	-1.27771	19.5275	24.5364	89.0199	144.688	443.557	152.254	42.9186	-27.5624	-1.02104	53.1415	224.752	167.369	63.3368	-1.5837	33.1052	24.115	46.3284	13.933	5.1565	124.971	94.0027	82.2389	35.7501	40.0251	149.697	79.1809	79.739	-17.6668	69.661	149.416	64.8009	62.0421	19.661	36.7226	189.455	43.8009	29.583	35.779	50.3568	134.495	53.5293	250.321	40.8536	14.3047	52.3166	41.9201
90.8291	-4.30205	61.5182	9.02146	24.7927	10.9971	88.0952	128.055	425.357	156.297	44.6279	-16.1436	-7.84762	32.9476	212.172	167.918	46.1365	-7.84825	83.9788	-18.0435	47.081	1.33228	-2.37199	118.097	70.1275	91.627	33.71	18.08	148.237	78.6695	67.3474	-16.89	72.7177	120.656	48.7056	85.2131	15.3882	33.6145	175.806	43.7887	33.9124	67.3945	38.4644	160.066	78.4811	265.824	21.7386	-3.9008	84.1704	36.3557
90.929	15.7939	66.519	4.50356	26.0056	21.2974	87.54	138.734	381.375	165.226	32.3773	-22.1651	-9.08376	37.0467	172.253	145.337	68.6587	-9.43457	88.9765	1.03119	51.4095	-32.2732	-8.38384	102.208	63.1696	112.034	35.7592	44.8135	144.367	72.157	56.9806	-5.23536	43.7933	148.062	45.7892	91.6491	9.91989	50.0263	171.307	58.2465	23.1494	45.2724	27.5053	146.087	76.7721	249.365	40.4238	-12.8832	77.8739	54.4855
91.0289	15.1061	72.6149	4.56937	32.7308	29.9863	73.4699	119.727	361.47	181.077	36.038	-31.2018	0.797119	27.3328	155.841	145.963	51.6145	-6.14327	74.5852	18.3357	8.08996	5.12681	-0.0851312	88.3072	80.9931	117.418	25.0027	44.2106	135.81	95.2199	75.0576	-6.28535	63.8047	137.32	59.6179	93.0896	2.63774	68.5082	207.881	48.5558	-0.117172	48.0684	43.3182	109.779	57.9827	214.777	25.6757	14.7963	67.1367	57.2307
91.1289	-1.92283	74.1632	-4.3601	30.4741	15.1708	79.3575	129.63	311.079	194.108	33.1877	-4.17343	7.80462	44.6074	148.96	153.621	46.7722	-4.83624	36.2541	13.0373	47.7634	-11.3649	-7.46608	76.1461	43.7532	109.995	15.9367	68.2252	160.763	93.9614	61.4028	-18.491	61.0375	168.423	53.5273	80.1741	10.9153	87.6499	187.942	34.6281	13.0916	14.7249	26.7248	141.332	59.0208	195.665	25.5081	-0.21952	86.2962	52.911
91.2288	11.5354	67.3121	-3.85488	17.917	31.2504	79.8306	139.127	310.491	188.903	31.0424	-34.2506	-2.02031	31.7769	146.889	175.867	41.0961	11.5397	32.1352	-15.0937	26.8249	20.6601	-33.8298	73.7991	50.8173	110.767	40.9812	116.35	148.852	76.8444	76.5957	-21.2366	54.3062	137.839	34.6495	69.1195	31.6636	48.7728	220.841	57.0487	27.4456	23.372	31.8653	115.096	88.8767	237.369	11.3221	-6.18447	71.823	24.2596
91.3287	29.9847	62.172	-5.6578	23.0845	44.3028	89.5876	120.335	291.014	177.271	39.5588	-13.7159	-0.870417	39.5957	123.44	184.509	41.6786	17.8005	40.871	0.546465	43.514	-14.674	5.06752	63.4535	82.0569	97.3182	22.7553	99.3454	143.58	59.8843	51.4935	-0.668147	47.5978	131.615	37.0461	110.475	-2.35895	63.0491	223.027	34.482	32.5947	52.9716	41.4554	97.5827	85.1881	211.889	23.3309	2.81896	82.3171	60.1686
91.4286	3.6549	51.68	4.41277	18.8833	0.060807	108.327	161.159	264.455	178.915	27.9704	6.48571	5.32781	44.9831	123.282	163.333	78.1412	-12.3128	28.6615	-21.4765	73.9379	-33.0442	-1.43843	54.4028	51.0886	82.0001	44.0808	98.4984	154.891	68.7593	50.385	-4.88469	63.5208	131.394	53.8075	118.228	34.1488	52.4903	196.297	47.1636	47.7357	42.1067	43.6603	99.4971	65.2516	196.764	21.6604	10.4484	113.327	58.2438
91.5286	7.67332	52.4914	-1.52735	21.4422	4.99969	111.961	168.171	253.545	180.564	34.6074	-1.49885	-10.0225	31.6527	124.723	170.936	49.2367	21.9379	46.4662	-11.9964	76.6377	-29.8359	45.636	46.4847	80.4788	93.503	22.0904	90.9132	137.119	67.6417	47.5119	-6.56906	38.8249	107.653	46.4173	62.5029	18.4678	79.8101	198.612	19.7834	35.9285	42.246	37.2074	114.406	88.566	176.363	19.0922	-7.56743	84.5846	40.3516
91.6285	5.66395	44.5103	12.355	15.611	23.2376	110.187	151.208	228.177	183.398	35.8819	6.73983	-6.11683	35.2464	93.9664	159.415	56.0166	1.15831	43.7063	16.5055	70.3443	-18.0123	-28.8604	54.3118	85.6552	106.912	10.2626	105.662	144.588	41.8007	58.6974	-12.0759	76.3842	129.862	43.7438	63.6288	11.143	57.4621	211.02	31.0657	40.2587	51.1018	36.1529	125.201	72.8461	161.363	13.3656	3.03327	105.516	42.7591
91.7284	11.3234	60.3385	-1.29207	17.6219	34.0342	117.097	155.487	233.69	201.317	31.672	8.59236	-3.21038	49.914	93.7005	177.512	52.1374	-2.42055	32.689	7.35862	35.7176	-27.9077	8.68008	59.6413	86.6736	85.5017	12.5146	90.9046	155.701	33.6347	52.871	-26.6648	83.387	112.704	71.199	85.9746	11.2062	63.4193	172.459	41.6226	21.1383	41.8631	10.0927	125.447	80.2597	152.688	5.91047	-2.38583	103.284	49.2016
91.8283	-6.12926	64.5214	7.48093	-5.9686	15.9868	107.427	147.73	213.63	198.935	57.6295	1.88559	-6.56931	42.2024	80.7917	184.912	66.572	5.48069	50.9933	7.38901	34.5249	-43.0134	9.03204	51.0671	62.7451	112.927	20.897	78.4628	169.872	63.7844	60.6267	-21.7354	70.6413	134.864	70.5227	78.5286	3.43304	38.762	191.597	66.1419	30.7703	40.2138	4.06208	115.305	71.6242	156.249	20.0017	20.3012	88.335	73.5922
91.9282	11.4444	55.4517	-7.56143	-2.01144	3.25063	92.5404	152.249	186.462	176.534	59.9215	2.26646	-3.8371	51.9342	58.2736	178.79	82.6118	5.86367	21.3935	-7.65275	-1.31519	-36.0576	11.9945	43.5661	91.4569	99.7922	17.4955	83.411	152.748	56.5613	65.1443	-27.498	78.3528	116.477	61.3133	65.6577	27.3998	42.2267	194.023	33.6495	28.8423	51.1212	34.2777	94.2254	77.0554	157.434	16.2162	-21.2595	87.9961	36.1101
92.0282	24.7645	64.121	-8.43042	26.8953	21.5803	94.0762	158.401	200.374	174.528	26.7104	10.7217	-2.81531	41.8628	66.3882	213.6	49.6412	10.4601	36.776	-10.3228	7.41291	-0.0576355	11.9467	42.7985	86.0904	109.356	22.7907	78.7159	170.399	51.8775	66.6009	-16.3975	65.3012	152.332	56.3812	67.1807	17.9609	36.377	215.603	67.6265	8.18711	51.3787	12.816	105.047	74.0627	206.755	-5.78892	4.39401	68.9308	26.7096
92.1281	22.1741	65.9345	-3.90291	36.7573	29.659	92.4163	137.65	177.176	177.112	35.5087	-4.09064	-1.46974	22.6915	54.864	182.08	45.6078	-9.2463	36.206	32.2855	25.9401	-10.6506	3.15361	42.3117	68.6137	102.693	11.8651	57.3295	158.807	47.7299	74.4026	2.16771	55.5273	139.796	63.0903	67.4177	-5.21725	33.3189	199.158	34.9625	33.5675	41.2856	11.628	158.546	52.4661	201.331	3.9701	-4.57766	56.4668	37.4681
92.228	34.2858	72.9068	1.05767	21.687	9.8945	76.522	120.734	179.452	199.508	51.0804	6.74529	-12.3486	28.3385	36.0296	223.142	37.7591	0.43538	22.3806	5.78863	30.2609	-0.898748	3.7636	45.6838	90.3782	89.8737	19.6287	39.5137	160.174	58.0039	84.556	6.83544	53.8507	153.011	81.34	76.5037	-2.67375	32.0527	196.304	65.7142	33.8118	33.5975	10.6011	142.894	75.2941	176.892	7.83079	-7.28904	48.2117	55.9718
92.3279	32.1275	63.6654	3.85562	11.9631	4.41468	92.0103	121.604	192.41	190.096	36.2599	22.8861	-14.0816	50.4683	52.1553	191.466	47.3039	-2.67879	21.9748	15.7018	35.7625	-13.3001	-12.9588	125.383	86.4256	90.1595	32.7493	41.1072	140.216	53.1876	60.522	24.618	61.0459	152.386	62.5235	61.3477	4.65929	19.0282	208.096	54.1204	28.6893	56.9711	12.109	129.555	73.6084	170.191	10.0076	-2.35772	35.9686	59.889
92.4279	21.5965	70.4423	4.40322	21.3053	10.5563	96.5629	115.282	178.147	196.879	24.9555	13.0616	-15.4518	47.922	70.1316	183.196	45.3902	-3.59826	28.3145	5.716	27.8021	-14.8051	-11.15	108.583	75.719	88.4866	30.0681	42.4082	145.764	74.3914	63.4367	3.06031	64.3581	131.339	73.3755	59.6197	23.002	38.4853	199.997	61.0313	24.5001	52.4927	16.7489	117.245	95.3201	165.303	-7.62987	-1.16423	53.2025	45.9513
92.5278	9.06316	52.3113	3.50489	48.804	3.09712	86.8643	112.368	165.755	195.195	26.4938	-39.5624	-2.78872	38.1004	68.4819	176.702	41.0896	1.74526	33.1429	23.4143	18.9046	-22.2939	-7.69217	93.8853	54.2433	81.2373	55.6502	26.91	146.743	75.8886	60.8752	9.31383	33.5933	144.734	53.8039	55.2116	52.2057	43.9063	183.088	60.4056	20.3822	69.2382	7.03416	119.38	98.1122	165.599	1.90916	-11.9171	80.4378	9.23225
92.6277	27.8352	49.2655	9.17275	42.2726	14.3263	74.2935	121.182	176.529	169.898	34.9649	-7.77956	-7.57361	28.748	92.8514	155.752	51.4977	3.47401	27.485	4.84726	31.7584	26.3191	-11.2448	88.2894	69.239	100.364	47.3648	36.1099	140.982	86.1009	45.9258	33.2197	30.1566	147.044	85.7162	54.924	12.2836	48.2672	188.507	54.9479	37.479	64.8245	22.2469	94.2182	92.6672	122.234	-6.75656	3.10635	93.5116	28.0924
92.7276	27.2754	64.5164	1.93189	27.219	23.0382	78.2289	101.379	177.533	125.72	53.991	7.40505	12.4909	35.8887	86.7898	155.608	66.5085	15.9471	38.7927	-6.50277	42.4559	-6.25068	4.04856	124.65	90.1275	101.783	36.5225	43.5796	149.541	77.8927	57.2444	7.44256	63.1022	149.076	80.054	62.8317	8.76548	91.8949	202.408	74.754	38.0761	30.9396	26.3664	132.896	81.766	180.066	0.0763267	25.7577	84.0112	29.0387
92.8275	5.57151	73.307	0.388984	56.7239	11.0154	68.3253	88.755	287.779	139.959	51.5171	4.09823	6.92871	32.5112	116.437	143.232	68.7328	7.26384	48.4968	-3.48501	37.1162	-42.506	10.0272	107.942	68.3461	96.7941	52.1477	63.7169	165.531	64.7906	44.5101	19.8301	70.6339	149.181	72.7805	84.0866	22.7691	70.6438	199.515	75.9285	32.612	43.3819	9.21424	126.463	64.2361	238.566	6.43642	4.27951	91.9149	30.5953
92.9275	4.24429	69.9839	0.956695	50.5915	20.3516	44.2091	94.0983	442.227	148.855	43.0264	4.12937	-4.9272	30.6561	114.61	142.433	63.879	5.13531	66.6562	9.02646	19.3486	-34.2591	1.85789	93.3246	58.6123	81.4652	56.4943	36.5602	165.821	96.4813	71.447	35.8278	61.1976	154.452	80.2491	95.1179	27.5024	79.163	204.49	65.709	17.7868	32.2352	18.8422	115.964	40.1909	226.499	0.934315	9.33978	88.8754	28.4342
93.0274	8.46083	102.581	1.86652	58.8329	1.62966	60.2611	107.457	466.534	115.004	28.6909	-15.5147	8.58473	42.4863	206.857	145.874	56.5357	18.7058	78.7631	-6.59103	54.9273	12.8796	23.2608	80.5365	40.1523	116.926	65.164	55.4709	175.61	68.7079	51.4392	15.1812	33.6931	108.015	75.6812	76.8649	24.164	72.2132	263.27	42.1509	10.343	51.9807	38.6915	165.493	92.1204	242.207	-17.322	-0.00441549	82.501	50.6633
93.1273	45.3325	102.558	7.17674	64.6748	42.9077	48.3293	94.0104	383.217	118.808	10.7079	-27.2143	-10.3955	38.3469	212.712	138.527	84.0859	25.2568	80.0521	-30.465	53.6401	-24.839	22.5393	69.3487	30.7402	97.9839	85.6636	47.8685	178.278	99.0342	33.7313	12.4971	16.8717	99.8712	70.2461	34.5256	18.0038	48.4442	300.094	61.4572	46.4954	18.3683	23.0595	246.644	54.7908	225.531	12.9647	19.6846	90.4969	80.9357
93.2272	46.333	87.8881	5.79402	71.6627	68.9547	62.2604	99.0375	323.786	109.308	32.2172	20.2655	-1.18352	22.896	273.81	139.257	75.1932	8.5482	30.7997	-4.7444	55.7735	-47.9158	5.63056	59.5611	11.8026	84.7576	123.492	70.5426	149.143	72.2346	50.4024	42.2714	53.5017	71.7275	102.762	23.6577	33.1483	36.7908	281.653	57.7113	50.2997	13.4755	21.7715	201.675	86.9663	219.544	141.045	60.8659	85.8416	94.6799
93.3271	42.1439	77.3048	6.93029	55.0176	70.6991	35.9322	87.7125	294.728	79.305	30.4159	9.02421	14.0384	32.4496	338.592	113.769	75.9895	-9.82272	23.1781	-20.4882	40.6467	-27.0547	9.20169	50.9982	14.8676	108.755	153.853	119.465	142.682	75.6488	57.5982	27.9984	17.3381	104.793	80.3681	32.0312	31.7462	38.692	263.32	42.0647	18.7976	25.4112	18.7914	172.116	73.6233	211.131	157.301	73.879	82.0937	58.2022
93.4271	39.2431	71.1481	29.0345	71.9884	72.5654	47.975	112.029	267.041	85.6665	39.0881	1.68086	21.3476	23.644	316.56	128.508	79.0207	-0.239944	36.7916	-9.45801	50.4301	-42.5749	-5.11811	43.5069	32.9655	70.786	193.774	119.627	142.358	73.8667	57.5722	14.165	41.3242	78.0117	96.1461	43.4955	8.84412	57.0977	225.319	51.8262	10.157	4.13714	5.89333	158.943	68.0139	196.374	112.249	115.122	102.76	52.6833
93.527	21.45	73.4649	22.5844	59.4219	63.9633	41.9155	88.3093	254.232	85.6954	17.204	-24.2631	14.0035	6.315	288.224	167.94	107.029	9.19605	50.051	-4.03893	51.0163	-13.7541	-8.30775	36.9531	49.3667	76.6765	163.47	102.41	148.02	65.728	64.5685	10.9066	46.9532	89.5589	73.7646	37.007	16.3289	89.497	193.924	31.864	-9.78609	130.048	27.0482	152.119	92.3235	151.805	97.0474	100.893	84.257	16.678
93.6269	12.3409	70.0883	19.3611	52.4607	64.2797	37.3347	82.3856	237.238	78.3318	20.0517	-0.790843	15.6659	21.9503	244.068	239.198	112.281	10.728	60.5352	-30.7959	36.6068	-46.9735	-38.871	31.2194	84.6555	97.9945	148.142	56.4375	130.499	75.1557	60.3811	36.1843	96.198	93.9018	77.4859	52.5811	39.3268	48.5685	201.843	33.7376	10.9627	265.433	4.65855	138.846	76.6609	166.274	114.28	30.4117	111.503	28.8935
93.7268	12.206	55.1512	17.2696	46.6587	62.6751	25.9151	83.5853	236.191	37.3697	39.3554	33.7739	49.4675	1.58733	192.077	290.083	101.552	-0.250639	36.1802	10.683	63.5829	-20.1563	-51.2075	60.6529	99.198	92.4265	138.128	95.845	174.779	78.2387	47.9579	40.1705	65.0533	102.943	81.86	11.0019	6.36054	34.0447	171.14	40.942	34.7191	408.167	-6.23215	169.297	65.7902	150.504	81.4275	66.5149	114.019	23.0478
93.8268	-11.3492	47.4425	14.7915	39.3442	46.9194	47.2697	94.4937	206.405	47.5663	49.3655	18.4438	53.8204	21.965	203.56	278.855	86.9051	-31.789	24.2252	8.24787	70.9775	15.7007	-68.8179	51.9531	86.8926	64.5516	145.673	70.7367	150.587	96.3997	41.0631	39.2959	86.67	112.281	87.5302	17.6806	-3.37101	56.0373	146.55	8.03005	16.1055	520.171	24.7484	150.579	110.084	128.754	81.0161	47.757	108.498	25.2229
93.9267	-10.3215	44.364	23.9887	57.3685	51.421	20.9049	80.6574	196.084	62.5088	75.2228	-11.1246	39.3082	0.580336	188.172	300.14	57.583	-17.702	8.20995	-5.56661	68.5791	17.4174	-73.5824	44.342	99.4457	64.0686	151.865	77.7156	167.835	92.8646	24.8766	55.9447	66.8288	131.916	76.5268	26.2979	20.9003	23.4221	137.657	10.5163	3.08953	472.587	15.7668	140.676	132.449	135.044	72.001	29.9772	158.84	24.8869
94.0266	-7.69954	50.815	25.7361	46.2698	52.9042	48.5873	91.1951	244.371	57.4038	72.6774	-4.39867	18.7299	-1.97174	171.56	349.67	79.921	14.0932	37.4756	-34.4776	46.1519	32.8588	-31.435	37.6834	44.7725	62.6976	132.014	119.684	135.988	109.248	77.6369	85.2376	64.3894	138.741	52.8024	-10.6143	17.9396	-2.71495	128.379	9.38259	13.9541	385.451	-1.37647	87.8924	93.1534	112.798	91.0674	19.8037	144.818	1.16363
94.1265	-18.7251	36.0083	0.657774	42.3304	39.7015	33.8367	60.346	216.05	52.7924	70.6096	2.81592	16.564	6.93972	153.303	420.891	78.0939	14.7455	8.33648	-18.9142	40.3443	19.0182	-38.1965	31.8581	95.4808	65.2542	120.266	127.686	157.702	102.375	71.1792	122.579	43.3891	177.137	49.7199	-14.9648	26.1726	12.4732	117.151	4.91976	-7.18788	308.384	-26.2111	98.9332	142.554	86.5191	113.698	-1.16163	151.274	-0.208481
94.2264	-35.9261	7.4423	-17.4988	21.7638	15.0188	29.0243	85.151	228.572	26.6429	81.6779	-13.3172	15.1911	24.1508	124.785	455.409	70.7713	12.7262	4.90063	-32.0268	16.7918	-9.66516	-33.4215	29.4414	75.9883	55.7005	113.669	111.753	123.141	78.2905	89.5619	77.9383	61.9793	211.976	50.8739	-1.25204	38.6082	35.719	119.073	-7.06817	21.2862	253.138	-25.2694	68.9699	156.4	111.167	112.984	-2.49956	149.778	8.32649
94.3264	-9.82925	11.9198	-11.2229	12.4816	46.9026	13.6855	86.1044	209.716	0.326098	94.2798	16.0514	-4.72228	15.254	95.3097	506.689	65.3424	-13.7339	0.202423	-15.4108	5.1476	2.62541	-27.8838	28.2521	97.6727	32.69	110.056	106.802	111.815	80.4988	95.9866	74.078	78.3975	244.651	44.9751	-0.985166	41.5881	39.5081	102.022	-2.58483	10.3553	201.261	-32.0541	51.1557	214.274	61.24	106.964	8.34665	141.877	-4.26348
94.4263	-55.7945	29.0013	-18.6421	20.2452	31.4425	25.1851	80.6453	199.02	25.6746	80.2126	-5.88859	-2.28289	10.3196	90.1817	590.09	76.1102	-11.5154	6.58734	-23.1488	33.9291	-3.61018	-23.9586	23.6085	36.5291	51.5804	132.117	124.812	129.103	54.2946	49.2814	104.082	57.1599	286.481	39.3117	11.4109	46.5068	76.9543	130.048	-19.0833	9.23225	154.178	-26.1685	44.6012	249.213	94.5846	96.0135	0.0748206	162.482	-11.4492
94.5262	-18.643	34.9363	-2.41764	26.7691	32.4651	26.8006	75.6279	225.081	57.8377	72.0434	16.8298	19.3875	16.9462	115.991	708.107	61.3978	10.6478	25.06	11.098	-8.47277	3.78528	-35.4933	21.3564	20.468	58.0236	117.968	80.9619	146.35	74.3188	81.448	87.3931	84.3413	209.182	46.2322	19.1165	19.1529	46.7936	111.842	0.0410587	19.993	155.907	-5.83194	50.0244	215.809	108.623	109.684	-1.76412	134.882	53.183
94.6261	-27.4227	24.7659	-3.61567	16.4285	35.5325	40.9062	79.9847	342.711	36.4261	124.826	22.1007	52.0418	20.2796	117.638	680.797	61.6994	0.512897	27.7063	-18.7759	33.3751	7.01948	-23.0193	17.5759	25.8238	63.772	86.2562	89.4985	159.063	65.2101	62.9637	64.7514	69.9841	185.44	32.7553	10.029	20.5534	80.0152	89.8701	-1.14533	40.748	126.766	-5.08945	76.1076	209.494	78.2109	85.2855	-4.06435	149.821	58.6501
94.7261	-3.624	49.8631	11.2585	48.2375	16.3154	15.2824	87.6038	331.241	62.0967	212.073	26.6937	21.1939	12.683	130.164	662.108	47.0364	14.1611	31.773	-50.3286	25.158	5.3387	-14.6355	14.2683	21.7625	51.6636	71.1047	100.067	131.894	60.6358	158.2	86.8325	102.045	187.787	67.0991	57.7341	33.2835	33.9883	71.3892	-1.60522	39.8425	149.029	-33.1998	28.7524	191.438	67.5012	102.705	5.82964	161.139	59.9387
94.826	-39.8768	39.4139	15.6969	15.6732	1.45345	39.7002	95.6465	251.874	41.7022	295.357	14.9918	3.73693	-0.906098	151.054	628.06	39.069	5.32156	33.487	-15.4574	21.4381	24.9071	-24.3478	11.3745	26.8747	31.4244	62.2017	83.2302	150.231	62.4406	338.254	67.0202	93.0399	227.047	118.762	30.3359	3.24802	43.9299	73.6133	15.6182	42.3197	113.34	-26.148	58.3218	177.742	50.9243	102.69	-20.2934	179.931	195.01
94.9259	-24.1374	42.7994	39.9406	15.7142	14.7173	117.339	58.2279	218.683	29.4045	369.762	27.708	1.77229	8.29028	183.675	513.32	45.6806	-17.4951	15.2205	-31.4224	11.5592	15.8422	-12.554	8.84271	65.4042	35.7729	75.351	83.8737	119.32	52.3193	518.315	89.5411	135.1	227.94	139.104	16.8177	-14.8281	57.9262	63.0441	-20.5395	-23.1034	98.5106	-36.526	28.5526	163.847	76.5845	161.988	-8.59795	139.969	251.688
95.0258	-36.0205	36.5343	42.8838	12.4471	15.6097	196.024	46.8851	206.859	30.0418	454.994	57.3199	-5.36922	-13.5521	261.279	475.935	17.574	3.98276	27.3298	-12.9454	-18.8318	4.39936	-23.5109	6.62762	56.3234	25.4121	42.3201	70.3003	105.407	39.3597	707.059	93.6813	113.323	225.718	168.915	13.5774	2.88341	89.3832	77.8796	-19.2774	-19.1459	107.777	-57.6158	4.1758	125.963	55.9125	194.844	-5.44814	148.01	274.863
95.1257	-22.4256	49.1611	46.2941	20.5859	18.7567	253.327	65.6639	197.574	40.7417	442.109	37.1818	-6.83611	2.42551	349.036	408.82	10.1936	-1.52448	12.5886	-12.2142	-0.108482	12.4192	-27.4813	4.68963	51.1831	34.9167	59.3092	79.7313	93.6136	50.8596	839.052	78.871	119.767	234.695	227.927	17.3159	-15.3321	72.753	74.1833	-19.7376	1.22359	66.1722	-25.2432	-8.2419	109.603	66.3769	195.407	6.54917	132.086	271.277
95.2257	-68.5328	38.7949	54.7793	-15.8832	-10.3209	282.262	51.512	185.391	20.0468	496.648	55.294	-3.23188	8.05415	398.837	398.287	1.26857	1.03666	24.7267	11.7265	20.3633	-17.788	-16.1684	2.99408	36.2251	29.7328	57.6953	82.71	97.2542	42.8344	962.722	89.1392	137.292	216.352	233.171	25.0805	3.84869	87.4644	71.9591	-30.8943	21.186	63.1157	-36.5794	-18.1334	121.688	72.7283	221.427	17.0915	172.568	280.735
95.3256	-26.2153	29.676	25.6547	13.8683	36.8179	258.022	29.9274	125.841	37.891	518.981	24.2053	1.46377	-8.96532	367.77	326.692	-24.7885	-4.90797	-8.53684	1.24432	-32.3812	12.4753	-47.1792	1.51064	33.8777	37.7102	28.6945	68.7531	83.745	39.6681	1075.35	164.125	162.821	229.137	222.08	32.5455	-10.1833	79.3986	38.6173	-46.8496	22.038	54.0454	-34.3448	-34.5712	96.4156	31.8738	234.006	6.47626	237.473	233.447
95.4255	-40.4341	44.4534	48.197	0.25777	12.2035	317.661	35.0231	147.632	48.3257	536.535	43.2159	3.54935	-3.93233	402.435	235.156	-64.9576	-13.952	-14.4845	-10.582	-36.1633	0.43291	-50.8877	0.212768	68.8529	31.9516	30.1201	64.2864	65.6392	45.3682	1223.51	156.592	174.295	191.081	180.862	64.8866	-21.5189	42.3832	49.9783	-61.3182	61.2463	62.551	-34.2777	-38.7475	79.4407	58.2142	234.885	5.49444	348.175	180.37
95.5254	-45.014	36.3437	16.837	10.7265	-2.67161	299.266	36.4371	117.412	50.6713	508.723	23.4597	18.7564	-3.39444	355.294	232.832	-61.3174	6.99071	18.6175	11.413	-34.1106	36.9078	-6.96723	-0.922744	54.4092	-5.94424	25.608	105.239	116.468	34.4322	1294.76	248.377	155.707	229.47	160.507	63.7025	-14.3473	36.5277	29.816	-44.5239	55.2139	51.2166	-42.1921	-16.6995	27.4708	56.1458	206.044	67.0132	370.147	137.726
95.6254	-33.1465	60.7013	1.56788	27.595	3.78852	214.023	60.0333	138.368	20.4979	449.739	55.2491	9.42282	1.32437	271.088	284.561	-32.0249	12.3322	22.7171	-2.52708	-23.5577	8.43983	78.6092	-1.91621	57.1255	-11.6984	48.5658	138.15	133.31	50.0501	1457.59	243.257	163.896	224.989	135.824	50.9813	-18.7536	59.2907	37.8877	-59.4074	84.0423	139.224	-27.6355	-7.07458	68.5174	61.994	218.335	90.6334	318.9	107.68
95.7253	-27.6045	54.7177	-2.17738	54.7353	11.9136	192.425	49.7182	126.129	42.4255	392.764	23.7858	1.10873	3.26804	258.686	303.359	-31.7002	1.38035	30.4822	44.3973	-9.83494	-24.1221	107.643	-2.78539	23.4913	11.6005	9.14207	108.586	115.786	31.068	1641.01	239.056	144.868	224.834	131.235	28.5583	-48.1006	62.0848	60.0071	-82.1521	76.394	136.048	-31.8496	-34.6859	78.5349	36.2448	232.138	90.7037	270.604	77.1698
95.8252	-33.5757	31.4409	2.0423	54.8681	6.77049	157.305	44.387	117.761	49.5658	350.216	3.53203	14.4498	7.44911	213.822	368.087	-35.4515	-8.48833	40.931	144.091	-27.6379	-38.0334	131.015	-3.54584	35.6587	10.2498	27.2282	64.1992	58.9017	32.0076	1721.33	300.361	110.613	209.42	116.685	35.7195	-39.5093	41.2515	119.196	-64.146	40.7694	143.884	-35.77	-110.326	28.877	55.5319	249.221	68.1074	191.206	58.5999
95.9251	-1.22005	34.5139	-20.2477	55.8439	21.9635	144.647	56.4834	80.6659	35.2861	330.228	8.37695	15.4585	-4.20355	169.177	343.685	-12.7263	-13.7333	29.2667	143.608	31.0934	-25.7045	102.597	-4.21117	61.7426	6.24592	1.26931	87.8073	89.6732	44.0772	1674.13	321.397	110.907	189.661	75.8139	3.49255	-4.23076	46.6335	81.0232	-56.7935	90.802	279.125	-38.7566	-58.8037	46.3526	19.8457	227.47	69.3931	199.3	3.45875
96.025	-34.4701	51.5675	-7.52654	42.4999	-3.68623	133.1	61.2019	67.5181	24.8906	288.496	-9.0428	17.7409	-5.83208	161.254	364.86	-19.6244	-23.3804	8.79712	97.3046	-12.6511	-3.3495	61.4958	-4.79326	26.3381	-12.2526	87.4581	134.166	127.648	101.353	1466.43	347.582	95.3855	251.289	78.8627	27.5027	-42.9652	53.8091	17.6726	-107.422	66.9347	478.107	-22.3568	-35.7239	1.28342	79.4045	184.674	63.3919	197.648	0.974615
96.125	-30.2247	47.6774	-6.61341	56.8786	15.5448	146.458	71.8883	85.3129	44.0573	267.937	-20.5611	-6.39195	-10.3239	149.929	347.568	-6.07941	-19.6137	1.2249	10.6283	23.5382	0.770486	34.3005	-5.30254	23.9302	0.689961	52.4025	200.98	137.071	56.5555	1349.7	348.153	138.051	226.032	82.7704	41.3828	-25.4325	24.0012	2.3544	-84.579	55.6446	657.019	-15.5773	-17.3016	20.6599	84.7798	164.873	82.3347	195.381	3.52888
96.2249	-52.1656	57.2135	-12.1386	35.2919	-19.1884	131.567	65.9651	90.2041	25.9422	281.828	-7.4958	-2.85568	-0.305473	131.43	303.816	1.9424	-1.05394	33.6943	27.3559	-12.899	-2.57035	31.4351	-5.74811	30.8788	-26.5177	90.9731	234.29	129.845	40.8905	1285.81	318.175	103.12	219.052	88.6873	25.9969	13.9612	14.6624	38.2257	-39.6562	48.6239	588.208	0.0322391	-23.9334	27.2149	112.579	164.151	69.5515	183.198	9.11645
96.3248	-19.442	54.0336	-11.7692	48.3499	-12.0694	137.587	68.4844	86.6592	37.2871	224.817	15.2486	20.4145	7.58237	132.14	289.832	7.51516	-10.6807	18.5973	25.5696	-6.36547	-18.3146	6.86238	-6.13794	25.6854	-41.5702	50.0479	254.224	171.444	-0.447176	1199.19	255.81	103.087	193.853	74.6347	33.1926	-11.6523	9.32692	77.0179	-42.489	44.8528	462.597	13.2486	25.9469	61.1714	143.23	145.352	65.279	177.089	-6.10484
96.4247	-6.20242	76.7993	-9.96842	81.0253	8.42148	134.097	71.279	69.373	46.0413	217.836	35.2555	6.20083	36.163	136.612	308.168	22.0665	-6.14473	60.9926	43.7373	29.249	-35.8876	16.6842	-6.479	28.9199	-20.3797	56.9704	235.709	185.856	7.4708	1063.13	212.167	82.9915	182.013	79.6039	45.0731	-24.1974	50.2296	129.827	-40.196	25.6695	397.454	29.9251	42.8471	78.5825	163.602	105.047	100.695	187.304	25.2719
96.5247	23.8439	96.3691	1.38228	62.7204	52.0024	106.284	59.4006	74.0976	89.4548	168.62	38.7194	8.47808	51.1537	164.153	304.846	17.805	2.95311	61.2579	32.478	35.8967	8.10503	-5.55626	-6.7774	24.5292	-2.20683	87.0808	205.001	153.517	34.8756	988.332	172.013	99.3876	142.126	97.1671	22.0167	-12.0479	53.2156	158.369	-27.393	14.3059	355.363	-4.3832	84.4838	108.634	117.208	50.1785	97.3889	144.549	45.2031
96.6246	29.1824	97.1946	-8.06249	57.5568	35.987	99.3049	54.5387	83.5434	89.3636	129.632	48.5509	0.693964	32.327	185.699	284.416	14.6866	-16.5847	35.5517	35.1658	4.07418	7.78831	-20.7301	-7.03847	14.4028	23.247	72.9494	220.362	168.489	23.6075	908.977	120.008	64.0442	123.724	114.145	10.7345	1.21243	43.0998	209.212	-28.5382	23.9313	320.272	6.77076	133.17	95.8036	173.041	54.9335	122.918	136.017	82.5805
96.7245	56.782	96.6379	7.0996	87.2216	48.542	88.4464	57.8707	97.9273	137.847	95.9023	27.8293	3.11222	30.3664	174.937	264.312	10.8131	-27.9205	22.8083	6.46336	42.9006	16.1122	-49.7429	22.5013	-2.44353	25.0194	75.2781	229.526	205.254	34.2903	823.244	117.307	60.7276	120.8	116.573	10.4443	-26.1914	54.5109	291.65	-11.5735	46.7722	264.325	7.57985	205.238	75.7345	148.797	64.1067	114.566	141.016	94.1661
96.8244	62.6002	105.86	-3.72116	77.9052	48.2134	95.8217	58.8778	93.4831	158.945	105.879	52.9192	3.63058	22.7073	169.57	229.105	6.27774	-6.74418	24.6961	40.3502	72.0063	13.1498	-34.3839	26.8468	19.1974	43.2942	86.14	189.007	180.726	67.0649	765.175	74.2686	80.6316	152.774	110.17	18.7551	6.67677	66.5653	413.039	-18.6227	24.7807	233.123	-6.25254	219.107	80.2388	171.28	80.6804	63.6091	141.557	95.1892
96.9243	117.557	108.565	4.59856	99.7857	43.1733	75.6483	85.5043	59.2928	331.313	90.4332	29.7829	16.2557	11.6676	172.431	211.227	53.2688	-4.83713	56.7196	-2.26128	66.8076	40.6189	-48.6006	22.3766	-3.84572	252.718	72.1263	172.651	212.293	48.5433	686.163	62.0153	45.1388	125.46	109.6	19.1249	-22.1837	35.2756	531.981	-60.3903	30.2538	216.737	-15.9833	229.484	87.2994	175.522	75.2167	52.2165	124.13	108.119
97.0243	137.743	95.09	-12.6481	118.419	33.3918	63.6091	77.909	75.7964	605.048	93.1202	-2.75283	11.5941	13.6387	176.173	196.652	102.44	-25.4765	30.503	12.5808	71.2657	29.0762	-66.0504	18.4659	-35.5215	396.631	36.5548	167.621	212.446	80.9201	632.496	90.3083	54.2107	93.0389	160.419	14.0326	-36.7014	76.5471	534.989	-51.6541	28.3284	186.089	21.2573	260.888	80.7777	150.735	73.1974	27.6241	141.394	110.005
97.1242	155.738	81.8524	6.43921	127.867	63.9115	55.8334	73.2845	56.2517	955.411	105.416	19.805	8.88521	-3.03545	233.39	189.893	133.107	-10.3928	56.5271	17.3074	71.5314	7.24191	-39.6944	15.0448	-58.1271	485.223	56.6974	137.047	201.115	71.415	644.184	54.8263	53.4823	90.6378	181.737	20.5103	-11.2163	48.4115	539.283	-54.0733	11.5759	145.041	53.3491	282.059	128.305	145.779	91.1374	-33.6796	140.738	89.2579
97.2241	167.542	60.3354	-6.26925	106.403	91.697	56.0607	144.477	39.5625	1179.11	86.9435	3.04432	6.02695	-14.2795	360.536	166.477	143.291	-9.24701	43.7953	33.9093	69.237	15.2612	-25.5494	12.0519	-69.1916	539.982	32.9176	111.588	162.833	66.1325	607.64	63.7853	24.591	101.308	140.196	62.9181	10.3892	82.8816	531.828	-54.6435	56.544	131.394	40.9453	228.17	101.514	177.376	99.7322	-55.4641	159.75	50.4255
97.324	132.111	41.7479	5.51794	107.773	76.4214	57.6308	182.403	72.6341	1348.57	100.016	-3.35304	5.26317	-4.62884	472.239	162.752	159.703	9.64263	37.9598	19.668	31.0947	14.6355	-12.7237	9.43369	-100.795	484.962	30.8861	99.5117	167.339	61.1003	624.217	19.5145	11.6281	88.3828	137.428	32.9274	8.24244	61.7862	503.249	-33.1724	66.3662	143.053	36.1387	211.281	90.7751	186.306	128.631	-35.7347	158.656	77.3265
97.424	75.6438	46.5628	21.2051	60.8056	60.7734	69.4323	220.27	180	1416.4	47.3111	25.3487	17.5611	-34.1054	596.436	155.331	155.056	35.2333	34.9133	-9.2358	67.2861	-3.19097	-28.126	7.1432	-134.134	428.834	16.8508	117.472	131.596	99.4456	562.404	49.1448	31.5363	55.7747	123.143	36.1018	8.68367	58.1371	426.81	-8.54208	30.4958	158.788	46.3677	165.292	90.9389	143.41	78.9776	-10.8236	133.192	57.1962
97.5239	78.7959	47.762	14.3374	83.0858	54.5102	96.6913	251.216	359.179	1388.75	58.9919	65.1436	32.1157	-34.9963	665.079	149.848	164.467	53.8326	27.3789	-17.1503	80.2623	-5.01812	-1.46152	5.13942	-156.331	350.877	67.2185	135.035	200.746	105.433	556.687	39.7797	163.965	92.362	132.388	35.0087	-10.7839	27.2672	354.852	45.4742	83.3833	129.651	73.3413	188.994	90.2373	131.164	54.8196	65.9183	97.5809	68.323
97.6238	81.0261	130.864	14.7186	160.899	18.9714	108.417	257.358	495.03	1424.22	25.9507	115.347	35.4516	-21.9508	854.131	118.052	111.922	82.8141	66.5196	-35.156	105.212	-9.71035	-1.2712	3.38647	-202.126	335.557	168.439	132.577	193.064	94.4348	505.235	75.6759	340.888	86.1645	128.454	31.5577	8.80695	53.6976	294.597	94.9831	67.188	82.2572	64.768	170.725	54.6055	163.451	-5.86388	78.7388	107.482	111.751
97.7237	43.1654	223.156	9.78345	186.433	-17.4751	135.67	228.226	652.981	1381.89	13.5579	177.127	43.5355	-29.7499	869.794	94.6601	36.572	77.0515	64.8146	-74.6527	98.7297	4.4579	-2.61006	3.9609	-228.356	314.332	388.145	210.358	251.514	110.545	449.868	157.567	433.535	97.2612	152.08	48.6159	17.6145	-1.02249	244.707	118.747	102.017	152.751	116.092	202.998	62.4267	178.61	-8.40163	95.2159	99.1427	106.08
97.8236	10.2037	296.836	-6.65881	167.036	-11.9349	104.968	209.24	803.3	1201.98	31.681	210.708	36.3327	-23.0083	712.914	193.646	78.2932	54.8988	79.9063	-32.1232	98.812	-4.71813	-8.92848	2.35604	-199.985	258.411	667.327	189.885	238.017	156.968	439.356	220.243	323.449	151.002	124.101	0.0602597	12.3727	-16.3019	206.759	138.317	11.6162	174.243	110.512	151.197	72.2854	192.683	-19.967	111.537	84.2735	61.0757
97.9236	-32.9954	345.683	-22.6673	69.3891	-37.0483	65.3605	204.817	930.867	963.428	43.8991	217.624	23.1805	-16.7924	555.565	325.739	149.879	17.8635	109.322	-75.6769	94.8183	78.0588	-12.5802	9.84951	-190.488	252.374	937.695	150.244	216.657	165.427	419.415	218.111	251.236	160.732	108.388	-14.8971	2.14425	-25.6551	233.877	193.093	16.1303	144.079	115.864	151.428	77.6986	269.029	-21.2539	116.087	101.641	61.2268
98.0235	-58.0049	367.031	-12.2532	-18.9237	-37.948	25.3827	177.557	1003.03	776.198	64.459	187.098	16.4603	-15.0049	438.34	454.531	194.322	46.3039	135.508	-77.7745	76.9675	7.83741	0.777095	7.50977	-179.682	234.435	1146.96	121.531	195.375	149.631	415.786	156.585	200.452	127.074	122.528	-3.3405	-0.255284	-33.4155	230.828	189.553	-11.2092	146.24	106.469	141.53	93.3805	304.068	-27.841	130.883	104.097	97.7611
[truncated: 2,171 more rows]
[truncated: 13 more columns]
