# Supplementary material for: Dynamic and selective engrams emerge with memory consolidation
Source: Nat Neurosci. 2024 Jan 19;27(3):561–72. doi: 10.1038/s41593-023-01551-w (PMC10917686; doi:10.1038/s41593-023-01551-w)
Supplement: Supplementary file 5 — Statistical Source Data [file 41593_2023_1551_MOESM5_ESM.zip › Source Data Fig. 4 - Mouse 4 Neutral Context at Delay = 24h.xlsx]

## Sheet: Mouse 4 Neutral Context @ 24h
Time (s) / Cell	1	2	3	4	5	6	7	8	9	10	11	12	13	14	15	16	17	18	19	20	21	22	23	24	25	26	27	28	29	30	31	32	33	34	35	36	37	38	39	40	41	42	43	44	45	46	47	48	49
0	35.0724	71.3276	52.6032	121.922	-54.4461	127.617	65.4249	23.7443	119.164	178.624	34.7044	123.236	76.8595	280.559	253.927	-25.7523	208.73	48.1938	264.514	37.3682	-26.7953	133.699	68.8509	-105.694	-9.08298	182.452	95.9586	24.6388	567.377	-29.1175	151.551	40.2459	1011.85	26.9405	52.3801	15.4352	286.551	18.0061	20.8453	-27.3858	-20.9943	152.581	43.4798	18.4069	661.818	33.8658	22.4773	129.443	51.969
0.099922	24.4806	63.1678	34.0157	95.8799	-62.2266	93.5391	83.1103	16.3762	127.845	141.381	51.8059	130.929	57.7762	286.503	263.079	-1.37935	149.238	43.619	253.69	58.7146	5.67951	67.7206	52.6795	-79.1426	12.9499	171.252	215.046	-7.2447	634.685	-13.8172	151.886	5.0028	941.154	30.0214	59.8769	18.694	281.804	2.23518	27.719	-23.6557	-20.5772	112.632	-5.77071	-28.8015	628.71	40.8358	16.1974	106.709	37.5873
0.199844	38.1775	51.0926	24.4849	97.7608	-32.3536	100.559	94.3991	-16.9386	110.45	131.911	46.0152	149.746	42.8981	260.873	265.471	2.99436	78.6277	26.5499	257.943	3.79479	46.4757	3.43719	38.3703	-75.8627	-6.76062	145.47	444.904	52.3853	629.984	-21.3405	133.631	-1.94544	903.446	39.4327	46.7643	20.6274	277.005	-7.67142	2.58976	-2.54863	-23.8871	94.5209	43.6954	-57.6573	577.712	49.4095	27.0203	109.943	46.0403
0.299766	34.9868	38.3243	16.3103	90.1036	-25.593	92.0045	114.782	25.4383	103.046	131.258	32.9998	173.323	40.0446	223.53	254.973	10.8228	36.4054	15.7705	219.894	6.09252	83.8635	2.74545	32.1562	-62.4988	0.0372106	146.034	671.434	30.0598	608.423	-20.7673	143.611	4.12259	879.421	56.1586	49.5044	43.5883	271.15	-6.98586	41.4438	-26.8019	-13.8732	103.698	23.77	-50.5474	525.655	32.7359	85.0209	92.0901	43.2712
0.399688	46.0476	21.6771	8.46162	95.5488	-11.6417	113.754	121.813	24.6617	119.642	96.4217	46.032	203.882	14.9939	227.232	291.293	-8.1921	31.3126	13.7911	253.286	7.97318	111.835	1.98398	47.1729	-56.2255	4.93502	138.207	890.168	61.7237	503.526	-29.8513	100.203	21.5935	818.918	67.5123	35.8536	17.5235	305.801	16.9518	12.1879	-52.487	-16.4691	80.7956	54.5502	-30.138	480.155	76.5179	74.4783	89.1818	33.261
0.49961	47.75	21.9684	14.3224	104.355	-10.6082	135.987	108.754	9.96493	110.782	86.695	64.234	198.174	11.3573	222.029	273.122	-11.9567	31.188	14.1438	254.823	23.5345	129.022	34.9201	40.5412	-62.7586	16.9972	174.813	1107.14	58.8606	517.229	-16.9646	85.0425	-10.0291	785.979	109.392	14.1346	7.31561	364.842	11.2136	-6.28234	-40.0378	-34.7813	74.7383	47.3999	-53.8929	415.646	62.2864	94.6408	68.6628	44.9282
0.599532	44.9459	29.4314	25.7331	97.7584	-24.1948	130.447	123.063	35.3467	104.438	71.6094	42.1976	203.903	-0.725149	206.49	315.751	24.9947	48.9652	36.0452	266.615	-3.02831	126.969	37.6538	23.7028	-42.628	-11.032	236.334	1314.33	50.1329	512.862	-24.2943	83.5007	-4.00452	761.475	231.357	35.3151	-9.70128	385.704	0.416333	-7.5461	-4.06527	-31.9207	53.6782	31.6664	-86.0001	371.277	39.7207	99.3684	66.3341	67.0036
0.699454	44.3372	15.0303	73.2728	68.5208	16.0273	124.129	175.32	-18.8376	43.4298	89.2817	53.62	289.531	-19.6659	163.469	372.562	59.0916	46.7462	31.3652	262.278	36.9853	114.655	53.967	17.8721	-55.8632	-8.41249	277	1276.4	118.564	501.673	-75.1559	79.4016	-49.2259	725.381	350.564	5.66143	-20.2752	348.254	-31.6809	12.7792	36.3178	-29.1487	69.4838	101.926	-73.7681	328.665	32.6806	146.204	105.488	118.529
0.799376	31.9248	-0.87594	150.246	64.5421	-9.58357	103.165	128.446	5.11337	49.45	93.8822	68.7411	315.607	-15.6633	148.426	345.769	21.7027	27.2613	-21.8289	228.218	22.2681	79.1363	35.0991	43.3144	-37.2077	40.0977	270.275	1191.97	56.9888	446.624	-43.2682	93.1923	-57.6101	674.306	484.313	3.36944	-21.0319	368.008	-7.56535	-9.89748	60.1711	-82.4658	68.3428	53.3944	-30.5921	278.088	35.9676	50.0306	178.233	78.294
0.899298	6.08502	-14.6537	213.293	52.5214	-13.3302	105.143	104.388	57.5062	57.6796	79.8097	49.2268	319.298	-25.8796	157.572	328.935	11.1026	21.2634	-6.51399	186.055	3.81121	74.8732	-1.54866	15.9614	-39.2459	4.21151	359.519	1025.2	-55.5823	433.919	-46.929	83.7194	-61.2918	627.453	622.182	22.9771	-24.3133	347.974	-46.9625	16.671	75.6303	-76.5691	94.1193	-17.2713	-22.0925	329.327	37.877	52.6597	233.105	90.5426
0.99922	24.7147	-29.2877	215.703	64.0168	-1.31781	93.5333	93.3478	79.1153	56.8274	95.5682	28.0436	339.351	-13.7383	153.014	316.428	13.9746	33.2403	13.5505	133.402	14.496	58.6558	34.7798	38.6885	-39.4967	22.6549	263.517	968.63	-27.9174	339.279	-16.3648	105.576	-41.7782	584.452	712.168	35.1265	-26.1986	318.015	-26.0084	4.28829	101.976	-44.4694	50.1899	-10.6126	33.4089	249.285	36.2418	106.224	247.127	53.9164
1.09914	11.9176	-30.1616	173.417	62.0116	21.4053	83.2663	96.077	79.2341	68.1346	110.689	20.5341	298.704	-19.5403	152.43	309.156	25.1817	34.7608	8.69612	114.249	20.1017	30.674	52.334	17.115	-3.29085	16.427	215.867	899.134	-6.14421	258.134	-0.466012	59.7947	-46.3522	544.968	772.598	24.1898	-58.8823	268.168	-14.996	-11.1099	123.457	-32.997	66.8563	-7.15786	63.5126	217.73	44.7992	107.443	258.711	46.7413
1.19906	14.4165	-40.1951	149.64	75.496	8.87349	98.3533	106.657	117.619	78.8693	103.451	33.2866	230.613	-11.3167	162.355	338.367	2.27419	37.8496	-7.5366	95.3991	45.6921	28.9274	99.7967	49.084	-40.4314	40.0629	179.338	836.234	5.38211	261.835	-17.6851	67.1496	-39.0252	508.697	866.921	-0.0758297	-64.571	264.007	-24.4697	-35.1342	90.5276	-55.4831	28.0234	27.8032	101.966	185.224	44.4091	65.5168	250.066	50.9638
1.29899	21.277	-41.312	100.299	67.2993	19.3132	65.3061	75.4721	330.029	51.2553	104.376	21.9321	200.756	-23.1193	145.524	404.47	4.82483	65.3399	17.9149	112.079	18.5953	-3.04346	76.4073	17.9455	-21.6856	-20.0009	207.695	827.533	48.9274	261.55	-16.6215	59.8089	-23.3845	475.361	876.527	35.6282	-54.2231	169.202	-33.1711	-30.8069	94.5567	-10.0427	10.1736	78.4655	121.014	189.836	46.4953	45.0103	252.674	59.8591
1.39891	25.8031	-51.8921	96.0996	57.3555	27.4585	33.7974	63.4208	503.099	14.487	119.24	23.7709	159.995	-10.8829	106.907	419.149	6.87476	38.8296	21.2556	82.4101	37.6785	-34.3315	43.5164	-0.757501	-28.6108	5.46272	179.84	855.154	134.26	228.089	-13.7396	43.8936	-6.12761	446.91	856.891	64.0624	-53.6913	119.05	-54.3876	-48.9622	111.266	-34.6373	-4.71072	139.504	67.9123	204.256	41.2236	83.0065	256.815	17.2383
1.49883	23.7825	-51.1156	76.9265	68.0844	35.4684	54.2098	28.9559	696.243	34.7094	110.676	46.2634	142.178	-24.2937	114.458	442.546	-40.4734	35.9135	47.0516	64.0336	13.3931	-6.59452	25.7014	11.411	-23.0982	-10.0983	152.53	848.43	243.766	211.809	-45.5201	27.3522	-18.245	418.482	819.39	77.65	-48.5269	70.1907	-41.8395	-52.669	60.3915	-51.8451	-34.4373	202.641	131.19	192.884	22.3675	119.397	244.93	31.5873
1.59875	16.1717	-50.8442	54.2355	58.5984	23.1146	78.415	56.323	858.537	62.6678	96.9988	9.97163	115.882	-18.9128	129.342	452.238	-36.9121	20.5782	46.3298	63.2753	16.6027	-2.81267	36.9055	6.61193	-17.1267	-32.7766	131.925	894.092	326.485	219.088	13.7291	7.67741	-7.07376	392.324	735.307	90.1784	-49.7428	101.065	-37.0998	-70.2114	85.6166	-25.3234	20.0401	256.739	135.264	148.349	49.3552	133.614	214.837	-14.237
1.69867	32.1588	-28.507	22.2576	62.5368	26.6833	59.5316	71.038	922.054	82.6874	118.065	29.2082	98.6425	-8.36075	90.533	475.863	-4.55936	24.1706	41.565	3.52791	7.64975	1.81123	62.1534	0.0947905	-20.121	-29.2368	128.692	955.415	364.249	214.093	-13.7643	25.8014	-21.7459	368.243	692.547	49.1687	-40.8452	123.796	-25.4708	-61.2519	79.5735	-84.9188	31.1949	347.023	54.7643	168.683	57.6767	103.918	221.732	26.0103
1.7986	54.7769	-25.6759	41.3533	45.9379	42.0274	74.7253	49.2417	1005.29	51.087	106.985	13.4693	117.974	-13.4345	109.072	461.952	1.98464	33.0571	59.8582	49.939	1.96404	7.07696	40.3257	-30.8798	-14.9426	-50.1078	108.363	1102.36	329.576	160.391	-9.33398	-1.8249	-13.2282	346.066	648.35	49.1766	-36.0389	167.457	-46.0706	-51.7741	78.0215	-72.1024	63.9942	386.721	28.7984	130.867	50.6907	115.333	239.635	10.2842
1.89852	63.2747	-14.9445	45.6847	39.9005	28.8697	53.9273	54.2183	1075.47	54.0135	65.0062	30.7376	100.355	-12.3662	109.685	439.381	-18.4374	12.3553	122.651	14.4603	12.0655	24.0941	30.9049	-1.19926	-33.5237	-44.0378	133.551	1051.88	343.557	233.749	-62.5983	36.2814	42.0159	440.874	517.474	94.7674	-43.3849	126.523	-30.8983	-57.8414	19.3781	-84.135	-4.81337	502.072	10.6533	130.013	36.6384	61.1862	200.578	113.743
1.99844	59.0296	8.44895	57.4533	32.5886	13.3347	31.0618	34.1337	1073.29	51.7442	56.928	16.0588	87.4408	-10.1698	96.6198	399.367	-4.67555	3.44644	146.331	3.8498	29.9073	31.9395	14.4593	19.9623	-44.0459	-20.574	141.561	1132.36	311.497	246.495	-43.9257	32.4468	59.5998	457.775	471.214	73.2381	-42.9503	126.417	-1.47258	-49.0089	17.1773	-63.6214	0.25449	549.592	8.33643	165.22	20.6002	47.5332	201.181	118.532
2.09836	68.6221	21.475	58.316	37.4854	28.5536	36.195	53.6724	1038.52	34.5484	54.2537	11.1719	86.0703	-9.6191	133.147	353.176	-7.74406	-19.4707	140.033	30.9738	0.0178038	38.7805	-10.9784	-14.0399	-42.2651	-42.9965	154.081	1196.64	361.686	226.665	-52.1759	-28.5091	62.3737	484.771	427.793	59.1222	-32.857	152.245	25.4697	-41.6247	1.78198	-69.0744	-20.4392	600.787	34.9456	169.208	16.7894	44.3839	206.045	131.552
2.19828	67.5562	8.12949	46.3052	64.5716	19.5654	45.9678	57.0508	947.253	29.796	34.3714	2.57923	103.737	-22.9607	142.461	358.441	-18.1227	20.3892	114.318	27.1006	18.3835	56.6442	6.87763	-8.63467	-15.8939	-31.5513	129.927	1214.54	303.114	190.26	-47.938	-39.6086	16.6344	456.167	412.204	24.8087	-19.0315	132.122	26.7424	-22.7515	22.8161	-64.6427	8.48011	524.718	17.7279	153.539	55.3283	63.0238	173.84	152.714
2.29821	72.0213	24.8393	79.8711	52.8518	24.8841	37.208	92.9162	807.548	39.3971	31.7716	-8.82648	100.469	-25.4048	119.036	327.996	-1.23531	19.7504	122.376	31.9693	13.9591	63.361	10.3109	-19.6746	-23.3838	-41.9081	157.794	1315.1	245.771	173.289	-29.1653	-47.823	35.0768	429.608	333.209	16.6148	-11.5622	149.528	60.7981	-19.7632	18.5395	-90.1251	9.53311	452.075	0.450217	213.903	45.5742	60.7033	124.096	90.1999
2.39813	89.3494	50.5611	82.3817	47.3245	23.8008	25.9686	119.856	734.291	53.7361	-16.5047	-11.0809	118.576	-40.7293	122.886	292.042	33.1533	27.3451	113.418	43.8818	52.2209	52.5846	15.2158	4.76724	-40.6855	-20.091	120.718	1446.04	258.424	159.045	-25.4951	-54.601	54.7353	430.207	277.57	36.3905	-46.4571	181.257	102.137	-45.6641	10.7099	-86.6731	-10.4343	449.972	-10.0653	181.639	46.6133	30.0309	89.2407	135.369
2.49805	66.366	44.9399	48.9625	31.5019	19.1487	7.14617	131.929	653.073	89.4137	13.6693	-10.0491	134.88	-51.177	121.162	293.77	56.4613	18.1853	88.2961	53.1938	45.2508	51.8567	4.63906	-26.8719	-43.8667	-11.0663	101.442	1651.74	239.499	140.66	-21.0755	-12.576	22.4558	405.663	283.428	3.75752	2.16887	285.78	87.1892	-21.8382	-18.4382	-130.594	-3.68454	409.531	-37.6026	148.107	26.9317	45.3931	81.0855	115.57
2.59797	108.822	22.2366	43.358	54.4361	33.0315	26.23	134.118	611.853	79.0539	27.0451	-14.9371	154.294	-47.5154	177.824	275.149	96.4792	21.7306	104.715	72.1538	49.3488	48.0153	23.0709	-3.11005	-37.8912	22.0525	129.162	1831.68	199.553	149.687	-10.6994	-14.7301	29.9077	382.846	291.787	-4.00392	-4.74923	401.04	77.1418	23.2918	14.5344	-140.161	-3.7174	337.047	-109.931	164.452	31.1284	135.729	45.6271	123.308
2.69789	113.298	16.2977	29.206	67.3369	24.1058	64.3714	130.566	561.947	80.2849	6.04687	0.568951	165.245	-60.2165	207.785	330.629	87.1323	24.1753	161.268	39.672	42.1083	46.4369	58.0776	6.39658	-51.5908	17.6438	119.78	2100.29	197.441	124.799	-19.4224	-7.24598	32.445	361.628	255.668	1.08762	-1.37422	559.088	52.0967	-11.9998	9.78657	-182.849	7.96593	297.597	-138.982	151.503	61.4703	141.623	50.0937	83.5209
2.79782	91.4888	23.2207	14.1818	46.5617	19.0003	59.1951	152.06	520.532	110.472	22.4359	4.80178	153.173	-41.9672	227.417	346.073	73.9583	17.0049	145.297	92.6225	35.2383	43.6414	48.2018	-14.9548	-53.212	15.8337	128.176	2292.31	168.951	142.749	-13.3934	12.9215	9.17819	341.893	219.747	3.8923	-13.2993	592.223	60.4139	-13.156	-15.124	-156.088	11.7724	265.886	-144.19	131.327	74.6363	152.941	25.7218	58.4502
2.89774	81.2127	27.9082	15.4077	56.9399	7.41568	97.9212	158.084	466.431	97.6023	6.94625	2.55853	159.193	-44.3649	227.679	358.724	103.556	20.5679	119.801	206.015	48.4427	57.7132	41.8195	-3.94329	-59.6069	14.3748	116.879	2483.54	203.592	135.194	22.0759	-3.84445	-10.8872	349.356	218.09	-5.96165	-36.6196	544.075	74.2983	-25.819	10.6653	-158.606	-2.22787	272.728	-137.692	191.209	85.1783	159.109	16.9959	70.9797
2.99766	69.9966	29.8889	-0.479216	32.1632	5.98397	55.8295	143.915	423.173	121.305	11.8921	4.36421	161.591	-60.0274	179.715	358.763	91.4838	4.5712	107.767	267.782	69.2907	78.0177	77.4954	31.0033	-73.0408	45.1187	164.216	2681.23	187.144	123.532	-4.32961	4.44256	26.2046	329.57	207.067	23.745	6.82774	518.209	95.1149	-46.8576	0.252475	-176.591	19.4988	255.856	-169.842	207.773	51.024	163.244	20.2377	68.7549
3.09758	74.8365	47.475	4.9428	31.0318	15.7078	62.6774	151.966	361.726	103.693	10.7784	2.23596	158.6	-55.6953	186.318	320.971	88.1039	-0.130775	115.005	280.159	62.7195	95.9464	115.234	3.67628	-65.3522	46.1701	140.313	2825.24	221.062	116.611	-41.2164	23.9936	12.0284	311.25	143.82	2.87664	0.00923378	571.791	59.3751	-32.1579	-16.0311	-185.683	-19.8635	361.539	-163.576	174.391	31.4679	135.886	8.32611	21.3792
3.1975	98.9608	77.4054	-4.53837	33.9684	2.69563	63.2757	146.18	357.706	113.794	23.815	-6.27605	132.76	-45.8694	164.497	310.467	93.9994	12.0071	111.747	277.682	85.7019	31.9532	152.932	14.959	-86.4745	31.3231	122.437	2867.41	242.352	97.3757	-42.6961	82.9055	59.3119	294.281	121.633	18.4082	-7.18772	710.709	51.7347	-32.8104	-24.188	-199.554	-43.1075	408.364	-158.817	176.822	35.7398	71.0931	58.0154	47.0321
3.29743	88.5496	75.5917	-2.14206	26.132	31.584	37.154	119.549	345.174	120.902	10.8625	-16.0597	104.201	-58.8217	150.78	293.473	105.445	15.331	104.627	297.157	47.5397	51.4231	114.019	-7.31926	-48.4839	33.6641	134.425	2993.17	205.586	91.5322	-34.0576	76.9167	85.9626	333.005	113.097	20.2833	-6.69904	771.213	18.7435	-3.37073	5.85474	-201.117	-38.5457	348.536	-141.156	172.018	-13.6949	125.794	23.1897	48.2946
3.39735	78.5186	65.7676	18.0194	17.5271	13.4631	53.7176	127.605	319.7	125.93	17.2937	4.92963	92.4262	-23.669	160.574	271.798	79.2265	-34.6623	60.5273	323.495	10.3742	60.2949	67.7892	13.5679	-50.1219	16.8435	160.203	3039.32	152.357	87.3014	-19.053	69.2645	14.7053	314.929	129.444	7.9219	6.5584	774	50.5648	-25.3267	19.649	-181.542	4.21554	283.699	-141.541	190.275	20.7061	152.441	35.7637	35.4402
3.49727	101.567	59.8023	27.1398	34.8787	13.4272	52.7189	145.966	328.466	140.631	19.7712	-1.57752	80.7089	-35.1405	130.373	266.34	82.4303	-19.3488	94.9566	227.99	8.65597	47.8852	51.281	28.4799	-49.7169	-0.957796	137.641	3149.24	128.263	75.9543	-34.1508	90.7363	31.5828	298.14	105.825	32.3423	20.6702	699	57.7948	-23.7117	28.2932	-186.952	-11.3076	255.53	-162.431	184.498	7.48196	169.895	52.6409	31.7566
3.59719	100.132	64.6936	19.1099	10.7709	22.3274	48.5414	139.243	326.824	148.611	16.2802	5.35862	83.2205	-33.9067	124.238	258.538	91.6913	-19.228	78.7512	173.349	-14.562	63.6569	46.7966	42.2221	-29.1946	21.0253	163.79	3078.34	99.0676	58.78	0.0916361	67.1275	35.6848	282.544	128.222	40.9446	10.6906	606.383	49.1204	7.32402	33.7192	-147.352	-10.0907	219.632	-151.8	176.176	3.99832	146.657	56.7473	32.9318
3.69711	96.4703	62.4808	22.7345	23.4241	-3.71473	47.3284	124.418	288.918	140.786	24.1316	-1.09344	76.942	-21.7207	109.572	248.722	71.1899	-29.7466	75.6948	161.606	0.886045	58.2249	28.0545	23.6588	-17.0445	7.61378	140.372	3004.2	87.4728	76.9317	5.29988	67.3729	34.4505	268.05	117.122	40.7548	-4.42408	585.058	43.8771	25.1928	-3.43841	-153.675	-36.0753	211.363	-110.931	151.84	7.2813	129.581	102.854	54.4149
3.79704	108.234	60.1651	28.5941	13.9022	31.7558	41.3794	135.145	263.863	111.524	37.4049	8.67955	90.1366	-6.11505	117.242	235.476	88.8671	-3.72065	62.0546	164.198	1.66589	33.643	41.5127	38.6099	-18.062	14.1845	159.75	3066.85	114.544	90.6146	-30.241	121.373	11.6257	254.58	112.984	29.7462	22.9483	486.468	30.8369	29.9812	26.4718	-147.683	-17.8373	234.554	-122.745	173.894	-2.28172	102.22	92.3207	38.9154
3.89696	138.218	63.2308	42.3346	37.7651	45.2722	46.8763	119.184	245.527	128.641	28.832	-26.0307	85.2225	-19.8819	126.526	194.137	72.3727	-6.20161	49.1148	155.56	-22.5235	48.4972	62.9389	18.5912	-28.4299	-1.33441	137.161	2908.28	103.269	86.5952	11.6177	107.935	-0.29443	242.056	114.085	24.5282	18.9214	447.225	61.817	13.6518	23.2682	-101.12	-22.9025	241.549	-84.738	179.171	-2.69435	85.5026	79.8962	32.7996
3.99688	105.731	65.3328	105.441	23.9548	34.9918	18.7801	120.131	207.391	98.7902	18.3643	1.94659	69.6746	-18.7867	97.2482	261.102	71.6274	-15.8137	41.0167	73.2991	-21.7808	73.2649	122.218	15.0345	-53.0102	-1.32458	172.288	2802.77	102.729	68.0829	12.4521	67.9173	23.2679	230.409	130.651	36.8285	-11.3372	412.329	71.7538	-2.55932	41.5326	-144.475	-7.23087	267.16	-92.2082	358.332	-10.3791	101.398	85.0476	42.347
4.0968	70.1897	120.79	39.6606	3.73962	-0.418729	29.598	117.509	209.976	93.5959	-2.00137	-14.3427	73.0169	-43.6017	100.191	245.819	77.5944	-7.07196	38.4591	61.6899	53.8771	57.5148	179.268	10.1347	-79.8593	8.88365	152.091	2657.82	109.143	29.4621	5.8137	87.7281	17.2802	219.577	119.055	41.0376	16.1976	388.811	70.705	24.1346	31.6672	-104.056	20.9143	322.108	-94.4354	420.762	-5.18974	66.6579	99.0714	21.5157
4.19672	102.231	112.983	40.0327	37.6968	4.02589	20.8432	81.4653	191.88	88.0582	-23.919	-9.49092	82.8886	-58.12	70.5054	213.697	51.0509	-23.5779	25.7941	53.7998	13.1856	125.957	180.382	16.1214	-50.1839	9.40861	152.606	2519.96	101.451	16.5932	-22.6435	108.674	36.6295	209.499	85.7954	36.1294	2.05644	315.497	80.9222	20.858	86.5474	-109.907	4.59753	350.26	-94.824	529.808	-8.48117	75.003	82.5027	11.4416
4.29665	77.7857	104.487	58.0018	31.9346	7.76134	41.7938	76.1515	208.465	99.7506	-13.2377	-69.3519	50.7143	-63.4249	83.9173	163.148	54.2321	4.09844	14.3198	41.6526	7.81507	208.477	186.73	5.24964	-47.9518	-11.0756	142.327	2343.08	62.4213	2.78398	-19.0334	116.752	55.6822	200.121	62.8535	80.3697	13.8874	270.908	71.9519	34.3974	114.676	-92.9888	-16.5767	328.185	-96.3018	646.962	12.1447	58.6667	70.821	-10.2502
4.39657	92.8405	111.111	53.0899	28.0893	4.20293	63.5982	101.503	174.381	112.988	-42.2272	-57.6579	47.2845	-64.5633	109.51	126.641	57.3067	-4.14237	9.29157	42.5857	6.32527	179.217	154.133	16.6772	-55.3394	-23.8295	167.156	2206.02	57.1697	0.765884	-5.68454	100.11	54.158	191.393	62.8847	79.2683	-21.0096	230.002	46.0389	25.3668	90.2964	-82.0904	19.8602	330.623	-52.8562	758.255	-9.70686	57.8862	93.4715	-12.4483
4.49649	106.687	109.675	24.4833	19.0629	14.854	24.6129	71.5895	137.626	64.3481	-20.927	-28.5055	34.329	-56.525	62.6889	122.938	53.4187	2.01953	4.6311	41.8771	-3.02995	111.636	127.694	-9.10309	-9.21822	2.67403	150.618	2073.91	62.0462	5.3559	-13.6105	128.844	54.1786	183.268	58.1345	103.607	-7.516	166.883	31.0155	59.4364	63.9553	-48.4913	-16.9344	341.807	-57.8682	747.353	-15.5337	29.4497	88.5211	-7.70983
4.59641	107.194	100.311	27.4165	11.2962	19.8341	30.0146	78.8152	125.005	69.6584	-8.365	-17.2878	34.5685	-44.3705	74.1376	145.612	71.351	25.7802	19.7092	23.1718	-5.85967	115.258	88.8384	20.2396	-26.7504	-5.1637	130.978	1966.94	47.3153	-43.9209	-5.2531	88.358	29.4515	175.702	59.6762	100.721	1.48485	179.033	59.6736	19.3092	82.5255	-45.6972	7.60786	346.801	-46.8909	702.213	-18.4842	32.3297	85.2362	-9.43321
4.69633	121.799	70.5961	29.3464	26.0923	27.5252	43.6808	96.8418	137.968	80.6879	8.89215	-29.8695	39.7193	-31.7606	75.118	144.17	66.525	27.3341	6.55504	18.6977	22.7417	186.878	102.972	106.971	-21.8426	-11.33	153.091	1868.82	50.358	-2.03615	2.76534	80.8791	37.2314	168.657	73.0893	275.871	16.2535	171.059	54.927	21.6699	59.3427	-76.3877	1.07511	313.585	-74.6343	680.498	-13.9065	1.47609	69.142	-7.49551
4.79626	110.735	53.5986	33.7462	30.5659	9.43787	41.7067	97.7956	85.2154	75.1703	11.836	-16.0928	42.6378	-23.718	80.9361	122.295	87.1327	16.7642	11.9565	46.4459	14.5604	204.265	71.3477	220.367	2.84909	10.0662	123.812	1778.16	70.1472	21.7329	5.23218	80.5955	78.687	162.095	58.3787	485.051	15.5234	208.404	30.2326	30.6622	31.9077	-50.751	-7.4951	324.052	-41.6685	626.289	-30.3854	10.0673	88.5432	-13.6041
4.89618	105.633	64.9981	10.8795	21.4286	29.7721	42.3914	83.5922	105.932	89.5115	12.1977	-15.3912	37.9143	-8.92846	82.5001	138.123	64.4492	32.8774	9.87686	38.834	3.58135	219.435	53.7028	338.982	-24.4755	21.2226	104.026	1661.48	45.3821	5.45456	-32.7669	61.3694	112.879	160.343	76.1213	583.5	1.35192	159.155	24.1714	39.9575	35.6046	-37.7965	-3.88456	324.36	-62.2439	574.83	-9.2204	-32.5409	130.112	-7.18631
4.9961	86.4365	45.4383	34.4915	57.2326	14.2292	27.1598	87.7545	97.8582	83.7893	-4.32893	-7.25502	37.2807	-13.6606	86.4603	125.623	57.8424	30.1451	11.007	33.3282	9.56746	167.726	34.3036	371.728	-11.8751	1.83707	114.19	1617.81	53.3786	39.7317	-26.0881	47.2401	118.474	172.702	69.5748	581.976	-3.74331	155.591	19.5325	13.1428	34.6045	-27.5926	-5.68214	333.655	-87.7547	571.668	-12.6874	4.12589	123.958	-9.83384
5.09602	73.2093	58.7517	22.878	51.4091	-1.5839	62.7915	91.5974	127.195	83.2957	0.684598	-27.404	50.5231	-16.3672	131.713	156.534	46.6759	25.9513	27.7293	29.7979	25.4315	143.7	35.403	447.397	-11.5137	11.1216	91.372	1703.82	50.5754	26.4591	-5.85612	51.413	82.0278	166.232	63.0158	482.325	-1.39203	245.57	34.8804	-14.1424	70.454	-84.1238	11.0765	300.343	-83.5464	542.141	-11.3976	11.5384	106.069	-36.9983
5.19594	69.9366	55.0904	31.0272	42.6829	23.0415	78.4542	100.124	110.389	95.9548	26.1147	7.10055	49.2542	-3.117	136.417	155.027	36.7674	28.7161	21.0708	23.4189	-2.10155	114.663	52.5332	522.888	-5.21445	3.63971	133.687	1769.29	55.0124	51.5371	-16.118	53.3139	41.4136	160.3	55.042	424.398	-10.2591	363.022	37.2346	-20.9806	26.2787	-54.4105	2.81235	327.45	-63.7277	492.333	-1.08013	-24.1556	101.209	-22.2303
5.29587	63.1137	67.7683	29.4358	38.1423	1.63214	83.7344	129.651	99.7784	84.8213	16.8819	5.45552	56.3683	8.89238	115.786	152.493	51.1512	42.3229	30.167	10.9133	1.24675	59.2875	43.6205	552.543	13.1369	24.9515	97.7765	1848.03	49.5705	18.5055	-18.8414	37.8905	38.0457	154.219	40.8411	402.091	0.280502	498.624	30.5719	24.5988	50.5558	-84.5669	-13.4224	302.187	-102.312	475.786	-17.0974	21.9811	95.5375	-15.5287
5.39579	60.4427	69.2392	24.3176	33.9192	6.99021	57.1908	129.519	86.1587	94.2033	6.6887	-29.4212	60.0079	-0.984562	94.1988	132.54	55.8705	50.9438	26.734	78.2902	-22.5068	84.8364	52.5743	501.833	20.2359	8.46807	85.356	1910.79	89.8799	22.5966	-27.7366	29.5542	36.2813	148.562	38.6336	329.457	5.31594	640.623	11.7159	16.8924	26.7274	-118.647	-15.3442	304.308	-104.523	461.514	-12.18	53.0293	74.4526	-6.12574
5.49571	84.3188	83.1429	33.2957	31.3428	7.7954	74.2545	99.2762	112.731	111.565	6.78937	22.227	47.722	14.2095	129.08	114.458	19.3362	13.7592	-3.28999	140.056	0.628504	100.264	11.8441	477.191	8.18086	8.07431	162.381	1743.53	38.534	63.9722	-13.2506	81.8417	13.0272	143.298	46.824	329.362	8.31943	659.154	30.1299	8.52435	33.7701	-84.7051	27.7526	243.177	-107.57	537.782	-14.0292	-14.8406	46.3052	-8.23706
5.59563	66.1513	68.5674	43.9419	19.6002	-13.9831	52.0658	104.185	94.0391	70.1466	0.816172	30.0979	30.812	30.5037	91.4105	110.701	59.4413	16.7429	13.6366	286.227	-4.53556	67.1108	14.0174	379.602	15.6449	-22.7375	169.039	1632.51	30.5606	53.1727	-16.1663	61.2646	14.2034	151.488	55.0231	345.634	-3.95986	553.605	30.6309	-0.629177	19.4017	-77.4417	25.1619	224.128	-68.7561	621.613	-3.09019	23.0148	55.4691	-34.2843
5.69555	61.7113	76.8832	44.6731	27.9508	6.37087	66.6527	107.314	74.4624	84.8081	-6.65043	4.45001	40.5809	41.0808	99.8905	84.8918	50.4802	8.66052	16.8528	324.644	-30.812	83.8963	8.74495	350.675	21.1963	-32.4364	193.639	1577.26	42.1974	8.31517	-2.94093	40.5955	-12.4311	145.558	52.3625	275.068	3.98703	434.497	27.3424	3.63386	-5.31698	-58.4278	29.5572	233.167	-33.793	745.166	-5.76266	21.7873	47.3784	-32.0017
5.79548	49.8115	77.1956	31.2009	32.9962	-17.5772	51.9719	97.7906	119.551	91.3847	-13.3963	3.82383	25.3463	29.6367	102.493	59.373	45.5381	-1.27792	20.7421	307.901	18.097	62.381	0.87044	317.79	-13.7772	-10.3534	210.144	1450.91	12.9612	15.9442	-19.1673	37.1295	11.1783	140.085	57.2112	256.147	28.3859	378.873	32.6654	25.5712	21.0523	-45.7834	-2.91218	204.302	-33.299	797.901	-6.27984	-10.6278	41.7006	-20.9059
5.8954	74.2514	69.4553	29.1218	46.3876	-14.9952	19.6939	95.1795	66.8932	90.7511	7.90453	-3.76944	20.6901	14.2502	84.0347	61.0015	62.2185	22.3016	39.1873	196.964	-7.41279	47.7573	36.5195	306.742	7.26702	-6.02456	187.899	1397.07	18.971	-18.047	-5.53165	73.2077	-3.26549	135.032	55.3924	272.272	11.6735	307.399	37.3392	9.24386	19.7959	-60.2659	34.266	175.408	-59.5957	774.014	-4.61069	2.98598	39.2228	-11.8127
5.99532	74.0572	58.0399	28.5382	57.0736	-7.9928	27.5229	77.7713	86.9112	63.607	1.77328	8.95073	23.4735	4.52227	93.4186	36.8764	40.2216	32.8213	24.5029	157.177	-23.2142	89.4828	26.7201	286.071	18.7172	10.4273	172.328	1340.83	16.8925	25.4532	-0.224058	72.0368	4.12208	174.848	26.6388	271.008	6.39426	275.838	47.0661	20.9458	27.0447	-28.2755	4.00965	173.479	-49.6342	735.076	-7.484	2.00532	28.1838	4.86663
6.09524	77.2583	67.6945	24.1048	63.5792	3.72415	47.2597	86.8958	93.6554	98.8783	12.6989	24.6425	25.5697	28.2562	91.6783	75.3922	45.5965	29.0914	21.3922	140.006	-0.921526	37.5609	20.1937	259.406	32.9615	0.746069	193.255	1297.92	25.2761	41.9115	36.8489	77.863	15.1897	203.122	56.8423	278.31	15.1487	269.806	41.4736	19.4167	10.9862	-22.0755	17.1461	169.122	-69.5522	685.662	0.571227	-6.70991	46.3162	6.41932
6.19516	66.2337	43.5346	17.5647	39.8374	34.6561	38.0721	60.1186	63.749	70.6346	20.5206	51.6203	18.6179	18.0454	104.476	77.1062	58.6013	17.5899	3.49481	131.194	4.75615	36.9065	17.8259	235.7	29.2548	-12.4713	179.771	1259.38	40.8919	92.8069	21.1076	100.89	2.54601	209.552	58.6529	242.319	13.6622	267.188	43.7322	23.1969	12.4687	-37.3795	23.0158	187.476	-42.0189	625.222	2.78376	-26.5847	39.6429	11.8029
6.29509	45.5914	40.7611	20.3461	36.5166	-27.9535	47.8263	79.2325	62.5705	60.026	18.2121	18.0432	30.2231	11.447	95.7507	80.968	50.514	9.23779	2.91561	134.221	-15.0519	54.076	2.17749	254.391	21.5112	-6.4535	146.956	1229.08	42.143	43	27.8035	53.7054	29.9265	203.68	40.5911	234.886	28.0475	241.832	69.8326	22.9718	27.6176	-23.0796	37.3106	212.899	-38.952	598.678	8.46697	3.52264	26.9604	-7.79005
6.39501	55.3226	49.6308	17.7395	30.2933	7.5628	31.1578	81.4548	82.9904	68.6877	10.5787	-9.01925	28.8588	21.3479	82.1491	59.1701	33.9711	52.7572	63.4173	79.2696	-12.3759	65.3138	19.9847	230.947	47.2359	-21.3618	132.517	1160.28	22.1135	35.7544	21.8841	36.6264	31.2985	206.224	47.8733	227.202	14.6281	234.145	40.5944	38.0382	40.3804	-28.2864	31.3803	185.813	-48.313	575.221	-21.4814	-4.14537	48.4081	12.3616
6.49493	34.267	44.9031	16.847	32.1621	-2.06724	33.7512	86.0448	78.4126	61.6455	8.36196	19.2107	29.7537	32.543	85.3786	66.5525	40.0789	14.7566	37.6901	77.1693	-27.2686	25.7722	4.58567	235.452	25.0794	-0.985913	146.769	1107.05	27.2559	40.7135	44.3788	60.7294	39.8584	197.071	41.9252	239.242	10.4863	200.97	44.4536	24.5263	31.3512	-15.1228	24.1803	220.849	-43.4835	547.191	6.56794	-17.2906	43.5089	13.5806
6.59485	33.2204	41.5579	12.88	31.4004	3.39698	30.0401	70.968	93.6197	77.1614	3.17175	8.90585	20.6034	11.1807	66.2142	75.3236	47.5476	18.8996	21.6383	71.7746	-23.298	41.8832	9.33703	209.42	44.0362	11.2655	126.23	1039.97	22.3085	27.9569	24.9427	76.0358	46.696	188.55	51.596	226.399	5.55924	199.357	41.8529	44.4977	0.113026	12.8207	20.36	214.807	-61.7279	464.288	-18.3439	6.86401	51.6409	22.8281
6.69477	45.0485	58.2399	15.2753	32.2246	2.7884	28.499	77.0601	60.3774	83.0311	3.4993	-0.835909	12.2706	27.3263	75.3621	74.4267	54.182	36.1206	39.2962	30.4292	12.894	28.086	29.8875	213.971	37.8201	-15.2121	156.099	996.446	14.1104	64.9293	25.0329	70.6124	44.6167	211.379	22.0217	223.06	22.1383	187.337	65.2584	29.4758	3.94837	28.1339	8.70159	235.423	-50.3697	476.341	-13.0728	21.4126	41.2253	-10.7366
6.7947	49.6032	58.9527	18.5431	25.4006	-1.59071	45.3572	81.3311	61.2147	60.6085	18.6934	11.9204	21.5423	12.2334	76.5829	83.7558	54.1619	29.0841	31.9708	51.1921	1.30342	13.0914	26.1998	212.553	50.2146	-8.50965	129.444	1011.51	34.9361	64.7213	21.7748	99.2986	66.7297	222.706	39.1829	215.915	0.794742	169.445	56.1514	27.3808	39.0242	6.6579	7.22573	252.623	-25.1626	399.277	-6.51889	25.312	52.465	9.34571
6.89462	52.093	44.0034	-0.978363	16.5629	-8.06875	41.9953	63.9614	69.6479	86.5998	1.39653	26.3749	41.4069	12.5543	68.3799	68.5587	31.7649	1.22429	13.1916	67.6545	-0.970889	14.5211	9.95921	207.257	57.6486	-4.76745	97.4162	952.789	28.7065	37.6809	45.7964	62.3548	57.9042	211.809	22.2079	218.759	5.00826	153.995	78.6907	-2.82341	28.0938	38.2695	20.5943	229.283	-43.0625	377.627	-3.28275	26.3344	43.0165	-21.7281
6.99454	49.2875	39.1574	2.19774	28.0168	6.54042	27.2719	56.3801	73.3406	80.916	-0.380813	11.2766	22.5778	12.741	48.8989	66.8168	36.8322	11.0664	10.0851	38.2789	-8.31847	19.7222	21.2191	202.947	70.0169	25.0284	119.595	902.391	39.2824	51.3435	12.4145	94.0654	42.8405	226.226	44.2334	215.679	12.9417	158.21	72.9452	20.4244	16.865	36.9326	8.46855	221.886	-7.66941	388.991	8.30335	14.4031	38.9959	2.45481
7.09446	70.669	36.3194	7.84522	48.6134	4.72613	17.854	74.7072	62.4306	70.5717	11.3826	6.45178	29.3889	19.6428	68.8235	61.433	37.5666	11.376	24.9878	21.0252	4.46398	37.31	34.4017	138.317	59.9789	-9.24701	135.152	878.908	51.6629	42.3412	-7.18692	40.7895	37.2602	215.322	50.2323	202.262	9.05772	149.644	35.5333	40.6301	-5.45873	48.4451	13.0078	238.389	-34.2335	396.488	5.57179	25.2723	38.2433	41.9752
7.19438	82.6293	37.0943	11.3089	55.6628	19.8847	21.5833	81.1205	68.7696	67.1329	7.15909	-6.54318	40.222	17.6795	109.972	56.3759	11.9447	20.9648	33.6954	48.8107	-39.477	19.532	18.1777	160.152	50.3984	15.8447	99.0239	831.911	123.166	27.2527	16.5079	46.2092	6.52959	205.212	39.9002	161.299	28.9568	196.115	69.8279	34.4471	19.3988	53.3081	11.9413	204.056	-10.4567	345.29	11.1086	39.7079	9.98129	5.59016
7.29431	80.6279	47.4621	6.83899	45.7783	17.3274	19.9205	76.4965	52.5182	45.8191	-1.97473	13.4761	17.345	18.8362	86.2228	74.7195	9.50008	4.2759	14.3954	53.61	-27.4096	12.1813	7.49581	134.445	34.7225	0.50382	114.971	815.861	148.222	24.9668	15.496	29.9108	21.7997	195.837	34.2825	140.039	7.65011	211.905	64.591	19.9232	42.7828	27.9516	-10.2388	232.036	-28.0891	355.614	17.2064	39.7636	16.5549	27.4315
7.39423	81.147	54.9374	9.63329	55.2531	-1.54984	35.3134	66.5486	58.648	41.1611	-6.49061	8.24473	27.0991	29.6604	118.674	78.8292	40.0666	8.19935	42.9522	48.1527	-25.9647	26.114	17.0498	134.984	54.6207	-0.381572	125.007	860.861	144.494	6.94347	20.7331	74.224	17.21	193.589	34.5165	134.411	-21.3512	198.286	47.1933	-20.957	50.6462	26.1235	11.2809	213.026	-26.1948	329.147	10.1245	44.9615	17.8463	19.008
7.49415	79.3034	36.3611	-3.49077	39.5527	0.604138	28.5466	87.8857	53.1292	64.049	3.82245	-8.387	37.1484	28.8322	114.91	75.4566	44.0998	37.6372	33.6975	19.8382	6.65646	-1.35731	9.67322	137.471	39.1784	-18.0491	111.076	830.26	121.802	33.7071	3.30669	68.23	11.7939	211.75	42.8322	138.256	-13.4267	202.605	64.7289	9.45156	71.26	22.6685	9.47994	228.232	-18.762	289.735	41.9581	52.0947	18.6346	30.1745
7.59407	98.5742	39.7771	-9.72305	60.7383	15.0316	25.4116	92.0791	44.0919	59.344	8.80886	29.9363	23.6942	-1.86662	134.754	119.548	62.3939	-16.6811	12.3386	-22.0841	7.36632	18.2058	-7.65439	127.396	36.9515	1.59984	138.977	834.224	96.4263	24.531	0.472627	54.977	-16.8383	200.838	46.5271	118.818	-6.59261	202.895	52.4305	0.89296	38.6724	-4.35565	26.4391	186.015	-18.4898	306.302	33.8125	55.9497	31.7614	-1.44468
7.69399	79.6448	39.8052	-4.91357	57.394	14.047	28.5639	98.3997	65.6953	65.6729	-3.87779	23.7613	34.7514	12.1074	118.922	163.472	61.2271	0.968737	20.7956	42.6363	-5.39951	-7.67651	-12.8869	110.986	30.3107	11.1775	122.308	850.952	97.8071	4.30233	12.7082	54.5825	37.2609	190.82	16.9695	127.567	-5.32542	236.669	34.4945	11.4779	58.9259	-5.70687	27.2939	209.968	-37.298	257.633	15.4502	80.097	39.2807	-5.02498
7.79392	71.8495	30.1884	1.61074	48.5202	-3.09305	72.881	129.483	56.8879	87.5239	9.05142	13.3854	38.2574	6.46829	136.404	170.382	62.3663	29.1084	33.6523	152.229	0.607457	20.4259	0.0689204	104.937	30.0085	-2.64247	124.788	801.991	91.7155	36.6595	15.1042	46.8181	3.45822	181.618	30.003	126.274	8.48603	220.732	63.8708	15.6263	57.2814	19.2281	49.1102	192.088	-22.2075	226.917	11.0786	43.3663	28.9639	9.98429
7.89384	57.0907	56.0244	1.51201	37.0674	-7.884	35.9665	103.923	61.7635	117.867	-11.5378	16.2966	41.8494	-7.3646	153.381	182.156	64.4457	18.7364	34.0138	224.704	-6.78615	-0.298808	-20.679	81.302	16.3759	-16.6054	155.151	767.782	80.3291	36.3544	-5.25392	30.4158	31.9747	173.161	2.82189	88.8834	-6.41948	201.664	59.26	15.3532	65.112	-43.3935	55.8532	208.265	-40.9017	358.29	13.8995	56.9599	28.8673	-0.735878
7.99376	86.7334	56.9967	6.16648	43.6496	14.13	25.2527	99.2143	43.9284	113.882	-18.4596	13.8903	25.6963	-1.37005	117.418	184.785	85.2189	16.1087	20.035	261.153	-8.34722	13.8799	-22.698	100.281	26.6512	26.6965	149.395	721.935	79.9785	39.5535	-9.3212	47.6305	18.1086	165.387	10.4849	94.779	-3.49102	198.243	44.266	9.70652	69.0534	-41.1086	67.115	189.281	-20.4777	459.141	7.05988	58.403	13.6715	29.9205
8.09368	77.4734	92.9339	5.02683	45.9479	-8.26532	36.6034	113.046	48.88	103.832	-17.1815	21.4107	40.94	1.39675	127.099	173.681	102.444	4.61824	17.1364	274.517	-33.1626	5.36487	-26.564	69.1042	4.14352	-8.49254	204.648	725.259	89.3939	51.6403	4.85421	33.727	41.4952	158.236	13.654	121.503	4.58914	224.224	74.0568	-3.1104	29.9168	-26.9306	44.7958	179.294	-46.6873	559.04	41.8909	52.4447	12.782	32.8603
8.1936	52.9184	79.3375	-11.7713	27.9065	-15.4477	26.6334	114.545	47.6676	99.8185	-8.23412	13.1279	40.6876	-20.027	160.176	156.408	73.3582	15.967	23.2215	234.584	-49.4616	25.9644	-22.4122	98.1966	22.9891	15.0072	204.598	716.374	69.9599	23.4947	17.7095	24.5898	30.5867	151.655	0.310536	107.237	-6.37405	170.611	77.1275	-3.49859	19.6742	-27.1783	17.6099	190.045	-26.2161	612.27	22.0033	44.5608	24.2709	22.3826
8.29353	58.8	88.2325	-9.45858	36.6759	-28.0664	46.1709	87.5462	33.3309	73.3067	-10.672	26.475	29.5144	-20.5844	176.115	130.982	51.5082	11.237	11.4418	220.173	-36.3627	59.419	0.118772	57.2861	25.7778	18.7197	228.363	706.145	78.7821	49.4303	-17.0615	45.5804	36.8031	152.495	2.49901	122.532	-3.88933	152.116	19.6215	18.7552	-10.3278	22.6873	24.5052	163.588	-14.4098	655.485	18.914	25.0568	21.5861	49.2923
8.39345	63.7941	78.235	-14.395	27.8781	8.51801	55.8015	92.0493	40.4759	64.6286	10.8899	18.8777	33.7614	-18.63	156.651	120.472	61.548	21.849	17.4035	182.248	-54.7564	63.7806	4.16395	66.0776	64.3015	13.6721	232.647	718.847	64.1702	57.5059	-9.09267	47.1797	41.3401	158.403	15.1536	95.088	1.46438	162.459	50.4107	2.52679	-5.30642	9.01965	22.129	175.58	-18.7613	758.265	47.4629	22.5934	23.0888	35.6157
8.49337	37.8838	67.5748	-16.7731	24.4185	-50.2236	54.402	104.356	27.2713	78.2186	9.77543	34.3256	32.009	-13.5443	145.312	111.565	63.5631	15.1777	16.2682	142.932	-17.2749	55.1285	-2.12052	16.9745	9.82906	-5.20032	232.161	740.541	55.3344	59.1595	11.764	33.0553	28.4448	151.337	41.6287	92.6348	15.1645	187.207	45.582	18.5719	1.33334	18.1121	16.6631	164.269	-41.9008	707.134	24.2721	26.6304	0.592967	19.8373
8.59329	58.8635	63.5165	2.16473	25.1514	-30.1234	54.4495	129.314	36.7206	56.5826	7.87275	13.7163	31.3153	-0.845361	164.868	115.122	56.888	44.7252	6.14081	125.296	-11.0086	37.292	-5.09955	23.7178	46.4861	2.45331	236.427	750.229	85.4574	59.2277	-0.293655	18.1016	-5.21917	144.874	13.5606	45.1371	-16.402	245.716	58.7464	-14.4572	10.0478	29.0922	36.1649	153.153	-21.3564	675.691	35.599	33.4262	8.07896	16.9354
8.69321	72.7189	54.0844	5.94181	52.426	-8.78956	68.9955	111.929	33.3419	52.2027	2.00422	25.7344	36.5777	-17.4891	174.791	132.394	67.1525	41.269	7.40858	91.0593	22.0257	28.963	9.46761	44.1665	34.6426	38.3678	181.19	717.976	99.6083	58.0718	13.2384	-4.24695	-9.79724	138.959	20.6758	87.9871	-20.0617	263.646	69.8152	-0.225442	2.23172	39.6328	57.9373	164.717	37.8194	575.904	24.8538	66.1424	20.3116	5.75677
8.79314	54.9355	64.6172	2.46544	62.5861	-15.3781	68.9572	109.57	28.1319	49.3272	-1.89768	3.92878	36.7219	-17.887	174.626	125.382	52.004	48.7753	18.3533	82.443	25.4881	10.4194	-7.12117	24.4977	27.3518	24.9773	183.405	740.679	145.213	66.5913	20.6127	68.0819	-2.51883	145.53	40.8071	73.4791	-20.4977	246.284	50.4922	-23.4404	12.3132	4.87222	23.7691	188.128	2.25382	516.048	24.6876	65.7782	12.9463	1.95882
8.89306	69.2883	44.7584	-12.667	57.8511	-26.7767	47.5832	115.891	12.3956	64.0529	5.03331	3.02034	36.8582	1.80236	179.716	120.147	61.9577	40.7889	17.8521	33.661	18.2863	24.6012	-16.913	43.6306	20.3854	24.4111	182.165	723.036	117.027	57.5542	24.9646	82.211	12.8807	141.763	20.9498	102.057	-26.303	233.768	49.398	-18.2367	-4.88181	11.7789	13.3509	170.939	3.19318	507.513	25.1348	40.5654	19.035	11.7236
8.99298	60.605	59.5231	-5.58253	47.3469	-26.7746	46.8824	89.6626	18.9696	64.4335	0.209515	-13.3469	42.7142	-5.54213	152.763	95.1693	53.0962	44.0682	-11.338	76.8586	33.6496	20.9841	-1.54466	51.8486	19.2451	25.9049	167.593	702.068	124.294	42.7684	1.89176	125.703	27.0652	178.349	4.86119	54.7451	-19.2093	184.694	46.0508	-9.23619	14.9833	-2.21822	23.1725	177.279	2.8135	450.613	27.7917	49.5611	41.4249	19.8297
9.0929	61.7388	54.6268	1.36308	59.5752	-29.4327	71.119	100.887	31.6686	64.6826	5.9365	-16.7285	40.4756	4.60172	176.637	105.48	75.7358	30.7889	-18.9431	124.035	15.9762	38.6057	-3.1527	32.1841	5.20288	8.07399	168.692	669.241	153.321	59.1151	2.19569	126.179	40.1403	183.134	10.9002	81.9582	-16.1186	154.892	17.5245	-1.20245	19.5773	3.0297	25.1467	158.495	0.274101	448.068	30.0098	57.6174	36.4917	22.2384
9.19282	57.2464	55.2605	-16.6941	49.2166	-2.17902	69.21	86.1438	27.4079	96.1184	-2.20606	-19.0456	41.5245	-7.72988	164.189	137.413	57.5207	22.543	6.29553	194.309	49.5876	22.8134	-9.66507	36.3562	3.5676	9.11703	164.074	643.558	147.528	73.1589	-7.93192	150.474	31.5752	178.238	14.8129	65.3015	-14.9702	134.773	36.5761	16.5975	-17.8259	35.2269	18.5737	171.365	17.9498	395.033	32.1697	64.9452	26.5062	5.77424
9.29275	54.6867	44.1287	-8.00885	41.726	-22.6996	57.6442	71.1844	26.9576	90.0739	11.5112	4.75058	36.0164	-6.29695	166.022	136.672	44.952	16.2787	-2.15869	216.774	5.29356	19.4268	-14.08	24.2129	42.1034	-9.81753	194.734	650.998	149.803	41.9086	22.6626	130.074	31.1801	169.962	4.27335	58.147	-10.6509	144.65	37.2712	9.61172	-4.49028	36.9902	7.16128	192.452	-8.87384	391.265	32.6983	60.9399	24.1585	10.423
9.39267	45.2584	47.1489	-3.8378	41.7477	-12.8086	43.8817	88.4708	15.4282	81.5128	-7.2933	3.84322	34.7247	9.56183	147.677	114.678	32.7208	4.29155	6.47941	169.017	2.18845	24.9859	-19.8172	24.4254	39.9963	8.25448	174.772	630.295	150.904	50.9247	33.7414	145.861	31.8845	193.424	19.6325	80.0682	-24.1353	144.273	44.2299	-2.83707	-18.4547	42.7403	-7.07376	180.59	-15.1737	390.051	27.6068	79.6393	70.7278	0.122725
9.49259	45.2874	42.1171	1.51017	59.3748	-1.9186	40.2727	89.1945	27.2666	68.4645	-10.2838	19.5636	30.5645	15.2977	163.409	85.0055	44.3648	21.8248	-4.66197	131.791	-2.76325	18.0792	5.6662	40.8147	61.4239	6.86393	187.637	583.351	145.842	43.1363	31.2439	132.179	28.7505	184.438	4.42505	87.7044	-20.1886	119.132	41.9313	-3.87583	22.5987	7.08177	20.7472	151.888	15.2566	373.333	30.0002	53.6995	58.1169	17.812
9.59251	61.5004	50.661	-9.86695	64.8644	13.8617	48.7154	104.909	17.4339	38.3402	14.7593	6.8725	19.8226	17.139	121.324	87.7833	46.0448	20.5773	3.11843	120.478	39.9614	40.9417	9.39885	19.7756	85.7879	-5.22325	162.831	595.508	168.338	45.8419	30.7708	102.447	23.5143	195.393	31.7532	97.5776	-26.8323	150.024	43.8734	18.4634	-6.59797	58.9019	13.6082	146.556	35.048	332.646	28.708	52.7433	50.8197	28.246
9.69243	44.2601	40.9295	-2.10653	67.8547	-1.57271	56.0849	99.9169	21.976	66.8123	22.4088	0.0269679	39.7263	6.04042	147.049	99.8564	31.0175	4.30729	-3.79071	199.831	-11.5177	37.2713	-16.3487	37.0394	40.4872	13.7276	167.397	591.668	162.468	20.0243	22.6425	95.2495	44.3508	185.95	-3.06432	84.961	-23.698	124.881	59.934	23.0958	-19.9023	66.5278	24.8147	132.85	26.4781	317.914	25.6044	66.0602	55.6131	-3.81427
9.79236	32.5871	43.1741	-3.81892	44.7702	-10.8696	60.1533	84.8816	24.4609	65.756	17.6859	20.7766	46.6102	26.6121	130.321	89.0991	16.5171	-3.99369	-12.6917	285.419	11.5503	-1.9223	-15.2563	35.7392	52.7274	15.015	165.671	574.116	172.266	62.823	27.2178	118.108	42.0133	186.028	15.4637	89.0867	-7.53023	115.341	75.2884	20.9053	-1.29316	44.7285	8.47536	130.602	17.3253	329.915	23.9378	83.2058	72.0503	-0.0484617
9.89228	22.5096	54.8985	-3.67743	33.7469	-17.8941	66.3648	105.473	34.7215	85.8521	13.7289	10.0981	31.7514	13.7168	127.726	59.6893	22.0284	-8.37821	-19.6221	310.321	-6.45386	-10.4499	-26.8497	17.9018	54.6773	-3.79726	170.867	535.383	148.255	54.7345	24.8701	88.728	44.6919	215.985	11.7994	73.7729	-12.0908	101.256	49.9921	44.9004	-14.3803	38.1694	-0.240309	114.394	19.3495	322.155	6.68571	65.6259	71.7988	15.8752
9.9922	48.5568	49.1649	-17.6749	36.1248	-12.923	53.2097	82.5721	29.0355	71.9655	14.8477	18.8126	32.8966	12.474	107.431	83.9024	9.83803	-0.688339	-11.9983	275.55	-15.6157	-11.1515	-5.31472	31.317	48.8075	22.2833	143.14	523.309	156.187	23.9736	56.0775	70.2312	31.8776	205.298	23.2161	64.932	-27.6756	83.3192	55.7146	25.4755	10.4208	67.3722	21.9673	117.691	44.1556	296.204	18.4401	85.8427	81.4757	12.3475
10.0921	64.3154	46.5866	-17.3726	43.8883	-14.1149	56.058	85.3056	17.394	47.5188	10.0102	13.7978	32.0488	31.397	101.038	90.871	16.7837	0.990322	8.25376	207.911	-6.80882	-4.71509	-17.163	18.6585	45.6721	11.3568	144.824	511.056	165.995	33.3014	46.9605	69.6507	36.108	195.438	12.2002	65.8235	-2.39759	109.153	53.4601	28.6442	16.5028	78.2931	7.62086	132.875	41.6818	293.984	0.0406159	71.57	68.5358	26.1324
10.192	47.8855	20.3408	-6.6028	34.4639	8.43257	50.6029	81.5935	39.6717	94.7483	9.37221	34.0135	34.8667	30.0966	128.574	121.06	18.31	-1.4556	-6.77956	186.871	10.4907	-12.8065	-18.7284	39.6165	35.2599	29.8317	150.097	486.598	164.529	44.5838	46.5538	82.795	56.0518	233.199	9.52716	76.682	-9.01313	109.341	59.9653	40.8779	8.8629	79.0241	-15.5994	135.954	25.9267	297.45	1.89622	58.118	78.6789	37.1765
10.292	59.6488	37.4792	-8.49817	31.2588	-8.03277	63.431	76.48	33.0674	75.3444	9.60317	50.6074	24.9826	24.0623	110.586	153.199	14.2157	29.4427	-1.6192	147.655	2.49855	-8.33813	16.6259	40.7881	47.7535	26.2573	160.379	433.011	141.687	67.6015	28.8515	94.7097	43.5099	233.487	17.1577	85.9648	-20.5637	119.921	65.9095	35.2554	25.0836	73.9444	-0.538545	123.284	64.4995	264.718	-2.72314	33.387	78.2256	24.2055
10.3919	66.8273	22.5065	-11.4275	27.3173	8.13067	49.8927	70.9898	31.9232	83.0949	15.4353	56.1104	12.8539	-1.38869	98.4754	122.276	40.5028	14.8361	24.7019	129.257	-5.07668	-15.624	-5.62271	36.6771	51.6016	28.8934	179.736	419.973	160.822	55.6737	40.5713	71.3191	46.7708	221.676	19.6369	79.4821	-8.57239	115.172	65.2755	37.8427	-0.383768	99.9219	-5.95283	113.112	56.6162	226.71	22.627	55.5862	72.6514	5.70812
10.4918	64.1035	16.5345	0.223234	36.4395	-21.2633	32.156	64.0635	48.4098	69.3222	25.483	34.8405	34.4842	11.7625	96.6554	121.447	29.5225	5.37111	5.60166	97.443	-15.6102	-2.66212	15.1932	32.9545	46.8706	35.7925	148.862	395.701	150.528	45.1374	38.0743	78.5002	56.1918	210.764	6.61186	78.7265	-13.1426	92.3074	69.552	30.6523	8.57014	62.3397	0.993741	131.912	35.1452	219.12	-0.132886	67.7231	68.6832	10.1775
10.5917	44.2457	24.1394	-9.70829	23.5419	5.41172	26.0988	45.5195	63.2928	70.9817	7.53001	49.9736	-7.65672	22.081	106.794	124.892	3.98869	-11.2196	10.7393	97.4588	-2.04929	1.13337	-13.5857	30.1498	71.0128	25.7044	161.252	389.218	131.308	27.5571	31.9576	65.1925	59.1209	209.032	8.34148	93.0862	-19.8423	103.776	73.107	26.9199	13.8932	78.6465	-6.11972	116.557	31.665	193.884	26.2993	51.2904	53.7718	11.137
10.6917	46.3003	28.5936	-13.177	29.2371	17.2519	42.0097	72.6815	38.974	68.9976	16.4289	55.2934	14.7358	34.7302	102.814	112.507	18.189	23.7636	25.9485	83.7628	-29.0632	10.9947	-1.84521	38.989	68.1599	37.296	166.298	398.677	106.725	60.583	8.85372	52.2768	21.3142	206.361	19.71	67.4289	-1.03968	121.135	64.4669	4.63307	41.216	76.0617	-29.6577	102.926	61.9729	199.079	30.4567	36.6566	52.6476	7.90359
10.7916	39.0443	27.9782	-0.209409	31.7359	-11.2123	27.8194	66.9888	18.0623	62.0677	26.6807	30.7292	10.5947	13.4741	89.8596	118.27	13.0124	11.3748	14.0784	52.9691	-22.2606	36.526	6.69716	32.0153	74.2285	42.3672	163.385	388.255	158.012	36.0177	15.1107	37.8689	-4.87144	196.166	19.6233	46.7276	-5.5012	98.8512	69.8098	10.0341	59.6971	69.0916	-10.2084	109.668	48.2112	211.055	12.9042	36.8272	64.2167	11.3436
10.8915	46.3275	14.9665	3.18946	38.7285	1.02095	35.2031	80.8807	-10.7679	58.0868	17.0342	32.9595	5.8248	30.1724	107.272	110.603	32.8142	16.753	15.3431	73.5735	-32.6586	15.2052	-10.0512	24.0376	72.5524	44.3135	171.945	411.361	232.141	51.3099	11.9488	35.6313	15.312	186.78	27.0677	70.0989	-16.779	71.6572	58.3088	8.33442	29.482	73.0031	-6.70955	123.05	29.771	216.288	13.7914	67.5733	87.3894	-0.629449
10.9914	23.6318	37.9688	-8.13859	26.842	-19.2898	10.5695	58.1671	21.5549	62.9817	17.5911	37.494	4.31627	27.384	100.39	135.482	37.6133	1.01756	16.8727	87.1927	-32.8667	8.64399	-23.8671	28.2333	58.6768	42.2893	151.659	435.081	244.075	59.3502	48.7287	53.5976	43.3459	178.135	4.01659	118.584	4.19967	76.3876	60.2297	7.09046	-1.21639	56.6635	-14.9057	191.765	50.4248	210.88	17.0746	76.6364	83.7309	-40.4452
11.0913	27.4583	35.1802	-0.0715975	42.2068	-9.40942	43.5267	68.2896	4.53355	24.717	30.3802	21.3402	18.5272	11.5837	91.0144	95.4627	30.2746	15.0777	-20.6157	66.485	-11.7989	-3.20712	17.0002	16.7453	64.4401	13.0398	144.61	408.939	200.954	52.0778	39.2024	23.5605	0.43203	170.169	6.31131	61.8676	10.0011	60.815	59.1463	4.96855	2.09049	88.6615	2.11243	162.125	59.6585	165.968	14.2595	70.5275	60.1189	-22.4642
11.1913	27.7663	39.1235	22.9763	49.0782	-10.6846	51.4365	74.6606	6.08308	33.4883	-1.09138	20.2942	22.5949	1.83608	128.375	107.034	25.5397	10.5741	-1.7795	56.8705	-20.4667	13.6585	0.0308754	18.9159	56.7144	51.7492	129.662	387.43	196.207	57.0893	37.8246	39.0772	61.5601	162.825	29.4262	101.132	-18.3425	94.7755	74.9315	0.35283	26.3277	79.8115	4.67952	164.651	48.2991	161.787	35.8949	53.6425	57.9352	5.6833
11.2912	27.4397	29.5988	6.46789	61.806	-1.83345	52.1494	69.7441	9.91388	37.1222	12.0182	9.13204	15.9753	23.1693	116.439	107.469	39.5587	27.0127	5.62454	45.6865	-18.2429	3.44467	-13.4685	8.54651	41.2538	46.4764	138.587	371.013	185.281	57.9616	17.94	40.5729	35.4433	156.052	37.7086	106.114	-19.3215	71.8523	54.0185	5.99364	19.9758	66.946	-6.96838	155.925	44.7738	204.461	10.8309	86.7	67.02	5.6249
11.3911	32.5922	45.9244	-9.99588	49.1616	-4.83339	42.9896	92.8215	20.8609	9.78365	-2.3538	4.39332	18.4268	17.9866	136.903	104.52	62.7728	32.0907	-0.528083	145.788	-22.3838	-0.503847	8.0389	12.4873	71.182	36.4037	131.778	358.326	158.68	52.3055	8.9993	45.1749	35.5099	149.803	36.3015	101.797	-6.07367	102.75	63.0052	8.30001	12.3559	53.1252	-6.17503	156.985	19.1777	191.694	30.1555	61.3935	65.446	6.02896
11.491	56.1848	37.7064	24.4807	55.4429	4.20363	23.4916	93.4722	13.9101	47.3101	11.0121	28.8399	26.6775	32.5247	133.28	99.1468	39.2607	27.8277	-5.80515	191.252	-13.84	2.97688	-10.5406	5.43894	49.9913	29.7531	125.475	347.536	159.629	65.502	14.1618	34.3025	21.0451	144.035	18.4568	83.7953	-8.73639	91.0504	57.8237	22.5938	12.9748	51.425	-5.74323	190.219	21.8257	163.667	29.8093	63.2846	47.952	-6.4328
11.591	43.1283	54.2801	34.8203	51.2722	5.74009	40.9495	80.1174	-6.29634	46.7793	-8.48311	33.9761	38.3066	15.5243	119.359	88.8655	64.4744	22.0035	1.45857	117.309	-14.1264	-16.2181	-10.1255	19.6345	30.8914	28.8449	146.199	376.853	152.435	39.9088	29.3124	12.7161	28.7397	138.708	12.8305	68.6075	-19.9059	92.0444	44.4413	20.0419	31.8308	46.0056	-18.4396	164.944	4.8758	177.286	11.2865	73.6955	36.5788	-2.37067
11.6909	48.9654	84.6529	12.7543	44.3636	-7.62977	45.1501	103.178	27.9727	56.7629	1.64068	-8.69181	40.9973	23.7731	103.812	56.1166	75.1341	32.7021	13.1373	187.836	-33.0348	-14.7722	-2.1309	12.6561	72.3127	44.8291	148.12	339.001	129.023	67.1372	56.3989	17.8289	31.6654	133.788	22.9233	74.1059	-17.7838	95.0185	51.7223	29.4515	6.46219	25.8869	3.44955	148.607	65.4356	167.365	19.0426	23.5718	53.0673	12.7892
11.7908	35.8485	67.5088	-1.12979	34.14	-16.2894	37.61	101.151	27.2032	54.4942	-5.57605	22.8295	34.3392	18.7604	97.8815	96.9862	76.9349	38.3167	1.90084	192.775	-25.0383	-36.8344	-4.98011	25.1554	71.0229	37.3197	153.666	343.279	136.905	36.9246	61.5517	19.5556	16.8375	129.241	21.6923	97.632	-12.9047	64.8711	57.227	12.8769	22.7884	54.9134	18.4058	155.695	42.2074	160.963	38.5565	71.1237	83.8286	-1.43007
11.8907	70.3939	81.6502	12.2343	39.8514	-31.0354	54.0397	99.6693	27.298	91.6247	-7.28181	32.6499	29.0504	6.21451	100.514	54.7063	74.2834	52.7434	7.65731	180.873	-15.1352	-18.9516	3.04237	19.6604	43.3763	39.5551	141.732	351.217	113.965	49.39	55.3273	11.0627	14.7076	125.037	-4.34729	70.0711	-8.01198	132.08	81.7758	26.8687	20.7762	12.2518	-5.07444	151.818	24.4547	127.585	13.0021	69.9145	90.2031	26.5805
11.9906	65.7701	53.3093	-4.12579	25.7019	5.635	46.5717	94.0015	7.08255	108.753	9.94066	13.8209	31.5918	11.4015	82.3813	98.3631	79.8216	56.932	25.5298	138.962	-24.7658	-8.4533	5.16484	21.4579	28.1862	40.0887	146.824	348.788	108.014	67.594	52.0375	13.5012	22.4102	121.148	19.3176	76.4946	33.853	87.8222	69.3953	26.9192	36.726	-6.53424	3.42544	134.511	65.4715	165.172	7.13889	69.1395	88.5241	23.5495
12.0906	81.5431	29.7916	5.65387	26.9343	-1.93233	71.6662	111.537	-26.6684	93.9185	21.3035	0.801063	28.1041	8.22945	80.5973	78.9698	84.8541	49.8676	27.3402	140.261	-17.8624	-15.5184	17.9707	17.548	16.3592	48.3884	142.15	350.229	136.858	27.6181	43.6074	34.6743	26.6536	117.551	41.1675	87.5111	32.5551	67.1025	54.2796	25.1888	47.1807	-3.51326	30.0143	158.169	44.7729	156.102	8.25661	72.173	118.458	39.0312
12.1905	92.5545	27.3777	-2.20214	39.2219	-6.22064	55.8186	86.1237	5.64144	68.5014	27.6397	6.32421	32.686	21.7915	81.6394	118.823	84.5424	67.7583	29.484	234.42	56.704	3.6076	23.3535	48.2423	18.16	60.2374	165.479	367.853	104.278	19.1496	50.95	15.7622	47.5095	114.222	76.3251	80.7553	48.5959	78.9934	66.2723	53.3869	69.2008	16.1095	78.5389	124.808	33.7545	120.015	27.1404	69.7596	133.505	60.3697
12.2904	108.676	22.6498	2.05257	64.5826	13.1454	42.6249	86.0731	21.5874	70.871	29.9739	-24.4258	32.2599	14.0364	103.579	116.988	59.0486	44.0545	24.2366	289.283	-7.53038	5.10736	26.4011	17.6131	28.4454	48.9998	160.695	382.471	88.951	44.3532	48.1079	15.1494	28.2512	111.139	91.7589	88.9262	19.0458	69.4228	30.0594	38.6224	37.0381	13.4209	84.0205	97.5225	40.9777	127.806	36.6218	85.3977	117.237	78.1907
12.3903	75.6115	27.2373	18.7911	49.5598	0.605908	47.9628	92.3551	-4.55807	75.7794	39.9614	23.5328	35.4243	26.8453	117.737	92.2748	68.5254	61.3573	31.8583	239.79	26.8549	-26.0862	19.3307	22.3085	23.2509	46.2802	151.244	365.007	59.2876	63.8441	43.3356	22.1081	22.7508	108.284	85.5057	80.2123	17.2631	91.987	55.1349	39.6432	51.9284	11.0941	55.9923	83.4583	65.7763	163.283	45.1381	104.352	112.975	62.8284
12.4902	86.4888	37.4567	25.314	87.2415	18.1337	39.0016	93.7613	-18.7982	70.6108	29.2311	3.93922	32.865	-18.5472	104.504	160.12	82.9966	62.7214	31.8035	187.969	44.3311	11.154	37.6843	29.9752	26.0644	37.8881	200.901	346.511	65.0918	52.3223	24.1727	23.1856	32.9444	105.639	74.2363	56.8774	31.9479	117.793	50.9044	34.7697	35.7088	4.9252	65.8541	70.8854	97.3611	192.393	27.6457	133.831	79.5355	41.7941
12.5902	70.4254	36.2959	10.1401	161.434	-15.1457	21.6698	78.4783	-12.0546	141.034	1.12794	31.8944	35.7206	-16.7228	106.975	117.276	62.451	94.5947	28.7287	181.989	7.7793	-8.2465	103.979	30.0726	4.96637	55.0015	214.221	321.285	50.7498	38.2103	23.123	3.35639	66.5917	103.187	55.979	71.3018	28.1157	124.369	63.5537	34.599	24.316	-18.5658	29.2965	66.7601	100.347	314.106	37.715	126.607	73.8354	27.6985
12.6901	70.5205	39.2566	2.0271	204.893	-25.0022	34.7031	79.5849	20.0712	164.828	-14.759	48.2167	27.1145	-21.9614	78.0245	148.447	35.9207	81.6197	8.4971	154.671	-14.9528	-35.6882	139.637	16.7812	-5.28	61.0173	180.37	354.349	43.6453	57.748	36.3619	18.5998	88.5175	100.914	29.53	91.263	22.0358	94.9137	46.3916	22.8729	42.1868	-0.84913	24.1843	57.7034	125.319	406.57	32.4332	155.619	68.8063	23.9159
12.79	82.6247	56.1372	-11.0121	201.447	-6.86937	28.7038	71.3562	-4.21597	182.855	2.77142	62.7461	38.3909	-40.9289	65.1665	167.834	44.7102	76.0489	10.4442	130.698	-8.57717	-30.093	152.09	43.7448	-10.1703	69.4413	183.758	444.481	65.4843	39.5164	3.77101	44.2839	50.962	98.8064	34.9569	89.7371	14.6175	129.633	70.0657	0.120164	36.3162	-26.8331	21.2736	70.0532	62.4288	489.325	33.9219	232.901	131.281	15.918
12.8899	56.477	39.1443	20.983	187.466	-50.1328	28.8887	65.8181	22.536	175.242	90.2387	59.2904	42.4336	-24.9045	101.987	171.062	28.6794	60.2856	-7.33529	160.633	31.8284	-16.0826	147.552	50.4789	-27.7819	42.3797	197	551.479	50.8656	90.7716	-5.09095	49.4573	90.6936	99.3909	30.5217	96.1626	18.8195	126.975	168.077	24.1625	10.8867	-31.7635	23.6335	111.589	55.3611	591.547	17.7599	411.106	200.466	13.2059
12.9899	24.6562	41.148	46.2832	129.681	-36.6596	56.7185	33.793	24.9509	131.956	165.313	66.3364	50.7242	-6.38485	143.095	145.971	14.3779	35.7532	-30.3965	258.796	6.10896	-45.3832	159.532	38.2116	-44.7242	50.4655	165.222	625.868	78.0748	24.7214	-1.36458	64.236	116.025	97.3104	-20.9121	95.4533	24.7377	111.393	328.208	-5.25633	-10.5791	-56.8468	-1.04135	182.005	-10.4746	733.985	34.6839	586.808	195.835	-20.1201
13.0898	16.8158	48.5693	56.7211	103.685	-50.17	36.5141	29.0316	3.83727	124.942	255.431	92.0324	39.1005	-35.362	219.37	121.791	-3.09675	30.6164	-46.7149	224.481	10.1393	-29.7534	124.581	28.7842	-61.0563	-16.4587	132.28	731.918	148.058	-42.5669	8.23558	-59.5457	92.3344	95.388	-12.2522	69.9766	-12.4705	68.4981	464.327	-5.18613	-27.3089	-1.11126	-25.0988	216.467	24.8565	727.293	26.1029	681.615	178.409	-12.073
13.1897	4.63751	28.54	25.6379	70.3886	-42.0438	46.6562	9.29591	29.1809	119.971	235.642	58.3451	34.8184	-12.856	230.168	83.0798	-10.658	29.5168	-12.7534	190.71	15.8147	-17.9337	74.6291	14.4792	-69.6893	24.4278	177.774	570.678	91.731	33.6111	2.61616	63.054	63.2882	93.611	-24.1369	88.4144	-15.9647	62.4509	573.764	-11.033	-18.0638	2.30385	-27.4526	162.445	4.89216	811.449	56.066	486.767	156.429	-25.9434
13.2896	-8.59805	37.6985	4.19947	40.2565	-50.4669	32.0558	29.478	33.1138	81.1104	252.367	47.1426	33.8498	-18.4664	160.868	106.811	7.3014	17.1368	-21.6528	184.25	9.75761	-17.7689	58.3177	23.2659	-52.5604	15.9611	190.034	479.387	32.6438	63.2319	16.0149	169.464	55.9558	91.9677	-18.7773	135.823	-22.207	59.9479	688.028	-8.79764	-12.2394	3.32274	2.2172	127.515	-24.1705	940.087	30.6675	389.336	115.792	-39.8286
13.3895	-5.49905	35.979	-27.0781	29.7988	-41.9587	21.3406	12.8942	47.271	61.8265	216.61	35.5954	39.7319	-19.0072	153.119	82.189	1.24641	4.64738	-29.3477	111.92	4.05606	-6.8356	43.4033	26.2179	-32.1158	-4.23145	174.872	420.443	32.1027	4.90044	20.7068	120.72	34.1818	90.4475	-16.972	118.619	12.5053	102.695	762.741	-12.5012	-11.6773	-0.379699	-8.03102	138.571	-1.57764	909.495	54.9807	262.573	100.902	-40.79
13.4895	31.1469	18.3944	-10.9966	48.112	-12.2697	54.6197	44.567	35.8294	65.6279	207.968	35.1078	41.5144	-14.2629	140.18	67.9645	2.08969	10.6617	-7.14181	62.1032	8.27465	14.3439	48.7213	16.3339	-26.7065	3.2416	126.838	375.995	55.2595	1.00526	-14.3009	110.035	35.9337	89.0407	61.8739	147.139	-0.710493	69.5723	637.141	-28.0799	22.9099	15.8722	17.4755	159.685	22.1849	776.691	20.7529	235.89	99.8606	-4.60112
13.5894	35.6572	18.9712	8.734	47.9166	-0.394465	37.5345	11.7173	43.4746	38.4119	172.804	22.7258	37.3033	-24.6639	112.634	96.0428	-19.4932	20.6253	-10.6693	35.7437	-23.8991	15.7478	56.1707	21.3183	-19.5255	10.2022	90.8008	318.715	39.8631	-50.1485	0.43165	66.2996	51.4867	87.7384	16.2905	133.637	19.0685	36.7942	551.394	-13.9555	31.0013	49.9646	-4.71851	161.799	20.36	738.84	11.1403	192.835	120.12	-5.86653
13.6893	24.0242	6.28571	24.9628	39.0512	3.68686	44.5895	27.6278	30.2321	52.0837	164.497	32.2298	59.8636	-10.3163	105.57	94.2987	-10.7673	52.1809	-12.4166	68.6553	-23.9522	42.4367	55.0439	11.6524	-18.2116	16.739	134.332	263.781	5.72853	-0.304007	-22.7084	81.9768	6.23454	86.5323	30.0846	139.472	-9.03961	40.5236	480.714	-24.4165	49.7765	41.432	9.93876	138.002	54.0818	682.735	-2.60092	99.1745	100.008	90.3116
13.7892	38.559	4.94906	58.2574	61.8002	-2.95828	35.5525	40.8684	21.7908	44.3265	183.365	16.424	52.5268	-12.8725	105.118	94.6182	34.2953	42.414	-11.4202	128.926	0.392926	52.5397	45.3302	28.4279	-7.51486	29.3881	176.665	256.985	14.4707	38.8484	-9.24227	73.0555	18.2372	85.415	44.918	140.442	-17.3061	69.4762	399.713	-15.2111	40.4913	44.6685	19.0748	119.362	102.055	592.338	-20.5099	125.312	70.6402	130.439
13.8892	21.581	39.4212	23.0747	52.8976	-5.59155	47.1499	50.6897	20.4993	28.5296	170.077	17.9376	40.3635	0.217954	68.9968	63.9349	30.3097	49.9056	0.78047	228.276	3.61816	34.3708	48.0567	24.1009	-17.4413	24.8254	244.334	197.189	-14.7336	46.4553	2.4217	94.7331	13.9637	84.3797	14.0613	151.024	3.13592	74.5811	354.223	-5.5518	6.03885	40.2876	16.6849	82.6361	118.779	650.018	-16.7498	70.0784	58.9246	82.9663
13.9891	26.4641	27.3294	3.04614	84.7123	2.1633	35.4009	72.2392	2.10619	33.7128	149.732	28.8019	30.3572	17.0595	75.3699	66.829	25.9913	77.9362	-17.7683	201.374	21.0107	-1.69798	32.8183	39.6174	-16.2425	37.5303	239.563	201.949	-13.3646	92.3914	7.30834	103.916	-0.0691345	83.4198	32.5452	129.966	13.233	43.9027	320.151	18.8042	-9.17503	15.3691	34.4217	70.6238	134.905	730.145	-6.77307	76.3313	55.2677	82.7647
14.089	69.1322	32.5419	11.481	90.4069	-16.2023	24.7773	71.6229	7.19067	50.3127	129.639	13.8261	22.3238	-5.32646	78.1248	38.9453	29.4131	94.6082	-19.6573	157.125	-1.46897	-4.27369	37.3447	19.5579	-23.5162	33.9662	228.728	252.765	37.5089	17.9826	-8.47488	53.1417	18.0696	82.5298	18.3345	133.763	1.83399	56.8189	280.036	16.1736	-7.83594	14.0298	30.6758	91.0357	122.122	771.292	-33.7982	103.908	63.522	97.3861
14.1889	57.3936	52.7522	-1.92533	111.731	-11.3714	39.5433	72.8951	57.5985	70.7481	121.967	7.70037	21.9119	-9.80106	81.0077	54.5112	39.5485	82.9911	-29.1749	122.645	-3.44691	-1.99077	52.2646	22.4447	-18.6822	29.9861	235.174	223.956	21.8874	3.1899	-17.808	47.4146	5.51759	81.7043	14.0985	105.368	6.67607	68.7907	238.865	27.8772	9.98719	22.2163	45.406	93.4526	99.2337	729.752	-36.5411	72.4315	67.0814	79.8731
14.2888	63.9611	35.5704	10.2977	102.006	7.65973	35.9088	81.7983	27.01	63.3628	120.683	34.4759	21.2401	-3.45561	82.0865	26.1213	39.1953	63.7559	-5.38466	112.747	9.29998	41.5343	36.4227	15.2783	-0.608682	32.3597	238.856	262.469	34.4663	-35.8287	-3.53674	15.6263	24.61	80.9383	28.8923	113.658	0.773404	72.1099	233.945	31.8303	8.67509	2.82467	49.2826	136.931	92.6124	708.41	34.2473	101.8	39.7094	65.1612
14.3888	59.4063	29.3416	-5.02415	112.87	13.082	36.1364	74.2037	39.2854	63.427	104.849	48.3346	16.2663	9.16187	104.202	77.2858	19.0056	19.4042	-22.7622	189.829	-21.6467	79.8675	4.25675	23.7333	-8.10308	41.5061	224.206	282.548	46.7083	-38.684	-0.0418612	15.1941	18.0781	80.2273	10.8636	105.244	-18.5511	93.1837	203.286	8.74885	40.2748	-7.44795	42.6009	144.601	81.1836	659.555	36.8312	107.275	51.8386	46.1206
14.4887	63.3654	5.51772	5.19052	116.52	16.5743	40.9046	67.6778	42.4984	71.6038	102.672	26.9605	21.5362	14.0847	122.845	79.9588	15.5038	10.4211	-24.4391	228.447	-16.5026	39.0829	-14.0454	18.7533	30.6743	29.8699	191.038	323.334	46.1118	-81.5611	8.79712	-9.66884	11.1269	79.5672	-4.48704	79.62	-4.66704	84.5504	185.758	-14.6143	68.0864	42.3772	28.4867	149.368	78.9187	582.835	31.3547	120.441	56.5913	29.5837
14.5886	56.7487	24.3853	1.37162	101.143	6.91508	40.7156	76.8616	11.9465	76.7413	78.1564	33.182	17.32	14.9945	108.472	75.374	9.23562	3.84192	-8.15377	194.722	-18.0509	58.5273	-25.4146	8.5753	20.0682	19.3346	232.198	324.714	28.5411	-56.897	-1.22653	-5.07853	39.5611	78.9543	2.14805	64.2155	-16.478	75.3662	167.145	-4.34995	72.1871	21.2197	80.3656	142.131	49.3492	521.639	32.8441	128.667	69.0199	31.5729
14.6885	41.2954	18.4719	-4.47545	86.9719	-17.2078	51.618	75.0508	32.0259	47.6205	95.9366	35.8571	33.4602	11.8868	119.503	88.2808	34.1131	13.6328	-4.37367	136.977	-19.389	51.8472	-13.0939	-8.78483	19.7391	8.82767	232.816	285.599	79.455	-29.5054	0.513755	20.7288	67.2427	78.3849	-4.82884	71.3951	-2.84248	107.86	156.419	9.61793	43.03	37.1285	136.285	98.3632	26.4292	498.009	60.5686	96.6412	58.6368	-0.279238
14.7885	40.3236	11.189	2.99159	67.0371	-3.07906	36.769	68.5648	27.5327	75.6836	75.1919	76.1003	18.1231	3.102	119.007	81.0632	10.6646	1.74174	-3.68888	123.044	-18.8732	34.6367	-11.359	1.56055	17.7889	35.8812	272.317	302.303	75.4805	4.83352	-4.83747	61.2293	25.3581	77.8559	9.19949	58.6525	-17.7956	83.8709	121.39	30.2587	36.8594	50.2926	123.348	107.533	64.4266	424.353	61.4117	92.736	112.519	5.04465
14.8884	25.1462	9.27853	4.7812	60.8581	3.17928	35.1672	56.2278	3.03202	89.8568	60.3636	26.8022	18.086	-8.7746	112.445	74.2166	12.2698	10.5913	24.4881	109.587	-30.4885	87.5559	-11.9726	-8.72837	1.88014	4.50781	317.52	344.114	113.14	27.3716	25.8049	28.0552	19.5741	77.3642	-3.69725	59.3424	-8.10591	90.4157	92.3946	6.81632	4.06767	35.8575	90.1509	91.4636	11.9871	360.379	39.1895	143.168	106.341	-27.4179
14.9883	37.0281	17.8531	11.9751	61.5757	6.07041	38.7029	78.2931	42.0257	100.665	62.5891	65.4084	38.2157	1.51422	105.234	71.8261	14.9702	18.898	36.4389	100.684	-26.4666	109.361	25.3285	3.00951	-8.06893	7.11535	293.639	450.851	124.772	73.9833	1.69459	28.7969	-0.134938	100.778	51.8682	31.5641	-11.0874	106.979	100.179	1.24801	29.2873	23.4443	67.8518	126.237	50.0832	291.529	52.2157	107.64	113.96	9.10922
15.0882	30.6805	12.3458	24.3206	47.7323	12.2866	45.2339	64.9848	107.906	86.4762	41.9635	48.9389	71.0132	1.09809	112.166	56.896	16.2474	10.3131	27.0243	92.6212	-13.0432	92.097	13.9539	9.22614	28.637	30.579	315.67	451.63	146.052	40.1167	30.4063	16.9612	20.9794	97.8547	80.3698	35.5022	-20.7826	94.0418	113.117	-3.11349	-1.56514	2.9646	76.5913	97.6026	17.1277	309.166	49.6852	112.238	112.344	7.42529
15.1881	33.6202	2.94404	49.4786	49.1234	0.357622	44.5277	66.1315	77.4497	80.6485	55.1337	72.9299	121.792	-10.3011	102.257	54.4557	3.78586	27.9756	35.8171	36.534	7.36657	80.8949	26.8035	25.4935	23.5767	39.3305	277.257	404.055	145.45	20.9355	25.0167	35.1778	29.7473	120.104	84.4594	43.9652	-23.4426	94.9165	96.8202	20.7691	-10.3977	27.1333	114.844	107.185	63.9441	242.552	49.5129	105.21	148.996	12.6254
15.2881	22.7541	-22.45	39.8868	49.4418	5.7506	43.5744	52.1453	58.5717	72.3483	62.0811	115.874	170.728	2.23107	84.1308	55.6677	14.4585	23.3653	27.776	45.7434	1.57445	61.0693	14.2216	4.6395	53.7625	46.6589	271.119	353.428	130.725	26.2092	-12.3788	45.5265	-19.2892	243.385	102.617	13.2372	-3.6947	74.6569	46.8775	15.8139	29.9377	67.7458	90.6237	82.6103	82.798	247.397	52.8857	72.5581	159.653	16.0729
15.388	8.87093	-31.8348	85.9795	41.1188	-0.670322	67.937	56.2287	92.0601	81.064	54.6943	36.6648	128.495	11.1573	94.9709	81.2311	8.23268	-32.3722	13.6551	72.1466	-22.1213	77.6168	-52.5407	2.53767	43.193	19.4436	268.325	373.6	124.087	-2.37745	9.49501	58.0694	-25.6112	235.367	77.2756	36.9824	6.67693	41.8561	34.2812	17.7521	14.9701	40.1962	86.9417	73.5846	69.8607	239.994	44.3431	128.914	184.337	-5.72068
15.4879	16.07	4.83371	33.6704	28.8394	4.72388	53.5904	55.1321	158.972	93.3284	71.6432	68.3665	73.9543	23.5757	92.4291	82.9059	9.71575	-0.119349	-4.67249	42.2036	-12.7628	58.8189	-21.1163	-0.296464	83.0638	21.8148	293.537	305.716	72.73	0.319837	-4.96329	56.32	-34.5573	223.324	83.9486	46.3037	17.1512	62.5727	41.5789	16.4431	22.7883	60.1631	109.788	34.6517	45.2605	236.846	76.5831	98.0538	184.944	-3.04868
15.5878	4.54607	-2.33951	22.0968	27.5869	-5.8035	42.0386	32.6614	302.502	96.8206	68.8573	79.7821	45.6001	22.0257	87.0107	95.5146	-9.48696	-19.9549	-3.15089	60.5322	-14.7089	13.006	-22.1188	-4.85007	67.2197	28.5518	226.144	304.962	125.44	-6.57576	11.4597	60.9601	-32.09	212.206	83.9562	20.5126	20.7049	27.6644	23.7189	11.6466	27.0874	78.8186	122.559	38.912	45.4193	155.129	39.0362	120.515	180.777	-12.1965
15.6878	23.6724	-18.735	15.6473	25.185	15.2757	64.6498	30.5998	446.319	68.2384	85.9941	40.9721	54.1091	20.27	82.4507	96.1135	0.24285	6.77786	22.4109	36.0063	-21.1411	-13.4107	-2.41186	-17.0501	59.1601	35.143	204.788	286.135	142.527	2.00786	21.6228	72.2054	-34.6519	213.191	65.1271	45.142	5.67939	41.822	24.8616	26.9844	19.0999	55.4505	110.281	49.4458	51.6476	170.373	57.4454	103.409	192.052	-10.3975
15.7877	15.2171	-14.2342	20.9564	27.9778	18.2956	59.5013	36.648	587.605	57.3091	103.778	24.418	42.6232	19.2263	79.7748	112.374	-31.1851	5.76885	18.0159	8.38775	-21.172	10.5298	-7.06791	-8.04268	66.358	68.6783	259.606	271.722	129.336	6.50555	29.1133	54.23	-33.6189	206.788	69.2754	38.5632	29.2128	47.7712	12.3519	24.8644	24.9841	89.2519	128.575	35.6949	54.3367	155.385	57.2634	99.2806	218.181	6.95523
15.8876	11.8287	4.63762	-1.30282	24.271	23.4873	54.203	40.3844	705.599	66.3441	85.1502	14.9166	38.6281	-4.32305	80.4071	141.684	-22.9561	8.16389	40.1274	-11.9731	-3.0725	-5.9414	29.5773	-7.49706	55.867	46.4079	234.389	260.836	106.813	16.0506	31.5851	69.6901	-40.8992	198.59	51.7491	23.9547	19.1346	62.8795	25.7537	-5.90952	32.7519	46.1859	120.542	18.319	86.0108	146.874	50.3351	65.7459	222.595	-16.8406
15.9875	20.5656	-13.4467	14.3435	15.988	16.8796	69.1059	39.1521	830.827	60.5385	68.5702	25.2994	48.4371	18.8741	81.885	138.372	-0.384004	17.4023	35.009	-2.40372	-20.954	-35.4344	15.6527	-0.448557	39.8655	59.5998	217.449	267.187	139.417	18.0129	6.42295	45.1064	-30.4507	191.726	43.6151	29.2258	17.4548	40.233	11.6329	10.1683	22.6908	39.7081	84.6352	55.9821	104.461	133.206	82.8138	88.4967	195.817	-20.3549
16.0874	30.4666	32.5949	12.9432	59.8952	39.9999	44.2865	1.15451	943.505	79.1177	110.246	-19.7012	48.3889	-2.24448	103.361	81.9787	-46.3309	10.9612	60.487	-1.00307	-40.684	-22.438	22.8373	-24.6775	48.4715	24.0834	206.486	251.37	125.195	-5.9178	48.1977	4.88937	-24.051	182.539	41.4278	64.1431	10.5684	41.3184	23.5339	39.733	23.5709	44.1104	119.682	93.6805	98.9871	117.03	85.865	105.529	196.026	-4.9637
16.1874	4.72582	67.8999	2.55576	45.0391	17.4191	35.99	10.7673	949.57	40.3623	119.851	-24.8506	49.222	-19.5901	69.3235	66.6837	-16.1237	7.17769	56.2179	-37.6994	-16.6213	-12.4285	13.9832	-0.398218	17.4269	53.6029	218.289	233.833	137.653	52.6431	27.5046	38.7355	176.79	174.09	45.8903	36.4611	-3.26546	30.456	65.7437	38.9974	47.586	7.23368	77.9045	152.002	109.293	116.449	81.0938	86.7976	172.768	2.59883
16.2873	28.494	52.0064	10.9594	56.6942	17.8159	33.2082	38.9068	1001.18	17.1533	152.167	-30.1919	40.0384	-31.4324	20.3098	109.873	2.20617	3.3105	96.5194	-56.2745	-8.70583	-52.3501	9.53046	27.2313	26.0234	44.1053	197.94	209.988	106.312	20.1651	22.6876	41.1355	327.975	166.315	71.8919	48.4707	3.28071	17.7233	88.0171	36.5703	25.7131	-1.58683	83.9434	177.238	97.5075	117.796	65.1683	86.4215	165.165	7.36674
16.3872	16.4074	65.6885	14.8301	34.3772	2.80235	8.05538	49.1167	1013.52	29.5137	157.875	-37.1318	49.3925	-10.8363	52.7292	92.3279	-22.0566	22.6101	98.1755	-88.4801	-3.16412	-45.6624	-11.4655	10.1042	28.5454	6.96227	211.853	243.359	121.981	33.3858	21.115	-11.5644	530.388	159.157	61.795	62.9357	-34.9327	34.4984	118.244	34.9695	20.6752	-20.0558	79.3823	236.874	115.951	159.267	39.9683	106.594	144.057	47.9607
16.4871	26.0144	23.6676	38.2934	68.7158	-2.04281	22.7343	38.8491	924.37	15.9507	132.586	-50.5765	59.1864	-14.728	40.5403	70.3794	-19.8766	13.0488	106.68	-37.4293	-15.3367	-46.7577	-9.66536	5.58683	28.8144	25.2798	193.158	253.714	94.0815	41.8766	13.4967	32.2897	653.272	152.565	106.612	74.3158	3.41105	63.1361	105.771	27.6403	12.5677	20.0055	65.4637	265.991	104.233	94.921	45.4456	38.8334	187.866	56.7464
16.5871	12.7467	32.1084	0.84645	42.8202	10.0735	12.5392	63.7203	822.862	12.2534	98.6172	-15.0485	65.6403	-18.5344	78.6042	74.7541	-5.44946	10.4434	56.9014	-32.4963	-39.4651	-71.2161	2.48343	3.81693	30.1554	28.8059	186.149	439.433	83.8561	20.2963	18.7794	5.64142	658.411	146.49	84.3677	84.6855	-10.7079	25.4121	104.388	24.0171	2.86194	-9.92615	83.7432	244.684	77.3873	116.999	59.3985	77.5659	189.018	46.3648
16.687	21.3967	14.2046	0.074718	46.0624	11.6366	40.1615	68.1768	772.648	59.2575	71.999	-48.6158	76.8141	-18.6136	82.5409	115.993	5.76248	12.8089	33.9848	-18.3636	-28.8262	-46.0705	17.5339	18.4163	17.5822	26.2436	177.041	667.586	81.2685	-1.03192	32.0002	-33.7558	511.28	140.891	64.6145	44.121	-25.7337	4.61487	148.755	19.1813	-4.23403	40.5426	82.0238	223.835	69.9717	134.472	75.8073	141.147	148.829	13.4554
16.7869	43.5289	18.7667	6.50678	46.0139	18.0961	30.6378	75.0871	688.95	52.8586	63.1897	-29.4539	94.9446	-4.3851	116.718	148.167	33.8128	19.6709	17.4666	22.4151	-23.4405	-35.7835	0.076313	-1.29517	27.8777	20.9407	169.015	934.16	90.8811	11.3055	67.8464	-8.65727	406.506	135.727	110.884	51.5755	-21.9028	92.7092	166.016	14.0287	-21.6531	13.606	79.5698	206.62	15.4001	102.061	139.577	185.022	128.051	42.0444
16.8868	30.7704	20.8413	-5.5541	50.3158	3.38615	42.7144	83.8372	636.61	41.3057	34.3127	-19.1776	126.626	-44.3902	116.705	152.667	59.3691	19.427	31.3531	120.361	17.2293	-38.7351	6.08261	13.2883	17.8989	-1.82653	161.498	1115.73	76.2234	-4.73598	70.5989	-21.9905	325.718	147.565	63.0689	38.2112	-18.8094	175.457	227.474	-27.9522	-36.2332	-3.5641	55.4834	188.62	44.7163	123.627	169.223	156.988	109.661	3.73287
16.9867	45.9243	48.1764	3.58965	43.2334	15.6	37.7464	104.944	577.153	56.4211	12.3691	1.59748	165.212	-23.5889	145.797	123.548	52.8139	22.8037	14.1627	163.456	-5.7965	-21.6254	-13.4446	41.9874	12.1937	7.33244	131.102	1314.44	101.06	-6.55253	73.5844	-11.5397	277.182	149.023	38.6922	25.9603	-7.42094	288.256	250.126	-11.5002	-40.7862	-27.7789	-15.2207	233.814	17.5829	92.1415	171.374	129.897	73.4797	39.4094
17.0867	50.7805	46.4156	-11.3353	47.0272	16.6948	13.7703	106.007	511.771	40.643	27.3503	-12.2901	190.671	-44.2186	108.348	113.086	59.2053	44.3145	7.93999	154.774	9.22392	-21.9953	7.17447	8.16583	-12.936	-13.9375	128.837	1508.29	93.7002	-2.9638	71.0195	-4.72398	232.223	142.612	-11.8951	49.2478	-18.1911	379.77	216.079	-36.4325	-34.2833	-13.1429	-23.8353	206.314	-40.4447	105.007	147.06	148.418	54.8464	-11.0537
17.1866	52.9515	65.7836	-17.5464	24.7354	2.18977	28.1449	105.427	447.693	58.4372	14.6914	-19.4426	166.277	-29.8949	129.447	102.138	85.1878	49.8015	9.85599	219.158	21.221	-8.26926	15.5297	3.4855	6.00231	31.8518	136.103	1704.77	87.7428	43.51	50.1404	10.9335	218.298	148.796	-14.3166	50.4117	-8.65947	484.031	162.065	-2.41636	-46.3063	-43.3054	-9.70368	195.833	-50.7451	141.739	89.2678	150.443	12.1087	-25.9087
17.2865	65.4319	43.6044	-14.6818	38.6724	20.6807	23.4738	106.784	433.729	73.0792	53.3081	17.7142	150.205	-25.2767	100.709	138.198	85.3487	37.0941	6.00099	211.884	15.8259	-54.1538	2.89094	13.3215	25.9328	19.8413	117.447	1852.71	97.58	-24.3617	47.9987	-24.1121	197.867	142.185	-47.5862	79.3371	5.03242	618.096	124.777	-8.14457	-4.46142	-43.5786	-51.5608	216.193	-75.3453	140.535	51.5281	144.668	37.7811	-21.7892
17.3864	51.2544	35.7196	-4.63341	15.2989	6.02991	50.2647	119.762	390.529	84.2352	35.2989	-5.97196	118.98	-12.255	98.9709	123.219	97.273	-2.29493	-4.38587	187.857	29.9308	-8.73178	-15.542	6.53943	5.66251	33.8145	130.288	2032.76	107.788	26.3305	23.3991	3.34019	179.614	136.165	-32.2116	68.6124	5.26466	698.446	84.928	-1.47058	-36.9716	-92.1317	-42.972	228.672	-76.5952	120.511	38.5995	148.112	35.1564	-17.5825
17.4864	46.018	37.4145	-13.2754	44.2671	13.2908	43.5083	72.5451	374.918	86.3962	17.5816	18.7132	106.272	-27.2309	148.89	151.797	49.3175	-1.6727	12.5508	174.357	3.78836	-8.20703	-24.9682	-6.26786	-4.74737	54.9769	115.303	2248.03	94.2675	23.9825	55.1108	-5.15266	137.412	130.681	-31.5607	43.0897	18.9643	728.254	96.2112	2.45464	-21.0041	-57.055	-33.8981	213.197	-68.7244	92.1914	49.8863	176.546	63.1628	-12.6229
17.5863	71.3827	27.3706	-11.5656	37.1916	24.8367	56.7788	53.2705	323.505	69.2808	24.0694	-5.60051	106.577	4.50374	152.964	174.649	36.6071	-12.6498	-0.60886	182.609	33.2289	6.98325	-39.4903	-18.8886	0.952491	54.5319	134.254	2432.36	95.4911	11.5606	33.6233	-8.90345	119.868	131.175	-6.06812	66.8059	-9.08432	765.717	85.0828	-9.20608	-30.3579	-71.7165	-13.1952	206.472	-75.1396	94.5158	46.3329	147.392	34.6462	-9.45132
17.6862	65.5004	18.0391	-10.9981	29.7657	36.222	46.6283	83.8187	280.168	79.3847	27.4427	-9.05858	129.277	16.81	135.414	244.872	29.8671	32.4507	3.92962	221.337	63.6849	-4.84666	-15.9563	-4.57009	-19.266	38.0638	111.116	2534.11	88.0456	-12.002	16.495	-30.6322	106.29	129.868	-5.06231	32.6634	-12.1869	817.971	92.0617	-29.1191	-33.7795	-89.4405	-11.8049	262.596	-103.424	96.0873	55.5597	135.654	33.8347	-8.25838
17.7861	61.4153	35.8999	-0.562094	35.1342	32.8123	76.3573	83.314	260.209	43.8207	29.7055	13.8212	123.861	-11.7788	135.575	213.432	28.9078	28.0743	-4.66111	291.738	41.8935	13.2741	16.3325	9.3929	-21.2998	54.5522	98.9253	2659.11	85.5427	-11.2612	29.1865	-6.29023	110.678	124.794	-10.75	29.1004	15.4338	870.546	64.4607	-18.7802	-45.4836	-110.445	-17.4372	224.837	-119.521	119.695	68.8129	135.62	-5.58045	-17.3165
17.886	74.1485	41.8208	12.3698	37.8666	40.1632	52.0726	106.338	255.036	39.6026	46.9975	-21.4732	125.683	-8.16235	141.718	164.764	24.7679	34.3218	-1.26547	243.896	52.5017	-13.2614	101.787	-10.2354	-5.68525	47.6408	108.041	2684.87	103.925	-25.4916	37.8172	-14.918	108.479	120.179	-12.0307	63.875	14.709	822.441	88.1626	-33.7361	-20.5762	-42.0143	-3.92336	280.433	-93.6432	177.631	68.4867	120.882	31.0033	-33.418
17.986	58.9846	51.9449	23.2229	41.8316	-8.81446	54.1294	114.984	264.739	33.9156	30.9049	-44.0052	117.021	-11.6824	162.226	98.7109	20.75	32.5581	32.3379	174.306	61.8953	26.9214	134.923	16.9171	-66.8334	32.9475	156.488	2738.84	90.301	-18.9298	9.34454	-11.0164	137.319	115.98	-25.0091	52.8758	14.1617	757.99	85.9548	-47.8584	-17.452	105.828	-11.2792	290.018	-94.7008	271.835	52.2254	77.2492	44.2155	-16.746
18.0859	33.0734	30.6535	17.357	25.7592	-28.1942	58.3379	83.4727	233	37.2629	28.1626	-38.4729	128.29	-1.31369	239.109	61.0708	3.48832	26.8631	5.41477	214.145	40.3497	2.83581	140.462	21.4014	-53.8287	71.3585	141.96	2745.65	88.6608	-37.5216	17.3121	-17.3529	123.088	112.157	-17.1881	42.9366	27.7345	615.701	60.1409	-16.1935	-28.9863	225.799	77.8315	259.201	-105.404	424.684	62.7458	96.509	32.3294	-45.1467
18.1858	33.0374	43.1222	21.2048	25.8035	-28.443	61.1428	74.3882	205.296	10.9417	0.630256	-26.1911	124.694	-20.8958	370.129	34.7606	-0.541227	34.706	14.0603	267.619	43.5179	20.6059	134.024	-12.4409	-53.0319	44.8751	163.596	2870.57	23.9454	-39.5083	11.9376	-1.56609	127.532	108.674	-23.2816	46.4179	26.6268	569.033	37.3609	-21.7616	-40.0092	352.562	21.7942	185.185	-128.219	528.231	48.9546	120.999	7.79843	-44.5502
18.2857	37.5555	43.7692	18.6653	41.135	-1.04733	41.9502	68.1007	136.664	30.3253	16.4735	-0.330578	84.1435	-8.22481	455.19	12.7507	3.8902	36.8754	-5.72439	298.148	8.62828	32.0414	119.241	-3.1686	-66.7605	44.1821	143.987	2966.01	67.7967	-23.3328	41.7819	12.6229	79.4469	105.501	-21.2321	6.10786	44.3233	532.033	46.889	-1.73623	-22.1948	237.05	-18.688	227.037	-93.5098	655.641	54.6991	81.4024	-5.48685	-55.0623
18.3856	63.8552	61.0884	15.7773	25.227	9.18305	43.1286	75.3345	177.105	39.1943	34.068	1.98768	68.392	8.43835	525.396	-12.1032	-0.450482	13.7879	12.6439	255.487	24.1343	31.0515	70.9053	22.1194	-27.6857	37.3867	142.125	2963.84	44.4808	-37.7466	26.3448	0.59941	97.8633	102.608	-33.5703	48.8676	20.54	459.948	38.9935	0.425747	-45.9265	184.405	-17.9272	232.422	-121.948	650.624	23.5798	57.6423	0.942717	-40.3478
18.4856	35.5813	44.7887	29.8501	17.6959	-24.1938	59.8847	92.0788	165.63	21.0731	9.58251	7.72277	52.9907	-11.7976	590.341	26.4035	38.6642	-5.92962	9.07599	197.45	17.6875	11.5346	58.3025	11.3804	-32.8747	34.0204	109.44	2921.99	33.79	-38.4672	48.3054	-6.38228	91.734	99.9691	-15.9921	59.1896	2.00934	441.317	41.1312	10.111	-20.9432	138.507	8.77942	239.134	-115.584	571.053	28.4136	28.4961	47.1109	-42.0178
18.5855	63.6611	32.8794	22.9517	20.7303	1.71682	48.1522	70.7874	162.772	24.2323	38.3064	-13.6496	39.2727	-3.04917	605.262	32.3057	36.6926	-17.7672	10.9909	205.134	-13.8847	5.08648	27.012	16.5706	-41.0748	58.8626	106.607	2779.98	29.1887	-57.8436	57.0998	-14.2016	57.8605	97.561	-22.6353	26.6957	5.0963	432.935	40.827	17.7573	8.71904	97.3384	-30.9351	206.417	-96.2973	538.066	34.8676	43.6337	36.2225	-41.5339
18.6854	70.1811	39.6589	24.1789	11.0372	27.7937	40.8109	78.164	191.72	19.5798	26.2403	10.1596	30.6971	3.32285	604.779	32.9589	37.2154	-14.3971	14.3261	158.182	-10.756	37.3596	0.531216	4.50572	-5.12219	11.357	129.163	2650.11	38.5324	-44.3356	48.5466	-42.2748	55.2276	95.3626	-23.1485	10.2549	16.8303	361.691	27.6687	47.8353	32.3712	85.1107	-19.764	224.169	-56.8003	509.531	17.3831	45.7097	55.1065	-1.69698
18.7853	75.5148	22.6933	18.7964	21.9574	-1.88742	29.8989	66.6882	172.546	37.7595	19.2342	1.03917	41.656	1.15319	591.002	8.17284	44.9665	-20.5608	30.6915	137.288	-8.12028	-14.202	-8.72616	11.1343	-7.57193	51.4248	147.49	2473.24	11.0414	-5.25321	42.5592	-15.652	50.5587	97.537	-0.558715	48.4945	-1.79543	340.538	15.1077	24.4502	45.6005	92.0009	16.619	187.435	-53.4485	495.62	12.3061	13.0333	55.6054	6.96937
18.8853	77.6643	47.6775	8.25609	39.6216	20.0995	14.6429	56.2685	152.69	34.3249	51.7551	-9.47423	33.6475	-0.426119	535.737	-1.51442	40.5917	3.98409	21.7449	94.4888	-5.24701	16.3846	11.7944	33.1831	-1.13539	16.8614	186.688	2380.21	44.6279	-41.852	47.161	-67.5827	31.7039	166.578	22.946	48.6667	38.8763	288.007	37.2176	39.0173	39.2656	107.522	18.1485	199.933	-47.7771	437.337	12.6951	-1.87791	46.31	26.2207
18.9852	90.3401	48.2398	17.2012	102.785	19.9558	16.0268	54.7724	129.05	35.5794	40.2287	-30.9084	42.133	5.37142	463.348	36.4955	72.1795	4.73343	63.5305	103.61	-12.4409	6.0745	31.958	26.368	6.02271	28.119	204.61	2293.76	56.0642	-53.9833	28.1378	-91.0112	82.8872	185.985	16.6312	82.378	17.6346	296.653	28.093	45.8121	30.9142	72.1586	-14.1448	185.122	-1.65919	448.144	8.63156	14.3631	73.2287	167.35
19.0851	78.1229	8.30691	19.0261	80.4161	12.7571	12.6608	65.6214	136.221	28.4261	44.2107	-24.1205	49.4194	6.93949	402.011	57.9702	70.4741	5.1934	34.9091	89.0136	0.378054	18.1281	38.8578	21.7376	-1.57257	21.792	193.792	2138.37	4.57252	-82.2705	35.237	-73.2331	68.7284	177.523	57.0691	108.889	9.76509	332.083	57.8882	6.49518	16.9277	57.6343	-4.67846	111.269	47.8033	524.44	20.014	42.4593	81.8512	241.092
19.185	63.5487	25.5306	7.06172	77.64	5.42792	1.2185	49.586	126.122	25.6214	102.007	8.52397	35.2984	-5.52976	349.939	33.6273	51.3619	63.7398	35.5491	54.7652	-3.90529	-28.6427	37.7727	33.6772	-3.36456	33.7949	251.051	2016.7	-12.5642	-81.1592	21.9546	-55.3837	70.4915	200.794	53.5973	98.4485	17.5368	310.836	59.2665	18.1399	41.8163	24.4543	18.2403	89.8204	83.1347	599.924	2.82911	53.8169	129.452	255.411
19.2849	85.283	7.07875	6.37516	89.0903	2.95599	2.33349	40.7856	144.317	43.3729	173.214	-20.8354	45.9365	-24.6959	306.009	36.4367	50.9212	72.7961	6.28513	40.1116	-36.4084	21.571	35.9151	63.7057	-13.8782	28.8826	249.728	1898.25	21.1211	-53.2141	23.8768	-15.1727	80.7517	228.943	53.1598	134.344	25.8367	276.335	49.9344	50.1103	39.6865	10.4426	13.0405	133.158	103.705	668.986	-4.59886	15.294	125.427	205.298
19.3849	70.0749	21.7944	12.8188	71.2121	17.033	3.73625	48.3769	153.292	45.6265	224.824	-3.99336	24.009	-13.6177	288.548	58.9084	62.896	53.5965	17.9271	28.613	-8.53697	-9.00374	-0.281474	49.247	-6.58221	5.09116	281.731	1793.35	22.1213	14.3399	68.1808	30.1013	127.315	237.55	53.7611	135.766	41.8035	262.746	50.5947	42.8894	-16.3156	38.1564	53.7318	132.582	172.546	745.655	-3.1806	26.3017	93.6844	147.252
19.4848	77.9638	5.05987	3.19594	91.3818	16.1596	-16.1291	52.475	163.4	42.5349	290.813	-37.3491	19.5287	0.29634	234.065	43.9999	65.3379	63.6817	26.0391	17.4681	-10.6035	23.5189	22.6431	31.9684	-6.59537	12.5604	239.12	1726.41	22.5918	-34.098	75.9221	48.6761	140.064	224.994	25.5407	151.828	51.1793	209.575	60.9777	56.1902	34.8572	-11.207	71.069	122.792	90.1069	791.586	1.30646	26.2075	170.394	124.562
19.5847	64.2101	6.32193	21.2222	70.0458	22.1359	3.81666	61.9322	144.745	29.4986	392.05	-7.75629	6.46537	-3.18487	206.758	41.3616	74.5891	61.1085	26.8044	-11.6692	4.4075	27.962	21.7234	42.982	-12.6644	26.7893	226.926	1709.39	34.0017	-2.07169	53.132	56.5038	123.448	213.436	21.7919	154.111	48.439	211.658	52.5427	58.8553	48.6104	25.2472	37.4838	133.37	76.7395	746.716	-3.71655	81.5501	153.96	100.552
19.6846	74.6824	37.6697	20.0701	63.9806	12.8905	3.09915	43.8639	132.053	29.7442	435.357	0.153013	14.4999	-1.74381	194.709	31.5988	51.7341	16.2601	38.6797	13.9306	2.84112	36.2036	-12.7873	13.0687	-14.6473	18.2004	210.632	1665.25	39.3043	-0.661026	50.6555	17.2002	103.803	202.792	12.5821	171.287	22.11	159.749	40.8153	41.2141	49.5377	38.4871	28.1167	157.309	58.1591	725.79	8.97967	197.937	167.012	59.016
19.7846	67.0587	21.3947	35.6966	47.8854	28.0824	13.9358	47.7721	134.947	37.1658	464.35	-4.17858	14.0201	-5.58619	186.868	18.4536	50.5231	11.4383	49.5811	37.441	17.5544	35.4137	-34.8531	9.65377	-8.15516	-17.2187	158.889	1657.78	40.5505	-56.1016	64.0175	-23.5045	152.402	192.985	14.352	157.529	32.5857	140.738	58.9474	27.3478	3.06621	17.5842	10.0798	171.19	10.9667	631.347	3.64133	309.077	167.698	39.1999
19.8845	61.3289	5.64194	23.8675	53.9717	8.77315	6.52467	29.4961	163.238	24.058	431.365	21.7522	9.52302	4.23769	171.776	14.9043	40.2006	10.2263	37.2119	55.9443	9.56367	20.7125	-18.5056	34.7402	0.225003	26.2233	169.455	1494.16	30.6611	1.09315	49.901	40.0474	114.713	183.945	24.6056	196.412	17.4688	92.2236	39.8369	37.4769	0.00347801	25.4794	45.9678	155.647	0.441529	601.208	-0.35443	205.656	152.558	42.0834
19.9844	61.1734	20.3923	14.4733	38.8566	17.6959	-21.5739	24.0782	176.509	16.8659	388.246	27.9641	14.8379	12.2679	184.431	31.3811	29.1104	-2.73523	47.938	51.8389	0.600708	16.8874	-19.7434	28.4574	-10.0149	6.9465	166.771	1358.58	-6.75026	105.162	41.6343	46.2107	100.389	179.6	41.7717	191.042	6.94284	109.953	41.5637	20.7294	-9.28962	22.5032	55.6497	139.975	7.81628	537.343	14.0944	113.686	224.454	52.561
20.0843	49.8492	14.3598	12.0935	32.9216	-8.85553	-16.9153	29.5167	187.78	45.8749	344.548	92.6003	7.59112	-12.5904	141.309	29.4452	46.2994	8.41398	48.4751	41.2558	-23.4892	7.94673	-14.3599	27.4624	-2.21648	33.9139	157.581	1271.13	10.4569	108.6	22.829	47.6865	92.0606	171.492	15.2411	194.054	46.9436	127.951	46.8441	7.74124	-1.44296	35.8497	26.3334	165.081	23.7628	525.509	-2.17823	56.376	221.778	44.1657
20.1842	69.4484	20.8769	1.15166	36.3551	3.80878	-0.892474	31.8531	223.517	57.1033	308.42	200.961	12.7097	14.2732	160.105	-6.16106	29.087	20.052	93.1703	32.2529	-4.08138	-10.5641	-5.51402	26.8161	23.0812	40.1052	164.864	1201.79	-10.3291	170.149	21.7386	57.6914	102.862	164.021	47.8552	186.921	27.7069	119.588	65.0811	20.9072	-3.6191	27.1671	40.0125	187.23	-3.41546	498.736	-4.1251	34.4252	233.833	21.4853
20.2842	44.1029	9.5808	8.87463	31.2444	7.9749	-10.3192	32.3075	212.07	38.168	235.426	257.896	7.81096	-15.0895	125.571	8.33604	23.5958	18.0622	68.9261	20.9225	1.9426	-14.2058	-17.7204	31.4528	22.3374	40.8134	115.35	1155.57	41.5955	89.9516	25.32	30.7374	120.391	157.133	33.335	173.928	17.2969	108.602	54.4235	6.84106	-9.38059	48.8037	47.1975	234.925	1.33783	444.435	-7.23824	39.2681	185.825	45.5056
20.3841	62.6049	18.3944	12.8522	28.9941	19.0037	-3.71443	41.162	180.329	9.08396	286.661	233.487	9.07769	-2.68197	125.076	3.78031	67.1269	34.8853	48.2026	-12.7572	-9.18335	1.89136	44.4305	17.684	30.4726	41.304	147.284	1070.75	-7.5578	141.505	27.9518	22.3009	102.397	150.78	54.7676	166.088	19.4059	138.863	41.5821	12.2064	17.3009	21.3348	39.5133	204.082	8.66307	444.835	-3.4576	28.6073	203.384	30.9272
20.484	75.0315	10.3265	16.3715	33.0772	17.5257	-7.125	41.6871	289.011	36.3427	283.254	189.393	8.27379	6.26304	109.154	23.0453	62.5521	27.8443	45.7505	37.6705	-38.212	-14.1274	0.962623	30.8665	22.1789	39.0169	123.859	1031.03	17.9485	129.643	34.517	10.8163	74.0365	209.815	48.048	139.022	5.03292	122.43	62.1175	30.815	22.1645	21.6903	37.4527	197.892	39.7509	438.632	-2.54426	40.5284	198.099	22.8229
20.5839	71.0764	17.2818	13.2172	35.1257	42.3863	-34.4758	23.0118	471.791	37.2507	362.427	182.26	3.00313	7.67145	138.359	34.2146	48.7763	20.3679	60.6189	13.4874	8.38014	-27.4975	14.1215	5.13065	40.1729	41.7287	131.581	961.612	4.82949	124.035	13.9638	10.0388	123.506	241.183	48.4253	170.454	7.31961	138.821	47.4937	31.0128	12.0721	25.8052	32.5382	232.522	111.095	383.762	4.63286	19.1861	227.008	42.5975
20.6839	69.8675	20.8344	16.0611	23.1108	36.5739	-30.1755	36.1207	529.688	13.6109	374.519	129.346	11.1311	-6.33346	102.285	33.1865	47.2177	23.9666	61.9816	14.5084	-14.4126	-42.5239	-0.771897	19.4106	66.1485	54.1479	162.059	897.998	4.01054	156.666	28.9472	38.1114	95.9032	246.601	39.6019	155.147	3.09133	195.661	53.0042	25.775	-12.5461	34.3976	15.2881	227.306	128.033	384.334	1.15281	-1.38392	191.231	6.48665
20.7838	53.1828	31.1756	20.4355	29.4391	19.527	-17.441	17.8619	486.159	12.8919	416.307	90.7072	12.6252	-3.37447	129.208	34.5218	24.1091	36.8398	44.8064	-3.52632	18.0877	8.14802	10.5337	29.0692	38.2933	29.7307	122.842	867.96	4.95597	127.685	33.1658	51.7719	85.4801	233.793	58.1294	146.93	20.2639	260.715	41.9166	13.3373	22.2961	-8.22966	14.3764	244.297	125.825	363.199	-3.76325	24.8979	178.233	-5.87338
20.8837	53.4946	14.5314	17.1689	50.3862	43.5551	-16.9409	34.6709	411.15	39.0888	374.741	66.3964	8.25435	18.1999	119.724	36.7725	19.7435	33.8598	23.6682	-8.59473	25.4449	1.86167	19.1476	18.1725	23.9726	20.9948	129.032	848.557	6.97299	99.6144	61.2304	52.891	92.9932	221.966	67.7014	148.707	33.6071	222.303	48.2664	8.0519	16.444	-15.3614	37.2179	223.309	87.1183	330.722	-4.3607	35.471	151.19	-6.93802
20.9836	71.7291	33.357	15.6758	64.8893	42.6035	-5.11874	25.7578	389.694	21.317	339.003	18.6424	2.96747	15.7351	107.933	33.298	46.9981	14.0016	38.5262	9.17736	-32.5055	-5.60278	4.92364	21.1627	60.2812	31.2458	130.851	792.512	24.2031	96.9733	55.4148	51.9183	69.1059	211.038	36.8436	125.129	21.4857	169.899	39.6189	28.6536	6.64628	-25.7765	47.1855	221.294	63.7989	339.451	11.0594	51.3661	179.469	6.5419
21.0835	58.1732	9.48256	14.0153	40.012	38.1655	-2.82296	25.5968	361.062	46.3079	316.993	16.1053	2.1763	23.6721	99.4232	21.3244	42.816	13.4529	26.6672	19.3823	-6.95643	3.64993	21.0882	15.1784	63.0089	32.649	143.438	743.336	7.92509	95.3951	32.7126	76.9036	90.7069	200.938	51.6112	131.388	20.9533	158.381	37.4824	25.0504	5.19749	-38.8818	32.8282	202.517	59.3019	347.03	20.5364	8.2981	164.44	-2.69432
21.1835	43.4912	19.8833	5.68045	32.3255	21.048	22.3679	55.3448	307.285	48.958	273.908	34.7563	-1.1751	4.7956	82.928	6.50108	40.9812	0.942143	36.8735	3.22676	-16.6508	3.41226	21.8439	23.1096	64.8088	53.2697	121.53	732.746	22.9809	85.632	82.019	64.5855	44.377	191.599	48.5663	109.215	15.1448	141.316	26.1411	32.0466	-2.09134	-17.62	15.046	204.788	34.0119	285.385	-5.5162	19.6922	158.659	11.5941
21.2834	36.5407	15.112	6.42467	46.3113	7.72049	28.5743	43.7968	280.596	66.472	253.062	40.0804	-6.93428	27.0332	91.5887	11.3693	37.5547	15.195	24.3348	15.4837	-7.4557	-6.80286	-0.0548718	2.31207	86.6731	30.4653	134.338	717.373	19.2189	118.074	89.4731	33.8183	87.1525	192.314	50.4563	121.61	7.531	136.258	44.4904	32.1431	6.39037	-16.8458	19.0362	187.482	34.7345	266.95	14.5538	43.7648	145.433	8.78234
21.3833	53.8632	19.3441	14.8743	41.1889	55.8768	75.7615	42.8475	268.552	62.0471	258.457	38.4649	-8.21137	15.962	104.857	25.8943	37.5937	10.1673	14.7283	30.7941	-6.01799	-1.63153	10.5793	16.7733	83.1878	43.3102	113.381	679.472	1.51763	165.449	61.5191	27.4619	69.4937	203.103	61.3442	92.7742	19.5538	117.951	51.9021	37.0341	-11.3829	1.5153	27.3014	196.185	31.7541	240.701	28.2309	1.18511	127.144	31.5729
21.4832	37.2929	19.6904	17.0961	51.9046	24.524	171.29	19.719	263.898	40.6293	219.986	10.6802	-4.34942	-0.107523	103.323	39.7259	32.5086	7.12096	21.9629	41.2095	-5.9064	20.4496	-6.23674	15.4626	63.621	34.2446	124.299	665.504	38.2108	111.008	61.5834	4.48731	80.844	192.76	37.6608	102.104	16.6205	90.7005	31.9643	23.5284	-7.74903	32.3895	65.2632	211.275	49.622	210.606	6.10799	22.2803	104.453	1.99228
21.5832	37.5147	15.6151	39.6845	64.5004	12.34	257.716	6.75819	265.689	25.0297	199.511	6.932	-27.477	-15.8414	91.0652	12.4985	40.3554	6.21192	6.4132	50.5965	-8.80396	43.4957	2.29309	18.0274	74.977	24.4104	123.144	620.604	55.5365	126.913	50.7662	28.1994	43.276	190.9	60.5398	76.5736	7.28589	113.999	46.2363	36.2056	-36.8389	20.0264	45.7228	161.585	55.2651	233.548	18.1682	14.4921	76.9213	18.2246
21.6831	33.8424	38.3796	32.8156	41.3528	14.5877	327.425	15.634	256.277	28.2708	193.948	53.1764	-16.0374	-12.3652	129.656	67.5727	48.5113	12.939	36.0087	-3.12662	-20.9097	49.7536	-2.77865	14.8649	62.849	34.6503	124.526	602.697	75.3847	118.308	35.0587	29.2543	63.2199	197.002	49.343	84.0601	15.6375	120.349	24.2084	40.3977	-8.7934	3.19748	37.7961	190.408	29.6348	240.822	-4.17781	6.41081	103.662	13.5938
21.783	42.0827	21.6177	19.3033	54.4457	20.6375	418.773	7.92331	235.736	30.6554	158.542	63.5473	-1.63352	-23.2669	143.969	43.6963	19.0466	29.5971	37.3155	10.1912	-27.6169	35.0096	27.1296	11.6217	77.5074	27.9354	137.291	559.922	68.8564	117.231	58.0016	19.8139	55.4132	187.289	43.6657	87.7638	27.2817	119.176	36.1953	19.0728	-26.9984	1.14306	61.1768	172.995	60.1271	264.195	2.73533	8.7708	82.8497	1.57284
21.8829	41.2854	18.7158	18.3154	50.0553	20.6051	546.89	24.9872	219.495	29.3011	136.826	72.605	0.0102146	-33.1365	143.804	61.2783	24.8698	33.5293	36.0318	-0.0542351	0.981622	-3.66187	-0.286037	4.36917	83.8071	28.85	123.147	536.376	60.2708	110.954	37.6404	16.3259	43.5555	178.366	51.8749	75.3957	46.9813	103.627	44.9506	14.7653	-16.5375	18.1543	89.5195	197.2	54.4153	244.968	-1.58227	8.35806	85.9051	-10.2781
21.9828	21.8674	10.6468	10.0945	34.7829	-0.824603	672.863	-0.21157	210.295	41.8692	112.609	65.9143	-14.3312	-37.6654	160.429	52.0783	9.43183	12.1186	13.5249	5.67627	-12.2006	-6.22169	-9.3033	11.9022	64.3834	23.1533	81.7511	510.957	51.2561	60.6686	37.4004	-4.24993	31.382	170.166	37.3884	63.6414	35.8447	107.686	63.3695	11.009	-23.9	33.6319	93.0803	182.954	38.7959	208.757	-7.78498	5.18445	105.832	8.35482
22.0828	24.2069	26.6011	5.99566	18.58	12.7725	770.145	-11.1165	220.546	24.5629	99.4957	17.5809	-13.4322	-54.7771	145.975	52.4084	-6.2972	-7.08381	0.605227	7.1843	3.87409	2.69631	-22.0356	7.98512	74.085	10.1992	92.4432	486.86	90.9829	82.0947	41.5906	7.22058	50.0948	162.625	13.0717	55.4108	51.8618	90.7515	87.0144	12.3212	-20.9875	32.352	74.6311	168.381	60.7751	191.968	2.71104	13.6129	72.6071	-21.8102
22.1827	22.1888	17.5337	22.8991	19.2787	12.831	913.155	-14.5778	183.475	10.4585	95.7686	39.9109	-17.1352	-61.2468	129.544	44.7822	1.9569	6.81684	-1.05621	15.1506	-8.99264	-31.8058	-12.881	14.815	57.0264	48.2358	107.27	431.649	72.3851	67.8871	23.938	12.7741	46.5405	172.074	52.1392	66.9988	15.6435	76.3927	59.6548	14.7452	-20.0449	55.2094	79.5962	152.815	43.7739	189.554	4.01807	18.3019	69.7049	6.46276
22.2826	24.3724	6.30452	11.5245	21.3921	9.18703	951.398	-16.407	167.156	20.8533	104.157	-4.6242	-8.90578	-50.8359	140.917	57.0031	-20.5581	5.39432	32.7592	23.348	2.6867	-21.5955	19.2082	7.02365	71.1371	45.9819	100.897	421.538	83.0042	49.8521	21.0013	13.0027	28.9024	163.975	49.5671	69.0859	35.548	89.8708	47.2108	16.1668	0.849868	63.0698	43.9432	164.301	71.3144	166.386	-11.5966	1.22636	67.7744	-0.820408
22.3825	17.5171	22.4752	14.9733	27.7306	4.55174	915.318	-2.74152	154.423	16.7518	133.797	14.8263	-14.5993	-47.2569	132.467	50.453	-1.70094	14.0414	67.292	-10.29	5.54847	13.9467	11.1861	-0.914188	83.9144	23.2904	150.508	398.532	94.7538	76.5463	35.4442	16.0339	46.4916	212.646	37.962	72.4837	23.3073	78.3944	73.6692	-4.26585	3.39353	71.7189	51.51	153.802	60.9149	161.264	-0.820474	16.4462	63.1861	-11.4218
22.4824	31.391	-8.035	14.2442	44.4463	11.4327	829.952	0.182482	162.969	12.9375	164.82	33.3321	-3.18631	-34.4456	141.85	44.9805	-24.2731	-5.95232	43.5045	39.5322	-14.7404	16.4264	6.60224	15.5118	76.8184	39.0177	142.424	403.777	132.989	52.7185	27.3631	9.13194	22.8587	201.95	48.9624	49.2473	33.323	117.454	61.3303	22.1338	-10.3653	70.1629	51.1799	168.625	82.9738	178.145	5.36021	6.76202	109.348	16.8418
22.5824	21.126	21.7893	16.9497	37.2804	38.6783	760.633	-4.46839	166.633	46.8293	228.893	38.0687	-11.9549	-47.6819	122.832	65.2524	-23.0739	-7.69675	85.918	39.5105	1.07833	-2.73254	8.17407	-2.94705	72.6645	21.3862	128.399	360.13	85.5092	57.729	30.0554	42.8995	75.265	197.838	34.6263	70.922	-0.186324	103.259	49.1471	17.8283	17.6785	75.537	32.0295	145.969	77.2856	192.253	19.9514	14.7866	121.234	19.5214
22.6823	19.3379	11.532	16.5626	42.1646	6.14094	665.449	11.9655	132.725	42.9091	264.751	40.6319	-20.8617	-24.1102	95.1012	43.239	1.31247	-2.12822	60.5423	32.4568	-16.7298	15.7053	14.608	7.72263	73.1457	15.6626	167.618	337.428	96.2367	52.5776	36.851	42.23	78.145	191.53	20.9533	99.3885	4.94283	125.994	68.9263	11.9227	1.3672	94.8323	13.7211	172.717	46.4592	244.096	2.3096	-3.76853	159.866	12.3618
22.7822	18.6854	0.597995	31.3696	47.0338	23.7747	622.919	5.47681	143.869	27.5033	232.012	5.32378	-15.1585	-16.5188	84.4388	33.2998	-0.136417	0.752767	57.3437	43.2542	5.96088	1.58743	-12.2552	22.4864	54.6562	21.4469	197.66	335.099	79.4882	48.8345	29.5162	28.2102	67.0183	183.812	20.4163	64.8644	19.9385	67.9193	79.3288	11.588	10.1003	70.9269	26.709	210.298	30.1617	322.272	18.957	22.1621	188.065	-2.1568
22.8821	19.1864	4.74991	17.5542	48.2483	7.65008	554.001	-27.265	138.045	26.8129	196.685	10.1495	-0.70503	-6.24175	72.8445	3.63622	-12.576	7.61538	39.5286	39.2555	-8.29935	-21.4539	3.49055	3.38279	66.0008	48.374	184.337	333.415	84.8155	34.1905	17.268	34.251	78.4088	176.947	37.9558	86.3519	31.7745	58.1327	56.2244	17.8712	-9.70649	82.1319	13.5642	195.871	8.24161	474.842	44.9135	-1.42689	235.802	0.869187
22.9821	11.2357	11.871	18.3514	36.2496	12.3846	544.96	-1.68029	142.726	26.8818	144.342	21.76	-17.5318	-14.4495	77.2057	21.4027	-20.0422	9.67608	42.0884	10.3955	6.82497	-7.68531	-17.2068	-5.74947	79.8093	19.6546	201.286	282.881	51.5807	59.4458	27.6698	29.4202	85.2308	183.482	32.2686	104.105	-7.69532	55.5987	51.2849	19.0621	-6.17385	48.9033	13.0441	201.283	22.0589	494.119	46.2996	-8.04734	228.743	11.2367
23.082	8.06102	15.6091	14.5435	48.5961	-7.81017	484.264	24.2803	122.637	42.3663	145.683	23.2015	-20.1775	-8.27908	68.0848	34.8625	8.22382	-2.41732	45.3906	12.2711	-1.35195	-1.15271	-25.4887	20.8169	82.9914	39.0153	160.738	273.983	49.838	61.6432	46.2117	53.1712	46.6556	176.617	11.8947	51.3455	-17.8724	58.806	46.544	27.2845	-26.052	60.7197	12.3789	213.99	52.7852	414.778	22.8602	-7.65243	199.28	4.9137
23.1819	29.5687	18.5294	13.8422	60.4658	16.3409	465.403	7.05552	137.615	29.065	153.327	11.0545	-9.3624	-6.25399	86.0241	17.9224	-17.5293	3.15495	45.9676	-0.223273	-31.588	16.6607	-8.37512	12.591	66.552	48.0265	137.662	257.852	63.8571	66.6405	41.8356	47.5831	71.5491	171.94	30.3067	76.0605	14.4794	66.8514	44.6708	22.8157	-45.7743	45.484	-8.18736	197.022	55.5479	409.968	47.2088	8.46729	165.768	14.4595
23.2818	14.8112	23.0127	15.1331	35.7872	36.4575	455.405	27.6505	137.744	41.786	153.665	17.2665	-7.44029	8.33565	77.9028	23.5148	34.6278	-9.22443	33.1267	8.33677	14.4583	2.15347	1.66298	-9.53719	52.6982	15.3174	178.508	265.446	98.6256	91.5855	37.3934	12.7182	63.464	187.876	46.3353	85.9748	-4.01704	54.843	31.6852	17.3047	-35.2779	89.1385	28.6608	195.257	95.7659	382.477	29.3671	18.6258	157.744	39.2463
23.3817	20.3953	1.1744	18.1941	44.5753	6.82575	436.373	1.84499	133.885	57.5767	126.924	-0.964871	-10.8513	16.6475	87.0853	1.80709	-9.89288	-0.554106	28.941	23.881	-27.7938	-9.35658	12.945	6.88826	73.9794	38.3387	164.763	239.58	109.93	62.9324	36.7935	20.4257	53.9368	177.895	14.614	86.4537	8.24383	66.1311	64.4895	32.6244	-15.834	82.0443	32.4287	179.134	70.3333	374.948	6.0023	38.0927	142.909	-2.9437
23.4817	18.9639	13.1791	17.3046	40.7797	8.4305	393.42	22.3462	118.728	49.2073	130.244	26.5612	-6.02804	13.6948	69.1616	18.0723	1.71186	-1.99749	24.6582	10.7025	-13.055	-14.6853	-15.1993	13.4256	74.2655	48.9961	136.4	202.24	103.835	35.5904	30.8627	30.5682	70.6534	168.811	18.776	53.8151	33.0637	79.3691	66.4361	35.2283	-17.6835	67.1065	39.3998	190.288	81.6913	322.412	21.2712	57.4501	157.07	-5.01992
23.5816	16.6129	10.1058	18.5178	44.2406	8.12868	387.723	10.3892	117.127	51.9161	86.7815	16.9355	-1.33945	2.04966	83.6611	18.1493	3.77313	-16.5195	27.7974	30.6845	-12.4196	7.03082	-11.0442	14.8273	92.3123	29.3678	118.378	209.989	95.251	69.5908	34.8094	28.1751	43.1275	174.572	31.1093	65.29	-3.99965	62.332	43.3708	10.7041	-24.5023	104.858	55.3803	169.197	80.9309	293.439	-11.8323	29.2711	111.943	3.66867
23.6815	12.3109	40.67	0.0877241	40.5535	16.7621	355.663	8.33013	95.3606	45.1647	106.55	14.1634	-3.64889	27.4424	60.4024	40.3215	2.69104	-14.5669	17.1462	21.1688	-1.82904	2.76695	6.86397	11.6755	86.4236	11.9649	131.074	207.416	132.386	50.2353	54.9642	33.7495	52.5856	165.569	32.8649	63.6178	21.0074	48.4351	34.7997	12.1739	-23.6147	93.4799	47.8669	135.776	90.3678	308.732	-2.21702	32.8662	115.824	4.24411
23.7814	18.1131	11.891	6.48736	53.9013	14.3288	355.676	4.02375	91.9406	46.4361	89.219	35.6753	-7.03791	27.0463	73.7885	14.3515	14.7676	17.125	20.9139	26.7756	-3.68345	-13.8039	13.9568	-1.94837	81.3901	17.9711	146.91	187.67	140.986	107.736	43.7666	6.45779	42.9363	157.388	25.7775	35.4956	3.44012	54.8577	65.6708	23.4703	-10.1248	107.794	32.5686	162.406	115.882	272.401	26.6998	31.3961	106.266	-14.6153
23.8814	-2.32633	21.2277	9.9624	37.3904	6.3463	355.652	15.4376	85.6109	19.0758	80.3984	40.4952	-8.04122	24.9315	83.0055	19.9206	-11.3864	8.71524	10.2597	1.82735	-0.622489	-23.7688	12.2693	6.91733	86.5346	58.4113	157.672	153.905	95.6023	111.955	44.7939	29.2249	37.8605	149.951	51.8347	63.5307	6.34128	78.4517	56.3341	20.944	3.69046	83.1876	36.9236	127.885	68.6957	261.582	33.8438	24.7486	110.281	-6.50289
23.9813	6.91479	9.77773	10.492	55.7831	12.733	311.04	42.0496	113.155	31.306	99.8039	-1.81009	-7.53235	16.3116	58.504	29.6811	24.5866	25.9087	22.169	-6.09954	-12.5387	-3.38335	17.1107	23.0901	70.9061	39.2499	152.568	190.425	110.057	91.2197	47.5885	-5.49301	28.8742	143.186	47.432	35.3296	-10.0412	65.765	59.6336	41.8498	-0.646689	97.4775	21.4291	147.023	96.266	247.758	35.5392	43.7516	93.9368	18.6521
24.0812	2.84468	28.0906	0.653512	44.3507	0.700928	320.471	41.2999	185.925	23.1317	128.537	37.1811	-10.305	15.2837	83.2165	37.9329	-2.89457	19.0594	43.0548	-10.1156	-1.27298	-3.83652	5.60366	13.5093	80.6136	53.3244	99.06	164.832	89.8225	125.494	48.0983	0.691102	29.1368	137.03	30.6699	45.6513	-16.1497	58.7528	43.4318	26.5472	-9.56508	58.8353	49.9466	165.728	96.0408	211.175	24.769	25.4252	77.3871	9.57818
24.1811	15.7329	19.7174	5.86663	45.6048	14.9398	309.08	26.7308	176.816	15.7905	127.047	58.6855	-13.7089	9.3332	93.9257	6.53782	-13.9484	-1.56744	33.5503	-5.84604	-9.7048	-0.265757	-15.0732	-1.74989	95.0512	49.9544	111.908	137.416	106.603	164.504	65.3537	48.0924	47.8644	131.427	5.85287	39.4396	16.5713	58.4226	52.8152	10.5836	-18.2836	98.3512	30.616	141.253	86.9512	224.128	22.7097	16.208	58.2654	-7.79664
24.281	10.4044	13.213	18.3733	48.8765	16.9802	340.139	49.8212	161.375	17.0736	119.573	62.6401	0.237149	20.684	95.9294	28.1495	1.79721	0.914433	34.8264	-6.68772	-3.84328	29.8873	-13.5455	36.7312	80.2455	58.9144	94.6997	154.388	104.337	124.91	56.0196	2.10769	43.8038	126.323	33.0144	41.5752	26.6981	54.1158	42.3043	27.4201	11.4811	73.3769	31.4254	136.978	56.3414	214.898	22.4219	21.5811	77.5124	5.51522
24.381	11.0627	25.7797	-0.0751064	60.7075	26.7241	293.028	45.9797	127.954	27.0211	96.6924	53.6703	-10.0836	17.4504	79.3307	28.1549	7.10687	21.6956	29.9858	9.21612	-23.7117	-9.40553	-1.34434	0.963041	81.8591	33.2137	86.6826	153.202	113.54	131.959	63.9504	3.07213	46.172	137.246	41.406	34.2952	10.7041	52.3619	86.8547	31.9787	-0.231807	73.6321	37.862	178.486	63.4675	218.034	19.5796	-3.47428	77.1015	28.9766
24.4809	15.339	26.9486	13.7596	66.577	21.7758	310.285	30.6439	126.359	34.5965	96.6544	34.6571	-0.709757	9.81482	71.5962	30.5759	19.2093	22.1687	13.6051	3.75311	14.9665	-18.6909	-1.93321	17.2254	60.8782	50.9502	88.0834	144.61	120.641	145.217	54.091	15.1617	42.1726	134.628	52.9283	44.4438	31.1227	44.5485	51.0354	7.3856	-8.68683	72.2209	37.1155	154.678	78.3303	183.691	8.83774	15.4953	53.0039	11.7575
24.5808	13.9214	33.5446	-0.269865	57.5294	24.3282	288.451	33.413	110.233	41.0213	73.3251	14.5955	-13.6929	17.6678	81.876	32.2969	28.3509	10.9291	9.45219	36.2501	-19.4606	2.61328	-5.04411	11.0446	89.9646	22.1978	102.111	156.865	121.722	107.892	46.224	7.74225	35.3155	128.961	48.435	56.2083	22.582	42.627	57.0435	7.04043	-11.3045	90.1621	32.0216	152.102	74.0462	189.599	-1.34613	13.4053	52.74	-8.00031
24.6807	-0.0499215	11.8321	6.36543	48.6702	20.4907	273.505	52.3132	121.274	34.3359	100.891	36.5145	7.96066	28.1118	86.9096	23.0712	26.1452	30.6505	28.5814	9.70319	4.3287	-25.892	-0.7066	15.541	87.1681	50.4489	136.951	129.105	110.709	120.674	38.0509	-2.48857	33.8857	164.158	53.2729	63.7769	23.7921	69.2457	40.7676	52.8398	-18.6516	115.108	47.1972	145.883	68.76	159.391	15.1608	11.4136	59.5322	4.42483
24.7807	9.42872	22.0227	6.72528	54.6703	27.9136	287.858	42.3733	151.58	22.0725	72.6864	20.5996	0.355362	21.7198	91.8996	20.229	2.25755	30.9148	44.1201	-0.67258	-12.7803	-19.0882	0.223285	1.43513	103.12	59.9549	107.46	122.015	98.9723	96.2525	39.834	1.43918	27.4674	156.897	39.7951	65.8136	19.1147	51.9014	58.7071	22.8744	10.5275	87.9239	40.6109	161.967	79.2858	191.795	8.31145	1.82436	52.7998	4.68641
24.8806	37.147	14.7595	5.54499	44.8745	12.643	249.979	49.7741	126.659	10.1333	81.098	36.6857	-11.7912	3.77669	97.4238	16.8423	23.7003	0.856777	16.1841	-3.94027	-19.1611	-11.6985	-8.26811	24.5811	92.6632	38.2593	124.693	111.952	80.7763	88.7388	45.1127	-6.02465	52.7844	150.233	23.5029	75.793	8.03135	46.312	63.2276	21.9636	-30.5094	90.5109	70.5352	155.426	92.4293	164.027	22.1788	-5.25456	65.9538	-7.24784
24.9805	41.8605	31.7199	9.40457	51.7862	20.4509	253.09	47.4826	86.1357	37.8733	69.6956	7.62592	4.13216	11.0979	103.159	8.99417	27.4769	22.8324	16.0956	6.51525	1.83577	-12.9848	2.36249	22.0381	103.287	84.0049	137.813	129.622	92.9668	82.0491	57.5423	5.88741	17.6071	158.515	36.7869	58.7228	5.52636	33.9049	51.6579	17.6983	-12.4475	74.8559	77.7245	141.825	47.7871	149.302	-0.686255	-9.56079	77.0025	1.33499
25.0804	40.8886	31.3195	1.1604	66.0599	26.6297	220.289	35.3202	106.236	40.4081	101.984	53.094	-5.58307	20.4475	87.7161	28.8337	15.2152	36.0712	14.592	-10.8956	-11.5996	2.41829	4.71326	37.9347	86.5413	48.9899	135.447	105.283	91.5848	91.9201	48.7545	-2.16744	25	163.597	59.969	59.0748	26.9459	66.0454	38.3215	32.0179	-24.5649	69.45	79.5675	141.226	86.3469	250.678	-2.08112	6.23396	75.4135	14.7838
25.1803	30.4456	6.43507	67.6669	53.699	8.71755	233.611	64.4221	112.002	31.3946	85.4555	41.4399	1.01825	10.5135	90.0242	24.8066	12.0448	12.5398	21.8072	22.2457	27.3749	-28.1071	-17.126	2.9653	85.1034	37.3601	165.417	103.909	105.484	98.0528	42.0137	61.9669	13.7961	168.363	41.8921	37.7814	19.2473	41.0298	64.4922	27.9563	5.64151	70.9954	59.827	131.962	58.1685	332.022	-0.287942	3.8714	69.8715	9.86482
25.2803	31.5601	38.0642	35.8864	69.989	7.82493	197.067	52.4355	99.6355	29.6842	75.4832	29.7126	-8.78051	14.7757	75.6323	23.9238	25.3289	31.7572	26.1255	17.5771	-42.7069	-1.54355	-6.78745	14.1509	75.5323	24.1928	191.198	96.3046	88.7635	98.1647	11.4925	48.2942	21.1385	165.443	41.9092	68.531	31.5876	63.6201	60.2405	25.4522	-13.9303	61.0707	58.2615	140.854	50.2207	391.467	2.46623	9.12215	54.9042	25.2187
25.3802	37.7983	20.2877	28.176	64.7281	12.7779	200.212	61.2944	87.4002	5.45375	134.99	19.7199	-4.68398	9.97523	84.063	11.8221	71.5947	35.0915	21.0758	-4.59795	8.45251	-4.12396	-10.3006	13.2256	101.355	22.3284	160.06	91.7526	106.858	38.1831	42.8653	29.1792	39.1025	157.83	52.7228	39.6037	-4.92643	53.5841	61.4254	28.0476	-28.4478	83.6698	46.0783	129.171	64.9605	469.207	19.9242	3.54693	50.816	5.95006
25.4801	21.1824	20.0789	13.3558	40.6218	-4.85609	197.964	111.314	137.706	-9.47512	132.693	30.3924	-2.77123	2.81703	84.4316	12.1036	48.5782	33.2358	15.0139	-8.11242	-6.96156	-2.50383	-23.979	20.3346	94.3619	69.4144	181.304	90.2837	138.88	70.7129	50.0821	51.1774	47.0351	156.864	22.9612	49.9514	-2.9532	77.6283	52.0171	-9.17803	-3.7849	62.809	31.4122	135.764	48.4704	520.631	27.453	41.5569	48.721	-17.5397
25.58	23.6003	19.1586	13.6694	69.1033	11.3101	190.067	103.717	98.3826	25.5566	141.927	49.8721	-3.77359	15.3635	79.6214	18.2221	67.4213	23.9387	16.923	1.44384	-26.8932	9.80224	-0.323619	-8.46744	86.3694	35.6348	173.672	84.2858	119.493	55.9564	47.2621	28.6705	31.2163	149.861	38.4818	45.2052	15.2377	72.9339	45.5287	23.0643	-10.4869	49.8375	26.0425	124.439	75.0817	479.218	14.6483	30.3133	52.7549	-4.79677
25.68	15.4216	22.8428	12.8259	65.9118	25.8906	232.324	112.634	121.787	15.2591	115.88	29.9569	-9.46101	12.998	93.0743	39.2412	81.8238	24.6217	22.6401	-5.84138	-8.93168	-17.6368	-1.90707	16.8711	64.0491	18.1047	173.221	92.701	136	89.4589	61.5082	46.0772	28.5767	152.418	37.2857	45.8966	8.45445	51.2511	29.7439	1.73862	16.2803	60.896	24.6979	127.881	52.2201	446.963	9.31137	30.1813	50.6027	-11.968
25.7799	27.4463	22.1291	4.52886	77.2664	30.0075	207.499	109.067	131.4	8.37958	129.731	55.8771	14.6161	12.1179	88.3854	58.6658	93.1144	41.714	22.796	4.64198	-3.98729	-32.5825	10.5344	7.12173	70.6142	45.2362	186.645	50.2098	103.412	73.8617	58.8126	24.0792	11.2806	148.387	22.4666	54.8181	44.7882	58.6661	40.7415	18.6144	3.11396	90.0875	6.51147	100.725	115.601	414.138	32.3163	-4.08365	34.9625	0.140285
25.8798	26.6982	7.6028	20.5921	56.7429	41.429	194.308	102.907	158.062	49.5207	175.052	44.1125	-3.9002	1.58457	89.0322	43.5222	77.1088	20.5868	44.9014	-8.4163	0.239101	-42.2379	-3.56678	12.1444	53.1306	60.7765	161.522	74.9612	105.798	49.1068	61.2073	35.4769	30.0134	234.52	15.6207	73.4679	28.4607	66.4596	43.1085	10.4548	-31.408	54.4011	19.8553	99.4629	142.593	378.839	43.0394	28.6763	82.4981	-0.173702
25.9797	48.4665	7.16304	2.07282	57.0084	20.7278	186.907	100.052	297.828	41.3401	222.466	54.0926	13.1829	-8.29787	87.6821	53.6325	74.6015	26.425	15.0554	-14.9529	-2.36111	-31.7016	19.9985	20.8123	66.2365	47.8803	176.554	87.963	83.9575	57.3484	61.4415	79.0299	10.3795	228.714	26.5843	39.4826	40.3018	55.1187	35.542	44.4223	-17.9051	32.0244	43.1306	80.3657	121.859	380.185	43.1249	71.8603	107.955	-0.96254
26.0796	78.7634	-4.93952	22.2449	82.1501	20.3965	171.228	49.7854	384.204	41.1406	321.998	32.5556	9.41184	-11.1255	95.8559	54.6187	42.9289	49.829	30.2036	-15.9135	-20.1355	-19.4855	42.2398	14.3975	76.616	39.4081	173.844	94.3869	100.144	43.8153	52.2142	54.9067	4.8693	217.472	46.1609	50.6881	38.7724	29.3958	37.2917	89.7536	31.0739	32.6857	29.057	83.0617	87.0879	397.549	45.3259	72.9303	121.906	45.336
26.1796	74.641	23.3198	4.28283	85.2964	45.5816	153.814	67.235	470.731	74.017	380.737	31.1811	14.2597	-12.2052	175.296	46.9796	54.4646	17.6195	29.437	8.60133	-8.16311	-8.74361	14.855	18.3229	67.4487	30.4327	176.837	99.2839	103.158	56.6153	82.6727	46.3039	0.438948	222.762	75.4974	24.3468	12.7309	31.3276	27.9588	115.723	29.0025	21.5372	17.7199	113.975	109.417	362.337	27.4917	81.6179	105.863	56.9366
26.2795	77.0381	31.0789	-8.88271	118.203	0.646693	148.46	72.274	445.853	100.929	418.98	50.4447	31.5156	5.77583	295.907	17.9837	51.3794	16.2208	43.3673	-22.1958	-22.1665	1.81332	-1.64399	33.0367	47.7265	38.3439	210.951	92.5716	83.4465	84.1842	68.0287	69.1694	14.0118	212.218	61.3412	23.8745	32.1832	34.357	40.4985	136.266	26.8256	23.5541	15.4253	113.869	109.955	366.282	44.1825	46.4348	90.1096	64.3594
26.3794	50.7029	20.7094	13.0722	159.074	-13.9645	163.229	77.6732	349.223	170.769	457.406	23.7955	7.68492	23.8969	344.835	5.31774	109.067	19.0807	32.5266	9.02366	-11.2663	27.5311	-1.3734	-16.4158	21.2032	29.3617	310.295	93.5263	87.1349	71.3745	46.8918	43.3621	58.6852	201.743	47.0005	42.5459	8.87689	49.2138	21.9961	129.425	6.2424	33.4174	8.87299	108.485	102.49	388.325	42.8398	61.7192	74.9685	51.4392
26.4793	48.6671	35.0081	7.31871	173.798	-23.1659	149.314	60.0714	281.69	187.258	446.648	-4.03848	1.89098	69.2525	371.356	-28.2618	134.137	60.7419	30.0482	-27.963	17.4317	91.7265	7.65756	6.02024	11.1387	20.9748	327.543	82.9955	86.0461	92.5957	31.6041	44.1617	51.785	197.948	45.4209	35.0953	-15.7802	36.1447	21	105.946	-0.015962	68.3332	16.3556	140.442	97.6163	458.121	46.301	21.8701	45.4989	53.8046
26.5793	59.7773	39.2035	-5.0211	172.447	-33.2114	186.335	74.1481	284.341	173.847	456.555	33.1055	-1.43555	107.936	362.708	-23.9043	171.731	27.0935	36.8603	-13.235	-32.8961	61.3308	1.49135	3.13731	-1.53934	34.2411	306.544	76.9271	79.5327	59.6164	51.7699	21.5899	55.6147	188.426	41.9947	51.1286	4.39067	48.5552	41.9591	96.4962	32.6786	58.1479	55.534	131.492	92.0442	526.174	40.1917	41.4003	80.938	22.4759
26.6792	33.42	33.7535	-7.80693	117.022	17.9664	130.432	83.3616	279.406	140.429	423.55	4.1312	-2.2634	97.3928	284.884	-2.45453	267.796	49.073	57.6495	-7.248	-17.3553	32.6543	2.44649	7.69884	22.7828	35.5061	290.526	104.502	113.559	83.3946	41.598	36.3605	17.7224	193.696	42.4009	31.4869	-6.69315	49.0245	29.9147	79.9157	-7.43627	36.5941	68.2125	139.434	121.691	469.173	36.3231	39.714	56.8516	81.9689
26.7791	58.4373	16.6965	-5.90784	81.8873	27.4757	146.031	86.7904	234.151	99.891	422.779	6.33189	2.29957	71.2651	242.208	22.4314	353.575	28.5974	27.4423	-5.79676	-5.40751	11.1247	13.2573	8.67694	17.4702	33.1098	257.384	131.447	96.4944	71.7821	37.8853	35.2454	15.9901	184.926	28.2042	47.6339	6.37246	37.6351	59.2327	61.4835	34.512	63.5681	40.895	112.813	102.886	426.228	51.1053	44.2538	106.069	93.708
26.879	48.0684	29.1563	-4.90014	79.6958	19.2215	141.199	66.6862	240.56	80.6562	403.839	-7.43457	5.88675	49.566	220.922	25.3148	363.692	18.405	59.3732	-47.9693	14.5857	29.5476	8.67851	-6.23365	46.0281	21.4709	257.182	126.416	83.364	68.5581	46.6301	32.1945	20.3493	179.6	54.2564	49.6438	9.65934	47.3417	51.0757	61.5867	13.7662	54.0122	45.0355	96.5135	63.4027	430.834	24.776	51.5181	107.584	61.1637
26.9789	55.0327	-2.46486	-16.5247	73.0794	10.6256	149.619	62.971	201.547	26.1827	443.414	-5.93094	17.7207	29.622	167.812	15.993	347.267	19.7412	103.9	-47.208	-18.545	61.5171	-5.62635	-7.87297	37.5164	61.6179	215.674	132.708	121.881	41.3134	33.9453	20.84	26.0945	191.993	34.3	74.0335	-4.90381	81.5532	31.4018	69.6688	5.70089	62.1079	51.516	103.244	104.986	365.792	29.4494	34.3656	95.3364	120.448
27.0789	57.0271	4.82502	-16.578	70.1488	6.11311	142.543	83.7099	158.676	28.2668	419.103	15.5955	19.9428	20.8089	155.777	16.7775	339.66	33.4031	79.6715	-35.4809	-28.9325	36.94	13.5453	18.9559	28.3969	51.5172	211.841	153.025	128.105	58.084	34.5643	-0.689827	27.4355	190.167	61.4047	65.7574	15.6873	66.7896	40.438	83.221	-21.8135	82.7295	65.1494	92.0414	94.0895	343.914	25.1332	38.8595	100.288	258.752
27.1788	55.4168	25.0738	2.01062	68.7537	2.88541	150.151	39.7386	154.069	25.4401	390.101	2.74984	23.1729	38.5119	156.184	9.30316	254.791	32.2082	59.9537	114.481	-39.6089	52.6203	38.4211	6.77271	60.2099	61.3594	206.27	165.376	141.176	67.4795	42.1658	25.6408	48.6798	180.207	56.7301	33.9151	-2.8973	32.3334	41.8724	58.6169	-3.78243	77.7162	55.6165	100.168	92.6862	383.731	20.3856	60.0524	93.921	325.749
27.2787	51.3097	22.6694	6.44231	94.0466	5.47984	154.633	55.2453	131.111	48.418	363.713	-0.834407	25.4273	60.9171	176.5	-6.39015	221.466	19.4411	40.0063	151.196	-45.1458	30.3994	1.84296	-5.4671	51.069	40.2563	213.194	138.974	140.589	68.8482	43.2077	20.685	39.1957	171.125	27.5309	30.5336	-19.7725	25.7669	64.3967	11.4862	11.4291	211.63	6.24923	89.0172	49.9636	460.043	31.9839	40.0442	83.9076	374.285
27.3786	36.1612	28.3796	28.8995	93.7256	-23.9502	134.6	29.1271	95.6844	57.7136	319.775	9.33798	23.8102	60.0035	186.158	-33.135	171.882	49.12	15.9568	138.656	-24.2779	34.2278	-3.88309	2.06922	20.7211	46.5067	193.991	111.107	106.012	35.3511	37.2816	37.4563	22.6828	162.84	23.5965	52.2602	-35.4947	53.5001	48.0309	21.6437	1.39801	344.376	7.24364	49.9259	39.6387	508.635	30.7562	17.5244	64.1799	416.115
27.4785	38.9042	41.9923	21.7325	72.2484	4.64362	111.321	4.76965	99.366	50.5025	292.015	38.8875	10.5421	59.7659	154.942	-25.8198	159.482	64.5425	9.89919	187.742	-35.9721	14.6989	-3.41102	12.2995	39.8284	40.6571	211.383	76.8552	64.3965	77.3107	35.9887	53.5887	15.41	159.565	31.8564	36.8851	-23.5562	53.0232	55.4027	18.8914	-23.35	478.72	12.6317	41.4688	20.9768	598.216	19.089	-24.9141	66.1042	371.831
27.5785	49.8169	68.4523	20.0472	96.9292	-10.4887	119.416	16.8142	120.892	56.8231	272.571	66.0059	25.6464	50.1125	133.782	-4.91003	136.785	60.9086	5.36411	262.595	-29.252	-18.8853	-26.0311	-14.358	55.5256	13.0606	197.399	92.4531	128.159	115.168	46.7576	109.117	30.5681	157.898	25.9048	54.5294	3.41581	0.389749	37.2114	11.8543	-5.91398	556.179	-1.9336	50.6095	32.7578	590.238	31.9698	7.0641	61.2848	278.951
27.6784	31.3575	73.0559	12.4022	60.7839	-3.63582	136.108	48.3417	70.7168	54.4428	241.223	37.728	17.9709	43.4785	156.024	8.03106	137.911	48.3586	6.57852	301.365	-32.6585	-8.73397	-26.4429	-5.60754	43.4791	38.1756	215.229	74.76	122.333	107.403	20.395	136.49	15.2492	150.594	42.4902	18.1317	0.82166	6.91245	19.4637	31.1321	-34.4353	519.611	30.1686	35.6823	50.6287	571.651	18.3079	-8.95775	32.2233	204.589
27.7783	48.6612	68.8287	12.9354	78.3375	-3.16005	118.743	38.5747	65.8146	25.678	235.922	42.5074	11.4828	22.917	132.861	-8.57504	115.496	43.7904	-25.2364	284.442	-44.094	0.431603	-11.8833	-9.94633	56.0266	28.4261	199.268	82.9283	128.125	109.566	16.2397	95.6285	21.92	143.936	31.2707	20.6324	2.36361	22.5718	59.0026	19.6173	1.23938	413.267	42.4611	52.2585	55.8042	563.694	27.085	2.83605	72.277	166.517
27.8782	26.0532	56.9148	6.68778	58.572	3.37573	112.421	58.124	72.202	33.6411	215.875	47.8481	7.49061	40.6896	127.095	-15.3125	137.626	75.6678	0.45086	234.012	-5.64291	-8.771	-33.4612	8.79614	59.5711	29.5354	182.968	86.8047	120.416	100.42	48.9116	90.1372	37.927	137.866	6.80868	33.3921	-5.70048	9.82939	51.2147	15.1429	0.352959	379.009	24.0215	49.0302	48.6858	504.033	20.9374	-7.53983	65.2622	118.034
27.9782	29.3315	50.2982	10.2375	64.7778	19.1387	91.2865	31.8642	89.3263	47.3862	198.827	20.9779	19.132	31.3407	107.546	22.4814	93.9062	59.8636	14.0539	220.893	-3.93746	-34.6018	-30.2736	-3.35151	62.5129	23.7254	160.416	71.9254	117.993	81.8817	56.5939	71.0585	29.1617	132.328	41.6086	34.8123	5.57236	43.5903	39.2171	8.25689	2.31255	303.361	75.4305	51.0304	69.2081	457.977	25.8686	13.7516	111.019	112.506
28.0781	26.142	67.8598	9.78319	60.7768	22.5254	91.7369	60.0986	73.3897	42.6225	189.617	26.441	8.93982	62.3064	113.836	10.0384	113.737	64.2023	2.33202	184.181	-7.43811	-14.9872	-20.8452	4.18938	42.0709	-8.43248	166.22	74.4691	154.209	169.683	52.2346	54.4908	36.8357	127.273	31.3755	35.23	14.67	28.9497	32.2289	23.5477	7.12577	280.704	38.5939	86.8334	100.535	417.442	33.86	29.0712	105.36	114.584
28.178	22.9413	46.8876	0.650452	78.7396	3.35164	79.6744	14.2905	58.4769	31.4461	161.309	22.2146	6.96318	28.7924	119.487	31.4138	64.9398	64.0872	2.87799	151.161	19.7036	-4.91354	-16.0636	5.50231	66.4041	36.3113	148.209	70.1774	150.716	188.807	48.0145	89.5415	63.0632	122.657	28.5986	55.1375	1.28555	34.9843	30.0295	-9.67772	-4.1546	239.885	59.2342	64.65	99.3582	387.265	20.8383	14.1304	87.1653	52.4807
28.2779	22.0032	43.5919	14.4304	67.1042	-1.10442	100.624	45.8819	42.9163	20.9022	170.456	26.6443	9.89122	47.2416	80.4747	38.3013	77.6255	31.9203	-20.5463	147.354	-8.04554	-19.6979	-8.47952	2.2401	88.0986	44.3995	142.142	69.9116	135.829	185.251	51.4715	62.9835	39.9146	119.27	30.6638	44.8417	19.7382	46.1143	34.1964	34.2285	18.4428	226.83	60.3769	80.6059	79.418	346.114	42.1412	26.4866	78.8866	33.0808
28.3778	13.0901	51.0618	46.1601	48.5759	12.6526	85.9814	35.3361	64.8183	36.7114	150.125	53.6109	-3.24602	39.5516	89.9276	24.8941	76.9083	40.0687	4.61607	106.607	-6.93935	-11.0102	-4.23166	-7.01222	67.8493	43.8373	143.978	66.232	132.235	174.924	66.536	66.0441	12.7353	125.13	46.8315	16.2133	-5.46039	27.6799	45.5385	-3.44235	6.05543	221.247	53.3305	104.854	54.0782	319.607	40.1672	12.3925	77.0832	49.4081
28.4778	19.3168	33.3196	17.1803	47.6677	3.84034	67.9701	41.1636	64.0217	17.3516	135.1	47.8363	1.55567	59.141	89.057	14.1016	73.941	29.2831	-14.7878	119.18	-8.41942	-27.129	-0.103135	8.02596	75.6754	5.23387	142.008	74.8979	137.105	161.901	48.5325	45.2745	28.6583	120.501	14.332	18.0851	15.0122	16.8753	50.9176	34.0312	8.93928	205.854	32.6223	137.622	96.4046	289.992	33.9918	42.8003	59.4024	40.9423
28.5777	17.7475	41.1127	13.1688	50.7908	8.59693	89.5245	42.9297	66.6606	40.8379	127.981	42.1261	6.01294	51.2139	100.348	29.7684	75.5445	46.3912	2.22328	81.573	-15.9298	-34.7284	-10.6405	-0.178461	68.6627	39.846	149.933	62.7332	97.8832	144.895	50.804	65.0449	7.82024	116.288	34.7429	33.2276	-2.3715	24.4638	59.8563	15.3688	5.66413	181.735	26.4477	113.17	52.443	264.577	32.8887	31.0264	72.616	35.6825
28.6776	47.0131	24.6998	-1.40353	54.2113	27.6603	91.7208	40.7967	60.1192	28.3295	115.414	43.532	4.13902	48.388	87.0684	5.40473	82.2617	43.3434	0.0985442	61.7936	-18.8486	-3.94276	0.592738	15.5626	87.0587	37.2728	132.476	63.3242	115.898	141.576	60.2309	17.2065	22.3646	114.729	25.9732	41.7674	29.354	27.4424	64.5853	10.903	11.4461	190.078	15.6887	128.082	83.911	232.435	26.7897	28.0292	73.7896	31.71
28.7775	36.0588	36.6454	3.08354	49.676	-9.44659	106.973	43.9715	51.6269	37.7613	125.586	25.0202	0.635043	52.0878	98.3377	24.7282	75.5706	22.1748	-4.08102	62.698	11.1895	-29.2549	27.5624	6.65205	63.8391	34.9957	127.124	68.4272	167.218	113.452	58.1545	12.7753	68.7228	110.995	26.3311	52.557	23.5134	31.5621	57.2057	5.26847	16.6687	140.564	44.6896	116.44	68.0889	228.98	41.6883	20.5655	65.6546	16.1065
28.8775	34.4441	39.2192	-7.34231	47.874	10.7983	101.3	26.0722	46.6777	29.8531	112.935	-7.82904	5.14142	50.9328	84.9786	30.4417	69.7418	44.197	15.5752	55.3405	-1.03747	-1.55086	48.1563	-5.61601	59.5057	36.1634	126.326	59.9025	161.607	182.699	6.48486	57.4083	48.3058	109.175	12.1282	40.3248	1.92098	16.2271	52.1877	17.6684	-9.53254	175.149	32.0555	115.665	48.0022	217.291	7.92594	6.74718	57.3704	18.0958
28.9774	45.246	34.8405	19.5819	53.7767	10.2975	109.436	30.4391	49.6299	24.5482	90.849	13.3685	13.7205	42.9499	93.5275	50.5026	81.7912	47.3383	34.0109	62.0998	18.7837	12.3337	36.9149	4.66094	42.842	41.0273	144.043	50.0057	133.651	189.616	13.8602	41.0326	51.08	105.913	34.9561	42.9731	2.55751	23.0546	47.8767	39.6825	21.9619	139.709	36.8095	103.958	59.8988	204.219	-0.25582	-2.04808	67.3476	8.41373
29.0773	21.7769	37.3312	14.9684	49.4777	21.3673	90.8897	31.4973	39.1521	35.7252	78.9753	50.5308	1.59329	50.5971	112.119	34.0181	59.9528	38.1802	25.4111	4.60353	-2.96867	9.03974	37.0372	19.9486	75.3922	49.2237	138.38	62.2597	130.31	153.477	43.746	37.0263	49.1841	102.942	44.6269	53.4813	13.2839	17.6108	52.3835	20.1445	12.2394	142.618	28.2265	84.6136	29.5337	218.553	18.7622	8.2086	72.5626	16.9064
29.1772	32.6549	38.5483	2.08676	61.5445	25.8295	99.0457	42.6076	26.7026	34.731	106.074	22.8107	-4.55995	54.6357	105.883	44.7536	46.656	29.414	29.8655	9.06385	33.9869	2.40853	19.7756	3.70936	80.586	55.6172	129.394	69.0673	158.132	168.905	33.2144	46.3981	73.3507	105.956	46.98	43.4505	5.98392	16.0976	59.5862	4.45453	14.1425	150.505	23.1881	108.264	63.6458	175.236	31.7896	-11.252	72.6465	12.1573
29.2771	15.1759	6.4569	47.5598	30.2917	6.37932	75.1004	55.4942	43.1494	26.3047	85.236	15.2664	13.9352	58.8798	90.2702	25.7537	53.8916	24.6489	23.0163	23.3665	-4.18567	-0.821411	24.1622	6.71944	72.2564	67.9202	113.804	61.4215	146.203	133.309	14.1229	16.5021	56.2793	102.891	40.6896	47.2747	-9.32141	28.514	62.776	26.1328	-1.9644	140.666	16.1382	119.46	69.1487	164.046	39.457	15.5389	66.5374	20.5495
29.3771	37.5453	20.38	31.4563	52.4464	10.0656	81.4064	38.1275	58.0836	-6.87362	84.5334	25.0916	-0.629552	58.3614	87.9679	13.4643	30.7578	13.8222	17.4747	60.7139	-10.2037	-8.79042	9.49832	13.2688	72.2944	56.8486	92.1205	48.9379	143.256	130.392	28.7029	0.206962	38.9368	100.107	21.9177	44.8931	12.2421	36.4358	51.9799	20.7133	14.2878	135.365	27.2771	102.238	71.6275	160.505	53.2002	12.0159	57.1641	-3.68107
29.477	37.4115	20.4689	18.8438	59.9473	-4.99851	98.4039	64.6813	32.993	6.7022	72.9587	21.5803	17.1774	38.4444	84.293	21.2201	19.5923	24.092	10.218	19.3095	21.8267	0.684629	9.45064	31.1653	71.4022	63.4236	99.1025	22.4666	107.92	164.62	34.3096	29.8786	46.8929	97.5756	32.9536	69.0169	0.849489	2.81174	44.9464	20.8687	39.5483	138.707	15.3884	98.4954	67.499	146.026	22.0363	14.9725	83.0208	6.48378
29.5769	53.0002	18.117	0.655664	52.9571	6.08411	115.704	54.8546	45.4117	34.1505	64.8626	8.91047	19.3849	41.5626	102.44	16.658	49.0494	20.6928	20.0021	9.28534	7.07904	19.6286	17.4479	29.1089	63.5483	88.6828	101.154	55.6538	112.776	195.602	37.5752	26.7254	42.3436	107.772	39.7596	58.1846	7.47468	27.5494	48.7775	11.0203	60.1467	117.238	20.5115	113.325	63.3476	138.107	55.1036	3.25187	63.2535	-2.04656
29.6768	51.4253	25.8313	-10.1688	47.5632	6.98154	105.32	48.5953	38.7955	37.6177	57.0301	1.46033	15.0409	44.9168	80.4265	16.0089	41.8079	32.7004	11.3355	39.5868	-11.1504	12.5212	21.5969	24.2198	30.655	76.9697	94.6676	58.188	126.301	214.175	20.6852	171.414	41.91	105.319	6.78142	63.9643	6.57688	25.5575	21.8898	13.9004	49.1866	96.1027	30.8409	141.973	89.1586	126.116	51.1912	33.2417	54.3854	-15.4957
29.7768	46.7562	29.0418	0.181002	33.3912	2.36928	70.3164	42.4985	51.8738	51.0742	55.8666	8.70548	2.92371	44.7814	70.975	10.0631	59.3177	38.0668	28.6112	28.9503	-3.6892	18.8715	10.0782	13.0734	62.3948	79.7962	106.569	64.7716	83.9216	299.029	11.0376	240.413	57.1986	102.142	28.4033	51.7112	9.11054	31.5178	39.4338	16.4539	42.9093	64.1185	5.96499	120.123	71.2298	132.102	52.8878	5.163	58.5643	3.83632
29.8767	39.4615	21.0658	-6.63244	33.7669	3.29044	73.3578	34.38	64.5311	60.0469	55.1279	13.5277	9.99856	51.089	92.4622	25.3351	46.8247	52.4478	35.8963	-18.7384	1.74841	19.1351	20.2316	10.9202	27.2217	65.1048	92.5155	51.016	91.9098	308.77	25.8627	301.25	68.2266	99.269	-1.61465	77.7926	5.99789	80.5132	44.697	1.97233	66.2868	83.6305	10.3307	122.296	111.243	113.942	51.2976	13.7003	47.6811	-22.3689
29.9766	52.6911	12.6281	2.45459	29.4486	2.08939	90.7921	36.3995	82.6472	27.4963	64.2083	-9.33668	1.93773	45.1551	80.3859	29.9102	48.1442	22.0077	0.951384	17.37	-9.9377	9.56165	-7.24953	11.4156	54.7394	77.7359	110.454	54.9465	66.8017	438.59	13.8858	331.947	50.9074	145.635	4.61141	43.5766	-12.7738	46.5204	2.02336	21.1276	31.4093	109.394	-4.56186	114.109	97.2427	118.718	5.92047	0.103635	87.9121	35.0626
30.0765	48.0227	18.1052	-15.0538	21.28	-6.43284	78.0074	30.1362	75.0769	30.0036	67.192	5.49705	-17.506	38.9744	56.6998	19.316	47.255	11.552	4.88474	4.23975	-2.07289	-2.4608	32.2696	-19.5024	53.9551	77.565	86.3788	44.4143	63.4945	388.388	9.47397	401.398	57.3414	138.156	28.4512	44.7693	1.43203	46.7526	0.22141	26.5486	27.3658	88.5068	2.55589	143.988	103.152	109.954	46.9329	-0.62412	81.6699	35.7524
30.1764	37.1998	18.8487	-6.60677	31.1292	-3.17728	67.1008	57.8724	52.7025	32.7246	54.5987	-3.27779	-14.9466	45.3843	79.7609	-1.23528	53.8577	65.0497	10.8029	-1.09666	-4.2293	-18.8714	38.1106	-6.63685	71.5885	88.3551	68.7019	48.2028	88.0708	372.659	3.77878	385.215	32.5335	131.437	19.6956	49.2565	9.9152	44.4021	10.0215	28.8124	20.8401	92.1365	6.86254	145.395	92.0154	89.5886	33.1005	-31.6698	62.6568	8.72603
30.2764	40.7098	8.79321	-15.3245	17.1242	-6.4965	71.5871	60.2786	33.793	25.7599	52.4865	13.8214	-13.1829	61.3198	79.18	-3.28017	46.1227	38.1293	5.45508	-4.5276	-21.5852	-0.480796	22.8613	-15.2578	58.072	74.1535	78.4597	46.6494	65.647	321.977	11.2219	330.606	50.9069	125.398	13.8021	63.8393	7.96827	51.8625	20.3005	40.164	-22.196	118.441	9.14363	95.4707	91.5288	128.608	29.3759	10.2945	39.3971	13.5979
30.3763	59.4171	13.5655	6.57002	22.4054	38.347	75.7041	32.7726	50.8075	20.567	65.169	-4.53231	1.72781	41.8062	79.8478	-0.591098	24.7131	42.4187	45.905	12.3174	-14.0016	-3.63451	23.9505	0.0956442	79.4606	30.4626	56.9811	56.7475	107.903	256.556	21.6573	257.155	20.6408	119.971	4.9894	52.8502	-2.94096	53.8036	23.0399	28.0856	8.89938	140.153	40.9198	107.19	70.2798	97.7707	51.7054	16.8746	70.6323	-13.5881
30.4762	41.0736	13.0003	3.43376	33.2251	17.0181	91.8416	41.1863	59.3418	11.764	55.1842	30.816	-5.40126	38.7031	88.2321	25.2914	12.598	39.8967	48.028	-3.47542	8.47606	-9.48115	38.4605	40.0954	55.7193	51.0949	70.766	39.1828	131.718	279.733	16.2958	244.917	38.7049	115.093	41.1711	65.7244	13.2133	20.1033	48.3975	24.8569	39.276	119.217	34.2008	129.093	117.903	106.185	37.0231	41.4986	65.7852	12.8256
30.5761	44.6774	5.30558	4.27884	52.1358	19.6317	73.8771	46.4667	59.1067	3.04236	43.697	17.3373	3.27591	41.809	85.463	47.8728	12.5794	66.2025	48.2374	-3.49151	-19.6293	3.07747	46.5813	27.5264	53.2087	50.5387	56.5688	38.4355	111.832	240.346	29.3565	225.085	31.989	112.026	2.54024	70.1946	7.96188	42.9932	14.5723	3.0828	11.9139	125.173	46.1394	100.625	98.8888	103.154	23.5189	10.0368	71.5012	-14.8603
30.6761	38.5261	29.0065	-13.8743	61.2572	-3.30793	73.7101	30.7446	35.2134	20.668	41.7006	1.83182	-12.7448	43.1179	81.73	40.5316	7.67976	39.1731	41.9359	6.2959	-30.3547	18.4086	10.368	17.6028	28.5832	38.6227	63.8593	50.3101	158.07	225.417	11.7987	210.267	62.9126	107.944	3.74351	61.9452	6.04477	45.7189	11.1366	7.35407	44.2362	85.3552	38.4611	89.5747	115.512	106.358	44.9881	29.4097	91.5187	14.6979
30.776	41.8494	15.5715	2.66391	62.5136	-2.57863	69.3803	43.1345	55.3693	1.20624	69.3349	40.3919	-0.550342	31.2997	69.182	26.1043	11.2088	29.7556	22.8178	-5.32182	-13.2637	-4.80804	58.5152	24.0647	62.2569	3.7209	37.575	59.1394	137.983	208.976	26.9663	187.172	0.648598	109.841	21.7861	44.164	11.6629	52.6699	22.5725	5.19492	23.8749	125.475	54.3257	101.921	96.0084	85.3345	54.0586	12.7576	93.5101	17.7898
30.8759	23.8503	9.98691	1.04697	66.6229	-2.08159	99.4171	59.0296	54.5131	12.2679	55.2132	-2.3043	-4.25873	33.3417	82.0582	42.7788	13.4357	17.6898	6.42044	-20.7598	8.87812	10.5997	139.801	11.984	51.5924	46.2633	55.0255	45.0737	158.427	220.285	26.7855	196.274	7.75963	105.956	24.5982	47.0835	-5.36811	26.6448	46.6255	19.9763	59.6092	135.079	55.3953	92.5412	108.109	108.843	49.9867	42.8947	94.2768	4.03665
30.9758	29.1099	11.3955	-0.861814	66.8849	-1.13099	89.3731	85.4122	33.8419	32.7611	57.4724	3.55573	-12.5959	37.9879	74.0383	36.4702	27.9698	34.5385	19.0418	-9.20914	-14.2838	-16.0769	155.686	18.2119	62.4628	26.6895	75.9557	30.3133	141.482	224.029	-3.95554	179.086	17.141	102.465	32.5509	61.9169	-3.28963	17.0322	52.7376	33.3948	22.5969	154.636	69.7656	79.0323	87.9812	105.868	49.0295	50.1273	83.589	10.1751
31.0757	45.19	14.8571	2.40679	54.2383	-5.80635	81.1069	70.2112	29.8977	50.6342	49.9504	1.86244	-8.76397	32.409	73.6392	35.2289	29.9728	31.9484	9.994	8.20082	-24.1103	-15.7365	126.096	8.36711	53.1031	35.5741	64.1115	45.5715	196.181	183.663	16.7744	184.71	45.6018	100.374	34.9309	48.3575	8.89365	49.0167	28.8983	49.7764	37.1024	112.458	46.8732	95.0808	116.1	91.0442	18.396	61.1579	80.5199	2.13858
31.1757	37.1239	-0.461542	-5.16793	43.5048	-9.31764	65.7007	48.1707	28.1502	29.0127	48.8083	9.09726	-7.92169	38.8746	76.9489	29.871	24.6009	25.2759	1.19408	24.5309	-4.88681	-13.9949	91.0042	-3.62762	62.8777	49.0034	64.5173	35.7835	164.39	241.66	6.0149	170.798	33.9993	105.754	30.6891	55.3277	0.43053	47.1769	33.5782	31.0538	28.6043	138.204	54.2123	64.0696	86.6045	118.576	50.3004	41.4159	74.5379	2.36107
31.2756	58.7353	17.8743	9.00412	72.5777	-20.2808	58.7157	53.8457	39.2394	38.998	47.3023	33.0428	0.439088	43.4133	85.61	34.532	20.9016	15.1244	-0.314371	41.4479	20.5799	0.461161	69.2848	16.3782	65.674	51.4309	67.7852	35.7031	133.929	208.245	-9.94417	140.642	24.8009	104.389	26.1866	60.0228	-11.4697	43.4002	31.2228	13.4111	26.586	103.406	49.5777	56.366	75.5422	118.831	51.4472	39.7371	101.859	19.0197
31.3755	55.7075	26.0569	4.47202	57.9766	-1.61581	68.5514	49.6552	36.2012	12.9665	36.753	12.5342	10.0125	35.1282	94.0908	36.6159	38.0961	34.3867	16.0945	129.052	-18.0618	20.4938	59.9255	12.2291	81.285	6.25839	63.521	27.8464	181.958	232.927	22.4824	125.869	54.3378	106.045	23.383	41.9504	12.5655	54.4263	66.6073	24.4367	25.7822	105.411	32.6026	63.3106	77.9637	151.241	41.1381	30.8237	106.663	-0.776486
31.4754	46.8728	28.4978	9.07202	45.2661	13.9349	43.2026	48.1663	52.3263	47.5332	26.5282	45.8709	8.60988	28.9203	120.734	61.931	37.7866	55.2975	2.39204	184.441	-8.66248	6.37587	58.3021	-6.54347	95.4362	20.682	54.573	27.8526	196.859	253.19	34.2005	121.322	47.8883	102.486	22.8795	32.7641	15.7576	64.0298	39.4913	7.56889	23.0671	113.846	11.0391	65.9205	65.6325	105.601	13.8141	26.9441	92.9136	-3.99319
31.5754	39.3446	47.1996	-11.3774	33.7204	-12.6766	54.2519	46.2624	49.4781	84.3354	26.9405	48.3699	-1.13758	23.8901	96.4463	81.5793	37.1236	62.7299	24.4927	130.026	-28.3639	-5.56816	28.4175	-3.18256	76.47	25.6397	77.4936	25.2812	200.341	266.628	30.5342	125.278	45.2114	105.615	8.31734	56.3937	4.46557	31.9961	37.6103	-0.799713	36.1363	130.567	9.47822	57.3699	82.8572	134.194	31.3649	15.6815	109.372	11.9332
31.6753	55.0592	47.364	-22.0484	44.1623	16.3601	41.0115	40.0286	19.0617	67.9311	25.4218	36.4793	1.88076	41.1983	79.2736	100.734	33.5239	52.8095	-7.35205	104.036	7.96577	-30.3778	43.6738	3.67577	106.797	45.7366	59.2322	19.6562	192.621	266.599	29.9169	133.703	43.8245	103.271	42.2355	50.0871	35.8087	29.9869	40.9425	17.45	46.2397	133.429	9.5338	47.1413	59.5287	131.935	23.1913	6.74191	67.667	-4.62416
31.7752	37.3683	28.2316	-2.86992	38.739	9.26005	41.7675	50.1552	43.0998	70.4309	30.4339	16.8442	-6.48101	35.1825	84.5366	121.102	26.8913	45.8029	-2.50073	93.2126	-7.00061	18.6764	31.9214	1.74284	68.0035	33.8035	79.2198	17.8971	194.046	247.213	39.2491	105.519	41.9001	99.9768	25.9242	57.4163	1.54173	45.6223	31.58	20.3138	18.9258	126.747	35.1092	65.2527	91.5538	122.554	16.4104	17.9511	96.8052	-13.1586
31.8751	48.8233	28.6302	-17.0676	39.9616	12.9197	67.2968	54.2494	49.0233	38.3687	34.8116	49.3942	10.6115	41.2448	84.3713	110.963	24.1228	52.4309	-10.5606	28.3485	-15.3672	-2.65962	48.2287	11.493	106.005	32.5028	55.0016	34.7758	189.522	244.134	27.9894	91.7459	-0.217337	97.0194	19.8962	22.6145	5.34655	39.1113	31.7157	6.33589	32.6749	123.73	9.47639	65.9272	100.461	77.1042	50.9228	9.11619	79.7001	7.10413
31.975	15.5386	25.5393	4.80643	27.8997	-21.2764	41.3791	37.9648	44.2351	33.6379	45.359	25.9445	4.37773	40.54	72.4527	95.9667	13.6241	54.7475	-0.792937	21.9181	3.83557	-54.4425	36.8828	-6.84073	79.2893	61.3559	57.8629	29.563	152.869	206.204	45.998	98.3233	22.9859	94.3644	28.4245	40.2571	15.5338	33.606	35.8987	11.8704	24.0273	92.2921	16.5452	104.83	79.0199	108.89	33.6348	17.136	89.546	13.6096
32.075	59.1031	25.4359	-5.85041	33.9197	12.134	32.0937	43.7595	42.0906	42.6767	40.5599	11.5703	6.01884	44.283	91.4373	92.201	50.6249	38.8195	-10.7918	39.0864	-7.55944	-66.1669	5.09425	4.66845	91.8027	39.2589	104.199	26.1406	139.536	195.298	30.1342	104.906	43.4523	119.683	9.92467	102.9	6.22068	41.7048	29.1009	19.9327	32.1568	96.4391	6.93477	115.514	66.6983	97.4362	50.1742	-13.9369	101.778	-5.52349
32.1749	36.4413	27.882	-0.137718	20.3417	6.21208	24.1375	32.1481	26.7688	40.0187	40.4897	15.9893	-14.0845	35.6711	82.0678	115.4	53.5577	27.1237	-1.91927	22.7196	1.55509	-55.7099	9.29369	4.17965	56.2483	21.6879	102.666	3.69767	98.5481	166.856	41.9648	73.0627	83.3553	115.758	37.2959	114.405	15.619	36.5885	26.9753	23.6988	47.0688	81.9288	-5.85029	89.605	54.6572	105.157	26.101	6.93343	120.334	3.73011
32.2748	44.348	9.03782	-0.810944	40.8281	5.52313	26.773	37.6929	49.4316	52.5682	16.3976	1.06178	8.17142	43.417	61.6173	122.138	39.8201	19.1413	16.851	5.98312	8.76943	-43.4786	-11.6889	19.5735	50.7421	47.5225	88.5562	5.69064	135.862	187.821	35.4201	79.8193	71.6317	138.37	9.83354	111.48	2.44633	33.4701	32.9162	9.919	24.4137	106.768	26.8788	134.902	88.6786	67.7177	32.4098	-10.5825	152.787	-27.299
32.3747	47.8295	6.01446	4.82763	30.0657	14.8278	32.1128	32.4311	44.9062	62.4635	28.2771	-2.99374	-3.00403	22.1614	80.637	100.716	45.3779	23.095	25.8784	13.6482	8.00701	-31.9979	3.14586	-0.20749	97.2536	30.0291	61.7675	14.1648	134.343	153.857	19.3862	59.7737	55.2676	133.395	26.3888	99.2892	9.29299	19.1355	46.5004	14.8212	44.7377	126.986	28.9069	151.417	102.855	50.6576	46.6983	6.39017	159.909	-3.84541
32.4747	55.5391	3.06261	-0.543828	39.802	51.5573	35.8047	62.246	43.1247	56.309	26.9381	30.0542	-1.03523	35.3777	56.9573	98.4322	42.1059	10.7289	13.3513	11.6452	-0.136243	-20.5657	1.19867	11.6508	88.9562	48.0632	92.6199	18.4889	135.427	148.691	26.4927	128.532	65.6377	138.326	11.3262	124.418	1.8359	33.6004	72.8129	9.01914	3.83015	100.54	45.7843	122.403	89.3121	56.3558	34.9638	1.05071	130.694	-15.6046
32.5746	40.0048	-10.3726	-6.55427	59.3257	21.42	45.8155	78.0366	21.7622	41.7292	39.8478	17.2549	0.717433	33.0681	57.4272	69.3038	61.8806	15.1176	14.6721	-0.235596	-17.6961	-11.7878	15.202	15.8124	66.7996	32.0189	108.07	6.41744	151.001	150.253	30.1822	107.933	57.58	133.092	31.9465	84.9352	10.2138	25.3751	58.1297	-1.84532	24.7631	87.667	28.5166	117.345	85.4822	83.1596	42.8872	-5.51647	102.423	-19.0508
32.6745	40.1004	33.3558	-8.70136	44.0425	44.6234	48.6269	39.6346	-10.6713	50.8046	46.2987	18.4721	2.84249	22.0319	64.3264	73.705	20.5142	19.0465	20.1523	9.56444	-24.631	-4.7335	4.25258	-4.85849	54.0651	-13.564	99.7732	8.69313	108.858	133.27	29.6926	107.899	44.3451	128.286	51.1727	76.2559	3.31161	23.606	59.3003	6.51959	2.75993	99.0548	36.1991	95.5542	61.5358	61.1091	29.3978	-17.8782	118.853	7.76899
32.7744	43.791	40.4348	-5.23105	47.3603	47.1333	23.9547	30.2259	11.2096	38.1619	54.2418	6.61152	1.73214	33.5494	82.9212	63.2806	6.6304	21.9732	24.6219	29.3652	-21.548	-25.9749	0.879854	-16.3133	47.7596	19.8005	124.384	19.0019	118.049	132.289	24.9192	108.055	24.1914	133.022	23.5266	62.3287	25.0037	56.0141	48.5262	6.54322	15.1713	93.6154	23.46	107.681	64.6653	51.535	21.794	-9.72231	128.263	5.57918
32.8743	51.5402	62.2146	2.53951	51.0302	64.7332	18.346	31.6334	30.35	37.621	38.2474	8.10272	16.8189	36.1628	104.388	68.894	0.967901	42.9205	28.951	4.78208	-12.2334	-19.0912	-1.06185	8.36713	45.229	26.776	119.564	32.0306	99.7183	118.754	26.3903	95.204	38.0436	130.406	20.999	62.0026	0.351013	28.19	44.13	16.8616	28.9171	81.3409	52.8065	134.099	86.6462	49.2009	13.684	-4.1662	85.9283	3.1877
32.9743	48.3343	72.5249	-6.74946	52.5749	55.7369	18.7285	77.9851	10.8866	29.3355	29.1635	9.49737	21.1285	38.3147	73.8527	51.2493	34.7068	51.2919	11.8341	36.2501	-15.7781	4.65336	1.0789	4.52374	71.7215	60.0477	100.197	29.9058	143.8	110.29	6.35175	75.89	20.205	125.569	18.5196	75.3963	18.7298	24.7423	60.7762	10.3393	19.6177	101.292	33.8643	147.338	80.169	31.0352	41.9953	-18.0084	113.711	3.23038
33.0742	38.5386	69.3243	15.3713	39.6713	66.597	25.6594	63.1989	40.853	44.3058	50.0692	15.6456	13.9092	32.2098	69.12	24.8319	-10.6905	30.5592	2.95104	25.52	-10.5211	1.34027	2.22642	7.61877	76.0873	55.8038	117.602	16.4751	111.942	140.66	27.9675	70.0411	55.7489	121.147	52.2643	62.8635	20.2737	37.9257	75.5131	29.4889	-18.5711	110.167	55.4259	109.844	86.7349	42.4432	28.029	14.3867	95.3616	-1.63117
33.1741	23.8256	60.2975	8.95541	31.3636	34.196	35.7397	56.5584	44.199	59.8498	48.7886	26.8261	14.7671	26.2317	78.2015	44.0076	26.341	29.6301	3.46699	35.7547	-11.6715	-20.9358	-6.68788	16.8055	89.3384	62.3733	118.539	5.2706	154.012	149.839	19.6458	80.3544	30.8464	119.552	20.8274	72.3954	5.98374	19.8196	66.1351	26.0061	2.52243	103.465	50.2023	131.352	67.8604	56.188	32.7656	27.7478	101.534	-22.2721
33.274	21.4044	67.0198	2.58681	25.4176	26.0794	49.4143	51.939	24.8612	39.1038	40.361	21.922	7.90257	25.4669	79.9548	58.0036	17.9755	19.4553	13.9141	5.15391	-3.55183	7.00707	2.15833	-2.382	82.645	47.5168	103.58	19.7995	167.248	171.55	12.1293	95.2878	29.1955	115.594	13.1315	82.8932	-2.7072	33.5976	54.3188	4.11345	-4.24649	105.528	22.9601	106.674	61.7056	70.6781	30.0575	23.6527	70.6493	-19.0011
33.3739	21.3381	41.2676	-10.9305	21.2635	19.9955	43.6073	50.1346	37.0402	29.7738	41.5723	-13.0755	3.067	33.6429	86.3225	67.5276	21.9508	21.7412	10.8882	17.1605	-33.8041	13.3532	7.84231	26.3669	88.8435	41.4954	119.051	36.389	156.394	158.406	14.9794	73.216	31.1218	111.976	32.7271	61.8811	-11.3118	29.038	61.9445	0.299441	-11.2051	102.386	15.8285	86.7475	61.1079	85.4478	38.6301	24.7104	53.6545	0.789768
33.4739	14.762	43.5696	-5.12747	23.0248	8.76872	52.5262	49.7532	22.5934	10.3834	53.1662	-6.41517	0.0139321	42.1213	86.1932	49.0107	13.9579	25.7578	-0.521716	16.7168	-3.84873	-8.14549	-2.26892	-1.53308	88.6409	47.6262	122.807	24.2596	138.311	201.332	9.20612	44.2133	46.5398	116.405	27.9738	69.5041	4.02174	34.9389	70.7199	1.7266	-34.104	96.1436	35.2329	92.8911	72.3864	75.483	31.3385	24.618	109.639	-8.3043
33.5738	27.9399	16.4784	-8.9379	46.1578	24.6521	49.9782	48.7839	58.5366	29.451	32.9483	14.4007	-1.70728	33.3288	65.2647	37.2408	9.8312	31.5263	1.06281	22.8229	-16.156	-32.2112	-6.54664	6.96214	107.038	35.2335	119.4	34.2607	148.187	161.86	27.2263	36.9733	40.4049	112.566	29.0675	69.4133	8.54879	26.6269	64.0014	1.50795	5.39757	99.5008	18.1115	84.5387	76.8389	78.5366	9.99498	8.00709	92.9214	-13.8195
33.6737	11.1282	19.3529	13.192	31.49	29.991	61.1508	49.1225	22.4628	58.5005	43.2287	18.7851	-8.98494	29.8029	60.5633	54.7347	0.183059	16.5465	-0.567111	10.824	28.038	7.73878	11.4873	5.79474	64.0775	33.9142	96.8293	8.10779	133.449	163.609	25.8902	32.2558	32.4635	109.069	37.5239	66.9374	-7.5829	50.9318	48.0157	4.40922	-1.25127	135.937	15.5374	78.8351	83.941	57.0479	47.0984	5.70882	72.8395	3.07596
33.7736	23.4907	20.9692	-5.02001	35.7449	24.307	49.5284	42.9125	18.8603	40.4182	55.4114	28.557	0.314385	27.7455	79.0285	38.9209	6.18357	35.6045	16.1437	20.0195	-6.8493	-16.6996	11.1546	12.7809	71.7859	33.6611	103.273	13.7579	161.577	149.905	17.216	39.1646	22.7979	105.88	14.5115	63.1196	2.09345	50.5585	46.9958	10.9712	-6.51708	116.174	40.2884	83.0485	71.4282	70.93	34.6283	2.16	70.3922	-13.8184
33.8736	24.9468	28.1608	-2.15506	27.0353	16.8516	34.2931	31.3653	13.293	46.7206	40.1384	40.7999	-6.39417	43.6127	65.8306	41.5101	3.89581	32.7962	10.5407	32.0928	-19.2041	-25.1884	15.8	7.12007	90.6235	62.1873	90.7342	16.7047	148.081	142.035	15.6268	35.0301	36.72	114.684	45.9119	66.7258	9.31408	65.2527	68.2369	6.71857	0.230398	106.039	44.2211	132.731	87.6986	52.2933	27.0757	15.2145	73.8063	-1.66922
33.9735	23.8334	29.7857	7.28447	65.4327	40.6362	42.8428	64.529	13.478	32.3906	52.0842	24.3603	-11.9749	48.1026	69.1358	23.3937	34.943	45.5693	9.45151	18.4801	-4.71859	5.78196	30.8823	0.568527	75.9223	55.2613	96.283	19.4024	121.492	128.943	53.1122	26.523	9.89862	122.541	47.3133	50.6274	-0.749107	83.5686	66.3289	-1.64596	-2.05907	130.524	45.5579	120.977	80.6673	48.0531	38.2287	20.4966	105.472	-8.91473
34.0734	18.3029	20.3594	2.30077	66.3171	8.49348	30.3255	55.7635	-10.6837	30.9349	63.9447	7.62308	-0.0763103	38.6305	57.7597	37.6178	20.0874	17.0247	-6.94442	-6.6406	-0.349928	-6.21553	18.5726	-11.321	97.1323	49.7463	99.7806	9.88769	157.466	104.72	37.81	41.8396	18.7168	118.264	47.3976	75.6637	18.6741	26.6515	29.507	23.5922	29.8676	104.126	10.5981	109.587	76.6436	40.4558	4.67261	12.5601	76.6867	13.8752
34.1733	13.6466	14.9971	-1.50301	60.7642	22.5023	59.9685	26.0543	16.8875	46.2796	55.8201	-15.6027	5.42899	45.1006	89.2593	6.23004	-23.685	30.5033	-7.70798	-12.1229	14.8652	15.1209	33.7874	-10.311	81.7347	52.7159	98.5458	15.1494	157.998	108.514	38.3125	42.1783	25.7166	127.722	38.2052	61.2845	-4.2624	46.7088	28.4124	20.2122	10.8137	107.463	56.2352	103.301	87.3658	37.8259	39.487	34.5359	86.7559	-8.55425
34.2732	18.7561	14.8537	-9.9348	55.4833	17.6196	36.6153	49.0313	12.0012	11.5851	65.9034	-18.4682	3.98303	24.4577	68.7581	18.7386	12.6214	17.9839	-22.3361	-29.8847	10.5958	-7.21586	14.1582	9.71866	85.0511	46.432	126.181	7.02421	128.404	99.1147	34.9233	26.0566	10.3363	123.297	33.3158	63.9101	2.18256	45.6858	47.0426	4.98207	-3.08269	81.276	48.6881	90.78	87.2433	74.0633	36.9332	-14.5973	79.8821	-6.85658
34.3732	10.1575	26.0848	-15.6354	40.3796	21.1534	17.9761	55.1455	41.3693	20.5218	61.1612	-18.0104	-9.5814	25.0584	50.0597	23.4599	25.0236	13.4032	-9.53244	18.5131	-28.316	-27.5363	10.6471	14.9239	90.3015	61.6873	116.839	39.9839	151.31	97.5181	34.9292	28.6004	50.523	134.652	20.2857	57.1106	-2.22379	40.5502	59.3301	-2.23491	22.7501	114.606	37.4274	88.5917	76.7346	52.6076	34.8433	-0.871826	73.7944	-0.96418
34.4731	51.2406	23.0109	-12.4301	33.112	14.1875	28.2245	46.6936	23.455	23.5103	69.711	-8.0477	-15.8103	51.0184	96.4622	48.8177	-4.40406	41.7994	-4.07762	14.42	4.13271	-7.52795	24.4113	-13.2365	77.5409	40.8139	118.654	20.6625	147.693	110.486	36.0927	32.9201	18.4202	150.797	17.8904	47.9694	28.3791	56.4128	13.7977	-1.57615	4.48933	99.4918	39.2381	84.2131	93.5072	44.6092	33.4717	19.6505	68.0899	-15.7411
34.573	32.3266	7.46773	-3.23773	24.1013	14.2029	25.8435	74.5505	27.0966	34.4927	56.2492	13.1276	10.7174	58.5432	161.722	56.2714	9.62956	36.1454	11.0762	16.7582	12.8896	-20.2777	14.5689	2.35378	65.3011	27.2662	103.712	11.2845	169.929	131.72	22.5978	45.8267	33.212	144.054	42.1149	62.5922	11.0934	51.4605	28.0414	8.21668	25.3483	88.2502	36.6644	89.1771	68.4375	6.45456	46.8723	-2.78521	73.6364	-6.85366
34.6729	42.2842	24.0303	-2.17863	45.663	-6.08396	46.0551	78.1129	23.1823	14.3917	44.5776	17.5757	3.05231	29.2777	216.008	26.8569	7.5976	10.5641	24.3285	8.25908	116.102	-27.0493	-13.82	11.665	70.3423	41.2528	95.5433	12.3314	170.6	112.311	31.0208	32.1544	50.0004	137.911	39.6608	78.2813	6.38377	55.2835	49.367	1.17815	-6.20678	76.0875	21.6247	61.6782	87.7726	65.9746	50.3882	18.8266	92.9407	18.4296
34.7729	47.0388	26.8883	6.59827	51.815	19.0893	25.5714	70.3983	1.50399	7.51245	34.3851	29.1596	5.8712	49.371	261.219	-5.25914	13.4752	35.186	31.5745	-2.61834	137.686	-39.2866	7.65524	19.246	65.9466	33.5144	95.8129	11.4378	174.693	99.0479	17.121	-5.73201	29.6449	132.312	24.4383	61.3396	14.6651	42.6292	40.9829	21.59	5.20537	95.2324	44.9333	78.2379	77.0759	88.9286	35.6144	10.6433	135.58	3.46263
34.8728	42.1937	44.8352	11.2628	60.9399	9.82683	38.0981	81.2628	3.92286	11.4518	62.5681	2.70447	20.0116	58.4155	315.71	4.02894	-3.26035	9.83255	27.7862	2.19953	82.7039	-12.5444	-13.9697	-0.00707887	67.8747	26.4571	95.6269	29.273	177.089	151.029	11.2614	10.9425	50.2736	146.845	49.912	70.0369	-13.5757	52.6061	70.0781	2.56291	-14.5923	74.9217	51.6975	67.9367	81.2993	92.3227	17.587	-1.81764	109.367	10.0445
34.9727	30.7569	37.1458	12.5862	57.0432	0.928078	21.1028	61.5372	10.6103	13.6518	61.4519	16.5771	12.2148	45.2051	404.334	-3.83936	-18.3479	0.98072	22.4227	11.4775	61.4395	-9.05072	-20.7716	8.95492	63.0718	30.8132	104.801	24.6356	199.769	127.901	47.0128	46.8815	67.3363	140.922	46.0006	55.9013	20.1237	52.4772	69.1879	5.38699	-5.41292	85.9302	41.924	65.4763	105.567	75.5047	30.8132	32.4159	106.807	19.3344
35.0726	30.6686	40.0953	-2.43079	48.0732	16.5913	32.1666	69.2262	34.7475	16.6718	38.9453	5.53035	-1.27265	32.9687	459.477	18.1443	-19.9521	4.09453	15.3406	28.2085	50.7331	-7.80612	-10.2576	7.13307	52.1064	11.3276	105.439	25.1255	177.495	136.236	39.7168	96.0211	47.5909	135.487	22.246	65.1002	-28.9872	59.2512	57.8864	-1.55818	6.18504	91.5947	31.008	65.4979	70.263	44.8359	48.3921	29.8555	114.523	37.3688
35.1725	25.2391	15.8432	31.1687	45.7932	-0.452146	36.5027	55.6601	1.62491	19.8437	30.4394	8.36863	-4.40297	34.2071	500.764	19.7168	-22.9169	18.626	24.5776	30.6119	41.2558	-15.3089	2.75653	21.3044	61.6478	19.0352	109.544	25.4445	170.36	123.967	35.1973	96.5621	65.2591	130.498	53.2336	74.998	15.9175	48.7186	56.6783	18.7322	-8.59594	101.721	52.3481	56.9555	61.9387	63.0358	29.4606	30.575	103.325	38.0175
35.2725	23.6515	23.2444	13.4048	44.1722	13.4614	23.3244	66.3047	25.8859	28.6495	28.9317	0.528016	9.18431	50.0861	470.571	7.5586	-0.553506	7.11716	18.4079	53.1381	19.0923	-2.3654	-11.6799	7.30135	72.6487	24.8455	113.122	33.5652	194.056	97.0491	46.4901	71.8654	1.97421	125.915	11.0109	36.1174	14.4398	58.4695	63.5759	0.728429	-11.1516	87.4045	32.9511	69.0769	75.5729	58.3251	42.6815	27.956	106.124	15.7911
35.3724	21.9752	31.3859	1.97429	42.192	-5.45452	13.3951	58.2749	26.9129	6.77346	27.8492	15.2296	4.46596	49.5391	388.186	40.9518	-14.3212	26.0693	11.4098	-11.1791	13.5645	-21.3152	13.2296	8.09495	81.2394	21.7759	125.001	30.0345	161.9	119.815	6.6282	68.0704	37.8468	121.703	41.9006	48.8553	15.6757	39.3869	46.5393	-9.67685	0.541405	94.4397	59.5899	51.7559	94.4678	68.2423	28.1227	25.084	98.2191	16.1339
35.4723	32.799	31.3294	1.81759	53.6642	24.3613	38.312	65.7694	46.259	5.45451	32.5219	-33.7491	14.7855	48.9096	345.345	36.9483	34.4305	38.9233	30.6491	-14.7473	17.4015	-22.3066	-2.1107	23.4532	67.2709	20.7232	87.0932	28.9806	177.159	103.338	22.6562	45.4786	26.8652	121.201	34.401	59.9958	5.16163	51.2355	45.1526	-6.45251	-16.7081	118.42	29.7239	115.848	123.305	57.7588	36.1961	33.9318	99.0008	11.679
35.5722	34.4976	26.4121	0.257101	53.3208	30.1135	19.8382	47.3475	42.9404	17.1053	43.2678	-16.2268	2.28496	43.379	299.666	40.0811	17.6296	72.8808	29.4545	-11.1493	8.55452	-24.8589	18.4483	23.4851	101.014	30.2693	70.3627	37.4731	168.475	164.671	24.4181	45.137	20.4029	117.287	27.4888	58.7203	5.62862	56.0632	74.0845	11.6083	-0.468821	107.925	22.5014	108.296	118.989	30.8646	16.086	15.6917	80.8347	4.33098
35.6722	7.26635	13.9609	2.27481	39.0429	21.2123	11.8579	42.154	43.1404	-16.4509	56.6163	12.7262	-3.49524	54.0273	230.308	36.9566	19.9968	54.5894	25.5744	3.84907	-26.8309	-40.6729	-6.53997	6.98788	93.3187	16.0341	81.3558	39.7747	173.338	153.54	31.6458	57.6241	56.2981	113.694	32.5072	53.0927	1.49683	60.2726	57.195	34.6917	5.7077	120.858	46.7685	82.2991	80.2081	74.746	15.2455	33.8643	75.2287	5.88095
35.7721	23.6636	17.0432	-20.7748	46.7936	21.3108	21.064	66.2734	53.8422	-16.4658	82.7982	-3.47243	-1.39826	34.8436	201.942	16.1066	25.1358	51.4637	15.0092	-22.3184	-3.85684	-5.24348	0.0857602	14.8806	74.7226	35.8871	108.372	21.6765	164.193	131.936	26.1651	52.021	25.1447	114.678	34.4393	58.5785	-17.3812	48.5024	69.8976	-9.12708	-6.73955	127.184	46.906	77.1933	62.8482	76.1826	37.4471	26.0758	59.074	2.72827
35.872	11.949	5.48071	-0.492798	35.7081	-4.13027	0.499898	55.4442	12.4252	-29.1733	72.879	-0.387454	-2.77752	39.7999	181.448	23.8011	14.0964	29.7419	-0.116354	6.10735	-7.74787	7.34243	7.26508	-1.88602	79.4399	20.7904	148.299	35.5148	161.361	138.82	12.0285	42.1523	28.3606	111.198	2.52111	55.2589	0.968692	41.6445	52.4521	-8.71406	-23.4293	120.56	11.6904	91.1864	73.0297	64.7904	8.32772	33.8196	97.5601	-11.2072
35.9719	12.1857	-5.73462	1.75859	35.7351	-3.76553	1.01731	36.1395	63.1446	-30.4872	70.8492	24.4987	-13.2074	21.5752	163.624	14.0921	-2.25555	56.7216	9.09617	6.06562	-20.9314	11.4128	10.5208	5.80217	78.5098	35.6852	163.595	15.1201	146.234	135.018	11.676	36.7806	35.6856	108.009	1.63187	39.921	-4.34679	77.3689	45.1426	19.0332	4.03839	125.478	12.4042	69.1117	134.959	60.6682	24.0183	6.55851	81.126	-9.08087
36.0718	11.2661	15.1704	0.642116	44.7167	-3.19381	-3.32551	56.6305	43.3472	-19.6188	44.7341	47.3251	-1.67835	27.7368	158.351	37.0359	-5.33073	30.0649	4.53425	23.0607	0.584804	-20.7057	54.879	19.3787	94.3599	58.2592	143.327	17.5781	121.9	122.334	17.3652	32.8192	32.6057	123.114	13.4661	50.5641	-4.42618	60.7713	69.8995	8.30687	5.94529	120.177	28.2406	64.3369	126.752	55.0661	35.3773	11.9614	92.9021	-5.63851
36.1718	13.4585	21.0574	3.83044	54.2681	19.7192	4.37161	48.6022	44.5237	-9.21704	47.5155	45.413	17.1579	40.5767	165.381	15.2193	-2.19687	35.837	13.4303	12.4564	-18.7873	-7.35631	123.544	4.36762	71.0427	28.6556	130.916	41.6667	151.128	102.896	6.607	17.5511	38.7143	119.273	4.89959	65.703	-1.67971	47.8291	54.518	12.5113	3.43139	101.206	-0.396029	69.1445	94.6041	84.3914	7.91529	19.5794	86.8745	9.58368
36.2717	23.3966	23.3222	4.18505	67.6534	21.4046	3.97794	47.9856	54.22	-8.85131	53.4795	23.1876	8.43291	29.0256	143.596	13.1235	33.5403	31.2403	-12.658	-9.39239	-24.7318	14.8588	140.235	0.475823	77.1619	67.4065	142.239	6.92177	137.496	114.305	18.8366	25.6836	19.426	115.727	-0.371841	44.7612	-4.97533	45.6138	44.2222	0.346593	41.9001	103.571	4.75441	82.7831	86.6971	82.6543	26.1371	-7.82693	75.1037	-0.577946
36.3716	16.7404	15.2729	6.27441	55.7914	2.64151	14.2999	50.7849	47.4869	15.974	32.6668	29.1964	3.89825	57.1741	156.132	31.1354	15.0354	37.8949	26.4666	-7.3994	3.2822	2.13523	114.165	12.6682	71.7666	92.2411	101.676	15.2355	146.584	123.377	3.76316	47.1702	25.2192	122.624	19.4098	41.6022	-18.5637	38.669	71.4554	15.3626	12.7876	112.285	33.123	103.455	74.0662	42.6012	22.534	-3.32081	72.042	-8.88217
36.4715	23.6086	13.4505	2.68956	57.4496	13.4643	8.13112	58.4201	23.3261	1.40791	45.8346	26.6145	0.923576	36.4246	144.822	32.0023	0.0566501	45.5894	19.9414	0.82317	14.0367	-20.4191	94.705	-20.1016	84.9432	45.3981	153.705	18.0914	158.906	152.086	11.9975	5.39955	52.232	130.003	0.9541	69.3332	-15.3229	64.8104	68.6336	11.3572	21.3446	97.9942	26.9943	95.5566	118.058	61.7728	18.6583	16.9468	82.2884	-12.9299
36.5715	13.3326	21.6438	-1.96494	54.8194	5.78028	5.46809	63.5119	13.1613	0.421729	34.0169	5.31337	-3.84551	42.1606	135.717	20.1251	11.2302	44.5686	4.12574	4.15134	5.04751	-51.5739	75.1539	12.4363	83.2911	64.9581	128.635	10.9427	133.768	124.96	22.7212	32.4038	51.6368	125.608	-1.16487	57.9732	-23.8704	59.1558	66.3353	4.11653	0.0541799	97.1652	4.80598	76.1526	92.8371	57.3224	20.0262	-6.72777	80.3285	-21.2326
36.6714	27.2907	-3.75241	5.93156	70.4324	-2.24973	9.94788	87.0607	12.6992	-8.52729	44.5365	-1.10245	11.3861	39.1484	117.403	31.4554	9.61354	40.1567	13.2545	35.8968	6.19486	-36.7952	68.2309	21.1335	83.5768	78.9556	137.116	17.8463	141.742	116.443	4.29998	20.3862	44.5032	121.555	4.97525	46.6798	-14.2212	46.8452	77.3896	16.6569	-5.03372	92.0222	5.26017	88.7386	93.5969	75.3927	17.1251	-10.4519	70.9084	9.46476
36.7713	11.2491	10.2114	16.7028	52.6171	16.3352	-0.0675043	72.8895	19.667	-7.48814	23.8806	11.6762	1.53096	42.4089	148.272	54.8824	0.72984	22.8837	22.4238	72.3392	8.40954	-10.8722	32.0675	2.15468	57.8242	61.6437	114.373	23.7603	153.805	122.565	2.91431	21.9538	39.4184	134.412	27.9775	55.4312	-25.0692	55.3858	79.8956	-1.79538	40.0447	96.4017	4.43352	73.1913	81.8643	78.3516	30.803	-12.8324	79.8297	3.45791
36.8712	10.6633	22.8936	8.55995	59.6621	14.6817	-2.3922	60.2779	39.2794	-19.9964	33.1256	6.28908	0.774936	54.6624	156.824	50.9603	-12.3691	36.4853	21.0853	172.059	-13.3317	17.0333	40.382	5.40555	69.4427	49.0721	155.037	6.68172	139.605	87.7986	12.1441	20.8989	40.4836	129.701	66.2505	39.2921	-28.487	66.4347	66.9285	29.3651	37.823	89.3296	34.2048	85.0116	85.7365	78.3804	11.9929	-3.79741	88.8765	13.0156
36.9711	22.1687	42.3362	18.8942	70.1079	-0.217855	16.0177	68.7666	9.99373	-2.1348	28.1299	-3.60077	-8.18437	49.541	166.059	28.1161	-18.6863	40.1358	20.4473	141.853	22.4888	-35.574	12.054	16.8717	64.0013	45.9093	133.545	30.1721	160.321	106.263	27.1969	20.935	34.7344	140.772	22.4139	44.5047	-11.6568	38.9606	58.4104	22.4522	54.7081	95.3529	42.1872	109.451	78.697	141.484	25.7345	11.6892	80.9517	-28.7798
37.0711	45.0637	27.376	23.2932	46.467	5.94417	-11.2144	71.2992	18.9402	-3.83117	30.0724	-4.91002	4.54835	48.4158	128.718	28.1341	11.2276	32.1086	13.3697	157.892	0.782621	-56.1179	31.0325	9.10908	54.4471	46.8088	133.896	29.6803	152.435	115.146	39.9661	37.7531	63.2956	135.652	18.5443	56.1593	-1.30655	48.6998	71.7352	10.6327	52.7179	63.2852	15.191	109.312	69.0647	249.317	10.3105	28.3599	84.5112	-27.4429
37.171	34.3811	60.3232	15.1344	46.7349	19.4105	2.34062	64.5105	20.0125	39.1872	38.267	-2.78148	17.5887	26.107	121.715	41.3702	5.6178	24.5195	31.1796	115.475	-38.0378	7.27379	36.4981	-9.8511	61.2666	8.16252	158.22	16.5381	151.381	148.162	23.2088	54.6323	70.5043	141.608	20.4624	56.6405	-5.43738	70.5791	56.2896	11.2803	30.8226	78.251	33.8289	74.5584	93.2431	270.113	28.9268	37.7049	61.795	10.3778
37.2709	27.1022	55.1796	6.90143	46.1538	22.4312	20.6319	57.4514	27.2523	32.2266	27.9973	6.29193	-0.630379	25.9218	117.513	30.2159	-0.0584404	43.7234	11.5196	96.193	-0.634368	51.315	22.1316	-5.30584	60.7463	37.322	153.294	27.01	168.034	152.843	31.0331	92.1796	81.5631	136.124	40.3594	78.158	-5.15793	51.6022	78.8148	10.5259	31.259	88.998	15.3303	81.8616	99.188	213.059	19.8106	28.6376	83.8502	8.80876
37.3708	54.5416	47.1553	1.58017	45.5324	10.8095	22.1207	46.4438	17.9262	20.9132	27.4236	23.8659	9.53702	40.3489	103.122	35.4689	26.3962	24.5061	31.0428	104.462	15.4864	2.9041	13.6369	0.128115	59.417	65.2566	134.824	21.3711	194.898	146.617	23.57	120.003	13.6272	131.089	39.6941	86.6744	-1.62052	95.6544	61.9835	7.47291	-9.32872	76.9053	5.12925	68.8892	107.898	168.473	11.5555	22.9256	86.9716	-1.90535
37.4707	62.4708	25.8074	3.0381	37.4457	32.1951	0.28212	33.5458	67.7006	29.8934	33.7041	9.44985	-10.481	44.2255	86.1631	41.0649	-6.27625	34.0609	60.4722	55.2223	-6.06446	24.2074	32.0733	11.8151	74.4201	48.3238	121.913	25.1407	202.258	115.991	4.21607	90.298	21.5124	126.464	49.8346	80.2876	-11.638	72.8869	62.3545	11.1905	-7.97408	72.3931	18.2326	64.857	98.2582	161.454	32.0094	47.1475	94.2071	-10.342
37.5707	45.5927	30.1921	-1.74153	32.5436	14.6862	17.0973	52.1156	25.7017	35.8064	57.9087	19.7074	7.17551	29.8102	62.1752	32.2795	6.10708	15.9282	44.1692	38.9123	27.5986	-29.0738	58.1693	20.8854	59.7151	54.7329	106.461	36.6235	187.953	164.117	19.2325	50.4116	25.0568	122.214	36.9498	93.0894	-8.30375	54.3834	87.0372	26.5708	4.24482	101.577	19.7338	69.076	93.0174	168.007	12.6595	33.925	98.5914	-7.59566
37.6706	38.4787	26.0272	-6.06848	44.4761	11.779	39.12	43.6231	32.0611	24.6006	40.4798	-15.4708	8.24234	28.1327	90.1073	38.7701	15.0769	34.7623	23.4618	43.9403	-10.5887	-8.04373	34.6712	-4.60784	67.753	17.6539	116.464	35.576	192.029	183.306	-0.93927	55.1642	9.40176	118.306	41.5774	90.4837	-5.49901	75.3186	63.6067	28.5841	-3.558	94.7216	22.9683	86.0825	95.2877	159.333	5.17739	35.9873	116.028	-3.42461
37.7705	57.3959	19.9927	4.67847	62.0455	42.4815	31.2483	57.0515	38.466	38.737	42.2698	-23.3064	-0.502405	35.5969	82.6783	4.30991	12.1575	55.9801	25.8238	51.853	-19.6066	-3.67465	50.5643	-7.5323	69.372	36.1674	133.723	21.9426	197.994	176.329	20.9991	79.4264	24.5967	114.712	25.0498	96.9406	-18.67	57.6985	64.0783	21.6165	-16.5215	95.1378	27.8896	62.9143	73.1579	140.736	-2.9422	16.1236	80.2227	-19.016
37.8704	25.7948	19.8446	9.79883	32.0796	11.4053	27.6347	51.0656	30.6508	19.8701	44.0778	-8.26686	-2.78036	33.8477	80.2901	3.54316	8.55141	36.5617	28.502	31.3976	14.8746	-19.3965	35.6475	14.8505	84.3185	27.8598	117.753	27.914	186.329	143.101	5.829	32.6995	46.849	111.403	19.3034	105.373	1.45725	61.2703	69.766	4.57847	19.8292	93.6951	53.616	65.545	60.1102	140.51	28.882	12.5567	107.932	-19.8954
37.9704	30.7879	13.4707	12.8879	52.5946	12.3402	18.4927	51.7446	33.6742	39.0621	49.6759	17.8225	-0.388232	57.3791	63.4574	10.4604	-13.5784	38.4235	18.7846	29.4415	-10.6241	-5.13725	33.19	-1.9785	66.9472	54.8014	103.82	32.5339	196.26	147.987	-3.94452	42.5771	43.6517	115.767	37.2489	89.4458	-12.3887	43.8868	69.1305	10.317	7.36719	127.09	44.6725	64.4021	66.8101	114.977	21.6511	30.5469	79.8776	0.663311
38.0703	19.3182	13.0202	8.91379	37.4492	-1.51267	28.0545	56.756	20.3463	19.059	49.0205	-18.8243	3.2162	44.6776	63.1873	13.7508	21.758	49.7383	12.7033	38.23	-32.2828	4.37376	20.3565	3.99839	76.027	36.4751	118.177	40.7043	171.898	134.559	18.9501	50.5514	40.689	112.186	38.1234	82.5049	-20.4164	41.1656	63.9123	-0.0574147	-29.4255	90.8898	36.3695	56.1476	79.9835	120.659	30.28	18.149	73.7028	-22.428
38.1702	28.7483	13.1167	-2.26993	39.3719	-0.169872	26.6615	63.4539	52.2902	38.2393	36.5639	-6.70877	0.575755	44.2184	77.3532	1.87491	27.8169	39.9309	17.362	39.3613	-10.4078	-8.38011	0.612903	-13.0439	66.9805	59.7819	115.336	30.2879	173.216	132.046	34.152	49.983	27.7563	122.658	39.1687	89.6976	-7.24081	38.8275	45.186	6.40093	1.96498	105.922	42.1181	73.0148	89.2013	101.189	16.7229	39.5198	56.3581	-23.1689
38.2701	24.217	6.2889	-3.48015	44.1232	-5.75588	15.5294	58.3983	40.2212	29.3758	62.7233	25.4578	-2.7055	41.2035	82.522	2.69633	4.56886	30.1163	23.5568	22.577	-4.50635	-14.4817	-7.16944	14.4416	69.2313	66.4668	134.795	5.92723	127.586	133.524	5.49785	36.3421	16.7579	137.248	47.7056	91.1779	-7.22194	64.2875	83.1159	36.4162	-2.88443	150.618	47.4999	107.677	77.9822	84.9885	19.6331	36.3459	55.8916	10.8346
38.37	23.1646	-3.24617	-3.83197	37.8624	6.5007	4.03866	70.3623	27.7555	16.1706	61.6459	-5.02308	4.93701	43.5005	65.177	33.7415	25.9392	26.5647	21.276	10.3264	-8.16554	-36.374	4.62489	6.34865	111.197	38.6557	125.651	26.1851	121.412	128.112	14.471	34.3966	16.671	139.989	35.9718	94.762	-23.7004	56.6855	64.1714	27.6478	6.98267	122.489	20.1513	105.599	76.7519	93.4207	17.336	29.233	55.7953	20.2255
38.47	21.6938	6.43356	10.5752	39.3126	9.69027	14.063	64.3628	32.1496	42.047	47.3255	-0.170614	5.27934	43.606	70.7422	38.7054	8.72721	21.2634	17.7495	12.6761	0.142368	-40.4665	0.796431	2.4372	78.6318	46.8566	113.928	31.1126	142.09	79.7131	35.5629	17.055	22.1608	135.09	13.4587	94.1947	-15.4135	54.6263	74.7243	20.4901	17.8749	129.509	5.77211	110.604	54.0655	79.9887	27.0485	41.0883	68.9146	-6.73832
38.5699	22.2546	13.0338	-4.31147	44.6867	-7.30211	17.7222	45.9328	11.2321	38.6922	53.0795	18.3254	-6.03297	48.9067	75.3522	8.69722	2.54471	44.5897	22.7029	29.1283	-2.78662	-32.4507	12.7289	13.2097	88.6597	39.4734	129.231	20.0383	128.005	101.784	30.3156	21.172	40.7694	140.499	23.7039	91.0832	11.1528	54.7097	42.1099	16.6193	15.7526	147.041	13.1497	99.4373	83.6714	68.0706	-2.09289	-0.918429	54.9129	0.617023
38.6698	24.6754	19.3599	-8.21028	44.1315	-9.04275	5.77469	51.8477	7.40291	31.7612	55.4001	17.0676	-28.8599	41.1123	54.3113	15.6569	3.50486	11.6809	-12.724	50.8982	-11.1455	-13.4682	-12.4643	2.21071	94.3475	52.418	122.433	17.9215	119.257	103.364	30.5499	38.7061	47.295	141.861	24.2641	96.4109	17.9169	41.045	50.5548	11.1224	17.742	119.822	17.0556	80.994	75.4766	72.035	10.2418	37.8031	69.5246	12.0699
38.7697	16.374	1.40525	8.48036	44.9129	22.0534	10.1268	45.7505	19.8451	24.7549	60.8522	-5.81211	-0.926668	48.343	54.1475	37.712	2.12165	34.5847	-0.059159	47.1073	3.41716	-28.4792	4.52062	14.0133	67.191	45.468	139.431	22.4532	170.169	98.5965	16.4251	26.5812	28.6168	136.799	11.2002	83.6107	-17.0009	38.8637	45.2071	13.1545	27.2552	114.951	15.1887	85.6896	87.4001	65.384	51.5547	43.8314	69.5345	-28.256
38.8697	28.2585	12.0768	1.72257	48.9393	26.0915	0.141867	44.5581	29.2473	17.7351	59.3207	6.2643	-2.64373	38.5605	49.7126	26.4777	6.40975	46.1144	2.75958	50.7962	-9.66529	-26.621	-4.3304	22.1988	84.218	47.6238	138.345	23.0265	161.446	89.5799	10.0611	20.29	49.6033	131.682	-5.0095	68.0476	6.52223	60.8946	61.4078	18.9904	26.9617	122.953	13.7148	81.9246	74.2877	81.1368	43.7332	42.8979	64.8301	-19.9536
38.9696	27.0224	14.2103	5.75786	71.8836	12.9963	20.3059	89.2712	18.5963	44.7031	53.1954	18.8666	-16.2184	41.651	71.8991	65.4861	12.4987	47.4269	3.53806	27.0442	-3.95499	7.3582	-5.39828	22.7944	74.1449	17.5246	127.831	25.4438	146.122	111.766	23.4932	20.0976	38.17	131.052	12.867	72.4445	2.84304	58.588	51.6635	3.56758	19.0155	109.387	15.9442	83.8931	92.1499	52.3344	59.3275	17.3834	71.8582	-13.0675
39.0695	19.8615	10.2458	-9.46991	67.9867	-2.49065	10.2053	43.0467	15.3722	41.2973	55.3171	10.6441	-11.2068	48.2176	98.4752	47.8071	-13.1309	56.2199	-13.1865	34.6624	-11.0084	-27.3678	22.0286	10.3657	63.9932	52.425	135.951	8.19903	153.958	96.6286	8.52475	26.1437	35.521	126.312	0.469387	79.2741	-13.5751	35.8076	16.1235	9.64802	14.4495	92.284	6.47127	86.2305	85.5436	59.742	36.0601	20.8655	55.0738	-4.32451
39.1694	28.9113	11.8814	-2.44905	56.4569	29.6262	6.92182	66.4686	30.0051	17.9985	42.3562	13.1385	-7.94809	47.764	80.0935	55.6968	24.0583	51.1812	8.61006	26.2922	-7.04186	-4.26751	16.7099	-21.8321	74.961	75.1495	154.93	25.7865	201.424	80.9346	21.6409	15.8857	9.73081	135.181	15.3219	69.9934	-1.35334	58.6104	64.1776	9.51629	56.999	98.4581	-0.0244658	91.7054	74.6997	69.9349	39.671	43.3044	67.6365	-5.88721
39.2693	46.0307	9.67911	39.9344	61.2773	3.82707	19.8339	61.9009	8.69882	23.6586	46.1841	8.34263	-10.205	57.9138	89.1804	34.8949	11.9845	52.6414	4.88918	21.2971	-9.7552	-21.9281	17.7466	2.48082	58.617	51.5309	119.575	38.6695	228.5	66.5587	19.7678	24.476	33.0905	133.794	21.2286	86.9543	-3.29393	32.1834	49.096	16.813	2.8396	125.449	15.4804	83.1999	55.5151	150.338	46.5754	22.1699	58.6394	-36.4514
39.3693	45.5124	35.0386	65.2636	53.3475	4.39731	19.7959	50.7244	4.30586	9.22955	32.3488	-0.748135	3.33101	45.6053	79.3153	29.5548	20.6254	31.7287	15.3034	56.1783	-23.6687	6.96806	1.5065	11.5557	79.2259	41.8009	149.016	23.2713	203.416	110.843	0.433152	17.2332	59.3923	156.437	36.2069	69.54	-7.35778	31.3564	52.8233	8.61032	-3.01047	91.0292	21.8076	80.4324	92.8268	245.012	30.5084	2.08982	87.5567	-9.47909
39.4692	53.522	53.5416	17.3328	43.008	20.4161	-3.30609	65.301	6.12922	27.345	39.466	35.6506	13.5463	52.4479	89.1665	41.284	28.1843	33.8515	12.4202	31.7458	15.9686	5.69856	22.652	-1.41397	79.1306	46.6635	166.497	13.306	174.324	62.9984	11.4249	22.0221	47.6716	150.188	21.0465	71.8472	-14.7324	71.0497	51.2774	11.0796	6.92777	84.8319	11.463	64.6594	63.611	272.241	20.6665	2.1463	87.7177	1.92308
39.5691	37.8761	32.7035	8.15841	40.2355	2.0497	16.6349	45.1064	37.6691	60.5813	57.612	61.7998	14.2419	47.2728	95.7542	50.3315	4.33608	28.1951	26.5701	14.9116	-7.21284	-14.3415	6.40981	10.1711	61.0269	30.3169	201.163	23.9324	170.237	68.6183	26.7495	56.1658	64.5444	147.759	28.7663	89.0797	-4.35675	99.1352	57.4375	13.5783	-9.69038	71.4507	8.3052	46.6792	80.4726	353.324	20.8204	1.68141	61.7844	5.62496
39.669	31.7663	22.1963	10.9824	33.0814	4.81753	10.9416	44.898	31.2626	45.8813	43.4553	57.5301	9.1755	48.3596	96.203	42.5957	8.43955	43.0513	29.8006	41.9401	13.5187	-18.8547	29.4768	15.0468	46.9105	37.2177	217.739	17.9789	146.773	54.0923	40.2783	54.3273	43.4921	142.078	32.8923	75.9451	-17.1086	95.6502	77.8377	11.5973	4.27384	94.4093	19.0525	56.673	81.3828	412.529	19.5326	13.1294	93.6213	-6.78329
39.769	43.34	38.768	11.5083	22.6643	18.9524	7.09129	51.5393	34.7637	31.4314	39.9981	59.0249	2.63351	48.7022	111.514	22.159	21.4988	37.4449	-3.73695	177.46	0.60195	-8.57979	29.7326	21.3203	74.937	37.9571	220.113	28.1185	162.004	54.8479	31.1635	43.1656	7.09909	136.839	40.3815	53.15	0.704158	133.276	70.0231	24.9375	-8.7588	64.2762	22.3385	63.6351	71.5664	486.269	11.4417	20.5461	94.016	-22.0637
39.8689	57.5114	32.9605	4.0025	26.5952	-11.777	6.72186	52.9946	42.4426	30.1577	49.9347	65.3696	3.70889	56.2139	104.74	16.464	27.0981	42.4522	9.27384	258.049	-9.73011	24.3553	-7.74062	-5.03659	39.2957	31.9977	236.182	28.9913	187.546	86.8321	20.4491	65.7643	19.6417	132.003	51.6164	59.8404	-12.9802	126.154	63.9248	28.9842	-1.21393	49.4185	19.2171	56.0424	50.4376	561.932	24.65	-3.55393	68.7956	20.2362
39.9688	88.9115	35.7257	-0.363225	38.4715	10.5531	8.52916	26.2117	34.6854	43.4226	47.1425	34.6959	9.47565	37.3292	88.1185	12.0585	2.97549	48.044	32.0266	203.178	-1.22279	26.2056	3.45438	13.7788	52.8964	47.9451	239.292	7.30099	167.719	122.116	35.2394	90.4762	49.4179	130.003	46.0744	75.3822	15.2107	108.472	58.6358	34.499	-13.8698	67.6107	14.5992	40.7806	40.6501	517.163	32.3008	5.49168	63.3607	2.11674
40.0687	72.5287	50.774	6.82218	41.1503	18.2726	9.06198	40.0375	-22.6028	53.6768	50.5392	38.7171	2.96925	35.9071	97.8697	-10.0187	31.5131	78.5887	21.0971	208.993	1.5628	-0.0299611	13.8544	16.2192	42.9809	44.5974	179.011	22.3994	169.41	87.6367	10.7015	61.6696	36.9335	125.623	12.8464	59.0828	-7.14635	69.3735	59.2103	23.08	-10.3252	86.8098	7.71665	61.7097	75.7141	454.198	32.4853	-6.26693	56.106	17.0663
40.1686	59.5832	44.036	4.13732	59.9348	23.9315	12.4739	61.0542	-14.2898	55.2993	62.6839	29.3183	-3.63491	40.3698	84.5986	12.3765	56.2426	64.8094	32.9139	191.955	-4.32139	-16.3838	-9.19782	-2.75341	61.4684	46.9399	164.536	39.5232	140.974	97.5012	23.5118	63.3445	33.4116	121.583	32.4947	85.1619	23.6531	55.3229	50.7523	23.4645	-7.64746	78.0262	25.0727	47.4128	61.5697	406.757	50.8808	22.4245	66.5432	14.4983
40.2686	53.3135	53.8712	-1.42499	46.4736	17.4174	-7.45967	36.1055	6.22664	52.057	47.5481	-6.26756	20.3258	37.959	74.699	23.1731	29.5095	57.6015	33.2734	155.237	-15.5776	-8.26747	24.0619	-0.596983	31.2081	54.1484	186.661	10.5563	125.68	100.581	39.0802	68.8721	46.8912	117.855	52.536	73.6036	2.8671	85.8892	49.4902	22.7233	19.2381	45.1677	17.8404	52.4682	63.0399	417.456	75.7841	43.9519	95.2364	20.3619
40.3685	75.8079	35.0138	-13.086	49.5273	25.1099	5.48972	54.9398	-0.997628	45.5152	77.4319	1.57266	23.5755	33.9288	109.355	24.2407	35.4833	59.6368	34.4517	102.372	-10.8923	-12.1494	23.2914	4.05128	51.2807	63.6723	156.441	10.3912	108.37	89.1073	49.0886	48.0727	41.2572	162.267	44.0194	83.0236	2.19382	71.3212	70.5843	31.5868	15.5429	32.1441	-3.10572	43.0851	131.625	358.326	97.4679	33.8628	77.9331	13.8099
40.4684	58.7666	0.87119	10.412	66.7458	33.9241	-10.3179	38.456	17.8471	54.4128	156.867	30.5405	17.5544	25.2049	129.582	71.1142	22.6681	33.9525	22.5626	94.58	-45.0361	-18.8574	10.0186	11.9583	29.7407	82.9522	176.122	33.7465	93.7178	116.7	25.5614	74.3218	29.5679	237.792	48.6816	55.3862	-9.8114	81.288	7.66818	29.0474	36.2989	58.6419	40.0906	17.3578	158.351	361.195	61.6507	27.9737	121.641	19.9333
40.5683	67.5591	21.7421	-0.383088	57.4971	23.2501	6.48509	48.0214	27.5388	60.8267	257.92	10.17	6.8477	21.7424	131.393	66.5412	37.7629	25.1968	12.9304	109.971	-23.2947	-41.8046	5.55803	-19.4839	52.0886	53.9492	238.501	38.9029	97.0816	96.6722	28.9903	64.5348	28.3395	271.446	45.2541	84.816	39.6087	95.3079	37.8339	12.2194	41.0645	43.5886	54.3377	21.7767	152.085	358.876	78.4241	14.1281	118.901	11.2002
40.6683	88.2061	17.8528	-0.737001	52.295	15.5839	-16.3016	53.3299	25.1944	56.3724	333.412	15.8373	15.4274	23.3183	120.189	68.3553	8.22588	13.5489	7.17531	130.53	-20.2746	-43.6545	-10.2636	-8.81343	38.7843	48.6917	251.415	59.0681	85.3708	92.5661	16.3598	63.1792	62.8267	262.665	74.686	72.0199	4.36319	98.7189	14.7218	24.5786	-22.0046	45.5335	46.648	5.45827	189.204	333.719	40.0999	19.6685	81.2826	27.8856
40.7682	99.6382	29.2049	-13.3806	56.1687	24.8101	-9.77355	33.45	11.4298	44.3668	363.573	5.04064	12.3482	21.1945	144.397	69.4756	18.6733	22.4568	-0.290106	105.955	-15.5285	-20.6164	11.1396	-14.8858	52.4576	58.7	247.244	65.9011	83.7713	71.6875	54.8792	36.0825	20.206	248.67	62.978	62.1168	14.4076	108.774	29.6625	16.0899	1.17762	30.9201	54.938	19.5717	200.599	336.243	68.0943	51.7615	92.2514	26.8532
40.8681	78.9315	5.94868	0.440584	67.0017	16.3821	14.2241	24.9518	21.3212	66.9117	419.002	15.7089	0.405745	22.954	147.422	90.5625	15.6272	24.5356	18.5683	78.4621	-7.62719	-21.4362	38.3317	-13.2888	20.1195	61.139	276.297	115.355	129.548	51.9541	72.7593	24.0402	38.2758	255.792	67.6481	72.5619	31.9357	112.354	20.3579	16.7178	15.6176	17.3277	46.7131	31.4386	168.488	401.734	36.4827	52.6175	74.7204	19.6489
40.968	63.037	3.08662	4.80644	37.9509	0.878279	15.3079	21.0994	-1.9373	30.7458	483.037	11.5112	4.09309	4.05875	170.557	90.2836	12.1032	35.0897	27.9031	92.7632	-30.2088	-22.5246	37.848	-3.23047	36.0763	99.3701	271.728	147.569	104.51	76.5361	36.9149	19.9251	33.0474	241.756	68.4888	59.5594	38.2747	98.0429	28.4453	25.5369	19.9893	-17.4707	50.4736	-6.70913	164.247	487.729	45.6443	167.28	100.579	5.56237
41.0679	54.9784	-7.52987	-3.0565	29.6359	12.0498	28.1873	41.381	7.93911	26.3935	480.983	43.1255	6.61125	21.5801	182.009	109.433	11.8007	12.6043	12.6952	97.8555	-12.7977	-24.494	7.24427	-1.37003	24.4031	75.9772	291.12	293.48	99.156	83.1396	46.1139	38.5417	9.95073	228.845	51.9854	55.5869	-9.64359	70.655	-4.99799	1.86079	63.9659	29.6644	51.1886	-31.6074	125.071	474.914	16.4935	345.927	79.2013	16.8281
41.1679	37.858	2.78425	-1.73508	23.3776	10.3601	-8.57024	30.5493	37.9506	39.6685	446.702	66.7416	27.1333	32.7294	213.532	95.6023	-3.32542	-10.5471	7.68684	91.6779	-35.9306	-24.1022	-13.2934	2.65576	9.18836	63.6158	253.888	343.886	125.291	30.9313	16.1449	-5.443	10.4875	216.963	49.861	18.9735	-7.68686	76.0921	25.7746	16.9105	8.587	-12.8244	40.6236	-1.36726	133.371	439.786	51.6	362.44	78.7562	100.428
41.2678	43.9644	19.1395	-10.2925	62.4014	6.42537	5.82194	11.2476	70.4141	35.9967	360.399	49.0999	18.5364	-1.51426	251.463	80.8296	-13.3666	0.268817	22.6706	96.9931	-24.5989	-5.50935	-15.5421	0.297004	35.54	92.9992	229.615	256.571	101.621	49.3344	27.8823	35.0744	8.04358	206.024	21.3897	45.8951	-12.0996	88.8425	24.9269	0.185994	-9.90181	6.38621	57.9798	15.3819	104.068	367.099	49.906	263.206	112.86	58.0242
41.3677	37.0881	7.02614	-2.57846	41.5326	5.45127	-5.96927	13.1715	55.4695	4.29913	327.896	40.0781	28.7039	15.0503	215.154	79.9967	-13.5487	2.25868	37.0793	187.922	-14.1225	-24.2625	-9.11423	-2.6346	22.6359	50.0705	246.699	254.928	95.9213	96.6288	26.4823	34.7129	32.5032	202.46	47.7088	35.0982	-1.36252	142.104	14.5557	23.7114	-0.303611	-9.67409	68.8953	70.7081	123.186	370.814	81.889	190.437	92.7274	50.9257
41.4676	33.0882	19.3745	5.35514	54.1901	-12.2777	-0.775359	0.32497	43.4329	16.7252	280.682	20.7158	40.0081	16.2675	208.537	93.934	-16.9757	9.69139	25.7579	112.282	0.00442354	-12.8006	0.461203	-15.185	22.848	36.6561	205.923	281.427	102.216	90.0067	48.0357	18.3035	21.9179	192.494	74.2706	19.1152	22.4763	150.643	30.879	25.601	-9.2721	22.1033	89.9637	72.2244	102.401	296.478	85.2853	187.209	71.4531	12.1302
41.5676	58.7982	16.75	1.50409	49.8728	12.4668	23.7607	-3.1301	16.2836	9.97492	250.323	-4.19102	54.4274	-1.47246	184.383	146.98	-16.7313	26.4489	25.387	73.6158	-19.9411	-11.2867	-2.02862	-23.7924	23.8892	50.3994	183.695	384.189	126.308	61.3873	40.305	21.0608	30.5439	183.324	55.1224	27.7415	6.78395	209.947	17.0232	24.8281	-0.706058	0.856775	69.7421	72.623	73.4353	235.232	62.3399	200.431	72.9176	7.51051
41.6675	26.1158	8.95817	-17.071	36.0832	-4.92228	18.5809	14.0422	24.1821	30.34	226.383	0.115622	38.6862	9.76999	182.75	173.249	10.8703	21.0389	7.19722	62.7477	-27.3956	-11.9824	6.97569	-7.47172	2.91537	54.8903	188.823	454.555	181.052	30.7838	26.1671	8.59656	4.56222	174.884	13.8515	24.5572	-19.3178	306.809	17.0275	-3.43365	-6.04516	2.93128	41.5341	48.2089	64.1088	253.564	78.654	153.18	88.4474	-0.211527
41.7674	27.6553	13.3282	2.9317	75.0776	7.25298	32.2277	52.5406	31.1607	47.6432	191.838	-13.8353	44.4295	7.6066	165.387	207.981	11.9688	44.1058	13.5103	63.117	-7.38322	-5.20093	15.2463	-13.8117	-13.2141	14.9413	151.382	626.13	206.485	27.3169	13.1007	-15.5541	7.40453	167.111	24.8341	20.6865	-38.025	409.898	29.4713	-5.69447	-30.5837	21.19	-11.6447	95.4062	75.4598	219.334	100.829	135.012	68.1888	27.5796
41.8673	36.7966	22.7095	-13.3872	66.3916	-2.4686	27.5568	55.6043	46.9833	35.0257	158.533	-10.4981	65.1311	-1.78648	156.328	216.006	0.230973	77.1257	35.7329	62.3378	-6.81295	-25.8733	25.1601	9.59653	6.34552	37.9675	134.151	777.616	172.665	20.2914	34.9728	-9.10514	-8.16889	159.95	43.0199	16.0941	-26.7805	535.988	28.2254	19.7742	-32.0199	-1.5582	64.666	65.5423	5.01851	195.095	65.3385	138.688	53.0593	15.2651
41.9672	35.8513	0.661146	-18.4805	69.259	2.93506	31.0852	77.4856	37.2134	35.6195	168.784	8.30021	49.1556	10.1218	138.963	174.577	10.6285	70.7345	21.5992	69.7504	-21.3291	-15.0217	12.364	-25.9632	-6.82997	64.6289	159.938	903.553	180.14	0.934493	33.6126	-18.3449	1.04332	153.349	10.7752	22.4257	-2.44463	497.483	31.7526	9.10929	-33.5504	-53.6844	192.179	105.143	8.0401	226.102	81.4092	132.846	78.6995	-8.47729
42.0672	37.4256	1.80349	-9.63246	76.2104	15.2102	27.2648	85.7722	14.8424	75.2152	164.559	-18.6457	31.6414	0.988638	156.731	157.595	14.2887	61.1087	27.6099	23.9475	-43.7165	-0.775065	11.4477	-2.40244	-1.99655	45.997	189.311	1032.52	192.88	88.9958	21.8031	1.14277	18.4425	147.262	28.8457	30.6238	-20.0009	458.381	10.5521	24.0418	-47.7885	-3.62469	170.987	139.049	17.6161	172.971	55.7156	133.497	120.957	4.0632
42.1671	17.3608	-7.12082	5.69142	57.7978	-3.39575	47.343	80.3672	10.9923	70.4084	124.514	10.7504	38.0536	-8.67047	155.217	140.36	24.1389	52.443	42.377	36.2608	-34.8702	-19.212	4.79449	8.50196	-8.05057	76.4354	189.42	961.099	151.738	40.0151	6.06934	-9.21739	-10.2201	141.647	-4.02472	1.33633	-24.5353	387.547	8.64699	18.9456	-18.8065	-23.5396	120.646	115.699	17.6755	171.303	57.533	126.844	128.762	-10.779
42.267	21.7284	-35.7512	42.419	60.9321	2.83587	23.3377	105.215	5.69351	81.2008	140.267	-1.40216	23.7054	14.5319	123.581	117.262	78.4408	76.8672	32.0726	0.728863	-40.7249	19.5642	25.9755	-16.061	4.58967	52.1126	199.949	887.075	114.132	68.0421	17.0047	-2.70076	-29.4164	136.465	29.073	8.69442	1.89028	320.967	-9.54815	16.334	10.9588	14.7746	130.64	94.9843	57.7837	106.479	66.2808	184.342	197.132	-44.4569
42.3669	18.0009	-30.757	63.7086	67.0188	-5.31745	13.5674	64.1488	88.6878	77.1977	141.628	-0.757307	32.8588	26.7736	119.14	123.559	25.3776	83.6622	24.1815	-29.035	-26.3611	-21.8714	78.8741	-19.896	47.1711	73.4177	195.23	850.306	118.602	53.9586	-1.47659	-11.5357	-39.4312	131.681	99.9437	27.0241	-10.9973	250.977	-10.7297	18.643	4.31027	-19.9235	149.954	117.817	139.593	68.0394	93.9515	187.288	257.517	-36.9031
42.4668	4.04349	-25.7102	56.0017	35.6301	1.38134	16.3097	56.8389	230.873	56.5154	110.972	30.4586	21.6339	-3.86326	90.1552	210.998	26.3987	55.0316	45.0264	-4.75649	-2.71218	-44.9316	59.6557	-5.9033	41.7016	79.9737	176.271	807.321	113.287	29.1243	-6.26104	-17.1479	-27.2421	127.262	144.046	32.4444	-1.42624	203.829	-14.7078	18.9907	21.8352	-49.4618	130.733	225.708	225.504	69.1231	78.7494	147.169	241.684	3.85661
42.5668	21.2021	-27.0561	58.1079	43.2907	9.54606	14.3697	86.254	335.273	22.3635	124.483	-24.4558	38.1119	-0.765999	57.3131	248.847	53.5363	55.5837	67.434	-20.5191	19.4758	-30.8452	100.939	-12.8866	58.3081	62.4719	154.621	777.237	128.341	56.5784	60.7336	11.3985	32.5838	123.179	89.5099	25.7682	-18.5754	210.555	-37.7926	12.2275	-3.08844	-62.114	88.5431	253.964	201.346	48.3454	89.8879	161.605	263.334	-28.0395
42.6667	-4.53476	-33.4874	27.6887	27.9292	-4.59122	-6.62139	40.6746	478.4	8.27909	102.63	26.6865	48.8488	-30.1245	45.2282	321.668	31.9999	29.9249	83.4948	-24.2927	-12.0313	-28.1803	74.2313	-1.9752	5.8759	38.8556	183.166	746.307	122.535	24.5609	85.4744	-15.8033	39.7429	119.404	67.6807	31.3011	0.522492	191.273	-20.6221	5.92521	32.2039	-52.0879	100.839	300.954	237.767	71.8958	83.3085	179.608	256.918	-28.8966
42.7666	-11.3849	-30.213	22.3945	33.4291	-9.52669	-7.28595	68.6542	592.049	36.9539	118.165	10.5567	29.4763	-16.9797	61.119	393.975	30.8824	22.6868	77.9285	-20.3882	17.1536	-48.6666	85.3036	27.7953	-29.3084	70.782	173.857	649.908	97.7579	66.6158	63.0372	57.301	95.8096	115.914	62.2007	56.3389	9.86344	144.961	-27.7791	12.4952	-10.1851	-23.3935	75.0652	282.909	214.133	53.7967	58.8666	91.9969	262.954	-34.8696
42.8665	-17.7911	-37.783	31.2926	14.3028	-6.27935	-9.61861	43.2448	701.571	39.945	100.225	-6.59074	17.5989	-31.0457	51.8877	464.598	6.84951	38.3665	74.9439	-6.45074	8.09217	-47.0875	75.4889	-2.72913	-31.0746	43.1586	159.01	608.444	54.8928	56.5574	55.6804	38.7571	66.4135	112.685	115.278	121.457	-5.95398	127.25	-24.8923	24.9065	32.4843	-30.2479	66.1086	286.417	249.09	51.4274	74.542	76.8645	277.671	-11.2454
42.9665	-1.83203	-25.0323	32.4548	13.4931	-6.07025	4.26901	33.5224	739.486	14.5196	61.7209	1.08722	26.1805	-33.0685	59.4386	531.962	-5.91015	28.5681	75.0895	-37.8126	4.7798	-60.9423	50.2018	-9.74977	-21.9322	29.4803	183.378	588.89	80.423	56.8341	71.5035	35.5007	88.1078	109.697	123.516	104.007	-11.259	99.7394	-6.65865	43.6225	20.4147	-30.8872	70.2532	269.935	318.881	86.228	76.3069	83.1835	226.281	-15.8296
43.0664	-5.91291	-17.6456	26.3259	-7.04446	11.8058	7.46466	51.7137	643.059	-14.7034	77.717	-23.4876	31.9992	-35.3269	37.9359	637.253	20.1294	42.3148	96.1172	-5.07205	0.106767	-55.2877	63.3946	12.9421	-3.59757	39.1264	174.082	562.863	88.5159	43.0711	54.493	15.1655	90.8027	106.931	95.6029	92.4647	1.42059	115.576	-11.4545	15.1872	20.9745	2.4456	56.0947	307.648	275.396	82.4125	67.807	35.9832	206.342	-18.4397
43.1663	-13.6148	-29.3833	11.7609	4.49343	-0.742293	-6.78822	48.0107	535.392	-1.71563	82.546	-1.24074	40.3658	-12.6329	22.7622	675.265	17.8157	7.17951	48.3838	18.733	-1.03064	-27.0197	26.9724	-13.7514	-39.2644	31.4964	142.627	542.247	80.813	-17.0107	46.1089	23.6153	90.1031	104.37	97.1668	91.4955	0.492687	121.836	-10.9069	5.32347	10.9594	14.7571	78.9134	298.69	229.117	61.2105	77.8622	54.3825	188.477	-8.84023
43.2662	-9.01413	-21.8616	25.8486	8.09789	-15.7621	5.49289	37.2594	464.618	-17.3782	68.6357	-29.8463	44.8252	-11.4796	30.1385	745.388	21.5218	2.01646	52.3332	20.6664	-15.8214	-46.1631	16.6469	6.90994	-4.88969	54.3338	142.108	480.429	47.2781	0.27305	39.0546	27.1531	104.777	101.997	96.5701	111.606	-0.124591	97.4731	4.32571	30.2313	58.9531	2.60549	47.8976	286.082	199.947	85.1728	58.7094	16.4603	170.577	-9.65006
43.3661	3.4436	-40.7958	24.753	6.15377	6.60632	-4.58265	31.9201	418.281	-10.4793	77.6082	4.29119	34.7703	9.93104	12.3202	783.624	15.818	9.34899	31.1625	71.3915	-9.92522	-48.3837	13.9131	4.79911	-17.4729	43.6502	120.592	468.835	42.0253	13.7543	33.0899	22.8318	70.8992	99.7978	94.0918	74.204	-0.688546	86.903	-16.1527	14.9989	147.74	30.4593	40.3209	317.891	185.629	61.2567	69.9297	7.33459	165.585	-4.52164
43.4661	-3.03106	-15.8099	19.6917	14.269	23.7167	2.79098	18.8886	342.288	-7.35095	74.0622	-23.8294	52.3375	2.58674	10.9803	711.915	-1.03403	11.7972	17.5969	129.194	-18.4467	-41.8835	10.4869	11.1141	0.601795	50.2168	106.351	458.417	55.4343	-5.22513	54.1367	23.8678	71.0789	97.7593	66.9592	85.4075	3.90929	64.8428	-9.14951	22.1809	119.263	25.8685	62.1272	308.723	153.187	20.1918	74.0855	38.4558	124.044	-41.1904
43.566	6.67044	-10.7759	31.9149	8.33911	15.9073	19.157	18.6861	336.614	6.98309	63.5691	-28.5807	56.6188	1.66216	43.603	653.072	-2.21514	15.315	0.364424	72.9999	-4.25196	-9.90014	6.4603	-5.45428	-20.1053	29.8594	127.809	435.314	61.4457	29.365	19.2996	42.3153	64.7053	95.8691	74.6862	81.9982	-26.738	57.2422	-19.6638	24.3181	106.691	23.3269	35.4245	311.926	144.316	49.6784	53.7004	12.6352	124.132	4.9336
43.6659	-7.18639	-5.97678	39.452	0.707937	21.7856	8.4857	19.1337	311.393	1.86355	76.9724	-39.6002	52.5662	-1.13158	25.6273	575.605	-14.3346	13.6211	26.8563	54.9236	4.9439	-4.03869	-18.0824	-10.09	21.8135	45.6045	112.373	390.995	59.4053	7.17327	13.3577	51.1326	60.5994	94.1158	87.3341	112.641	-15.0796	52.6313	-9.55255	11.834	95.0366	3.16563	26.7273	312.591	110.746	52.9602	87.8175	13.6542	129.056	0.409901
43.7658	3.15492	2.66271	39.5018	62.0727	2.74085	29.0882	19.2781	262.654	12.3901	71.6046	-58.0111	51.5739	-6.28789	52.2193	505.182	-18.7239	11.9655	16.8051	58.5804	-17.0455	17.0422	-0.67779	3.49618	7.5115	31.2083	101.372	409.307	85.9328	9.05937	37.358	6.02444	48.9165	92.4889	76.6733	102.946	12.0427	53.2118	-18.2808	19.5744	77.9883	33.0888	78.5613	347.776	129.199	8.76323	63.3344	88.7373	94.1729	-19.1494
43.8658	1.27106	32.9058	32.1397	29.2764	17.5489	12.5001	8.97796	271.42	-2.62245	52.1312	-29.5583	64.1544	-14.9599	34.6358	474.513	-29.6477	13.7704	4.78916	36.555	-20.747	54.8764	0.420496	3.16996	19.2369	43.7189	121.34	366.252	26.9673	14.6176	42.4618	12.4142	40.5817	90.979	88.2435	120.48	-8.40739	49.9694	-11.0632	16.2908	52.9169	10.1503	49.1998	350.482	98.0806	36.4449	72.035	54.0222	87.6914	10.6472
43.9657	4.27823	36.5339	77.3717	42.1099	-9.77313	22.9625	36.8027	293.436	-5.00716	39.6206	-2.8187	57.2465	-0.485624	45.1834	437.079	6.49353	43.7143	-6.54682	50.7662	-4.61489	39.6385	-4.9298	-7.05562	8.72757	24.2645	153.844	342.186	14.3434	46.9015	18.5615	5.44535	38.9522	89.5772	55.4067	103.295	-12.1117	91.1916	38.6639	7.12235	56.4291	15.9414	15.8144	336.703	101.76	134.755	41.3038	24.1765	83.1949	47.411
44.0656	32.4854	73.8138	72.3652	46.942	17.758	1.76407	63.1686	238.073	4.558	3.71031	-47.8378	58.3479	-5.4366	53.1975	402.644	15.8846	76.5759	18.7606	52.055	-5.11019	39.315	-10.1418	-16.4528	-2.56006	27.0008	109.708	405.165	46.424	19.3845	9.31752	-37.7755	72.6208	88.2755	47.257	95.899	-3.83712	89.7411	55.4193	5.51061	33.3863	23.8645	-1.50204	336.783	119.723	103.52	37.3012	63.0033	35.9066	38.133
44.1655	44.5741	75.2367	33.4217	29.738	22.4972	-19.8447	40.2557	215.445	8.72981	3.8366	-39.0181	69.4191	-3.77771	65.3027	376.632	7.07585	55.2783	15.8815	52.9941	5.90269	18.8416	10.1063	-0.673031	-2.33674	22.4342	96.7274	538.932	14.3484	17.5356	37.246	-27.4143	50.8206	87.0663	24.5228	86.6992	6.42802	143.551	120.449	27.0792	27.4663	-32.9775	-12.1085	312.195	77.2445	79.3139	29.6277	52.5889	35.11	15.2666
44.2654	63.1272	68.1752	28.2798	45.3052	26.6037	-6.12114	30.2999	187.912	34.4243	34.8449	-47.9142	41.7915	13.5418	62.0768	294.991	17.5318	56.7744	28.1878	98.7565	-16.5919	45.3308	2.77134	-15.5712	9.77354	21.9294	103.698	787.428	41.5219	-30.9751	35.2779	-27.7349	56.1455	85.9428	27.2938	76.6908	-11.2562	156.474	82.621	3.06843	55.3501	-43.3246	5.93001	309.309	30.5981	98.6016	40.9623	77.2164	53.2713	-2.47635
44.3654	73.0499	37.9136	18.8706	41.1737	31.515	20.8399	45.0647	165.9	47.1847	44.0045	-35.72	48.8916	-5.97808	120.168	285.329	22.6674	47.9705	0.312642	200.609	-4.37266	32.763	2.79365	7.64785	4.02636	60.923	86.2923	1014.82	36.9869	-34.3154	25.2709	-19.5232	33.5444	84.8986	38.1513	107.841	-7.82775	187.44	76.9271	15.7711	43.3114	-66.3938	0.718753	277.754	-22.0371	75.9911	57.8781	70.1952	71.6897	72.6932
44.4653	89.7709	41.8976	17.6206	41.9229	70.4087	32.2392	39.9448	167.927	30.7336	51.2619	-19.7137	35.6787	10.7287	115.365	251.555	10.1413	27.167	-19.7189	303.89	16.1039	-0.0768723	1.49886	21.9027	18.0759	35.0298	93.6194	1192.34	47.3735	-16.6208	36.6733	-31.48	-5.97924	83.928	22.6222	85.0642	6.50901	187.076	71.0487	36.4975	59.8351	-33.369	-7.69666	254.798	2.8012	108.765	72.4794	100.917	43.3466	61.1595
44.5652	76.6751	41.6733	26.8395	62.1127	86.8393	38.5995	90.1393	125.505	54.0815	60.5605	-27.7995	44.0526	-10.0671	130.097	242.098	19.1512	40.8881	15.8215	271.129	-1.1874	9.16075	28.2183	22.5456	17.6215	48.9384	85.0781	1196.37	92.3068	-33.025	64.3594	-41.6956	45.7503	83.0254	34.7973	99.7753	-3.87422	252.717	71.7735	33.8263	48.4719	-47.2286	-18.707	290.416	12.6836	96.0601	57.2282	116.351	62.54	78.4065
44.6651	103.777	36.7704	13.061	66.3543	93.4749	19.0327	90.4859	136.525	86.8637	98.4289	7.57648	40.067	7.64614	143.963	228.555	12.9153	54.8105	19.4043	210.936	-2.63451	11.2088	29.3265	11.8085	5.42471	34.4214	118.087	1126.6	60.1146	11.295	65.5089	-17.7921	39.1068	82.186	43.647	103.096	10.7201	362.198	62.6188	42.2013	15.6047	-66.1093	-4.26409	253.333	8.27824	67.8516	83.0453	98.2729	95.264	71.4677
44.7651	84.9691	-3.69733	13.84	58.9723	74.1192	24.5178	86.9841	179.274	77.9112	105.95	-19.412	36.1006	-15.9979	232.092	225.842	15.718	16.9121	18.8454	209.745	3.08356	5.18826	-5.46042	14.2714	0.00501934	41.8679	126.77	1047.56	58.59	-12.6653	49.2223	-29.7438	26.321	81.4052	26.7261	136.28	7.72038	453.682	33.7748	21.602	29.8524	-38.1746	-9.03842	235.722	9.4572	65.1702	70.8465	122.454	114.846	48.5096
44.865	62.3202	-19.0432	8.30675	45.3768	54.712	26.0416	72.4505	180.46	74.8454	120.036	-2.56293	54.0736	-13.8477	279.8	213.669	4.39403	6.70381	6.34977	199.07	36.1826	-11.6404	-18.6783	23.8387	0.11817	34.5492	112.599	1003.06	74.4111	-7.85095	49.2529	13.8347	39.8453	80.6787	61.6462	146.024	6.74546	513.484	19.9601	64.3315	19.2385	-20.6519	7.79801	256.556	37.3954	89.2114	44.1602	84.7075	152.18	39.2212
44.9649	64.9443	5.11871	9.17369	36.168	67.765	33.2278	82.4669	161.818	87.5717	138.539	7.00874	40.5588	7.32157	259.649	208.341	36.6064	11.8203	21.5861	119.054	21.4492	-1.97885	-11.8591	11.1575	-7.76545	27.1036	170.209	922.741	44.3052	0.476552	59.6425	63.064	81.9627	80.0026	27.2946	174.161	18.9786	543.94	29.397	56.1354	18.287	-44.6856	-5.44916	211.841	20.9684	132.862	42.8162	125.58	154.796	3.71278
45.0648	78.4106	7.42618	19.9029	63.3312	67.022	50.65	69.7537	186.363	105.671	68.9846	-3.57441	53.1653	16.7599	276.408	145.598	13.878	9.24695	51.7892	125.754	19.5863	15.158	-22.681	2.27721	-6.44533	14.2957	185.151	871.136	43.3417	45.2321	86.1836	88.9067	101.927	79.3732	42.2784	144.705	17.6174	445.786	18.6063	48.5698	23.5276	-61.3783	-13.652	204.76	27.042	163.768	28.0739	109.702	140.664	26.4041
45.1647	55.9345	9.00301	21.3459	42.661	50.9365	41.2631	57.1335	146.612	58.4455	74.4012	13.9095	37.7958	21.7312	235.206	155.135	24.9066	2.71946	40.3858	91.8038	-2.2328	38.2626	-5.17068	19.8378	-4.40662	15.1164	216.181	843.235	45.0623	8.64914	92.0534	63.0624	101.776	78.7872	64.3204	155.968	17.8689	404.807	32.8734	29.4836	-5.63964	-65.7935	-3.7927	197.206	30.131	247.613	23.8605	107.087	180.605	14.4153
45.2647	66.2548	21.3651	-12.5269	65.5818	42.0444	30.4411	43.3833	153.153	63.7422	83.3768	31.6527	43.6866	55.5422	175.407	152.363	15.1651	15.265	61.5832	114.22	-2.20757	42.8806	54.4985	10.6018	9.01769	-15.4357	241.496	745.254	26.5732	61.1173	60.8879	146.704	92.1081	78.2416	57.3299	173.525	11.2461	366.228	-8.47338	79.3924	27.2337	-57.5966	-7.55873	182.525	26.3811	306.827	4.83638	77.722	220.89	47.8272
45.3646	40.2161	-3.11786	-15.7555	73.0423	28.1878	30.2251	38.7477	143.15	77.7798	88.4562	39.2802	39.2694	58.0303	177.14	164.668	11.1468	-1.43472	51.7795	97.8575	30.3244	4.73635	46.6608	25.187	-12.8018	-17.5765	224.908	745.969	48.5692	-24.1211	83.1707	69.9009	89.5223	77.7334	28.9528	148.004	20.1426	295.519	10.7416	122.051	89.8316	-52.863	-33.6246	183.669	41.382	395.452	13.6149	112.48	294.818	15.3885
45.4645	54.6899	3.92519	-29.1982	69.4299	67.8449	13.4203	69.8218	121.285	76.2381	98.6306	25.4369	43.1952	47.4414	163.322	163.636	8.27646	-1.71511	34.8124	72.8497	6.2358	11.4465	77.6122	18.0521	-14.5149	-4.88311	242.423	620.402	-0.124454	7.54255	81.058	116.584	104.446	77.2601	55.4487	174.57	26.4736	304.822	16.4558	150.794	71.878	-71.3598	-8.44439	126.377	10.2946	430.85	14.1725	62.7441	348.799	39.6721
45.5644	86.4497	13.5895	-23.1051	70.899	115.791	-1.91269	64.2026	141.26	63.2025	87.8399	11.4643	35.6568	42.4468	131.359	209.734	52.1948	-13.5713	2.90458	84.8153	19.9255	-1.29605	73.2813	30.3165	20.1925	7.50913	219.328	632.695	23.4135	6.84038	67.2693	128.797	72.1792	76.819	57.6022	142.628	40.6062	253.581	20.6879	166.431	55.1544	-84.2728	-19.3808	133.195	3.24808	441.516	48.5517	59.0795	328.706	59.0238
45.6644	75.4046	-0.515896	-20.469	56.7295	114.117	-0.317526	70.4918	222.608	8.911	87.5254	4.61484	43.273	33.7643	89.9636	196.393	74.425	31.2418	16.2729	37.9586	21.3921	13.9964	67.175	11.1971	0.247816	-24.0138	226.183	598.495	57.351	10.1079	67.8641	82.6283	66.1708	76.4081	39.0643	125.386	23.2005	193.816	11.4555	210.372	56.8787	-46.9463	-20.7219	163.508	24.3154	389.297	56.6873	78.5977	340.912	40.7577
45.7643	47.361	-6.83555	-30.164	36.936	80.0242	8.96068	57.4049	332.67	12.6721	90.8247	64.7819	34.6973	41.0123	59.3922	220.954	43.647	84.6151	71.6063	-1.99634	-15.7226	24.4812	92.5299	13.6581	12.1141	1.41479	175.151	564.917	66.0639	-10.9317	74.6028	61.6272	33.1889	76.025	24.2413	96.7125	29.9044	141.844	-9.97199	215.163	110.524	1.22308	10.023	159.35	-8.04131	339.274	38.432	81.1971	320.183	5.36756
45.8642	51.3441	-30.4526	-13.297	38.7982	82.7309	22.6205	70.3901	380.52	25.5815	83.3384	93.6221	56.078	20.8319	112.312	176.473	45.8961	37.0134	4.58423	-0.519886	10.2809	2.67928	67.3749	45.886	11.4146	6.07096	210.58	533.894	45.9419	-4.54321	63.3122	77.8559	13.3293	75.668	58.766	113.241	41.6491	141.456	2.89206	196.043	120.624	68.7552	40.3914	113.074	-12.3978	330.82	56.2465	106.644	354.574	8.55299
45.9641	17.3637	-29.3445	-23.8175	29.3502	47.8215	4.89978	69.9403	356.581	46.9546	70.6408	28.5322	47.946	6.7716	94.7983	168.774	52.1887	45.9899	15.7669	-33.7905	-4.34374	-23.5999	48.7466	56.1703	-3.68233	11.7199	221.271	488.18	17.2419	20.5103	52.2968	147.465	-0.712954	75.3352	52.0327	97.9546	39.4918	136.054	-21.7422	168.392	103.571	230.2	38.8809	51.096	-53.0157	312.743	38.3151	97.5508	343.825	10.4708
46.064	22.7875	-28.8466	-20.0259	30.0349	47.7421	2.44291	85.1383	310.74	42.5038	79.7514	24.8132	27.9524	-0.321508	71.1341	188.088	62.1947	1.46972	-12.9916	-15.9026	23.1421	-38.9372	-0.611835	62.5261	8.60258	2.09563	182.43	487.439	34.4395	0.680105	67.9296	118.045	59.734	75.0249	40.4382	101.498	53.7472	119.083	-15.6035	173.964	105.834	361.514	29.5109	65.2567	-43.4823	259.75	58.797	112.492	339.487	7.78195
46.164	18.0007	-23.0631	-26.5382	28.1592	16.5236	31.9358	81.9136	259.912	39.6338	59.4153	10.7242	21.9811	28.105	80.9959	186.718	57.708	26.1978	-13.7686	-22.8813	-1.74561	-33.953	7.29827	146.775	5.79644	-17.8738	192.154	479.055	31.6432	-18.3153	65.2124	123.358	92.5771	74.7355	54.1965	111.816	39.753	87.5234	-11.2925	143.178	95.6596	426.334	18.8778	52.6072	-60.185	247.913	49.3781	114.471	311.652	31.4231
46.2639	29.937	-30.4185	-13.6313	40.332	27.8752	22.8639	79.8775	197.631	34.1036	69.6591	18.2788	33.82	47.7454	66.888	175.573	44.3307	-18.6507	-30.0319	-7.41985	-38.3411	5.61544	-28.8155	292.576	-13.7214	-5.52097	163.2	481.654	25.5084	5.31658	65.1108	141.199	298.316	74.4656	48.2353	122.049	47.9221	97.0398	-5.19291	142.508	88.4069	348.154	34.9487	49.4356	-58.17	212.901	32.4309	126.557	333.481	31.081
46.3638	30.4598	-27.718	-11.2934	27.0878	21.6507	21.0399	77.7575	207.262	18.9264	76.856	5.6106	16.3813	47.9187	47.4732	146.939	36.7117	3.34521	-7.45945	-22.8835	-29.4097	11.1333	-10.9531	436.194	8.86394	12.5056	160.71	455.386	71.5191	-0.275248	91.8615	128.524	490.68	74.2138	38.1894	210.403	60.8267	78.0391	19.9529	155.857	87.8399	267.298	38.0376	42.2261	-47.2902	212.961	48.8189	120.807	329.796	36.4374
46.4637	13.0935	-14.4144	-13.49	12.3567	21.6897	25.7981	62.0168	225.81	56.362	42.6192	16.3206	18.0084	48.1908	59.7258	129.875	13.6609	-19.9846	-14.2756	7.24959	10.197	13.261	-27.903	611.426	8.72142	-16.4341	169.877	465.86	87.3744	16.6966	64.3786	137.94	500.241	73.979	6.03633	251.958	33.458	34.1319	26.2356	96.6524	109.721	251.005	10.881	38.0334	-54.7665	211.954	53.7064	120.141	345.373	-11.0785
46.5637	3.13699	-33.4124	-29.6727	10.9929	-10.9204	28.5965	74.4027	172.578	39.6935	78.3083	39.6661	14.7288	54.902	50.9072	139.628	39.4234	-7.85998	-3.12659	-16.2328	-23.5853	-37.5627	-25.6655	643.37	29.0332	-20.4452	168.748	459.857	137.796	41.114	74.876	156.156	446.08	73.7599	1.37164	387.861	38.702	11.4728	14.0555	94.0005	58.2977	178.783	-4.01313	46.9448	-33.0646	200.497	31.1046	151.83	329.729	-12.8521
46.6636	-6.90735	-27.9387	-20.3534	4.62803	-11.8101	29.9069	62.3847	149.275	38.0516	91.6308	-23.7672	20.3493	44.569	40.4926	128.549	43.2494	-15.6406	-0.627702	6.02989	-52.5343	-28.4747	-32.8629	699.927	25.7566	-19.063	161.946	428.653	136.112	8.81242	86.1387	131.185	371.863	73.5554	-11.5823	536.969	39.5756	27.8201	35.5903	91.0527	51.6851	149.861	28.3355	44.2915	-80.2277	189.72	17.2347	140.929	318.094	-52.9995
46.7635	34.8692	-9.93365	-1.8088	17.7039	31.6269	13.1801	84.8796	109.96	46.026	63.8408	-2.32415	31.0843	35.9746	24.0592	112.902	42.5484	-5.83203	-1.45001	6.78738	-52.7451	-42.3527	-30.9254	687.787	40.8989	6.40362	94.2377	436.988	161.448	22.6557	42.4157	152.462	340.831	73.3646	0.570764	717.436	53.8253	-2.33088	28.7637	97.6705	33.7753	126.9	18.5216	66.8276	-54.81	96.7175	11.6863	152.305	299.93	3.6124
46.8634	31.0207	-26.4302	-13.993	21.0552	12.406	26.8321	62.3962	128.179	41.5543	60.6877	-2.97701	40.5102	35.2657	36.8879	102.446	39.0305	-15.3834	-10.9078	-21.3744	-49.4237	-20.1251	-18.9628	567.139	55.832	-47.4305	112.868	420.469	131.803	44.602	63.5756	124.764	324.834	73.1865	6.28006	831.375	56.5089	8.87053	34.9234	86.8455	20.0861	80.5276	0.693223	47.365	-60.0969	131.544	21.9253	149.684	306.875	16.7719
46.9633	14.1875	-28.002	0.449425	28.8247	13.6158	24.1028	65.9922	112.133	34.1464	84.3227	-9.37279	28.469	24.5395	22.3526	102.062	50.3257	-7.44075	13.7695	-17.593	-13.4098	-1.06811	-29.0695	472.069	33.4276	-29.6092	119.356	389.095	121.435	62.6738	74.4964	163.086	300.628	84.1507	15.1505	951.816	42.6672	20.3832	21.3394	74.8613	42.4605	31.7739	9.96283	25.1245	-62.3091	161.897	25.4362	155.421	251.093	13.4903
47.0633	30.0603	-23.8591	-11.1391	37.3855	27.7947	28.2942	63.7542	106.323	75.0866	80.8332	-32.9171	45.2669	30.0828	45.7365	114.019	59.7791	-14.1479	7.77173	-27.7197	-26.8424	36.0735	-5.76645	422.618	39.8386	-16.5808	123.816	344.743	120.262	125.032	84.3108	150.261	307.075	89.1725	13.5757	1018.5	47.4703	-3.27731	10.176	84.7442	35.2062	21.6069	11.4778	26.5116	-65.7636	131.647	23.6915	136.974	262.151	15.5888
47.1632	19.0998	-39.0214	-11.8958	43.1181	31.2511	1.27706	89.6682	71.8768	55.7548	85.6016	-20.2764	23.0732	7.0461	16.6785	108.681	57.1167	13.8885	5.39133	-23.6848	-36.6412	67.6084	3.79116	381.266	35.4158	-11.6869	105.582	387.22	133.843	88.4851	71.2486	131.919	277.075	87.3206	14.922	1091.3	41.3298	-0.569951	-4.20524	82.1997	33.5893	9.9788	34.5618	36.8591	-62.149	116.469	23.0783	117.678	255.853	5.01524
47.2631	22.9795	-34.2314	-6.88124	48.2783	16.8688	11.5187	81.0962	78.372	92.7789	67.2885	-16.457	28.6684	33.2053	30.8761	99.5809	36.7703	-18.5895	6.63022	-10.1891	-2.75775	80.3731	-31.6695	334.762	36.6442	-13.6431	88.9097	460.533	147.621	119.918	83.0519	113.665	264.119	85.6571	-8.62422	1237.57	31.2284	18.6784	4.21314	90.2197	7.31571	-15.5993	19.628	19.1394	-61.5774	116.941	14.0246	158.826	254.248	2.43574
47.363	11.7332	-32.5436	-17.7332	27.1359	28.872	24.7867	84.4902	81.906	66.5318	74.3454	-3.99004	17.316	31.3755	7.41576	108.616	38.0656	-16.0237	6.53458	25.0661	-45.9339	55.3137	-37.2069	314.264	60.0647	-34.7846	61.1338	500.819	164.682	105.828	74.9343	99.4577	282.608	84.1625	17.3882	1304.86	48.9909	-8.47096	-5.4315	68.8276	9.35625	-28.0475	20.0819	27.1197	-69.7922	84.0696	10.7312	209.816	277.895	-19.0497
47.463	28.7598	-28.8058	-15.3566	39.7282	22.9079	27.2655	88.5016	66.2738	88.3551	79.4445	2.28323	36.5169	18.7188	24.0614	124.365	57.6456	7.21449	-0.799823	-17.1028	-13.618	82.1432	0.317053	273.394	49.4266	-36.3546	47.2076	535.861	182.224	122.303	107.21	141.212	257.821	82.8194	18.6567	1240.15	33.4087	-27.7827	-4.7406	50.6752	23.3127	-4.94291	9.30015	32.1286	-53.4107	83.4585	20.6395	193.354	266.828	7.68331
47.5629	56.2081	-22.8704	-11.1059	29.5897	13.9626	20.9326	73.0185	71.7241	68.5843	90.4872	-38.5932	26.097	16.4312	3.09545	96.1667	57.766	-8.40699	-0.317583	0.792973	10.1185	18.8435	-8.49446	280.272	57.9475	6.12735	75.1689	548.583	205.118	166.435	107.356	184.721	202.38	81.6124	20.2522	1176.24	56.7003	-7.71713	11.188	71.6261	19.6052	-40.6094	33.1342	31.5133	-46.599	65.6232	16.8768	199.44	283.06	12.0379
47.6628	46.6014	-23.4924	-4.34546	7.70336	21.909	-4.60832	49.1309	57.7193	56.0213	102.121	-43.1282	35.6834	23.4481	9.52422	107.272	49.134	9.09784	7.2417	-16.2429	-38.9428	24.3092	-9.24132	266.552	44.1041	-12.3538	96.6145	566.686	218.144	148.112	98.5269	155.443	165.606	80.5275	36.6838	1069.42	33.4404	-27.5409	8.83381	88.3855	-3.68841	-18.0936	-3.26306	45.3206	-10.3764	84.5386	25.5984	229.352	283.123	16.9033
47.7627	43.4833	-16.9168	-3.70184	32.4167	9.43489	-4.51098	33.752	66.2986	53.2077	111.725	-25.8108	36.7173	28.6402	4.75576	99.9444	41.2343	-17.1203	-2.96512	-2.20877	-38.3473	20.1191	-20.1279	240.72	40.3988	-13.4486	70.7478	547.359	233.073	174.965	94.8736	143.996	154.416	79.5523	40.6002	964.626	80.4544	-22.9149	12.2451	72.5693	-4.58981	-40.3677	3.61102	58.8801	10.2883	69.2442	15.0206	247.089	265.977	2.61509
47.8626	37.9268	-18.5637	-6.71961	14.8701	18.1989	-2.8817	32.7346	66.1897	47.6373	95.0589	-40.4245	21.3077	28.6752	-2.60935	100.057	51.1457	-24.9948	-14.6195	37.9519	-62.0432	37.8826	-38.242	212.369	47.961	-27.2123	84.6542	532.423	208.981	211.335	61.0646	155.113	133.727	78.6753	50.4252	923.359	62.734	-40.8815	1.07383	101.821	-20.3117	-51.6449	19.8558	33.5362	-1.43051	77.8422	12.3505	205.209	287.534	6.00419
47.9626	47.7797	-14.2601	-2.97146	16.9183	7.33773	0.667721	49.9447	82.7569	32.7702	92.2629	-1.03877	41.5769	28.1619	16.5418	97.62	47.4307	1.31419	-6.70212	20.6394	-27.1069	40.7167	-12.0962	173.317	45.8563	-15.0778	105.825	463.327	170.757	186.877	80.1405	135.375	87.0479	77.8867	35.891	890.923	54.773	-44.4235	-6.1532	74.6101	-3.83793	-40.0994	52.0074	27.6018	-2.43466	82.9723	1.43086	199.326	274.637	-2.76208
48.0625	60.7005	-24.7269	-20.0167	33.7267	8.35213	19.7029	64.2119	169.4	19.9334	95.6887	-13.0447	48.6806	20.9124	10.1753	67.64	87.3096	32.016	5.29935	3.03736	-53.8055	59.7424	19.8134	169.868	48.7088	-1.20983	90.5943	436.399	173.518	149.307	67.8957	133.744	100.507	174.349	57.0038	844.862	82.4417	-23.9603	-7.0674	67.9409	-9.521	-20.4105	52.4986	24.8759	-25.9599	58.0256	14.4488	199.219	258.348	20.1464
48.1624	52.0555	-43.9862	-9.52421	15.3584	7.10346	13.4263	50.7676	299.929	11.7438	72.1219	24.1746	44.4568	20.6618	21.2627	82.483	104.815	62.7396	-16.062	-17.9254	29.2336	140.523	61.1372	135.197	31.8561	22.2981	103.016	383.708	202.578	179.008	34.1911	177.548	146.769	274.492	28.5244	797.249	95.0089	-22.8395	-50.3416	87.5247	45.1088	-57.3957	64.3056	7.98222	-47.165	30.9322	-22.3779	211.109	277.191	-16.654
48.2623	46.2888	-60.1221	0.784434	20.2414	21.0983	0.639448	25.4777	388.121	28.2543	67.204	139.378	29.3595	26.9902	13.492	86.8154	64.429	51.8316	-21.4098	33.3628	90.4741	147.113	55.4293	154.403	49.0986	28.166	121.399	394.9	174.578	134.266	29.2385	123.516	102.798	323.155	40.0327	718.294	49.3419	-20.7736	-25.9624	45.3	54.6564	-75.5972	63.4495	-30.0799	-86.8692	4.61148	-3.90755	280.905	275.887	9.79453
48.3622	63.3524	-45.4254	-18.7688	37.066	21.2961	-4.05252	3.00119	359.536	15.34	56.9341	207.304	11.3466	24.5988	12.4674	63.2304	39.9531	55.6119	-28.2297	-7.46832	127.477	54.7414	41.2256	134.317	99.4682	8.51253	101.003	366.339	241.238	124.052	37.1838	148.899	93.1121	419.261	35.5258	717.872	43.5564	-11.6522	-31.4548	84.9316	42.6715	-62.8965	78.2492	-36.4958	-110.851	-22.5835	9.19961	342.725	288.701	12.5466
48.4622	24.4515	-29.5437	-14.3633	7.67573	-1.35906	-12.0636	32.6848	324.566	35.2417	76.1263	151.696	26.0129	37.1369	-11.0152	53.6888	50.1088	68.0205	4.72603	21.4436	144.045	43.9293	43.735	129.364	61.1232	16.0442	120.307	347.311	306.941	115.779	88.9848	189.388	116.356	430.751	10.0143	689.052	45.132	8.28567	-14.7748	80.9556	14.9994	-64.9514	27.4879	-50.8669	-126.772	25.2415	0.154101	331.495	271.753	-0.721003
48.5621	36.8745	-0.857764	1.91891	9.47268	16.1718	20.313	67.3697	294.517	43.9159	41.6501	92.2268	12.0749	12.6552	5.5996	32.1777	60.2792	38.3205	19.4865	-7.0032	141.25	13.2691	14.1581	136.228	19.5585	-38.2933	190.735	323.008	330.62	122.525	89.3145	173.776	125.917	407.422	27.1767	715.501	50.7622	-17.8476	-11.7928	90.8718	-6.5359	-46.1778	63.0401	-46.6568	-114.353	42.7231	-15.7942	300.498	238.745	8.45002
48.662	58.5334	9.95385	13.8499	28.1113	14.4175	16.1861	43.2611	226.08	52.201	45.6201	86.816	11.9598	-2.76953	8.56826	33.3909	38.8725	61.894	43.0413	-49.1508	70.3702	74.4153	12.7575	141.874	30.7653	-4.5935	176.578	314.249	354.395	92.0357	90.6743	154.075	160.44	385.61	15.2948	650.683	45.1623	-53.7148	-14.0991	92.1636	58.505	-63.4597	84.0442	-14.3512	-82.489	54.3965	4.33379	272.482	203.007	16.9564
48.7619	38.5528	79.0124	7.04111	-6.26766	15.7388	34.5556	66.1184	177.257	43.6673	48.004	86.7016	35.2225	14.3561	18.4996	74.6427	43.546	-2.87047	-2.31752	-63.1047	38.7777	151.489	-35.8868	173.546	31.8473	-13.1915	88.2811	307.25	343.732	55.3259	97.3855	143.012	332.1	365.216	-0.550206	624.558	42.5702	-45.8402	8.5954	129.973	65.4842	-62.6537	49.0445	-16.7873	-93.5367	13.482	7.10973	244.475	188.022	15.134
48.8619	53.2797	142.293	3.39055	18.2998	-5.34537	40.1673	83.6401	162.389	52.1872	47.1103	87.9252	51.3754	25.3454	15.0928	82.8965	46.3611	-13.9796	-21.405	-30.5294	34.523	196.863	-29.0817	174.395	10.2532	-16.0597	121.683	271.153	296.246	120.544	125.745	192.07	558.537	346.147	5.02956	581.889	67.3547	-32.3608	-11.7459	140.191	-10.6021	-48.0804	7.6413	-18.1327	-76.6603	7.82788	8.87816	190.703	138.639	45.3631
48.9618	43.5831	207.245	-0.336637	9.40383	-5.12723	43.9964	95.8502	141.513	69.1586	30.7371	56.9229	54.6552	7.46798	34.8137	115.223	52.8594	-18.5211	-14.7632	-21.2126	-15.4455	208.954	-24.861	159.125	8.56124	-4.57058	101.84	260.993	251.718	75.1455	111.747	155.585	738.85	328.316	17.1084	529.142	52.8604	-67.4958	6.47138	173.469	38.5082	-76.1243	15.6121	-11.2557	-56.11	35.1085	20.1181	196.663	151.936	35.0631
49.0617	53.1993	217.747	-6.93957	18.8224	-1.40105	44.9856	97.3195	126.186	82.3568	26.7747	53.6837	41.7062	3.7376	42.8549	113.499	71.4499	14.34	34.2893	-23.4641	-36.6843	176.101	4.21587	146.323	23.2703	2.17779	107.951	284.095	278.442	80.5458	133.023	122.097	854.986	311.643	25.1274	496.699	21.8917	-58.661	13.2487	162.153	16.7413	-59.8753	12.1185	26.0205	-67.5927	83.1885	33.9288	206.651	152.319	66.0748
49.1616	47.1949	175.485	-7.87505	13.5879	1.9927	24.9028	69.1233	82.5666	74.4599	19.8905	74.7224	58.3368	28.3029	42.5627	105.321	79.8498	35.9063	32.554	-31.3156	-16.2021	115.183	30.7248	121.225	5.11419	-19.3879	117.922	267.712	276.303	101.026	137.327	113.718	977.294	296.052	3.96247	467.272	21.6286	-81.3569	23.8226	219.209	26.8085	-66.472	-12.3629	17.5398	-38.1946	77.4206	43.6848	188.063	120.571	66.4987
49.2615	64.1089	116.808	-1.11911	9.41088	3.50465	28.8445	73.871	91.9111	79.873	44.4574	93.3049	32.7721	16.8644	29.8559	122.753	79.4467	17.6322	7.21727	-13.3201	-18.1758	84.293	10.8098	129.455	12.4969	2.33297	81.308	249.018	254.223	61.0828	144.033	107.073	1015.71	281.473	19.4382	462.287	53.5778	-35.813	31.2204	222.623	10.6877	-36.8138	15.4878	15.3517	-39.1467	79.4768	44.5394	176.311	119.251	52.1534
49.3615	57.9734	120.11	33.5639	7.33371	-1.93413	43.0952	98.8851	80.0601	56.774	29.7584	49.9615	43.0599	13.1186	26.1827	126.093	76.5338	21.2781	48.7494	-36.7183	-0.631474	76.4972	11.1777	126.865	16.4846	5.76238	88.8629	216.842	240.357	78.2035	140.244	128.904	886.103	267.839	34.8563	419.058	24.4431	-31.4344	26.6473	194.611	16.1296	-81.8614	35.4464	-4.02237	-53.6637	63.1503	31.697	178.423	140.615	53.6715
49.4614	41.3579	107.122	10.9568	0.61283	-4.20165	22.6849	69.9373	92.496	58.7862	23.3589	62.0967	27.2034	26.7217	21.5587	94.8127	41.963	14.4979	47.8672	26.8647	-11.2786	53.7403	-21.3333	109.507	60.7694	4.2551	81.6314	208.709	238.841	104.365	117.431	100.961	731.539	255.09	5.17501	399.914	30.6142	-48.5448	39.5195	212.784	6.69998	-53.706	9.05037	24.0303	-39.8282	98.2437	22.8466	148.541	129.137	46.1373
49.5613	62.0724	66.0586	6.11753	21.8605	-5.10303	32.5401	87.4176	61.6583	50.4798	29.1844	76.6166	37.1464	23.037	25.2401	60.9856	57.6905	24.8837	13.4021	40.1594	1.4461	41.3878	19.2709	127.227	68.5653	14.1913	73.2304	225.004	227.795	96.2816	110.156	111.134	640.489	243.167	18.7178	376.232	13.8513	-55.5893	34.6195	164.219	34.9051	-44.2068	17.1257	20.5397	-53.5696	63.6589	12.1571	150.662	111.724	39.7973
49.6612	39.3666	98.1684	7.46621	6.30148	3.31193	40.6519	76.6238	59.6286	35.9673	28.1333	54.4657	26.4886	14.1192	16.5974	82.52	41.6251	37.1104	10.5197	-4.58697	-32.8168	59.3362	13.2264	112.452	38.5015	5.14283	56.9858	196.271	219.842	76.1818	104.697	71.5134	572.534	232.016	7.05699	373.649	23.009	-51.5247	56.6489	158.963	16.855	-44.4355	2.53526	50.3397	-23.7807	61.2527	18.9106	127.086	124.456	28.9822
49.7612	49.5332	110.569	-4.94821	15.4029	-22.6129	46.1203	87.5247	35.4304	66.9802	13.9651	59.0324	23.2638	15.5868	18.2864	99.6813	62.2337	25.0715	15.5381	2.32632	-8.04918	33.452	74.4817	143.011	53.1022	21.9859	73.0797	193.718	187.696	140.266	89.4421	174.673	517.797	221.588	20.5226	409.826	39.6274	-53.3923	69.6033	171.598	50.88	-61.6664	11.7121	91.1756	-33.9281	65.6614	27.4369	131.176	94.9858	43.3858
49.8611	37.6685	77.7289	-6.93232	1.56866	15.6685	31.4256	95.2956	43.5562	49.5669	23.1822	74.9263	27.5624	11.3724	2.92981	118.529	73.4992	30.7307	17.021	-18.9399	-15.0192	83.3581	68.0991	111.603	74.1872	15.1612	71.6728	156.23	173.131	131.81	127.422	147.08	436.978	211.835	5.16225	416.055	35.6692	-17.8156	53.9402	146.197	44.3244	-37.9946	17.2219	80.1581	-27.1124	101.535	25.2001	132.163	98.3752	22.4856
49.961	35.9785	71.9031	-17.2143	9.90557	-6.66773	61.8796	80.3247	48.3532	56.3098	8.27417	90.2851	18.0244	25.3852	19.7961	134.672	72.2078	38.6802	30.6059	-19.7523	4.4656	205.668	43.3007	120.372	42.1999	7.51566	56.8318	180.477	193.266	135.721	126.647	149.993	405.441	202.714	14.2346	419.663	8.76334	-48.0485	65.7052	138.459	40.0194	-28.6405	15.828	97.8127	-24.0685	61.4561	18.2318	175.083	128.184	45.7152
50.0609	58.0831	79.6016	-14.8653	5.4075	8.62914	54.3682	53.3133	27.9754	66.8412	0.244259	49.1824	10.0122	14.3085	17.0089	161.595	51.0902	29.5939	44.2375	-1.9969	-15.7765	236.855	53.0268	103.125	41.3064	8.61556	30.9982	174.373	165.115	116.914	157.528	130.968	338.962	194.184	-2.20104	397.243	48.7056	-40.1592	36.9104	136.481	30.2516	-10.8328	-1.77864	90.4709	-24.3904	48.1056	-8.50076	144.322	128.456	19.3749
50.1608	62.1107	71.2225	-6.7568	15.4054	-4.39583	50.3377	80.4762	47.3366	64.9957	13.3819	42.4249	21.291	15.9224	26.7127	144.909	45.1703	25.892	42.5031	-17.1173	-30.9867	240.91	48.6926	107.966	21.3497	29.7212	29.7541	141.332	182.819	155.199	112.778	161.768	346.059	186.205	-0.723046	377.442	24.5078	-20.2088	38.7027	150.137	27.7438	-49.9642	1.58827	88.8219	-24.8419	72.9294	13.7305	150.442	121.613	75.4293
50.2608	46.8736	64.925	-6.42508	7.26007	-18.5798	46.7557	74.6724	49.2169	67.0284	4.51628	60.646	31.936	30.4093	50.4583	148.802	36.1448	20.2915	4.76885	-18.518	-26.4269	262.015	66.4104	60.5469	30.2983	-13.7974	55.7556	143.782	188.098	172.36	110.284	146.388	325.959	178.743	-1.39458	396.674	42.8084	-37.5964	39.0011	158.048	49.4941	-48.2316	10.0873	85.0832	-27.1301	101.257	20.7889	147.453	86.3905	57.3362
50.3607	52.6859	57.7758	-1.79153	5.29001	-8.44827	43.7363	76.6507	38.0832	84.0477	-0.905018	55.2095	30.1607	18.013	45.5934	125.703	21.2884	42.6446	28.9883	14.5115	-16.9616	178.167	55.3858	111.272	27.4075	13.9318	61.2665	123.836	183.086	168.861	91.9707	147.359	309.798	171.763	-22.2148	380.148	36.3338	-38.4148	57.8804	120.735	29.0837	-85.6828	-12.6977	67.4086	-17.3066	74.3632	-10.2931	126.257	80.8525	79.5638
50.4606	48.5402	60.6034	-2.42894	13.2303	-25.858	50.6502	93.5659	40.719	100.1	17.3838	54.7065	22.4585	27.295	67.3653	103.908	49.5481	21.3694	62.782	27.5487	-12.0618	162.663	66.0625	94.4229	47.1443	-2.40148	49.9883	121.282	170.86	196.092	113.815	160.035	268.327	165.235	-9.49272	395.004	25.3903	-18.3241	47.8244	98.1496	34.2824	-39.4654	-14.6572	70.574	-17.1529	87.118	7.51268	120.532	89.9604	62.0403
50.5605	42.8279	63.12	8.38061	13.9556	-22.7307	57.7978	86.9226	51.8071	76.0239	2.5634	65.0988	24.4887	4.16845	67.5917	91.5831	61.9072	19.1823	67.0174	1.65762	11.9408	191.215	62.7955	92.7484	43.868	5.84866	37.9172	157.566	183.724	168.938	133.797	157.324	270.438	159.13	3.95301	372.376	24.2754	-26.6342	62.0447	105.97	31.4333	-56.7944	-12.8419	84.7863	-29.8363	105.194	14.7271	110.055	74.9784	74.5446
50.6605	48.6477	58.5294	-7.302	16.0989	-19.8333	38.6711	102.373	64.2165	68.4177	16.751	103.287	12.8972	13.6598	80.9701	78.9831	63.6505	27.525	13.7473	7.81754	-30.377	256.382	85.3151	85.9591	41.4117	-2.83973	53.5656	150.288	175.632	223.692	135.685	135.309	240.072	153.419	-15.0509	379.47	53.5851	-8.27952	53.4292	127.091	17.1574	-59.6834	-5.40793	76.5465	-33.2707	105.911	8.07781	108.468	85.3631	32.7391
50.7604	55.7468	39.1604	-0.864523	-1.18874	-13.3105	53.9324	85.692	60.4521	96.3528	18.4545	99.6389	9.85234	30.5261	64.1592	84.0238	54.9575	14.9582	29.203	3.12162	3.08602	220.716	57.165	93.1218	32.9154	17.0801	66.8117	134.388	134.264	191.003	105.431	165.568	201.792	148.077	1.00801	381.747	30.1002	-46.518	47.047	85.6625	18.9652	-45.9116	-3.33232	58.6542	-16.8645	116.188	0.492761	84.4528	93.6198	63.8885
50.8603	56.6099	40.9614	-1.39737	14.2519	-26.3818	50.0615	126.954	53.0728	93.6956	14.1352	99.1371	19.3857	40.3617	83.3669	42.9224	51.5221	29.7704	21.6811	16.2791	-2.50772	188.335	59.1112	109.676	31.2037	0.927149	52.1895	134.772	142.998	219.036	95.3538	148.443	175.798	143.08	-25.2224	370.131	61.3318	-29.4566	42.7938	101.683	52.8371	-39.5453	-4.58793	60.3689	10.4876	94.742	18.5439	126.71	102.448	12.9857
50.9602	60.832	45.8007	-8.15152	9.77674	-8.50544	84.622	134.13	38.7314	109.278	18.3696	55.6812	13.8048	10.3744	86.1811	58.6039	53.0508	15.5026	10.7569	8.6184	-9.39227	139.612	22.4584	64.4252	51.598	8.08244	29.3173	137.115	172.292	260.852	128.252	166.011	121.655	138.407	-14.4694	364.49	59.8784	-14.1577	50.1165	102.695	19.7256	-6.39023	-24.2192	53.541	28.8316	67.0979	28.2249	113.068	142.358	27.1475
51.0601	45.9113	40.7779	-2.34728	8.03321	-14.2325	58.0924	113.654	48.2257	101.433	4.59247	53.5972	35.0279	26.4896	75.772	59.9026	38.6675	46.0063	24.3833	-4.01055	3.46716	180.308	83.4905	87.978	8.76764	-13.588	75.1183	130.259	163.25	254.091	117.567	163.272	154.861	134.035	-27.2918	372.171	55.7989	-6.38672	31.3904	109.577	43.3196	-11.1384	-34.6955	45.2385	9.72999	82.6465	3.83737	99.5612	109.924	14.4472
51.1601	55.8621	39.5881	-4.16762	8.16784	-13.0591	52.8881	109.439	45.3895	112.625	10.5082	23.2891	21.3142	31.4371	43.9515	66.5821	55.2697	29.6267	24.9443	-0.980167	-23.4974	154.679	39.7426	82.3485	38.4499	34.0214	32.8184	116.628	148.263	228.457	100.91	161.983	173.696	129.946	-14.508	384.564	29.3325	-21.9969	35.2983	96.1368	38.4103	-35.9753	-22.1605	44.2575	17.551	61.8599	22.3901	93.5064	133.778	12.152
51.26	40.786	25.9967	-15.0564	0.841378	-7.39499	62.7487	86.4394	24.6226	93.8954	35.6633	40.3241	21.8215	36.1798	42.8029	66.3504	45.3316	18.9409	7.88479	6.07555	-9.78814	153.585	25.4082	79.6201	42.2319	-9.50727	51.3099	158.704	159.59	221.736	110.877	154.299	149.078	126.121	-42.4868	399.375	32.1391	-24.4435	50.8056	103.472	27.7727	-24.1879	-18.2093	50.7914	38.1878	73.6551	30.9506	80.43	185.218	35.3641
51.3599	37.4371	0.939808	-6.33289	1.93256	-6.13891	51.9177	102.722	52.6748	98.0567	25.7521	18.5893	14.6562	29.0875	49.6172	63.1624	45.5684	17.8488	15.3062	-11.4971	-10.7425	121.34	22.9614	71.7713	40.8743	0.193086	80.9351	135.403	145.741	235.116	94.8533	161.507	144.06	138.832	-19.6332	392.231	42.5533	-29.6888	20.4018	86.4551	39.1576	-15.6419	-22.191	35.7792	32.0369	44.7516	4.77169	90.279	149.138	22.042
51.4598	39.2039	-3.77255	-7.4362	18.0927	-10.1741	52.2266	91.0873	21.4855	83.8993	40.3561	16.0046	23.3753	37.0223	50.6204	41.5853	59.0231	24.6141	8.01591	-26.1461	4.63733	77.9886	29.6037	47.913	64.3049	0.73553	105.71	131.511	153.817	227.726	88.1364	152.207	91.4032	156.334	-18.8886	392.549	58.7154	-10.4736	10.4515	91.7353	25.811	-18.0296	7.50177	30.3321	11.5779	39.6128	-0.958032	80.0259	166.722	20.4233
51.5598	28.3892	6.0565	-9.29416	1.21955	6.81211	46.4465	78.3487	35.3727	80.1971	36.1666	-11.5271	18.6527	38.5416	44.4066	80.9543	49.6395	30.9086	17.7707	11.3081	-30.5001	89.07	24.4837	60.7158	32.7661	-19.4706	136.433	159.665	139.557	167.599	84.8374	109.872	82.8988	150.118	-10.5243	397.48	49.5004	-20.0005	22.0626	43.3049	31.3461	-6.09785	-2.15888	26.2758	6.30314	48.3913	20.0662	90.1057	209.742	3.39413
51.6597	4.66503	-9.92672	-10.9996	-1.95999	-12.6847	35.1927	81.316	41.5377	81.8732	46.0185	18.3061	2.92802	58.2594	32.5408	86.0851	50.5508	40.7291	48.4321	-5.14259	-40.0384	65.3853	31.8076	55.9749	41.9547	3.30817	100.907	179.129	113.194	161.748	81.6276	185.636	93.8734	187.989	-20.0614	442.171	35.3362	-8.24505	28.3853	79.5596	50.4556	-30.7139	1.51316	1.9597	38.1513	36.9692	42.8792	78.3768	173.36	-7.99796
51.7596	17.3425	-6.12413	-28.8913	-1.32461	-24.1443	56.6361	86.2886	45.2288	77.9247	43.2429	16.3352	11.9222	51.5784	37.0856	65.1049	70.9081	27.4021	55.5437	-7.9627	-17.4578	40.5716	29.3203	58.8146	56.1057	0.182183	108.884	171.233	104.356	143.359	72.9232	184.219	76.6755	179.153	-4.04165	425.721	51.1672	-41.4334	29.6819	73.3691	50.0816	-6.76981	7.37206	13.9983	60.3969	45.8058	31.3611	103.135	199.055	3.03178
51.8595	15.2765	3.12688	-15.4494	25.6847	-44.399	66.214	79.6727	79.6716	94.0512	31.2699	6.48455	19.9936	49.8099	35.6477	75.1021	60.4462	27.9605	56.5625	1.33104	-10.0783	38.8601	37.972	51.5305	62.6126	-20.2518	127.955	188.182	128.81	172.828	68.443	183.431	72.907	198.532	-7.70165	446.254	49.8077	-41.0298	16.2711	57.9713	22.0556	-36.944	18.9222	-2.73921	22.8828	64.7499	25.4827	133.503	184.503	9.4193
51.9594	27.8791	-18.0162	-25.753	65.5661	-18.4045	49.1413	62.9603	114.845	128.025	48.7703	-9.57928	19.8311	41.3287	26.3122	59.2553	77.328	4.14049	55.8921	3.29983	9.69822	47.0258	40.9837	49.0876	53.9597	-1.33051	118.999	172.926	132.207	143.578	77.6017	176.58	61.6342	237.938	5.55783	445.097	28.827	-40.7848	1.99581	77.7127	72.2236	-34.7366	18.3879	-2.75044	7.18239	41.0226	19.3647	134.036	219.339	14.6832
52.0594	29.9777	-1.08884	-22.8898	55.5845	-14.2236	21.5744	51.4524	161.098	136.849	51.8429	25.5635	20.4337	47.8029	20.9183	60.8989	56.5706	11.97	61.9385	19.9102	-33.2651	66.4077	45.8063	26.9332	33.9779	-7.08526	96.0908	158.775	160.991	141.282	105.009	170.099	56.2469	226.196	-4.72636	430.468	50.874	-18.1871	23.0077	67.8104	46.2385	-47.0228	40.8714	-3.79066	37.0121	13.8778	38.3994	121.331	212.764	-5.89319
52.1593	30.8089	-6.73782	-16.7547	46.0148	-10.2082	66.4659	61.4816	125.121	130.316	68.0658	5.25789	27.5817	44.03	22.3837	63.8174	73.3482	3.84363	88.4132	27.0903	18.8535	18.8594	32.2895	39.3715	50.0462	-3.48322	118.902	177.991	166.542	151.085	78.7572	205.328	49.781	224.297	10.1179	405.416	80.0953	-40.303	18.6059	68.0739	52.1081	-45.1707	58.057	12.258	47.1583	37.9603	25.9575	114.003	187.816	0.973479
52.2592	46.1622	18.9551	-3.57921	32.7027	0.962955	55.6619	85.7145	116.863	91.9165	51.5415	-11.6056	9.15582	32.9954	14.0691	44.8259	82.5258	-10.7728	57.9255	3.14038	-43.2963	56.5851	20.3602	46.4046	44.7327	-5.86119	131.191	167.045	173.142	151.306	111.378	168.345	17.4893	213.264	2.32508	402.159	60.3689	-33.8329	17.634	76.682	38.2025	-42.1478	45.6335	15.0407	41.3421	71.3375	50.3784	122.62	179.472	7.39438
52.3591	36.4323	9.93817	-11.5	32.6371	-26.1323	30.3956	68.4133	90.1758	108.272	43.2488	3.20246	25.0373	43.3514	34.9433	62.1634	76.4369	2.5511	43.2388	-13.2796	-19.3111	21.2469	14.5125	48.5813	65.0983	-7.34126	93.7571	163.715	209.44	160.798	99.5941	221.619	57.7063	205.826	16.0009	393.29	47.6687	-19.4718	22.2508	83.1108	27.3769	-68.1159	31.7691	23.8082	23.6829	14.079	49.9359	143.907	193.923	34.648
52.459	39.362	-18.0077	-6.76872	20.964	2.07999	29.0768	61.3992	102.05	99.6444	66.6915	6.53694	29.3403	22.7107	7.2364	69.6385	79.9281	-0.267545	68.2616	-46.3426	-43.5873	6.38037	27.6015	29.7047	48.8823	-27.1855	110.824	178.121	213.648	135.254	93.2728	199.984	55.422	196.096	-1.66074	356.439	49.9602	-41.1098	105.027	82.4192	-3.85074	-36.9306	40.5217	37.583	75.3724	30.6004	76.1522	171.264	200.017	15.5909
52.559	36.6718	37.8397	-1.99897	15.7634	-2.26056	51.8212	73.0555	70.9391	94.1578	43.4345	16.4754	20.2577	24.909	8.23166	63.6896	79.028	13.4961	36.9572	-24.0034	-13.1011	68.5867	33.3629	59.4494	25.6326	-19.254	82.2459	170.346	182.226	163.549	130.841	179.529	136.584	187.101	4.56004	394.121	57.0984	-27.7306	123.98	95.406	3.20609	-35.3242	16.7197	23.6563	47.1556	79.6436	74.4464	184.04	157.687	27.3762
52.6589	60.8661	60.1944	8.5901	27.367	2.6502	38.8361	78.8901	95.9936	98.9882	37.1455	21.9565	39.1081	14.024	45.0158	62.0222	80.1635	14.0687	10.0264	-39.5969	-16.4353	130.645	31.5728	39.9571	25.3609	10.9504	109.501	133.869	191.838	190.819	116.612	152.223	96.9771	178.781	2.68264	348.379	45.9318	-12.5335	76.0382	94.3595	7.5387	-46.8274	30.7349	58.5762	58.8233	75.7537	30.7887	141.625	137.477	30.2233
52.7588	49.4424	70.9372	6.89044	19.1533	13.7361	38.4412	95.7613	142.962	96.0797	24.1303	23.3904	44.4008	3.71739	43.8021	57.8563	75.2625	35.5523	37.8742	-54.4518	-11.5201	92.4698	36.0204	36.7542	40.883	23.8432	82.7855	132.591	190.434	209.653	65.4401	147.48	74.1875	171.083	15.0955	322.026	38.0273	-11.0354	27.9925	140.09	30.585	-18.308	46.3794	108.724	61.0437	59.4492	5.28183	181.141	109.906	48.1649
52.8587	74.9784	95.4798	14.2958	21.7154	-2.67679	40.9024	107.303	115.461	73.0518	13.1884	-18.2847	40.5767	7.01064	81.8903	36.5618	67.5709	60.4543	92.6759	-60.2943	43.8968	77.3511	60.0669	33.5906	14.3934	20.4078	85.5644	114.715	152.706	134.134	67.2365	92.0519	51.5386	163.957	4.8988	305.522	36.9361	1.71954	85.7843	120.616	33.8364	4.8195	13.9363	94.9241	87.5788	72.8527	16.0298	146.037	85.4546	64.4295
52.9587	106.034	82.8203	25.2766	20.7831	31.1139	63.9409	95.8456	111.841	65.8883	2.09496	-23.4393	45.3506	-25.5908	96.8576	13.8143	60.0156	72.4473	98.9262	-34.9137	31.1405	105.021	63.6097	33.3143	34.0311	46.9958	118.423	70.5407	116.814	190.065	54.0733	110.89	62.697	157.359	22.3742	299.735	26.0385	22.0255	76.2387	132.47	14.0852	-9.42295	-6.88734	92.3031	91.9348	76.9836	9.63162	127.002	53.7662	80.9638
53.0586	91.0043	77.5708	16.2797	43.0236	22.9708	34.485	58.4913	117.301	70.5511	6.18349	-31.245	44.9916	-19.267	123.581	64.2932	26.2091	79.9668	112.989	-42.5419	29.6544	103.85	48.5182	16.2219	1.80522	71.7024	86.1011	48.0836	121.912	175.279	68.7977	112.907	75.9785	151.248	24.7474	296.558	20.5682	16.1967	76.0961	155.938	25.6549	-54.1117	8.44132	98.1547	142.691	52.6692	24.1694	117.382	64.2935	59.0213
53.1585	86.8215	55.1582	61.3246	35.9348	16.4489	58.8229	80.9749	85.3249	110.255	20.5298	-34.1779	65.5036	-18.4875	136.064	86.8866	49.4337	69.9819	96.2308	-15.4249	52.767	69.0601	66.1765	18.6548	8.04906	47.8044	95.2648	79.8551	123.197	192.379	83.8428	92.106	86.3083	145.586	42.2292	278.802	22.2471	-8.78161	84.1063	165.746	20.018	-49.0903	-5.15996	99.6082	257.873	46.1483	23.4591	111.177	34.3824	51.7204
53.2584	94.1891	69.3741	31.3695	42.0512	31.279	74.5569	88.2926	65.7275	91.0409	49.3942	-8.06618	84.7728	-3.63743	116.266	129.4	75.8726	71.19	81.1354	-16.3861	73.1878	24.3809	61.5273	15.4864	8.38938	50.5394	76.6054	80.3497	129.213	157.747	117.885	88.6539	60.9288	140.338	46.2325	280.027	29.2511	-14.1353	60.1029	136.025	27.6682	-37.5038	34.542	124.832	347.647	40.1331	26.264	132.283	75.5247	58.0721
53.3583	54.5632	47.9574	-0.683402	10.7477	11.2471	72.7072	134.218	90.8715	65.5418	47.7327	-6.63242	66.766	-5.17953	74.7603	180.561	82.5659	65.556	49.2078	-7.84793	51.9916	22.3076	47.2017	16.5433	11.5776	41.4873	91.1101	62.5183	141.832	209.776	168.67	129.054	66.3415	142.71	35.1903	299.755	50.8633	-19.3782	53.1137	148.971	15.5514	-67.8676	27.2884	92.9613	431.614	50.1816	19.4416	140.412	106.647	22.7597
53.4583	60.901	41.6576	16.5719	13.9334	-8.34423	63.2443	128.883	101.191	55.7729	45.5478	5.92099	63.9633	32.9931	79.255	190.257	64.9852	98.0939	72.7387	-35.4753	52.6135	41.5325	22.2268	-11.8813	8.43763	0.26224	93.0286	57.8153	135.94	218.636	157.826	117.468	63.8071	166.28	35.6628	316.553	39.7408	-2.81534	34.1559	128.907	13.1649	-93.2658	32.6871	97.9691	449.129	29.7996	6.40472	141.018	168.347	28.8749
53.5582	46.9815	0.321652	4.60474	16.6675	-13.6201	42.6302	107.004	76.6037	86.2283	67.5316	25.2127	48.8202	64.1467	62.8801	126.028	81.329	101.09	66.8246	-45.9157	42.5358	13.2437	-2.50286	8.29103	9.03514	17.2957	86.6201	79.0316	144.984	164.004	160.08	74.459	39.1321	158.396	40.1493	295.828	28.6982	-11.3584	34.0762	121.542	18.8588	-57.8478	37.4879	139.754	442.378	44.8702	19.1316	134.577	208.512	3.80399
53.6581	26.8077	-1.13016	-9.1816	2.09098	-10.5398	68.199	127.481	114.697	79.2034	56.7938	31.9671	28.798	73.2497	117.441	131.223	142.308	124.728	79.9534	-47.0541	62.3839	31.4114	-2.30536	19.7406	19.5833	24.5327	121.461	90.6691	123.569	144.242	159.781	98.1566	22.3226	151.2	37.1972	285.276	58.7775	4.10832	40.1137	122.393	64.3446	-66.0676	6.92009	137.267	364.483	39.5054	34.8001	116.672	228.413	26.1689
53.758	22.0233	-3.07561	-5.90647	7.90611	-40.2585	61.5246	108.005	133.661	91.8401	36.353	18.4874	32.39	61.1882	123.807	91.6947	221.045	107.227	65.9667	-43.6558	55.6454	25.6319	15.8537	30.2421	13.9318	23.6624	121.204	89.9715	103.054	209.47	150.912	108.677	13.5489	144.63	23.5427	310.178	41.7961	-30.5575	27.7801	119.086	37.2435	-18.6789	6.03134	97.4388	331.121	4.16717	0.326977	140.415	223.624	21.6789
53.858	23.1422	24.7036	-26.9242	8.08966	-47.6295	45.8798	92.4332	113.069	79.6791	1.10763	13.7267	34.7251	20.2545	125.374	121.035	280.12	86.1978	58.2064	-32.2441	35.7976	3.59798	40.6242	25.795	-27.8966	-4.92708	213.155	91.0045	117.16	210.259	139.271	135.258	64.8748	139.701	14.6373	338.978	48.214	-17.644	41.0492	106.8	15.1836	-35.5012	31.7614	87.1098	288.629	4.92943	2.61227	143.071	168.808	14.1013
53.9579	48.639	39.0513	-27.1311	54.3172	-33.2051	27.7539	90.0598	87.8372	75.0789	-11.1685	17.2123	30.0959	39.8901	114.891	113.87	339.377	51.0605	61.006	-29.6021	56.4539	33.0184	134.995	1.51251	-39.5159	-3.99956	242.531	88.9424	145.444	227.498	108.321	126.2	68.317	148.369	25.3055	317.572	17.6617	14.4819	44.4637	74.2586	2.7917	-20.8676	24.1575	114.636	281.845	27.7419	10.5031	123.789	115.498	13.4849
54.0578	62.3179	24.3419	-38.3712	38.4067	-26.32	39.3475	86.9055	84.6166	71.8024	17.2892	31.6897	12.8051	70.7264	85.9758	73.4592	357.461	51.182	58.4785	-29.7048	26.5573	13.1751	136.229	15.1391	-17.0187	7.70378	228.168	66.8758	91.3156	189.604	104.656	121.058	66.1951	142.257	43.5364	290.721	41.4565	12.3698	36.6829	105.743	-8.5084	-25.0675	49.1179	129.151	208.873	42.7146	23.1089	118.502	89.5889	65.4933
54.1577	57.9113	8.08826	-44.6891	74.068	-28.2892	30.929	86.5639	74.8439	100.833	3.73256	40.6505	16.607	42.1245	109.59	59.818	413.351	51.4821	28.0383	-3.17453	55.3178	35.1847	134.525	1.5362	3.36601	12.4209	229.511	70.6001	92.9275	191.397	110.398	139.103	54.4663	152.003	68.8335	279.195	1.50855	-12.0607	42.9216	71.0436	12.7494	-31.935	73.272	132.049	207.789	53.5314	43.6085	98.945	107.861	181.164
54.2576	85.6804	-0.0942185	-37.8974	43.2871	-7.27963	30.2727	74.1369	89.2858	38.9989	29.7416	15.5772	19.746	39.3934	86.4922	54.5523	434.423	5.94432	71.4542	18.1901	51.4123	54.7891	63.7409	-3.09564	-4.37939	26.7102	207.707	61.3441	69.0312	213.038	118.965	165.868	5.3702	144.822	84.2576	237.671	17.166	-16.1221	32.3825	50.0439	-22.8519	10.0429	84.9963	122.641	171.069	95.2126	44.1215	76.8854	103.841	262.086
54.3576	83.3111	1.82841	-34.1147	54.9888	-8.41773	35.5586	67.9279	75.5765	64.2477	91.8549	9.40528	58.422	50.3176	96.8716	31.2216	402.571	15.1885	41.6171	50.3334	1.22734	61.5072	37.6288	10.3019	17.3066	44.2162	155.502	52.0684	63.0384	232.853	113.196	144.035	-3.83672	138.306	66.7509	238.661	-19.0439	-5.96068	41.8882	37.4715	13.6598	10.1601	70.846	113.512	163.601	140.153	45.8235	125.66	102.47	331.412
54.4575	83.4161	20.5824	4.56319	56.8718	-14.4602	43.6467	63.0275	4.82393	43.6636	123.176	0.825819	31.3782	31.2074	90.5325	41.7068	363.322	9.97904	44.6298	35.1369	20.037	80.049	22.6529	6.22461	-5.32344	45.2742	160.897	78.7382	60.364	284.366	59.7235	214.457	-22.1802	132.393	92.6754	198.404	8.47909	2.84686	35.1748	35.3833	22.3369	43.9629	89.0626	98.1649	145.538	153.759	39.9714	70.8592	93.4847	335.892
54.5574	88.2651	54.4936	-0.255266	46.6878	-19.2585	26.9869	77.8625	30.0234	46.1746	132.303	15.3808	55.7694	34.4445	100.679	35.798	338.237	19.796	53.1471	57.3408	33.7421	63.142	23.858	25.6006	2.68049	40.8572	173.969	123.252	74.9417	260.827	107.858	203.39	-29.0973	127.022	77.5188	198.227	7.15849	-39.3483	34.4252	65.8289	9.0595	27.4638	75.475	124.013	137.483	183.3	34.0144	106.771	91.6474	269.333
54.6573	89.202	42.7559	-4.24303	43.762	-41.9877	30.6229	90.1064	12.1498	51.3311	128.951	36.0715	77.8672	49.8391	90.5922	34.7951	308.978	19.8764	14.5741	141.003	8.20031	94.3198	20.8259	17.4665	-6.60395	25.1586	184.788	229.414	65.6859	322.243	80.7151	260.01	-5.41469	122.144	24.9394	194.877	5.01741	-7.13447	13.1451	52.0563	-2.8528	-16.1258	57.3491	97.5657	107.582	219.144	43.1974	114.229	41.3991	189.335
54.7573	88.6902	59.9263	-21.9608	57.2005	-16.0108	48.1366	84.6705	56.192	69.1999	105.627	34.9398	63.2933	34.4287	106.899	125.118	285.818	33.5222	3.77716	175.433	16.086	96.9537	-5.6418	23.3696	-20.2391	22.1709	139.011	405.687	89.3581	387.824	58.5268	334.54	-8.20278	117.711	17.0049	179.865	15.2652	2.71539	13.8645	34.4145	2.32352	-22.2741	51.1003	133.143	100.134	117.377	36.2026	119.492	79.8379	146.633
54.8572	79.7223	69.2355	-12.6485	46.1633	-2.15065	55.3363	100.123	24.8728	84.8889	74.7957	25.1387	45.1417	34.6123	121.22	167.87	255.613	55.8137	2.44736	247.625	25.2597	86.8865	2.36075	15.5254	-38.2938	38.5239	157.205	560.995	78.1154	403.194	68.8733	349.723	19.181	113.68	34.6513	178.214	48.0229	34.1387	5.36807	33.5717	-15.4317	-11.1765	66.5872	89.3137	93.8012	158.056	45.9065	147.7	35.398	118.143
54.9571	84.455	60.3651	-0.151589	81.9236	10.2266	48.0557	85.614	19.3898	84.3699	52.9446	13.1804	56.1924	7.56411	141.327	146.787	238.565	52.5419	9.2615	214.036	34.9032	70.8976	-13.1875	27.023	-5.74238	26.0439	122.902	777.149	79.5841	386.318	62.9718	362.834	-12.1248	110.014	32.6377	140.188	39.6902	28.2882	67.8198	38.108	-8.95504	27.5575	74.7147	126.105	93.9217	118.804	46.9971	140.053	33.026	74.6906
55.057	70.5223	50.3915	2.08836	81.4882	-8.66106	41.7298	107.151	16.4344	78.2932	40.186	10.681	59.879	-13.7744	197.127	154.488	204.003	58.7195	0.622465	199.168	28.6465	47.9013	-10.0971	11.3921	-32.1774	33.7856	132.848	1007.27	133.548	396.511	52.265	365.687	6.62681	106.677	28.5785	128.4	40.448	74.6216	38.3883	19.6402	-17.337	-18.3039	100.628	134.545	59.9234	86.9293	32.3354	151.832	35.1258	49.8221
55.1569	62.8891	44.848	6.70686	67.5945	-17.2894	58.5179	99.2882	9.80678	70.6336	48.9293	9.17671	69.2065	-22.8338	215.769	149.614	191.355	45.2488	-13.6974	215.431	22.7345	47.9717	-34.4187	-14.6685	-13.1994	9.74614	160.946	1173.64	99.002	394.649	46.4039	362.827	13.2797	103.639	46.6775	131.99	42.4617	115.302	29.6184	-16.5408	3.9108	-16.4657	101.348	84.757	26.7306	101.215	29.9087	187.944	20.9097	26.7172
55.2569	62.9196	35.2951	5.73481	65.8608	0.609119	50.5833	130.735	16.2814	53.9396	43.7354	9.33922	113.907	-32.8708	247.237	185.224	185.414	37.5162	-42.6299	200.77	5.91114	40.6307	-21.2601	-4.9415	-3.20002	15.0015	184.524	1407.81	111.035	387.028	49.555	306.782	6.26223	100.872	33.8483	126.081	37.961	237.581	35.9874	2.15596	-4.17907	1.8227	81.3794	104.017	-1.08561	70.8109	31.4069	220.56	32.4599	17.2555
55.3568	72.3822	54.0007	-19.1313	61.2812	-13.4128	53.4442	108.444	9.06424	49.5447	51.3122	18.5355	160.448	-21.1758	256.358	229.786	183.481	55.2998	-17.5513	234.749	19.8006	9.55369	-6.21869	-18.7268	-12.5521	-11.8484	192.162	1557.33	82.4577	392.388	36.5958	272.911	6.03371	98.3508	36.9079	98.1154	47.1831	330.256	70.4094	52.7421	5.93549	-64.4695	19.709	93.017	-51.1023	74.0245	76.7449	245.327	82.8327	31.7239
55.4567	51.8338	28.6142	-14.1914	45.1459	-9.24598	53.4958	141.668	30.0028	97.1837	42.4704	16.6611	236.473	-35.8776	230.522	251.52	154.148	118.097	25.8135	282.067	36.1291	21.8471	22.9564	4.36216	-31.6459	0.246956	163.959	1755.68	86.4851	339.045	30.4956	228.406	-41.5432	96.052	16.2439	57.1954	18.6223	473.243	88.7429	-9.36999	-3.63501	-71.0795	2.05118	94.0267	-3.41039	37.385	105.776	266.451	96.7019	6.47449
55.5566	77.162	24.4408	-8.92176	60.2993	-11.8916	82.9782	153.72	45.1498	90.0446	27.5611	23.2771	228.356	-50.474	206.986	210.903	138.521	131.04	7.17364	268.187	47.2256	47.8207	43.8578	-0.934957	-54.264	12.4178	118.751	1889.99	84.6434	328.27	32.0664	248.649	-70.0035	93.9552	23.9079	59.9639	-1.53604	539.306	140.936	-3.59439	-34.7671	-55.5935	7.40978	73.4969	-27.2856	1.27455	162.801	287.46	89.6963	-3.69255
55.6566	57.8917	18.6981	3.40483	25.5708	-11.37	97.7659	137.593	33.1656	38.6437	11.399	8.75749	309.222	-47.1049	163.461	184.157	134.33	218.867	12.0507	309.242	54.8452	62.8579	93.3141	21.7548	-31.0532	21.4485	121.426	1997.99	114.692	265.461	46.5408	204.553	-59.6146	92.0417	39.9264	47.2713	-0.235023	596.178	167.28	-17.9547	-56.6276	-106.058	2.30794	100.657	-27.2915	26.8183	201.557	226.638	170.229	-17.7366
55.7565	71.2588	3.536	20.3974	53.9809	-11	81.0214	139.994	30.5001	96.8715	22.1423	36.9447	376.348	-56.4153	183.842	200.182	114.614	201.984	18.9968	295.159	73.4161	80.1126	63.7394	26.7252	-44.0337	27.5108	107.74	1913.73	99.247	232.794	77.9647	203.791	-60.6244	90.2947	31.2244	52.1037	6.09889	583.899	149.857	-6.60161	-60.2728	-102.934	4.29159	67.6067	-39.6636	5.27731	183.591	250.039	195.387	-39.9884
55.8564	59.0435	-2.74556	44.7021	35.6243	13.4456	81.4734	116.057	53.979	108.958	24.3438	38.5537	369.488	-61.8278	158.533	191.971	77.6726	190.076	3.23821	267.546	64.7907	79.9013	74.1017	15.0093	-14.3536	25.2858	106.686	1775.55	78.9008	328.033	39.1393	233.269	-58.2287	117.424	51.6199	18.0983	41.7403	515.132	105.531	-2.75555	-54.8797	-111.81	35.1824	70.4017	8.23547	-6.70948	153.614	191.735	175.318	-34.4793
55.9563	76.8924	8.03523	149.681	19.431	7.38252	64.3281	108.671	11.2125	95.1139	37.3333	11.962	373.713	-59.4431	121.096	167.007	88.7927	166.88	30.4678	190.634	30.9647	86.7261	99.1591	-5.65746	-33.9182	32.9623	152.948	1639.23	87.6744	350.031	16.6708	216.882	-48.5296	112.958	82.0392	30.2037	1.22739	470.972	61.6354	12.3954	-71.6293	-115.912	39.6758	61.6184	62.4506	59.0226	108.549	152.447	242.3	-38.5783
56.0562	74.8475	-13.9572	222.472	23.2356	20.7033	53.4247	85.7363	61.3046	126.559	51.0309	7.51053	330.525	-38.0917	124.835	198.601	112.458	140.669	17.1814	143.438	40.4485	38.4836	69.4055	6.59514	7.79736	65.8285	130.147	1569.01	99.3824	354.688	13.4414	155.025	-55.7554	182.303	52.6137	35.7051	9.21912	413.718	46.0831	6.25748	-35.4917	-95.0159	20.1804	92.4244	94.2722	49.216	77.2666	155.312	278.214	-23.6305
56.1562	67.5899	-28.5429	209.37	28.0605	6.83737	57.6124	78.5011	182.403	123.417	70.0177	4.84987	247.392	-26.0661	120.975	220.368	78.1797	122.408	27.099	74.4738	42.6821	33.7207	75.784	-10.3649	-14.2736	57.4825	102.985	1418.37	34.1581	307.678	27.6762	165.842	-71.4971	298.95	70.3313	38.3078	-11.1908	309.126	37.7669	17.0173	-1.97498	-8.44332	60.9209	42.1226	107.733	-23.6241	74.0925	162.56	241.441	-19.507
56.2561	66.3785	-25.1962	190.12	1.21275	12.8728	52.8964	115.234	313.51	81.864	70.811	15.3988	216.572	-32.4089	106.791	207.139	90.8752	77.3161	39.3954	86.5479	9.26223	31.1159	40.7484	17.2743	-16.4058	65.1796	86.3549	1372.1	81.1401	312.042	3.45821	121.251	-78.0403	436.857	71.4626	62.6121	25.2573	224.669	42.0521	31.3188	-13.3442	-26.4908	43.6825	65.5339	90.8663	40.2236	51.3621	158.935	196.106	-15.3069
56.356	59.0532	-11.077	129.08	40.2423	-0.836135	41.22	83.4305	485.796	93.318	75.2934	8.78309	185.289	-2.91013	110.548	229.756	73.6782	72.8249	34.9523	27.8509	4.81382	18.0057	34.865	-10.4787	-36.4857	65.3858	72.5802	1274.91	70.7308	364.16	11.9648	119.081	-73.4526	525.421	86.8803	59.9026	-0.739085	211.59	26.8418	33.3404	7.71583	34.1095	65.8091	70.4084	175.8	-8.67158	39.5984	140.672	195.87	-14.289
56.4559	68.3287	-1.98929	109.443	16.997	17.448	41.0231	79.4441	620.09	60.0962	68.3453	28.8853	162.986	-15.8295	118.357	216.315	60.7106	61.0033	65.6859	30.6202	34.9673	-24.7957	60.2677	25.9728	-13.7006	77.297	70.9814	1150.82	11.1161	350.24	22.7172	141.542	-44.3784	754.944	87.6566	70.0036	-11.9878	169.154	46.4913	3.16085	-4.30393	14.9994	67.0442	31.106	232.821	14.3423	88.1951	69.541	171.803	4.65699
56.5559	53.6865	7.82336	89.0674	33.1491	-3.23052	41.6383	74.2078	741.71	44.6805	37.5715	28.0779	155.08	-17.563	101.198	194.617	42.3556	63.8015	78.0242	11.0479	24.3896	-8.78436	72.5136	8.01988	-30.6726	85.0786	89.8979	1073.4	15.6088	409.089	16.9037	130.027	-37.4607	873.146	107.945	64.616	-8.62548	147.145	71.703	5.8076	24.8203	68.4363	65.7831	8.61342	224.746	18.3924	71.9771	82.6277	132.463	-6.61582
56.6558	67.0798	-0.717451	76.8609	42.7822	13.1401	29.1928	74.3443	817.168	50.1669	52.873	16.9364	125.005	-17.4658	94.8381	188.178	51.3626	62.4916	65.906	32.2331	11.3063	-12.3556	89.9443	4.49501	-13.3005	70.3541	110.325	1030.16	-13.325	401.516	-23.9974	109.051	-68.7108	1070.7	123.649	62.0607	28.3645	133.845	80.8607	42.7773	4.1771	21.0088	80.9723	25.223	246.647	70.8074	80.1734	39.5369	123.021	11.3881
56.7557	38.9311	-2.70156	80.3959	29.2554	3.17631	52.3887	70.8893	864.736	35.5648	54.9463	2.4424	121.058	-28.7091	128.505	171.397	27.2964	63.7182	75.5773	-0.766722	22.9251	0.836752	45.4504	5.03487	-12.5861	59.5896	125.657	1003.31	18.4999	400.6	-3.95472	93.4471	-51.9411	1208.55	112.159	67.0148	-4.91619	121.117	62.0435	33.045	5.8321	32.7062	88.8075	-10.8481	243.615	44.0516	61.4544	78.8296	87.9236	19.1183
56.8556	46.0597	-7.52241	73.9289	37.9628	2.82189	40.5939	70.5897	846.335	25.5696	53.9557	1.79251	175.737	-17.4971	116.601	180.291	34.4663	55.2377	65.093	11.1593	6.88842	12.3221	65.8064	3.10593	-14.5804	67.9046	121.545	997.329	21.2363	380.806	-21.8207	104.163	-36.5313	1338.81	102.609	38.7526	-2.71108	124.811	43.3052	32.5147	7.83817	9.0501	94.8464	1.80977	206.006	46.5439	93.8349	50.2941	82.2058	23.6905
56.9555	41.5044	-12.2652	70.5543	27.9174	7.2007	46.7603	56.1418	778.902	58.948	47.4557	30.2876	200.169	-19.9861	116.326	172.648	51.5402	54.6842	77.6599	-6.36123	19.7242	18.0413	41.1758	7.34548	-11.0257	41.5719	40.4755	949.657	0.402856	296.592	-7.60487	64.22	-66.0568	1402.38	116.099	53.9673	-9.13167	112.775	61.5012	14.4789	10.2189	30.3527	98.4962	6.70159	213.111	3.54913	95.1502	38.7888	128.496	20.6708
57.0555	34.3222	-16.614	80.7044	34.7909	12.2754	12.9837	69.4493	685.627	57.2908	51.081	1.41736	195.235	-23.926	91.0944	160.687	33.6589	27.7279	43.9509	-15.279	36.2973	-6.87566	38.1079	2.87423	-3.13219	53.6447	61.6902	914.49	-21.3225	250.895	2.99818	45.1307	-67.4202	1420.17	100.077	56.2956	-18.5669	94.3652	121.373	8.95406	-14.1463	61.626	59.3802	-12.1185	191.054	9.95551	128.917	23.1837	119.983	58.8733
57.1554	63.2451	-21.4214	69.3942	49.1845	13.9175	16.0596	63.3982	641.587	53.325	46.7041	-11.4594	196.075	-34.7612	76.4686	176.746	32.4049	23.7496	16.3574	-23.9637	35.4954	-9.30255	16.5858	9.76076	15.133	76.2362	9.7368	872.36	-23.5011	236.78	25.4571	47.5887	-49.3635	1457.88	108.086	55.968	-16.9434	56.453	132.969	9.6805	33.9408	97.7662	65.5272	-11.2341	185.213	-61.8022	157.269	43.3119	127.67	13.343
57.2553	41.4063	-20.0823	76.6524	26.3578	9.39253	9.12922	50.3708	573.426	41.9219	48.158	-11.1308	195.939	-33.0752	88.5314	187.145	18.4307	16.6213	19.7669	-26.6859	9.02023	20.6621	9.76003	24.2322	25.6858	60.3	42.4131	815.866	-25.0334	250.553	-1.57731	41.7013	109.156	1630.05	94.0619	81.4402	-20.4185	35.7512	106.833	0.973362	7.06477	125.573	77.4552	-18.3725	176.425	-23.5126	139.015	36.0887	92.2211	19.8038
57.3552	31.4632	-6.99655	82.2549	27.6802	3.59969	35.1876	51.7107	560.801	38.9715	36.6809	-38.3272	205.41	-35.53	100.349	171.608	41.7899	-7.6409	28.6165	-38.2282	17.0534	35.6601	-8.68861	-5.58217	5.23766	51.2923	27.7479	793.094	-2.46666	192.05	-15.1645	39.7455	289.113	1710.24	67.4396	70.6292	-3.17782	36.3344	67.2067	5.19407	0.812548	105.522	50.5802	26.0882	177.448	-33.7741	104.866	20.6077	125.809	33.497
57.4551	38.8993	-9.44667	60.1111	31.9399	21.6496	44.5344	48.1364	504.454	34.1008	47.1079	-38.4373	188.627	-41.3672	101.047	159.204	12.3844	-11.4205	10.3581	-24.0227	-24.7785	37.1834	-10.8193	21.7439	38.8237	54.3591	36.758	708.407	-32.2778	192.492	13.0735	35.1818	501.829	1753.13	71.7673	78.4472	-15.5597	47.6359	59.2382	-1.0601	-14.4119	106.204	39.2725	-15.6204	177.513	-28.1714	96.0553	46.3397	104.322	26.1764
57.5551	29.8353	-8.41659	54.1312	56.1812	-1.23923	53.7358	33.6397	442.406	45.0984	65.0301	-22.7216	190.461	-30.7118	93.5791	158.17	11.6017	-9.35584	7.03121	-20.4177	13.8702	13.9775	-30.1521	52.0932	36.1932	60.7262	-9.03438	707.486	27.2236	220.057	-5.76403	23.9262	620.402	1805.07	69.9564	86.551	-19.103	19.5376	85.0432	3.77069	12.5918	105.114	68.7383	46.1134	184.718	-60.3534	111.335	34.7071	104.946	27.5485
57.655	32.8319	-0.112923	46.8971	38.2556	12.5406	46.4186	41.0498	400.853	43.8416	54.2705	-37.2352	171.695	-58.9442	106.859	157.278	17.9495	-22.229	8.9307	8.47235	-10.2277	8.60389	-30.5433	20.3947	29.7492	32.0227	-0.836916	672.874	51.0791	348.27	-15.1022	19.053	788.223	1832.93	52.2334	69.9583	-34.3875	15.3432	61.6436	18.0429	-8.43257	67.0654	61.2263	67.4929	157.451	-53.3319	107.027	23.3424	91.6064	35.2127
57.7549	34.1743	-12.058	54.2915	52.4164	24.2965	51.5321	50.0671	370.345	45.3127	69.029	-41.3735	132.181	-44.772	118.055	141.562	-0.563382	-16.4205	5.1549	3.63338	-24.2427	8.38302	-20.2699	17.6105	22.0517	45.4227	-39.1102	615.606	58.0746	335.681	6.91707	8.96581	931.233	1889.95	45.1683	83.3995	-5.73621	19.0056	58.5249	18.7629	-18.0338	93.9064	28.6811	78.6098	149.331	-73.0372	96.9406	7.22317	72.935	36.6803
57.8548	40.7021	-8.00673	62.4467	39.5636	38.1772	38.9079	65.2265	332.999	27.5979	68.6633	-29.854	111.882	-44.6909	95.155	138.284	9.75612	-7.2846	19.5447	-3.77205	-9.24312	-4.86008	-30.3936	39.5607	40.8034	40.9881	2.2497	570.903	38.712	375.159	-3.89202	43.6731	1013.15	1919.49	71.8137	127.941	-26.8635	9.62631	74.0758	2.33245	-15.2108	118.58	59.9544	96.3796	98.8534	-35.1173	74.0226	-13.1668	51.6182	40.803
57.9548	71.6963	45.2599	52.6664	35.8708	27.5482	20.8609	80.469	320.398	61.3389	53.2337	2.835	95.1738	-39.34	80.2308	113.268	15.687	-2.16898	20.5892	10.6692	12.397	-3.83223	-36.662	-6.96604	43.4794	16.1892	35.6407	492.586	-13.6775	372.237	-9.27867	19.7415	1044.03	1887.64	46.9296	103.445	-21.011	0.313117	71.5934	23.3191	6.44558	89.7856	25.3494	95.5825	85.7615	-5.76705	54.9749	-38.3231	15.3679	32.1493
58.0547	61.7496	40.0947	53.1099	53.9397	15.6672	3.35319	67.3571	281.015	71.8101	44.5469	-23.8854	98.8407	-19.6294	60.2491	114.333	24.0137	12.8638	26.1609	-1.35336	13.9992	10.7209	-17.9923	-20.6388	19.346	-6.47277	55.1925	592.021	4.8117	335.418	-8.22262	-26.9772	897.096	1771.55	45.484	79.3796	12.5401	7.54245	104.331	16.5617	3.83565	82.993	35.7681	104.822	73.2281	2.61938	44.8331	-12.8727	15.8653	26.5938
58.1546	70.3287	57.2622	40.9742	37.813	17.1877	22.053	68.0939	250.59	49.8715	42.8647	5.3763	107.135	-20.9427	64.5493	86.1115	17.0247	7.52824	55.9327	36.2247	-8.13595	6.47843	-20.5906	-8.44931	24.9323	2.6848	51.5922	672.105	-0.657654	300.058	22.0829	-4.78703	808.617	1653.62	27.8511	41.4205	10.0673	90.5619	143.643	8.70776	-19.871	-6.34863	10.1966	107.259	-8.67912	30.7754	64.2971	-12.5623	35.8763	30.9787
58.2545	84.1678	41.5626	29.0517	24.2451	34.1864	27.5874	64.7474	225.118	35.0499	51.4168	-5.17588	99.3872	-21.0329	102.685	120.31	0.637769	30.5566	38.1747	29.9817	10.2573	2.13233	9.95256	-20.4733	21.3856	-3.71293	27.1888	848.128	-0.75729	309.046	38.3249	4.76222	679.353	1544.17	34.1856	54.65	0.165682	207.378	105.699	-5.10723	-25.5209	3.03041	13.1285	99.8995	-10.2115	-9.73779	33.5512	3.98024	32.2252	12.3792
58.3544	87.9416	59.0088	2.7451	41.6617	28.0799	18.825	40.1484	212.736	53.7676	27.7986	-4.57257	84.6161	-26.4626	104.313	106.632	24.0814	31.2301	27.9423	64.9218	-1.26165	20.7751	9.83081	-8.02165	8.76732	4.04267	44.4265	1074.91	-17.4295	260.689	12.7936	-31.8874	585.612	1442.55	34.8171	30.055	-1.87254	343.317	92.6994	-5.36757	-21.9689	-22.3	9.7644	96.3736	-42.7828	25.374	24.379	8.03389	69.0269	33.4211
58.4544	104.487	62.1605	-10.7588	39.8035	49.595	34.9504	74.0305	229.489	59.8457	45.6651	-16.1379	78.4204	-18.9078	81.3431	99.5195	45.62	44.6724	12.1801	45.9633	-15.2134	30.3633	5.30059	3.28699	19.42	42.4615	39.1071	1320.59	21.8998	302.552	19.8262	1.40439	495.613	1348.18	31.5694	33.1099	4.18449	504.524	78.5963	0.952466	-43.096	-23.3569	-4.9195	102.897	-36.3693	9.06904	28.8799	78.1511	36.7335	29.6662
58.5543	84.0337	52.6516	-22.7119	38.2727	24.5659	27.9724	52.5339	216.038	71.6286	50.5995	4.01722	82.6974	-16.0153	114.201	95.6751	43.3677	58.5759	21.0148	31.3129	-11.5281	42.1431	2.46075	26.794	10.8892	32.1019	39.1937	1569.41	53.3022	293.57	6.4896	12.6186	432.543	1283.21	47.1743	24.192	11.4105	543.864	81.9645	-19.6012	-60.4806	-55.0722	15.1166	124.153	-58.1292	7.13939	70.7861	47.5168	27.4481	7.79542
58.6542	82.9723	35.2895	8.27657	28.3578	25.6296	21.3501	83.5535	196.56	70.4209	41.791	-4.56417	81.1321	-11.4542	112.258	89.5535	47.7494	42.7285	14.3568	-6.39278	4.73877	14.6453	20.7587	35.2366	-5.65315	21.633	34.015	1772.99	63.6696	295.092	-14.3298	16.2527	384.101	1200.3	21.5049	39.9761	-22.7058	494.394	140.824	-48.9952	-86.2439	-47.3847	5.08206	120.453	-76.9828	3.79217	91.7701	58.9195	56.7841	-0.102657
58.7541	72.5906	37.7344	5.74181	45.4291	47.4018	29.5955	92.4442	207.01	59.1034	32.6942	14.5225	92.6319	-8.08879	104.284	90.7466	74.9607	59.2068	55.9284	14.6472	0.521538	36.7166	29.735	49.2728	18.6962	38.4935	38.4641	1963.15	57.7282	276.513	-21.4603	1.71458	312.799	1177.1	33.6532	44.1776	-1.44695	410.252	182.481	-35.9023	-74.6413	-3.3424	2.83349	112.513	-84.2905	-1.90852	93.8974	55.9553	26.9124	7.65939
58.8541	99.8889	22.161	30.3986	46.8949	79.5055	22.6087	92.9326	197.167	70.7641	29.7907	20.5302	61.2897	-10.2114	115.371	107.895	59.3419	59.6475	46.1785	13.6495	-14.1199	43.4687	38.6261	60.6517	9.56747	20.8976	-16.9103	2063.36	76.7093	260.67	-6.11109	-4.51212	311.309	1162.15	27.7122	46.0758	5.67878	371.491	186.934	-28.5109	-58.5158	-14.449	24.727	140.988	-51.6767	-43.4631	113.233	41.1302	43.8764	2.46043
58.954	98.9545	29.9681	60.3962	50.9894	48.7097	33.9768	84.403	207.978	70.9693	13.1359	28.071	57.478	-27.1574	112.862	105.757	91.9117	26.8827	29.8217	-2.93623	9.39026	25.7622	-0.894723	56.7517	3.58922	29.6998	16.2142	2243.67	66.1417	229.38	-8.49296	-6.77321	275.999	1086.52	22.5856	36.2886	-10.5683	350.434	170.493	-50.1751	-59.5281	-48.5114	33.8054	104.082	-64.7406	-13.0175	138.434	100.03	19.9128	-16.0216
59.0539	78.0816	19.7848	6.92878	31.8041	69.8858	24.8912	88.4035	197.552	66.5886	25.6535	29.0762	40.6955	-19.7465	106.998	91.4061	82.6592	22.4407	15.4408	22.6058	9.98802	24.9061	8.95918	42.1635	-0.335293	22.2348	10.5298	2358	45.8737	196.677	3.23292	3.44414	234.62	1056.28	44.2404	35.9003	-4.62073	339.253	152.387	-33.7272	-50.3858	-31.6687	29.9028	61.7542	-92.8408	-0.283423	134.36	130.406	25.0316	-0.645685
59.1538	80.4899	7.71718	2.23692	23.2077	81.9064	26.3723	72.3679	207.794	117.191	27.3275	30.5261	32.8877	-8.68379	119.135	92.5681	64.4266	28.2821	34.0391	2.45508	-22.9144	42.0653	13.6015	30.7741	-7.85184	-17.6184	27.7618	2303.78	48.6112	239.993	-24.161	-52.8571	202.823	1014.65	32.3013	16.2681	14.1333	323.262	130.246	-37.6512	-50.6262	-52.8813	17.2602	81.8902	-48.0168	-30.8076	87.4818	128.251	40.2164	-22.9823
59.2537	65.7131	14.0403	1.74782	31.5958	81.4164	33.7259	74.7555	171.722	124.329	42.3296	31.3025	37.9067	-11.8459	142.541	99.648	76.5812	11.867	20.8574	0.852934	-5.94308	30.7146	-5.21047	10.6709	6.26105	2.50497	28.9484	2146.94	17.4948	213.593	-21.3344	-39.7128	198.196	968.307	31.2015	24.1274	-3.38321	305.613	89.5415	-47.6169	-25.8618	-32.4487	15.2615	28.2285	-61.5545	-10.4229	64.7163	129.335	31.1657	-22.1871
59.3537	92.3165	-6.76595	-8.78407	32.447	99.5604	36.1929	91.0588	150.7	78.114	27.1866	16.0719	47.9259	-21.6558	127.652	96.3107	89.8388	2.25115	26.0836	-0.639399	-16.7443	34.1241	-6.26108	7.05799	8.97167	3.40567	58.8138	2083.38	-6.88358	180.104	-2.32443	-69.1856	187.423	929.4	11.535	18.2026	-10.8948	246.351	62.5367	-21.6027	-25.5114	-29.7157	19.116	1.01466	-40.3836	22.6318	54.9695	156.422	64.8266	-27.2314
59.4536	94.5962	-7.31236	3.17459	44.4736	73.1847	41.9178	68.8418	136.337	82.0882	33.1156	26.6625	51.0465	5.63226	115.771	97.4762	56.3394	-3.83666	54.8606	-21.7412	1.42996	45.918	9.17043	25.9048	8.16326	6.76251	31.1185	1984.31	6.22856	151.059	-20.2994	-56.0725	164.741	881.25	21.7346	25.3486	9.62379	250.05	59.9444	-35.7457	-9.14757	-34.3533	36.8706	33.198	-45.5643	29.344	73.8204	135.016	82.0038	-42.0671
59.5535	87.6346	-10.2558	-14.9109	35.9665	120.583	27.609	95.4677	128.202	88.9715	27.2217	25.8697	64.3356	7.04082	97.6351	111.578	69.5427	-5.32848	79.9988	-10.8461	1.05605	42.534	6.66458	34.2188	-0.967485	-10.5993	12.9602	1894.17	70.9462	181.856	-19.4256	-36.9306	199.904	840.616	67.493	12.7807	26.5238	210.679	63.1406	4.69626	7.04985	-3.69122	35.2081	90.9246	-23.9228	-36.1437	80.2785	111.089	96.6382	-6.51271
59.6534	116.246	5.74168	-16.2826	35.2769	96.7796	18.8801	76.0287	138.438	91.681	24.9958	29.9668	65.0993	-2.94229	107.092	118.727	58.7553	14.8383	61.8293	16.901	13.9626	-8.14484	15.9645	67.3417	4.32672	-9.96627	26.8375	1756.19	65.8787	186.423	-11.9448	-15.092	323.541	880.217	59.9774	19.7948	6.25162	195.245	102.402	-51.0883	-11.8559	-22.9576	24.3574	75.8142	-41.3057	-18.8619	88.0554	37.2231	98.8138	-20.3192
59.7534	112.573	22.5145	-18.3837	26.9669	81.8667	37.0653	100.481	104.648	86.9316	21.723	30.7499	54.3198	-10.9731	123.146	96.4769	80.2447	-5.74094	34.435	23.6497	28.5758	10.1148	7.15	57.3378	-3.65778	-19.6534	83.0841	1619.57	82.313	204.064	-7.23736	-14.0257	555.58	895.508	38.7167	50.9638	-16.2303	176.19	127.008	-7.45416	9.34009	-44.643	-12.6206	127.619	-33.2577	49.152	84.7576	-29.7124	131.97	0.642195
59.8533	97.4735	38.7022	-7.01413	20.3799	106.055	-0.293432	83.2453	86.5144	102.276	7.00665	2.48986	74.5808	-1.02263	79.3375	121.478	100.247	27.7013	51.6555	13.3784	41.4535	16.7491	12.4538	55.1392	15.9236	3.02162	46.532	1558.71	63.8932	151.074	8.38663	-3.01683	569.42	880.657	58.236	47.1107	5.62778	166.283	150.047	-10.5864	17.7492	-66.0623	18.7849	127.948	-26.2062	21.1346	94.6422	-56.9781	138.075	-0.665344
59.9532	106.352	19.1571	-7.65467	29.7185	105.189	12.9496	68.0888	71.3755	86.0124	40.2572	-18.7797	83.9818	15.6016	114.483	97.7688	114.599	35.5529	58.4159	17.5603	1.14139	23.0265	29.8474	47.2206	-4.13651	1.15384	21.6257	1551.55	52.3017	169.584	43.3386	6.59665	454.642	913.677	35.044	16.6908	14.5828	136.285	179.668	-27.3847	11.2385	-73.5847	44.4425	149.302	37.6204	-25.8635	136.547	-18.7929	171.958	-26.5246
60.0531	109.994	22.4511	-11.201	48.4211	96.5459	42.8908	54.5503	81.7415	91.4989	58.893	-7.94333	62.1847	-1.34861	120.126	88.3582	92.8331	17.1584	56.9331	7.20896	-7.64114	19.5141	4.01097	45.4222	7.09613	-18.7166	14.8974	1502.28	10.6637	156.792	7.10089	24.7411	385.145	884.096	30.1285	17.9129	26.63	236.403	107.152	-12.9388	-3.33547	-59.8507	34.7393	81.0536	16.1624	-10.5893	105.809	-4.65506	131.416	35.1268
60.153	83.7906	1.86253	-10.2663	25.8884	89.2862	42.8668	70.5749	80.9099	65.4735	67.4775	-10.7204	63.7717	9.61818	127.365	82.5604	95.0143	6.78219	48.9054	14.2647	11.3334	25.854	8.04461	33.4769	31.4206	-30.3052	46.9885	1445.18	20.4494	108.382	43.5282	41.8107	300.135	873.269	26.684	8.2737	46.0652	320.008	75.2082	-5.63104	2.17296	-63.8994	56.0584	62.1155	6.0483	-12.2993	67.3704	26.6424	182.002	3.8244
60.253	75.9299	-9.7702	-12.0242	39.3274	87.9182	38.8753	66.1168	53.6798	111.291	86.4134	23.193	44.5423	2.00283	126.718	73.7281	90.9831	47.153	41.9214	9.21925	-23.7586	8.10136	24.2007	39.6304	40.6407	-2.02345	65.1675	1387.06	15.8746	104.797	28.0006	70.2722	292.744	849.391	19.9655	38.1324	35.0525	365.021	47.7192	32.2621	19.0209	-69.5079	55.074	55.2428	3.58273	7.73858	38.144	16.566	233.229	-4.60973
60.3529	65.4116	-20.7501	-2.53301	-0.871542	94.6437	51.0611	38.7228	81.7998	83.5227	82.1226	57.7957	34.3473	21.7666	195.255	67.2994	50.3843	29.7615	8.15019	68.4132	-23.4501	11.3378	39.8353	53.4211	35.5325	16.0607	113.906	1275.28	-43.3237	80.6192	39.46	107.103	250.681	795.434	19.6543	52.543	22.0878	430.636	48.3156	29.7584	25.6757	-13.3727	41.6732	-21.5152	-15.3181	21.7342	25.0038	3.49437	303.286	2.28067
60.4528	22.1226	-14.7312	-2.50307	-3.32457	40.2084	40.1259	29.3748	70.872	123.845	71.0627	14.9385	60.6869	5.05565	231.832	76.0857	32.6809	4.7209	-10.8371	187.72	38.1026	-10.5556	7.96682	52.1426	18.5503	12.2638	98.9066	1189.04	-51.5157	91.9089	10.9132	213.671	288.458	784.867	2.70959	71.9285	14.8122	464.362	39.0194	67.3417	34.0458	123.336	42.8086	-0.539234	-7.96417	27.6479	27.4005	19.5714	354.07	4.54075
60.5527	20.2438	-16.5499	-12.7703	-1.65835	55.8994	40.5942	39.2702	65.0079	85.4706	61.2149	-24.7623	64.0936	-6.9806	185.57	49.7417	64.1799	-6.6282	-36.1007	237.123	11.1166	0.371525	3.64062	35.3038	-15.5582	-7.06472	149.411	1140.88	-28.705	72.0372	12.7524	324.196	255.125	758.421	-3.53416	64.5499	21.9305	406.456	21.1748	50.484	54.8478	206.53	94.7394	21.0328	-8.10776	108.466	11.801	6.61093	486.675	0.706991
60.6527	46.2806	-28.9628	-17.3637	12.9368	65.8148	11.3903	35.6389	55.8013	102.497	86.646	-16.6423	78.0352	-19.0723	140.156	39.7655	58.2126	-45.5771	-60.0405	264.702	-21.1932	-3.83233	-41.1272	42.1546	23.5778	2.14432	202.76	1075.68	-44.7138	52.5686	19.5037	318.551	252.136	715.208	-10.916	46.1538	5.37737	345.718	12.6218	37.1088	89.9225	300.981	86.5568	0.064225	-63.3531	144.638	-2.70823	-5.57909	542.275	-8.8448
60.7526	25.404	-22.97	-1.27135	8.29667	35.9174	13.722	38.2012	55.5054	95.1336	80.7811	3.86708	41.2593	-5.11102	158.946	26.0673	46.7119	-21.4191	-35.6035	207.706	-17.3195	10.7429	-21.9937	29.0104	15.2354	-0.756254	208.181	1044.1	-35.3091	62.1788	20.022	336.757	246.247	678.594	10.2081	47.4843	4.04373	322.656	5.18244	62.1442	93.6713	382.95	108.618	15.2276	-19.6733	183.098	3.63375	-42.1301	661.756	-23.5367
60.8525	27.8385	-49.4002	-14.8776	-3.12057	28.8023	34.2247	24.6654	83.6556	79.242	72.2416	25.2324	16.2911	6.33654	130.737	31.8799	34.8957	-42.7474	-23.6508	185.729	12.6763	28.6393	-49.4296	25.7694	13.6229	3.10759	202.091	1000.77	-39.5678	48.9572	24.3932	284.946	237.396	704.566	10.9064	39.4034	-0.958751	323.24	12.7793	69.3017	78.5987	334.354	121.555	31.0057	-30.0799	263.497	10.5038	-45.2538	792.706	-6.7244
60.9524	27.6915	-52.8207	-8.25012	3.18348	60.6255	21.0436	9.23116	111.013	84.4077	74.5178	53.2262	22.5913	-27.892	116.046	3.13965	29.5482	-75.4704	-64.9342	211.109	9.68112	9.28511	-65.0854	33.5206	47.1652	-0.593102	207.687	979.1	-25.0875	69.3333	-5.19224	262.745	263.131	692.907	-5.11387	14.8977	-8.09221	392.045	32.0746	53.8525	-1.24779	213.945	148.937	31.798	-42.1084	326.17	23.8988	-21.8184	930.617	-4.77222
61.0523	31.1514	-48.787	-5.56276	2.45284	57.0769	26.3312	5.12374	82.6965	82.2621	69.4765	20.021	18.8512	-15.1408	123.572	16.5153	18.5255	-69.3797	-69.3828	187.675	2.90008	33.926	-70.9729	27.7022	34.5264	-8.98215	199.414	938.427	-47.4359	13.4734	96.332	223.738	257.926	655.238	9.59646	12.288	2.05366	329.438	22.4855	66.2709	16.9496	163.26	214.916	40.3514	-47.4447	350.512	16.942	-17.7068	924.575	-26.9933
61.1523	33.7081	-69.7547	-14.5742	35.7395	49.5771	16.8616	15.583	66.442	71.2166	103.3	51.8685	22.5617	-16.1808	119.974	15.7727	21.0317	-46.2201	-47.067	173.13	-10.9229	59.862	-55.9752	45.6372	3.7115	-9.92769	204.168	907.659	-49.3265	-3.67076	187.498	174.19	207.249	623.986	17.0579	8.06864	3.82759	262.017	46.3116	58.1736	19.2641	123.102	235.734	89.0835	-25.5538	366.04	36.4116	-30.9807	897.16	72.8961
61.2522	55.3537	-49.3471	-18.4725	58.7487	80.4161	4.15858	-2.99772	79.8304	64.0585	109.009	57.2505	33.156	13.2233	124.093	5.17168	5.83319	-55.7733	-68.0864	197.393	17.8519	37.3726	-37.0859	28.7939	-6.65849	4.14639	197.039	881.597	-28.8633	-3.24007	377.421	174.983	183.25	658.168	26.3251	10.2515	1.72807	212.98	30.6833	47.9873	63.0535	80.8184	224.981	82.233	-46.3629	395.534	33.915	-23.0971	791.558	222.315
61.3521	84.397	-34.3059	-4.07186	102.33	107.95	21.0896	11.0929	75.7143	72.5835	140.623	63.7276	35.7022	4.79528	109.455	-7.14953	-24.8504	-32.5366	-46.0489	190.913	-24.464	59.4729	-25.187	32.1231	-8.07218	-23.8558	205.872	805.333	-56.9768	-12.0478	589.583	142.186	131.793	645.602	24.257	-34.969	-19.4803	241.336	47.4211	86.1653	41.9133	15.9716	202.835	18.345	-25.7835	467.425	35.069	-0.383156	657.379	333.268
61.452	54.9583	-50.2825	3.09691	67.0639	70.2746	13.9427	9.36517	61.9972	47.5078	147.905	47.1599	28.3597	10.4938	85.1094	-1.2591	4.67251	-26.9176	-11.0651	129.714	6.24448	12.3809	-23.7674	37.1837	-37.3636	-22.2507	162.385	837.065	-33.469	-53.0972	739.225	92.9364	128.189	688.756	33.6252	-10.1526	-32.3543	219.989	63.1657	30.2028	26.0591	18.8242	157.4	45.3754	-69.9842	419.537	1.70657	-3.61504	588.943	283.238
61.552	16.1907	-29.9585	-3.69112	59.1246	39.3584	37.3652	17.9935	44.7593	44.4853	217.982	64.899	40.5252	-7.5269	87.4739	38.7374	-3.68026	-20.541	-19.071	100.381	-6.36519	-1.10583	-11.3131	6.28258	-44.8717	-41.1681	139.865	831.084	-25.276	-17.6457	953.106	130.12	91.4419	694.548	12.3961	-56.2585	-55.0438	206.921	58.0431	11.5771	17.1995	-31.7365	169.231	58.4761	-30.6258	361.836	6.9686	23.6575	537.088	196.422
61.6519	-3.89376	-24.7862	5.24978	40.9843	19.0164	26.7695	36.2635	74.1554	22.1499	345.367	18.6798	38.3948	-7.60764	51.6959	-2.42641	11.636	-6.66517	2.05038	65.6517	16.252	-16.3059	-9.11997	34.4548	-39.4904	-31.1717	140.19	792.613	-32.6771	-21.076	1101.17	108.378	125.656	679.197	-1.39173	-5.33449	-57.333	209.907	68.6035	-3.68916	33.1738	0.0212279	137.071	24.706	-68.8126	384.927	12.2751	52.7631	478.017	147.577
61.7518	-5.44186	-16.514	-7.40191	41.9792	11.2237	38.0984	22.8528	61.8098	16.4935	438.087	18.3592	44.6817	-26.3783	63.9481	6.53316	4.29648	-11.2823	-11.8251	56.7088	-22.9219	25.598	-16.0936	14.543	-49.5329	-30.8814	152.608	719.342	-28.6975	17.411	1262.42	126.296	107.821	669.212	21.827	19.3566	-45.0447	211.214	38.551	-11.5769	57.9889	37.149	146.919	21.3901	-35.0049	366.291	8.38808	90.2409	438.438	131.237
61.8517	13.0864	-33.2408	-8.82722	53.6048	-2.45236	10.1519	12.9599	58.4986	35.9851	492.553	-5.39037	38.8294	-35.9312	52.1522	-29.9023	17.5954	-31.4249	-12.5185	54.4028	-4.68978	3.05253	-21.3514	12.7637	-28.5962	-11.715	162.793	682.649	-30.3996	24.168	1458.85	118.028	109.034	633.743	30.8869	29.7758	-42.8106	236.874	36.6628	-6.05154	29.6607	1.14147	154.084	16.4728	-49.5602	356.233	9.68705	142.853	409.953	78.9742
61.9516	-5.23981	-30.5374	-12.4956	50.0796	-6.10534	28.2746	31.8833	72.7032	7.30582	558.795	-11.9881	40.3802	-22.9102	28.5384	-17.7406	48.4585	-12.0613	-1.55962	-8.21412	-13.1064	1.27741	8.69089	15.0211	-45.4488	-41.4221	175.103	683.28	-3.21227	25.7442	1639.12	104.983	95.1111	649.87	10.0358	24.5496	-32.6251	235.97	56.6766	-31.5083	28.5146	-12.7756	101.858	47.6472	-45.5505	370.811	13.4284	158.709	394.257	53.7973
62.0516	6.59172	-19.0888	-27.4771	54.7645	2.98146	19.6493	31.3236	85.6708	25.0019	588.428	-24.9544	36.3093	-39.0253	43.2401	-24.4876	27.0859	-22.3206	-30.4381	-30.0646	0.817551	-29.3691	-11.7128	12.0704	-39.4479	-30.6402	151.48	634.547	-12.8117	43.2392	1775.04	85.935	86.2883	622.049	13.152	25.1382	-51.8866	190.945	64.1346	-31.9309	32.7542	-9.45494	107.454	45.6705	-22.7614	296.644	42.5864	164.211	357.056	37.4084
62.1515	12.9454	-14.2977	-24.3996	31.3379	-0.331296	49.5284	64.4706	53.139	2.49223	632.336	3.31442	40.5596	-40.5373	34.1208	-49.6179	16.0641	12.7514	-8.03517	16.0241	-32.6401	-31.2492	1.1432	5.21207	-9.54986	-11.2202	162.41	612.957	15.3998	27.7067	1919.74	60.0064	114.426	583.376	9.81272	35.4302	-45.4235	164.371	40.1346	-10.475	36.3534	0.677354	88.192	44.2822	-13.6805	325.847	5.53888	141.084	301.052	20.9994
62.2514	-5.32204	-16.8949	-15.6339	24.4513	-9.11177	25.1271	56.2094	32.138	-18.2367	697.096	7.20907	40.2879	-32.663	32.396	-37.6234	17.0412	71.6907	2.20147	62.7672	-44.1972	-15.9185	49.3679	30.6329	-29.0268	31.3167	154.601	566.272	-19.8347	15.0483	2050.85	42.7581	69.4296	547.524	-56.5281	31.6862	-35.6121	194.966	66.0238	-3.05742	62.1804	-24.8044	54.3067	39.0071	-10.0208	319.918	57.054	198.206	300.864	-17.378
62.3513	9.89666	-2.80159	-28.5081	48.5952	-1.62998	11.7103	79.1035	30.1953	2.98743	694.878	58.7629	58.4072	-28.0902	29.3196	-32.9978	28.4562	83.7535	16.2938	78.1879	0.094356	-20.158	57.0637	22.7944	-23.5867	186.793	130.082	542.092	-16.8137	25.3956	2185.31	60.8914	94.1217	514.278	-99.7008	64.6053	-81.6338	165.038	28.1656	-29.9251	82.7413	-34.2668	50.0585	21.028	-61.1719	278.691	-3.14016	231.356	268.785	-64.5794
62.4513	14.1648	32.7544	-4.51282	80.9308	-0.446143	-6.2662	77.6734	67.8213	0.820499	562.992	144.963	56.3239	-22.7041	49.8274	-46.778	15.2532	126.438	72.9671	67.8838	9.72135	-37.8912	64.7617	-19.8728	-30.7023	300.487	88.2857	478.949	-17.9115	58.146	1985.52	111.169	154.722	483.438	-69.1585	86.1986	-95.7718	168.946	-11.0728	11.1681	18.2312	-2.59446	-3.83968	90.5735	-68.4497	251.981	-108.973	327.257	133.975	-5.12228
62.5512	47.5434	27.0945	11.3317	102.269	6.91916	0.375712	56.5849	70.0221	-19.7285	555.129	172.432	66.7932	-7.87661	67.1086	-36.7739	28.9545	115.605	103.106	75.3726	38.8103	-17.0064	57.0799	-28.8268	-47.2118	354.075	98.2014	497.283	-0.694828	20.1799	1971.35	3.09999	114.025	454.822	-53.6876	75.6431	-127.331	177.565	0.0826043	12.6001	9.71958	8.61327	22.7464	79.6323	-76.3037	285.347	-81.2502	383.147	111.617	-13.046
62.6511	18.0403	10.7743	-2.54659	76.3345	-12.3446	21.1877	54.2852	104.906	-19.8654	562.313	143.187	57.4475	3.1919	73.3141	-21.298	62.2436	77.2157	160.09	13.1318	15.1603	8.61836	13.9411	-19.2196	-45.3746	486.695	153.279	462.298	48.7165	107.264	1784.92	33.1674	114.858	436.646	-29.3743	64.8759	-123.297	141.144	40.7301	-30.7938	52.6532	39.1452	63.2441	123.423	-64.0045	335.669	-69.373	270.812	141.743	-8.83151
62.751	21.48	15.7025	3.20359	62.1638	-23.4913	-13.5239	61.6451	131.23	-9.85553	571.156	105.983	51.4461	6.33988	60.7209	-25.3233	101.004	77.7571	170.442	-30.1235	29.3741	23.9501	38.3919	-6.344	-41.4996	552.598	125.765	425.219	58.2025	223.695	1597.77	88.31	96.4719	418.055	21.8962	81.3136	-80.8171	95.4312	43.7908	-50.597	64.4905	91.23	53.0981	137.44	-35.8532	347.736	-92.0118	174.758	135.623	2.09127
62.8509	26.826	20.0385	-5.07233	72.2393	-27.492	-5.92082	41.7944	120.652	-40.3897	586.078	122.093	40.0147	-0.457712	47.793	-21.8624	80.2027	12.6389	132.952	32.7574	-1.66576	-5.27151	-13.3641	-4.95218	-27.2637	514.665	108.102	402.408	81.59	257.397	1514.84	95.8708	70.746	405.886	22.6196	62.581	-69.0873	88.336	69.1941	-75.0257	35.5959	81.2163	39.4601	137.183	-22.0203	312.765	-82.8544	86.415	135.282	16.8723
62.9509	43.038	9.77984	2.12431	51.6754	-21.3046	2.44876	51.4922	152.49	-21.0668	546.818	85.2532	24.7309	-13.4745	92.5673	-39.7621	121.115	32.9459	94.7379	16.9002	17.6398	6.8554	-2.06446	-16.1751	-37.0044	383.684	114.082	413.866	79.9591	244.497	1399.32	72.5581	34.2259	436.413	12.6176	38.9744	-73.7802	57.9649	54.4379	-79.9462	13.8488	121.273	54.3404	125.153	-37.3722	302.336	-51.497	124.556	104.337	-3.26604
63.0508	60.9326	21.9317	2.87308	50.5059	0.457002	23.1775	114.534	153.524	-0.580896	520.451	100.079	26.9343	-7.47321	111.416	-42.081	140.374	33.5568	76.1477	43.7318	36.143	-37.2243	-5.49076	-3.37093	-32.3227	337.737	127.33	367.956	104.555	305.856	1338.96	77.5429	16.8464	425.362	34.7361	85.8876	-63.0686	46.6183	53.3434	-80.4371	-3.38854	160.069	61.8518	134.746	-43.1335	300.614	-23.129	75.4433	110.847	-20.2057
63.1507	85.1113	0.683808	-5.63118	44.1111	-19.7431	68.8965	133.928	90.9096	3.53848	569.334	74.4384	37.6253	-5.7854	136.963	-38.4366	170.5	10.2904	81.0272	48.4551	31.5541	-38.9832	-20.9862	-10.212	-19.1629	291.29	92.3509	338.372	85.3601	304.412	1335.53	89.297	6.56408	400.77	25.0695	98.8456	-38.5218	58.5405	37.9172	-52.8874	-11.5743	151.035	63.6945	141.833	-8.44877	255.263	-9.74323	47.3645	147.617	-2.22104
63.2506	59.1563	10.3783	16.7102	5.12902	-13.239	42.6416	164.433	73.8635	18.4768	523.138	52.6206	17.2345	-25.5294	145.023	-45.0867	197.311	31.3847	66.9507	44.8524	6.05624	-32.317	4.02408	-29.1343	-12.2071	243.17	77.8942	311.176	68.1589	366.242	1264.94	163.651	51.3191	432.737	21.1557	84.1344	-35.2285	20.259	29.5958	-24.5991	2.50076	92.5102	41.8604	98.7064	-55.8805	262.143	-59.7913	84.3983	97.9456	-2.14152
63.3505	76.2684	8.40459	10.8186	28.7542	2.11721	45.1656	181.006	61.009	15.6352	517.187	101.078	23.9238	-8.91078	149.766	-78.1331	191.77	15.7273	68.498	20.4554	9.71197	-26.6865	-4.79448	-13.5877	-26.0688	225.613	74.3183	312.14	114.564	348.139	1173.55	155.278	32.025	432.745	18.2905	98.5447	-38.9064	21.8033	23.8962	-23.6016	-11.5553	101.022	53.0976	126.748	-29.6757	249.682	-49.2165	21.5888	85.857	-0.744438
63.4505	62.617	4.79222	7.31767	37.2175	1.09816	50.0374	167.558	79.2199	22.1391	499.36	76.6968	9.45614	-37.2783	151.754	-86.2498	212.005	9.62767	71.1181	11.3789	8.06464	4.5559	-15.9406	11.9437	-41.9965	181.958	68.3689	297.791	115.322	319.299	1101.85	128.517	46.4407	408.172	19.7897	100.334	-38.0767	29.6797	35.0809	-42.5525	-18.468	99.4036	29.2688	101.095	-37.0812	319.261	-53.8673	48.3856	76.895	15.7545
63.5504	63.0557	-3.54813	-1.16613	39.541	-14.9999	42.1183	139.316	45.6247	12.7967	547.211	72.9463	2.49393	-36.1007	172.049	-81.6141	206.106	2.96887	43.857	10.1214	12.5395	13.4623	-11.9659	18.9193	-38.9323	196.115	69.7217	276.165	133.246	287.282	1046.76	133.702	23.6212	442.029	21.8799	83.4253	-17.8571	29.5588	47.923	-5.33309	5.11401	123.35	37.1901	118.821	-53.83	345.639	-13.3507	-4.48736	96.4159	-4.29188
63.6503	43.4962	-18.1235	-16.601	33.3628	-44.1062	61.5766	135.325	53.0927	21.9454	550.998	86.9476	6.19114	-35.6985	179.415	-50.3827	174.818	-38.561	19.9335	50.9042	-0.909123	-15.1853	-52.5639	3.8452	-36.6418	149.652	87.9736	277.402	129.51	298.949	1027.42	236.381	23.4359	456.972	41.3546	69.6098	-35.5259	25.4925	41.7612	-23.5508	8.24087	147.829	49.576	105.617	-21.0208	439.471	5.56788	36.656	100.681	-13.3655
63.7502	34.5787	-26.662	-24.3022	22.2272	-43.8877	24.0798	125.195	64.4566	4.87163	553.004	41.1777	8.79582	-23.0847	156.631	-41.2063	191.918	-3.85373	30.1801	13.1397	12.0378	-8.57895	-4.70908	20.256	-39.3505	156.232	99.9067	244.078	95.5647	287.147	998.976	247.282	-3.25257	431.994	39.1531	76.1472	-17.6286	23.0325	-6.4628	33.3763	-2.43364	173.017	110.954	67.9518	-30.5235	419.337	-9.24864	30.0433	93.5412	23.5618
63.8502	11.6099	-11.7752	-32.1796	21.3517	-65.4821	17.3712	171.596	48.1928	-8.51517	516.979	49.4115	5.17031	9.06585	105.254	-30.86	251.769	-6.86986	30.5526	37.9036	11.3981	-12.702	-31.6049	27.019	-49.3323	131.326	28.1176	232.248	124.706	376.47	1000.3	273.597	2.03455	407.439	44.7895	113.784	-3.12285	-3.04806	4.57082	30.8431	-1.0887	111.424	96.4511	59.6728	-41.2385	437.606	-32.9318	28.1834	39.6722	7.41554
63.9501	34.913	12.8328	-7.4429	17.5195	-54.7777	69.1807	186.607	39.8777	-22.7041	426.066	56.8765	-28.4737	-21.7474	89.0655	-115.044	210.246	14.6242	42.6182	12.4841	-0.197024	2.67165	-12.6625	4.61705	-3.48094	80.1017	12.4036	228.673	158.214	369.554	902.13	200.075	-24.5036	384.601	52.9006	96.7884	-35.5554	1.76802	32.7364	11.3781	-39.3649	108.086	66.7522	67.8268	-60.272	392.77	-48.9002	77.3466	28.8925	17.0321
64.05	38.8702	-4.10749	-24.2517	44.3511	-44.778	19.6853	112.112	48.1808	-19.4053	441.302	59.0836	-12.6819	-2.50735	81.4962	-95.438	158.432	23.7256	39.5121	-4.99576	5.21768	-23.3221	9.49232	15.417	13.3627	85.0259	7.69106	224.393	156.873	320.943	892.808	182.817	23.7655	363.353	75.4963	112.178	-33.9693	18.2415	61.4569	-4.33887	-21.8483	98.9633	104.395	97.9595	-39.7733	387.53	-50.1684	37.3697	35.8376	14.2197
64.1499	12.8491	-14.7694	-15.2533	9.57997	-36.9399	7.29496	85.8563	49.148	3.97871	477.253	40.5868	-8.50345	11.5535	97.7664	-87.7779	142.029	0.619474	41.8486	18.9461	7.18576	-22.624	-6.97224	14.4711	-6.49674	100.219	51.6423	185.538	128.492	347.929	833.962	209.088	-16.8675	343.582	48.4761	109.407	-36.1587	19.2175	54.1038	19.6741	14.6987	122.195	107.757	114.901	-52.5945	411.578	-29.3494	36.0152	27.3453	-11.5463
64.2498	11.8779	-25.9335	-23.9959	37.4392	-63.7564	15.0483	74.7165	73.63	14.3969	525.959	52.4693	-27.6318	-5.94152	89.672	-42.5945	113.263	1.81193	29.3344	12.3567	20.2516	1.11462	-0.578647	-4.93613	5.32856	75.5712	34.3648	202.298	140.754	323.988	831.356	228.958	6.87031	365.023	46.4549	109.21	-22.5997	-2.51442	40.6933	3.19564	-5.86141	113.216	152.776	142.526	-26.7121	361.223	-19.2455	41.9798	61.9793	-9.43386
64.3498	14.3551	7.97192	-29.0544	37.2664	-58.7436	-5.07272	60.1261	71.8218	0.343477	491.72	58.1215	-17.9371	16.6647	62.9186	-34.4161	120.117	-4.36303	31.2376	2.82225	31.9163	6.32299	-18.4554	0.248695	-0.481687	71.589	72.2754	185.905	149.43	301.984	779.49	205.668	39.3275	367.286	62.9769	117.148	-38.8823	-0.646365	28.0233	-1.5575	-24.5029	74.6257	178.852	144.442	-9.18417	351.133	-32.487	38.5134	54.1824	-23.2541
64.4497	13.385	-11.6029	6.19956	36.5342	-52.5098	32.6841	63.8675	85.1689	-7.49374	487.019	86.4525	2.10053	5.79237	67.3458	-61.4824	83.0406	11.5935	36.5947	34.4207	0.955007	-17.2083	-6.0563	27.0343	6.23635	74.3556	77.3436	176.841	148.152	270.651	752.489	184.552	20.02	366.646	83.9211	102.137	-15.5771	-7.37775	81.9695	12.0041	-34.6829	114.709	166.817	133.87	-9.57842	345.31	-10.5819	9.76829	42.1737	7.6359
64.5496	8.87528	-5.33518	16.0959	60.9431	-45.3838	37.6153	34.7307	84.1102	-11.907	465.076	63.8794	-6.39965	1.17583	95.0405	-57.7258	67.9031	12.4412	33.7357	12.2855	9.2865	-22.0572	-11.7556	8.27773	8.89206	74.3626	97.4091	176.118	131.084	272.349	751.976	230.511	26.2765	360.665	74.2418	102.574	-2.09254	20.6069	49.9195	2.53876	-27.9333	121.036	186.228	117.245	-32.5858	387.299	-22.3079	14.6061	52.6839	6.87505
64.6495	14.2258	-5.21404	-27.1814	50.7626	-45.8654	25.4285	27.6997	41.9203	-3.55712	526.201	78.331	5.61925	1.02496	83.4615	-31.4155	86.6595	21.3813	46.6767	-9.0846	8.74195	-24.6724	-15.7402	20.5334	44.9758	84.5738	95.8053	194.765	153.513	212.174	699.614	263.058	-9.32557	399.966	57.5452	101.186	-7.35213	6.64963	46.7289	24.4866	-25.7657	112.064	182.467	113.908	25.3743	401.145	-20.3895	29.9444	107.139	11.7246
64.7495	14.6423	-12.3681	-8.68698	48.0117	-42.8567	28.2189	55.6905	43.4601	-1.28411	561.399	52.5856	7.88546	0.632811	70.9531	-15.21	117.287	26.1912	31.8973	5.79864	-15.0419	-18.0273	-12.056	12.7999	45.1774	72.8934	103.823	187.664	154.314	199.106	696.407	262.52	-4.61354	386.608	32.6324	71.4913	-5.12196	2.88362	30.5811	9.23623	-7.52118	93.7717	183.656	113.987	24.2044	391.729	-7.95975	34.3428	149.806	-2.4147
64.8494	18.7401	-0.279741	-7.17962	61.114	-33.3737	34.0834	57.7172	55.4628	12.0912	590.488	64.0919	4.06297	-3.41187	67.9717	25.9637	153.976	3.17758	7.83463	42.3775	-0.773559	-8.22945	-25.6478	23.0033	25.933	99.87	93.677	172.967	121.415	158.514	681.988	233.428	-15.4576	371.857	23.4761	76.7254	-21.1136	-30.5586	24.0226	37.3833	-1.13448	90.9241	174.02	86.5455	20.4775	393.57	-25.9	41.0874	136.859	42.677
64.9493	47.9652	11.6933	-2.69508	43.205	-40.9871	37.0407	50.5925	65.696	22.9797	605.477	32.1715	12.5153	-17.3865	83.5207	76.8441	168.469	21.499	25.0008	59.4838	-2.42416	-18.6217	-7.97121	24.1859	41.7607	69.9681	70.506	174.192	123.38	164.685	674.031	237.263	-2.28663	383.662	22.0676	68.1174	-0.259798	-18.5872	15.3991	42.0357	29.5845	75.9367	159.714	95.5961	18.3387	338.209	-27.4127	33.2916	165.7	35.5511
65.0492	22.4744	19.4723	-16.9228	26.182	-45.9339	11.1402	52.5993	63.2969	21.3628	623.346	31.6604	5.00176	3.89302	61.7562	76.0031	181.543	8.05388	2.55195	22.1466	-24.7155	-33.9816	-16.0485	33.5915	35.3519	61.6805	79.9277	167.839	140.644	147.621	648.621	233.854	8.54617	398.778	30.7517	67.2258	2.2353	-29.36	24.2241	52.4603	38.2189	73.1411	139.759	95.2363	34.9651	330.988	-12.676	16.2405	160.376	57.3167
65.1491	34.5321	0.275738	-1.43676	29.8306	-33.7277	24.4091	59.5309	75.3632	19.5071	621.007	19.3534	-4.76109	10.0752	67.668	59.5037	200.31	2.52718	29.9444	29.5311	-18.2043	-33.59	-25.8571	9.06808	47.6116	40.4481	113.081	150.873	169.85	138.726	643.881	247.332	12.1649	388.468	37.2052	69.5824	-14.0854	-7.34002	35.5388	27.4818	12.5166	38.4685	112.292	86.6542	12.1936	327.086	13.4094	8.27257	175.031	106.364
65.2491	39.2361	17.5143	-14.2472	55.0982	-26.25	3.55496	83.8292	102.666	12.775	620.532	-15.3551	1.28519	-6.17875	46.8557	49.7782	224.748	6.38474	38.3107	32.9042	-4.99292	-12.9209	-13.4755	15.0989	47.7376	41.7124	102.449	146.287	183.325	133.244	593.458	271.665	48.7827	387.563	52.4551	69.5324	-4.96022	-6.23135	28.7519	33.4403	1.73	45.5176	104.59	78.1066	2.31551	352.105	-9.82867	16.054	134.929	95.1497
65.349	28.4939	15.6256	-6.2645	38.0238	-36.2841	10.1871	66.3039	103.78	6.74605	605.024	27.3973	3.30182	-8.78158	58.0075	36.0961	214.171	8.13244	28.7714	-2.12588	10.0417	1.48985	-2.3041	12.8629	38.0427	29.2975	98.3925	166.953	227.454	119.381	598.34	273.96	42.8295	421.454	49.2329	75.4724	-3.77557	3.28493	36.0417	26.9055	2.9413	45.3298	108.71	99.5908	4.89634	341.293	32.0366	47.2123	145.102	74.1279
65.4489	35.8999	9.80274	-22.2117	50.0062	-35.1662	-6.46094	67.447	78.2906	22.9468	564.535	26.6107	19.9248	-6.62778	45.6879	29.8859	186.217	-20.3387	12.19	10.0727	14.6738	3.43616	-40.5263	23.1379	51.3248	12.8643	120.168	151.296	241.159	135	590.058	244.002	8.20389	396.462	69.7161	97.9504	-5.299	-1.40303	65.2776	20.2769	-12.4152	57.8622	96.3057	70.4919	7.58304	328.186	-16.8274	71.3767	114.948	50.2767
65.5488	30.1762	-3.6318	-23.8443	51.2342	-19.8126	32.2412	86.4871	86.5225	39.4196	540.41	15.3726	32.0508	-13.1101	49.7248	6.82234	158.341	-21.3574	0.0960142	16.5738	-15.6213	22.5026	-38.6676	12.2261	26.2202	23.2236	124.301	128.133	231.12	147.651	610.375	281.137	52.7675	382.864	57.7563	89.743	21.4372	-0.620535	49.7051	22.455	-0.811213	33.5475	84.4019	72.1251	-10.8682	341.28	6.63554	51.1542	142.95	20.4904
65.6488	23.7635	-8.48989	-29.1628	31.2115	-35.1711	24.0884	65.4542	132.396	22.5665	554.837	20.2934	25.9972	-0.342952	42.5617	30.6211	124.013	-10.7739	25.4614	21.939	-32.9719	4.97253	-29.4496	3.9056	50.7097	10.72	128.254	130.083	213.611	116.657	630.672	251.368	25.8795	360.45	35.3747	88.8345	45.8669	-18.0949	37.0817	32.5774	-2.68672	46.9925	82.5495	63.5713	-0.634178	364.011	6.07826	90.3464	144.253	7.85655
65.7487	4.26282	-14.658	-17.152	15.8981	-37.9949	40.9617	81.7399	103.873	18.7954	523.642	8.95665	32.4122	37.885	49.7199	50.2619	151.503	-34.5614	30.4764	33.8872	-27.7956	5.98374	-46.1044	-6.55154	44.7435	11.1404	147.737	123.404	228.399	108.919	603.32	275.7	40.7382	339.721	41.2576	107.823	37.8697	-10.7114	56.0222	3.70744	50.0363	26.0548	56.7833	71.4619	11.4215	383.037	1.88998	89.832	163.59	14.0015
65.8486	11.1295	-9.6458	-40.6865	15.5463	-44.0126	29.7116	60.8178	81.2941	-6.04232	495.965	3.5699	27.4383	35.311	29.0096	110.451	158.205	-2.77729	25.9473	15.8469	-41.5453	-2.36953	-7.60107	7.79821	37.3156	7.6588	120.279	124.609	237.865	106.377	627.441	231.646	30.7995	332.397	57.4747	102.878	26.2581	-37.4592	45.9555	16.336	6.46136	35.7508	107.889	75.4115	-21.089	344.363	10.3219	110.497	145.179	0.0362276
65.9485	16.1492	-33.7766	-31.4388	18.487	-27.7129	35.7635	60.9237	50.5922	4.22177	479.72	-20.4971	39.2887	20.7983	32.8472	194.937	160.87	-0.693985	9.65373	38.8953	-58.0938	-13.7766	-9.20723	35.4196	19.2937	23.0522	119.337	135.731	242.049	86.5991	620.338	224.995	53.9791	334.876	51.2831	116.988	38.6706	-30.1921	66.9343	17.4355	-9.38027	49.4951	97.6049	67.6583	6.53768	317.488	-10.9018	83.0152	140.296	-8.46766
66.0484	12.2936	0.236037	-28.8839	14.6358	-42.9492	37.1099	69.419	72.2977	-26.7625	460.448	12.0105	32.9579	11.8896	18.3833	264.791	156.876	10.1587	63.9256	2.42301	-23.249	-1.01652	6.77016	35.6094	20.1439	17.0545	80.7236	123.326	248.689	79.0589	624.82	188.01	39.2693	315.085	55.4641	119.09	8.67738	-35.301	67.9762	4.70956	14.9095	66.4755	112.973	81.0551	-0.868981	271.186	18.7512	72.8834	147.124	13.9916
66.1484	6.90595	-11.2612	-30.4071	22.7691	-51.3462	34.9582	58.6964	58.3902	-17.0746	422.243	20.4252	28.6595	38.1861	30.8986	334.014	153.291	16.3379	51.3395	-0.0961373	-5.1558	26.4479	17.2564	24.0253	2.65195	13.5126	133.062	87.8709	196.287	102.235	610.139	179.824	44.0829	296.859	28.9344	167.036	26.7632	21.414	48.5027	28.7562	-10.6497	63.9061	103.675	46.4753	3.8375	295.096	-31.5383	79.3452	132.654	21.3098
66.2483	31.0697	6.95066	-14.6951	27.7791	-9.4721	-4.91395	70.7761	117.207	-23.662	356.57	27.5924	9.2543	26.9197	6.56078	407.345	163.005	43.5127	65.1231	-22.1128	32.1114	-14.091	-8.1568	19.6882	10.4745	2.72303	193.133	89.192	189.984	125.668	554.803	146.181	70.1281	280.067	28.8239	146.139	-2.94231	12.3193	68.1984	24.1124	0.666079	100.365	77.6718	73.3407	13.3184	250.355	-32.9144	74.9527	69.2826	47.0591
66.3482	34.8612	17.9974	-26.5381	37.364	-32.7323	-4.42535	52.3828	94.6722	-50.5187	356.527	9.29682	19.6407	11.7032	-15.2598	503.608	189.773	39.1845	52.4242	-24.1763	-7.12753	-7.04395	4.75068	-0.382046	8.73273	8.79698	200.236	93.3341	185.392	127.13	530.872	108.753	55.9443	264.589	47.4922	102.31	-14.3966	16.9778	78.6576	-3.19081	-24.16	70.9373	111.121	113.389	6.02297	241.277	-23.2555	85.2452	52.4786	63.1944
66.4481	38.6482	10.229	-14.1664	27.9101	9.5405	-3.82575	80.8286	89.0859	-34.9267	352.241	-5.07008	12.5031	19.8198	10.4879	592.233	198.03	33.0263	55.1055	-31.0371	16.1868	-6.90075	8.11177	19.4898	31.1111	-2.85498	193.449	92.0264	158.599	111.563	508.767	105.382	12.421	250.317	29.8642	95.7228	3.02956	31.1154	79.0729	22.4246	14.4425	79.7891	78.8033	104.102	0.989232	206.657	-18.5252	75.3351	69.2322	156.826
66.5481	-1.00663	21.1449	-14.8055	-5.9682	-25.3568	-0.199922	110.547	78.1256	-69.5598	356.488	6.14288	6.28071	34.6922	-8.27504	654.712	217.343	46.8229	50.6429	-50.2507	2.29881	-5.9264	-19.4088	-0.978695	8.35547	-3.07701	141.18	99.2423	161.964	84.982	485.706	89.0911	21.641	237.15	19.374	65.8101	1.53341	56.0449	97.2242	-3.85348	-3.14796	45.5847	60.8709	118.247	-5.57032	181.399	-4.5614	53.0524	65.038	267.637
66.648	24.5388	18.1233	2.63827	26.7435	-36.2099	-3.63648	97.432	63.177	-42.1464	335.825	20.2418	11.5652	36.339	-7.09347	582.398	202.953	38.2762	52.8762	-36.9646	-22.6067	-12.0372	-0.161916	-2.24503	1.92476	19.5825	165.257	87.2607	151.923	70.1593	508.532	94.4975	26.7795	224.999	1.76066	76.1117	-38.0138	9.80631	85.6568	-10.8605	24.2632	45.1547	56.6099	109.122	-33.2654	201.048	-17.4268	55.7208	48.9541	340.503
66.7479	34.7075	46.2153	-17.7574	48.4138	-16.3691	-14.6641	129.531	48.4115	-29.718	299.456	27.4254	8.87906	25.3082	3.69303	500.795	172.047	33.5775	39.0314	-41.5282	-9.07052	46.8582	2.55114	6.11528	24.9292	1.27912	158.966	86.8536	144.143	86.8591	511.342	69.8047	51.402	213.779	16.9545	107.925	-12.4763	48.7872	84.9927	-3.98285	12.9077	32.7425	75.4633	142.447	-13.4046	199.539	-16.9456	48.0802	69.545	435.681
66.8478	28.6324	41.0139	-9.347	59.4356	7.24335	-6.15818	226.148	67.3365	-30.4573	300.955	13.5111	18.4172	5.36085	4.77337	434.298	133.368	37.5587	21.6928	-30.044	-18.8053	26.4911	-23.4079	13.6468	24.1821	23.0734	129.901	127.402	177.391	30.3617	491.743	80.809	24.6668	203.416	-7.716	76.2613	-32.6398	33.4992	96.2899	-35.4734	12.598	40.2546	79.1405	130.765	-41.2436	169.526	36.6393	34.1503	79.8167	423.548
66.9477	10.3714	49.4198	-6.70544	65.0296	-43.3263	7.20111	344.324	60.6646	-35.9068	267.061	-8.3596	26.1104	-3.6475	8.4739	380.382	134.179	28.6905	6.61864	12.7933	-24.4934	4.06837	-15.4855	4.05439	16.4551	15.8299	143.39	111.089	184.893	80.7869	494.964	97.6848	62.0154	193.841	5.44504	71.3479	-27.24	39.0091	69.3138	-15.1008	27.0535	56.4374	63.4728	167.448	-12.8612	144.28	9.78435	49.3151	68.5623	424.181
67.0477	17.3685	73.801	-11.6158	78.3394	-30.0273	53.6896	400.813	54.9232	7.41542	224.83	-18.5457	37.3841	-3.03946	39.501	290.502	88.4622	54.8143	6.94707	67.0615	-7.56656	25.0207	19.2337	10.8202	12.9563	7.50023	162.936	92.3059	172.715	70.6646	496.445	68.6226	65.6172	184.989	9.41108	93.2542	-16.8324	56.0357	79.6755	-1.91516	22.5259	45.486	64.2623	135.623	-29.5727	175.163	36.6123	22.5493	77.1892	347.651
67.1476	14.1755	63.4953	6.68926	62.236	-26.4361	102.307	472.417	33.9097	-5.47323	193.882	0.269117	64.2916	-8.39377	48.8681	265.678	75.1086	55.5174	-2.25494	100.255	-15.5632	-6.18743	36.42	-3.23115	18.4495	21.7501	138.414	87.8596	158.093	60.356	513.598	67.6651	95.3539	176.804	2.207	93.3416	-35.3516	43.5242	50.5794	3.42619	-6.64779	43.0251	46.505	116.321	3.00666	151.126	19.0226	48.1042	90.3514	298.052
67.2475	3.70008	44.5384	3.16771	57.3645	-44.0269	115.054	496.777	26.1485	-22.8887	216.517	12.136	44.9417	-11.9825	30.631	248.907	117.907	25.0746	-20.7617	167.214	-15.7036	27.076	-1.44351	16.9885	9.47274	36.1376	127.711	111.445	158.297	69.3593	512.843	94.7402	53.3178	169.232	18.0091	70.4287	-2.38588	20.8128	20.682	15.9466	37.3926	13.0298	72.2734	121.437	-12.1679	137.317	-8.07188	81.2763	162.508	241.685
67.3474	14.1748	42.0127	-20.2705	65.8671	-15.1622	102.998	438.027	56.441	4.42236	229.307	34.9406	61.8377	-9.39073	57.385	217.39	98.8882	1.31686	-18.6075	118.724	29.3602	28.1148	-27.1841	5.11271	34.3145	51.5122	129.575	136.652	210.527	35.4715	479.031	101.671	99.4523	162.225	28.0269	55.5395	0.0192524	11.7236	24.4378	17.1354	-25.7959	-13.1492	86.2848	154.581	-51.7319	137.077	10.4666	120.716	230.712	200.865
67.4473	30.43	50.8725	-9.53976	51.9412	12.6378	85.7671	380.306	44.568	-20.7008	222.295	26.0504	55.8737	-0.668189	65.6638	190.739	59.7537	-18.6468	-37.0064	102.061	15.9852	45.7419	-43.9669	3.08701	25.9566	11.1531	87.2794	89.7938	164.833	30.7631	472.09	109.228	155.271	155.738	50.8411	108.368	-3.22449	67.7863	37.6056	14.54	-41.0421	130.034	55.5122	141.696	-40.9113	92.8076	27.8272	68.8439	343.371	186.712
67.5473	17.9288	31.2782	-28.8846	68.0819	-2.94317	73.3068	313.283	15.2701	-9.17633	212.966	-13.7096	48.1221	10.9101	106.457	168.514	34.4434	-0.313612	-21.5058	220.978	17.7333	48.952	-23.9619	7.61963	15.6037	31.1807	92.7552	96.2943	150.019	12.4116	407.28	136.384	171.482	149.73	59.8292	95.8331	-8.44901	113.334	18.4897	9.93513	-43.6367	233.642	47.4577	191.522	-58.9132	89.7433	53.7512	69.3146	376.451	158.941
67.6472	19.18	45.0553	-38.8128	66.766	-14.7325	78.2837	270.814	19.7388	-6.49622	193.363	20.1189	32.0596	1.55729	88.491	130.818	1.17182	-18.4764	-43.5994	240.171	7.85567	52.7272	-44.8719	20.3894	46.789	20.6926	92.1132	101.217	158.298	28.0035	368.854	180.481	219.843	144.165	83.3419	107.038	-15.9389	93.1917	24.5219	23.5329	-6.52304	335.612	50.7945	183.151	-95.0397	76.7173	90.3379	92.5924	327.099	131.6
67.7471	16.023	87.1356	-52.1917	46.7692	-34.0329	77.1134	262.046	0.816415	-7.33038	172.085	37.4176	51.2843	17.5757	107.217	99.3485	4.90156	-19.2379	-20.8392	266.666	15.5912	54.1949	-54.4557	23.563	56.6718	-1.31357	115.501	101.495	172.471	49.6602	307.364	213.964	213.999	139.008	37.1165	96.1725	18.01	147.772	43.391	16.4261	-7.1041	363.038	32.3002	232.19	-76.6022	107.42	60.3977	66.7896	307.014	92.9589
67.847	-0.334522	70.3386	-33.2902	44.3803	-27.769	59.4179	228.823	-0.440364	5.38673	178.966	28.7129	50.5416	6.80307	94.7279	109.507	-31.1909	-9.78243	-8.08365	283.642	30.0805	44.8125	-45.1398	9.22125	70.3127	10.0832	97.1692	66.8751	124.663	16.6499	341.08	188.389	147.465	134.227	37.688	58.8432	-7.5094	194.711	44.9839	2.09503	-21.9228	487.029	16.0622	208.722	-39.3951	101.694	59.9304	47.4093	277.674	59.4137
67.947	24.6251	30.4489	-9.80875	47.5741	-9.76923	44.0434	229.912	-16.3651	-19.9296	154.074	26.4532	54.0471	8.33801	89.5039	104.091	6.9556	-21.3009	3.31773	251.764	5.44708	53.8781	-51.1302	6.1504	75.1022	16.432	107.46	84.9929	128.786	39.4548	325.257	200.699	122.906	129.794	47.5897	39.7775	-4.21085	189.607	19.4118	-15.7586	-9.05582	591.034	52.7801	206.443	-18.3145	94.5906	64.9124	47.8006	240.933	39.344
68.0469	17.6529	36.0512	-12.0885	58.8659	-24.6878	62.1362	227.806	-26.4772	-26.2429	145.767	18.0928	62.3205	-7.15405	91.0134	107.337	26.2583	4.31887	18.8484	192.273	28.7711	41.4512	-0.556559	26.5931	44.5023	59.2336	130.612	65.5074	97.8228	51.255	297.969	193.841	75.1425	125.681	48.2849	51.4174	-24.5608	156.431	33.1185	29.0728	21.6499	554.193	50.2782	174.093	-28.8641	96.5321	89.3508	33.9278	286.499	53.5187
68.1468	-0.393772	40.5471	-24.8563	35.4386	-44.3253	45.3467	211.984	-0.504928	-13.1124	132.108	12.3602	52.2036	-0.743465	85.7804	105.395	41.0233	-18.4172	-14.7391	250.564	16.6154	22.1754	-32.7359	32.426	31.7652	20.6345	154.505	105.811	140.155	92.7827	281.605	212.469	83.01	121.866	33.5316	8.80029	-25.822	215.029	200.144	8.32859	26.0855	382.949	31.8935	233.132	-42.8228	114.219	75.2657	42.186	225.359	45.539
68.2467	2.98049	55.8074	-19.2296	46.2249	-36.6013	58.6936	193.752	-11.402	1.08357	109.487	9.05583	80.1296	-5.31253	85.8546	105.791	22.828	3.82131	-9.06979	283.032	-25.6667	4.37742	-26.4522	24.7883	50.1324	23.8148	131.891	86.9714	121.285	56.2007	264.905	170.349	44.7472	118.324	13.4249	8.11984	-6.76241	228.288	298.365	12.3163	41.0146	333.184	28.3127	246.721	-51.1512	116.971	98.1393	23.4472	248.714	25.6334
68.3466	24.9881	60.0479	-13.9958	60.0838	-8.44764	47.0425	187.298	5.43275	12.0905	103.582	-5.02095	81.8287	4.84492	92.6307	83.4008	31.0817	24.6981	18.5794	205.089	5.84892	6.3005	-17.4525	26.0991	36.9744	-1.80421	134.227	142.254	140.565	91.447	271.154	128.319	29.6986	115.037	43.6587	-3.22681	-5.231	272.201	274.368	7.7998	24.1421	276.686	25.203	271.298	-49.1558	98.2725	104.926	34.3477	236.21	28.5097
68.4466	28.455	59.3285	-9.67009	51.2783	5.92251	26.6523	167.888	30.0963	-4.03765	87.6298	-14.6669	55.7972	0.332955	82.518	88.3031	34.3444	15.3859	49.7715	130.52	27.741	-5.65993	-18.9068	15.3466	48.4138	2.99833	112.524	122.251	100.17	80.6286	274.757	108.109	34.5942	111.983	35.734	26.5568	-10.0355	228.868	230.863	4.69803	17.8484	267.641	25.1171	216.829	-17.6438	115.031	70.1214	24.3616	189.527	26.9597
68.5465	51.6111	36.2662	-24.3141	41.1601	-3.74672	49.6839	159.353	32.1872	-2.73379	149.329	6.96352	49.656	13.24	82.6653	84.9331	68.8784	19.9616	53.3543	112.525	3.38538	0.699006	-24.5781	6.38028	38.6464	18.3031	130.543	93.7288	92.9077	89.9875	283.692	114.03	83.0932	109.147	19.1181	37.8398	9.88558	199.042	190.395	1.17329	15.1791	208.934	39.7932	213.785	-31.0967	147.63	47.8198	20.0519	180.555	25.7612
68.6464	67.7901	31.7933	-28.728	57.2536	2.63356	39.2612	155.022	28.3192	9.53652	183.043	6.64335	43.3349	9.54647	70.0816	89.8579	99.5413	40.4196	36.3986	74.2639	5.05656	-31.2668	-4.43705	-2.97644	59.8177	41.0386	108.247	79.104	124.373	93.6798	254.105	174.306	43.5625	106.512	30.1521	47.7741	13.0604	116.297	181.296	-12.9343	24.2266	208.252	40.4168	189.401	-4.31884	134.005	55.779	8.3789	143.531	37.941
68.7463	62.6301	30.5338	-11.592	64.8435	-15.4316	22.1899	172.492	62.1408	-12.7875	230.875	-10.2525	42.8926	1.99479	59.9325	82.8405	82.0428	13.7315	18.9278	82.389	17.307	-28.0211	-24.1286	4.07514	27.4416	24.0122	143.357	64.9121	85.3792	63.4284	241.999	225.698	30.5704	104.063	56.6241	44.2039	2.0911	108.923	175.869	-5.06109	12.5107	206.77	49.2326	181.169	-35.652	114.332	64.4131	61.9031	133.471	49.6753
68.8463	74.6675	18.2912	-13.1616	58.8842	-0.746772	34.8378	170.588	12.2733	2.32524	285.7	7.50533	42.706	4.17513	71.6633	100.404	140.972	41.6678	25.2315	59.6921	24.1679	-3.26487	-19.2457	33.1036	42.907	56.1511	127.587	89.0159	110.563	52.5203	228.571	250.138	20.52	101.786	73.5838	31.0294	-11.2484	79.7411	142.861	-4.80255	24.3144	181.425	102.894	188.011	-20.2982	109.055	38.8013	77.2474	143.413	34.5561
68.9462	72.8702	10.5698	-19.1845	68.2835	-1.30199	46.4401	189.38	46.6547	5.96226	292.709	3.12702	33.9742	0.537568	66.4512	136.121	116.35	38.8266	25.0678	29.7372	0.885606	1.28515	1.68206	6.32774	16.1159	22.2926	122.717	86.1287	147.859	33.1417	210.718	260.597	52.5889	99.6692	63.718	52.7587	16.3945	73.5503	152.277	5.84407	8.0397	168.364	83.5805	180.081	-28.4551	115.562	58.9708	90.0713	144.13	13.9279
69.0461	68.4349	-4.29988	-20.2597	52.2078	-4.22956	52.6031	181.814	93.7982	-5.85415	360.32	0.923251	26.8823	2.6424	78.5771	138.808	121.398	31.1399	9.99472	31.0552	26.5032	4.80376	0.206448	13.0957	33.3376	31.3713	162.652	109.493	169.872	47.7277	242.818	357.738	28.8046	97.7003	74.2706	66.6219	12.048	71.9206	136.446	-34.6289	14.8505	175.343	133.978	173.214	-14.0301	151.124	63.3665	108.213	186.077	3.67137
69.146	47.8516	-2.29983	-18.7229	52.9029	-35.5013	48.4535	187.521	59.8541	-1.14652	402.078	10.1652	31.9381	-3.66997	58.7805	182.69	119.677	7.21201	-7.11992	56.4018	-6.55012	7.58158	-21.3619	-0.921418	18.0763	4.0979	162.179	127.923	205.23	37.2991	238.251	381.12	51.4096	95.8688	89.3552	95.9807	20.4227	97.9819	119.221	-6.84308	10.9406	169.469	166.576	183.373	-24.6776	182.221	66.7827	106.539	211.435	18.9317
69.2459	49.5662	-4.45467	-6.44432	62.5239	-25.0959	68.1593	181.113	63.0328	8.71127	423.91	-8.71805	38.3398	-19.2018	103.771	158.634	126.329	45.4817	20.4699	-28.5338	16.5324	23.5278	13.3943	8.29185	12.2861	2.84782	162.883	109.61	191.159	32.3458	224.413	375.6	27.9692	94.1646	77.5058	106.335	25.6813	77.2761	151.407	-1.56777	22.0252	151.285	144.029	189.791	-8.45049	248.096	64.1492	99.7093	158.155	9.83328
69.3459	40.3998	10.6823	7.82268	63.4233	-25.5546	39.2814	181.215	72.3895	3.70307	449.703	-4.52328	27.1577	-3.9634	65.7327	141.537	142.288	28.7893	45.4528	40.8456	10.5698	9.76201	5.58439	-4.11785	21.7639	-4.50912	159.601	110.454	193.158	23.3639	222.853	380.505	86.3318	92.5786	41.3848	98.6217	-0.131055	48.9856	156.235	7.92744	-17.6898	148.019	64.8039	184.029	10.8472	239.293	26.2547	86.5714	100.417	75.7973
69.4458	44.458	32.2233	-22.3559	42.2517	-10.6479	41.8922	167.646	49.8648	10.2871	446.351	-6.66413	24.0047	-14.2614	66.9885	119.92	121.507	26.7372	33.055	23.8268	-3.10098	-2.08204	-0.0497933	1.7003	42.7038	5.85264	154.206	107.944	164.81	26.4771	179.558	337.391	71.5276	91.1023	35.7649	92.5677	-29.315	64.6772	174.527	-36.9892	-15.7181	138.609	91.355	193.792	4.17256	214.924	47.65	59.9721	123.119	136.308
69.5457	68.2097	40.8073	-10.0332	44.0915	-1.37135	27.8477	160.456	47.0458	27.2122	456.028	34.2114	19.7585	-2.17131	85.0055	119.265	135.18	-2.07129	22.861	3.20094	10.5568	-22.6914	-8.73285	21.2516	51.9076	23.2868	151.366	82.6498	160.971	8.5629	189.382	319.613	31.799	89.7279	35.5347	69.9995	-15.1399	71.4721	150.842	-16.5842	-15.0841	119.192	47.8096	197.957	-6.85829	177.852	49.8022	47.3308	157.321	153.884
69.6456	46.2853	57.0222	-6.0005	40.388	-23.785	35.8309	169.27	44.7921	12.5601	423.281	37.8398	24.2643	-12.0153	87.9794	110.823	108.826	0.532552	30.7513	9.63879	-24.0355	-16.3382	-15.6843	-11.6067	39.4814	-26.4996	166.464	85.9814	148.87	20.5906	199.685	262.094	38.2913	88.448	30.157	77.5364	-4.42086	48.3966	121.416	-3.18471	-17.4581	105.896	62.4708	270.781	-6.74199	165.043	32.4071	52.5109	219.793	128.63
69.7456	66.2563	44.4545	-2.50561	38.1266	-2.5459	14.4034	152.762	14.204	31.5447	415.757	30.2259	37.4857	-18.9108	81.8296	115.075	94.8485	0.500407	29.2378	28.6146	-21.417	3.32931	-32.7094	8.41025	19.4334	19.6712	100.916	111.738	135.691	-10.0032	235.169	257.006	10.1657	99.8774	56.4625	68.2082	-8.13771	48.6498	118.619	-11.1378	5.49443	81.4119	80.7155	307.878	-28.3814	118.33	64.3501	27.181	319.462	141.156
69.8455	94.7198	74.4852	4.33245	41.3473	3.82267	6.24849	146.815	35.9314	23.9006	352.431	17.5966	45.4664	-27.6949	81.1505	101.592	88.4396	16.3325	23.5493	44.0781	-17.8161	24.1798	-33.3726	1.12117	42.629	-0.737446	140.684	99.4773	115.845	29.3432	198.393	232.502	48.9072	97.4458	19.6405	46.5722	-1.17145	37.1925	82.5816	3.35474	23.8134	55.3145	53.4502	315.212	-12.6707	144.593	21.6592	55.0087	300.856	100.704
69.9454	82.0585	59.9391	22.8371	29.6962	-20.0663	20.3999	149.643	40.2568	38.4938	337.654	24.0301	35.1637	-5.49136	104.242	80.4053	51.3508	19.0187	19.0285	42.5529	-6.15151	7.8501	-7.40606	-3.12687	7.29354	-10.5566	160.342	81.6848	99.9431	38.1685	193.482	212.237	49.4488	97.8854	38.1195	68.6394	7.8306	107.094	85.33	7.42075	11.6284	112.922	70.7861	275.131	-5.89663	116.556	24.3705	58.9885	251.305	70.2582
70.0453	66.5155	63.9627	6.3422	15.5298	-13.1363	56.8865	153.433	56.4139	75.4058	303.358	9.18359	32.6757	-25.053	94.0488	73.7264	36.7569	7.99871	37.4368	30.8042	11.736	15.3569	-36.9631	29.4632	19.8013	6.04749	154.273	90.703	108.938	65.745	203.263	216.897	39.6644	95.5841	50.6642	117.925	-10.4788	217.597	82.4556	28.3285	-10.4435	140.901	93.4831	262.374	-12.6459	116.312	44.8496	38.1039	239.589	78.2446
70.1452	74.5083	44.9528	12.0269	25.3673	-18.0589	57.2803	147.304	42.9999	39.2987	269.703	-4.74766	57.2802	-17.556	104.539	64.1854	37.7812	35.3942	35.3698	40.5865	20.6076	3.25686	-6.75123	4.60755	25.4565	0.297795	182.416	79.5204	96.9839	35.9998	204.052	186.647	83.4964	93.4884	44.7937	144.743	1.27082	250.21	70.2999	31.4189	3.98979	130.961	68.4006	269.095	-10.9503	119.843	24.1741	92.8796	228.622	53.2154
70.2452	63.5834	41.8223	6.10896	29.637	-10.2599	76.1844	139.329	19.6008	42.2544	265.004	28.4032	34.2938	-4.19664	113.486	87.7513	54.6897	13.8252	7.59248	65.5574	9.4878	22.0293	-15.869	13.4331	17.8676	1.03961	195.835	108.811	105.286	8.72759	191.192	151.028	18.3124	91.5791	32.9411	141.053	8.62942	256.381	65.5657	31.0558	-18.9335	122.526	64.7531	278.351	-12.3981	114.77	72.2072	78.5877	232.516	72.3988
70.3451	60.3707	39.7525	-4.30875	22.2994	3.77037	89.2794	145.949	26.7796	43.6609	237.698	-2.04002	46.9431	-6.00163	106.047	48.0586	70.0791	19.9392	5.92342	191.423	11.0341	25.0818	-16.6364	0.0250671	17.651	-13.3182	182.943	94.3159	99.882	27.3173	222.043	147.819	14.5054	91.7537	12.1473	151.559	4.88642	379.136	32.0926	76.5735	9.44695	106.356	47.7799	267.656	-8.43584	110.717	73.2076	65.0594	232.881	70.8768
70.445	64.2372	42.7533	-15.644	54.6773	-8.07869	79.8643	138.473	32.6137	41.3303	201.745	12.925	36.8705	-14.9085	154.177	95.6387	43.5503	6.20119	-30.0067	283.726	4.64124	28.9253	-15.6099	26.0624	19.3784	-0.387304	171.544	91.1665	105.817	15.4058	235.777	120.668	-0.445233	89.966	74.4625	90.4186	-13.4664	478.924	32.3387	83.9935	29.5372	51.0412	64.6445	257.769	-32.3868	98.6531	109.094	61.6846	176.79	104.692
70.5449	56.834	51.4151	-11.3711	63.0659	8.8034	87.3865	127.918	6.86173	62.1867	182.89	34.3894	30.1688	-4.43084	167.942	72.55	32.544	29.1509	-25.4119	236.76	2.46563	11.2423	15.8769	1.33807	29.2738	2.76402	211.124	101.636	92.7673	43.7305	255.511	123.986	3.8323	88.3384	30.1083	101.313	7.53453	543.435	22.5051	147.781	25.9361	29.6017	57.7816	259.275	-26.5237	112.095	180.104	50.5204	163.731	61.6497
70.6449	52.0987	53.8885	-6.73974	50.4041	10.0145	75.897	98.4853	21.5323	64.579	171.535	45.6078	27.9142	-2.91396	178.168	90.3539	-1.11715	14.8762	-2.77322	136.715	6.29607	45.5495	-19.8828	12.4624	8.35474	-26.7103	171.339	97.9561	85.5324	19.635	250.913	119.206	32.23	86.8558	16.6703	95.0429	-34.0141	563.776	109.855	178.173	36.5012	-9.81652	28.7914	239.502	-15.8394	119.721	226.938	33.5154	81.1344	117.278
70.7448	40.5412	51.2569	-6.04624	34.6456	-6.23971	37.5824	102.221	28.1445	13.6666	161.217	49.1266	31.5515	9.50291	133.822	113.192	34.2313	15.2909	32.8498	109.17	9.84407	-1.38701	-29.0862	13.8318	35.9888	-17.6577	141.972	125.477	81.3267	-10.51	216.534	188.513	38.6763	85.5047	5.92999	105.322	-9.84054	529.634	182.267	190.8	8.71242	52.0136	20.1128	212.061	-23.8126	88.4974	189.137	45.1688	84.4875	97.563
70.8447	44.6105	41.0176	-2.05625	39.226	-10.3568	30.9882	97.3219	2.98347	-8.00391	181.084	47.1262	44.3329	-0.948905	111.06	178.547	18.2375	13.3078	41.1347	102.863	-5.66484	20.7805	-27.1208	14.3705	24.259	1.07422	147.63	119.751	79.2632	4.50298	178.886	248.417	26.0159	84.2728	-10.3511	107.329	11.7384	448.625	179.339	220.475	16.8003	85.3728	15.1015	246.201	-30.528	93.3608	170.414	35.1521	101.682	61.5789
70.9446	32.0609	28.2055	-3.40218	33.3453	-24.1896	74.6941	88.3067	-5.21237	1.7969	219.315	10.4765	66.3048	-13.9172	136.296	163.788	-3.50324	26.3256	39.0249	77.2895	8.02094	14.984	16.8421	-4.87033	14.917	-5.72126	165.123	130.139	79.8557	8.45313	174.029	333.033	23.0412	100.936	-4.09024	78.8523	42.6299	367.349	133.698	193.374	17.9498	61.2035	48.8871	288.309	-12.8385	102.561	104.472	68.352	65.9373	29.3441
71.0445	34.4968	32.1823	-0.0263342	38.2811	-32.5488	59.0442	57.1132	-13.6573	-10.6884	219.764	55.007	78.8984	-17.8399	142.805	154.041	-23.1777	16.8336	32.9445	66.0722	23.8439	6.17106	89.7275	-5.34244	9.28655	8.53781	173.002	102.089	75.8131	-23.9812	187.797	339.885	17.1404	98.0486	7.6846	98.5374	31.7335	276.951	142.238	196.379	39.3407	120.324	63.1967	273.036	0.465529	89.3756	107.161	86.7028	70.67	36.0688
71.1445	32.8246	53.5591	-1.56568	44.8795	-16.6687	47.693	70.8934	-15.2833	-1.89632	196.74	51.5771	88.6018	-8.01067	150.069	158.096	-17.7025	29.0038	28.9992	128.057	25.388	-19.8452	150.699	12.102	-3.84532	25.0249	192.779	144.126	70.7005	6.56949	169.562	340.301	13.3884	95.4453	27.614	65.5849	-1.83827	247.736	95.2209	168.874	34.5269	82.123	55.6099	261.593	-7.5412	116.51	44.3664	81.418	60.5293	25.5867
71.2444	37.2354	46.3886	-1.95866	35.1046	-18.5634	45.1502	53.148	1.20692	19.7392	185.434	3.88627	95.5405	-32.2417	146.3	181.031	-20.9025	36.6949	41.6122	189.574	34.8503	-2.15849	131.783	11.565	1.61209	17.1753	186.422	128.342	88.7118	22.0465	211.479	359.629	21.8555	98.1403	14.3003	73.3231	8.75241	229.409	111.752	158.861	45.5883	79.2606	49.356	232.072	-26.9878	90.3526	60.499	65.6431	53.7906	-5.14513
71.3443	33.7837	21.3637	9.96402	34.6341	-9.76886	40.144	60.4986	3.30935	-2.85822	212.825	9.38377	93.7056	-37.7767	122.402	238.828	-10.2718	43.4899	44.2158	152.112	28.5579	4.03696	127.077	5.15086	11.665	1.42378	203.996	123.353	144.894	45.9969	166.029	354.506	53.0874	107.98	0.55795	80.084	-13.042	227.269	90.3013	113.388	32.5724	81.3757	6.0696	231.581	-12.2584	119.312	42.2884	52.3552	65.7537	12.5414
71.4442	6.01015	5.02264	0.614632	18.8219	-41.7818	23.1854	76.6215	-22.8261	-12.8664	264.12	24.7366	79.7216	-40.7859	112.467	345.501	23.0078	-2.52083	25.4827	215.916	14.0784	26.8721	58.8264	33.0637	-25.1174	14.7758	208.252	116.508	148.933	45.3281	163.453	313.366	39.5399	116.264	10.9415	66.7023	14.2132	209.141	107.565	108.668	25.8044	73.8978	25.5773	229.172	7.1734	193.219	58.0799	55.803	70.1319	2.04702
71.5442	32.0305	14.1943	-1.92813	17.3378	-13.3738	27.977	70.6486	-28.801	-30.1894	267.961	51.0362	62.8477	-47.6254	104.944	400.772	19.6649	6.59515	21.7903	194.579	18.1982	9.0554	39.4374	50.8434	15.2238	13.083	171.055	112.486	129.461	46.6457	187.636	353.422	34.9574	111.692	28.7064	47.5942	27.7896	209.402	79.7227	108.5	-2.21447	35.149	51.1704	206.633	1.83624	274.033	56.3243	41.3947	99.613	13.4747
71.6441	9.81659	2.36978	1.86055	6.37755	-38.4619	-8.17679	59.2858	-9.2119	-27.0877	251.273	24.2554	67.2923	-36.6651	75.581	503.13	27.1915	13.6758	20.3261	177.858	3.63986	13.5147	31.6572	51.8412	-19.1994	22.5664	189.541	84.3508	98.4869	45.7986	202.735	375.159	37.315	107.586	58.9697	49.0455	15.7367	215.256	106.094	103.927	7.84207	14.6285	60.6833	163.336	-25.6395	383.176	61.2728	51.5095	119.5	16.5022
71.744	17.8466	2.66062	19.2046	14.6988	3.74934	17.6171	27.7074	-12.8603	-31.6429	235.927	23.5197	62.9062	-37.6917	68.2563	528.979	-26.058	15.5349	14.1638	163.191	-25.3319	6.65409	31.713	24.4804	-23.015	15.6233	202.771	106.603	120.228	45.9761	196.512	337.389	-3.44581	103.898	54.6675	57.0759	31.2159	202.001	78.2537	115.639	5.61802	-13.7074	56.1982	150.34	-37.7193	433.242	73.3232	112.378	151.929	8.34339
71.8439	20.6123	-1.0011	6.92426	27.8241	8.80509	-2.71992	35.5058	-20.9228	2.05675	216.832	49.1625	63.2085	-19.7811	78.7729	580.913	-34.8	15.1692	38.7618	109.358	-8.18333	-10.7894	35.8067	36.9884	-27.9429	6.98528	193.111	73.9034	132.482	48.4217	178.999	318.782	11.8639	146.232	34.2838	58.4198	22.9818	195.96	78.9813	120.166	12.0004	-32.6299	63.8618	140.89	16.4345	412.172	58.2229	79.695	133.186	-21.1543
71.9438	12.7768	-20.5115	-22.1165	12.1512	3.86114	-13.9667	28.2502	-2.8184	60.4819	215.336	27.0791	56.4467	-5.89638	59.1817	587.98	-29.5922	30.3782	47.254	50.8143	4.24434	34.0841	24.4174	49.2073	51.5193	8.0012	229.122	130.052	152.672	46.4342	216.817	280.399	36.5744	167.267	41.1505	67.7231	36.2253	168.702	105.414	125.356	38.0869	-72.342	26.5374	105.115	-19.0138	430.952	61.5474	101.394	144.579	-1.11732
72.0438	19.4122	-33.5539	-20.4279	17.8092	57.498	-17.8836	22.8267	36.3716	99.9618	195.864	41.2987	42.7394	-17.1997	52.9849	620.92	-16.8196	-7.68881	14.7358	71.3933	-24.5637	41.2176	-2.78199	37.1394	157.862	-8.54731	169.514	120.129	149.996	32.9248	182.715	265.796	26.8237	171.818	45.2604	58.3565	52.328	138.447	127.925	120.178	57.2428	-58.1373	104.313	107.289	-9.52555	293.076	125.083	104.143	186.161	-19.0684
72.1437	-5.40238	-40.8834	-25.2535	-14.2968	53.1856	-16.6928	24.928	42.3137	192	222.054	64.5797	45.667	-24.5711	61.0406	516.77	-34.3869	2.95016	23.4953	30.0365	-6.73786	36.008	41.0591	57.1752	283.026	-13.6582	147.657	169.916	149.208	33.8149	147.9	241.727	37.1891	210.474	14.8379	69.7189	26.619	143.281	130	121.163	140.509	-76.8503	84.0717	110.645	85.9642	263.032	123.417	124.657	229.996	-11.2492
72.2436	-26.3445	-52.1195	-40.4886	-13.5544	25.8079	20.6848	23.7681	65.9698	268.155	209.049	98.4901	39.42	-51.7505	95.4844	452.975	-32.534	-20.2654	18.9468	51.557	-0.570988	30.1532	7.3878	53.491	382.058	-6.81789	87.3064	162.609	150.055	-26.0217	216.443	179.783	4.98322	200.716	26.2672	75.8557	42.1763	119.082	180.274	75.3569	229.719	-71.6188	69.0905	118.826	224.283	209.645	209.608	135.655	245.327	-42.3739
72.3435	-28.6681	-68.1112	-41.2824	-24.2215	22.0326	29.6837	48.2451	62.9229	393.603	233.669	82.6209	38.5285	-13.3273	120.01	406.975	-7.0789	-14.985	21.435	17.7494	30.4417	10.8621	35.4003	65.7695	479.249	-2.97354	70.105	147.816	115.685	-19.0035	179.623	183.767	9.03612	191.666	37.9771	82.6385	12.3404	67.3069	145.687	93.2846	260.759	-68.503	68.5754	151.528	294.401	165.472	181.155	104.865	230.206	-7.55067
72.4434	-2.42436	-45.4344	-31.2105	14.7746	17.3246	47.4678	51.7066	38.845	448.237	242.401	48.8178	43.8867	29.3083	152.119	348.469	41.6396	-1.25833	0.437728	23.5463	15.7725	48.1668	40.8848	60.4767	489.673	5.67297	56.3061	125.555	99.8344	-34.6127	140.183	163.764	11.1483	189.179	27.3435	93.7443	9.45541	87.6987	93.6203	123.466	249.607	-89.8946	43.7242	134.287	298.768	139.183	109.253	97.6974	220.81	25.3441
72.5434	-41.8786	-21.8014	-25.6842	-4.48096	-7.99063	96.9117	72.7119	4.63215	443.103	260.202	30.3976	64.2691	64.3766	173.228	318.725	105.484	-24.8566	-5.58116	22.1949	14.0865	71.4653	16.8667	21.6143	391.835	-15.2609	85.7737	132.285	162.746	32.448	108.041	231.04	10.8434	251.87	90.1749	146.552	21.9703	63.2016	57.0536	159.467	203.007	-46.125	53.0779	166.584	395.24	128.967	92.5631	95.7056	178.272	28.7778
72.6433	-59.6152	-9.85036	-37.5107	-59.3651	-37.1552	111.321	112.806	20.405	281.348	224.6	0.230491	55.6683	68.9571	82.3049	338.791	203.564	8.89008	2.68771	-9.40077	33.8916	33.1243	53.9029	26.3437	342.311	1.16872	148.635	98.3907	128.991	39.7045	112.768	216.906	28.4331	238.564	161.294	111.461	17.066	64.809	37.3899	136.352	168.21	-75.8506	23.6709	147.106	411.133	207.653	45.0015	124.503	170.88	93.961
72.7432	-54.1389	-18.6905	-12.2663	-55.9807	-43.4148	136.962	120.798	8.05982	231.972	230.336	-17.4333	65.1871	65.9674	91.5066	338.573	224.892	4.79685	25.5283	-26.5098	28.305	38.7603	52.0013	36.1261	279.024	13.1158	99.4328	118.502	160.813	71.1157	120.663	244.931	41.3393	226.285	212.166	141.094	-26.2076	70.6734	38.0128	88.2542	176.915	-71.6423	12.4012	148.129	349.648	166.356	20.6154	161.464	148.377	129.486
72.8431	-40.6927	20.5337	7.02571	-32.4137	-41.4723	119.175	67.4824	43.376	233.313	195.062	15.0944	72.4494	41.6054	85.2653	305.51	135.403	33.4656	26.1469	3.57266	20.2095	29.1592	71.3037	50.9423	261.659	25.9991	100.926	136.877	126.95	116.405	132.664	220.934	9.80092	214.951	252.389	93.3418	-53.2386	142.408	70.5886	21.7122	156.336	-99.5855	-5.36537	123.276	333.25	203.435	51.022	192.051	123.615	224.67
72.9431	42.1147	17.6287	27.2565	16.3332	3.01987	74.5614	25.8014	26.1188	240.736	157.612	-0.0697318	77.9611	25.7666	87.2644	304.387	88.5653	32.3258	11.1974	-14.248	52.7576	32.8646	37.5527	25.6582	260.978	-3.59769	96.1511	129.158	135.486	110.054	109.711	186.422	37.3893	204.484	161.601	78.8079	-32.4667	125.335	55.5901	25.3967	106.695	-77.0798	-70.1418	100.487	306.007	215.595	33.0974	188.107	73.7941	204.833
73.043	90.0738	12.9631	16.8711	25.0331	34.1702	54.8428	24.187	22.1053	235.222	101.785	-26.204	73.4651	2.54532	114.691	296.036	43.7533	22.4921	8.81131	-22.9997	-13.5713	24.2003	14.218	0.414195	270.755	14.204	87.722	96.7981	155.375	115.187	102.254	155.178	75.318	194.815	140.011	99.3035	-57.039	123.002	91.6367	25.6935	40.0065	-61.0733	-31.5907	78.1877	242.164	238.714	30.8379	172.859	71.628	161.841
73.1429	111.31	12.291	10.2468	28.724	30.1649	21.9659	-7.40912	22.0913	192.139	58.6391	1.62594	89.468	-6.92939	222.915	263.317	11.3035	17.4604	40.0026	-14.2706	-0.709587	29.8059	-8.16024	23.4272	259.134	21.5636	119.136	78.5506	177.113	63.228	118.094	141.56	34.1873	185.877	140.415	78.4166	-26.0599	123.686	133.095	38.3437	30.1653	-46.7688	-22.986	138.154	224.239	216.217	52.4483	112.026	84.41	147.272
73.2428	78.2871	5.25131	14.8131	31.3113	46.8252	33.2258	-13.3756	-3.67256	165.194	66.2551	110.843	83.1388	-11.7012	317.457	239.53	-11.2713	45.9315	54.8036	-0.774973	10.9505	19.8701	0.087078	15.4393	225.496	22.9256	148.361	87.7048	153.624	65.7818	87.4607	163.506	32.9924	177.614	172.926	62.2066	-34.4427	71.7964	135.928	29.5449	56.8075	-26.64	41.6518	115.484	188.009	217.33	47.9196	144.835	81.3652	114.54
73.3427	88.4132	-7.89173	8.7748	20.6154	48.313	34.6717	-3.68235	0.10006	163.024	57.403	203.129	58.9228	-14.1459	415.555	180.813	9.53442	-0.0736544	31.1207	92.2603	11.5556	7.06706	-17.991	23.9163	225.188	18.7912	157.231	102.644	160.465	99.4776	68.3167	154.333	25.1089	181.298	163.208	50.4751	-3.69238	94.9793	95.3946	47.0809	26.321	-34.7559	72.3213	138.829	179.601	197.093	60.849	111.3	80.0514	111.837
73.4427	67.2178	-21.1453	13.7277	2.70369	26.182	41.4615	20.9919	-29.6891	101.017	53.4163	254.706	57.0891	-13.6786	453.198	158.65	12.5093	21.3891	7.65419	139.924	12.6122	-32.2705	-2.61621	19.969	178.295	21.6833	176.807	72.6161	142.456	65.5623	110.679	129.786	19.6218	173.041	162.195	78.5306	25.1114	51.881	76.457	42.9398	29.7842	-11.3139	94.8213	136.479	144.531	200.002	27.9243	113.421	71.5742	100.089
73.5426	68.6184	-3.08466	5.63038	11.4957	28.29	36.4492	6.46955	-16.6741	101.463	41.3556	224.212	46.1661	36.9065	511.504	171.783	4.11871	12.9757	15.965	70.0768	6.1309	-35.1103	2.84693	30.4795	177.194	72.7956	178.233	102.693	137.989	78.0243	102.578	127.995	23.4792	224.325	126.176	94.3993	2.62725	56.1787	96.3086	27.0147	34.6497	-1.39515	46.9409	157.227	126.297	218.046	39.2021	103.285	94.7967	62.9717
73.6425	24.5513	-9.79962	16.0433	-23.8591	9.24488	30.8825	29.304	-39.9948	54.9429	46.6388	257.079	73.5632	44.1537	479.079	332.145	37.2289	25.2235	0.620703	26.5088	-30.9229	-18.8539	8.49173	33.3253	136.887	59.1653	197.693	107.421	129.001	86.0905	114.225	104.746	27.4491	213.071	117.204	103.293	-3.3927	60.7939	129.868	8.28188	28.7116	-22.1737	78.945	210.025	123.807	232.247	41.4976	93.1828	90.5197	26.3511
73.7424	3.39188	-11.1442	-0.0746444	-71.8258	10.281	21.7242	48.4445	-62.8224	2.70276	23.5443	287.389	54.018	27.4398	391.774	446.759	79.3879	58.5667	10.4846	-7.01373	1.42022	-61.0791	15.6359	20.5448	116.511	69.9727	195.946	105.775	126.35	84.8607	98.0324	108.84	71.8921	277.037	94.9184	112.108	3.90498	27.8239	104.531	44.1715	28.1054	-28.2357	60.3565	258.18	132.917	269.225	52.0601	86.5604	93.1089	45.641
73.8424	-7.90117	-37.0656	41.2524	-65.8469	-8.09753	0.19569	10.7804	-30.3373	15.5291	20.3975	311.205	52.0889	1.40177	345.663	562.398	5.83441	34.5379	0.789983	-19.6241	-10.8223	-58.0061	6.7788	17.9318	97.4512	36.8503	210.852	114.45	126.122	160.33	75.2873	100.178	52.0508	262.657	126.959	141.568	3.61598	19.2067	125.435	45.8957	-8.15666	-23.6268	70.6852	355.77	133.152	341.11	48.6984	70.6538	100.24	70.4591
73.9423	-2.64585	-7.40258	41.3615	-74.1495	3.89551	15.7658	11.5613	-53.5148	40.9773	8.57642	242.838	37.302	13.8538	334.638	602.472	-22.7816	29.0824	21.3459	11.2996	-16.3414	-85.1052	-28.7452	33.6045	93.0816	62.3847	243.397	126.362	114.112	140.956	92.8637	85.0856	104.763	249.318	105.837	145.943	-5.09767	34.7618	112.903	22.8248	0.824775	-38.9815	108.541	392.804	112.459	325.002	37.6972	64.1127	117.948	58.7391
74.0422	-27.6353	-0.281882	8.42789	-105.246	-1.56273	14.0416	60.6052	-56.503	-27.6748	14.0758	181.916	50.4134	-2.15966	252.155	627.542	8.90609	14.597	-22.1161	17.4486	-30.847	-77.8647	-27.9521	80.9632	48.8637	52.6532	250.56	135.961	118.875	135.275	118.29	87.1241	129.721	273.171	92.1149	158.579	1.92279	16.6917	110.742	26.6116	-13.7568	-42.8438	86.2709	440.714	99.1629	332.822	30.7807	74.6513	122.938	57.1451
74.1421	-22.5253	-23.2869	9.42224	-96.7699	-8.26327	8.67319	29.8629	-57.2625	-37.9973	-8.08243	187.62	52.0247	-12.9491	204.107	719.113	-26.4867	2.32759	0.195157	27.0859	-28.7724	-77.9579	-28.6336	41.6977	65.7041	21.9649	303.126	164.573	108.767	160.444	98.4868	80.3963	142.22	277.24	114.538	182.4	-0.688448	17.1344	92.4252	26.889	14.265	-54.9523	102.863	532.658	81.5435	394.792	35.1476	78.3401	153.386	50.4635
74.242	2.7784	-8.73029	-1.70168	-55.641	6.4064	24.3632	52.4468	-78.8772	-18.1477	-2.39432	189.733	32.4184	-3.67239	181.144	692.453	-7.60839	-7.91622	-15.3774	2.45092	-46.3933	-57.3523	-46.4661	43.0672	49.9137	13.3781	243.459	142.036	73.2044	143.795	76.2402	62.5773	158.1	300.817	100.572	163.36	2.27268	3.55354	73.172	65.3722	1.3659	-62.4539	124.72	488.724	80.6205	350.341	23.3031	66.8723	187.461	29.5201
74.342	32.9612	-17.8124	13.1384	20.7331	8.31003	32.8576	9.42132	-59.2769	18.5686	-31.9895	150.986	33.1919	-16.6326	208.084	620.776	-37.8556	-8.44416	-9.00758	16.5053	-36.3141	-41.5832	-27.174	90.4008	36.0082	41.1811	202.7	148.95	68.0319	110.135	95.1072	50.3212	171.12	284.666	116.545	184.581	-21.0761	30.686	118.822	42.8561	-34.6786	-17.7893	119.777	549.616	81.6322	321.305	21.1059	61.4876	213.579	43.5768
74.4419	21.2242	-27.769	11.7716	78.9443	4.32396	52.7985	32.0022	-74.1114	33.0444	-31.1152	136.33	52.4944	-28.9965	206.365	585.352	-45.6092	5.91152	-6.33902	1.78546	-26.244	-9.76638	5.30309	96.6575	34.1754	60.0867	212.647	181.445	77.718	142.079	79.6905	59.3394	134.967	299.497	71.9692	171.474	-45.3427	-6.7566	184.345	-5.42141	-19.5634	-1.84077	148.559	654.831	53.25	333.833	58.4284	59.5934	238.99	3.91428
74.5418	59.3293	-15.2004	13.1351	160.935	-18.3414	8.44234	-1.49398	-92.5204	43.6597	13.4924	122.78	45.915	-7.51105	268.788	519.472	-80.7413	17.117	29.2753	1.30434	-18.5501	-6.71414	9.36404	137.512	14.6603	39.8175	196.029	209.78	62.3989	124.481	66.8565	28.8573	119.001	283.695	71.129	150.848	-25.7601	6.42878	213.822	-13.8169	-15.7493	-9.4412	129.896	677.883	49.6033	309.513	57.7901	73.6475	262.39	1.73956
74.6417	169.224	-21.2656	10.3973	181.428	1.24541	-7.8838	-31.949	-80.1594	62.7511	-8.19557	83.371	38.5834	-11.4187	345.995	399.132	-91.1117	29.0537	30.5999	-8.86312	-11.6858	-33.4591	-0.165476	138.702	10.9461	41.3117	204.494	225.104	83.4106	124.214	73.4939	31.973	183.062	269.022	37.2449	152.102	-15.8598	4.14613	266.613	3.64933	-25.5829	8.37388	80.6914	721.686	56.9571	318.32	59.514	84.2081	229.623	0.659446
74.7417	278.572	-20.8817	-7.93189	158.323	19.6101	14.5753	-25.9204	-54.1562	48.83	7.93283	98.3395	24.9178	4.7552	372.599	375.644	-60.5064	17.0059	6.4801	-11.621	-5.20071	3.52374	12.5759	122.122	-2.85763	82.4897	205.905	177.686	58.9211	109.011	63.5135	-10.2414	150.515	255.393	51.9461	151.372	-25.7711	17.833	295.054	1.85548	-9.20568	9.59131	65.0353	709.583	54.6943	307.867	28.2036	71.5166	281.12	-6.89286
74.8416	329.82	-6.54455	2.8829	121.923	36.744	-21.3175	-46.0399	-52.0092	1.8546	24.7692	76.3965	8.5157	-0.89963	275.771	316.716	-53.927	6.2054	8.01704	-14.3872	-28.9953	13.1919	-7.7966	92.5434	-23.8919	67.5998	256.8	178.053	42.5115	122.837	66.7952	-2.51868	128.369	242.732	57.2349	166.315	-12.3639	10.1521	261.886	22.6025	-42.5581	10.0307	64.8209	709.512	56.2531	291.436	30.7349	62.7623	277.288	-2.59146
74.9415	349.973	-22.2492	-0.0584019	123.056	32.6742	-39.1737	-21.1282	-42.6152	12.2051	21.3176	74.4302	24.1081	10.6184	233.696	307.179	-48.1586	5.641	27.3079	-3.11628	-18.7299	17.385	9.72189	88.1621	6.90578	46.2153	244.921	208.307	35.7204	86.6312	66.8039	-4.1287	160.325	230.966	61.7551	133.362	-10.8319	23.134	227.038	15.893	-8.73297	-8.60142	75.3763	718.607	35.901	286.376	29.9878	54.1273	272.352	28.2006
75.0414	371.53	-20.7399	7.40499	147.22	65.5142	-37.2068	-35.5629	-50.1958	15.5741	33.4488	49.5997	49.4173	2.44605	224.495	270.504	-44.683	29.1918	7.78863	9.20895	-40.534	-1.44015	15.2955	91.9203	47.3286	58.0169	265.977	210.81	55.5587	84.1413	21.5249	-9.46832	127.213	220.03	62.9372	154.362	-1.16046	13.6229	208.637	14.3147	-21.5859	9.85609	95.7927	705.81	14.196	258.584	47.5463	58.385	288.048	10.1181
75.1413	316.147	-2.89566	9.97637	122.709	50.3357	2.87774	-27.7424	-55.8243	-1.36394	32.7217	69.6257	92.888	14.4031	225.863	235.638	-62.4274	28.6117	0.326976	34.8162	-8.89072	-17.1192	22.8097	96.0731	14.7967	35.9714	213.822	223.727	49.4049	78.1443	38.4659	0.599663	130.972	209.862	85.9081	114.523	2.77858	5.676	174.006	18.8551	-27.1468	4.50656	128.427	655.848	10.069	233.531	14.5407	23.1945	286.224	-6.28136
75.2413	262.613	-14.7711	3.45801	99.2543	38.9644	-19.0611	-34.9493	-29.7393	6.72566	38.6595	66.0878	134.253	7.60565	198.66	260.087	-66.9059	21.713	19.1891	10.789	-3.47789	13.9353	32.1527	73.2999	-11.9321	50.1448	222.87	220.459	55.5593	82.558	40.429	-2.06835	105.179	203.951	121.246	124.479	25.8381	-24.0855	160.173	1.0162	-36.8018	17.2863	137.335	646.302	21.522	217.031	23.3051	35.1606	234.132	13.186
75.3412	233.906	-15.6982	14.8056	84.2382	31.0533	-8.7156	-18.358	-36.5945	-17.8619	66.4156	75.2443	143.094	21.9669	201.422	285.195	-54.2758	35.6356	7.78483	3.10179	61.3685	-15.6417	48.3436	70.7441	-6.61452	43.7571	204.979	207.952	62.8105	52.8056	103.51	56.9485	97.3226	194.784	107.112	112.757	26.8774	-2.89817	152.191	26.9376	-31.3861	9.32869	149.726	595.988	12.1694	194.391	12.6192	41.3652	246.441	-5.22074
75.4411	159.588	-16.0912	7.10989	36.067	-2.69978	16.1273	13.3475	-16.0039	-13.4199	62.8918	70.9782	110.97	27.6366	227.542	341.757	-22.1999	3.78606	-21.4731	12.4211	117.132	19.4235	30.2183	69.4257	-15.606	28.5261	186.887	229.688	91.6486	63.7757	66.8925	45.8173	89.9623	247.571	82.434	93.6057	10.6068	-16.2004	116.311	15.5312	-0.765126	-23.4657	158.993	589.454	23.408	198.602	14.66	23.4797	262.074	10.8645
75.541	158.179	-21.5825	14.6735	58.9235	3.05123	19.6477	0.553304	27.0511	61.0471	48.9427	85.391	104.734	63.5686	226.84	336.848	-45.9344	7.84129	21.0449	17.7862	62.0942	19.8963	54.0932	108.836	7.51509	39.2222	175.147	248.465	27.1001	105.064	88.433	116.771	86.4751	277.104	67.2134	76.5415	34.3744	-7.75192	121.557	16.3181	7.60605	-70.7992	145.976	507.172	33.2684	154.536	25.9104	53.1114	273.105	3.68683
75.641	186.728	2.75204	23.6621	66.948	47.2106	-4.66028	-3.08003	13.1375	84.7764	64.635	86.4142	77.7821	105.924	210.819	222.942	-41.8712	17.0347	52.8826	44.739	34.9907	13.9874	74.2017	66.9025	19.505	23.0835	155.512	220.041	33.8029	89.5446	58.6409	110.251	107.505	262.39	83.2653	102.429	30.6507	-7.65769	102.532	22.6263	11.8809	-57.6556	109.695	468.998	30.016	170.214	13.9535	107.763	257.023	19.8602
75.7409	164.344	7.80421	21.9597	60.6066	47.8141	17.8775	3.51251	-19.727	94.5841	82.752	76.6985	62.635	117.494	201.593	210.659	-45.9178	26.0943	82.4384	-13.7425	34.3535	40.4701	49.0905	98.6668	10.0698	16.6577	130.603	212.807	71.5302	84.6072	64.2536	100.415	107.368	269.365	76.6323	92.458	-1.81225	8.80174	95.3107	34.8682	2.33834	-39.9122	97.6176	541.364	141.649	123.599	12.2021	122.038	248.047	32.4075
75.8408	136.339	-7.14434	-3.3497	40.3676	25.4707	13.9109	7.75833	-18.5476	62.4534	99.2835	120.68	66.2632	105.731	168.35	215.463	-39.1283	8.67597	73.1572	-37.0881	41.7263	47.6363	17.4019	49.2962	52.4363	28.0864	120.293	236	83.197	93.382	94.4272	136.938	107.01	288.057	51.0549	89.4082	21.2979	31.0792	89.9759	19.4195	2.66987	-87.8465	102.955	509.406	184.797	104.061	7.69212	124.584	277.496	6.36694
75.9407	95.7824	-14.7481	-6.93343	18.0092	0.252138	1.07515	17.0711	13.3442	34.7311	110.203	189.111	64.0984	87.2805	130.426	225.832	-22.2121	11.4711	49.6329	-13.3833	39.4878	58.0251	15.3406	81.1244	24.0406	11.2291	110.918	256.229	39.7139	64.2895	68.5865	129.857	48.6447	339.197	65.1245	77.9316	22.4175	-6.45808	89.6709	9.88844	71.0366	-8.72126	92.9613	452.535	209.131	67.7969	54.4605	98.2928	303.775	11.3747
76.0406	73.1006	-24.8908	10.4734	-0.503491	0.129452	7.65943	5.5903	73.088	7.5796	101.366	257.947	82.7787	72.2666	92.7187	149.277	-35.8364	16.7569	52.0627	-47.4042	62.0304	16.9328	45.8909	74.1576	32.084	9.41376	126.298	233.203	30.487	48.0181	72.8277	104.668	4.79376	320.993	61.7009	102.542	21.0964	13.5688	84.0158	34.5045	49.3214	19.1128	88.3915	418.612	201.362	102.557	40.0488	71.8359	306.733	20.661
76.1406	57.7229	-8.29481	4.67317	-2.14049	9.83613	4.75554	7.67769	47.2328	0.0207669	84.9939	274.429	65.205	60.9153	67.7808	162.051	-21.6995	11.3266	44.0252	-24.2743	45.9288	11.1077	57.1583	58.4944	44.5736	16.0809	154.763	229.878	9.15614	81.2017	71.8953	95.6444	-16.6753	304.055	31.2705	118.062	15.1361	5.14482	79.8209	21.1184	36.3412	111.829	76.6117	359.025	160.683	78.2837	56.4996	62.2418	334.824	-1.14346
76.2405	50.2249	-6.33385	-26.1876	4.93908	-7.06371	-7.69182	9.10846	44.8102	-2.00286	90.5428	297.926	66.3148	60.0835	59.7214	135.689	-23.1283	-3.3403	21.6741	-18.6272	17.216	5.27546	116.862	81.5894	56.6542	29.0817	115.05	235.698	-5.66856	61.7196	33.8837	120.462	-56.3462	288.295	40.3099	146.244	34.5546	-10.9123	40.3471	7.66178	33.0172	155.944	97.7732	308.695	130.848	54.8646	37.4726	76.7625	362.88	-5.60747
76.3404	38.3882	-31.8632	-21.4795	-5.01918	-1.07327	-13.3416	-10.4697	52.3049	4.02136	89.8448	304.906	121.122	43.8912	55.7164	148.051	-53.5802	-6.99846	2.98302	-9.01768	13.9055	15.1718	120.914	68.7472	53.5699	20.6022	130.014	240.698	-11.8667	55.5872	44.7674	127.59	-71.6673	273.625	48.3882	126.952	61.3183	-14.7441	50.1121	-1.47174	21.4855	145.975	82.5567	283.02	82.0299	52.3188	83.0862	54.0083	360.234	-17.9527
76.4403	37.1787	10.1045	-14.034	-8.71717	4.76406	-1.21291	37.4543	17.085	-0.28204	87.5735	281.351	166.408	47.0611	53.797	146.298	-24.5594	1.07823	-6.60996	42.9371	2.16279	39.3288	102.237	58.5504	73.9767	-11.9275	137.525	243.067	34.3759	23.429	44.9959	134.828	0.621598	265.232	25.7008	117.828	40.8719	5.37619	51.1397	31.2553	70.2125	67.8737	75.0373	305.914	74.5251	94.7991	122.878	101.749	336.803	-24.7029
76.5403	34.7296	75.8878	38.5849	-11.1461	-14.5923	-3.6039	52.6775	20.4265	-43.8421	96.1719	217.896	162.036	36.1859	5.94341	172.877	18.9906	-0.31546	-6.40706	139.663	39.8038	42.1912	85.3742	76.2091	39.42	-27.718	110.607	196.058	20.8447	31.8792	31.3986	134.215	-13.0352	271.713	66.832	103.008	31.8503	28.5508	38.4738	67.1178	81.838	76.8885	89.3821	279.792	76.6665	120.587	119.186	255.747	280.794	28.2033
76.6402	41.443	156.328	9.89655	6.60938	-19.6162	12.1935	42.1845	40.5709	-32.2428	93.389	207.867	130.97	36.166	25.3455	190.121	3.01344	-1.41699	12.053	189.971	29.3882	16.9017	49.2425	55.0465	45.7003	-25.0533	119.986	213.633	50.1133	55.8014	67.958	128.282	-8.40666	257.31	23.785	84.6326	50.4287	43.6467	27.8692	28.9541	107.637	77.6831	79.6275	287.32	67.6404	86.7214	93.0769	445.327	283.33	-36.3961
76.7401	21.9925	188.143	-15.4748	3.69975	-24.5664	2.11424	36.9782	25.2853	-24.8105	81.9622	138.616	145.284	17.0867	22.0322	220.584	-14.0107	-13.687	10.5401	228.052	6.5028	22.8507	33.029	70.1111	22.6853	-8.31503	123.076	194.41	48.8528	53.4178	45.4382	188.008	21.9456	243.988	-3.31387	97.2807	31.6049	54.7228	7.55043	29.1294	95.0547	52.4448	80.8233	264.81	70.8905	66.2147	56.2507	640.676	267.51	-46.8086
76.84	35.6172	144.816	-17.2615	-15.6689	1.3745	21.3153	10.9364	69.5695	-32.1801	59.5565	135.471	119.671	12.6508	55.8712	224.343	-28.9923	-21.8412	31.7432	177.168	-13.5608	33.3612	19.4916	85.6471	48.2896	-4.75527	114.11	173.127	46.1315	35.4028	88.5951	183.905	13.1908	235.635	9.65774	92.9649	63.5077	37.443	21.8715	35.2527	100.388	78.644	78.2604	256.123	92.9921	96.7789	58.485	810.065	272.082	-44.8435
76.9399	23.5986	118.648	-6.84059	-11.3804	-20.28	33.4941	40.9396	36.3753	-41.5086	64.6681	92.3078	111.456	1.36752	11.023	222.141	2.49112	-37.2233	17.569	115.983	9.40828	11.1538	91.1375	42.3666	8.21879	-13.7732	115.391	157.82	64.1553	40.902	65.1625	180.096	2.7622	223.807	10.3375	94.5926	45.3432	20.5745	16.513	36.0637	94.5516	62.2057	38.0981	221.177	64.6487	96.0622	29.4712	866.511	227.237	-32.2954
77.0399	40.2418	117.16	-12.782	20.7155	-22.6406	88.1586	32.5343	21.9572	-20.1866	37.9328	102.262	96.8868	4.91407	52.0151	213.842	-5.95841	15.5981	21.1114	92.2918	40.0991	3.18133	128.859	34.8811	-3.18348	-20.5264	57.3246	179.107	40.5668	-12.2522	49.7435	150.5	37.7148	238.607	-20.9446	79.6	16.312	-1.82793	49.4686	-8.28295	47.7239	61.1057	33.6473	227.171	74.7563	118.235	33.3666	896.74	176.601	-19.4022
77.1398	42.9263	87.4752	-18.1291	21.7287	-6.47869	37.8752	65.5642	32.3778	10.9004	49.8437	88.9744	84.9785	-3.67439	69.6991	205.587	-14.4908	16.7274	58.824	58.081	4.84168	-14.5802	103.824	43.0115	51.6585	-21.6005	77.8423	146.483	60.7609	1.76152	15.8326	178.755	22.9276	225.79	18.4733	100.504	10.4954	2.70132	62.5914	14.6133	44.9625	66.2935	48.8679	256.48	73.314	165.187	12.5986	722.764	142.477	22.3604
77.2397	80.555	62.1156	17.8988	20.5892	17.434	44.1015	71.1588	60.7307	14.4824	38.3749	63.9127	82.9207	5.71675	109.181	179.292	-22.613	12.1421	60.4181	90.6949	6.30664	10.0441	39.5779	47.7852	159.039	15.2706	111.701	139.999	42.2521	10.9622	7.30776	177.536	26.5951	214.007	13.9165	79.8465	12.4295	32.0197	139.445	-7.33432	42.9328	47.1387	39.1276	277.7	93.1544	186.263	22.1455	554.531	117.276	26.8674
77.3396	173.256	78.856	17.9155	38.3091	14.4309	28.5443	82.2483	33.0946	2.89457	34.1314	65.0267	76.1681	-17.1533	88.9979	169.718	2.29632	21.2024	96.9988	41.0018	12.0585	-8.41574	36.2315	53.9575	307.613	-3.75107	87.2148	121.779	52.3754	53.4518	24.3305	162.416	42.111	203.171	43.4402	76.9591	14.3252	41.4634	144.164	-3.89176	27.4625	29.2843	27.9777	292.282	137.474	158.711	62.2353	459.937	108.817	44.5322
77.4396	286.277	75.1615	-19.516	30.2217	52.0818	36.6835	64.4581	44.9919	12.9993	0.274053	40.9158	73.9692	16.6125	91.3855	134.595	14.3996	28.8552	89.945	18.2879	-12.4815	26.4993	35.0591	37.7495	399.851	21.51	70.7078	110.251	46.5913	50.4082	30.665	143.502	53.041	193.2	44.7685	97.5843	18.809	54.3047	104.635	21.2599	18.044	8.85954	32.9729	263.572	88.5528	138.895	33.0032	397.339	113.642	33.1331
77.5395	423.95	66.1515	-23.8976	29.3507	75.9169	37.6601	54.1789	58.9384	-10.9938	-5.48508	67.3091	76.7686	4.01393	95.1981	106.59	-0.239789	-12.1771	60.2285	55.8607	-4.69162	20.6565	-4.74711	45.4467	495.826	14.6253	55.9065	117.719	54.8369	58.1845	24.8523	125.359	76.6971	184.023	25.7667	108.349	10.0952	43.7766	87.7877	37.5395	-11.1205	8.20167	105.876	326.346	80.4131	132.914	47.7983	314.793	108.317	63.8116
77.6394	511.471	55.4156	-31.2925	22.5233	98.8461	41.4581	75.6187	38.3212	-13.5411	8.25804	40.4382	69.8542	16.4069	69.7621	117.205	4.58008	8.01356	63.5059	64.5488	7.00212	58.515	11.3881	55.4192	573.448	23.6342	80.4851	108.531	58.6502	51.1906	21.0451	89.3932	52.5629	175.57	30.1284	89.5184	23.1003	43.0875	82.6402	26.659	-4.40078	23.653	84.641	317.608	106.312	130.868	52.0495	237.521	108.663	42.6006
77.7393	570.651	44.3241	-28.0236	23.0925	77.7391	23.4103	70.3457	59.4295	-20.6765	36.4597	36.8208	106.5	35.2292	42.6821	119.517	14.6499	3.01096	43.3626	68.3479	8.54376	47.2149	13.3639	50.6392	684.652	42.4687	66.9062	91.8836	52.5378	72.333	21.7425	113.049	45.0089	167.783	21.9644	110.159	19.8432	65.2542	76.8393	17.3978	-30.3804	4.90873	47.7916	335.595	74.4012	107.157	36.5315	230.44	83.7732	28.0513
77.8392	626.037	49.3409	-41.8941	15.6755	64.6836	-2.27313	63.8261	44.3194	-20.2278	32.0886	26.2974	168.209	21.5635	6.32675	119.299	21.6142	1.05585	94.2453	40.0517	10.4047	54.3796	0.607687	62.1554	729.977	41.1559	58.8092	99.3047	82.7164	63.0986	41.0917	102.383	53.9644	160.605	4.41272	114.451	23.3437	49.6849	70.02	7.94368	-17.2658	-2.06313	62.9358	307.389	77.3714	101.623	51.2258	211.638	95.0409	76.2267
77.9392	665.039	42.7408	-24.3282	21.626	40.9774	8.17557	73.3574	28.8909	-22.9672	44.0349	47.2684	203.666	8.15709	27.5162	107.472	12.9622	15.0816	198.105	40.5573	6.82834	70.4513	-8.28987	43.8977	709.7	21.3738	43.4958	97.311	99.9605	102.625	54.6917	69.5735	39.2871	153.986	30.1744	111.045	16.5051	51.3494	76.2291	26.1376	-17.6496	-13.3754	62.115	340.078	92.514	136.442	35.0836	186.363	103.077	67.9085
78.0391	664.321	30.6008	-23.2333	26.3119	-9.95052	7.9147	72.6769	7.13258	-18.6935	30.208	38.7354	228.684	26.1684	5.73151	105.379	12.8203	47.9996	274.069	28.611	16.2982	55.8899	-6.6149	53.3308	663.284	29.7438	18.3922	93.2631	112.421	143.184	48.9928	103.9	61.3334	147.88	-4.75817	123.653	41.3862	41.5159	102.85	11.731	-6.68202	-6.84558	43.9794	316.111	69.896	104.541	36.8479	161.309	76.0354	16.9385
78.139	666.909	27.5471	-11.6272	14.3051	-5.07001	3.91667	93.5933	15.8665	-9.56519	50.5656	47.7994	199.584	23.5782	13.5074	87.0415	15.2514	42.6398	246.607	25.4722	-5.13308	41.4682	5.31324	45.9819	639.638	38.1817	48.3528	105.931	105.336	141.512	42.0057	96.7148	61.4915	142.244	34.8437	113.423	16.4013	31.5878	74.5577	26.8275	2.87963	17.6284	37.2282	296.674	80.1296	128.136	20.2843	146.668	79.3995	49.3076
78.2389	642.757	33.6589	-9.80947	18.737	-6.72225	-2.70921	86.682	7.50558	-12.0873	30.2611	44.7891	152.089	14.3188	22.3434	70.9263	17.1221	19.9869	187.407	8.25917	-6.74659	31.5744	-10.2689	39.6126	593.59	47.994	71.894	105.055	108.379	153.384	27.196	106.272	47.7182	137.041	52.2968	107.618	32.5567	40.1606	59.3527	55.5147	-13.4487	16.3647	68.8059	278.039	94.4414	123.273	15.0525	116.827	104.039	54.8301
78.3388	615.752	33.5174	-17.0225	21.2683	-16.7529	28.8265	109.02	8.16136	-3.22182	41.4802	31.0047	124.374	16.4063	31.8878	68.05	21.2069	14.7366	141.92	35.281	-18.6101	28.0802	-3.96337	30.5552	503.295	0.510369	56.4823	87.8797	136.361	161.277	22.803	71.0729	65.7292	132.235	14.6789	101.266	11.8103	56.1997	60.2451	51.4919	-20.8978	15.9831	50.011	258.281	115.404	116.734	10.8673	136.319	98.2002	20.94
78.4388	535.538	34.0703	-6.22302	18.7534	-36.4803	3.15945	97.9018	18.7595	32.5665	34.6414	46.0414	98.223	8.02099	22.2012	64.0417	3.15624	18.1871	95.473	34.0034	18.7212	37.9607	-6.85773	29.8453	467.478	4.85382	54.5317	83.6418	158.456	154.35	47.0834	59.3612	35.3887	127.794	34.4867	108.825	54.0541	38.1042	77.3619	49.1552	-22.7295	35.349	45.6644	242.414	111.687	128.73	16.8532	122.77	87.3138	43.3792
78.5387	512.617	33.3222	-13.7891	20.4486	-48.4532	26.9806	113.019	26.4921	20.3327	47.4107	44.6771	88.3189	-7.69229	39.0208	57.3784	-20.7939	23.4129	87.8383	11.5673	14.9742	44.6524	10.9893	33.1148	424.487	59.0235	43.3307	69.7388	131.934	164.001	41.3508	85.5012	23.366	123.689	5.42235	114.741	13.0358	33.4912	71.1536	17.8492	-19.5562	36.1129	65.7209	242.92	94.2165	124.858	6.88242	88.2933	95.5294	23.8633
78.6386	485.741	20.169	-1.56655	25.6083	-55.8937	34.6163	114.785	-10.3547	9.07446	44.5816	20.2158	83.8754	16.915	44.5981	40.5799	37.1237	0.904043	74.2345	26.4281	12.3714	47.1356	-8.33694	30.2155	432.031	36.7466	77.1111	51.6286	111.077	180.228	39.5977	97.4205	50.779	119.893	4.90217	116.894	28.4841	52.4174	94.5307	44.6996	-18.4489	11.4706	51.2386	221.302	87.5099	155.943	10.5787	97.1403	74.8054	38.9721
78.7385	438.789	20.7969	-6.77293	23.1222	-33.0186	33.4059	85.0683	25.2406	34.5855	14.1855	36.0263	61.2848	34.0905	50.7397	36.7626	-6.25885	23.2673	81.1165	25.6826	-7.32498	31.1378	0.583183	50.4337	404.188	32.303	60.693	58.6065	146.117	162.895	47.5203	83.9914	42.5518	116.381	21.9678	119.651	11.148	52.4438	77.2622	23.3412	-16.8146	39.3553	39.6678	209.427	71.6977	131.431	10.5442	70.1877	88.3422	61.0268
78.8385	396.761	35.747	-6.58709	23.1245	-37.6496	30.9679	102.9	1.78976	24.5951	26.4396	38.727	49.7274	9.51337	30.2696	52.3662	2.71056	24.4539	50.085	-4.64829	-6.96454	31.9226	-5.50854	36.0108	384.617	21.2014	79.7525	86.8136	117.825	140.163	48.2385	43.6265	55.9565	113.131	1.4063	150.171	27.0861	35.087	77.7691	30.7706	-11.2648	18.5265	35.0226	230.315	76.2	135.85	12.5897	77.4963	78.9312	40.8641
78.9384	353.611	28.04	3.97044	19.6503	-33.0963	21.6256	76.7556	-3.4769	-10.383	25.3569	5.32747	50.9463	8.07101	10.1749	42.9436	-0.915897	27.3046	56.583	-17.764	10.4053	30.8764	4.60772	34.3795	367.403	48.2012	57.5451	44.1561	136.535	217.863	44.7696	96.1872	64.7107	110.122	15.8207	156.633	14.303	57.9968	84.3362	45.8272	4.49584	24.0791	26.2637	215.53	95.1327	105.52	6.62847	56.6235	80.3407	28.1898
79.0383	335.074	31.0376	11.5412	36.8383	-29.3367	34.032	88.4657	24.062	4.53015	21.9554	43.9121	48.7202	13.4292	27.2672	33.0861	3.0143	40.5825	59.0406	20.0193	-13.3439	18.2455	30.3049	55.4945	384.264	43.4697	81.0516	62.6686	127.578	216.679	54.3425	77.145	40.8155	107.336	-12.9112	157.73	16.9214	52.7061	72.3	81.6908	-14.8487	23.5235	31.6414	203.232	84.1183	120.553	6.99976	39.9851	82.1577	3.90661
79.1382	281.993	43.8924	29.9424	14.5983	-31.9039	31.9834	89.5522	2.39021	58.8304	36.2091	38.4448	37.7652	8.18806	35.8564	31.2075	6.6824	12.2706	40.8109	12.0509	16.398	4.4326	-1.72672	46.9983	356.536	54.6138	112.622	51.9638	107.705	312.416	27.7046	69.6888	64.5102	107.115	18.385	144.639	2.81931	35.0339	80.4268	62.7002	-17.0948	3.04768	41.3402	191.045	97.4062	123.754	25.2082	28.1492	83.4739	35.104
79.2381	265.932	36.7443	2.41146	-0.557715	-23.9715	24.4126	97.3229	6.64826	57.7187	29.6881	43.122	29.8111	39.5303	24.0045	18.7856	-1.71388	23.9388	36.8088	20.1458	1.33584	37.9115	-4.82628	13.7762	335.745	20.877	133.322	63.368	144.869	283.556	45.3334	88.4736	45.1313	104.475	2.56576	167.61	10.4622	39.4522	48.2385	61.0402	-3.06442	7.07335	7.75235	165.731	97.5847	107.591	-0.216053	34.5438	66.3373	23.8219
79.3381	245.259	35.2432	2.77018	18.0265	-23.8888	24.2664	84.2655	5.15542	35.9358	28.9456	50.4121	28.406	14.9966	12.3397	28.8383	-6.40874	7.03871	-0.4886	33.6791	-9.30961	13.2224	8.35154	45.2591	306.511	49.1742	80.9405	63.8479	123.388	224.073	47.2583	69.9082	6.06059	102.037	-17.6628	164.653	15.1509	57.3693	88.5517	36.0443	-5.03503	57.424	-1.56337	170.074	95.9836	81.029	2.79346	26.0664	79.9993	10.5869
79.438	232.74	25.2373	14.4672	13.1334	-32.4129	31.0803	80.1496	26.7812	43.779	30.2799	43.0472	50.4559	40.7956	49.5076	17.0301	-3.25491	12.0807	36.9878	35.5921	4.58696	2.37994	8.79228	53.0042	308.49	25.3881	86.1467	67.6537	154.576	215.392	22.2946	89.2045	67.4236	99.7825	0.938138	155.897	-5.89299	29.0255	80.0837	40.7653	-47.9413	-2.08125	2.29094	212.325	84.4792	111.485	21.3404	29.3613	91.1691	47.2454
79.5379	227.018	17.17	18.84	20.1627	5.18128	33.1439	71.9461	9.10806	20.2083	25.207	40.1088	51.4011	12.248	19.9161	-6.09129	-3.75672	31.3877	28.6304	28.4235	-14.8954	14.745	-3.59651	48.9939	310.611	5.74483	96.0071	56.7971	125.748	202.504	57.7747	67.8557	24.8001	97.6979	-13.7017	142.333	5.43073	44.6002	109.176	30.0649	11.1497	32.4611	14.1141	191.689	77.9959	98.7408	10.6189	22.9326	73.9864	15.9135
79.6378	195.822	35.2823	25.7921	29.1694	-47.8933	13.6894	64.2455	-6.43453	34.5093	24.8536	34.9148	41.7931	21.5218	16.457	17.3668	14.2889	6.12001	6.83851	79.561	-12.6154	18.6417	-20.0837	58.4059	263.944	36.4049	101.584	49.3518	124.755	207.612	14.7704	86.3864	51.9271	105.684	4.43555	149.28	18.6989	60.2946	75.351	29.909	-1.95891	25.4408	-3.59225	177.027	98.9897	108.409	1.38882	36.216	63.7753	24.9556
79.7378	196.521	27.0622	11.5858	33.7388	-28.0007	15.9011	61.6268	-12.9243	25.6436	52.699	26.0422	36.0578	25.7093	6.94399	16.2163	1.25189	16.0798	9.82202	51.4329	-9.43692	1.93397	4.19352	29.6863	262.468	39.8925	90.0784	32.2619	130.019	213.265	36.1621	79.841	55.8796	117.817	-1.28093	127.894	14.4081	55.0823	81.9594	57.76	26.2736	35.6276	12.3323	162.734	117.788	95.3576	12.3251	31.0659	48.0173	18.1653
79.8377	190.635	51.4157	-13.0801	26.9248	-9.78797	14.7041	72.867	7.73835	46.8837	33.512	34.7084	40.6012	25.2591	21.7969	11.205	-10.5452	13.71	25.1862	12.1415	7.91443	-0.0798363	25.1371	49.2036	258.947	48.0866	66.3721	51.0889	139.442	182.762	22.3598	69.9	44.2318	113.67	2.90042	123.605	14.2411	53.4714	68.4049	39.7181	21.0227	41.1036	19.5465	177.237	95.4238	73.2366	-1.64974	24.7547	81.8452	0.850606
79.9376	181.393	44.6533	-11.8057	38.5203	-30.588	6.00432	79.8821	5.43808	43.1365	55.279	18.0438	57.129	23.2583	11.9138	6.09369	12.9782	42.016	8.13955	19.4332	2.41861	-4.97233	30.0736	46.7987	238.727	50.3546	91.419	52.9938	119.775	173.942	29.0166	85.1363	72.9121	136.851	-17.9584	143.02	12.0866	60.1897	56.4294	49.27	-7.31135	32.641	9.12934	157.207	116.51	109.06	18.2067	18.3907	69.2116	-2.57681
80.0375	197.259	23.7524	8.7067	35.8312	-16.2872	35.8641	52.2989	14.1028	63.6773	44.8079	26.782	47.8012	20.5225	10.2254	21.8429	-6.3142	32.6003	4.84314	47.7405	-6.97578	13.6462	7.69403	54.7439	244.049	53.9546	107.648	43.585	107.416	181.602	25.8212	110.29	48.2035	131.699	-0.0762253	118.965	3.52398	51.1886	56.934	54.6659	10.9497	24.9367	13.8722	173.543	96.9198	106.246	20.917	18.3191	57.7301	18.9864
80.1374	182.624	37.2221	8.7282	28.2215	-6.86992	40.2041	51.1617	16.734	36.6157	58.3727	-2.65722	38.6581	16.6243	2.73927	27.1711	-11.2748	4.51085	1.06645	32.8038	10.769	-1.15292	-8.51941	39.6146	256.345	34.4425	94.3005	22.0858	85.2346	176.023	9.5763	138.504	22.82	126.971	-9.51718	140.142	8.08855	28.1417	75.9592	49.9427	9.76255	22.3343	16.0048	197.394	84.8095	137.474	8.44626	12.6568	67.5153	31.0452
80.2374	165.167	33.9759	-6.21741	24.8293	-7.71234	51.7169	67.3954	6.75268	77.0044	33.407	3.77142	36.0657	25.5613	36.6848	34.0228	7.52194	28.3516	14.0881	14.1226	-2.7345	10.8926	10.7212	50.4053	251.545	26.3135	85.8294	39.1258	108.976	167.212	23.7123	135.005	43.2621	122.632	-14.7511	130.732	23.443	44.7569	74.467	50.2609	0.717215	47.1922	-6.83726	188.323	70.1775	135.372	14.4577	32.5571	59.3875	3.01065
80.3373	152.311	20.5578	-6.66043	24.2185	-9.25741	52.6051	84.088	-2.44921	80.5539	45.6279	9.64149	40.6776	19.0161	40.8296	19.6987	7.39909	11.4933	24.4083	54.0464	-15.8834	-4.51143	-12.3436	46.0205	262.503	32.422	73.4454	33.6681	95.9564	187.65	45.0829	97.9603	44.9701	118.646	-39.9032	115.889	38.7907	32.8418	76.4558	46.8946	11.6568	46.4944	-15.4935	199.651	104.758	102.893	24.0475	60.2056	72.8632	-27.3527
80.4372	118.415	9.80598	1.06079	7.61945	-29.3333	2.70346	81.2505	17.4121	65.116	34.4205	4.59443	32.2191	1.63073	-14.3126	40.6575	12.3486	20.0721	33.9913	19.2748	13.4765	2.74683	0.058524	40.4505	209.451	48.3554	67.262	74.3183	136.908	200.953	4.71823	91.464	50.8052	114.984	10.5983	117.691	-10.6785	34.086	33.7182	43.4378	-2.61869	33.2081	-0.971222	183.266	90.8454	140.246	-20.9746	82.3145	84.9203	34.9154
80.5371	134.982	15.8079	-6.9112	35.2162	-25.2275	25.3993	79.6151	1.77454	59.7195	52.5457	-3.87888	35.2059	7.82549	12.6163	14.4716	8.53289	21.0906	22.5514	41.7092	-6.51455	21.6446	3.85244	39.4181	199.308	34.4464	90.6642	50.4106	117.826	191.974	25.5176	98.5772	53.655	129.624	-7.40439	127.85	29.6292	65.5992	40.3503	31.8607	19.5218	38.8565	-2.60696	142.977	74.1846	141.843	5.35	88.3896	62.1131	3.62249
80.6371	135.751	30.0068	20.4905	34.1044	-2.35124	34.4185	91.0661	10.2238	76.832	39.9328	19.4983	21.1511	9.20669	20.3461	12.7417	9.80734	31.3847	29.054	33.4632	-21.1309	24.7492	-11.7955	30.739	195.065	18.5362	75.0636	55.9082	130.995	197.826	40.245	46.8112	47.0003	137.03	-11.0108	101.865	17.4991	67.0413	89.3775	24.6864	20.7686	52.5776	3.71187	189.31	109.259	113.516	16.7392	83.9862	75.132	-7.50495
80.737	132.137	25.177	-5.36068	34.3148	-9.43533	33.8249	70.8829	7.79461	68.0132	52.7784	30.1898	40.7513	32.8283	24.6257	18.3627	-10.5969	22.0811	8.42542	24.4785	-10.6515	20.6992	-8.67144	45.2257	223.708	30.4685	97.8931	64.664	110.013	201.562	2.05995	54.3261	47.1491	135.262	1.7086	108.171	39.4407	46.4613	72.1511	19.523	-6.13211	43.3537	-5.77503	187.004	89.3726	93.9683	-7.49962	80.5663	58.3591	30.5034
80.8369	124.445	27.7085	12.7744	32.5926	6.31401	31.6783	97.2437	3.8673	64.2377	42.4678	15.0296	51.969	12.3755	25.9792	0.550705	5.95124	33.7274	9.58084	49.1157	-37.3137	28.9551	-2.18174	46.5725	205.977	45.7237	78.0076	56.5854	103.201	190.338	-0.542526	60.801	67.8388	142.083	-5.97246	122.097	36.8384	51.0826	66.1069	24.2733	-15.2342	48.346	-4.8404	181.368	83.6289	87.4996	-12.9419	73.846	64.2984	13.9973
80.9368	113.388	19.1855	-2.89865	13.3903	-7.56554	40.4516	103.856	22.0381	65.7566	59.9862	-6.23294	55.7235	19.2397	10.9749	-5.08662	16.4396	18.0911	18.9396	40.9582	-1.27511	24.3831	-18.9657	38.7413	181.673	24.4969	117.727	54.2141	136.103	198.272	10.1802	52.7427	67.2515	152.044	-16.4067	112.804	21.8868	44.686	64.0598	8.60627	4.75191	32.1795	-9.4966	168.517	82.1607	89.9611	5.11349	59.3916	97.152	-0.0699088
81.0367	127.591	39.4642	16.692	26.5764	10.042	20.8882	94.4877	-0.146955	63.6199	47.1774	-3.19584	40.9625	4.88095	40.7751	4.59357	15.3212	25.8645	5.66944	62.9233	-19.6936	42.1866	-3.97281	32.9908	193.413	27.8702	130.615	70.026	156.398	165.997	20.1817	23.0714	51.0559	147.6	1.1544	88.8397	38.8481	69.0482	88.3015	31.0819	-17.0777	37.9143	2.18974	173.178	82.4941	98.7596	19.1421	86.931	77.3303	32.1643
81.1367	126.519	52.3305	11.0982	19.2869	-1.35613	18.0039	88.7846	4.22839	51.1331	28.4911	13.0278	63.4197	-8.09113	40.2507	15.1761	15.3643	44.5594	1.77117	60.9772	-18.6628	36.565	-2.34326	14.6013	170.587	67.4371	146.261	7.32244	100.95	187.039	20.6984	40.2103	48.526	164.936	-3.79319	111.502	44.1745	65.8164	112.718	29.1302	-15.834	62.5577	-2.03522	206.576	64.824	96.8979	9.31545	60.5373	64.0074	21.1039
81.2366	164.863	47.6676	-3.22673	30.3301	11.6857	5.25757	78.486	17.3133	39.3831	37.6201	42.2662	112.739	15.0724	67.5886	15.2113	-3.71979	41.4743	31.572	32.523	0.506893	21.947	27.2013	34.7091	180.865	62.5367	151.205	2.40135	92.2396	150.068	9.61423	33.6635	50.1342	171.149	-4.43942	96.7235	25.2426	57.6115	96.1841	18.9771	-22.4044	61.0197	-3.87991	197.591	107.746	88.3837	-8.91375	47.4006	41.8246	25.6746
81.3365	152.203	41.6262	1.80713	65.6773	10.1082	23.4938	76.1407	27.9726	43.9811	25.8868	45.8439	164.184	-16.8652	54.1193	28.6673	2.01964	24.9828	32.8548	31.65	-23.502	6.04711	21.5269	10.2539	155.848	53.0378	139.068	42.6039	97.984	131.149	27.5096	15.874	41.2698	163.737	18.794	76.5182	14.8816	33.4429	92.6592	32.0617	-17.2932	55.1311	64.9358	206.293	113.285	72.1005	3.52857	48.1022	61.3863	16.1401
81.4364	131.637	36.2482	1.1935	50.3193	-20.4203	11.1135	77.4814	27.4375	22.1171	26.8034	39.9007	198.44	15.1424	77.6397	49.4846	15.8979	29.7473	3.72648	31.6684	-8.38615	3.20353	10.8812	32.1861	139.725	65.1377	113.965	24.0974	92.5257	125.003	-6.25653	46.254	36.8462	156.901	46.492	85.8395	18.5916	46.5721	93.4452	35.7199	10.2493	54.9781	72.9391	181.285	84.3148	60.127	21.7142	27.5603	33.8041	15.3517
81.5364	146.996	19.2103	12.374	48.7994	-11.8998	50.899	80.2789	28.3295	16.3045	31.021	27.5548	208.782	8.99668	108.115	46.5892	10.8593	28.0396	-3.61782	31.5807	-3.1445	34.8643	13.2142	9.25477	144.242	41.8415	122.322	21.3782	96.776	141.496	7.4865	59.9255	3.02506	160.077	50.5243	82.5712	19.1052	32.9778	57.5163	44.2623	6.6161	32.9601	83.4813	163.132	78.7697	45.8968	8.75849	79.3534	62.6121	-10.2224
81.6363	169.114	13.7091	-4.99113	46.8316	4.86474	35.9456	73.7104	24.9736	34.7488	16.7107	56.7563	172.161	-0.743101	126.156	50.6703	14.9008	3.18945	4.06536	3.24133	38.934	34.9329	-5.36911	20.6049	124.05	55.6704	154.059	70.1784	95.8429	117.652	-9.75631	90.08	31.0882	179.525	42.5175	79.096	44.6493	27.5443	52.027	18.6064	-6.45449	45.652	128.634	149.266	104.144	50.8398	31.1301	40.222	68.8419	23.1664
81.7362	176.42	16.4742	0.209305	48.8812	9.9222	38.782	65.4593	24.6556	55.6285	18.2771	68.9873	142.818	6.93639	141.022	53.0987	20.4714	20.5828	8.12953	-11.7256	4.42508	23.8973	22.8068	20.5039	148.086	47.6989	98.0463	109.046	76.6553	127.016	26.5244	101.508	17.9761	212.128	47.057	67.8195	52.0932	30.5534	66.7054	38.8756	18.9476	25.8215	125.788	141.684	77.3212	38.8384	35.0508	38.6534	90.9859	7.93795
81.8361	152.152	19.5129	21.3824	52.212	13.7713	7.1206	64.0711	10.7809	31.1974	47.4552	35.1155	130.823	-3.1156	135.869	44.9527	20.2209	30.1727	31.5019	-15.5218	23.7052	16.867	22.6441	7.53271	113.012	61.9789	116.862	205.524	110.071	118.891	-0.249996	88.0357	39.3098	201.707	105.054	61.4502	37.2203	30.1281	54.5003	18.1149	12.322	-2.44919	149.36	136.814	107.459	52.5291	33.7387	48.6222	99.8903	18.2034
81.936	151.805	25.9397	-3.65799	61.4907	-0.866186	12.3294	63.5004	12.4959	28.6029	34.7094	22.2052	135.636	-5.66206	148.24	33.7704	31.3053	-4.22386	41.9033	11.7668	16.0582	-1.54911	-1.71525	10.3194	121.807	55.2	114.791	233.756	169.846	131.907	-25.2615	81.4897	162.149	203.608	188.33	70.4611	14.7781	12.4173	26.8968	14.1098	-4.6898	15.9901	142.836	139.047	87.468	46.5386	12.9226	52.1343	113.796	64.3255
82.036	127.391	23.0689	-11.5391	47.1652	-9.86439	19.1963	27.3402	29.822	36.5168	36.946	42.0353	103.754	23.1379	146.347	16.452	-0.650922	-15.2654	29.9733	-17.0479	-24.9546	22.9235	-22.1041	4.49567	125.774	70.7848	107.905	202.305	141.936	113.668	2.11649	103.008	206.403	193.996	206.355	75.4566	20.6996	26.6953	26.0717	30.1053	10.487	11.2139	152.233	110.603	99.9198	12.2025	17.7253	38.2763	124.554	69.856
82.1359	113.264	8.21591	-0.630461	35.7797	-3.58626	33.5107	35.3803	22.1492	43.5925	46.7022	48.0001	96.9496	53.6547	147.467	18.8968	25.0452	-14.3946	19.1886	-7.51232	29.5879	6.05036	-21.6139	15.502	115.45	58.8364	118.328	173.538	277.211	73.447	8.4112	72.9487	164.26	185.113	161.545	82.5003	-2.039	13.8511	25.8523	18.8333	16.255	29.9636	104.359	89.9734	62.2856	21.2458	20.5984	50.6989	154.984	33.8586
82.2358	94.4612	12.679	-5.65861	22.2515	-11.8447	49.0961	60.9136	12.6753	35.6445	41.4862	37.6359	76.7397	110.199	143	-0.21632	24.1757	-12.4128	18.1025	10.1584	1.17881	26.7683	-12.9018	53.1597	127.137	62.0124	164.142	158.412	466.709	71.3302	-12.4669	94.0651	91.8367	176.9	114.681	71.9075	27.0684	-11.2645	3.6788	10.0037	-16.4245	62.7318	78.1966	72.3635	64.7414	45.11	28.4801	28.8156	175.3	6.20051
82.3357	72.3983	-1.5577	-4.6531	24.2866	-34.745	37.7157	55.2256	6.34581	42.3578	44.182	52.2917	79.6559	126.31	125.034	12.8633	33.9427	4.47549	11.8927	35.7785	-3.16724	49.1717	-8.36778	29.7098	105.632	33.4044	188.73	159.103	645.775	67.456	-12.3141	88.4149	87.1572	169.304	95.4939	43.5018	35.2598	-7.64142	7.04837	3.3877	1.50405	47.5346	77.5253	92.2399	57.5439	40.9248	28.7047	51.2635	202.063	-18.7752
82.4356	86.8644	-5.76163	8.75541	20.7423	-17.5084	7.21633	63.8589	14.241	53.1984	53.4794	64.8541	66.8688	149.618	121.008	4.51621	33.3304	6.15614	26.8059	91.7118	-1.80134	9.9407	3.83978	49.8937	98.8966	6.17068	146.942	162.884	850.49	20.0392	-14.114	62.1362	98.1612	162.277	116.578	74.3102	-25.9424	-0.635397	25.2425	-10.2622	-19.9344	10.6179	84.2416	93.219	65.7343	-9.61883	68.1938	79.9067	220.169	8.59321
82.5356	103.79	-6.19726	4.8974	34.7773	-6.74513	33.8536	79.6358	46.4939	52.2857	61.478	55.4495	77.8419	153.84	117.444	36.3304	53.1167	-1.88118	22.9607	216.894	-16.26	42.2153	-6.54652	70.0198	106.218	-6.60706	129.557	176.273	987.555	27.1718	-6.86229	54.5971	105.199	155.773	98.417	51.7063	8.06686	6.29287	49.9061	11.3105	-22.112	-18.2273	75.5026	152.483	41.5802	-5.21467	67.9331	56.2345	216.679	-10.7309
82.6355	119.348	-8.86177	-12.9831	21.6351	2.61754	38.3193	66.6388	29.3999	54.458	43.9962	22.0004	89.2921	105.443	94.1842	31.7289	78.8846	18.8994	67.393	199.833	11.0822	34.3255	21.4421	74.9056	116.593	-4.2545	92.4002	159.863	1189.5	14.5107	-8.5183	34.2351	165.985	149.75	42.8313	47.1525	-7.53756	-0.803059	102.682	-43.8667	-37.7338	-54.5496	39.3089	178.39	38.3077	-21.9521	51.9034	49.8639	230.933	-35.2511
82.7354	108.762	-19.3193	10.3292	23.0897	11.9427	21.9353	42.5254	57.6835	58.4338	49.5433	23.6889	99.0787	101.652	90.3672	41.8124	81.7462	30.338	81.6422	134.452	23.4606	31.5191	61.0113	136.9	94.2024	-11.3012	95.664	156.155	1351.91	21.175	-23.0491	39.5305	140.372	144.173	34.0474	43.6396	-5.20242	-7.54287	114.994	-50.6125	-30.8902	-97.3033	35.6989	202.452	29.9593	-14.2362	57.6979	37.145	255.36	-16.0139
82.8353	135.669	-3.64438	-9.23941	52.2256	16.2594	16.859	47.7687	35.1535	67.5871	34.1525	10.6098	92.2583	75.8667	80.5411	42.5702	85.6619	29.4647	70.5378	84.9759	30.4056	37.1033	56.9173	155.386	100.58	-7.07519	61.0743	180.559	1470.78	24.4992	-12.8721	40.8984	143.589	154.12	55.1853	57.6294	6.44368	-5.77835	218.484	-29.9342	-3.37454	-84.5507	33.1792	264.343	64.9168	-22.7616	76.1243	43.028	252.169	-10.7712
82.9353	115.844	3.11337	-12.5821	31.1397	26.5079	9.79738	38.6999	81.4276	49.2667	44.9253	23.2702	66.654	71.5617	49.5498	18.5145	63.2349	5.25155	39.682	54.271	4.3651	46.5661	33.2114	153.25	116.431	-40.296	62.7449	199.762	1367.23	6.74656	39.9973	-22.5483	78.3032	172.642	37.0621	44.3812	11.7955	15.8834	304.176	-31.1574	-17.139	-67.8036	21.3998	203.496	63.7354	-1.84762	138.65	83.3189	272.499	-14.6974
83.0352	95.7167	-14.4486	-0.108564	31.0859	25.0236	28.9873	72.4029	85.0262	61.2959	33.5369	-28.8449	63.6271	74.6678	67.1119	47.4404	72.0411	10.8113	53.2644	23.1759	14.1498	24.6927	27.417	143.646	107.404	-38.9204	82.481	170.197	1237.32	-2.18994	55.9322	-16.381	43.8392	165.181	39.2269	39.4304	34.6178	10.8998	329.684	-5.01037	9.44486	-36.1853	42.9822	152.899	45.9384	15.8074	128.505	55.8745	235.683	-11.8363
83.1351	62.8112	-12.079	-4.48131	3.46052	3.60477	14.2701	49.0632	106.294	23.6144	24.475	-32.8316	40.4321	43.5464	44.0752	16.6905	64.116	8.68945	38.8089	30.2154	2.13184	-6.36692	16.6272	147.924	98.8595	-24.1072	85.0821	159.167	1088.58	13.0292	71.4949	17.4518	35.179	200.672	36.8632	54.6444	16.1563	17.5946	322.079	-5.04289	13.1058	-7.6431	51.2904	89.8228	77.7342	7.92634	136.639	58.8421	258.242	-14.1931
83.235	53.3985	-9.10477	-19.7574	-4.07683	-1.4377	4.71942	54.8879	95.2523	17.0274	45.4147	-30.1788	22.9834	62.9204	19.3052	36.7982	48.6493	9.84948	4.15189	-11.998	3.25715	5.92787	32.8769	117.36	130.907	-25.3269	89.0082	142.468	933.627	21.5857	76.3594	43.3526	1.92168	245.189	26.836	64.0948	34.3255	-4.9483	277.744	12.3475	41.6896	15.6653	51.1134	11.7718	44.5637	23.4786	121.735	45.268	259.003	-21.0391
83.3349	68.042	-10.8742	-16.3604	23.1933	-6.20817	20.0117	58.3323	85.7768	7.90459	28.2239	-5.38715	32.0724	43.7436	23.5448	38.324	42.9684	-24.4499	-2.25611	-1.46786	-16.7352	-6.60774	8.44365	72.5667	136.723	-38.7129	76.7207	142.779	907.096	23.9068	24.8883	57.1839	-0.281432	233.309	53.7007	49.1927	25.9598	-4.2224	189.465	12.3655	31.9801	24.6664	59.3934	48.9489	41.4223	-17.5787	62.9029	48.1153	243.464	-7.70384
83.4349	70.7475	-13.7996	-22.5688	15.5924	17.8679	21.6168	41.4262	44.5502	-12.2957	29.8932	-42.6701	58.3024	15.0771	16.1911	27.8252	39.6147	-13.4941	16.0756	4.43755	2.83217	13.8779	-1.86301	92.8668	127.332	-17.0966	108.235	101.478	850.121	44.4315	-13.952	112.085	26.1091	225.736	41.0879	78.2912	26.8532	10.3191	161.43	11.0038	22.9193	201.185	66.2801	51.8012	40.1334	-9.7503	63.9466	22.041	284.041	-6.19466
83.5348	38.5356	5.40164	-17.8125	-16.7253	-3.17007	2.56303	66.8493	57.3705	-41.3565	25.6935	-49.064	65.9336	9.68356	-4.49426	17.9139	58.2534	-33.4101	2.10636	-16.3887	5.71226	23.1805	-9.99698	141.008	107.021	-23.563	135.504	99.763	779.199	16.4205	-11.0496	123.973	5.87121	215.236	35.3572	96.5216	35.057	3.43429	131.122	29.8703	23.0263	333.657	64.7635	52.7385	39.3448	19.3275	33.3673	10.7859	318.377	-15.8658
83.6347	31.4017	12.8706	3.19012	-25.959	-9.04062	9.92673	72.1382	39.6042	-28.3835	45.3725	-51.3374	62.9649	-9.04467	5.88164	61.4203	48.7462	-15.7015	10.0648	-11.6589	-1.50033	18.34	-9.27796	197.575	93.7964	-37.0238	136.631	113.961	707.438	73.5933	-14.4703	165.793	-12.8458	258.019	-10.3258	148.82	61.256	-2.513	120.389	17.2791	45.838	433.477	86.9915	25.2469	52.291	11.4658	55.9747	33.6545	306.044	-48.4186
83.7346	46.6862	9.60492	7.23081	2.74084	-1.70757	17.8611	72.8984	37.9282	-44.5003	39.5308	-35.6678	88.1516	-6.31059	-19.6499	58.3438	81.0515	-23.4735	15.1048	-22.1137	22.7934	31.8028	-31.1851	272.191	90.3661	8.66122	112.541	109.208	678.558	75.5639	10.2968	162.084	14.327	262.164	20.5394	178.187	58.1253	-1.82194	115.448	17.5889	48.2505	571.142	78.5315	54.0886	90.3496	9.18895	31.6883	2.4742	283.853	-41.4294
83.8346	23.2978	21.5328	16.9255	-8.5113	-32.4948	10.7216	65.1158	16.4497	-2.09663	15.9416	-48.8207	81.9313	-22.4672	16.4411	45.156	50.7016	-16.1658	3.06273	-5.59759	10.5117	21.0569	6.1641	362.204	76.827	15.8231	89.3338	119.737	649.168	38.6327	21.0286	175.615	30.2373	275.445	26.9503	182.139	41.0999	-12.1836	86.0605	11.6143	24.481	676.096	69.8625	42.5219	78.6792	8.19593	13.5568	15.5914	303.433	-36.5286
83.9345	21.5044	27.4744	19.28	-3.50926	-17.5538	1.2579	62.1385	35.7144	0.527246	20.5326	-29.8519	87.5491	-20.6847	12.6435	17.3924	68.6705	-33.1053	-14.6555	5.29237	19.2642	17.52	-19.0571	389.908	71.1958	20.4533	119.509	77.1163	579.679	82.5496	2.31825	249.277	57.6102	270.951	18.5555	194.075	41.5066	5.99835	66.6532	45.2361	41.0173	760.191	66.7986	41.9109	122.721	29.2239	-14.0841	-5.38185	305.682	-40.9351
84.0344	34.3924	22.0768	24.8628	-10.3972	-5.06739	-24.3535	60.0466	17.8625	-37.1538	39.5973	4.5149	66.8003	-14.3994	-39.5084	68.6936	82.3994	-11.2785	-1.25474	19.795	10.7478	26.7718	-12.0473	464.281	70.8629	52.846	128.845	100.072	554.072	66.9499	19.0576	248.563	99.8719	255.828	-10.0148	172.23	55.8674	3.50574	71.0357	54.8265	14.2068	678.169	58.8465	38.6235	114.027	46.0406	6.71106	44.4207	318.337	-36.3762
84.1343	29.6437	31.0553	20.214	1.38979	-34.0157	-11.2926	39.81	30.2599	3.39851	29.1051	-0.841776	55.0021	-8.80801	6.4318	58.2592	56.2228	-13.4563	14.6793	44.8886	29.6861	8.15301	-25.7457	491.958	48.52	41.8206	157.949	105.071	528.636	86.408	3.36712	237.837	61.9025	241.913	29.0456	167.313	52.0763	4.21432	43.2413	46.5926	22.6869	608.834	65.5243	73.3785	105.862	31.6527	-5.91653	52.1455	400.262	-44.7734
84.2342	31.7653	42.3273	22.545	4.3878	-24.6839	-1.75276	50.1146	14.4716	-12.6644	7.59297	-16.0992	49.7366	-3.04392	6.55595	43.0827	41.0445	-23.1999	-6.37803	34.2585	-11.5952	47.0065	-30.0713	528.729	51.8207	52.8111	116.938	118.125	503.206	93.1139	15.0079	213.949	76.2654	229.101	27.1669	141.597	65.5178	-6.535	71.4068	62.8907	16.4575	482.156	50.195	75.3457	107.658	38.9905	32.4866	81.2007	444.559	-38.6725
84.3342	36.6598	47.0519	9.35953	2.57707	-7.89707	-21.0204	49.6376	11.4818	-33.8169	36.6888	10.5433	54.5557	1.77535	-31.607	31.5172	43.7679	-20.2033	6.79207	63.8692	17.0725	8.97068	-26.2205	533.084	55.1035	74.318	60.3629	127.877	498.851	121.056	31.2625	213.062	64.4982	217.302	16.8481	131.862	76.0221	-1.13458	159.399	43.453	43.9169	413.867	56.5257	65.2422	86.1017	-1.73323	43.6538	127.455	460.861	-55.7204
84.4341	42.5041	21.4168	44.3558	20.5477	-22.9727	-8.6064	16.5121	3.02528	-1.80175	50.8403	26.9502	51.2532	-17.4789	-1.0301	81.2364	21.3846	-11.4212	5.0513	28.8963	20.2666	32.1289	-11.7416	493.102	36.3697	41.1749	46.6604	171.425	465.16	124.691	32.4037	342.665	17.6868	224.912	48.838	110.889	111.15	19.9245	269.083	34.6711	43.0073	375.022	41.797	70.301	68.2636	-51.2516	74.5706	172.404	436.197	1.94657
84.534	41.3389	38.4493	44.7828	31.2284	2.98329	-2.82036	35.708	3.71239	-8.91548	39.3352	20.3794	43.1114	-4.77799	-17.8793	108.506	19.1913	11.2557	20.3455	29.4782	9.29252	21.648	-10.0555	463.113	45.4621	32.1897	18.909	164.218	409.785	180.751	21.5161	331.722	24.6025	214.084	40.4295	87.7022	114.021	41.8746	395.49	63.1103	16.7458	323.988	-3.55037	49.2761	42.5776	-87.1299	93.3783	163.448	393.909	64.8905
84.6339	32.2302	53.625	34.0534	15.83	-6.79399	-7.21685	35.867	-33.1609	-15.7975	74.2728	20.7466	44.6116	19.9124	-26.98	90.6446	28.9048	18.4364	27.2132	26.5916	26.5497	-1.03284	31.5273	434.237	30.0227	48.5568	24.2151	138.776	471.501	145.779	20.9439	340.747	-5.83274	229.711	53.8225	94.5461	130.507	25.0047	485.347	27.7926	66.6642	290.098	5.08033	72.7886	56.5683	-58.5383	119.578	189.374	354.362	166.839
84.7339	25.5545	42.951	21.5235	-5.64286	-4.40623	-21.6524	28.4054	-12.5844	-26.0808	82.8201	-6.56106	32.6606	25.5578	-30.5282	43.2608	38.9277	13.6418	17.0185	-1.39451	8.70316	30.7093	45.4637	394.43	44.7432	27.3816	27.7591	219.396	421.395	174.272	23.7975	377.866	-21.9301	257.363	62.1401	90.5664	115.231	-6.73907	582.587	52.4064	18.3343	249.182	23.7227	46.1718	25.3754	-42.6774	137.012	177.062	341.841	200.354
84.8338	30.3754	32.3749	32.1159	10.0792	-1.57862	-20.9307	37.6299	2.88148	-2.79478	76.5515	25.8357	12.4874	35.9992	-19.3343	57.8223	29.5231	12.5156	3.56641	20.9367	11.7803	55.7085	46.1067	369.389	55.9474	14.6012	47.46	202.281	414.292	190.231	56.5211	443.129	-6.9748	248.136	38.2685	91.5632	149.97	-15.0847	577.771	46.5874	4.31979	206.986	27.798	56.4908	39.5874	-44.3538	125.026	143.452	349.572	110.409
84.9337	16.3833	33.4626	7.64571	-5.6373	-31.3715	18.8182	36.5393	10.1061	-24.2121	33.933	-17.3584	20.9517	32.819	-13.2117	67.0606	46.2658	-0.66176	-14.109	29.3953	17.7029	50.7123	45.354	320.829	38.6861	7.17419	53.2129	183.649	428.92	253.361	61.0271	406.176	-31.4581	234.485	19.8472	81.9628	114.014	-12.5445	453.046	42.0757	5.8819	212.823	29.5891	42.8593	20.2289	-26.9112	77.1898	171.728	342.113	53.3823
85.0336	16.8834	97.2841	-3.71797	10.3827	-12.599	-7.09914	42.0523	28.2222	-11.3836	78.0677	-27.8418	36.6214	34.7264	-31.9285	86.768	53.7828	8.13357	-3.42632	19.2584	12.4758	22.5507	41.673	284.877	33.0184	3.2794	29.685	163.672	443.174	207.395	35.5972	378	-0.305503	221.946	32.9061	115.225	98.062	-19.5221	391.464	59.2078	17.4362	181.036	27.6573	36.6489	64.2949	-10.1338	55.3294	215.37	319.193	82.4565
85.1335	15.9821	163.517	-14.8876	7.64613	-8.71134	1.30263	51.1523	55.1602	-24.2714	76.7563	-25.9	37.6371	27.5729	-32.2583	75.6307	76.1139	32.3811	0.195183	4.78008	31.1704	15.0723	37.7604	309.62	33.9701	30.1009	72.7177	127.497	458.668	258.795	46.857	396.545	37.2521	210.422	9.73414	105.415	115.885	-21.6229	339.302	40.9937	18.3593	142.939	40.4024	27.9636	72.7964	20.1576	27.8179	182.974	289.606	29.8529
85.2335	22.8876	218.098	-6.56964	2.74051	-5.73368	11.7663	39.5146	148.661	-19.9539	58.7561	-14.4769	40.1683	18.6803	-11.6263	85.7234	72.0836	25.9405	15.3469	22.4489	19.5787	6.6341	51.4226	322.218	35.1452	29.1747	39.2052	114.748	419.154	209.347	27.5914	370.207	143.023	199.827	9.92874	108.279	73.5131	10.6912	277.926	25.8819	13.1433	180.972	22.6825	31.284	42.141	2.73682	8.91109	167.913	286.158	5.56359
85.3334	18.8539	267.466	-7.40884	7.06456	-15.5158	11.3578	35.1534	192.432	-7.54213	76.1886	4.2963	33.4754	49.9414	-13.5489	92.7544	85.6128	31.8086	33.4827	12.4893	5.90945	3.07841	44.5104	286.646	25.6	33.7832	72.1624	161.32	402.436	260.085	-1.03013	363.908	127.311	203.4	5.46265	94.1672	94.2706	-39.5753	232.789	37.2783	66.414	174.366	47.8769	34.1003	57.0945	-9.04582	16.5279	145.093	321.02	18.406
85.4333	20.7549	228.468	-11.6913	-0.965471	-0.436263	10.5697	38.1493	159.667	-38.8513	73.6487	-18.3885	23.5135	48.619	-28.7707	130.56	70.7861	53.105	12.4619	6.04779	2.90518	-3.25556	81.8415	241.477	34.5707	20.3149	41.6374	150.894	363.039	212.064	34.4503	356.038	61.0413	203.491	-2.16351	77.2414	63.0182	-19.2338	212.072	82.9544	69.8786	151.25	37.4696	31.5282	100.124	-7.22749	9.18333	113.349	337.057	6.52398
85.5332	17.0424	176.8	8.24088	-2.47243	18.0199	7.31763	29.7138	130.104	-4.52043	55.2975	-8.43365	31.0327	32.9264	1.6398	102.913	52.0428	35.1341	-6.32802	35.3106	-25.3984	-20.5824	82.548	240.573	48.144	17.2585	61.7183	152.447	360.729	211.701	21.3636	371.385	54.7498	205.817	-8.70037	111.394	47.3615	-8.03716	198.623	55.1212	50.1764	121.186	34.7876	14.6372	70.6825	-0.685728	11.2944	98.1775	337.614	-0.449701
85.6332	21.2799	139.437	16.6536	2.73527	15.2064	-0.349712	-1.02525	91.6602	-19.134	47.6278	-34.9131	41.5958	9.60432	-5.78149	105.474	32.363	21.0399	-36.1308	55.0995	-9.95753	-14.7485	74.1687	247.807	38.7681	-19.1222	54.1951	152.578	368.563	214.876	19.0187	325.909	48.4255	245.884	-16.877	112.541	50.1816	-40.0598	174.125	78.5323	52.3959	113.654	-4.62605	25.498	88.8172	2.13151	6.64813	128.233	388.024	5.83857
85.7331	35.897	135.966	50.1382	12.3132	21.6939	-3.02499	33.2907	101.5	-27.2208	53.1323	-5.20801	30.7338	16.3025	-2.5737	97.5534	64.0567	16.5993	-45.3298	30.5543	-19.4667	16.3392	55.4139	244.909	46.222	-16.9268	49.6692	143.918	389.46	231.313	26.2111	310.817	55.8185	245.959	-11.6127	148.925	60.7047	-9.1497	171.811	85.1777	47.2204	105.099	12.9252	29.3359	83.5757	-16.6235	4.55079	107.68	392.246	23.539
85.833	5.93943	129.206	4.69875	-11.3399	-6.28406	15.0305	19.6342	81.6506	-25.6613	36.152	-5.29439	19.2776	9.86037	-21.0246	90.6514	60.4895	-2.30802	-41.4833	66.3417	-2.11802	-0.398721	30.1729	261.86	63.1717	4.45727	41.9632	120.97	381.502	226.155	20.7608	297.468	43.1204	233.161	-13.3276	157.932	46.313	-15.1756	151.265	71.0961	43.2421	65.9788	24.4377	24.6298	57.6905	-12.106	5.87084	74.103	393.174	9.88532
85.9329	11.4452	176.18	-21.3999	-1.52955	-23.0266	32.3576	43.2939	152.491	-14.8841	52.8322	-0.532996	37.2619	15.8347	-9.65001	86.8322	75.2722	18.7329	-19.2428	59.3225	-3.9915	10.1606	51.117	248.772	26.8299	4.24643	27.5062	133.982	380.729	207.369	45.506	261.468	64.9418	223.968	-19.54	178.767	50.01	-14.9868	167.366	53.0546	35.1957	51.3814	15.225	29.7476	73.4168	-2.94097	5.64604	117.212	330.391	-6.98008
86.0328	38.2569	184.621	-25.6798	19.5693	-11.2872	5.39969	50.3168	178.744	16.1886	59.1612	17.8128	44.958	30.3196	-10.205	59.6905	61.8891	15.487	2.192	59.3465	-20.2749	16.9806	45.2823	222.757	24.076	29.3753	15.3179	99.1507	345.874	247.046	31.4513	241.977	87.0074	212.78	7.49629	194.094	63.7207	-13.5894	147.488	47.6976	31.4905	76.2157	32.7859	34.0031	77.3541	6.06142	20.9245	104.668	305.338	3.25314
86.1328	47.8589	131.825	-19.1891	9.28299	28.1301	37.4048	78.5498	201.812	-6.72391	30.1165	51.857	49.2561	-6.42665	-20.6405	124.948	72.4759	24.391	7.17991	37.4236	-42.0802	30.1046	44.0973	221.389	23.3113	43.5813	50.326	89.2554	294.374	278.636	55.5267	239.682	56.2175	202.45	-0.927294	181.988	67.7037	42.1499	131.216	55.3315	36.06	94.0104	28.9441	-6.51646	67.5239	1.16701	16.7718	85.7595	241.868	18.5721
86.2327	9.63351	87.1198	-18.2922	-5.18976	-0.673231	42.8609	84.653	225.482	-24.6654	50.1745	101.977	41.6266	-14.5982	7.60306	158.324	75.0985	16.67	-1.04361	41.655	-24.5917	30.3189	44.5717	216.655	58.4745	46.4713	27.6968	70.5229	282.832	225.053	27.9972	220.896	-20.2301	192.909	-21.6199	150.832	52.1633	51.9217	108.577	65.5087	54.064	98.6832	54.9466	23.6359	120.613	-25.4837	28.9686	109.654	274.678	41.1862
86.3326	12.8531	67.4436	-24.2799	0.903151	16.4202	26.018	73.9897	227.664	-5.85867	47.2291	200.571	44.5879	-12.8958	8.85724	144.862	58.1454	25.2853	11.2568	46.5573	5.26508	0.393412	30.2356	209.214	76.5516	39.6331	-2.74409	101.587	303.799	179.237	52.1632	170.407	-7.42003	197.891	-24.2126	150.902	34.1689	62.3035	96.5749	28.5454	23.5803	107.937	52.7391	53.6466	164.763	-38.6639	14.6787	99.8481	278.714	22.1588
86.4325	30.3459	30.9451	-22.9202	5.21669	26.603	25.8032	51.5946	203.19	8.32143	56.4183	246.349	51.5455	24.2914	13.1794	115.106	48.4083	46.8484	0.52859	40.9159	-21.3352	-24.8956	79.2237	219.859	159.427	32.5767	16.4469	98.5121	260.075	176.157	48.4202	179.635	-18.7315	204.67	-8.60492	149.041	30.8091	77.5026	90.782	52.8613	51.3572	81.377	80.5683	15.9302	150.851	-7.64007	9.61091	135.308	264.692	48.69
86.5325	34.762	18.047	-20.161	9.70395	25.4163	51.0836	74.0941	205.395	23.5549	37.7613	254.22	42.4122	7.1964	13.1223	85.7333	82.7254	22.773	-5.8429	39.8223	0.201209	-45.264	49.6847	203.866	267.307	24.4589	49.402	158.396	281.951	196.902	38.0578	232.536	14.9919	227.845	16.4818	168.812	39.4382	17.4334	85.9284	42.156	20.4019	75.019	73.8855	41.054	129.848	-9.60338	25.3748	124.522	266.736	54.4528
86.6324	30.0341	23.1461	-25.3527	7.45388	43.1627	40.36	72.6018	195.95	44.3337	57.4475	222.276	42.4701	40.0573	10.3521	96.9987	94.2897	-4.79129	-21.2519	39.825	-36.4989	-73.8534	17.1148	188.071	430.448	18.8628	34.373	155.628	241.4	143.754	44.9625	241.715	-5.72648	217.016	-4.88489	321.3	25.431	57.8705	60.8549	59.7116	16.8274	68.845	48.0989	22.8733	110.14	-10.1301	18.0764	147.676	277.333	47.1456
86.7323	47.0666	20.7202	-32.4061	28.9403	16.6609	41.0374	62.8158	172.893	53.8009	49.6307	177.147	42.0014	52.7376	55.5843	91.5918	65.3423	9.02624	-13.1562	44.2992	-27.7867	-74.2167	8.57541	178.783	545.06	16.933	0.53847	131.453	221.116	159.44	74.796	217.426	10.0924	207.943	-33.2045	514.244	26.8401	16.785	53.3479	74.5816	24.2284	67.2973	38.1762	17.1358	81.5186	-32.5528	2.75744	150.738	251.358	33.8638
86.8322	46.5667	9.51324	-34.7107	22.3761	61.4779	23.1977	58.1116	171.41	91.1671	46.5291	137.913	23.1302	78.8273	180.129	70.0471	69.7833	16.3892	5.11827	-1.7867	-9.41762	-59.7103	0.447448	148.512	671.489	17.9257	7.29118	108.534	266.358	204.58	72.6622	207.794	90.8473	210.58	-15.0572	704.525	53.5244	28.0967	30.2826	58.6439	14.1987	32.6405	50.9592	30.8092	76.4475	-14.0104	-8.3461	157.774	258.064	24.9241
86.9321	26.408	9.35458	-18.8253	17.4237	14.8423	41.7364	45.3006	178.674	101.073	0.868094	90.2533	40.8645	85.7617	288.726	47.7727	35.5885	21.0923	21.1256	-35.5253	-9.9156	-52.2157	9.12273	132.656	752.166	-11.8934	-7.40516	123.29	296.363	221.906	78.2927	161.675	101.418	201.186	-35.7028	870.131	34.4643	27.9977	58.9373	66.4086	21.7528	21.6313	62.0573	49.3379	70.7478	-13.3179	11.4519	140.812	269.547	8.33131
87.0321	16.4288	23.2015	-25.0976	8.0406	0.0936346	39.2797	25.6861	160.873	69.231	19.6425	86.9436	21.7157	86.8041	362.861	54.9375	28.312	11.0875	5.38935	-14.8131	-1.87846	-80.3031	-6.63018	131.999	823.3	-0.746861	37.7835	120.054	261.547	221.897	103.26	142.462	126.42	199.106	-48.7266	1008.81	35.8263	1.05452	50.0883	65.3393	19.6592	-20.6124	80.8694	49.3678	50.9102	17.4719	1.67227	120.954	260.039	-23.7364
87.132	-9.18098	9.45057	-29.3742	5.81093	-45.3771	31.0519	40.324	122.065	67.2261	0.596166	46.4581	37.5714	97.0666	322.486	28.4399	33.3866	-1.56056	8.58825	-4.98843	3.25542	-68.9669	-21.4485	136.536	881.511	19.0193	-2.01526	66.0916	213.605	224.759	52.9552	138.101	154.828	189.693	-25.9322	1196.29	53.9676	-11.1974	35.4736	65.1717	16.9043	-31.0236	90.9789	25.6744	47.5093	57.7987	20.084	89.8749	233.518	-7.08234
87.2319	7.91292	6.34953	-33.6561	11.8361	-46.3812	34.0097	47.3281	117.299	37.0813	19.7726	38.0415	13.8357	105.984	245.504	31.3299	30.7604	-19.3492	-10.1374	-29.4846	-21.4267	-7.80701	-31.5499	113.931	911.742	-5.53068	31.5258	105.454	235.728	270.285	60.9056	188.613	161.185	181.005	-8.35157	1382.89	72.9629	2.71603	14.2767	84.4433	-9.25633	-70.621	75.9253	18.5611	18.9803	96.1553	1.1185	91.5935	186.466	-4.59212
87.3318	-6.03007	8.32961	-26.6442	-1.16803	-33.2527	22.0635	63.8386	103.885	23.4178	22.6643	49.3175	25.6463	93.9663	185.734	64.2395	61.0376	5.79314	16.2313	-49.4995	-26.9362	-30.185	-11.4657	98.6181	952.787	-8.19497	9.40879	118.108	239.729	250.295	71.0664	185.044	155.41	186.963	8.18893	1521.68	53.0919	-11.0612	25.6026	61.5681	0.468441	-81.0427	83.2651	49.1417	35.804	123.115	5.5038	109.672	178.023	9.12761
87.4317	-18.1001	3.50548	-30.8105	-19.0057	-44.7285	24.7813	44.2156	72.6212	-8.76182	26.1163	33.89	17.3794	113.449	158.14	30.2608	84.9811	5.19594	-1.66139	-27.3324	-16.5297	-13.7766	-10.9871	99.6283	951.255	-22.2463	26.6799	123.731	226.64	234.863	79.9595	174.51	156.055	195.458	-22.741	1679.69	52.5369	-46.2949	19.2412	68.7495	-1.51609	-48.4826	68.3978	57.2774	39.9227	156.168	-7.19678	86.836	165.573	-19.4342
87.5317	-8.48038	-13.7255	-18.1612	-13.0278	-60.6347	18.2697	47.7362	53.2192	12.8356	28.3497	50.6822	13.5552	89.2401	133.851	-0.969463	82.1785	-21.0285	-22.5268	1.51567	-9.55742	4.12453	-19.7017	97.615	879.274	4.84119	3.92595	93.4607	208.798	258.357	81.4271	213.879	142.332	202.329	-29.6051	1816.02	64.9235	-22.3647	23.2549	59.5247	-7.23031	-77.637	64.6416	50.035	36.4897	178.447	15.0167	74.9071	114.433	-35.1151
87.6316	-4.83614	-7.67408	0.792683	10.2325	-71.0139	41.704	57.4012	40.4226	33.4851	20.7337	45.1704	5.3131	79.2337	145.278	4.5883	85.5351	-5.38655	11.4215	-11.2392	-24.8289	-40.7297	1.20892	121.779	806.337	-2.28561	5.61866	114.137	192.517	248.834	79.9711	196.58	138.596	191.437	11.353	1881.66	48.2621	-52.0832	31.3022	71.8997	-14.1102	-53.1424	60.0797	62.8871	46.2619	176.301	17.794	91.0185	138.011	33.2781
87.7315	-0.0382043	-4.15015	-22.327	1.40265	-61.5369	63.2019	78.2216	40.268	41.3509	28.8771	56.7296	-0.176996	90.5521	121.617	15.1776	95.9069	1.0117	0.135216	-17.8133	10.6563	19.6414	6.04249	106.936	771.079	9.69531	9.75605	81.8058	216.983	255.078	88.7794	176.752	162.344	181.499	-27.4068	1964.15	63.2827	-65.8332	40.938	56.9701	6.62959	-68.6359	46.5489	25.099	29.9365	182.265	30.5507	149.635	114.814	-31.7651
87.8314	-31.3722	6.81205	-12.8541	-18.6259	-68.6162	56.2759	56.5904	67.3265	65.4605	74.5189	38.0677	18.4834	75.229	117.722	18.7384	80.814	6.33549	13.1885	-38.2532	0.956544	-11.1871	-12.8769	101.415	702.059	-20.8907	-5.26531	104.111	214.611	261.481	70.8817	170.753	161.948	195.534	-17.3202	2070.02	64.9518	-49.8544	24.4574	57.5362	-22.0972	-54.3146	49.6538	40.3692	30.3331	149.535	-5.10451	209.671	174.829	-34.2548
87.9314	-13.3702	-7.22783	-35.0334	-7.15087	-62.8111	44.148	35.2114	118.075	74.2731	47.984	33.3588	17.6566	75.3559	123.821	59.3806	72.5316	4.86997	19.3591	-16.9578	-3.17811	1.05356	21.3571	85.5643	658.225	-0.120407	11.5042	104.692	224.986	240.341	81.5417	147.56	203.585	185.761	-43.7441	2174.04	72.5931	-6.55491	33.3586	67.6933	-7.70545	-72.9633	34.2022	51.3029	43.0095	152.663	8.87982	182.104	174.133	-48.7919
88.0313	-19.5673	-15.5196	-21.4246	-17.1951	-70.5741	35.8285	28.2898	117.854	64.8406	44.266	45.7482	18.956	91.0604	108.477	32.3009	46.0943	10.6215	30.7154	5.20815	-8.58301	-28.8014	40.7306	89.8531	619.265	-4.4887	14.4315	131.315	213.597	211.169	79.1377	191.681	176.231	199.978	-18.2722	2135	72.791	-15.9413	19.313	75.6005	-5.60282	-88.4481	31.3922	51.6124	32.4807	144.358	4.29058	180.603	166.849	-35.954
88.1312	-48.0678	3.87972	-21.4629	-22.2348	-86.677	47.5035	31.4638	104.841	68.428	45.1583	35.8415	14.4584	78.0724	115.755	59.4587	28.8241	-3.65962	-9.49504	-7.85208	-17.1422	0.739127	55.2708	107.591	542.67	8.89577	37.1144	174.179	192.21	216.325	53.7392	229.688	157.748	232.473	-31.214	2181.9	200.638	-17.6243	-10.1546	38.5281	-30.4033	-105.3	26.7503	30.2278	10.1425	146.648	-18.9229	173.588	203.384	-43.8546
88.2311	-48.7914	8.30752	-25.0799	-32.2458	-64.7334	34.2894	56.4053	114.88	45.0045	51.3405	24.9257	12.2176	75.996	106.377	132.746	71.3098	-26.0214	-8.31245	-0.109177	12.5857	12.0268	113.05	111	532.794	-3.58368	38.9844	163.164	164.297	212.136	42.938	235.655	109.886	237.884	-19.699	2156.79	440.183	-2.28572	-6.716	47.6645	-32.6883	-75.3654	36.6421	18.3492	5.20387	124.166	1.03056	200.335	194.575	-38.2399
88.331	-52.9331	4.88106	-37.8529	-44.4132	-60.7891	25.4894	36.2875	142.82	43.1628	41.8674	48.556	10.7077	65.4124	104.13	208.799	55.9494	-33.9152	-17.7734	18.1634	-20.6207	45.9793	87.3761	90.0808	504.616	7.85381	54.72	148.175	166.51	220.283	20.2533	248.934	86.8842	233.832	-24.7341	2034.24	564.811	-11.0036	-14.3094	54.6062	-5.3724	-90.7946	24.0122	19.7849	28.3124	131.787	-9.75949	196.865	192.612	-33.2664
88.431	-21.1945	-6.15893	-32.3323	-21.3545	-33.648	29.5779	42.5375	97.0773	42.5504	35.9401	92.866	20.9417	61.7637	75.745	194.94	33.3858	-25.6571	-17.6886	-30.1689	-13.3965	75.0849	61.6375	124.676	472.534	26.7883	-1.02682	158.858	131.734	186.893	47.5746	271.791	108.873	221.929	-17.4406	1973.55	620.757	-36.0138	0.382638	35.4367	-18.3273	-58.8231	27.0238	-9.98644	39.4439	71.7237	-21.8964	205.717	203.576	-48.1138
88.5309	-32.7937	-3.4729	-25.2701	-11.1836	-57.4316	19.7133	14.1838	104.081	33.2156	47.1061	74.571	12.013	60.3499	64.3791	169.675	24.3676	-52.7093	-46.0502	37.2088	-26.0935	88.175	16.9989	113.011	455.854	29.3028	20.6403	175.595	120.583	194.143	2.31838	290.538	23.5208	223.809	-11.7636	1828.9	592.676	-7.40192	-13.0762	79.3879	-12.4735	-78.342	15.9587	-2.55989	28.1653	104.832	-10.6833	189.616	198.866	-16.1195
88.6308	-17.2807	-8.03957	-21.8934	-19.3731	-23.0071	20.4458	37.3747	90.5175	-0.834087	52.9695	54.1142	22.0022	48.0456	26.7596	173.8	69.417	-24.4108	-3.9005	109.455	-17.8563	107.756	28.4092	81.586	446.94	-13.7025	43.2216	194.496	127.061	212.523	10.3729	299.779	29.0234	226.114	-17.5583	1746.07	446.09	-15.2896	-33.4528	58.2225	21.4541	-71.1252	25.9458	-4.99689	25.7126	73.8067	-10.352	209.566	177.617	-30.7929
88.7307	-2.89796	-0.820376	-5.90208	-10.4891	-8.72316	26.266	20.1949	83.646	7.41569	51.9929	50.3756	16.1527	71.9081	43.5338	151.334	40.1508	-38.7371	-19.7146	200.443	10.2999	86.9758	37.1741	85.612	423.449	4.32629	70.7702	192.612	107.76	198.072	-3.7885	280.956	15.9578	242.277	-2.47217	1673.07	306.004	-15.0846	-17.8609	16.1983	-3.02182	-59.2972	48.4377	11.5717	53.8687	51.1112	-3.00027	199.873	166.782	-13.1164
88.8307	-13.627	-19.7082	-1.52466	-4.51695	-16.3773	29.3027	23.0169	56.0596	8.44539	47.2805	62.3483	7.44191	52.8732	37.4691	142.864	26.8112	-3.11143	-12.0976	209.475	-11.2862	42.1322	63.8075	110.629	382.213	40.9934	92.3693	194.365	96.201	160.927	8.71449	244.702	0.0619562	230.329	-8.44421	1604.15	239.965	-21.9421	-0.422321	-6.07654	26.4925	-22.2335	50.5712	-2.62389	43.4535	65.4565	14.4119	217.96	189.139	28.3129
88.9306	0.808766	-29.7407	-19.115	5.08959	6.3828	26.5649	12.0493	47.6981	14.0522	63.965	33.9928	1.64665	67.8662	52.7121	125.202	47.0038	-2.5287	-12.3956	168.244	-4.49255	46.7966	60.1905	89.6916	371.492	69.5744	92.8518	204.633	98.1415	147.048	-14.4666	226.754	-17.0219	219.244	-26.7124	1551.53	202.915	-35.4095	-13.9802	-5.35294	26.4812	-63.0691	68.0012	8.60927	43.0622	19.6764	16.6301	177.193	226.247	-1.49798
89.0305	-15.7152	-29.2153	-6.55605	0.158165	-6.89855	41.0144	16.9319	57.0226	26.0864	38.6692	49.293	12.4508	73.2259	72.1066	137.451	18.3861	3.52719	-15.9755	121.952	12.3622	38.9345	56.9014	75.4373	382.579	60.9533	113.936	231.457	62.0025	145.681	-9.23319	282.294	-16.1154	208.957	-11.9985	1556.27	168.909	-12.6938	10.6077	-13.4963	49.9524	-68.1546	60.0517	-31.4275	34.2249	31.4385	49.0693	200.882	202.116	4.54995
89.1304	-11.6247	-5.59421	-23.0129	-5.03139	2.10434	24.8358	-5.05427	53.427	43.479	58.1542	47.9687	11.6375	61.6221	53.4871	160.844	3.09983	0.816989	23.282	94.1509	13.804	30.3091	50.2924	76.1153	372.707	77.0142	74.9365	258.901	62.7559	142.952	-11.9129	284.45	-15.4628	199.407	-4.91998	1509.07	133.759	-0.327917	-0.180451	14.7267	49.8116	-79.7662	56.7953	-1.24824	30.1244	-6.53695	28.3644	206.285	208.862	25.6719
89.2303	1.7095	-17.1557	3.32412	13.9148	-8.87538	31.6455	33.5889	25.9933	28.9512	26.8205	10.7835	15.7435	90.8396	45.5045	152.676	24.5768	11.7834	0.887262	74.6988	-14.5743	28.2313	44.8835	112.519	351.637	74.3414	69.0543	240.22	67.0136	138.018	28.584	257.028	-0.251756	190.54	-20.4245	1526.74	120.763	-3.37592	12.4397	-13.2842	25.9433	-40.5104	52.3999	-20.0168	12.2582	-23.982	36.174	212.942	166.777	-3.48315
89.3303	-7.25746	-0.6938	-15.0365	5.33392	-11.2619	30.1694	17.3119	0.427783	55.5519	72.252	-2.88789	13.8278	86.8629	39.8991	131.759	6.90122	10.2194	-7.99344	68.7775	-8.94947	22.3357	29.9247	104.35	276.248	47.697	86.3453	248.268	81.3349	203.546	20.8487	257.529	2.47286	182.304	-15.107	1600.25	106.503	-11.1727	-2.82695	7.68041	25.2052	-85.2675	57.0529	-0.0967478	41.352	35.0249	22.4474	172.947	151.153	-7.21632
89.4302	21.7796	2.10843	-10.7771	-6.31231	30.8755	57.1156	24.243	-13.0388	62.503	43.5446	6.89481	22.0295	79.3792	66.3616	135.66	46.6776	7.69416	8.52947	88.521	-23.1117	-2.27449	-0.627153	103.403	283.439	50.2268	60.2415	282.406	80.2248	243.891	17.6774	251.031	-0.522114	179.697	-20.1055	1691.95	95.1944	-18.7213	2.51651	0.972602	-8.45722	-54.8214	12.9878	-5.43555	56.5289	16.322	13.9135	154.527	141.784	26.386
89.5301	60.6781	3.46301	-6.6025	15.7161	-22.8997	53.0077	47.5312	-18.9468	48.5036	54.3255	-0.857726	39.9599	82.063	52.8445	103.923	51.2854	7.81598	-1.11321	123.614	-15.1069	-28.4597	19.0519	97.0332	251.142	30.0461	65.6477	297.365	80.4072	208.641	25.2788	271.685	18.1646	179.305	-41.5626	1876.92	116.956	-27.5748	7.22246	23.7228	-74.773	-43.3368	-0.754016	3.358	25.2476	24.1722	10.627	158.815	138.646	-2.44468
89.63	55.5534	0.907854	-14.0215	15.211	-12.7411	48.3144	38.9659	-28.6245	56.355	69.0461	-17.3491	44.5364	92.3609	62.8477	107.377	33.1643	4.4491	-17.2649	140.644	-11.5755	-40.7187	-0.102385	68.3646	254.725	36.5543	66.0939	266.549	59.5844	237.154	12.5382	275.705	12.5437	171.464	-9.60051	1979.23	97.2112	-25.4637	-5.41137	4.98288	-70.9352	-37.5416	13.7537	14.7221	37.1695	33.4994	22.2094	127.401	157.413	-6.93096
89.73	62.0273	-10.4516	-25.7281	6.66981	-16.0105	56.9806	56.9245	-4.8771	32.4286	59.6975	-33.429	45.2083	78.8797	47.9665	86.5967	47.9196	15.4982	-10.3903	134.698	10.1251	-43.2591	17.2711	76.3105	224.586	34.3402	78.7213	273.962	86.5298	229.619	25.7072	274.42	16.6035	164.217	-16.2415	2098.69	119.19	-47.406	-8.29289	29.576	-62.0687	-22.4392	44.8639	16.2383	35.6295	34.5919	-2.4274	171.386	154.176	-18.3239
89.8299	67.8322	-10.6511	-24.0962	18.9851	-19.814	42.3856	32.1586	1.07119	18.9358	84.2804	-36.6559	42.7082	75.9543	27.0464	79.1366	74.8421	3.51886	-17.6617	98.1084	14.8088	-12.3084	9.32338	83.9674	233.041	56.4857	87.0791	280.431	85.1191	258.679	10.4909	254.85	9.00223	157.515	7.30742	2212.99	85.1396	-44.2819	-40.446	17.6537	-36.2184	3.14775	58.7206	38.2141	40.0298	53.8704	-12.4506	153.061	187.289	-19.8276
89.9298	62.7319	-23.0267	-18.7682	27.3822	-10.9261	9.5839	31.6592	10.2693	42.5519	99.066	-19.7283	45.689	91.2597	12.1328	99.0162	97.2388	-7.44268	-7.7293	44.0403	9.63881	0.72001	16.828	74.6505	230.057	57.4926	84.8405	223.933	64.9265	219.952	12.6291	256.775	-4.20629	151.316	-4.42137	2303.22	83.2204	-50.1845	-22.8777	20.0233	-9.50391	-33.012	34.27	4.55595	2.37025	48.8011	-21.0023	160.605	169.083	-28.3248
90.0297	34.1083	-19.0623	-18.2928	-0.563073	-29.6659	43.039	48.2764	-9.99592	31.7577	78.7272	-19.7574	44.8936	103.748	28.7402	94.2514	82.0448	14.1421	-6.14098	33.5971	-8.33223	-2.58467	18.5444	63.7611	218.739	23.7945	91.4379	263.118	68.6249	262.008	19.4118	259.872	16.9483	145.58	-37.176	2375.86	108.457	-46.4098	-26.7775	35.2516	-4.35379	-31.736	-9.04714	25.7642	26.2679	56.8128	-21.1082	146.202	147.434	-40.3192
90.1296	48.1699	6.62909	-12.3219	13.2675	-17.7923	48.9322	58.2316	7.80544	24.233	69.0207	-28.9423	35.1925	82.1557	17.8872	79.2331	107.321	10.734	13.9253	20.2589	-9.6563	26.2793	30.9288	75.9185	198.398	1.00713	79.1014	280.341	69.159	296.957	42.7663	313.048	25.9625	140.269	-4.62366	2228.34	91.0697	-57.9345	-5.43316	55.6764	-5.24611	-90.7646	22.6851	83.4974	-9.62237	44.126	5.36582	138.964	143.059	-26.3091
90.2296	61.2014	-4.8913	-12.2808	6.5868	-8.25143	12.6904	50.0922	-15.6775	9.73846	65.3258	-14.7368	43.2064	55.8789	4.83504	73.0077	106.529	36.1661	13.8005	12.2218	-22.0009	38.8329	14.3938	70.5597	168.998	13.1845	98.5079	231.243	46.1921	267.998	55.0819	270.924	1.48299	135.352	-25.051	2136.68	78.3344	-116.628	-13.5939	52.1478	33.3032	-67.5843	9.97591	76.3467	-11.5272	82.5843	2.3896	149.996	102.368	-17.9465
90.3295	62.016	-4.93875	-14.7585	-1.33056	-23.5886	31.1119	55.2104	19.3571	25.4681	14.1981	-29.4062	38.2393	32.3401	12.6534	155.84	107.451	23.6508	29.6568	-11.8221	10.3046	41.9152	24.0386	65.862	179.251	2.86819	78.648	194.74	33.3099	293.725	59.9598	251.058	-7.3025	130.797	-25.4946	2018.11	96.6183	-93.9078	-6.48457	110.267	42.784	-68.9559	16.983	99.8959	-15.447	43.5301	7.79878	127.918	125.371	-32.0724
90.4294	81.7841	1.16146	-21.7911	13.327	-4.28003	30.5437	34.3164	66.0759	22.0252	22.018	-27.9323	36.7037	21.854	19.023	245.234	69.9556	20.067	12.6221	-5.70968	5.02031	16.2463	27.2337	65.2644	162.782	-10.9991	74.6572	206.8	33.591	282.69	67.747	268.579	-13.9104	126.575	-19.8665	1939.95	56.1226	-103.388	90.9811	132.656	71.6636	22.0137	-2.2853	94.112	-7.83432	46.1467	7.80315	169.38	110.06	-18.4667
90.5293	43.9221	4.1482	-22.5514	-13.3062	-18.5438	31.1188	16.4317	44.9585	27.3134	13.06	-22.3222	30.5437	8.47889	19.6323	353.349	70.4637	13.5126	9.00965	-11.3246	12.1548	1.62713	32.4297	75.9816	156.868	-24.6755	39.6465	188.46	44.9468	251.919	97.2428	252.522	-15.285	122.662	-5.87675	1888.44	62.6212	-77.8756	131.466	147.96	62.8857	174.117	-9.29953	128.027	-19.5736	29.3305	47.9117	137.952	122.369	-1.30716
90.6293	42.609	14.7849	-30.7728	-13.7904	-16.8921	56.8395	8.14534	15.9833	16.9846	4.52046	-51.5603	38.1557	-11.5769	12.5457	369.2	65.3034	8.76157	13.5005	-15.0345	12.1953	39.8691	37.76	32.0702	121.167	-30.4255	43.7565	184.769	53.1497	247.051	48.5673	273.02	0.213458	119.034	-46.7341	1826.08	61.9496	-109.139	88.6863	176.779	79.5333	301.538	-27.5683	120.099	8.76041	46.263	50.4534	101.88	80.5433	36.1488
90.7292	55.4173	-0.0998329	-11.5085	-18.158	0.290791	58.9699	29.6183	26.6051	9.76781	-12.7499	-32.4271	39.3918	11.8444	7.54657	415.513	72.308	47.4382	23.9825	-6.79031	26.7078	24.4424	27.116	43.7287	121.562	-45.5187	51.4725	174.779	40.0034	213.992	38.4757	239.36	8.06568	115.669	-45.0473	1748.55	48.989	-137.801	61.7651	187.239	76.7197	360.07	-16.1014	134.954	6.96296	36.2761	21.1089	108.828	40.8284	21.7595
90.8291	81.1693	23.7746	1.0626	0.986904	-18.3802	43.9763	34.3871	20.8807	52.3112	14.3522	-39.8027	45.4727	25.1414	22.1339	386.771	70.1746	46.2914	6.20888	-12.1908	7.218	26.224	42.138	35.8868	100.046	6.00432	30.9089	158.456	60.0467	259.601	32.7996	286.842	-22.1906	112.546	-20.0123	1618.23	37.6858	-101.863	56.025	200.557	103.619	271.58	9.96034	140.472	27.9039	2.74599	68.4208	94.2464	24.8665	33.1008
90.929	88.7418	23.0058	8.74567	0.811428	-5.09274	50.018	38.9895	16.2779	52.0149	14.2524	-4.17359	40.992	18.7752	20.3856	304.203	71.7428	29.6022	25.3044	7.44942	36.1503	21.4817	60.9973	50.0577	131.314	89.2803	128.807	151.054	14.6377	259.276	56.0735	434.824	-50.2291	109.648	-32.4067	1552.54	-7.51265	-58.5498	67.5826	127.68	20.8662	246.969	2.12286	92.3329	16.4619	20.671	184.135	103.757	31.7228	2.35927
91.0289	91.7421	35.9727	-6.91322	-8.21995	-19.913	46.6216	41.1166	24.4558	57.1098	20.0752	44.7005	56.2394	33.5534	29.823	259.712	55.8169	30.908	6.55734	-24.1207	21.9651	8.72842	41.9936	51.6643	135.929	243.164	194.978	202.224	34.602	307.793	14.3607	585.836	-25.6028	106.958	-29.2045	1510.34	-1.71624	-55.2442	52.4066	91.9795	-23.6441	187.44	-2.2945	120.34	-9.93231	11.3987	330.416	71.6968	64.7232	14.68
91.1289	115.565	54.6227	5.70295	6.78556	-22.9882	50.1068	75.7577	2.33444	106.888	4.50876	46.0085	72.3478	39.1379	35.3356	219.216	47.244	48.3071	22.9287	-1.6654	6.58952	-11.5248	56.5014	11.8526	105.078	345.563	172.299	169.843	13.8078	418.067	21.9662	714.638	-33.6208	104.46	-31.2931	1422.03	-6.924	-41.9028	23.8416	91.4092	-57.1583	187.274	23.3215	133.008	-0.884464	-17.7247	331.508	63.7183	47.9727	-2.75484
91.2288	100.006	39.624	3.70655	-12.739	-26.6566	62.9181	73.8649	1.13339	65.6919	20.122	48.9697	62.9251	21.7655	19.0963	206.852	68.5657	19.7586	15.5997	-16.9884	-0.801524	14.5131	30.2204	1.46142	134.516	485.247	193.28	175.985	26.2981	381.474	1.46619	772.279	-26.4804	102.139	-38.0454	1385.74	-10.6071	-60.1607	54.8717	69.684	-44.137	155.017	15.4454	145.805	16.635	39.4836	325.078	56.2533	41.3274	-11.6633
91.3287	104.196	22.5706	7.75319	16.1095	-34.8405	95.3826	93.2563	4.71963	86.7963	24.2728	34.5545	78.8506	30.4768	50.2694	192.571	51.8958	38.876	28.3929	9.22192	28.1672	17.1175	31.7217	13.8987	130.075	604.956	202.73	166.868	43.3714	418.258	15.4286	901.157	-54.9632	99.983	3.54674	1349.81	-16.7666	-46.2564	19.0748	71.5403	-14.642	150.542	34.6138	159.053	6.39254	-10.0116	272.274	58.7734	59.7703	-4.67576
91.4286	92.8151	42.0851	-3.11851	4.13036	-27.842	89.9288	143.931	-5.94432	101.972	12.6687	32.2237	70.4241	39.2513	41.062	138.844	63.0533	22.6763	37.0392	106.283	14.715	20.9543	35.9138	2.58241	144.571	575.952	227.342	174.446	52.6524	408.773	-38.8281	1055.13	-75.2713	97.9792	7.45485	1294.87	29.8381	-39.2698	1.15074	44.3547	-38.3459	113.056	4.45199	150.399	19.4178	61.3407	181.104	51.9464	61.0175	5.38607
91.5286	86.5485	26.3136	-5.81049	9.01562	0.28289	66.4503	113.64	-35.9018	71.2981	36.646	84.8841	63.2897	57.5506	16.6578	139.284	57.8906	31.3612	34.9946	71.9213	11.2583	4.80443	24.9531	-8.55783	118.771	557.365	187.082	155.503	56.2417	397.821	-21.3993	1185.88	-46.9104	96.1166	25.5619	1209.83	4.99019	-50.0851	-6.49322	16.0523	-14.9503	113.935	34.7178	140.613	33.1606	13.6571	149.337	-5.81552	42.9259	8.18752
91.6285	71.8984	51.0899	-3.51114	9.04119	-28.2239	66.3156	105.372	-12.5118	85.9541	70.7359	66.4655	54.0915	51.1671	33.0669	145.803	42.522	2.57929	34.6077	63.5077	10.017	3.41108	-4.43298	24.9972	113.515	554.795	140.065	184.177	38.9123	315.922	-9.9928	1279.35	-31.7227	94.3846	13.8812	1175.39	20.9898	-42.5123	-16.596	36.9458	-20.5888	149.074	71.2655	124.135	55.3284	2.38777	98.517	36.6338	50.6819	-9.67723
91.7284	78.8366	31.2044	-1.03266	13.9842	-26.8059	68.3713	107.275	-2.43804	61.4223	64.3185	51.5196	63.4924	60.6807	14.14	126.939	70.4353	8.10847	15.5909	70.4592	12.9155	0.901819	-0.431285	23.214	106.33	466.927	127.149	153.804	33.9126	323.632	4.54916	1344.39	-56.3608	94.4766	9.72926	1124.78	-1.17305	-62.3188	-21.3697	52.0432	3.0397	238.635	57.2791	113.35	42.7433	8.81916	106.987	33.3248	65.1051	20.6122
91.8283	79.3485	27.9503	-6.92324	19.1343	-4.54027	109.043	102.412	-6.57036	80.8702	55.4808	71.3575	112.934	51.9268	50.4526	108.354	42.4205	7.5811	19.9543	150.794	25.1214	-3.43717	-11.0208	-1.44226	134.457	400.892	104.809	144.201	42.5795	324.025	6.42525	1398.71	-48.7532	150.257	26.3033	1111.11	1.86603	-33.0125	-13.8176	65.364	-0.65465	332.716	56.1414	103.958	61.4485	-2.67372	77.7898	-3.47691	61.5411	16.5755
91.9282	62.9838	27.6587	-9.18946	8.42746	-13.3221	113.753	94.4937	-34.68	62.7784	56.4672	33.0784	154.408	55.2064	26.7348	112.041	56.9049	49.116	50.615	186.119	9.71657	11.8308	7.31696	14.6236	121.877	353.143	102.469	139.912	30.7205	278.003	11.0935	1465.07	-49.2133	164.091	13.3252	1037.34	6.91069	-54.3614	6.96897	49.5085	7.14056	477.318	57.6061	88.8516	13.985	-7.96223	109.926	2.5797	38.825	11.4672
92.0282	57.7653	20.4095	13.1409	17.1971	-22.8136	128.263	89.2033	-29.5405	40.4785	56.03	47.4093	220.555	71.3741	44.9251	88.8244	76.5532	20.645	59.5058	233.148	31.7804	4.33269	-39.0212	27.4216	119.552	307.589	98.2751	146.62	45.7271	240.202	35.9374	1519.03	-38.5182	179.281	16.456	1007.41	16.6244	-72.8244	25.938	62.8319	26.8418	592.314	44.291	110.408	39.1439	0.939249	111.195	7.71169	39.1448	8.41011
92.1281	37.6127	33.4753	27.9038	9.12724	-42.9338	111.831	90.4025	-14.7629	36.2227	49.3	-11.2065	220.388	81.1086	96.0839	98.4814	71.1076	28.8785	83.2704	237.184	49.1372	6.75202	-12.2193	39.687	91.9105	295.213	73.4225	116.421	99.0149	202.068	35.9205	1468.35	-29.6888	170.453	25.4164	991.345	5.34668	-61.1209	50.7557	20.3049	17.4593	665.052	52.731	59.7051	30.9227	20.4432	114.785	27.2052	25.8586	-3.49837
92.228	25.0718	19.3395	16.2451	-1.57605	-48.7634	116.682	94.0739	7.28351	49.4703	29.6923	-0.0605283	179.477	49.1357	179.621	92.7172	66.4386	14.2661	67.9034	178.046	9.67831	36.7835	-11.4035	-7.87554	84.392	203.528	108.178	124.334	104.446	234.684	2.55279	1348.45	-15.3367	162.386	21.6813	915.003	-3.83715	-53.4903	8.68458	73.5946	6.58509	678.969	46.3929	95.0428	35.9944	37.0617	72.1695	40.8662	56.4107	16.9313
92.3279	67.79	17.8429	22.0485	1.78676	-28.2365	92.7687	85.2016	6.31998	65.6558	55.9603	-6.27361	141.02	69.0504	141.764	54.124	87.4563	35.8933	127.099	90.1157	1.80929	33.8895	16.1303	-5.65844	69.0695	163.614	144.181	101.326	55.1949	221.488	24.0969	1202.36	-2.42833	155.009	-23.9607	921.942	5.83237	-70.0488	16.0422	70.1863	24.406	625.867	17.9933	54.2374	31.1788	33.0673	61.2886	41.0239	36.7965	-1.42837
92.4279	77.9335	26.3228	7.16405	9.62984	-41.1005	97.2027	73.7299	57.1187	104.197	65.7705	19.6807	118.991	93.9172	171.6	11.3128	99.5791	13.6372	106.631	36.7618	31.9845	63.4577	20.4529	9.88698	104.85	140.365	165.98	153.843	85.3677	200.704	7.55367	1100.14	-27.7662	148.262	-18.246	870.53	7.23037	-45.8468	31.5121	47.5908	53.1242	566.144	11.0268	87.5189	68.6566	31.4775	44.1632	42.3899	43.9753	26.4374
92.5278	81.0494	23.3582	11.1681	17.9172	-28.329	83.6475	62.116	85.6004	74.7105	29.2427	26.2416	103.661	85.6229	147.645	18.3858	92.0433	31.5803	98.0669	22.3112	18.733	51.7403	10.1347	7.20304	124.564	101.053	233.681	149.524	63.4391	217.762	6.32831	1014.08	-64.0841	142.086	-14.6733	789.5	3.83969	-66.3916	19.5675	53.5355	59.4534	488.997	-21.8092	98.4811	78.7154	55.1033	37.834	34.085	51.3704	19.0852
92.6277	108.778	22.6629	5.79072	18.9136	-24.4785	68.6148	47.5882	69.2732	81.7773	-4.05435	54.3797	102.173	56.8652	140.115	-2.1195	97.5355	48.3676	74.4582	36.027	33.7715	55.8913	19.2245	-12.6075	94.523	53.9005	211.314	111.462	64.2761	201.897	29.539	913.353	-61.2214	136.432	-9.444	765.193	-1.98587	-51.2696	44.9772	64.3165	63.5969	405.274	1.58697	68.7474	46.72	24.2039	14.8309	38.3257	13.2957	17.7917
92.7276	112.048	23.7298	4.35829	12.2066	2.52379	47.1784	52.904	98.8225	71.2034	14.5501	99.1636	130.817	62.9361	100.446	10.9019	93.0182	52.0161	48.8895	45.2237	24.3924	1.11109	26.6071	22.9324	86.5337	85.6735	197.932	87.7204	67.7765	187.237	13.574	864.119	-53.0235	131.252	-3.15499	750.278	3.5459	-58.5525	79.1253	27.5593	55.9236	356.134	26.2308	103.744	28.1683	86.5198	22.0311	21.7135	18.8815	19.7575
92.8275	116.784	17.8344	27.6132	15.0276	3.02918	50.6697	70.163	114.869	64.6602	20.1299	184.276	150.609	58.9407	103.367	9.43423	105.099	57.9587	48.7269	49.5737	39.0129	-17.4386	37.4682	21.4658	106.868	77.7615	154.447	106.791	86.7839	145.632	23.8199	788.857	-67.7643	126.504	21.5377	700.631	16.1122	-35.5725	55.6475	28.5805	66.7639	321.367	42.4909	124.906	19.1447	41.8207	43.4171	45.9	26.2801	44.0715
92.9275	103.258	22.8232	22.764	3.70046	-6.5063	47.1433	59.899	109.917	49.9185	60.5603	238.166	97.325	62.8211	79.0382	34.5085	115.363	77.253	32.8276	40.8893	24.7849	-23.3804	38.2627	35.3819	99.8071	81.1777	161.113	108.516	46.2045	113.525	48.8648	738.247	-76.8295	122.151	20.0203	650.361	19.011	-27.7845	74.2563	27.566	4.4034	275.614	101.734	90.4914	34.7909	73.3382	38.2362	95.7674	41.029	18.9385
93.0274	103.496	48.2112	11.1322	36.4649	-13.8984	58.737	74.7424	77.3734	54.5669	104.596	205.279	112.093	59.7965	97.0323	57.2193	100.092	74.8335	49.8983	32.4501	35.5292	-24.3474	6.88431	26.4434	108.884	48.4214	166.856	112.029	55.6768	135.347	33.5045	662.787	-69.9585	118.158	38.9999	655.168	35.4709	-15.2776	74.8708	21.8766	-10.5207	272.271	91.098	105.093	38.2102	71.5776	37.5875	79.4012	31.0913	30.503
93.1273	89.0407	52.5909	8.93984	13.9115	2.85604	56.8844	60.5622	35.5516	60.983	137.106	196.407	120.479	52.7915	102.968	95.7087	81.3435	83.6398	24.9995	38.9173	17.2171	-20.1045	21.9305	28.0742	99.9144	70.6422	147.004	105.08	66.0531	120.468	36.5038	613.861	-65.2907	114.492	21.8775	631.134	39.041	6.9897	71.3254	47.8801	-14.3686	233.83	69.5284	83.391	41.3084	65.1065	29.2616	110.685	24.173	44.885
93.2272	66.2554	65.8154	18.017	25.9312	-18.9819	29.2471	90.5158	36.0352	69.9249	192.37	191.632	116.613	33.4344	62.9433	186.629	73.5622	80.4269	45.1092	7.63048	28.1901	-28.0996	0.0967754	13.3712	105.037	31.4222	152.136	99.3171	109.206	166.975	50.5824	590.543	8.53002	131.547	26.7902	593.906	21.6343	-12.3429	113.675	36.3152	-20.009	207.768	69.8415	78.6743	50.9487	103.01	14.5424	94.7595	-7.557	51.9453
93.3271	63.5127	58.1611	6.17626	28.3909	-27.8461	36.268	104.038	20.0329	51.4616	246.872	117.107	146.747	4.0195	69.7717	253.443	77.5707	51.7481	43.8085	49.4216	26.7054	12.6333	-4.4985	40.6197	81.6075	52.0489	159.572	106.023	112.223	147.513	27.6697	537.898	1.39037	126.317	4.552	595.033	1.66004	-19.7183	121.661	55.7187	-22.0954	206.654	38.0355	85.1912	54.5579	91.8358	14.3281	92.7152	-17.0114	36.5705
93.4271	69.9666	47.4457	2.81734	35.8024	-17.4047	30.3409	58.4305	31.5399	28.9188	263.875	113.531	154.155	9.51853	76.4053	326.669	41.9497	31.1096	13.252	122.7	37.4748	30.9119	-16.538	23.7526	73.1022	45.6528	156.254	107.642	104.128	132.735	16.731	474.648	3.50421	121.561	21.099	557.079	14.1712	-36.6204	92.533	36.5691	-7.72925	173.688	57.2416	109.054	80.8137	85.8996	28.2167	67.9467	-15.7793	53.8602
93.527	61.4471	42.9737	-8.3559	31.124	-11.0598	59.0356	77.4957	35.9461	32.0476	308.987	89.5955	117.58	4.71752	81.3804	388.348	43.2545	32.648	9.36356	181.615	1.15234	19.1837	-16.4724	5.20603	108.613	70.9744	147.757	110.812	99.1724	100.861	28.6963	459.728	-14.1358	117.233	6.66317	548.631	-3.37217	22.9819	71.3588	47.3162	-41.1308	165.272	69.7208	144.4	73.8087	53.4325	21.6393	68.0846	11.25	26.6791
93.6269	71.8023	28.732	15.6375	22.4902	-9.00602	61.8287	76.0932	4.22669	-7.85745	293.02	112.194	113.362	13.6402	76.9688	470.298	62.5267	53.0909	11.4218	132.722	27.1884	45.0535	-2.36828	18.59	94.8599	55.4639	158.366	88.6102	97.3221	125.375	38.7401	426.895	18.2411	113.295	-0.623446	543.797	9.90543	12.384	56.2651	38.8947	-16.7533	140.731	49.6465	125.673	89.8987	70.6034	35.7503	77.171	0.900302	46.2162
93.7268	64.0947	1.97305	8.72338	36.8453	-27.3759	30.3784	67.0437	19.8936	-34.3422	292.598	140.522	115.318	18.0775	32.8017	527.73	60.6881	53.6522	1.70867	172.488	-8.33206	45.6563	6.43338	10.0232	92.3247	50.6753	140.539	111.234	96.994	107.768	36.4533	382.205	-16.6115	122.832	6.62167	497.477	17.9227	0.292802	86.5206	45.0717	-13.9848	148.333	67.9873	129.664	61.5646	49.8874	19.9896	60.3326	23.4644	68.6189
93.8268	56.3061	-2.63699	32.8452	13.5618	-7.68047	23.9185	92.2054	-8.29177	-13.2281	323.034	178.025	155.75	23.1251	49.7366	586.967	58.7428	43.6455	-1.3029	147.018	12.5685	40.1329	18.399	27.3567	66.8667	59.9276	151.895	92.0379	69.7729	93.0991	55.7917	356.72	6.96572	146.454	-2.50326	492.654	7.53813	12.0778	113.684	50.786	-1.2284	128.719	115.132	97.1639	39.4643	83.629	42.1442	75.6932	18.7128	53.5568
93.9267	67.5783	20.1835	45.416	34.1729	-12.1903	16.3844	74.3132	-7.02344	6.19247	332.275	177.77	172.224	5.99649	37.1877	684.002	30.6815	53.6916	15.2924	115.501	1.70343	14.5559	29.4669	21.0157	69.1741	22.269	168.004	100.666	82.8715	152.628	35.9637	418.212	18.2117	167.415	11.5901	526.692	30.6968	1.32436	89.5142	50.7379	8.01919	71.2012	95.6395	122.596	49.7581	93.6932	22.2429	57.8384	13.3141	67.2637
94.0266	62.9862	18.652	34.9908	20.2948	4.49047	14.0793	87.1868	11.4236	-20.0715	356.44	204.255	193.056	6.83021	21.2517	682.257	39.0171	46.9178	15.9302	78.8713	3.60015	16.1976	30.6686	18.5438	94.5179	42.0046	143.622	123.607	71.6668	141.086	36.0283	410.587	-1.44335	159.917	17.6936	516.65	22.89	-15.8405	66.0781	58.9373	27.8076	80.3412	80.6727	119.165	27.045	92.2007	6.16132	68.5142	1.07787	53.9842
94.1265	50.1696	16.8625	29.2782	26.853	-30.4665	50.8193	85.4209	27.3996	20.6043	327.152	177.927	184.292	2.68351	64.9262	586.233	22.521	45.524	19.5607	79.1814	28.8575	4.36417	-1.55131	17.4563	64.3832	62.3747	157.3	116.284	57.5691	152.518	37.1977	405.079	23.0525	153.034	26.8915	503.879	13.0865	-23.8587	77.9993	50.7545	8.34708	67.7302	98.3175	107.885	28.9001	96.9052	17.6392	77.104	8.65956	28.8304
94.2264	42.7439	26.6991	1.88093	33.9216	-16.0901	53.4131	77.0661	27.5782	19.2824	287.435	195.114	174.861	2.58496	83.1687	530.856	7.36434	39.2496	30.417	19.4569	21.1561	9.06382	47.9709	24.6409	78.622	56.9844	144.813	113.828	55.2987	128.968	38.2829	340.71	-11.9518	146.714	32.7151	504.729	9.74292	-0.890593	38.7105	49.5605	-16.5598	77.2716	99.2163	120.824	8.97862	111.906	-15.3988	63.0246	30.376	37.6996
94.3264	65.8304	20.936	6.61392	27.3919	-14.9058	85.555	88.4961	48.5599	13.6913	279.164	173.722	157.694	-6.02369	88.3193	472.167	30.7676	31.8241	22.5127	49.862	-3.8203	7.11514	34.9249	15.5098	86.8446	49.1423	179.047	112.159	78.3023	147.689	16.8183	311.906	15.8459	140.906	8.40299	471.064	32.5903	1.11405	72.1593	43.1637	7.64847	99.6776	74.5191	173.048	19.189	103.357	36.5948	45.357	25.9792	4.18088
94.4263	63.4891	17.8103	4.07828	32.5164	-26.7292	64.7377	88.5162	16.0769	31.8767	268.373	145.782	168.559	5.12901	88.2426	413.534	12.3388	30.5685	39.9557	27.3071	12.5832	9.19204	25.6786	13.6994	79.8394	61.1508	153.7	99.7816	35.9399	180.003	57.5852	274.146	6.33842	143.741	1.95024	470.556	6.46398	3.7166	57.6819	18.7622	45.3302	134.132	102.453	141.558	28.5425	89.3199	11.311	81.2444	20.2839	33.3496
94.5262	91.8713	48.2546	16.1023	23.9911	-1.62274	67.1647	53.2178	32.3809	42.815	251.554	213.054	177.083	2.05081	130.483	359.503	-6.20235	48.8693	40.0521	14.7113	32.1124	39.2957	17.5842	6.06716	69.6232	51.2933	178.964	84.9353	49.9354	164.052	43.2106	274.286	3.31138	137.976	5.40426	446.455	30.5347	-4.0862	86.2559	26.4233	-0.87955	140.479	66.4073	120.923	36.3896	76.2501	18.5723	86.9538	-11.1115	24.5941
94.6261	90.0744	39.1987	-12.2219	32.8832	-12.5768	77.1277	68.8713	13.9266	34.8843	249.881	225.093	152.089	2.33159	106.342	333.904	12.0601	57.1038	32.3476	5.68994	23.9965	28.8073	26.671	23.6898	68.9249	46.6942	148.624	91.6948	55.7974	160.446	28.5275	231.094	-19.4085	133.936	3.81453	417.136	24.2981	-26.6873	97.9824	20.7351	2.8314	158.662	63.5427	133.299	53.8364	77.3129	6.92431	59.1899	9.48052	20.9561
94.7261	94.587	57.7306	-8.47202	26.7584	4.05228	78.6768	63.9796	37.0384	26.8134	253.853	201.827	131.901	9.0865	113.022	296.246	2.36872	59.3949	49.4139	27.4052	19.6331	-24.229	20.3767	25.661	63.0735	41.772	164.496	108.244	45.3297	179.341	3.23165	201.305	1.62322	151.735	14.2446	413.429	17.1739	-6.94487	86.2191	41.2933	6.21889	172.204	43.0196	160.703	51.4347	90.8304	-4.50135	44.3021	7.90414	51.5103
94.826	96.6815	39.6248	-5.99714	39.0762	5.57718	65.1437	35.4701	31.1298	42.6927	231.309	154.462	102.058	26.1902	89.7474	290.714	-22.886	51.1384	44.3922	83.4375	20.3098	4.9264	32.7191	6.65785	78.2759	50.5841	133.537	102.078	28.3642	181.046	39.3727	210.468	-19.6102	145.709	28.3239	361.947	11.0564	13.3118	71.7178	32.6418	-11.7621	170.219	102.454	131.358	60.6773	77.8467	-2.72069	33.4899	5.78961	32.8994
94.9259	90.5665	37.8496	8.08466	47.1116	-3.3385	50.3158	85.586	16.4409	32.3233	217.57	130.641	85.9723	-3.37213	119.335	247.043	-2.21029	31.2909	34.7063	190.058	10.5316	20.9497	6.73894	27.8541	80.4318	62.4162	123.04	87.8334	85.7224	150.133	9.71518	188.011	-20.291	140.156	34.6512	346.686	28.4895	1.13284	78.3536	18.342	-3.6909	144.314	137.234	126.702	83.5547	77.3617	-3.12765	45.1469	-1.44821	16.3224
95.0258	79.1399	41.2016	12.9017	37.5645	-10.7539	69.91	80.1321	-0.859977	23.8413	207.505	126.377	94.1315	9.90114	111.359	235.395	3.28804	14.0613	10.6537	232.29	22.5653	32.6224	9.17677	20.3355	54.6555	43.4442	166.238	84.1039	77.9605	161.153	11.6928	198.566	3.13583	135.036	50.1871	312.744	32.1422	-12.84	86.8464	15.4639	-17.5982	118.232	180.211	111.681	71.9825	78.1628	8.08217	21.933	7.0851	42.3294
95.1257	76.0401	29.2272	-0.70003	38.7066	-4.03089	57.999	80.0795	10.5465	45.7812	164.22	110.507	98.6006	-7.81124	127.282	236.258	26.6632	51.4208	35.1624	217.573	-8.833	8.29993	23.8778	8.28083	89.1643	37.8106	150.745	83.9008	78.0095	179.801	7.07884	175.036	-19.4809	144.829	40.2201	325.325	29.3166	5.80291	97.2842	12.635	-45.5354	143.399	165.236	100.559	77.6856	94.113	-18.5199	34.9341	7.92828	28.4238
95.2257	87.7168	36.1527	8.20555	35.4384	-16.1711	62.3568	74.2601	-2.91913	39.5712	170.206	88.0852	95.2317	9.3572	126.775	223.092	9.11897	30.7978	33.3086	187.418	-13.2834	-19.5592	-7.10498	12.4934	80.2473	54.2653	132.351	73.7501	91.2933	182.955	17.7306	177.915	-32.4089	149.149	58.0485	341.982	8.70203	-15.1369	78.2452	3.48866	-28.3614	140.539	180.15	99.9746	89.3801	112.503	7.10661	51.6385	-13.0569	32.3544
95.3256	90.985	30.995	39.3234	49.3778	-11.3648	66.7637	105.644	0.975253	48.4274	153.976	47.993	70.7078	5.20345	107.612	220.912	16.7717	47.2581	45.8721	158.332	10.7609	-14.111	3.09804	7.79541	77.6097	47.235	116.682	83.6885	114.526	166.679	26.8836	173.285	-12.5533	142.697	28.9296	325.427	23.8458	-18.3255	93.6303	4.60724	-31.4781	132.687	174.227	106.62	70.4342	75.5382	8.64775	26.2605	-16.5451	26.9275
95.4255	95.3228	39.2806	12.9291	46.6121	14.2299	35.7725	64.4625	-11.6129	54.4073	165.845	52.5892	60.0075	19.0765	94.7881	169.672	0.200301	58.3967	30.9081	113.959	1.46287	1.0899	20.1988	14.8963	85.2736	48.4184	111.734	69.77	92.5254	166.274	37.566	172.575	-18.6128	136.808	53.8485	339.09	12.5479	24.6703	108.268	13.7107	-29.8619	96.9612	200.917	67.8404	70.8454	117.559	-9.77186	27.7528	-23.1647	-7.43331
95.5254	60.4679	57.2542	-11.3895	21.8474	-11.765	61.0242	72.2115	5.51796	35.0557	134.31	55.9717	63.5281	14.0275	104.597	128.402	3.6311	47.5328	15.8777	83.5027	8.38741	-37.4096	25.9815	7.32637	60.3748	17.0654	142.066	70.0696	109.348	174.178	0.251575	167.285	-20.7038	131.428	40.4611	336.157	8.39886	16.552	79.7089	-1.16666	-23.0317	119.822	217.186	94.025	57.4639	126.796	-7.09465	54.3072	-1.16736	8.2178
95.6254	55.0733	53.0146	2.89396	19.7565	-8.53252	30.7684	104.6	9.18793	27.3599	135.833	55.0823	44.7141	16.8445	83.9487	145.025	19.917	52.9523	-0.948823	62.1834	-1.13034	-9.61544	46.6051	30.5089	53.909	58.8718	134.945	54.147	95.344	159.75	4.01536	160.632	-14.9662	126.512	33.2489	323.186	28.8729	15.4889	89.2125	-5.81133	-39.2112	114.14	212.523	71.6613	54.8981	121.951	1.80472	51.3358	-23.7639	19.4736
95.7253	54.0172	7.67304	52.8553	29.0788	-19.5249	50.9372	84.8817	40.288	14.8998	108.027	40.3136	29.6812	9.60914	80.4855	158.695	6.23077	57.6314	11.3843	61.6631	-6.50288	-7.81318	27.2046	10.8727	88.8999	40.111	126.494	79.7066	113.548	156.688	2.19974	178.629	-12.5187	154.389	69.0358	317.813	30.6448	4.142	73.9438	7.51921	-43.7185	138.922	202.516	95.6601	54.9737	87.5026	8.59499	30.2012	-13.5094	18.6811
95.8252	58.1646	43.8042	40.7815	30.6348	2.84972	38.3954	70.258	27.1302	33.3083	101.323	19.7962	29.6974	5.16035	90.8073	148.516	-11.6397	40.6809	0.75292	31.2809	7.81551	-4.27549	29.6158	15.4636	96.8969	31.6849	119.885	70.7176	106.507	148.689	37.5091	140.076	3.73852	148.194	46.0087	299.977	13.814	60.7097	64.5949	-8.6171	-54.2944	108.318	156.515	84.7207	59.9739	108.296	1.9604	64.9945	12.9973	8.33373
95.9251	56.9829	44.2263	-10.6095	34.769	-12.9319	55.3362	90.2293	32.6543	45.7537	108.4	7.0127	5.52049	0.583464	93.8586	134.721	22.7107	64.8839	16.2723	34.8202	-1.96958	3.90644	27.5281	-3.80657	85.1363	5.87745	114.667	83.8468	135.099	136.73	23.1637	138.354	-6.23722	148.236	37.8707	288.617	23.6434	33.6286	105.76	-11.9753	-41.1263	116.403	141.381	73.6801	75.6577	107.907	4.28012	27.3452	9.22089	11.8324
96.025	52.0089	45.6876	-11.0355	48.6952	-18.9397	45.5827	71.1716	55.118	40.1676	114.113	16.9184	5.17789	12.987	97.9216	126.527	31.0754	50.8242	-2.2935	45.3344	14.8967	1.6382	21.5553	25.4044	87.9076	21.174	121.041	100.819	123.256	140.515	34.5545	130.441	29.4834	142.364	34.1316	331.183	22.1482	25.1524	90.4729	20.8432	-16.1149	101.663	111.007	107.912	79.1462	83.6815	1.00093	50.9209	9.41077	40.1725
96.125	33.5189	50.3657	12.4657	31.6307	-18.665	33.8679	69.6967	25.1664	40.5441	119.73	34.462	16.8018	3.03725	97.2601	115.26	23.1791	49.8694	18.4398	11.9515	-3.94772	32.3199	40.3865	17.4965	86.1203	35.6651	139.699	111.782	117.449	96.091	23.3675	106.665	25.9305	136.963	35.6598	326.388	11.6424	7.93754	73.8633	22.2243	-15.0805	88.5716	115.352	123.641	81.8726	91.3969	-13.9729	59.0248	20.7853	16.3389
96.2249	35.2194	46.9545	6.08561	37.2696	-35.0838	31.543	84.8389	9.11267	25.2219	103.66	25.69	2.00604	4.45581	79.6303	111.624	35.1082	34.8471	29.4382	-21.9596	4.52772	11.9132	50.0905	23.8266	89.3572	24.3294	119.403	84.7296	118.18	175.666	26.9742	112.693	2.4234	131.99	67.0026	297.639	9.96541	17.5669	87.6841	4.73195	-8.84788	127.199	130.187	116.192	100.392	64.6206	2.65675	30.67	-7.60698	12.1058
96.3248	35.5093	39.5865	4.75332	50.1757	-30.4724	49.6317	58.9465	5.73595	76.2869	92.9024	30.2155	10.8664	24.9144	90.5609	102.078	13.2823	22.5614	27.6452	-10.9172	-4.26946	17.4318	41.1385	5.24615	81.8643	52.1172	128.505	87.1757	103.467	187.994	58.5266	148.233	35.6097	127.412	33.6738	302.889	10.5185	47.103	73.371	9.88913	-14.9152	105.478	75.6863	88.8559	67.9564	72.868	4.10029	20.6687	-8.69577	5.31146
96.4247	54.4752	33.9836	8.6107	39.2336	-15.6041	34.4664	63.2483	3.84918	42.2058	75.0978	57.9102	20.3516	12.7671	65.2502	89.3887	32.2706	53.2519	20.6302	13.1561	45.6631	6.62253	41.5319	26.2461	74.8467	43.3326	121.762	80.5086	93.4296	136.446	33.8464	114.674	25.5919	123.194	30.492	302.858	23.3296	49.0986	51.2028	13.6498	-13.093	129.814	80.509	120.03	86.0003	98.5311	-10.3426	54.2427	20.3168	0.651724
96.5247	58.4497	35.9923	3.19637	33.8195	18.6865	49.0282	63.7824	-5.89739	33.3909	95.4545	87.498	22.5417	24.8139	62.8515	101.284	25.6385	34.8452	23.6909	39.6634	-9.86059	9.62923	25.7786	22.3631	87.7999	16.3345	140.051	109.159	69.315	179.319	27.5736	125.843	47.6795	119.307	64.5817	259.907	13.1789	44.1769	62.1367	0.375128	-10.2676	106.635	98.1463	100.626	73.3681	113.659	-0.831465	54.745	30.6442	25.1053
96.6246	64.509	26.8006	-0.405185	35.319	4.88669	59.925	73.5338	24.2088	37.6161	93.2769	91.9985	40.4869	37.5386	62.0322	108.82	28.2381	53.3653	28.7577	28.8653	-11.4744	-2.08919	26.4992	18.5305	65.3955	23.6848	138.113	93.9292	73.4609	164.279	26.8017	139.103	11.0185	115.723	51.0114	247.195	14.4386	39.0973	56.4112	28.9239	7.61872	89.1575	112.236	128.62	75.1255	83.9647	0.861928	53.6512	38.8785	38.0812
96.7245	82.0559	12.108	16.817	39.5382	3.193	65.7835	58.097	14.1481	32.6846	129.04	71.0478	38.9888	32.6192	95.8747	118.77	33.4226	39.7044	21.6092	-14.8325	3.41561	10.487	22.74	29.7342	117.355	18.2245	103.959	106.615	61.8028	164.656	30.8284	109.421	-15.0304	129.113	66.5032	227.396	2.57394	47.758	49.0346	28.943	1.86345	79.5282	115.288	107.824	103.338	105.219	-0.585256	68.5682	78.4039	16.234
96.8244	82.4061	28.4985	10.6098	44.1981	1.41762	75.0663	74.2517	47.7264	53.4359	158.286	74.3125	43.6584	13.4598	89.068	108.963	19.1621	29.9156	1.16559	-7.42605	-9.52173	4.21115	46.2242	11.7353	103.964	-1.27116	108.05	89.501	86.957	184.356	39.1286	101.165	18.9658	138.073	71.5758	237.447	5.22779	44.3527	61.4043	28.1714	-6.42474	74.52	104.375	97.977	167.321	84.8424	11.3423	40.5069	63.3711	47.233
96.9243	56.801	26.2951	24.1872	7.89379	9.37184	57.2082	78.2325	39.0571	70.0476	169.501	71.381	42.3511	28.1322	83.6927	126.189	19.887	33.5425	29.6242	-6.54653	-12.9572	10.9174	24.5469	16.4397	77.4845	5.92143	121.279	86.5454	91.3606	168.606	65.7501	125.658	21.3484	133.14	33.3588	257.321	35.1945	74.5979	86.3521	39.5451	-8.24257	52.3376	80.7511	76.6741	138.104	102.553	5.81514	28.0305	70.467	15.5013
97.0243	55.3995	35.02	13.1318	13.5004	2.60086	59.9503	60.5549	63.7311	40.6984	163.955	83.4028	40.4349	22.7168	63.1027	123.586	15.0095	9.86332	21.529	-30.568	2.52024	31.9997	-8.16614	12.8469	100.348	28.1246	117.945	108.71	100.477	175.713	31.2727	144.696	1.88528	154.982	25.9875	207.64	9.25275	51.0326	55.4331	15.0462	-7.51344	70.3943	68.8566	89.0577	117.018	117.472	-8.16663	24.5592	52.1755	39.8699
97.1242	47.0889	36.6733	6.83411	26.8502	-20.0032	60.8887	68.9288	14.0316	49.2766	153.781	71.971	19.8952	50.4287	60.0433	96.0252	15.7834	43.1189	20.6232	20.723	-16.7929	28.7628	18.4495	27.8434	81.0305	23.2117	79.328	108.8	140.082	165.056	33.7393	119.433	1.37012	161.647	28.3931	243.763	17.1829	33.1969	55.5076	27.7721	-17.5813	99.1057	53.6966	105.105	95.2558	124.353	-10.4918	33.3924	55.6965	24.8196
97.2241	61.481	42.4668	13.8268	47.7368	-0.787832	71.1881	84.9831	55.9505	46.2742	127.757	44.7565	21.6568	31.4688	56.607	83.3889	26.5157	34.3214	23.3567	16.5783	15.9112	35.3464	8.62323	18.2668	63.5173	26.7062	100.727	97.2848	121.677	166.036	30.4512	100.608	1.24219	154.427	25.656	234.879	20.3279	58.4788	60.7888	12.3721	0.540953	68.9668	39.0727	86.5862	104.921	113.85	-16.3994	45.04	52.9277	25.1239
97.324	45.6925	30.2639	5.11957	26.0691	-13.0964	57.1697	70.249	44.0788	35.4322	132.699	52.6721	20.1955	39.1414	83.1835	76.4546	7.75397	80.7992	62.0436	12.7377	19.7444	20.5063	5.07302	2.17252	63.7057	21.1459	87.4336	93.2808	127.894	150.349	32.0284	109.276	1.12455	147.815	20.5387	223.688	4.50218	31.4698	70.839	20.2244	19.8934	113.649	62.2293	96.9711	118.431	117.889	1.39192	56.7813	51.2704	19.6429
97.4239	52.5985	27.4444	0.774155	35.3014	4.29379	32.8763	75.1846	25.0559	31.5237	114.519	22.8922	25.7972	23.0593	80.0872	87.9476	-10.0329	151.301	31.8528	-5.95742	9.67228	22.3331	-15.5719	14.7567	85.7327	31.1798	94.3711	86.2118	113.239	194.191	18.5093	89.725	7.34331	141.755	8.39189	198.892	47.2147	41.1883	72.2476	6.7846	-18.4775	63.9504	55.3713	120.401	104.694	113.423	-7.79169	44.4636	47.3595	-10.8552
97.5239	51.5241	33.0183	2.64538	50.2423	-0.122014	51.017	76.9879	8.81049	11.6625	111.55	18.4235	23.6084	26.9114	72.0331	80.2599	44.861	165.305	42.6823	-19.3746	17.1581	14.1183	-27.4037	13.73	99.2382	41.2886	91.3457	78.6957	111.156	185.293	16.0402	92.8578	5.53065	136.2	12.022	205.901	35.9689	37.5112	79.593	11.9117	7.57201	84.6361	31.2358	104.904	110.772	118.004	-6.43406	40.8376	23.369	2.20091
97.6238	59.3149	44.0392	-0.794975	63.0768	2.17684	41.6412	63.7772	6.25178	37.6853	92.1683	8.90403	27.5307	10.2428	91.8209	75.6216	21.7834	146.059	30.3109	-2.89509	0.772681	1.88536	-13.4194	21.6183	68.2365	27.7383	88.1711	78.953	89.6569	153.635	19.9693	112.531	7.99449	131.105	41.1704	203.784	41.9243	56.3309	79.0738	36.603	-5.31987	64.2943	38.4496	103.225	73.3394	84.2435	-0.000473114	24.5477	54.4334	4.57876
97.7237	45.9956	21.0927	-0.81833	47.6351	23.0087	41.7972	95.9771	3.63129	29.2435	108.196	29.6271	11.7344	29.9314	67.7642	76.0916	31.5194	94.5322	4.45663	26.239	-13.2211	25.9475	-15.7422	17.1333	113.567	20.1038	102.886	70.9614	88.1416	145.91	54.5496	89.5385	36.2798	136.912	30.2708	195.479	18.9461	40.7155	74.0119	25.3822	3.02203	51.0724	39.0183	131.875	84.1706	93.2519	5.20832	54.2012	41.0432	14.3042
97.8236	34.8835	31.4891	3.09192	44.6792	11.4831	42.5951	82.657	31.0177	14.7267	88.9755	-1.04023	18.6528	1.65813	50.5349	56.7182	50.3172	101.1	7.76335	2.30165	3.18371	10.8711	0.102324	20.5236	72.7896	27.4548	122.906	74.7432	67.1474	171.79	59.0073	79.1709	16.4252	131.944	28.7791	168.593	33.2995	59.3242	63.2412	22.6098	-0.287615	92.9157	33.0913	110.377	82.2805	104.621	9.01559	48.7222	39.4581	30.44
97.9236	37.8856	31.8203	4.5246	47.1549	13.3277	61.3879	87.0458	30.8945	32.1279	76.7466	-10.56	22.3658	5.99161	56.0804	44.976	30.9946	144.104	38.9936	7.03029	-3.3769	-3.48692	19.3652	12.663	95.5553	57.1349	87.4472	91.3941	114.593	147.236	57.2414	80.3838	14.1059	127.37	35.422	179.707	14.73	57.3429	59.9431	17.3001	10.9832	94.4692	40.5716	114.323	97.8633	78.6428	2.95321	48.5108	54.5546	34.3985
[truncated: 2,106 more rows]
[truncated: 13 more columns]
