# Supplementary material for: Dynamic and selective engrams emerge with memory consolidation
Source: Nat Neurosci. 2024 Jan 19;27(3):561–72. doi: 10.1038/s41593-023-01551-w (PMC10917686; doi:10.1038/s41593-023-01551-w)
Supplement: Supplementary file 5 — Statistical Source Data [file 41593_2023_1551_MOESM5_ESM.zip › Source Data Fig. 4 - Mouse 4 Training Context at Delay = 1h.xlsx]

## Sheet: Mouse 4 Training Context @ 1h
Time (s) / Cell	1	2	3	4	5	6	7	8	9	10	11	12	13	14	15	16	17	18	19	20	21	22	23	24	25	26	27	28	29	30	31	32	33	34	35	36	37	38	39	40	41	42	43	44	45	46	47	48	49
0	76.3471	199.074	6.32355	45.9094	9.34303	195.631	157.83	123.345	110.681	90.6114	-46.1224	32.266	96.7247	209.105	31.9827	196.602	57.356	79.1174	71.0494	88.706	50.8787	227.448	71.2519	15.3325	1.45439	177.243	167.6	99.6656	252.335	23.6053	136.923	84.9446	147.516	-25.6973	1045	30.5682	8.72435	-16.4375	-23.7516	8.83589	-24.6118	5.45773	157.334	6.22369	46.9442	-52.7375	760.497	143.173	-103.501
0.099922	61.6506	201.732	-3.82392	41.2464	6.35636	173.923	129.307	149.497	116.048	75.1018	-44.2454	7.3208	79.8218	193.3	5.28212	167.467	72.9479	59.0062	43.0843	112.336	47.6545	203.01	40.8158	-4.44551	9.81326	168.386	139.293	90.6195	221.487	2.99997	151.642	102.473	136.892	-38.4851	971.455	5.23425	28.1628	-34.5144	-52.8859	4.26375	-63.0968	41.034	143.484	-2.5954	75.2356	-35.3082	805.238	113.756	-118.439
0.199844	75.628	205.515	17.1617	48.7664	-2.42636	154.748	155.556	133.84	135.424	56.6055	-22.7711	19.7649	68.1954	196.29	33.5407	171.298	55.5647	71.3058	60.4826	82.3697	25.961	157.264	65.0746	16.5784	25.0395	140.604	141.882	110.524	176.499	-11.9667	106.179	83.1073	97.8992	0.211954	1004.75	19.6286	-32.48	32.3564	-89.0671	-14.238	-46.953	80.2359	184.606	4.56781	105.13	-6.32163	692.653	69.7975	-54.4834
0.299766	83.1819	159.065	6.13357	50.0441	4.20103	128.264	155.536	134.138	88.046	98.7024	-15.4463	35.1623	76.5991	158.454	25.9047	177.57	50.8307	79.0257	47.7323	53.7	30.1856	93.4557	57.5333	8.51378	40.7419	199.181	122.165	129.137	211.325	-9.88292	99.5944	84.925	85.3618	15.3581	1112.85	40.9585	-49.942	56.3964	-26.9387	-11.8583	-27.9579	94.9878	169.922	5.4857	117.392	-25.4336	604.532	64.9812	-39.4839
0.399688	90.6881	135.159	-1.15385	98.4702	25.8213	114.803	129.815	68.5125	81.4719	75.8592	-1.86327	45.7571	59.4898	210.773	55.5816	188.066	74.8508	69.2224	62.8819	22.3863	36.3953	82.6961	47.5831	-3.76623	37.4688	120.912	159.618	130.125	149.28	-7.02107	46.9216	91.96	84.4289	53.9009	1050.43	26.3836	40.421	67.9258	-31.4819	-17.8678	-2.95982	62.7085	186.962	19.3233	75.011	-18.1338	540.754	42.4288	16.1207
0.49961	89.7772	85.7401	-0.223226	92.2892	29.5674	91.8108	148.713	51.0816	108.029	70.4026	-9.25872	59.7224	53.7588	211.36	62.2067	179.871	83.1432	74.1775	88.3404	25.6793	9.00324	65.4306	66.1254	10.5423	61.0232	133.889	192.933	192.289	151.578	12.7259	49.482	52.9772	132.725	80.3136	997.003	4.88579	130.061	85.8412	-22.2977	8.42278	24.756	70.7407	180.767	53.0419	73.4927	3.33544	443.87	37.6309	102.125
0.599532	70.4435	90.6155	21.2564	68.8833	24.1176	90.5732	141.996	49.626	137.531	24.9704	-16.8875	73.8918	42.4226	206.628	80.5386	144.406	106.876	73.7272	85.8743	68.8067	3.96114	42.2867	41.3252	15.7682	32.5592	141.465	186.61	204.964	168.812	44.8163	107.123	0.013446	111.379	95.2054	913.878	-18.1847	253.589	79.8647	7.23188	-2.19423	-2.53561	68.4773	183.102	35.4591	105.576	8.79411	370.142	30.2557	113.934
0.699454	72.7871	88.655	3.29851	64.434	32.2075	102.226	133.202	46.499	112.795	79.5708	-14.8739	70.7664	23.4162	189.429	53.9957	212.269	76.445	74.1767	128.183	66.5729	22.6379	6.56798	74.6536	34.5391	32.4424	128.834	179.708	231.305	149.461	30.8691	110.106	6.58913	103.995	41.0317	878.732	2.17312	278.571	116.133	15.0358	-18.4943	2.23241	60.121	217.118	51.8091	106.731	-18.1066	380.195	16.4773	41.7719
0.799376	46.8008	71.6065	-10.7191	36.3979	25.9205	99.9404	183.09	30.662	68.6126	128.563	-4.9312	68.3024	9.265	148.139	32.5343	280.654	45.8958	79.0574	130.733	169.329	72.5298	10.3296	74.1198	25.2734	34.2331	134.126	168.541	206.218	126.824	36.3744	71.327	2.79443	93.9667	49.0226	900.48	-10.0903	155.705	140.648	12.3624	-29.5935	24.3355	75.8698	213.187	58.7563	95.3081	-11.313	333.562	-7.06119	51.4111
0.899298	49.684	75.0811	-26.4151	52.0619	15.5488	96.5826	176.196	22.8247	65.0293	197.822	-27.6742	80.1727	7.75127	136.509	43.5868	366.904	45.5186	60.1794	123.122	230.747	28.7295	-32.6144	75.0707	24.0957	14.9812	85.0637	188.595	213.585	143.909	91.6348	79.9415	-20.4981	102.347	-3.96319	938.631	26.8421	122.801	166.661	22.8488	15.6244	64.2291	65.3409	240.426	64.1266	101.898	-0.186345	297.868	-1.95265	10.881
0.99922	32.9257	50.5316	-14.3421	36.1437	28.4825	95.0001	172.387	33.1314	111.046	267.177	-45.162	70.9717	15.8263	147.545	10.7863	455.087	73.2166	89.1282	114.994	231.958	16.9834	22.7831	81.584	9.30713	35.0754	99.1825	162.56	167.088	171.383	70.487	99.2966	-9.54314	117.16	-0.639079	939.242	28.697	95.1513	139.79	21.3287	52.5503	36.5595	94.7144	208.456	30.9221	86.9785	-11.0362	237.783	38.1759	57.8016
1.09914	51.9105	37.697	-12.5392	24.4403	31.3447	80.1463	192.361	20.9561	85.8067	332.227	-15.6603	57.5671	19.6579	136.246	0.803728	522.84	40.0813	69.0057	118.496	132.668	16.8402	35.832	76.5465	10.9437	29.5837	48.2966	143.59	159.966	119.184	104.873	54.0025	-11.5712	90.5795	-8.47617	903.562	24.586	115.111	139.178	0.306969	87.7879	19.8653	96.1807	184.067	42.4273	41.5305	28.121	205.555	44.0832	8.94898
1.19906	38.9126	30.1963	-19.4695	55.5567	10.0557	77.7024	170.388	39.3518	77.2348	419.602	-29.3084	54.9962	4.73797	138.929	-8.68712	559.866	34.2643	42.7653	59.9748	46.5449	0.220326	9.6652	54.9172	-2.81473	9.95272	89.678	134.903	169.967	149.445	97.4641	121.059	6.05461	75.4546	19.7492	1017.72	14.3035	82.4591	129.783	40.9333	78.2092	48.6971	94.8212	198.758	-2.92876	73.2328	2.98065	211.24	44.4031	28.9528
1.29899	40.3783	34.8295	-23.9512	44.4851	38.5833	42.8551	148.038	29.7215	57.3061	484.28	16.4403	55.0562	2.80494	101.604	-15.1364	572.43	-3.77841	17.5785	35.7362	89.1198	-34.6689	-22.1705	45.9163	15.9459	-13.9672	89.3507	124.656	175.89	154.604	99.9082	95.6007	24.8397	64.755	26.2208	988.108	-32.7335	53.3522	122.841	51.9301	91.0316	7.02157	102.216	169.894	-13.9906	76.0893	18.2576	201.307	-7.77934	48.5699
1.39891	14.8611	21.2612	-32.4467	14.1479	3.42524	5.95631	146.213	45.926	40.2281	549.044	21.8488	58.6541	19.5852	78.1471	-22.075	614.196	4.32613	-4.98057	18.9208	97.5688	-62.4969	26.8346	80.5453	7.18915	15.7685	40.0016	133.153	169.109	132.666	113.025	86.7811	7.19756	50.9266	95.4938	998.737	-23.2696	16.1075	146.458	14.7812	108.054	24.4354	137.243	180.21	-10.7161	50.9609	19.4195	182.805	18.443	62.9193
1.49883	20.5137	12.1897	-24.2082	11.3401	18.7159	-21.0587	110.062	12.8646	2.32557	575.751	8.4921	44.7974	6.73589	49.6976	-24.5396	588.062	-0.0890379	7.3273	64.3303	74.7927	-27.8268	55.7942	40.0868	-20.3311	14.2764	69.5479	110.293	167.548	111.375	134.682	126.313	25.5896	59.302	125.948	1085.17	-31.5812	18.9635	177.065	2.29363	77.9294	56.1509	186.173	171.463	56.7582	52.0175	28.7862	147.044	8.68594	67.9365
1.59875	5.44803	10.9534	-30.943	0.910313	9.80239	-21.4653	77.9351	25.7362	30.9348	590.633	26.242	29.4438	24.5256	75.7663	-16.1978	508.95	35.0546	2.96509	41.8069	48.2447	-25.851	98.1963	55.3875	13.1835	1.08733	38.1099	100.316	199.84	91.0005	120.615	166.429	8.31557	29.7094	78.4305	1053.57	-13.3787	16.5764	163.447	-14.9895	30.5786	78.3662	122.806	213.243	55.7327	40.0331	56.8904	94.2026	130.916	-1.55802
1.69867	0.0328256	-6.07133	-20.9038	-2.32937	3.60088	-16.655	70.5566	40.0622	-8.25719	590.654	34.1677	26.6213	73.7085	30.9293	-51.9061	533.446	25.816	0.923031	38.4589	13.2425	-21.3528	36.1987	45.9044	16.6294	-11.54	87.7721	107.437	186.776	95.4399	143.671	134.624	18.5263	7.20448	76.4628	1246.75	-5.47333	-12.9646	139.703	-5.44764	44.3205	56.7025	82.4693	192.387	60.7274	100.804	41.395	109.823	107.418	18.3697
1.7986	-4.24147	-8.42121	-39.3196	19.4857	6.7834	-43.565	59.759	69.353	-12.9173	598.251	35.4132	11.8626	160.557	8.3683	-52.3167	539.531	32.7557	14.8188	36.81	13.1172	-42.1221	22.8166	35.0705	15.0712	14.4651	65.7241	107.542	173.835	52.4476	129.39	131.883	7.38748	12.1864	42.3174	1382.9	14.9777	-45.3052	117.477	15.5238	17.7243	63.4724	113.64	179.157	50.6039	102.653	30.7465	142.563	78.9167	-16.6961
1.89852	-7.97181	-3.30027	-31.5289	13.5698	0.996564	-19.3416	58.4187	62.68	4.48491	538.049	41.5141	18.528	200.435	36.6588	-44.3636	514.34	10.5325	-3.88275	22.6514	44.6482	-51.8788	-8.50743	15.551	25.666	-12.8393	98.0978	130.248	198.799	78.8257	125.802	163.493	37.4274	42.62	45.2486	1598	28.359	-26.0886	80.7901	48.4227	33.6913	42.2771	80.6446	160.057	44.6963	126.126	4.16298	154.729	58.7565	-25.2472
1.99844	31.1678	-21.8061	-27.585	49.8151	12.2617	-11.8103	64.3242	10.7473	34.5312	510.963	8.63954	18.2067	217.481	45.8172	-22.6037	482.624	26.2756	48.1423	10.8612	-19.4977	-27.4585	26.7042	27.6928	40.6608	-3.73247	82.651	120.529	171.042	25.1472	129.486	123.77	49.6606	25.434	56.4836	1807.08	25.752	-2.90934	68.7777	41.3138	4.56308	20.3784	72.7262	118.526	10.0708	180.414	-2.2427	123.342	58.2086	-4.09153
2.09836	-0.81352	-34.4479	-26.2825	51.1926	-4.42532	13.1083	76.4162	48.0507	51.6763	469.571	41.4786	21.5829	269.541	55.4638	-16.9815	414.55	2.08086	24.9388	-1.86112	23.143	-39.4055	-19.7204	38.873	9.33955	11.8224	83.2961	153.067	196.069	33.8496	145.435	125.677	91.8895	40.3899	47.4378	2012.81	12.8459	-17.7703	42.2653	22.4476	10.2511	2.66582	66.9243	115.988	5.62431	241.427	-23.6995	171.879	47.7399	-16.1244
2.19828	-8.98771	-27.2609	-8.84941	31.183	-9.87579	14.0455	103.7	98.4231	54.8435	417.046	105.998	14.1641	257.649	30.2326	18.092	420.929	15.3311	47.175	1.12962	-15.7358	-63.2783	-5.23558	20.5099	10.43	-8.99582	60.0689	162.535	149.541	37.147	164.215	103.178	85.1952	76.5227	39.1061	2122.62	40.4966	2.73287	68.2876	47.3521	-23.7545	-10.0797	88.2257	84.7787	10.8888	223.179	9.51186	127.905	16.6276	-14.8417
2.29821	11.1263	-48.7153	-22.9524	36.3979	-3.51333	63.468	112.422	134.112	20.0505	379.47	216.118	12.4301	277.724	38.4796	155.942	414.779	22.4685	24.0928	47.5511	-21.9593	-58.0635	34.5352	23.9313	10.0947	-0.139478	95.0638	174.988	154.21	20.518	124.972	95.7622	83.8449	100.689	47.6981	2307.56	37.0113	-2.62168	29.6279	21.4966	-15.093	-5.66821	69.6938	89.3552	-41.4467	201.043	-33.7186	159.318	15.038	-11.0791
2.39813	3.62837	-37.713	-25.9908	26.4526	-5.34093	61.0658	88.9624	109.948	9.26702	373.631	290.537	6.08391	282.67	47.6555	222.309	397.195	17.8766	-7.60743	168.43	-10.5888	-72.2885	37.2769	38.6306	4.00105	1.25463	119.141	165.648	148.269	18.2473	119.289	97.586	111.311	94.3566	43.3729	2451.67	67.7012	-11.6969	24.3839	55.7813	-31.7637	-49.6587	38.8054	97.3813	-29.8134	326.809	1.15779	130.122	34.0558	3.02902
2.49805	-20.6638	-44.9449	-13.5954	8.33322	-11.0554	50.0921	59.995	147.357	-9.85438	353.322	243.308	-1.3101	284.873	4.48247	256.14	351.866	-12.5661	3.31638	153.998	6.1252	-84.9134	9.76062	19.5762	-5.77637	-1.95523	198.767	164.272	159.171	28.534	121.951	120.082	139.225	113.75	28.4175	2554.56	49.1749	-30.4781	27.2931	21.2663	-37.7961	-66.5864	37.672	60.8377	-59.8123	408.174	-19.2558	209.12	-14.5453	-25.7895
2.59797	-56.9183	-42.3414	-27.1531	-32.1606	-28.2271	15.5057	52.2527	161.09	-4.48665	329.903	203.676	-1.20299	258.998	42.5045	397.821	313.189	0.461816	-1.33418	104.385	-16.1902	-88.6985	21.9442	25.6156	-54.3086	16.1029	243.35	165.722	133.281	17.1022	115.613	130.661	108.847	100.804	37.8904	2573.95	54.3372	-19.6573	39.6405	-1.9155	-24.1932	-87.6659	47.4915	69.988	-69.3952	534.333	-7.37758	252.363	20.78	-28.179
2.69789	-60.8602	-57.8713	-17.2773	-45.8263	-17.3395	19.3178	47.6454	159.488	-29.3848	308.983	146.619	-12.443	205.042	5.90104	430.704	286.812	7.17587	8.75024	99.4562	-28.3882	-62.2649	26.0258	20.2602	-37.1788	16.4799	272.564	154.684	132.982	22.7131	104.688	119.692	127.262	108.465	42.0252	2503.47	134.304	-18.6337	36.5652	0.487257	-26.1375	-102.785	24.9297	60.0134	-47.1653	514.665	8.34627	235.622	7.58557	-11.14
2.79782	-43.435	-38.4575	-14.5276	-25.7785	-14.4772	31.0932	54.698	171.017	-16.959	269.483	134.567	-23.1861	210.369	-9.32841	540.53	256.771	139.442	17.0224	72.0771	-24.0441	-76.857	0.962517	28.8061	-39.3633	31.1579	207.227	149.992	150.37	162.661	58.6471	173.837	75.4961	158.656	25.6127	2398.35	189.264	-40.8263	9.77351	-9.22443	-55.2086	-93.4231	1.03789	53.8925	-82.8144	428.922	-12.6972	229.153	3.03149	98.8551
2.89774	-28.5357	-31.3873	-20.268	-25.1762	-2.45686	35.2617	27.4728	124.43	-21.5045	230.559	82.8394	-19.5931	202.381	-5.83667	589.403	270.87	176.792	5.45403	82.3017	11.1283	-81.8388	1.62749	40.1585	-3.17262	31.6093	123.028	158.969	110.253	432.767	83.3827	195.937	18.1494	170.82	0.226682	2292.59	140.612	-100.097	1.28156	25.6013	-27.6887	0.572084	-57.5298	27.0971	-61.2822	385.404	-4.14713	263.835	-31.7948	173.329
2.99766	-25.4531	-18.1654	3.58074	-21.1809	1.12837	51.5769	63.4164	73.6507	29.2829	206.311	87.623	-14.1892	168.654	22.5047	581.658	237.682	165.81	-1.48517	74.5719	-11.918	-97.6174	14.2319	44.8166	-61.8141	56.5163	93.636	121.588	105.638	644.023	78.3961	171.909	67.0259	209.099	88.1896	2283.83	90.9664	-81.6295	-4.42408	-5.12179	-20.5393	6.31776	-36.6645	-7.22733	-51.1363	384.516	-20.9739	237.08	-68.378	206.491
3.09758	-35.6938	3.13318	15.9636	-34.0775	-13.7257	73.9591	24.1295	61.797	44.3482	214.597	70.3494	1.11525	172.14	62.9575	451.844	196.075	140.251	-6.14898	39.1603	-21.2461	-78.4014	25.4056	55.3276	-68.2849	64.4137	56.3051	102.287	56.3809	791.257	103.877	156.888	21.3422	204.881	64.2216	2226.87	175.621	-39.1031	-6.81572	-13.2467	-45.4593	51.768	-6.34126	-30.654	-43.6001	437.675	-33.3424	399.253	-52.9298	114.355
3.1975	-4.54459	25.7079	-0.533923	-14.3817	-19.2662	66.0412	67.3629	41.5455	71.1249	183.016	54.9472	2.22893	166.986	78.9984	395.264	189.976	80.5003	-12.4136	34.5407	15.2801	-73.449	-20.414	41.1596	-72.702	42.1936	114.078	135.674	51.3489	1089.54	63.7442	168.141	0.393623	225.039	84.1626	2090.42	145.23	-49.1377	-5.05687	15.5125	-14.0082	105.576	43.7962	-14.1936	-38.1737	551.321	-23.4053	430.959	-67.5469	76.2037
3.29743	-15.3406	18.0716	4.13725	37.2266	-0.0273855	71.2373	69.9412	25.3482	46.3629	143.978	67.5269	16.1607	129.907	120.28	339.087	201.824	84.8121	4.10083	7.915	53.2965	-50.6091	-19.0091	28.5407	-79.1619	18.4521	88.3272	175.893	65.2897	1235.43	61.4778	206.798	5.16912	238.683	79.715	2032.57	108.815	-37.3809	2.24031	15.1903	-14.0356	138.873	58.1764	49.029	15.8378	457.026	-23.588	343.575	-53.4713	49.6585
3.39735	1.65173	-1.54589	-7.91776	46.7801	-12	47.7472	54.298	44.4732	97.0534	186.361	38.1505	40.5515	120.403	123.857	315.91	209.809	48.3119	24.9518	10.6377	52.1332	16.8974	-33.3355	52.745	-95.6737	16.8925	55.586	136.212	36.4623	1204.8	77.5442	258.301	15.7329	234.264	68.7931	1994.64	91.8221	-3.82959	10.7278	23.4753	33.8117	181.398	40.5798	45.9426	-14.1512	387.894	-26.5015	256.408	-34.1414	62.94
3.49727	13.0193	9.30534	-7.77169	101.678	4.39845	100.61	129.966	36.8478	181.478	173.589	99.3079	85.4885	110.273	139.094	266.257	225.368	67.1833	12.6846	120.078	49.8657	111.516	-25.8527	25.8649	-78.113	-1.36386	8.97641	138.482	50.965	1094.99	102.276	313.955	-17.194	190.602	45.9051	1894.13	113.276	21.797	28.8352	53.6801	57.0048	310.977	9.4941	55.1314	-3.24927	300.268	-5.69118	233.129	-17.6894	48.4732
3.59719	-0.808959	6.29665	-22.1124	134.909	-36.033	117.994	130.429	14.9263	197.867	187.468	111.416	79.1877	77.7849	135.208	206.515	209.672	70.374	2.14374	249.611	88.9605	104.875	-57.9927	23.4276	-129.163	17.6595	19.5016	108.686	51.802	987.918	81.4076	370.551	-5.14878	148.713	87.9233	1827.37	82.7225	154.616	21.9183	19.8653	73.165	499.133	11.7982	30.611	-32.1789	257.008	-7.65725	234.209	-40.7408	31.3923
3.69711	-5.49663	12.3777	-24.6478	109.409	-28.075	158.458	127.115	26.0934	186.955	161.791	177.538	82.6157	62.9028	178.099	170.738	231.378	76.3379	6.98175	329.479	77.2381	61.2681	-50.9572	30.6792	-131.209	7.21557	28.3126	101.413	62.5413	944.812	92.0048	528.719	-55.8922	128.183	102.818	1701.68	48.7631	92.6774	30.53	11.2548	52.9802	663.345	32.345	23.3836	-32.6178	210.954	-7.72231	215.534	-46.0029	20.4919
3.79704	-11.3662	-5.38962	-10.8539	57.6554	-35.092	155.308	111.245	14.7834	141.89	139.648	159.773	60.7039	61.9807	159.571	174.515	239.226	94.1981	-11.0338	274.847	92.2997	66.5447	-26.9958	27.1288	-97.4553	3.0756	61.448	92.4665	38.0041	898.175	73.4233	624.742	-57.0782	135.703	137.391	1642.61	32.1971	48.3342	17.419	9.34142	-8.50166	798.411	73.2362	20.8114	-45.2145	222.87	3.47565	239.778	-32.6407	34.3948
3.89696	-19.6613	15.4661	-7.97838	36.7096	-24.5787	113.739	109.639	26.6617	104.656	122.248	149.238	62.041	106.663	150.433	173.106	227.743	93.7415	-13.6409	211.047	81.8781	64.3211	13.477	21.5483	-82.3128	16.8686	68.582	101.767	36.7166	869.376	89.2103	645.233	-68.0492	129.202	102.273	1565.6	10.6301	48.8925	4.00465	-18.7877	-3.68173	875.604	96.1031	4.37916	-52.1206	248.884	-21.5115	218.475	-65.9393	13.8138
3.99688	-8.10163	12.3799	-27.4391	46.1598	-9.10692	101.55	89.3738	41.0118	135.954	98.1439	145.194	47.2627	151.037	166.707	162.333	202.987	129.88	-14.0695	165.081	126.964	7.58622	61.7656	26.8675	-81.8763	19.2085	85.8054	133.078	33.1104	869.18	75.0884	717.402	-57.9613	105.503	115.897	1474.82	25.4688	37.4624	14.3886	-27.7309	12.809	975.865	89.5729	-14.2701	-80.796	241.953	37.3249	214.17	-59.6516	-13.9083
4.0968	-16.7775	-4.08849	-9.81167	28.366	-18.177	116.241	88.8312	-30.4361	114.18	112.421	140.631	58.5524	136.841	156.018	148.117	174.905	119.474	23.4163	99.7065	126.26	16.6597	85.4601	36.212	-68.4446	17.8048	25.4728	120.899	53.9761	811.556	57.4679	707.399	-95.1956	125.965	105.871	1380.13	20.4654	3.5278	39.0006	-7.54843	-2.49258	968.401	98.7833	28.4497	17.037	209.765	-7.22712	173.707	-45.6732	-22.3011
4.19672	24.4301	17.4528	-29.7773	13.5763	-6.51089	71.6765	59.3945	14.9018	57.414	94.3244	101.528	44.8318	111.232	105.945	107.967	173.646	122.857	18.308	92.9084	115.381	64.9957	66.7931	3.85372	-31.6686	12.9259	67.4581	114.804	35.138	788.813	53.3826	663.426	-67.8615	130.764	133.263	1255.42	23.649	-0.466479	32.575	-13.4123	11.6101	866.153	69.3935	2.40121	5.17329	244.94	1.84956	141.294	-58.6236	18.4442
4.29665	27.5376	18.9229	-4.35434	21.9777	-11.6203	76.8599	99.1135	20.8224	65.8351	82.3569	115.068	57.8825	101.206	98.5355	115.664	160.607	109.796	35.5777	100.717	111.497	37.4118	81.8279	31.1429	-23.1524	-17.0259	76.3054	139.423	43.1989	717.688	92.0904	559.682	-77.6193	107.27	72.1178	1188.12	18.1305	20.9668	69.5893	-13.097	3.34309	769.217	47.9481	29.1487	-14.1325	237.882	1.74732	143.321	-20.9374	-46.211
4.39657	48.4706	16.4032	0.365261	22.9852	-20.1021	102.474	96.7451	9.88796	80.0042	76.0793	83.6673	33.4851	82.8696	111.189	107.982	186.488	117.454	50.3807	88.4474	141.319	7.92027	161.728	-0.571799	-12.4649	-23.911	75.1945	155.748	81.3613	730.148	90.8757	521.513	-79.6932	97.888	92.2472	1097.17	34.5612	-10.8018	60.2874	-5.69706	0.464703	706.298	45.0001	52.3663	28.8241	236.205	41.5238	119.159	-25.1909	-10.7517
4.49649	55.0129	10.4773	-12.2166	6.27958	-4.55461	107.235	95.4219	-7.19954	51.6102	130.518	77.4405	69.9964	75.4204	93.2669	177.513	182.614	116.127	62.9181	152.319	135.522	-10.5365	136.59	11.0537	-31.9304	-23.5136	22.1486	133.678	57.0524	644.463	127.325	478.268	-64.6565	113.25	80.7214	1052.43	36.8302	-31.4623	74.1281	7.35766	-0.0386494	610.481	47.3328	35.2202	2.11013	195.08	29.4919	149.961	-21.461	20.3422
4.59641	44.5883	29.0708	-9.55871	20.0217	-14.3315	98.5867	66.9716	31.9784	54.6249	111.478	78.0147	71.8995	74.8332	78.8244	176.482	133.881	71.0857	56.337	117.901	178.826	7.23446	96.5285	-1.78843	-21.6568	-22.9026	20.6205	133.132	58.4695	627.597	99.1201	507.162	-75.3536	103.624	63.7897	1006.68	52.0812	-13.6196	66.4573	46.0855	27.1605	515.244	48.0845	45.0776	14.7003	183.574	28.5451	100.179	-23.3739	-4.49841
4.69633	51.379	25.3889	-2.98126	35.4345	-14.1394	109.269	67.1627	-14.7757	78.6281	116.092	56.919	56.2591	83.0504	89.4595	160.553	137.538	61.0472	74.4996	243.654	149.374	15.6306	50.4242	-4.43907	-27.1976	-25.2865	16.158	121.145	53.5072	570.495	129.411	515.076	-74.4654	133.02	74.2598	923.568	42.1549	-17.194	42.9208	145.749	12.3197	467.362	22.7634	33.2108	38.5012	201.073	12.2276	109.331	-40.9756	12.4396
4.79626	42.6963	16.191	-5.48786	24.6102	-20.7651	98.5156	80.889	5.34463	58.7034	137.446	57.6863	69.0459	63.6274	110.065	135.908	112.988	75.1105	50.6191	408.09	116.541	-11.0656	-0.0244926	-22.695	-41.4616	-53.2415	30.6932	99.148	49.3196	547.736	134.228	486.124	-92.5581	97.3505	84.5738	889.508	34.8188	-12.3791	53.9001	149.452	-9.94044	429.171	36.897	34.8793	80.4107	197.234	24.8563	127.406	-32.6658	32.3471
4.89618	24.1131	11.0583	10.8961	3.38707	-11.3856	97.9703	117.849	8.31792	45.5576	151.343	40.661	69.511	69.9497	112.947	109.942	143.312	81.1569	30.965	421.591	110.205	-16.7986	-0.0364678	-9.97278	-15.9659	-38.7511	5.78764	77.8585	42.8268	498.929	127.387	487.115	-42.6147	121.204	107.441	851.538	84.0152	-2.57863	34.8964	208.117	10.2731	373.413	41.0935	25.0779	97.7859	197.702	-8.33219	130.849	-22.3378	48.7164
4.9961	37.1192	4.37864	20.6106	38.1756	-9.08433	120.901	92.2749	-26.6195	40.7109	163.222	49.2049	81.3747	62.9185	124.475	117.431	123.257	76.0845	29.0943	447.718	69.215	-38.26	19.4676	3.36104	-26.8964	-33.9348	11.5985	96.7459	41.8255	459.5	143.361	433.221	-41.0425	113.447	75.2219	847.879	80.3498	-8.76856	133.334	143.092	5.7224	343.795	36.7726	44.4752	123.912	241.064	18.0067	149.98	-14.1379	12.4196
5.09602	24.062	9.14216	12.6187	32.9484	-13.0199	102.821	82.6921	5.0145	42.5329	131.189	55.9955	60.3534	69.7382	122.689	93.3172	107.419	52.0311	9.36187	325.171	67.3547	-17.6094	20.2152	-12.5667	-7.28652	-23.5509	21.6004	110.736	62.2298	443.744	123.919	437.8	-51.6346	89.8523	66.9388	840.431	18.7933	37.1994	223.921	82.8317	6.69559	289.199	92.4314	50.565	96.1618	233.161	22.8133	151.034	44.6411	7.31023
5.19594	17.0975	8.39557	-2.55779	42.4617	-11.5616	99.0247	90.8953	28.7303	40.9574	157.161	29.1011	49.4826	80.3983	124.849	89.2375	124.667	29.1132	8.15683	254.936	79.6176	0.155778	7.81383	15.0097	0.564389	-14.1913	22.2278	119.986	50.1565	362.831	119.011	432.13	-33.9686	63.8283	64.759	819.976	7.66223	30.4132	271.732	61.7301	-17.8859	284.673	98.154	34.1984	37.3898	238.328	0.934745	148.929	25.5195	-4.48928
5.29587	14.5163	8.1671	1.31734	41.8897	-7.87254	102.844	87.4336	38.1161	80.2822	113.713	39.8411	46.4953	61.9139	133.062	76.3441	122.592	55.7477	20.0989	234.721	41.702	-0.856762	35.4225	29.4725	20.2737	-17.1059	12.9763	119.803	51.3278	359.403	128.664	358.876	-55.5194	39.0969	67.1001	838.449	26.5177	43.1669	258.583	63.1655	-17.539	268.025	92.0246	45.0783	38.3572	240.475	0.595728	160.677	45.7958	27.3894
5.39579	20.6998	22.0733	5.32258	44.537	-12.0861	108.478	100.18	50.2483	73.6204	101.469	49.9005	42.4773	74.3363	118.452	62.1202	123.469	58.283	21.9465	166.697	40.9271	16.0576	58.2038	36.823	53.0933	-16.0775	19.7926	121.053	58.652	359.693	103.67	335.056	-8.2418	62.4875	87.8641	824.278	-0.182702	114.374	209.541	37.2692	-9.05839	265.416	86.1307	88.956	22.5443	238.598	-22.4244	148.938	64.8901	-4.73646
5.49571	28.9606	18.9007	-1.89502	58.2064	-6.54199	88.8598	126.806	43.4341	60.0888	125.547	68.8484	32.092	58.3696	119.082	67.6566	112.409	64.5232	14.455	140.218	29.1944	26.9925	65.9422	29.889	70.067	-35.8842	11.0276	124.391	58.7479	368.004	98.6812	302.306	-19.7603	55.4316	78.6062	813.824	28.3684	105.891	175.219	45.2216	13.1069	228.375	89.8768	100.062	22.8061	246.979	3.70707	136.009	29.512	-0.0210902
5.59563	14.8191	4.24558	19.739	60.6081	-14.1259	115.286	103.637	52.549	56.1155	102.166	56.8554	37.7457	60.7071	130.37	70.2867	107.092	76.8246	46.6362	173.345	40.5729	43.139	142.169	27.196	97.8835	-9.20097	2.50326	89.4741	38.3792	374.781	103.37	282.555	-30.8388	48.0959	65.7213	734.635	5.77905	94.54	209.898	61.7341	27.7356	189.874	55.0291	125.665	18.8336	244.364	15.2657	120.433	50.578	21.4985
5.69555	17.0323	34.8548	-0.927839	72.0193	-13.6458	125.155	112.903	70.0832	47.7182	102.963	83.3552	29.5183	55.2987	119.914	40.3762	89.2067	78.8667	117.265	173.814	37.6515	66.0652	211.905	33.9305	115.938	-9.15446	20.0406	101.327	55.9784	371.291	98.8827	267.108	-45.2064	55.0835	93.5812	701.102	9.31021	86.9313	188.384	119.921	-5.43468	225.199	50.9931	113.562	19.6047	237.267	-3.54151	115.772	8.19204	32.3143
5.79548	34.1592	31.7688	6.80285	78.1142	14.2027	138.346	133.681	82.9129	67.1991	101.742	68.0436	40.2382	40.4004	102.66	44.3593	89.5675	56.4031	117	130.268	34.4235	64.6723	230.073	24.614	111.859	-10.4576	39.9375	94.7416	43.706	341.163	82.7378	296.672	-22.2995	38.7754	76.7024	663.141	39.6577	90.9691	163.732	136.841	14.4444	188.544	69.4335	144.162	-5.29908	275.858	6.99506	121.049	41.7562	26.3221
5.8954	27.3107	39.7997	0.188761	69.3624	6.71903	136.394	98.6759	68.5783	84.2668	98.4922	37.5447	52.9314	34.5454	107.959	38.8202	99.7918	41.8073	120.405	147.452	19.6703	91.688	180.39	45.7873	106.882	-1.8364	29.4097	109.253	31.4853	324.799	98.281	259.081	-18.1745	53.4546	42.4411	683.892	57.7786	89.914	165.228	149.259	-11.2264	197.614	39.4151	128.7	12.8993	252.716	1.05821	112.617	21.9743	38.0563
5.99532	9.0898	23.5472	-4.4719	45.784	-19.2712	136.826	130.085	90.4102	45.7707	106.266	63.1547	42.8393	65.0998	93.1679	23.7845	130.997	39.6745	104.625	122.705	41.5703	66.7964	146.519	8.07134	76.2419	13.8249	26.0433	63.0743	10.0773	341.909	110.488	233.131	-15.7648	65.3317	74.9283	620.799	60.9304	55.0193	197.195	114.066	-0.582781	205.807	69.056	107.281	49.691	211.291	5.47591	145.518	9.42772	18.6519
6.09524	-1.55923	27.0832	6.32507	34.5152	-25.6993	122.043	135.972	75.5177	49.8636	99.5168	64.4868	29.3252	62.1639	116.781	28.3026	128.006	91.9913	91.4128	125.568	27.279	51.3668	103.509	15.7439	44.6275	17.9337	27.2075	80.014	16.6545	322.741	77.5024	214.108	-16.6794	56.9137	63.2276	632.512	33.6379	37.5615	293.926	68.4296	0.105974	189.424	92.4321	101.359	31.3237	195.108	19.5192	138.192	13.4604	8.33182
6.19516	-4.22755	27.9358	15.7645	41.3953	-45.651	156.351	131.697	65.061	84.1732	111.786	60.7536	42.9498	81.3008	111.853	41.2163	126.435	91.8842	121.813	101.39	33.434	24.7533	99.4146	29.6433	23.5973	17.1571	31.0973	103	19.5554	308.148	78.7989	211.953	-17.4468	85.0038	62.5956	647.948	44.0498	56.6176	488.384	70.0972	3.47322	157.087	70.9928	109.219	28.5376	196.332	15.5129	115.001	43.3227	24.2049
6.29509	-12.943	22.5175	7.97136	28.8628	-32.4399	131.364	118.628	61.9445	74.6375	150.344	53.9853	36.9226	58.4456	100.053	0.915761	119.561	51.8888	75.4843	184.784	47.1707	-3.54868	106.272	-13.7701	32.8269	-4.75802	38.0788	100.821	-1.83679	303.71	82.3892	234.26	-9.18878	104.221	72.5109	593.207	34.053	73.6635	648.941	65.9591	13.2877	148.649	60.9579	106.839	53.0366	188.903	29.8079	143.356	50.3623	17.9874
6.39501	3.71822	10.7098	9.23401	35.343	-18.1711	128.221	124.021	49.7266	98.173	133.717	32.1098	36.4383	49.5775	136.832	30.7314	119.723	54.4821	76.7258	335.517	20.6963	33.208	118.506	20.4853	16.1769	58.793	-11.2471	73.2274	12.8174	266.371	49.8591	241.682	4.86486	81.8412	76.1676	584.322	16.054	61.3242	790.975	43.0387	0.0423877	151.086	76.7462	103.14	92.4266	159.616	3.8635	111.546	66.5841	25.9542
6.49493	-8.84404	24.2486	14.7405	20.6595	-27.8359	100.829	110.612	56.8451	74.5247	164.459	41.2555	60.0739	83.5764	107.69	48.629	155.39	57.2086	71.2871	379.592	69.1975	66.2774	97.8962	-17.2011	17.6928	30.1726	-7.53322	49.2036	22.4771	262.954	37.2837	252.993	-2.07999	125.046	62.9702	553.776	23.5342	83.0191	939.157	28.4001	13.0403	149.604	90.3746	137.54	117.008	152.512	25.6756	51.4888	59.7262	23.4831
6.59485	-17.6789	35.7016	7.53462	11.0773	-37.3493	133.019	115.771	36.4698	50.6281	203.14	38.5575	30.5767	73.1144	115.709	32.8998	240.937	38.2486	93.4796	354.732	24.365	30.7866	59.7737	7.32306	8.11984	24.1465	-16.4926	75.6209	-23.6658	233.639	56.8661	228.821	26.8213	71.5347	41.0778	625.208	21.1097	90.4674	1118.39	36.0549	-5.52045	133.341	114.221	112.993	95.477	176.205	12.119	27.2737	72.77	-6.93406
6.69477	10.6799	30.5757	13.6641	20.1496	-20.7621	114.177	141.341	62.9246	93.3902	189.949	31.6059	34.8436	92.4673	90.3725	36.0689	341.767	23.4587	94.5269	255.324	50.0315	48.7535	59.6335	-2.94494	27.3351	4.6823	-53.6663	78.6171	-11.9673	188.157	82.4584	202.238	3.04223	75.0069	55.1715	575.733	8.3226	103.397	1241.09	-1.41177	33.5576	113.663	105.621	95.8615	70.4365	195.383	12.2906	72.2777	64.1211	40.1763
6.7947	12.5178	23.0433	3.44339	15.2813	-10.7418	126.404	123.054	48.3562	77.3411	173.015	35.3124	34.4514	68.8703	96.076	17.5127	408.044	25.9693	81.2587	199.318	29.3682	50.6944	69.3624	6.04284	16.6404	-13.8894	-47.5585	55.4657	-12.0839	146.974	63.2432	162.789	32.2499	10.8837	79.697	566.249	28.0055	79.7688	1249.42	44.3351	42.1725	106.996	69.9015	138.297	57.5322	179.903	5.52486	103.76	38.0049	63.7786
6.89462	7.8907	19.9006	0.424626	20.0208	-18.2233	134.88	131.198	29.401	80.2608	171.86	9.40336	27.0941	69.0549	115.253	9.88215	451.025	30.7211	67.9564	163.065	36.2154	-1.58121	55.4229	28.9852	1.39213	-1.93497	-3.2797	41.5307	-19.5536	130.919	112.292	158.189	55.6823	10.9766	46.3598	583.864	26.3519	102.089	1165.18	11.7155	21.2898	73.0282	63.3881	126.368	32.4104	191.803	18.3775	79.5179	68.1392	-4.53664
6.99454	17.1062	16.4814	2.89646	31.2396	-0.229791	134.109	130.405	27.0897	78.8636	147.006	8.67101	18.5453	77.2197	125.919	-10.5025	545.221	36.7057	53.464	131.439	-64.9615	24.7062	53.8759	-34.5758	-6.84584	-45.4781	-6.00077	82.3345	-14.3878	178.175	72.254	229.79	27.5094	15.1963	53.8953	572.793	21.0099	47.2752	988.815	-9.30755	-5.86854	103.754	64.5553	119.537	8.10004	231.247	-0.979137	104.651	124.331	-9.4457
7.09446	7.8015	15.4122	-5.47161	14.7899	-12.4694	148.613	146.685	14.6474	106.139	136.998	-5.59602	18.9045	67.825	126.899	-57.0486	582.46	32.2475	74.8958	103.145	5.1505	-12.7116	48.8444	-8.86202	22.8294	-21.4143	28.3438	72.1304	-16.3606	225.397	58.4506	259.483	36.1989	41.5546	39.1548	579.052	33.9203	59.6179	865.545	14.6454	-16.1549	68.7194	79.2742	107.266	1.09154	246.418	-3.40602	83.1811	111.885	11.9284
7.19438	0.0631928	28.4074	-6.78726	11.1823	-15.8855	151.965	199.417	2.99567	92.8321	128.02	-4.9939	18.5663	62.9641	113.774	-64.66	564.553	39.6931	61.6333	106.719	18.9946	27.3872	64.9543	-17.7858	7.17054	-23.7632	14.9611	49.786	-7.83694	208.437	52.7153	257.971	77.4664	59.5687	51.2113	506.209	41.1109	26.7873	763.171	14.576	-0.873633	58.9196	39.4896	97.4179	-8.61241	197.422	32.0035	53.7041	91.2673	20.212
7.29431	-11.124	36.1981	-8.90701	25.7938	-19.3778	138.514	167.929	-18.3488	97.0628	104.054	-1.90532	6.13939	61.2978	172.769	-56.4266	477.831	55.0765	50.8859	234.694	20.0105	21.8121	70.2635	13.8501	33.1227	-7.58554	-40.5998	79.3583	-1.4322	191.417	29.2667	229.459	99.3868	39.9834	53.7145	480.434	16.7947	14.7519	722.357	15.3038	-2.23106	51.1354	43.8929	164.202	44.1644	144.431	-14.4015	69.1727	115.585	-0.137989
7.39423	7.67916	49.5578	-12.0924	50.6596	-23.6826	154.223	155.455	9.81728	93.0476	74.1359	1.29549	9.07439	42.0706	169.467	-41.2614	419.208	72.3258	49.8414	330.913	-33.2895	45.7038	73.203	8.55061	27.2551	-18.1876	-23.8303	84.728	-12.8748	165.443	48.9769	174.523	79.4803	24.6015	23.4625	449.912	-0.411035	45.603	685.232	0.960934	-16.1302	35.3264	42.8265	148.22	73.1658	187.42	7.38227	77.6497	162.449	-12.8751
7.49415	-3.23909	72.2997	-12.1964	31.9295	-16.2269	121.506	136.08	-0.342413	97.7094	84.089	42.2764	-8.15622	38.0923	137.184	-52.681	376.073	48.5756	28.5606	263.6	-2.74274	26.4933	62.0941	7.80914	23.8588	-21.5546	4.83566	80.6077	13.8974	182.969	74.627	210.003	88.9143	63.6618	65.1355	407.827	31.2549	29.5641	600.939	21.0916	2.57692	30.3038	27.4122	122.438	78.4666	181.848	6.94305	47.2545	104.884	14.7893
7.59407	-1.63298	160.197	-4.84777	25.3555	-32.3241	118.795	147.097	30.1559	106.065	88.1119	14.7984	13.9467	37.7771	155.193	-30.4011	353.913	58.6007	50.8627	221.215	-5.79692	21.0101	63.8606	32.5795	39.6565	21.6417	10.5023	85.6025	-5.37127	156.293	73.0728	232.075	56.6506	75.8707	42.3808	430.443	37.1659	28.5673	542.484	25.8803	29.8125	23.3218	20.8736	97.6257	43.5174	164.983	15.2166	113.466	116.722	-2.04622
7.69399	-13.2886	260.652	-19.5276	15.1527	-26.8531	138.672	131.679	42.7829	86.8518	70.0512	15.8187	-3.27687	33.8208	150.175	-47.7812	333.551	50.3491	42.4945	171.84	-14.0874	45.2955	48.3301	17.2331	54.249	5.38942	13.5744	116.216	16.8717	150.455	52.3204	237.311	67.7913	50.4034	40.6327	409.065	45.4022	35.8753	516.462	9.19004	28.6176	35.169	38.2595	109.324	29.2038	182.302	13.0511	156.742	129.729	-12.9839
7.79392	18.0685	324.852	-18.1928	48.1382	-0.113465	112.14	121.811	43.4416	79.6291	93.1658	11.4782	-4.69211	30.3392	118.674	-13.2409	310.371	38.996	88.5542	139.543	-23.5737	-20.1314	33.8498	10.1741	62.4544	-4.60168	-26.7587	130.162	83.3296	96.0664	71.3363	169.032	78.0402	62.8745	24.6918	391.971	37.9574	24.8506	446.775	-6.65182	72.2364	48.009	11.465	83.0698	52.0898	151.994	7.48833	195.602	125.7	16.1687
7.89384	-34.7404	336.798	-42.3175	19.5019	-45.4699	108.264	97.8201	31.2446	100.068	89.6149	-7.95306	8.70581	23.3098	110.739	-19.1285	285.528	27.6599	81.3784	130.415	-55.6166	-27.0627	44.2396	-23.2545	37.9254	-10.4579	-15.3599	247.596	110.798	88.5947	59.1161	178.968	33.0588	38.117	15.7034	371.569	6.06077	32.5984	372.294	-13.9852	87.8643	79.885	23.0702	53.8985	41.5415	133.98	-14.1518	262.044	118.918	85.002
7.99376	-0.0536071	373.945	-17.194	16.3083	2.0879	90.9854	74.3799	4.04271	81.5049	96.9955	-5.18628	12.9834	30.6264	90.1955	9.9367	289.394	18.5232	68.118	100.1	-11.8592	-7.31979	30.3653	-15.3154	40.0347	-9.19951	-9.50555	311.823	191.247	73.7971	43.2075	180.041	33.1387	97.0406	38.7079	370.389	16.6007	24.1816	328.24	-11.3342	78.1417	48.646	13.2619	77.7165	31.6978	136.41	-7.69245	251.322	154.582	56.5723
8.09368	-7.22655	350.786	-29.025	18.5356	-16.4768	118.772	82.5395	62.0543	80.989	106.949	3.231	4.62765	35.3883	110.019	-13.7598	236.704	11.978	44.2036	77.5599	35.0146	-34.3039	-8.00468	-16.4466	44.9943	-15.7584	46.5959	401.155	194.176	91.0817	76.0998	208.525	51.1654	69.453	15.7583	379.225	12.7554	2.44563	292.051	-15.4136	62.1915	63.7537	25.3723	73.8124	20.6711	159.151	-26.0507	269.98	156.917	16.5668
8.1936	16.4921	368.263	-45.0719	15.3647	-0.0419316	93.7273	97.5965	42.5798	76.3498	123.847	26.6318	11.6025	50.4545	98.7376	-4.77811	223.274	16.8272	33.9319	86.5832	-7.01539	-37.2062	20.2903	12.9582	31.9151	-41.6321	12.78	433.773	242.545	67.2216	93.537	179.971	75.5675	71.2205	19.6265	357.468	41.4688	45.4682	321.636	-12.2011	36.1625	41.0312	53.1663	72.4222	39.471	163.081	13.352	230.913	132.146	5.99926
8.29353	-5.43398	335.707	-41.1417	15.5455	-3.23687	65.2424	79.024	46.6179	47.5801	136.197	-11.9338	3.83061	37.3128	72.2959	19.1828	212.707	34.6748	34.3239	60.7916	14.234	25.9219	45.9417	1.67709	70.5473	-32.0898	-2.39679	457.899	312.003	96.0843	70.9064	166.452	62.8335	71.1454	13.2181	363.996	49.6925	15.0297	276.094	6.12831	44.4664	33.7353	23.5787	54.2123	28.9774	128.785	-15.7906	215.473	135.308	8.76628
8.39345	0.493901	288.436	-40.9133	12.2043	-9.3631	84.6658	93.911	44.3068	111.971	121.811	-8.28469	-8.46663	67.6919	82.6624	21.8961	230.499	23.3671	46.0936	52.4563	20.3519	24.0911	18.5844	-0.63081	55.1831	-10.2539	21.0111	480.575	345.648	84.582	92.9805	132.594	51.9034	96.1011	8.40259	347.829	54.0928	-2.8281	258.424	-9.45169	20.4166	65.2924	50.4334	71.6695	31.1685	95.2602	-8.29403	209.252	137.315	-8.30041
8.49337	16.0008	252.394	-7.35849	28.1457	4.92131	66.2716	79.0911	65.6111	90.7329	98.8305	13.9458	6.80637	48.5258	73.197	43.6474	217.977	4.59628	55.125	63.53	22.7843	17.0392	1.51145	15.3029	93.097	-5.8012	3.23136	425.94	302.555	62.2848	112.192	114.939	73.0438	24.8618	27.813	338.023	31.5732	20.9249	275.888	-15.3075	2.2998	50.1016	72.0526	71.1134	65.0764	129.268	1.06787	186.794	129.348	-3.21263
8.59329	-10.7604	216.172	-19.0839	14.188	14.6247	99.2316	94.6386	69.7431	109.581	111.349	6.8044	12.1436	48.0827	72.9717	28.226	237.449	5.5405	22.7253	108.782	29.7144	30.9614	-8.39315	3.55663	40.541	-16.6386	19.5843	344.925	218.93	90.4463	154.118	128.975	48.6429	37.9864	65.5706	360.157	41.6198	0.294998	261.888	10.3706	-0.971687	55.3972	139.192	52.4879	56.0049	121.665	29.6052	117.116	128.695	-1.52393
8.69321	0.571926	203.044	-2.45155	23.4365	-0.655318	76.937	75.449	66.453	89.5384	106.533	-5.07603	-4.8627	43.7089	94.8847	27.0288	204.237	47.4106	36.9005	99.5786	24.6058	56.1558	-1.42034	3.00857	37.623	9.08075	35.6517	312.894	217.241	81.0235	95.2467	118.706	26.7246	88.1751	52.7107	324.466	33.0216	42.3382	203.935	24.9411	-15.0799	34.6796	78.4042	43.5387	46.1149	104.058	-21.9437	146.307	104.816	5.07803
8.79314	6.62089	186.989	-18.2045	23.1274	7.09049	72.7551	102.792	95.5207	71.8856	130.348	18.1047	5.76317	61.6592	80.9368	51.3922	203.33	32.6635	65.4291	98.7891	0.0422492	36.6053	-7.662	-0.0984018	29.7636	12.9317	72.9037	340.894	250.607	59.7855	85.987	142.097	22.3008	94.191	54.915	309.649	18.802	60.1116	169.01	67.1141	-13.9994	26.6807	55.0044	80.3052	40.6448	99.0542	-18.0795	159.131	98.7347	-8.08611
8.89306	4.58236	196.129	-13.5524	17.3886	10.7644	69.7951	108.036	88.7666	85.2366	112.806	13.4936	-1.57547	62.4385	48.5422	19.2152	221.004	33.4554	59.3868	75.2866	22.1565	47.8885	0.734641	9.61642	20.0953	-20.9035	47.1275	323.368	210.851	67.4996	120.739	138.837	45.5248	70.013	41.1532	317.39	15.4914	75.2343	165.422	78.763	3.98163	36.7191	28.3407	52.1277	58.3883	63.2441	-8.09577	157.596	120.099	14.221
8.99298	4.94925	186.841	-9.65672	14.1651	21.4238	96.3952	111.543	89.9129	121.964	97.4437	-18.5741	8.09573	37.411	70.4795	31.0735	231.781	35.1266	43.8142	103.333	5.90737	31.1042	-12.8958	-4.22415	11.8673	-3.0025	42.7538	285.118	211.808	73.4112	126.403	134.602	50.2082	80.9803	64.9471	368.057	24.0048	65.9947	147.526	63.5119	-15.4217	21.2662	54.5245	67.383	64.2165	105.538	-31.7783	191.546	67.5115	20.8812
9.0929	-14.056	166.459	-4.71902	-2.8043	10.6332	93.778	98.3188	75.7506	81.1865	96.3494	24.2303	15.6513	50.3999	61.8759	21.0261	253.451	37.9793	41.6452	49.5297	34.8575	-19.1389	-8.24957	14.4435	21.8215	-15.9678	52.4317	299.084	191.023	82.4249	155.017	122.63	56.8254	82.2756	59.8782	347.809	-0.901492	56.858	150.62	72.8256	-12.5653	42.0037	76.4139	81.6402	59.7908	125.503	-38.974	196.028	102.31	10.8946
9.19282	-5.06579	124.296	-19.4741	3.96376	7.06697	108.559	84.7597	61.0664	109.238	94.9632	51.8936	1.7828	41.1877	50.5929	4.41361	229.94	19.7825	25.4137	46.1825	3.83842	19.1272	44.0825	-18.1294	29.3453	-17.5889	57.8327	247.109	218.824	62.7593	166.984	140.071	56.2134	52.5891	54.0618	358.976	22.1782	52.3464	131.326	75.1515	32.922	-8.54519	53.1973	44.3984	30.5215	124.217	-16.5234	161.361	136.674	12.9541
9.29275	18.0875	75.8523	33.5253	32.7429	32.5407	109.628	68.352	58.3964	105.858	99.7866	5.1217	-1.34437	57.0557	46.9703	-2.07669	204.4	8.82727	24.6151	57.3381	-11.0862	42.91	14.8267	-7.65744	41.9234	-4.54783	39.4894	251.998	206.127	65.4075	150.559	174.392	41.7117	53.619	45.2754	326.295	34.1898	21.4198	100.563	84.986	15.2062	-7.04548	63.6218	45.7335	39.9777	102.207	-14.8092	147.997	191.733	17.8678
9.39267	-0.313419	66.1756	21.3776	34.0868	6.16917	108.646	67.4265	42.5784	112.844	108.954	16.9211	5.69666	69.0015	68.0675	-5.6177	221.384	33.1186	16.0159	44.6309	12.9517	28.3494	24.7896	-32.4097	31.4552	-24.4338	71.8157	278.339	211.099	68.1361	130.936	166.807	56.5975	44.9378	47.7625	351.524	61.0862	27.2565	101.274	45.9627	37.1213	27.9602	59.9531	62.7464	-0.39272	122.28	31.8842	158.995	246.792	-6.09908
9.49259	15.617	40.8169	3.37763	45.0832	7.50377	150.128	78.4848	37.5901	91.8695	94.2663	11.473	6.69935	62.7499	102.284	-20.0385	212.06	28.8227	12.6737	46.5073	-11.6381	7.60825	63.3032	1.91292	59.6373	6.38415	53.1818	281.634	183.314	42.168	140.847	145.508	52.9726	16.3583	48.9618	336.782	40.8326	45.6804	88.2064	38.17	73.3091	-10.3317	54.4153	116.684	-12.1706	123.491	-26.6284	205.718	258.707	0.760334
9.59251	1.68317	34.8832	12.1823	38.6467	-18.2117	233.927	82.0342	54.4947	118.004	69.1695	7.55679	9.37441	44.7269	188.079	-31.6737	165.577	27.8083	16.091	36.5712	10.0171	25.5508	84.0319	-19.2151	52.1708	-26.4664	67.2621	331.22	174.308	23.1133	134.661	159.04	81.5686	24.5167	-0.482636	353.318	45.993	49.0195	79.2728	26.4153	114.85	-19.8772	80.9272	111.143	8.37594	130.866	8.50194	203.088	256.067	-35.2972
9.69243	-3.16768	8.96709	31.5421	18.3134	5.20905	233.017	122.835	69.6522	83.4842	48.4858	-7.56802	2.69603	22.1348	228.547	-28.7612	162.462	52.3167	27.7491	53.8441	-45.962	38.4117	60.5538	10.5552	48.3015	2.05797	43.6603	324.812	171.997	6.37151	128.658	155.016	78.3371	18.0591	-7.86047	326.397	32.6656	26.8727	96.0827	29.2204	93.3726	10.2248	99.1947	106.257	8.64039	120.671	14.8497	171.106	196.006	-63.7643
9.79236	-13.464	12.8052	22.9424	13.6426	-17.8665	285.653	114.348	47.9227	74.5411	50.7708	20.2511	6.45141	47.515	276.93	-22.3911	159.095	36.0274	52.0811	44.473	-5.32855	13.9858	85.3316	41.0131	42.3742	18.5903	85.0006	310.295	139.847	44.3559	121.373	178.345	62.6943	27.5011	15.1071	383.077	26.6227	35.8726	83.3693	22.3125	113.068	19.4792	69.8254	75.9542	-6.91054	125.22	10.6691	151.959	184.745	-36.1535
9.89228	-35.7777	41.413	28.81	-19.7976	-29.6235	362.807	126.063	74.1808	76.7195	24.3239	22.6461	-5.77209	18.1037	344.841	-28.5161	113.2	63.2063	30.1026	62.2736	10.9985	31.6973	95.1209	15.4269	21.6372	7.26063	50.2619	289.993	144.936	91.3912	98.8892	151.451	62.0247	25.6205	21.4064	365.08	20.4788	31.7079	88.296	34.5494	55.8214	4.62358	40.1264	101.623	0.573917	136.965	-7.60477	169.02	160.163	-12.4771
9.9922	-8.66076	112.354	25.6303	-16.1377	-1.18609	377.853	153.694	66.0027	56.4398	39.1318	17.617	-11.2375	12.2384	361.005	-68.2729	113.399	39.077	58.8728	85.7437	16.7297	53.8891	120.533	27.5682	15.2395	15.6597	30.496	306.421	131.99	155.499	85.9077	73.7277	82.3119	35.6302	1.22103	374.65	41.7258	31.5338	178.386	16.3953	41.9766	15.563	29.4268	171.06	19.9486	195.929	7.77304	142.741	117.208	12.1702
10.0921	14.5192	158.302	3.12536	18.9817	-7.56191	268.735	135.425	75.3835	44.628	18.9422	25.1429	-7.38853	15.0189	271.448	-57.3883	97.4714	67.2014	58.4129	49.0746	16.0534	57.0934	108.059	32.1052	9.3182	55.9617	22.7047	286.667	135.271	197.394	46.2378	74.1782	36.0996	34.7107	58.9901	349.683	7.69484	52.9099	167.453	32.7003	47.4616	-0.949239	31.8195	206.517	20.1609	197.599	0.618977	144.537	87.8	20.487
10.192	41.9854	160.095	3.03138	39.6332	42.5732	206.968	114.301	77.8829	40.9352	41.6557	16.4612	17.8507	7.6868	245.395	-35.9797	113.499	42.5166	69.2079	17.615	71.6484	30.067	71.3384	5.86553	31.2709	22.6994	24.0613	246.186	110.494	219.168	66.5488	58.6602	49.2875	55.6346	68.4943	337.276	4.81594	51.1688	154.611	68.4006	51.7307	31.0175	61.6028	184.28	29.0629	190.548	-14.5182	153.158	93.8149	27.338
10.292	25.5535	126.334	8.43993	32.3801	30.4981	198.553	125.403	153.184	116.632	44.2115	18.2034	22.0458	0.54534	246.191	-47.578	132.395	69.0416	62.8965	60.7786	20.5138	42.6504	112.494	17.653	20.4895	43.0864	19.4575	217.886	120.78	214.939	62.0717	77.1054	-11.9765	52.6193	74.7242	286.994	19.0689	41.8798	144.435	124.501	89.9073	-0.954757	28.6227	172.799	52.3063	190.291	-12.2631	176.578	91.2056	30.225
10.3919	38.7702	79.9194	1.22195	38.5579	26.4801	167.675	89.2566	365.904	136.179	28.4789	3.67463	20.3886	22.5055	241.354	-8.34848	87.6595	58.7711	57.454	53.8064	54.9697	17.6907	118.539	18.7805	49.9265	38.1914	30.6983	207.193	118.278	272.722	64.5106	59.5068	-2.57568	39.3197	78.5753	253.334	-2.85831	48.4568	142.103	91.2245	139.687	2.597	55.5916	171.151	77.2538	176.956	-1.10061	227.364	87.3923	51.2101
10.4918	17.0664	69.9658	-13.4284	23.7789	30.2265	124.25	83.3795	465.885	141.798	46.2496	16.3901	22.8941	7.96612	213.384	35.9335	79.5066	51.5921	37.509	71.4503	33.6764	-32.907	96.4031	35.2699	18.3169	18.84	26.9834	218.988	146.941	239.1	66.0436	83.0379	4.37016	36.9188	72.7848	246.177	4.32132	42.4738	101.176	100.963	176.54	26.3026	69.3255	159.435	38.2019	165.278	-13.7324	204.057	58.2425	86.9629
10.5917	1.97285	75.1339	-0.479803	13.8123	46.8223	129.405	103.119	559.988	137.334	49.7541	-27.9047	15.7749	-1.1756	224.583	50.4507	108.867	54.3122	27.1701	45.8981	34.8204	23.7068	89.8396	44.8659	17.647	35.6112	38.0161	200.72	130.19	217.063	70.7794	77.7383	2.92151	6.39349	96.2488	244.106	-5.82984	82.2291	120.65	110.005	131.093	-8.05664	77.9744	127.444	-1.7499	193.723	-5.17026	199.949	67.8278	94.1911
10.6917	34.3168	82.8532	1.30705	57.9479	69.9603	130.979	85.86	549.972	137.685	67.7365	-34.5892	18.2183	2.19432	258.051	41.0588	92.0407	45.184	20.9119	46.9243	7.15735	-14.4959	100.246	52.5053	35.9454	12.1482	36.0051	205.212	140.505	195.543	68.3932	70.4268	-4.90426	21.2707	105.008	233.991	-18.5556	75.3481	105.877	173.802	106.356	-7.92922	46.3878	146.059	28.0704	164.364	-2.29856	244.012	82.9312	55.2293
10.7916	55.9114	117.316	0.403164	37.4756	94.8551	129.305	82.7293	478.318	115.869	52.8323	-30.4882	28.1613	-7.46539	294.821	43.4157	127.224	91.1159	54.747	40.6335	-9.97998	-17.2209	64.8632	42.0929	42.5786	17.9688	10.9999	227.325	159.587	183.343	110.08	43.2517	8.09151	43.34	90.9605	215.184	-3.59969	92.7315	142.118	248.9	83.5873	-7.75082	14.108	155.85	27.2714	148.275	26.0897	289.039	72.8082	77.6629
10.8915	68.3942	177.379	-12.7891	34.2367	146.846	120.479	95.7487	413.604	112.262	64.0419	-14.7301	16.1672	-2.3328	317.483	36.8699	181.553	93.4445	66.0075	56.028	48.2266	-10.2315	82.7874	50.4249	61.5153	11.9827	28.7909	194.965	124.44	187.563	92.9857	76.0062	20.4875	9.99339	96.0636	246.906	-8.2569	65.24	99.2262	247.564	83.9193	5.28624	39.5588	123.758	43.6837	146.981	-18.4966	271.082	56.7026	100.959
10.9914	66.9274	155.483	-21.2702	29.9244	190.853	113.261	92.6327	405.365	128.916	51.0334	-24.0208	17.5805	-3.66191	301.691	48.9575	211.987	101.825	79.5721	-11.8845	-14.5333	-1.378	111.306	37.6058	48.6521	6.53514	46.9435	175.767	157.291	192.257	110.889	69.3702	19.9653	13.2153	90.8823	249.306	-6.87901	90.3941	95.6182	203.034	50.2696	-16.8098	-1.18058	146.936	38.4562	110.115	-34.3625	223.409	54.9138	105.83
11.0913	62.4565	109.332	0.445458	16.9015	214.888	123.779	92.8922	429.398	99.9512	92.7914	-19.9526	36.3861	14.7453	297.122	81.4168	185.506	77.6553	69.4164	22.9409	34.556	5.67087	62.2679	28.3545	32.9566	1.09662	33.6094	136.373	158.863	194.532	83.819	101.25	6.72179	11.7962	126.097	236.018	-31.3501	109.51	94.3523	168.839	49.4788	7.74519	42.3566	111.903	37.2856	117.89	-19.6066	251.739	22.0529	115.26
11.1913	70.895	91.5272	-5.96357	36.5001	210.532	148.538	52.0673	407.068	106.796	172.353	4.65974	37.1027	12.5674	270.652	89.1879	178.725	58.3186	83.7791	19.6308	-22.0552	113.683	36.4234	42.7539	38.032	27.8855	75.8739	151.276	139.324	193.295	90.352	81.139	5.18324	8.24618	94.6989	217.93	9.32946	158.605	121.414	151.647	26.7434	-5.08781	13.3024	106.65	41.8602	121.716	-9.296	228.184	38.2574	58.6461
11.2912	58.0301	78.2397	1.42237	25.1989	198.952	256.472	55.0596	365.842	80.1604	256.019	-8.17165	39.0675	-18.9636	254.32	96.2244	150.848	32.9761	78.9848	38.4724	9.68002	187.823	7.6737	28.0566	35.5819	-16.0922	82.2303	159.361	132.757	200.956	111.582	80.9888	-6.67943	44.3443	73.5147	219.623	-7.2415	222.248	138.142	122.097	48.7386	0.000481704	3.2654	110.029	45.2193	135.549	55.7393	203.416	36.6766	81.0406
11.3911	54.9592	71.2566	14.9329	20.8214	152.669	375.577	90.112	289.01	84.8452	259.959	3.62615	14.812	-4.83531	227.685	89.3673	144.066	14.8008	69.9623	23.318	11.9518	183.603	-19.4831	48.1164	24.3622	3.57163	75.0452	160.651	155.706	160.295	101.046	52.9176	2.21873	26.4024	58.5069	208.453	-24.3976	217.529	134.504	85.1573	91.796	38.0914	5.85265	101.401	64.8145	124.657	74.5136	186.434	27.6453	73.7735
11.491	40.9638	50.5574	3.91853	32.7716	135.846	489.588	72.138	254.042	114.431	228.479	4.76884	16.2998	-1.05297	220.069	100.061	115.633	11.0125	53.4605	54.5559	-8.83526	119.898	-15.0827	43.2152	21.1665	-20.5839	56.4738	137.903	168.202	138.167	118.35	41.0586	64.0668	11.9802	44.9545	189.244	-17.7225	209.094	169.011	62.178	82.4784	21.7546	4.02897	89.3965	66.4698	153.725	41.0174	179.678	61.6643	57.6366
11.591	49.8227	43.727	5.27605	20.5577	147.26	615.367	62.1647	238.574	102.927	181.1	23.2471	11.5732	-19.7956	231.796	87.9131	114.924	13.1036	31.3398	55.0438	-3.38219	71.7454	-11.1754	34.6024	48.4483	3.45966	93.878	191.504	154.981	150.96	75.0814	75.3153	65.1925	32.2617	56.2054	191.043	-8.09628	153.519	166.444	66.9972	57.7845	28.1384	22.3839	119.087	28.4717	123.213	21.002	186.456	80.6974	79.8728
11.6909	34.4552	52.9367	15.9496	3.26113	124.257	716.812	73.5286	235.988	62.099	160.346	25.5824	6.59851	-3.51765	237.608	65.0684	112.35	10.0842	26.7142	29.6655	-0.518747	54.6455	12.0748	32.288	30.896	7.24746	93.1685	221.781	216.778	146.134	88.0147	85.4602	91.0661	55.9506	67.1942	191.866	9.64557	136.252	178.037	31.8253	36.4316	44.686	59.4791	107.951	31.3689	127.592	18.9763	160.627	86.5188	52.343
11.7908	48.8207	70.2871	21.1743	24.2413	123.061	750.295	48.8049	212.475	85.6182	141.548	17.0146	8.63443	-4.44981	232.623	51.9709	71.2389	30.4728	27.9806	15.0017	39.8094	43.737	35.4021	34.6689	41.8585	24.6681	126.197	240.561	216.392	172.367	57.9319	103.451	63.1658	73.2232	72.2225	177.418	-12.1102	114.936	161.411	42.9844	47.0202	74.4745	31.784	109.02	21.6408	151.465	-19.6033	187.41	71.6792	26.5207
11.8907	39.355	70	19.0606	38.7282	99.5581	866.314	51.7502	221.413	76.3747	125.319	3.35768	17.9269	-14.8018	217.322	59.112	90.8174	29.4372	45.3191	56.001	37.6348	37.961	11.2011	12.304	56.6216	17.5879	78.2977	223.102	179.175	145.069	94.9474	73.2611	65.5363	85.1014	82.7802	180.926	7.69983	118.617	176.508	62.5691	46.3857	93.5655	47.4828	112.945	36.4612	81.6859	11.6487	182.483	84.9373	29.1766
11.9906	42.2638	41.8221	13.0479	7.61667	109.167	1045.53	40.8741	190.715	59.4384	132.036	-22.0895	44.6396	-14.2019	193.65	16.9619	87.9591	39.2744	61.3511	26.245	31.3115	38.379	5.21101	23.6899	41.4318	-3.73249	98.3777	284.533	191.092	156.481	74.0711	64.961	68.2244	122.094	84.8117	143.718	-20.5272	159.803	208.655	50.7956	32.9475	65.419	47.5321	134.471	48.9326	103.174	-9.40129	146.281	116.096	61.1919
12.0906	11.5147	52.4769	20.7277	17.1432	57.0003	1186.9	71.0786	195.365	57.078	139.373	21.2291	43.9954	-0.26333	181.343	66.7693	118.299	41.9879	78.6026	6.13838	14.1333	50.1632	36.4895	2.63355	24.5639	-2.17707	85.995	319.571	218.283	114.178	69.1726	57.7789	46.812	110.522	65.3096	158.634	16.8485	153.771	365.654	23.7133	24.8783	39.2229	41.167	123.6	45.7167	112.416	2.23525	165.916	98.6158	14.4841
12.1905	1.13295	56.808	10.7824	8.9803	53.8269	1253.69	60.5485	178.176	53.5822	141.022	6.47705	40.8418	32.3106	155.949	161.978	117.403	58.8614	73.9582	41.3471	28.9017	30.9153	117.504	22.1039	37.7915	0.775763	81.0655	333.034	252.924	137.621	71.353	59.0004	94.6876	100.735	61.6063	162.632	17.4028	98.2194	511.341	30.3121	24.4844	81.1081	38.2218	96.1461	49.3471	113.276	2.09966	162.129	92.2696	25.777
12.2904	5.83072	52.6583	9.48986	11.5998	63.3701	1251.03	44.5376	163.966	62.5071	132.049	-29.5254	24.1241	29.9575	177.741	264.493	112.334	43.9175	76.9372	79.4571	-7.50307	25.5796	197.446	6.79399	35.8208	-7.1253	72.2021	342.461	259.779	89.9725	91.0967	46.9673	84.1882	94.1715	39.137	194.815	12.9127	110.899	562.569	-12.2812	40.1086	55.8601	117.669	143.931	43.6426	101.216	19.5212	144.391	114.763	-17.1302
12.3903	15.9604	35.926	22.5734	3.69755	65.3534	1195.55	24.1279	128.823	74.5497	105.037	-9.44115	24.7256	51.3826	191.271	355.643	79.9786	57.2733	58.8579	107.963	36.4936	-40.8018	242.829	15.8535	38.3661	-20.547	101.906	319.015	202.652	189.445	70.0188	58.0362	80.9392	66.4169	93.2404	214.796	-2.39434	64.8484	521.944	-27.8642	44.3873	79.0921	159.997	108.754	78.1818	95.8628	15.9308	105.343	79.9534	-17.2381
12.4902	30.5227	36.437	9.92378	13.3465	100.216	1094.81	28.5015	133.252	73.7835	78.1542	-33.3424	15.3344	37.0814	173.915	472.538	63.0392	102.129	51.7402	207.013	32.004	-27.9824	223.651	2.11095	40.7714	-22.3281	97.7138	281.907	184.663	246.123	59.3284	44.727	83.1377	79.2177	94.3565	211.94	-10.0208	80.8837	443.211	-27.4222	19.4256	97.1174	168.587	77.843	68.4871	98.6769	18.8055	105.986	60.3564	25.3451
12.5902	12.1507	42.0335	-8.2459	5.79166	152.277	971.719	20.3679	110.939	60.9896	49.9217	-21.6031	6.97004	29.7716	154.033	639.587	85.0563	96.9434	75.0532	231.497	40.2686	-21.8284	174.917	28.1718	7.98082	22.4904	116.084	277.471	172.963	284.175	63.0079	24.689	48.5687	55.5034	84.2489	197.854	-20.6468	53.0683	411.172	-4.49829	29.1135	88.35	134.057	88.3917	61.6931	98.6441	9.67912	120.467	66.649	32.3005
12.6901	3.2888	31.8865	4.34647	-19.083	144.327	929.128	63.7314	98.5685	27.9956	102.256	7.59819	5.32812	20.4692	120.05	660.775	146.093	80.9573	60.6812	195.465	24.6558	-45.907	139.663	-13.2337	6.3984	-11.912	110.715	248.103	167.562	317.017	47.8027	13.9928	44.3625	56.3121	95.9435	159.81	-2.31317	65.3116	363.576	-21.0328	0.463513	128.911	117.835	124.905	77.1826	118.816	-1.11768	74.0326	75.66	4.83607
12.79	33.4798	36.8551	9.13678	3.43194	116.628	894.642	48.7097	98.4154	32.8048	90.3037	9.92624	13.1721	23.597	161.999	634.437	93.9667	66.4299	36.8073	168.451	65.7912	-50.2592	87.3473	3.83033	32.3166	10.7503	115.753	204.236	129.97	340.485	60.4513	4.24437	60.5153	44.5704	87.6447	171.469	3.13327	151.874	295.631	33.5129	2.72101	121.725	79.3623	85.4741	22.2327	98.9674	-16.1503	120.861	94.4074	25.2813
12.8899	38.9341	41.281	14.0556	16.0716	118.297	854.022	54.8317	79.508	33.896	82.565	2.21665	20.3422	35.1556	177.653	528.55	75.8204	65.4825	21.635	155.538	83.8649	-42.8088	88.4721	-5.19429	9.21121	4.15284	140.722	201.25	182.322	368.583	42.3549	45.0695	37.6027	67.1436	71.5037	125.06	45.1863	236.297	280.95	30.88	14.3596	117.819	35.5722	81.9663	66.1639	88.4758	-19.4744	120.123	53.7773	18.1309
12.9899	18.9718	34.625	19.6669	10.6402	80.3989	781.929	49.2982	88.416	36.7982	74.6292	-6.42083	15.5473	25.344	164.212	472.406	72.1002	56.3992	18.8238	143.382	61.5756	-43.8628	105.49	6.66763	13.0498	28.5246	153.082	199.97	166.395	320.179	47.5407	12.9853	55.5941	20.9853	61.8219	130.934	11.5172	325.699	271.451	49.1895	14.1935	159.962	46.2746	102.339	56.3579	113.402	-18.3485	117.701	87.1821	5.28644
13.0898	17.8285	33.909	23.0332	14.4464	58.7421	761.096	49.9693	62.5228	68.842	62.4335	-45.455	25.2706	21.2514	162.982	440.174	45.2232	56.4546	36.3642	139.51	59.5258	-42.2658	84.7241	11.2552	-4.13928	36.5928	128.895	176.3	140.214	293.38	30.7715	53.2988	11.9338	20.8261	46.8062	115.308	33.559	451.434	239.611	80.3086	28.2932	122.479	25.3648	94.2451	13.9152	87.2879	-27.5312	88.2306	71.3328	-0.244854
13.1897	44.891	40.0695	21.9971	19.9623	75.0115	693.117	34.7803	77.1437	75.2543	54.1018	-25.357	38.1651	5.61531	147.008	434.967	45.158	59.6517	-4.66545	250.401	109.861	-51.239	80.2129	13.2921	24.1529	31.3434	124.855	182.455	151.231	324.429	26.8261	41.6876	14.7778	51.877	61.4348	133.133	22.9555	579.684	222.703	92.4693	13.2574	107.867	15.1722	127.061	8.91672	78.947	-27.1367	109.27	59.8894	2.92393
13.2896	20.4656	45.4522	19.185	5.08729	72.2045	647.138	38.6919	60.6456	106.515	45.9876	-41.4974	28.9919	-7.33369	157.158	420.2	42.4749	33.8187	-5.08082	336.725	60.1183	-18.7957	75.8292	6.16262	7.69758	20.2137	110.352	180.402	125.6	246.505	62.4063	-37.018	10.9799	21.1062	23.4476	110.044	15.6756	702.182	253.023	41.3893	-14.3747	116.227	-2.76746	128.678	23.1234	81.0347	24.6853	137.866	39.7077	-32.7041
13.3895	3.35392	24.4002	29.9274	0.994783	63.235	604.251	43.801	59.7416	125.92	32.6327	-19.4849	17.025	-15.1436	203.875	444.002	45.4297	45.3985	-7.72433	339.825	35.1583	-8.70459	22.3949	20.1181	-13.7356	23.7367	151.883	171.298	198.441	255.65	51.4411	12.2134	-24.8519	5.98359	3.44213	111.886	2.52692	852.433	258.103	28.9035	-10.6106	89.8229	-18.5871	105.326	8.19361	95.413	16.4138	148.495	52.8887	-55.4337
13.4895	22.3811	39.3236	-4.60498	6.98803	48.8038	548.507	33.7454	135.747	250.863	4.92976	-2.62238	22.0342	-23.4657	235.6	438.837	18.3755	14.137	-33.7986	309.48	68.4739	-14.1313	19.3931	42.4865	6.94535	47.7609	140.456	144.088	189.998	242.238	48.2088	30.4987	-40.5387	13.9069	14.0491	70.4079	26.8532	896.229	260.363	63.065	-15.6248	48.181	-59.2206	107.863	-8.51169	87.0376	-1.56702	138.687	36.7543	-41.5081
13.5894	12.9173	20.4711	-0.632894	6.16792	36.9974	515.956	0.703121	88.6405	402.776	12.0449	-45.3127	10.3815	-22.6518	265.014	433.165	24.6821	24.3547	-11.8016	293.389	61.7954	15.1687	12.6021	28.7543	-5.89422	31.3668	158.942	154.185	176.802	258.14	81.0488	-4.61054	-51.2481	21.6383	32.1101	22.4842	8.76054	889.66	250.595	23.727	-10.5066	47.6667	-29.6837	89.5951	-11.9982	67.971	27.139	136.762	-0.219961	-26.8758
13.6893	-7.71711	-5.28863	-5.8836	-5.50406	16.6854	506.123	10.8447	61.9196	560.158	23.5768	4.09721	18.4887	2.07047	365.288	415.909	32.2378	0.258211	-25.5538	268.968	56.5445	-17.513	-13.3346	30.1194	-29.5042	27.8054	150.811	251.589	196.266	219.351	82.8017	5.76357	-22.2861	8.25732	71.2765	36.9847	-25.9716	974.743	203.595	-43.401	35.6494	19.1055	-14.6697	122.696	-15.7714	74.8287	34.6168	135.014	10.1484	-35.2032
13.7892	-9.14787	-3.0545	15.4137	-11.279	38.0484	489.988	27.6326	65.9029	670.904	14.9708	-42.2597	36.4365	-25.8249	399.866	414.434	31.6503	-1.36811	-59.5023	276.348	49.8615	-17.2718	-12.31	49.076	-56.3339	33.7979	121.356	376.075	211.113	253.392	93.2677	16.5712	-69.7268	1.32208	209.571	2.72104	-38.2929	973.137	233.293	-7.23765	94.7539	-9.64894	3.89633	121.848	-4.59295	45.9982	48.0945	174.772	20.0856	-36.4683
13.8892	-11.3677	17.3751	0.435903	18.7521	15.1183	443.107	3.47316	89.7329	689.131	1.90203	-35.8408	17.1249	-18.0732	454.017	436.702	13.4602	16.1398	-31.4977	277.338	28.3412	-21.4941	16.0598	-3.03034	-46.886	12.4737	112.343	559.629	258.76	231.89	101.855	-20.2671	-74.2186	-9.59397	322.297	-10.8733	-12.6527	1059.9	192.343	9.11571	173.934	-39.5234	34.9809	115.768	2.69312	47.0885	33.8275	195.039	12.5771	0.0613358
13.9891	-10.9985	15.5472	18.8853	9.04079	18.1288	406.745	-11.2255	78.8768	641.535	9.66677	-41.4678	38.2093	-7.18036	418.396	403.179	-24.2451	3.32681	-11.8314	281.818	42.4561	-0.466971	8.45041	1.57877	-47.6123	6.86025	151.852	791.382	243.488	246.847	92.5277	10.1709	-41.3867	12.4957	476.73	16.4299	-31.5976	1108.06	174.536	-33.237	176.968	-20.3555	47.6231	104.108	14.1941	54.3476	26.1378	215.307	22.2897	7.96586
14.089	-44.0808	4.9021	46.2387	-35.4739	12.4135	378.25	-12.5461	80.6769	542.155	6.84415	-16.0541	47.711	0.260586	378.357	439.594	-17.4182	-5.26434	5.11084	239.612	38.9325	9.55868	4.49303	19.7475	-71.692	9.01215	142.995	994.485	223.477	247.183	83.5617	-5.87631	-32.2424	0.984829	590.417	29.545	-32.3388	1061.7	167.813	-31.5205	148.847	-17.2653	80.9989	125.318	-1.85886	66.5762	10.3394	193.576	19.1046	66.6333
14.1889	-42.8529	13.2067	124.616	-51.6709	36.4278	395.96	25.5481	81.1463	459.361	4.01338	-20.2243	46.1507	-20.5494	342.068	476.376	-10.2118	7.55156	-9.00456	180.513	33.4822	-4.29999	16.8866	24.9373	-71.7871	14.8931	136.545	1191.99	232.576	267.279	76.4368	-5.63264	-32.4219	18.5898	706.927	26.1016	-21.3617	1066.49	151.081	-30.1463	121.83	-27.9255	26.7739	128.885	1.67376	97.75	23.9601	242.373	21.4883	113.514
14.2888	-38.6853	-4.4482	172.446	-32.835	14.5147	378.646	28.343	62.3976	432.313	-9.29646	-26.2923	35.4178	-19.2915	362.074	510.901	8.19239	12.8678	-6.58898	133.359	-11.9588	-56.4262	51.6866	26.3105	-93.2801	41.8637	149.746	1358.9	265.498	253.272	65.0327	4.9067	-41.7248	1.51344	751.223	6.6636	-23.3207	973.438	169.929	-24.7094	111.389	-39.297	2.86254	118.16	15.4129	139.894	-5.44932	221.289	14.2341	117.959
14.3888	-14.8091	-5.38312	188.823	-14.3005	24.8596	365.028	-1.3867	79.8026	379.022	3.04535	-41.9781	45.5304	2.81319	421.664	547.888	-12.6097	6.23778	2.10335	112.518	5.00408	-27.9165	42.2335	13.3056	-51.6029	52.7721	112.273	1560.37	290.069	244.575	64.7152	9.53268	-35.2849	5.10049	858.344	-9.47843	-36.873	896.595	168.507	-43.0162	78.1226	-35.5069	4.23204	171.591	5.31291	54.733	13.0798	230.41	4.6486	143.201
14.4887	18.5125	-1.75503	166.089	-1.22002	49.5619	345.326	1.966	63.9603	287.402	13.4248	-46.2376	41.4836	-19.7955	485.532	513.475	-19.1878	-2.88853	-11.9231	89.5481	43.9752	-10.4466	26.4397	34.1136	-32.216	68.5073	71.8387	1753.18	272.208	203.378	60.495	31.2496	-71.9685	-15.2972	921.607	29.2712	-27.7704	813.075	190.857	-24.6195	41.2563	-15.1567	5.67256	191.391	-24.051	52.5128	10.9581	214.766	18.3916	160.691
14.5886	1.46182	-2.45207	120.545	-2.66403	28.4844	317.902	1.01243	39.3123	268.733	5.99981	-24.7692	41.1068	-20.99	527.247	480.466	-20.3887	-7.32943	-9.69291	77.7623	35.56	-1.57457	38.1535	20.0681	-38.2701	31.2025	93.2131	1887.89	246.53	201.8	74.451	21.1082	-64.5846	-33.5301	969.199	15.9942	-17.17	733.125	175.515	-58.6796	19.324	5.0848	11.9321	195.658	-30.4508	62.659	33.7216	203.033	30.4191	116.032
14.6885	-20.2372	-4.53524	101.257	-26.3668	23.4506	300.337	-0.205637	36.3656	232.916	25.8644	-29.7741	36.3355	-5.26398	592.711	436.106	-25.58	37.2973	2.01359	69.8449	33.029	-44.675	55.3722	19.163	-40.1912	58.6758	91.5399	1975.38	217.458	201.482	48.5507	53.2337	-45.5856	-41.7432	1100.33	23.9235	-28.7559	697.467	155.489	-39.1126	19.1432	-40.6339	57.7942	176.523	-58.5862	116.566	12.0035	195.693	48.683	96.2306
14.7885	-22.1531	-13.3308	75.7494	-38.3804	21.9547	320.072	32.3539	30.4308	175.392	23.6893	-32.5745	31.668	-4.20211	615.052	394.357	0.538019	34.8487	-0.824571	42.3518	48.6187	-31.9464	46.3462	-9.57896	-48.8428	28.4428	80.0018	2071.27	202.424	195.202	42.7725	69.2147	-38.9488	-24.486	1178.7	37.7632	-14.76	690.016	114.058	-60.6228	-1.66999	-36.7587	22.4989	162.677	-53.3109	119.28	31.8324	176.051	87.6221	119.202
14.8884	-20.6371	14.8531	58.5888	-19.5681	20.116	313.032	35.6813	-5.41141	200.16	14.1071	-23.5591	25.6909	-19.8918	629.275	334.584	55.8319	52.3449	-10.3582	48.1102	26.5619	-33.759	43.8573	7.4151	-56.4537	28.9451	67.1012	1984.93	188.374	155.114	30.7225	43.3321	-20.8553	-46.2975	1213.94	15.6556	-19.219	656.125	129.423	-30.9171	-19.5639	-40.4475	-10.9244	165.912	-44.4908	93.8676	7.91794	175.071	116.408	93.3206
14.9883	-7.76541	18.6298	63.7861	-5.50658	20.3286	310.962	60.4221	23.0052	164.924	0.4301	-69.2733	34.5744	-34.387	605.017	349.629	108.051	57.3374	-0.539763	23.4315	29.0155	-5.12267	61.6567	0.602305	-64.6148	27.0447	107.874	1788.95	158.914	199.506	45.2314	99.165	-23.6157	-19.2798	1156.01	5.08213	-10.4052	682.37	151.774	-20.4394	-33.0653	-64.2832	-35.5292	153.358	-26.8289	100.704	12.2389	126.162	105.983	122.447
15.0882	-30.3905	27.3084	74.5097	-23.3554	-6.43674	282.412	56.7676	-14.9175	151.214	6.19224	-60.4147	45.2644	-25.4825	610.564	364.08	116.593	65.1567	12.8784	4.55421	15.6511	-19.8417	92.3287	0.117872	-52.9726	24.8101	118.721	1698.51	138.935	206.789	33.2099	140.457	-36.9201	-33.3958	1161.35	-21.8742	-51.2616	701.791	128.852	-58.528	-7.22362	-66.2284	-18.2764	135.972	-34.3336	100.633	-7.0353	124.006	109.594	103.501
15.1881	-21.8291	47.1363	67.882	-28.8476	4.16418	247.338	23.4703	4.13609	150.516	-8.30628	-31.2443	26.323	-18.8718	581.216	343.688	62.7036	61.3581	23.3085	-18.8875	48.0788	-52.5347	98.398	0.880133	-58.7783	37.486	113.915	1605.15	107.174	212.671	48.552	110.773	9.24539	-35.243	1198.4	-13.9945	-27.8205	694.167	158.34	-31.1455	-40.2028	-60.3453	-21.9243	169.171	-23.6192	75.0988	28.5724	67.776	95.7455	126.208
15.2881	-0.864536	63.5412	69.4295	-2.24427	20.2634	213.103	44.1127	-0.616173	112.529	-5.20535	-9.2579	27.3571	-12.5821	485.79	341.658	51.4964	50.7726	9.7006	-5.72419	20.347	-54.8057	49.7057	21.3777	-28.0024	48.8454	92.3207	1546.75	133.132	219.143	12.5796	102.022	-29.699	-43.0131	1125.49	-15.0389	-28.5265	669.11	173.934	-33.6677	-21.4675	-44.5519	-46.0507	173.334	-51.7403	99.6703	-5.34169	78.4143	129.982	173.343
15.388	-21.9995	50.8634	61.5138	-15.8224	11.2939	193.478	27.3221	24.349	138.815	-26.7917	-19.0161	22.1936	-6.39108	484.403	386.745	37.1733	36.6351	24.5265	-28.6964	7.84737	-37.545	42.7052	-17.0446	-26.2859	22.343	130.151	1429.1	122.067	244.656	38.4788	78.1451	-6.21376	-19.7293	1150.9	19.2932	-27.6579	615.53	131.557	-1.45645	13.6715	-54.0743	-58.3013	148.429	-28.3957	133.621	-17.3854	82.6161	88.9413	143.441
15.4879	-22.0217	41.695	53.8329	14.019	-1.44246	204.541	41.4492	9.75079	114.628	-19.1445	-4.29597	34.0032	-23.3695	432.519	409.8	58.8729	55.4167	49.9081	-19.3993	20.5747	-16.507	50.8394	0.862421	-47.8769	42.8033	126.257	1390.22	148.229	207.069	37.3382	50.1035	-16.8481	-31.6004	1124.09	-8.93362	-29.4106	548.11	136.882	-26.0067	21.9218	-77.709	-39.8578	158.022	-24.532	127.204	-5.41331	77.3914	81.6766	143.982
15.5878	0.0671725	54.6191	50.1923	8.68942	28.1992	181.14	35.427	-24.2609	118.967	-6.72955	-37.4545	26.197	-28.6826	388.898	477.638	66.6972	43.3291	77.8841	1.75751	-7.65751	-0.581212	52.4979	-6.67329	-15.5643	29.5793	89.1055	1286.22	105.6	210.146	19.9578	109.142	-11.9966	1.47953	1156.54	-27.8245	-25.8533	515.909	164.191	-55.5406	20.7905	-48.6293	-73.2477	151.86	-4.47924	94.2996	-5.05732	4.84706	79.8005	140.759
15.6878	11.2043	44.8802	47.7894	31.5456	16.335	176.543	38.3522	15.8477	131.998	-27.4443	-19.6217	11.4495	-20.8082	364.792	448.735	44.7472	47.6092	70.7176	12.5892	2.401	-8.86428	59.3434	18.5661	-27.5899	25.1671	80.756	1232.14	128.429	205.142	21.9251	83.873	-12.7921	-14.7658	1152.6	-3.15218	-29.8392	471.565	116.753	-43.9518	23.5201	-46.2641	-45.5679	147.924	-20.5768	88.9733	-18.6806	9.75452	83.9121	58.6347
15.7877	4.17398	45.5413	62.4475	33.462	17.9902	194.561	26.5136	25.8366	113.389	-21.4468	7.21464	1.30779	-14.8772	346.753	449.929	26.0574	42.6791	26.8553	-21.1743	6.78861	-37.7191	30.9857	9.12437	-36.617	18.5446	92.9425	1163.66	132.737	190.836	52.2341	100.612	-14.3722	-47.1975	1087.51	5.30912	-19.1558	411.597	118.394	-19.9909	-11.1646	-9.66618	-53.3329	126.729	15.4387	94.1082	-22.3262	21.377	33.6901	69.9477
15.8876	-13.0559	44.2395	54.9377	21.4806	-6.26231	199.295	57.9356	15.0985	113.599	-21.9747	0.78139	-6.27142	-15.6776	315.743	472.822	51.6155	19.2771	7.42242	11.9122	13.2383	-17.998	27.4196	14.9279	-39.4821	20.3348	92.2106	1118.19	104.818	211	27.9055	85.2943	-31.3229	-33.183	985.905	31.5867	-18.1033	388.489	144.632	-52.034	24.027	-16.997	-82.0983	111.664	-1.60453	111.847	-8.73959	11.3232	49.837	39.818
15.9875	15.8267	50.4258	44.8046	37.5299	1.98622	189.034	56.8238	22.7879	102.505	-19.7908	-14.1472	10.1139	-21.6481	279.706	479.901	60.8466	50.2203	16.9422	-2.0001	12.5419	9.93385	41.8163	5.23637	-33.2891	50.369	47.4704	1054.53	110.787	184.92	32.0216	77.3454	-20.1647	-26.8758	1008.41	-28.1922	-26.9327	411.198	136.394	-65.7315	25.3362	-39.0132	-77.7035	135.157	37.3898	93.778	-34.2689	-2.73192	93.4363	80.559
16.0874	10.5525	43.5563	48.1885	30.7607	11.2817	160.175	24.6121	-12.1585	103.941	-0.00904466	-20.4774	17.9772	-31.7765	311.97	507.359	37.2907	47.7419	18.4909	-19.6885	16.5541	-27.5129	31.6778	2.99196	-14.3555	21.3678	67.8083	1171.88	85.4827	202.117	32.5907	61.5192	-4.77304	-47.1831	1052.22	-13.186	-27.2296	483.237	136.804	-50.1821	17.963	-28.5378	-47.4002	116.281	1.73649	104.146	-28.2735	6.07972	100.008	28.8171
16.1874	5.84799	29.67	76.2908	29.4854	28.609	168.514	62.8045	-2.89302	101.138	12.3849	6.84476	9.96697	-9.78951	301.313	530.346	40.659	48.4635	10.0677	-9.42679	7.72244	-35.9108	64.8579	-11.9043	-23.3958	-7.56818	68.6877	1420.72	152.828	199.632	16.8919	72.4993	-10.4167	-32.1778	1103.5	7.21966	-4.80459	597.925	108.495	-17.8518	7.92417	-37.8754	-60.4351	143.303	-4.69441	78.0927	-27.8182	20.0671	106.081	17.5419
16.2873	22.3901	40.5945	102.499	37.5708	40.8652	179.599	59.133	-3.16094	111.328	19.2411	9.75639	36.3409	-12.4753	302.292	526.474	36.901	35.6031	-18.3865	3.15833	5.45535	-27.8204	77.0881	-5.50553	-36.3821	11.9355	77.5702	1688.97	181.53	182.315	12.7314	31.0226	-30.2513	-22.9849	1175.19	14.4896	-47.9622	822.311	100.127	-78.0859	-6.5158	-63.1137	-23.1903	118.06	-23.535	92.079	-14.8674	61.5687	108.436	39.6862
16.3872	19.8284	34.0173	131.92	30.7395	39.9463	171.165	37.9285	7.76185	100.007	9.29185	3.5636	36.4229	-22.5428	286.212	499.846	26.0395	30.9825	-13.1865	128.552	7.51184	-31.5865	51.0981	22.9387	-49.0015	20.0546	54.4253	1968.07	160.7	138.672	23.874	10.2216	-22.496	-24.3163	1138.55	0.380232	-15.9422	902.084	72.0555	-10.0932	30.6882	-69.9759	-54.2975	102.131	-37.4905	56.7199	-40.3158	108.915	112.743	-32.2813
16.4871	-4.30218	23.5845	121.361	-3.77498	30.8015	168.391	-8.39921	19.1064	93.1109	2.41575	2.3309	46.9471	5.3149	256.948	557.383	-2.18802	17.647	-14.1854	228.356	8.04725	-8.89913	37.0787	26.6302	-52.593	1.65534	61.4217	2209.2	172.831	167.534	12.6555	32.5945	-44.9154	-36.1763	1174.69	-0.665167	-33.6052	963.289	78.9715	-49.2083	2.34329	-69.0922	-40.8546	94.4792	-62.9755	73.8974	-11.5838	81.0737	76.6902	-20.5966
16.5871	-2.48461	17.8588	119.925	11.2345	23.0476	140.027	-5.96286	8.84246	86.8458	-8.22887	19.5149	40.9148	12.6623	240.527	553.116	-0.100236	10.6436	-30.2831	217.011	-15.1811	-21.0483	36.4023	26.2624	-37.661	31.389	72.8282	2397.11	129.186	156.217	29.4119	30.1511	-15.7287	-34.301	1207.41	-12.0916	-43.7779	1098.31	115.16	-39.6583	13.9038	-81.2742	-21.6175	52.5531	-67.379	76.3017	-7.53053	133.687	54.9137	-8.956
16.687	4.39352	5.97565	142.358	3.88857	43.705	143.549	3.03288	19.8773	86.0796	-1.17654	-8.305	39.4079	8.32757	233.663	586.341	1.30732	-8.06956	-21.7477	244.207	-31.0753	-48.7498	34.7898	11.1704	-48.2193	10.1526	63.9249	2665.56	183.848	151.564	39.8901	33.7909	-8.52911	-8.77047	1182.71	35.2876	-39.9284	1201.96	94.9791	-59.4838	19.1896	-79.1424	-6.09282	37.5645	-71.9765	46.8304	-6.89232	201.964	17.7879	-42.2125
16.7869	17.6819	49.5403	156.241	23.6619	51.2294	134.541	5.66204	20.1458	87.5974	-3.44517	-19.8157	50.2808	-0.850672	252.678	641.455	-20.0459	-3.66061	-1.82756	176.571	-7.66386	-44.3978	30.4513	8.84844	-49.2928	11.5517	58.1304	2665.35	270.869	156.84	36.4997	11.8384	-13.7853	-38.5225	1126.8	26.5794	-30.5322	1201.26	116.27	-40.3338	-5.48101	-52.0067	-85.3637	104.165	-35.5913	134.855	-0.93581	164.924	39.7931	80.4933
16.8868	5.53694	35.4122	169.584	5.87066	41.1166	101.142	-4.70603	19.8639	71.832	-20.1613	-24.4698	40.203	3.10232	239.439	708.247	-21.2022	1.71166	6.40103	121.428	4.88792	-53.9656	13.2444	17.1994	-40.5217	14.5663	70.6511	2746.82	329.137	181.918	14.7911	0.58759	-30.7732	-64.8255	1091.09	-20.2732	-40.1023	1129.39	102.47	-97.5543	-13.7367	-90.5935	-84.832	199.36	-47.4636	167.677	-18.0205	176.329	21.4464	108.776
16.9867	7.61348	62.7992	142.88	22.3709	3.86541	60.1339	-25.614	-12.123	94.8952	-34.5678	-35.2018	39.1522	6.42062	213.589	777.389	-36.2111	16.5226	10.4657	76.2082	21.6655	-34.3938	61.399	-13.7391	-37.6733	5.33466	82.6007	2707.95	407.578	191.965	25.0039	-28.785	-53.1218	-110.37	990.954	-55.5333	-30.6819	997.85	155.037	-76.6762	-41.6208	-92.9367	-132.525	273.343	-89.9852	145.196	-3.3661	185.453	52.7578	133.418
17.0867	-34.073	47.4012	145.861	-10.2765	0.247229	67.9797	-30.2944	-22.9888	116.591	-35.8624	-28.5724	25.9577	-5.56768	213.94	755.542	-32.2773	-2.83663	6.15259	77.3723	59.8496	-46.4181	24.0765	-7.98584	-60.1229	20.3106	107.597	2826.5	389.906	229.013	6.19142	-40.2705	-49.9444	-95.3871	917.421	-71.3505	-34.6839	950.879	117.574	-94.9673	-27.3854	-84.5525	-138.205	244.657	-103.614	135.088	-9.67699	258.418	58.2963	92.7692
17.1866	-1.4336	35.4125	130.175	21.1763	36.3083	122.97	0.657039	-24.7336	95.8521	-8.76331	-32.8851	39.0412	-1.67778	191.328	611.307	-25.6039	-3.17651	-1.1083	94.2498	36.626	-40.0286	1.63134	-22.5325	-60.0035	-27.4591	82.4884	3059.54	300.809	379.18	3.31167	-8.41153	-21.4995	-54.8242	869.772	-11.0739	-21.2245	854.33	96.0389	-76.5578	-4.63914	-49.0236	-116.377	182.379	-102.484	90.0521	-33.3272	263.824	55.7893	42.9332
17.2865	10.0625	32.6032	117.216	36.9004	17.1927	148.188	13.3444	-18.1978	104.92	14.7532	5.51594	27.1962	1.76098	190.406	611.925	-19.912	18.9467	4.39553	47.6831	49.5546	-30.191	24.7116	0.444078	-62.3454	-21.2478	123.855	3064.39	374.761	454.228	44.7118	41.5925	-31.0232	-20.2846	835.597	-40.8775	-31.3192	798.229	101.471	-76.1073	0.8	-25.3276	-81.7526	170.55	-24.5914	69.4275	-15.8646	218.502	9.12609	9.17016
17.3864	8.23144	47.6927	110.867	37.2693	24.2832	132.851	56.7851	-53.3464	91.3155	-0.373909	-2.00892	22.9028	1.77139	185.203	607.876	8.28859	33.4594	14.3641	19.0175	48.4725	-39.8303	33.0811	1.7132	-54.3226	12.0926	125.08	3054.23	350.101	496.435	47.618	68.3214	-8.22212	-42.4523	799.798	-36.8465	-25.4127	776.164	89.9828	-86.9634	-22.9403	-33.5359	-57.697	120.004	-24.7152	80.3731	-11.2134	201.537	-13.1335	-36.4778
17.4864	3.89765	42.3972	89.0509	29.7561	13.5199	133.707	57.285	-15.9357	94.9551	26.3074	-22.5592	34.3368	-3.61232	189.152	502.778	-10.5437	9.49114	16.5455	17.9412	52.0117	-20.6943	57.9472	0.124937	-52.7943	10.464	152.26	2939.03	345.874	537.094	38.8361	81.0609	-26.1472	-40.5731	798.397	-26.8635	-12.919	681.786	93.7943	-43.0953	-8.99734	-7.42609	-66.1734	136.88	-2.71558	92.3556	-12.6188	169.053	-16.7228	13.6045
17.5863	24.0589	36.0674	90.2664	31.2864	20.5071	147.053	32.4127	-18.1984	81.7157	30.2484	-33.0027	29.0992	7.30218	168.026	489.619	-3.47132	12.5107	9.00559	13.2151	31.7584	-24.8581	42.3865	16.6056	-33.5981	-12.67	141.195	2864.74	301.771	514.959	57.7396	112.265	-24.1993	-22.0975	760.139	-30.4936	-17.1384	627.134	114.283	-62.2143	-1.05542	0.753479	-55.8039	135.921	15.7212	43.6221	6.61906	158.558	4.37836	-25.5245
17.6862	14.7827	35.3652	86.2642	24.0839	12.0824	154.26	39.3059	-5.89013	120.11	20.8138	-18.8485	21.3381	-5.78775	161.264	449.544	23.6546	24.7957	16.0789	16.4201	33.5095	-22.9527	48.1518	9.0684	-39.7534	-7.66256	116.415	2755.84	267.188	476.778	78.9127	103.541	-22.3298	-25.2501	731.174	-28.9965	6.14601	616.585	134.899	-41.9834	3.65739	-37.7563	-31.376	107.919	-11.4472	65.4734	-0.373696	126.741	-6.61446	-29.4714
17.7861	21.7316	27.3068	80.8294	46.0313	40.8879	133.951	45.464	-11.8493	191.601	37.5183	2.60389	28.8472	2.15157	148.184	423.446	24.3993	19.761	25.5423	69.3664	-2.87975	-12.1535	34.6752	26.1244	-42.8466	27.6037	104.457	2571.2	204.123	431.232	69.9365	83.0764	-27.868	-41.0458	713.445	-34.247	11.0717	589.575	96.5137	-33.1211	20.2382	-34.636	49.3426	103.768	-10.2746	53.0503	9.68894	104.398	21.0195	-65.1401
17.886	6.71395	19.9813	62.4462	58.4846	31.4293	169.987	47.1414	-36.8653	347.862	46.3832	-1.39408	24.4914	-5.93938	146.688	410.808	38.847	13.0086	8.83359	77.5716	32.1525	-12.4144	30.3941	11.6965	-41.4788	16.6507	78.8956	2500.3	222.434	381.342	46.9154	74.7374	-26.6055	-54.171	661.594	-25.5912	15.5735	548.508	105.676	-26.8695	19.9516	-62.1558	87.5725	113.847	-45.7052	27.5457	-23.5711	199.916	-2.60793	-44.289
17.986	25.3682	17.5463	51.4505	74.8138	51.5812	150.634	46.1484	-32.686	520.705	74.8336	-9.68773	10.8798	-8.21744	123.891	345.716	52.4096	11.5822	6.75813	96.2034	-9.39497	11.0935	-3.7126	11.6304	-54.8528	36.4988	71.6054	2367.4	177.747	382.587	26.4174	77.0373	-20.4624	-38.1638	663.428	-28.6622	-4.00167	527.736	95.9679	-52.1215	-24.9684	-24.2056	166.299	105.47	-6.65957	30.0031	12.6608	166.186	28.043	-40.5243
18.0859	11.0289	14.2492	67.4626	75.8645	38.6964	152.19	34.8724	-42.6418	648.982	54.2493	-27.3383	4.26079	-17.0079	126.205	316.753	79.6565	28.3315	4.50948	107.255	19.0405	17.8111	22.2525	35.5955	-47.3392	29.1267	81.3286	2262.26	174.819	434.002	38.4627	90.1062	8.349	-47.6671	591.631	-24.7304	7.59806	489.484	107.925	-21.4446	1.22486	-48.6378	240.507	79.9519	-22.2198	41.2669	-1.73733	115.379	-5.42502	-80.1512
18.1858	23.0136	26.8697	68.5754	77.7115	46.6591	121.965	21.9269	-51.5415	745.202	56.1714	1.12298	9.41745	-20.8654	98.6191	319.066	115.809	22.1195	28.61	57.3166	34.4247	23.9352	23.5223	5.94744	-45.1563	3.34864	97.8931	2177.24	166.536	473.863	52.342	56.7648	-2.53844	-35.7604	622.75	0.79881	0.714301	442.771	95.9018	-6.08431	-7.62593	-23.961	240.672	105.302	-33.4188	29.4994	-6.3047	47.3531	8.31247	-27.2611
18.2857	22.213	17.9404	72.564	83.2801	39.1686	137.452	67.5895	-49.7041	856.205	56.559	8.56514	14.5281	-13.0502	86.9565	330.803	109.824	27.478	30.9668	33.957	19.4786	-2.67752	32.5701	19.322	-49.3011	17.2985	93.2036	2165.46	145.356	505.938	20.034	53.6678	12.2956	-47.0873	605.593	5.02062	-1.85237	418.548	126.764	-26.4526	-9.5383	8.853	247.978	103.409	-6.96475	31.3158	-16.9926	19.4979	-0.817404	-25.1289
18.3856	0.908091	13.656	61.6379	68.905	14.3778	99.5173	47.3118	-64.7533	971.162	21.3918	-5.97251	5.32587	-31.4078	83.0076	392.879	101.869	43.4436	13.6042	29.29	17.6836	-9.48162	22.5678	-15.669	-78.7787	-14.6603	131.443	2060.21	125.875	555.053	20.8492	66.9053	14.2316	-8.48125	562.099	21.5069	-8.27159	432.964	107.97	-2.56407	-15.6586	39.1962	270.313	98.9471	-8.98837	18.3987	4.03074	0.612897	23.2507	-16.6723
18.4856	-21.8049	24.4095	57.3154	85.4068	-9.76845	97.9505	62.4081	-42.5963	1020.54	26.0038	-11.4153	-3.15876	-2.15432	56.2858	359.916	91.4772	-7.35011	-7.86233	68.4613	37.3261	-8.90337	6.67497	12.884	-84.7904	-4.45957	125.965	2028.09	127.771	608.393	32.6591	71.3601	1.93894	-22.3632	551.164	-15.0556	-19.5714	479.495	89.8848	-48.111	2.86235	41.2775	270.391	72.7266	-10.6338	15.9586	-29.4241	14.4958	-13.3249	-22.2803
18.5855	-8.60061	27.0131	97.8578	79.5144	1.4761	134.288	75.4374	-62.1401	1140.86	24.9187	-12.9292	8.96192	5.22731	100.982	377.754	99.8627	2.91167	-2.56369	16.6329	18.509	-4.84174	26.2159	-7.28012	-83.2249	2.74898	128.239	2153.05	108.867	624.827	33.7672	35.9172	23.8743	-14.176	579.375	25.0123	1.52716	591.553	63.1206	0.735687	15.2614	45.3631	199.611	74.4532	-23.2475	17.0778	-30.628	23.6152	-1.01976	-14.4162
18.6854	4.33272	14.6085	124.035	104.259	-10.2274	110.608	91.4424	-40.725	1199.07	30.1338	-23.6368	32.6554	16.8209	71.831	360.957	109.517	14.2476	35.9891	11.9148	60.2861	-13.5509	30.184	8.40359	-74.6636	4.32075	143.827	2317.97	154.608	652.115	33.1281	49.6224	8.55801	-35.3448	610.666	11.4401	-11.6962	714.586	77.8715	-40.337	105.938	35.3355	194.649	85.8519	-43.7772	32.7438	-26.2403	30.8591	28.4293	-29.5803
18.7853	-17.8892	16.2332	141.742	100.157	-12.3488	96.059	44.505	-38.6303	1160.37	4.61119	-4.3623	53.8732	-1.76648	60.6131	404.484	106.755	12.2956	16.9924	26.0969	22.1016	-26.7334	31.1051	-11.0242	-89.0273	-7.85451	166.759	2508.72	185.667	717.623	33.7233	29.8253	-1.16887	-32.4901	690.54	12.7607	-23.5424	752.609	94.193	-35.5961	139.039	31.7039	146.955	67.4596	8.23451	-8.4393	-26.9341	34.428	14.2616	8.91262
18.8853	-13.7128	11.815	148.982	98.775	-18.5544	74.4967	20.8382	-19.4811	1118.79	24.2169	-13.1314	39.7956	-3.88049	48.7404	442.226	67.1499	3.79735	13.1627	29.9724	62.7251	-11.6136	54.3587	-6.69948	-80.1736	12.0552	205.465	2629.77	204.699	724.469	20.6971	84.6606	-16.6746	-13.618	665.081	-14.992	-28.8915	859.535	93.1888	-33.1338	100.237	2.34802	132.782	44.873	-13.4442	30.2829	-34.5657	31.2112	3.13539	-19.5841
18.9852	-62.7772	12.7092	165.774	35.7986	-47.804	91.9661	41.797	-7.84097	1036.14	24.3011	-17.7449	45.8781	12.7103	63.8175	460.334	42.2366	16.6206	12.908	9.80685	5.70191	-35.558	53.2127	6.95179	-105.088	0.48948	183.866	2779.22	256.62	691.838	31.9147	97.4807	-30.7167	-10.9218	633.988	-10.0264	-7.98735	861.76	96.3577	-35.5503	52.6278	-7.77765	97.8839	63.053	3.5441	16.4436	-32.2358	50.7249	10.8133	-27.2977
19.0851	-38.1872	23.4654	172.631	88.8598	-47.0132	72.5927	57.2673	-16.8246	961.49	25.3713	-2.74461	42.5007	13.377	40.6771	420.776	89.2117	-1.83725	3.52483	7.95175	56.8406	-24.2459	23.9078	-27.0776	-67.3466	12.2108	205.818	2892.11	263.169	699.108	39.672	98.6041	-0.525215	-36.9829	638.608	-10.2718	-6.76929	785.4	113.857	-58.884	29.8775	30.3801	123.025	14.6292	-21.3408	34.4866	-14.3022	74.0724	-49.7495	-44.0249
19.185	-43.198	30.1864	146.826	109.718	-42.5771	82.5905	51.307	-42.3776	891.863	34.7452	-21.1453	40.4896	6.63638	65.1687	389.202	38.9017	-14.7708	17.808	2.19293	37.8255	-31.2044	-3.69033	-8.61797	-81.2319	27.8884	133.94	2835.74	253.776	640.605	29.7793	118.012	-12.2605	-35.7818	589.55	-16.7205	-12.2056	765.894	79.9823	-39.2452	16.515	26.0935	125.198	32.481	6.49498	-1.33115	-10.6143	102.483	-11.4802	-67.5022
19.2849	-23.096	19.2664	131.097	118.113	-39.4262	66.4521	38.3673	-50.8993	828.412	32.3351	-8.88481	21.3075	11.9252	141.219	327.654	30.5166	18.9266	6.69152	1.33973	40.5211	-28.4516	4.38037	-7.02349	-68.414	16.7209	127.164	2764.51	244.244	668.341	45.3642	95.6417	-0.0673033	-31.1859	554.121	-9.67207	-4.70766	675.957	80.5818	-40.4829	-1.82639	26.9747	101.7	34.8421	22.5187	-16.3599	7.48492	73.1652	-12.2385	-100.808
19.3849	-48.6342	12.4302	121.545	68.8183	-38.0734	61.7158	34.2325	-52.9864	712.745	29.959	6.70499	21.7542	8.70701	282.754	285.395	52.8416	21.0958	20.6087	-17.8755	20.098	0.1871	32.6444	-11.3816	-56.8448	7.34095	167.215	2669.16	247.404	648.345	49.3389	116.97	-1.2455	-17.1012	598.03	-28.8038	-21.5427	644.406	89.7173	-32.8249	2.78529	9.50835	93.548	51.6438	24.9975	-6.37484	-7.8916	65.6222	8.88374	-56.083
19.4848	-43.1964	20.0642	87.9637	86.1459	-46.8697	58.9911	35.6214	-27.977	653.471	-1.26873	-17.5151	24.943	-5.13994	365.9	287.241	36.5493	0.447425	22.1912	18.1226	4.71119	-25.198	-10.7257	2.33495	-55.4511	18.8154	168.677	2516.37	215.045	582.816	29.587	132.716	18.1965	-2.73808	656.945	-1.96374	-15.1784	595.625	75.0058	-39.448	-6.65507	-2.92347	67.074	49.6396	27.1511	9.48177	-10.1394	20.133	-4.40557	-58.3314
19.5847	-45.7363	11.5385	88.5264	76.0667	-27.8977	36.1393	23.2085	-4.38805	586.573	3.25004	-10.5521	8.71421	-5.59351	416.079	271.798	19.6189	-5.85091	1.411	28.1039	-0.0182506	6.30834	-3.2525	-0.340649	-57.1482	27.8956	167.755	2409.21	217.121	553.086	17.5328	114.85	5.75899	-11.8661	679.553	18.5123	-34.9976	560.771	90.9801	-17.0343	-19.1859	14.129	66.2302	35.3808	23.3952	30.4481	-15.6865	61.0425	-10.9863	-22.4925
19.6846	-36.9281	23.2832	78.0746	76.4806	-40.8665	34.7363	9.44339	-29.4995	543.789	-2.91327	5.02543	27.7484	-15.7514	467.148	240.676	18.1865	6.94173	14.7346	-6.2057	11.4324	-26.0617	2.63819	0.436789	-63.4581	30.9127	177.624	2334.18	199.687	505.257	16.1474	102.875	35.1297	-26.8188	588.121	9.45243	-12.601	511.428	95.7086	-17.4582	-19.728	21.9784	48.0409	33.0505	27.3004	16.1156	-20.9192	62.6054	-12.2655	-51.8454
19.7846	-32.5973	25.8085	69.1838	55.9453	-34.7679	28.1203	37.7351	-7.35536	473.751	-15.0001	-2.86097	26.928	-7.28538	506.658	240.364	40.9107	9.25032	12.6451	-9.54658	31.4964	-48.3988	11.4343	12.6573	-65.9605	16.0409	168.886	2204.44	286.521	504.819	45.9567	115.081	34.0696	-5.85576	551.891	-5.31818	-17.2324	472.464	88.2105	3.71564	-8.45573	-16.2412	45.7107	55.8359	58.0975	16.1161	-12.0472	32.4158	-19.7745	-48.6125
19.8845	-26.7498	24.0664	37.8041	50.1	-26.2496	20.115	49.9206	-3.90356	470.949	6.77736	-6.95577	11.7287	27.7165	467.94	257.691	32.4585	5.02865	37.1599	-4.83446	34.2418	-11.6508	5.19954	11.0692	-55.0163	32.2479	196.741	2103.93	283.702	479.17	35.6845	102.062	27.468	-21.3511	524.648	17.9615	-28.3594	420.151	100.553	-30.3233	8.40784	13.2976	31.5588	37.6388	65.1563	23.3474	-33.5628	21.0367	-22.9512	-28.1142
19.9844	-35.2161	28.4027	48.1415	39.7835	-38.1249	55.2971	53.6483	8.86683	423.509	5.17189	18.6651	8.86416	12.3493	443.973	245.504	22.254	25.8296	22.4619	-16.7129	16.6585	-26.4244	2.15816	10.4657	-50.6471	49.2642	172.974	1996.48	247.144	464.274	29.0624	67.0456	23.8989	-22.7322	518.234	28.7357	1.64336	376.283	103.835	-18.3539	-5.32145	41.8177	42.9434	45.6758	67.0235	-6.86873	-27.2952	18.9947	-19.0122	-33.2863
20.0843	-38.8812	23.7693	51.0836	39.5891	-45.4943	47.0548	44.5624	-19.3079	410.798	6.00181	7.49599	12.2651	4.55192	429.904	264.838	21.2039	25.8575	23.2101	14.4158	39.8026	-1.56344	5.78362	2.45308	-40.903	28.1358	205.225	1887.13	232.505	470.774	54.869	46.6531	16.7163	-30.6036	490.423	24.623	1.9018	358.208	143.794	-23.8988	6.77034	22.8684	19.8487	26.0512	44.8986	42.9304	-4.60863	24.6732	-31.6323	-29.3012
20.1842	-16.7111	47.8836	50.7835	48.7787	-32.5393	24.3862	47.3005	7.75994	409.792	-3.79304	14.0766	13.4729	18.3177	404.445	243.533	21.3683	17.6016	24.9907	2.72042	-7.87913	17.975	2.14859	-1.3377	-28.016	34.7297	163.438	1797.14	243.56	448.886	16.1779	77.359	15.8569	-17.9148	461.459	21.9349	-14.1807	296.115	103.349	-22.0564	17.2192	25.9144	7.12588	20.689	35.9233	31.4543	-32.4088	16.1818	-46.3237	-22.9625
20.2842	-21.9735	40.929	30.3315	55.3024	-21.9826	17.7214	29.6176	27.7622	357.334	6.57181	23.7543	18.093	13.0167	338.994	247.234	26.9601	-5.19088	16.1594	26.3363	13.1951	16.1035	-9.58341	-1.77079	-28.3486	11.178	158.7	1717.23	200.532	418.327	27.9659	41.3045	2.39019	33.2465	433.426	3.1024	-8.29587	304.569	98.5185	-25.203	19.7668	34.9901	21.5142	28.1694	60.2248	42.1981	-10.7076	0.25747	-13.841	-29.5738
20.3841	-26.634	64.7208	39.7272	71.9203	-28.7585	24.6799	40.2181	29.9922	351.23	18.6753	7.46512	24.0991	1.21405	304.311	274.616	11.2018	-2.38123	26.3896	26.3718	4.4603	3.10018	-10.9589	6.9304	-22.2586	7.20822	143.11	1611.03	220.68	440.462	21.6558	90.9801	31.8483	40.1855	402.345	48.4162	2.2103	305.882	94.8569	-8.3262	3.62888	49.7303	-1.59046	36.154	30.7198	-0.159184	-9.7188	-3.13012	-30.497	-2.95754
20.484	-11.4925	71.1726	24.9535	134.393	-13.7796	30.6629	50.8693	53.0876	318.839	37.5227	13.8582	6.35565	-0.059618	264.824	332.084	23.3207	30.4627	21.7495	28.5093	12.1878	-29.4299	-12.3981	-3.38748	3.09644	46.3786	137.195	1588.73	209.032	485.245	41.1466	63.6057	3.55186	35.5667	355.547	13.5299	-9.53685	254.944	87.4048	-14.3881	35.6823	33.635	-35.9301	30.9111	11.1911	10.9741	-18.8716	14.6585	-34.1537	-2.46699
20.5839	-19.5999	72.0776	49.8891	191.314	-29.9326	11.1188	24.1589	143.13	280.329	35.4688	21.4115	22.2875	9.40947	220.874	421.115	34.6604	20.8202	35.731	-2.70149	12.3075	-17.2104	-21.9818	1.95217	-14.3452	46.8769	115.128	1496.39	206.015	675.032	33.3477	71.5866	15.4182	50.7838	370.469	3.17425	-3.82523	223.197	100.858	-30.476	29.6687	28.8595	-43.7558	54.5634	33.7382	3.75974	-15.4885	6.19134	-26.1805	-1.77636
20.6839	-16.851	65.4047	29.3489	203.349	-34.3852	1.18763	15.8653	272.116	317.637	41.3622	42.7555	42.5023	6.11264	206.227	534.45	13.3672	9.15281	56.3867	23.3694	-0.751597	-26.7266	-24.3859	-5.42423	-36.3828	52.5274	140.849	1416.49	175.89	836.656	35.2124	86.4198	24.484	83.571	365.156	-10.3504	3.15494	240.901	100.321	-35.5208	-14.3894	21.5167	-19.9492	48.8932	43.7471	20.2025	5.26394	-29.1878	-31.0495	1.79446
20.7838	-27.9567	76.8878	33.5697	256.443	-46.1272	-4.72226	7.84469	320.18	331.971	45.0995	26.4427	42.2667	-0.798823	188.694	634.914	7.66416	41.6386	87.1808	3.87286	43.4093	-31.2379	8.37261	-4.32293	-55.9325	40.3066	129.701	1367.24	158.829	1017.24	65.0255	100.145	2.54971	116.029	326.171	-12.1362	12.9636	284.461	75.4326	-12.1842	-10.9608	9.06868	-23.8263	62.0769	20.9352	28.8877	-8.5266	-14.5339	2.50398	-33.2259
20.8837	-28.4933	91.384	19.8497	291.786	-37.3458	-17.9393	0.422392	280.167	319.329	30.5193	8.87677	79.8412	6.82816	146.663	757.731	17.9873	34.5318	66.5063	21.1794	56.0137	-22.2373	37.8694	1.45715	-43.929	35.3915	140.91	1269.9	132.33	1192.33	77.088	119.32	24.1759	179.765	318.496	-2.7645	49.0654	311.374	64.6371	-33.7849	-2.03217	-0.139573	-29.3551	32.6416	-5.10976	24.3327	11.0917	-53.7401	-14.5191	-6.82652
20.9836	-37.947	77.6808	35.1978	245.791	-43.9875	-8.00605	1.90435	215.002	425.751	35.7572	-5.57263	90.1273	11.9113	173.497	716.782	-2.64705	70.3369	45.9251	2.8184	55.7246	-15.947	47.7982	15.476	-66.1137	46.8678	51.0711	1261.98	127.722	1398.2	67.1336	162.02	6.04293	185.672	306.371	-10.8106	31.2232	335.649	79.0708	-28.8273	-2.52658	4.52694	-16.1192	48.0173	22.422	-17.8758	-12.3573	-42.3334	3.25504	-8.20473
21.0835	-16.4876	69.1561	20.0051	239.889	-12.2165	24.817	19.6366	201.044	425.483	25.8694	0.843274	69.933	17.6863	157.925	623.688	-3.72139	64.046	19.4152	-1.61382	53.3627	-10.8935	17.8226	8.96011	-57.0248	35.7235	73.3953	1192.2	108.604	1616.63	71.2928	195.655	-15.9577	220.631	258.878	-8.32705	20.1624	385.971	66.5741	22.5421	-5.7965	53.2711	-32.1662	26.142	38.0271	-21.376	-4.14571	-21.3647	85.8044	-50.4895
21.1835	3.82926	57.5255	35.0639	221.532	-10.4094	16.8993	-10.6319	165.309	430.341	21.6675	7.84352	64.7566	15.6416	148.998	593.223	19.2507	60.2951	21.6046	-4.90264	57.1921	-48.4635	17.6065	13.3746	-33.0348	52.6777	60.9358	1142.54	83.3554	1825.28	45.7839	239.861	71.6535	236.139	255.261	2.80746	23.1112	386.313	45.4626	-7.34453	-37.5553	39.5615	-58.7475	10.7316	-1.8924	-6.47588	-37.0365	-18.4684	81.7827	-37.7593
21.2834	2.00347	58.0091	33.0601	237.709	-26.2866	35.2566	21.6738	140.08	437.217	16.2671	-44.5805	59.4049	-9.27479	143.837	559.686	24.7824	49.359	46.3843	-1.30885	107.39	-49.2861	28.0414	-3.23285	-25.41	25.3838	67.1791	1073.99	100.977	2003.92	88.3004	259.617	270.567	273.389	251.436	5.41418	18.6031	454.694	75.9789	-15.9985	-44.7186	39.7256	-16.9703	27.8284	16.6897	-14.1245	-6.61558	-25.4157	91.5491	-44.8841
21.3833	20.3687	65.3727	24.6443	210.105	4.35957	47.5553	34.396	141.439	423.021	2.67415	-35.9193	40.9218	-17.4632	132.104	493.903	16.946	48.411	34.0875	-8.50324	94.5356	-55.7377	63.3829	19.1967	-5.45427	39.6223	40.5248	962.959	40.3424	2235.81	49.9678	259.189	458.049	273.892	265.519	24.8633	1.14015	418.753	53.8521	-22.5686	-49.0577	41.2659	-20.361	-6.80994	2.54859	-25.2866	15.5899	-51.8132	116.161	24.1547
21.4832	11.6921	69.847	11.3706	219.446	-26.0466	30.9421	25.8815	134.228	392.047	25.1539	-27.9631	54.0213	0.335845	121.833	453.635	30.9152	40.8796	45.6583	-26.2874	90.2739	-30.9112	83.2206	12.0953	10.4239	9.92275	2.66661	910.857	49.1734	2426.13	61.9757	257.041	629.754	281.688	249.781	-11.7927	-39.7894	422.207	57.7057	-37.9068	-38.7854	12.5587	-14.9655	10.5983	-16.3042	-50.2087	10.0367	-24.9326	101.57	15.7816
21.5832	19.7867	39.4104	35.769	230.418	-13.9763	18.2958	6.37053	144.636	348.649	2.97475	-32.5801	44.0585	11.5983	108.392	414.473	10.003	50.4192	48.9256	-12.3792	46.0298	-19.6501	88.0813	-15.9762	24.5746	-4.23266	11.7553	882.045	52.0282	2589.82	63.2653	316.679	751.016	295.345	214.091	-3.66677	-35.0614	426.522	51.5253	-48.1526	-15.1868	-5.99281	-31.5335	-9.17571	-10.2817	-34.4971	24.6853	-29.59	140.871	2.60562
21.6831	24.7734	45.814	7.71524	207.409	-11.2158	27.7723	8.76096	207.919	342.62	20.9943	25.9498	39.1994	16.1286	121.739	411.144	-4.08462	19.1029	44.4496	-3.90562	72.1943	-25.2183	31.1591	-6.18513	48.0092	-26.4975	85.9188	821.137	62.2709	2564.56	91.0616	307.889	673.851	383.478	187.176	-13.7593	-2.58961	370.711	56.2206	-47.0133	-45.8573	18.0289	6.99152	0.296999	13.4904	-9.20003	34.4851	-36.2729	134.852	-28.9228
21.783	-11.6291	31.5097	14.4277	166.294	-13.0305	23.4218	10.143	265.954	277.443	29.711	-0.530724	22.1331	18.1548	95.0924	374.183	47.8782	21.4369	25.8318	55.3712	33.3531	-23.9793	25.794	-16.004	34.24	-22.3136	80.2567	771.504	63.036	2434.88	60.9938	292.62	541.434	362.478	223.056	-17.2403	19.3502	282.367	23.9213	-12.9197	-29.9894	22.2531	19.8488	-21.0187	5.85064	-5.34387	28.3578	-12.7553	99.0857	11.826
21.8829	14.1337	20.004	22.6383	209.362	-15.8843	21.136	24.4357	248.978	273.665	57.1551	0.800689	18.8916	23.2582	98.0606	330.068	52.4443	5.68911	5.19538	65.011	17.9261	-6.58204	2.3228	-45.0052	21.7907	-46.6842	26.3938	718.45	31.8105	2208.27	54.5255	283.102	421.608	330.346	183.522	0.762616	20.9967	236.416	4.59267	-3.46596	-27.1646	23.2914	96.2548	-32.5465	27.7083	-33.0087	18.9018	-8.02213	134.954	24.973
21.9828	-13.47	10.6138	24.6442	141.804	-13.3895	45.1262	28.3267	243.499	215.128	54.4676	15.3628	4.39494	45.6836	92.9577	293.885	51.8364	4.10897	11.6254	102.026	3.79969	14.7113	6.86632	-27.6232	38.8464	-19.5045	-16.7746	706.357	69.339	1988.47	105.9	244.971	314.041	284.268	143.382	-42.9191	24.5903	201.636	11.3799	32.5501	-27.7717	1.9635	157.118	-8.61036	44.2006	-26.7127	-3.19848	50.7559	94.2639	11.9824
22.0828	-21.8601	-12.6193	18.4702	153.978	-39.7359	14.8825	18.7719	235.968	238.51	65.3246	19.498	9.43224	56.6622	103.292	241.291	50.5267	-4.10117	-9.65877	144.534	2.70027	-8.14382	-14.5406	-26.6759	44.2409	-22.5629	-51.0919	694.727	80.1204	1842.83	84.0732	255.273	282.045	287.568	145.315	-37.7217	73.6493	211.433	-7.50709	45.2761	8.63578	-21.1375	163.232	0.701401	14.5552	-35.5513	2.61539	102.797	109.155	26.7402
22.1827	-17.1052	-21.3657	13.8484	128.009	-23.8203	11.3388	14.6629	177.556	213.346	84.4973	9.13651	16.7663	63.0475	84.1352	225.722	71.8635	-9.83299	-7.08777	201.503	0.766021	7.63845	-26.0212	-11.689	52.2627	-6.06412	-37.2472	641.532	46.6233	1665.16	111.379	200.842	204.212	216.47	168.631	-23.0634	54.0788	169.168	25.6935	102.708	11.0926	6.54678	197.539	-0.952399	14.2417	-25.169	8.96156	122.884	96.1339	67.3102
22.2826	0.857741	-7.11228	16.0405	126.56	-2.67399	34.1071	41.241	184.856	255.699	67.2712	23.1071	27.176	91.5493	111.113	209.178	74.9589	-34.6666	-1.3348	258.178	-2.37913	24.2837	-51.2919	-5.74261	48.0068	-4.85551	-15.4851	669.257	86.296	1510.05	98.1436	131.197	199.359	190.047	152.448	-32.3477	109.064	158.857	21.7979	156.494	8.65882	45.5478	144.005	16.8525	38.0167	1.48917	-3.50218	93.3125	76.1689	69.9066
22.3825	-11.6469	-5.7528	6.08471	107.924	-12.5295	11.8271	23.3353	146.528	227.967	78.7575	7.40534	25.4702	88.9159	113.757	186.952	77.2758	-29.8294	-5.17162	267.617	26.1267	-17.9388	-52.3192	-20.3952	31.3307	-9.17508	-1.36107	629.378	80.849	1449.11	132.174	96.7262	204.811	233.784	120.56	-24.2436	87.8171	140.263	5.66737	216.96	31.1883	42.993	104.927	13.5946	39.8655	3.46718	9.08475	87.1486	68.4876	58.9198
22.4824	-6.81266	-12.8567	16.8711	84.4598	6.89993	5.20286	36.5416	109.677	187.466	73.3074	5.80784	13.4344	102.426	97.957	164.352	83.8272	-34.0866	-2.91876	296.741	64.9772	-4.74702	-37.7013	-23.2119	19.384	2.21577	-30.1414	590.147	121.149	1335.41	96.8929	107.647	194.217	203.167	122.123	4.68279	111.858	161.871	22.5429	241.656	38.386	36.1709	86.4891	7.48928	12.9547	23.48	6.40929	80.1407	52.3366	52.6408
22.5824	15.3821	-2.53603	25.051	100.574	-2.1697	-0.454918	71.1951	133.001	179.484	60.3366	21.4666	10.794	91.5548	95.6215	154.538	88.1799	-7.60772	-18.7242	266.494	3.87134	11.5748	-17.8156	-15.8053	42.089	-13.506	8.25203	583.257	135.574	1279.39	84.3336	105.953	173.276	190.269	114.988	24.8854	136.439	149.832	-5.18075	303.293	62.6196	30.9272	49.3789	9.9308	3.96699	22.8417	-1.62009	97.7238	73.5318	46.0067
22.6823	-2.08902	14.5402	50.8228	118.95	11.5683	15.1299	79.786	116.883	170.05	74.684	1.16937	12.7144	91.653	81.9	156.311	90.7911	2.98327	0.0884184	242.739	-5.59483	-4.86613	-13.8085	6.72021	23.6688	5.2594	14.566	538.458	110.032	1213.49	103.528	94.561	167.266	200.323	74.3487	33.4904	149.731	130.651	8.0852	325.257	50.2394	53.3239	61.3923	-0.878753	47.2914	53.4806	3.40613	75.2209	38.0366	26.4396
22.7822	-12.4227	14.0009	46.7063	117.092	-7.99778	-13.2782	71.8488	72.1248	136.968	84.2358	25.7026	10.9793	103.645	81.3048	144.925	87.9549	8.66933	-3.49945	169.265	23.4365	-25.3031	-18.1856	-14.7545	60.9335	-24.8463	-6.43722	480.164	101.774	1165.34	82.4099	150.471	154.651	214.209	72.5249	56.6881	181.619	103.909	-3.38985	318.904	62.3645	56.4368	25.8132	-6.9447	13.1158	2.91214	15.4878	106.7	102.166	12.8809
22.8821	7.53312	7.38345	43.5344	113.429	30.3207	18.7898	70.3574	84.3076	147.558	80.394	5.43266	12.6627	98.1803	109.087	117.263	64.5195	9.07894	-12.7261	154.328	-9.47595	-41.835	5.87524	-17.759	53.7662	-26.1873	17.6478	468.576	85.1981	1107.47	109.243	111.921	146.568	218.625	59.344	52.0682	183.631	92.1253	-10.8116	308.706	58.2794	51.9043	39.1609	8.8395	4.74676	36.5969	-1.81133	115.718	77.9465	-21.134
22.9821	-23.1213	-7.87319	39.807	77.1233	11.6189	12.3865	70.7505	91.2229	110.562	115.647	9.63138	8.8311	83.1136	58.0137	85.9647	83.2993	-4.24238	-31.9187	116.365	8.34586	-26.1365	4.43837	-10.1153	53.4869	-13.4266	-2.62656	453.268	106.023	1063.37	48.4467	154.848	140.005	227.954	63.4084	47.16	199.225	123.686	-23.6881	253.749	27.8494	31.2006	55.8498	13.5555	19.5857	7.90494	-10.7584	133.292	131.516	19.4009
23.082	-21.2624	-20.0412	38.3879	100.566	29.2879	21.6339	76.9978	119.053	106.782	82.8102	-8.6326	1.47499	99.0836	63.376	82.2805	47.8736	12.9965	-35.9885	91.4606	12.4209	-12.8801	-6.64023	-5.99617	73.8684	-27.2576	20.8458	438.677	81.1662	1034.3	56.5092	149.374	138.696	209.459	36.5107	55.4361	199.575	148.521	-52.7984	220.844	42.3064	4.5701	12.2791	-6.21343	-18.47	53.4421	7.42371	263.223	130.324	-42.1689
23.1819	-21.4008	-49.4374	88.744	94.5352	19.0415	11.0669	54.802	102.77	152.989	73.946	11.8776	3.47749	84.4911	64.7928	90.4214	47.6138	31.5082	-30.147	63.2654	33.7348	12.8434	-10.4174	-21.3403	62.9348	-40.3792	8.77614	444.831	100.956	1005.56	38.6884	146.483	118.68	201.948	50.1125	26.9265	175.744	103.128	-31.1576	163.424	36.0296	-1.48854	42.5167	49.54	11.9271	46.9902	-0.746839	250.427	120.51	-56.8283
23.2818	-15.8981	-7.51136	53.1859	88.2943	30.5661	-24.498	11.9172	90.5877	126.685	79.591	1.78943	-2.51773	90.6814	59.5159	93.9138	21.7165	61.0617	-10.1243	52.2973	52.133	2.70493	-12.8608	0.0780231	80.0006	-2.69449	9.3899	429.567	62.6004	1010.12	35.9997	139.871	138.336	190.019	72.6863	32.7511	166.617	95.2052	-9.67605	168	34.3469	24.3718	9.63529	26.6576	-1.44638	42.7088	-0.731851	201.598	127.936	4.68221
23.3817	-2.46689	0.738021	28.0933	109.033	52.7145	-2.6319	46.7699	108.98	121.887	71.8683	23.5827	11.9554	87.3915	100.74	83.6179	36.3457	35.3917	-24.6964	30.5529	54.9786	-4.92424	-1.98403	22.1206	89.1334	-10.2628	26.9337	351.79	41.1421	984.24	76.7948	74.2921	111.937	159.18	59.0285	56.4652	126.616	106.19	31.6165	149.235	11.846	18.7576	8.89619	52.565	9.7897	38.1649	7.30661	165.959	81.957	18.2753
23.4817	-16.4721	9.89062	34.0771	80.8738	28.6014	4.66412	43.0086	93.3102	105.14	58.3464	20.2623	7.52642	67.6773	97.7469	102.027	24.7412	6.96248	-30.6356	43.6537	47.7853	-12.913	58.8133	24.4813	64.8158	14.2139	123.423	339.113	134.864	945.895	46.3094	71.4373	131.435	120.088	63.7538	66.2665	102.332	103.686	11.224	201.569	-0.23195	21.1493	2.23102	92.0983	22.0979	43.3588	-8.9774	132.738	39.1869	28.6599
23.5816	-7.94313	43.0746	29.4811	72.9492	37.6095	5.39758	86.0514	135.341	113.394	46.9088	9.02065	9.89295	63.4989	95.3005	151.68	45.047	17.8612	-10.9789	59.4962	26.7308	36.5619	37.9823	-7.57207	61.9965	-7.14586	106.177	325.529	142.362	947.222	57.6082	6.71217	101.514	118.196	91.0379	91.1128	69.7709	94.3662	54.1293	194.71	-12.8742	38.0911	14.994	100.217	33.9798	94.9354	10.9314	154.582	40.1098	66.9609
23.6815	-9.63839	46.1698	28.7513	64.6016	36.1713	-28.8296	68.3831	223.303	124.194	12.4149	17.495	6.23951	35.8068	93.1787	235.8	39.7079	50.6728	14.6639	27.2586	59.196	98.2452	41.9204	-1.90009	39.7192	18.3968	108.512	280.377	135.79	926.254	34.0164	29.6772	172.389	112.697	90.007	122.301	19.4412	112.4	82.9518	199.64	16.83	22.6735	19.947	112.209	70.4065	139.607	-17.3567	184.95	54.7495	85.4256
23.7814	5.50692	46.5963	21.7101	77.0602	19.88	-12.8474	77.5266	347.034	91.846	32.6067	21.8347	44.0471	14.3836	86.4338	295.072	38.8904	55.2799	48.6333	-26.0495	66.6371	74.014	32.4358	5.45146	64.0223	36.4693	113.15	278.491	111.356	930.492	31.4928	-29.9297	359.457	98.0387	67.5029	118.211	47.8843	119.714	119.041	167.391	15.2987	26.1651	-35.6801	123.877	43.2278	102.864	11.3493	190.503	62.3359	42.9826
23.8814	8.41883	44.0589	17.6143	53.8952	34.6301	-20.8441	59.3048	518.025	90.8489	29.1924	31.3554	50.2045	43.6562	104.767	377.97	11.9226	60.0966	38.5829	-12.6261	33.6465	60.97	37.1074	12.6645	81.0134	35.3958	107.466	267.512	167.752	897.822	20.4914	-36.3605	547.534	132.29	63.1731	110.345	42.7139	121.898	86.3172	171.417	-0.512821	7.60278	-56.6702	127.139	78.3058	143.143	-28.7723	304.736	48.9683	43.3713
23.9813	-6.22502	40.8501	34.8351	78.4818	-5.0862	-16.4281	63.9704	666.986	87.9476	54.8841	37.993	50.6604	23.6414	88.9238	468.542	-1.5044	49.3832	33.1369	-10.2502	24.9139	28.6813	32.1034	-12.1787	65.9851	32.2994	169.217	238.063	165.761	851.098	25.5301	-16.2284	636.923	111.105	69.2797	123.913	13.6267	100.427	111.819	153.126	-17.4065	-2.49047	-102.519	112.766	118.804	167.512	-27.2231	428.406	38.8062	42.425
24.0812	-15.3681	44.7735	19.8822	48.995	11.5075	-6.3837	37.7559	786.031	104.613	53.5226	16.7252	44.6756	36.9644	84.2158	499.513	-2.6363	37.042	30.8091	-36.5146	15.1866	57.7069	36.5093	11.9156	45.7638	62.6771	121.289	233.991	148.98	801.413	28.8801	12.6622	712.193	108.197	62.2029	108.232	14.652	50.6807	111.208	123.796	-51.5006	-2.11807	-65.2292	142.775	121.477	140.744	-15.8828	328.556	44.0445	44.8404
24.1811	1.9842	34.5027	13.3151	75.1759	34.7408	15.4758	65.4764	869.837	115.984	70.8092	8.17549	27.8197	62.0546	122.562	502.594	0.0547967	24.2741	35.6882	3.27192	2.9996	-20.5085	46.4732	6.69369	42.3583	44.8135	112.743	216.45	179.981	778.769	58.3329	-3.99356	650.699	107.624	51.994	83.4507	27.4394	54.2155	90.2073	127.842	-36.0819	5.20249	-87.5473	138.243	113.6	118.982	5.24352	264.721	49.14	49.6839
24.281	-1.83694	15.1025	48.4976	63.2218	25.8756	42.5209	53.3201	962.354	124.931	77.3725	21.6189	13.6957	96.5435	120.05	465.311	-10.3516	45.7523	32.2087	-0.107409	9.47563	-40.5013	46.8052	0.511216	18.7883	61.037	110.877	241.388	179.256	722.093	43.5528	1.46688	588.802	110.623	98.7394	82.0339	12.0537	14.5158	94.3123	148.929	-34.3091	-2.69931	-61.783	159.578	145.593	140.537	-15.5698	251.65	48.9601	58.794
24.381	-17.877	30.0627	16.2418	46.2963	17.7655	59.9502	49.6016	1041.61	117.809	64.933	7.01335	-1.68733	103.858	121.328	433.674	-21.6203	33.2727	61.6466	20.5708	-26.5336	-36.5148	40.9997	20.9955	11.9483	60.2619	144.625	244.05	147.451	712.948	28.783	3.29103	477.306	89.189	76.1089	79.4798	21.9051	9.64943	101.734	126.73	-34.7054	-27.9094	-21.2316	160.038	128.412	152.35	-19.0794	224.649	30.5846	27.5122
24.4809	3.90084	3.75182	14.7291	53.4532	8.06244	66.3798	47.4964	1001	121.93	53.3636	-26.7143	7.36208	106.874	142.204	391.372	-28.3244	30.0978	45.4327	-11.8986	21.4199	-55.6005	33.4646	30.9544	11.1198	49.3623	112.943	196.508	152.684	671.433	36.1462	18.9387	428.747	115.438	103.627	62.3512	35.6277	36.04	97.4106	110.368	-14.6915	-0.909737	35.7034	148.529	91.5951	130.315	1.23422	350.92	46.0439	29.7713
24.5808	7.5392	32.236	18.8291	63.8679	40.9073	65.1712	74.3268	874.818	102.948	53.1658	-15.1303	1.7263	82.3158	132.064	386.385	4.44611	27.7876	65.7189	-26.8614	25.1872	-39.5299	30.5709	-1.86213	8.03275	18.6627	106.528	202.394	153.771	655.658	30.7172	18.9114	387.735	130.773	90.0681	96.2999	14.4019	23.1374	68.875	83.8897	-2.22974	-4.96542	-0.576622	146.425	102.618	95.1288	-27.6236	505.564	14.7623	14.3677
24.6807	6.43318	21.8378	21.2869	61.6139	48.4217	47.0391	81.0889	800.26	85.6499	98.0928	-3.42563	4.664	58.2171	127.353	344.288	26.9855	22.2431	46.9941	26.9235	35.4439	-78.1221	14.6484	53.995	25.2776	27.3117	119.77	198.606	147.58	600.548	51.4835	-29.6153	369.674	110.31	55.9731	108.924	19.9771	15.7321	98.0374	111.639	13.58	-24.6522	-42.2921	212.329	100.228	124.143	22.6104	717.068	27.9541	-11.9069
24.7807	-1.77026	29.0014	18.2984	69.3068	13.2395	65.7091	89.6699	718.75	85.3733	189.893	-7.21163	-17.0431	33.7118	136.725	303.416	-0.655758	29.2031	84.1632	5.45031	24.5679	-42.8547	-5.9772	55.4011	54.7162	50.5095	86.3154	167.62	97.3041	622.021	42.8079	-26.7719	288.846	85.574	96.5863	93.492	23.6746	-2.86534	170.309	84.0675	20.6596	-8.34094	-28.6272	180.373	87.8125	108.72	25.2612	825.196	14.4486	24.887
24.8806	24.5493	30.5017	9.8094	71.3061	9.43171	55.244	106.291	641.308	85.4981	245.694	-10.0109	-11.382	18.6018	170.382	297.639	6.308	-1.01744	87.4194	17.8686	-3.11006	-1.69543	-21.02	31.9925	63.1034	10.177	78.0105	177.163	123.614	596.363	59.4634	-20.5401	277.632	126.674	114.833	96.9412	7.88722	31.1003	196.865	37.3136	-18.5477	-32.9827	15.0972	190.298	69.332	112.068	57.2281	911.112	0.829937	-12.0705
24.9805	13.5641	41.7414	-0.457907	87.204	18.6605	38.9445	93.9191	577.071	80.46	315.307	-0.815019	-30.9175	22.3661	145.582	266.508	12.5361	-11.7485	39.5902	2.7265	12.3674	2.18785	1.29771	37.914	79.7117	13.8222	80.3449	191.675	85.8467	559.123	87.0006	-71.8468	268.941	102.475	115.268	129.625	11.837	-18.2075	216.736	34.9426	-38.7013	-38.8883	88.8241	178.631	97.8101	82.7929	78.1183	858.423	39.498	-28.14
25.0804	24.6097	27.158	6.67401	89.478	24.0161	34.7371	111.87	507.892	87.7513	335.882	-4.86391	-36.2044	-1.79113	153.554	251.72	13.4743	26.0056	73.6767	1.13912	-16.0779	-33.6714	7.49522	43.4123	127.187	31.5016	56.9793	198.59	109.172	560.409	36.1489	-28.3741	255.808	133.202	158.201	156.509	21.9341	-12.5443	186.298	22.5145	5.55587	-10.326	109.942	187.71	164.179	99.701	72.4189	814.127	47.6826	-7.98589
25.1803	20.4795	2.18886	12.7414	96.1073	39.1406	46.6257	96.125	469.256	64.5345	367.041	20.6482	-25.3788	22.3181	173.307	229.303	24.4049	17.726	36.9029	7.63586	-2.22874	-53.0816	43.1684	20.5473	145.065	11.2903	73.7514	176.806	112.729	563.601	47.6636	-25.9487	239.73	115.756	193.61	132.438	11.4106	-6.79835	128.77	9.30266	12.872	-13.9881	138.649	183.718	148.37	126.343	43.6235	720.125	27.4704	16.68
25.2803	21.6909	11.1016	4.64581	99.1813	20.8493	49.8064	90.672	431.829	69.544	296.504	35.9477	-14.952	23.3062	183.449	196.278	-16.578	9.34175	46.3335	7.03209	-10.8835	-60.2508	23.2897	31.1174	154.899	20.7006	67.1304	177.15	101.503	500.197	30.4831	-53.2849	242.335	129.841	181.285	147.638	-12.5703	-2.92109	90.4172	-4.89861	-9.05911	0.466029	151.281	203.175	107.218	103.358	24.4282	640.87	74.865	3.15692
25.3802	25.5972	13.1679	25.1665	80.2288	-6.08163	20.425	62.0498	415.94	63.7619	253.205	23.7059	-19.3533	28.903	154.698	183.63	-1.9634	29.7199	44.8146	47.0773	5.35387	-62.7068	36.7772	46.9037	146.689	10.9854	40.5624	140.66	64.6495	470.728	56.9134	3.48205	240.547	115.183	145.158	134.223	17.8547	-1.39414	88.0144	7.18975	2.33627	-5.37202	137.431	193.819	93.3127	89.1113	32.4732	577.245	164.37	-44.2935
25.4801	25.9464	-20.0434	20.9969	76.839	9.15785	31.3173	109.058	416.207	65.2966	242.937	29.6444	-17.6644	51.162	123.284	141.301	11.6193	72.7048	15.1542	163.113	46.9043	-55.814	65.6166	34.8267	195.518	-2.46008	57.7814	171.602	132.861	465.307	46.7759	52.2917	231.789	124.565	107.269	125.071	9.84089	-29.7865	83.9868	7.20111	5.09229	-31.898	91.0099	185.58	80.1628	129.103	18.8035	535.955	144.981	-19.2932
25.58	25.825	1.71229	52.6067	70.6837	17.4689	18.4287	71.4443	467.073	77.0987	206.181	22.4654	-13.7495	42.7145	142.995	138.063	-15.1236	136.589	25.2576	245.661	48.1277	-55.8704	102.963	35.5756	179.096	22.0802	60.704	172.294	129.464	531.636	54.6371	23.7144	253.98	137.146	81.8949	149.809	30.7586	15.7119	57.3206	38.7666	3.46556	-26.5139	62.1946	197.768	65.8296	127.498	11.1805	490.712	190.097	-86.7435
25.68	19.9591	20.3533	55.4669	56.616	0.967876	16.9284	64.8826	397.584	108.879	195.248	47.0364	-8.32275	47.4968	124.417	115.151	-13.8465	203.98	41.7491	274.711	45.4636	-82.8142	137.433	18.8669	191.205	31.8069	28.1961	180.635	157.503	522.76	17.9116	16.8389	197.746	123.522	92.1441	140.449	46.0619	-14.9643	44.8766	39.4287	2.67424	-37.7957	28.9777	195.264	90.3174	128.958	-8.96257	438.29	171.186	-41.1845
25.7799	26.6004	55.4134	55.283	61.7077	-7.73033	38.8047	76.6212	368.741	85.9655	155.133	33.5865	3.62225	45.9055	138.075	164.587	-38.27	156.479	56.0051	252.005	60.9502	-27.112	91.7356	9.27898	202.393	12.3459	90.0347	109.901	100.295	555.479	31.8187	14.5319	153.04	109.506	102.146	159.061	36.8523	28.1372	105.753	58.2377	-33.1923	-35.5681	49.4119	110.216	141.936	182.292	9.54156	339.581	26.5495	9.35389
25.8798	36.4922	46.8359	43.898	87.2565	17.2291	33.7025	81.9588	343.061	98.7369	126.861	31.2447	-3.9329	37.3671	119.447	231.731	-8.24696	78.7749	37.5802	173.483	70.012	5.05767	51.7634	-10.4548	167.087	60.9267	72.4534	89.0219	109.263	540.185	46.0994	0.196418	135.261	92.4009	85.7189	133.279	27.8223	3.30379	106.412	61.3255	-1.78701	17.531	22.0477	54.7127	127.332	131.252	0.963981	319.848	-28.8946	32.6444
25.9797	22.181	45.8283	19.6865	80.1801	6.74447	7.16948	53.4381	342.82	57.1148	127.139	21.4351	31.7018	20.3369	102.059	284.077	-3.7315	54.5337	50.8745	173.07	52.4872	-8.23934	21.6607	21.9144	162.778	54.0322	84.6167	115.895	132.304	548.371	39.2467	8.35962	128.902	81.8503	110.256	111.866	16.9393	15.4079	113.812	68.4898	13.4357	25.3666	28.1277	112.184	129.741	136.56	5.5293	271.084	54.0504	11.6791
26.0796	17.729	30.3983	15.7912	69.3081	8.50537	-16.0596	55.1103	465.099	78.074	120.095	-1.68837	94.9096	21.9162	128.963	339.719	-22.2963	28.2686	39.9614	110.093	42.5658	6.01652	-14.6574	11.4508	155.071	79.2862	102.698	82.6637	93.218	525.024	24.11	4.52281	136.248	87.3718	122.005	114.493	12.7019	-0.885671	126.078	59.6789	-22.8646	18.389	-18.7235	95.0527	136.194	169.774	-0.133176	234.555	48.5198	57.7315
26.1796	9.62146	30.3261	21.6355	71.2636	-3.20847	6.79627	59.3917	630.713	105.003	90.3904	17.0897	136.011	-8.52073	137.803	364.976	-18.0518	23.4436	39.4366	89.5664	38.1437	-5.39177	13.5631	41.6382	140.452	74.3132	75.2574	75.5736	121.764	519.503	31.7594	-4.73104	114.087	107.004	101.119	113.814	2.72287	3.03952	109.869	67.9766	-43.0835	48.3103	-31.855	93.0206	146.514	115.901	-5.66076	186.667	36.9246	30.5738
26.2795	-8.67591	1.20145	4.09482	49.5546	-16.9583	-12.2882	42.1697	742.256	74.9329	89.0397	-11.5132	150.145	17.6653	123.453	393.185	-21.7259	61.2501	50.0079	45.4042	49.3448	-50.1109	44.0408	4.62252	116.451	80.1696	54.1903	71.3212	123.806	468.566	20.6051	5.39894	77.346	106.554	72.4658	105.506	37.0549	3.0618	120.176	48.8074	-43.106	20.4737	-95.1082	93.4335	161.873	114.639	-21.957	142.89	41.0346	41.4178
26.3794	-11.3678	20.1033	10.5795	39.0162	-27.318	17.3326	70.2906	929.827	69.4975	97.9474	-12.3738	136.465	24.852	113.637	408.022	-27.8409	57.1977	60.7871	29.5505	26.4623	-48.2819	55.6724	-31.0309	143.418	68.4853	86.9119	45.5264	99.4038	522.149	47.6794	-5.90781	111.624	103.667	85.8322	112.248	17.3426	16.3596	119.872	39.6247	-25.0004	4.65147	-108.639	70.7949	167.363	133.73	-10.4807	136.341	49.9336	29.4609
26.4793	-3.65529	38.2965	18.8862	47.4495	-25.4706	24.8803	79.7648	958.443	93.7699	64.7575	-18.1126	113.748	24.8828	124.037	409.855	-5.39435	41.8966	50.1565	26.7132	40.9493	-68.4003	60.2753	16.6267	125.365	79.1051	45.1269	64.1704	117.674	519.794	24.9001	12.9342	83.6402	111.383	98.4815	134.821	20.2506	32.1771	129.506	39.9934	-51.767	25.0492	-93.8631	84.95	211.268	146.381	-8.53669	116.119	33.5125	16.6371
26.5793	17.9246	49.941	20.7219	53.3927	15.7439	3.48737	55.9714	857.684	85.5931	82.932	-42.3309	114.451	36.4819	114.332	358.292	-1.58059	37.3891	56.2021	95.0924	7.47373	-39.3657	88.974	-5.65994	132.06	68.1025	56.8483	76.4116	108.767	504.103	45.031	2.34599	94.5756	81.208	74.705	112.391	17.2849	52.944	121.435	42.6529	-23.1467	17.5162	-80.2463	86.5604	203.033	132.454	3.35987	139.986	11.6481	17.1676
26.6792	2.16422	52.9435	14.2502	66.1527	-6.5315	19.9778	48.4517	803.432	89.7463	82.252	-22.3684	107.245	20.3542	107.371	400.531	-9.52488	43.4074	35.8305	174.716	42.2584	-65.827	66.9647	9.79011	120.819	90.3338	91.9555	114.245	110.106	470.991	26.0407	10.8814	115.063	87.5598	72.6534	74.8792	5.6242	48.5873	115.734	12.9085	5.30111	20.5871	-61.9268	153.155	185.413	143.133	3.22397	131.39	34.3161	-5.58931
26.7791	9.8107	37.2972	18.1513	75.6087	3.00979	15.8103	57.6735	743.534	134.466	63.9286	-16.3066	119.075	16.1308	106.07	427.835	-13.1287	30.28	0.131404	287.167	22.8654	-108.181	39.4706	-8.20243	131.675	62.4338	100.527	123.893	123.252	437.472	12.3817	3.10504	109.431	69.2176	117.493	63.9059	34.5685	66.5859	92.5262	67.0039	-1.40097	-13.8586	-49.3596	193.618	111.59	107.956	1.70311	182.581	37.7327	-11.0167
26.879	11.2381	60.2934	16.8021	64.2899	16.921	5.63284	57.7844	670.962	110.552	57.9351	-17.9353	102.341	4.02472	93.5325	419.827	-3.49293	40.9121	16.2946	306.216	61.1256	-86.1547	21.7525	-8.11839	169.357	56.4229	90.1624	141.697	114.591	427.804	30.4785	-1.98128	122.07	87.9363	102.449	47.3952	22.5983	28.146	106.545	36.5967	6.58593	17.1038	-68.3502	185.669	133.578	106.934	-0.447012	206.667	40.4496	6.29437
26.9789	6.05866	54.475	10.2246	57.4853	24.078	32.9267	82.5128	667.351	101.722	66.5645	3.38331	97.6062	9.6941	78.4981	372.826	6.49845	61.9921	25.4702	267.169	79.8218	-66.0732	16.7551	-6.98127	145.348	57.4844	84.7844	95.2702	85.8646	362.836	48.1952	-29.484	196.244	74.5698	95.2388	51.8175	6.52461	53.0572	106.595	27.8387	41.6559	-17.5842	-45.5659	151.957	119.349	89.8034	10.537	187.719	30.8666	27.1854
27.0789	13.2572	48.7818	26.851	51.446	12.2736	16.188	63.5465	613.561	126.291	60.7283	-0.202471	90.0671	4.60526	83.0935	354.151	-17.3753	79.0658	17.1748	246.336	46.2543	-60.7293	31.4472	29.2125	142.494	46.7659	99.5597	93.7814	103.386	371.295	34.2569	13.6665	376.918	71.543	98.4541	48.7522	-1.9892	101.308	125.308	13.4788	8.33168	-35.8806	-52.1345	177.978	105.676	93.1692	9.28017	141.548	27.0205	51.5056
27.1788	5.0788	54.7551	12.597	49.0163	8.38627	34.6906	53.1193	535.338	141.793	57.8771	-51.7583	99.5557	19.3444	80.3263	339.529	-36.2287	66.3399	61.4259	196.532	55.044	-23.6595	70.6611	14.6525	133.524	69.1848	92.5969	84.3937	72.1684	378.104	44.637	-10.674	579.419	55.6595	78.0944	57.066	-0.678231	121.308	123.326	-16.9485	13.154	-36.4927	-33.6525	140.119	136.532	97.5981	-4.70995	160.434	42.5458	54.7614
27.2787	7.05211	48.0118	14.7147	72.472	6.72181	30.7024	66.1341	491.277	175.883	64.0972	-13.5419	136.619	23.4177	98.7458	309.797	-3.70941	86.8118	68.1781	134.088	60.4128	-33.2316	94.2129	9.23624	127.019	61.6619	118.535	79.32	68.91	363.006	25.7218	4.93982	719.164	44.801	54.2224	48.1421	16.5298	148.866	160.913	1.53783	9.59746	-27.0095	-48.4175	155.5	146.003	126.153	-24.9894	117.38	34.77	39.3327
27.3786	21.8232	53.882	-4.05471	84.6851	7.37002	10.0451	71.7019	471.746	151.96	58.3844	-21.2332	134.9	19.6583	77.824	322.05	-8.1909	60.5436	44.8305	96.4361	55.3655	-46.3922	83.668	27.8621	121.475	89.4555	92.7051	87.1058	60.1648	322.858	55.055	-8.26853	860.796	59.6117	70.9843	71.1122	56.9724	105.842	158.506	14.149	-3.87514	-28.2975	-58.9329	163.797	139.548	102.211	1.81616	159.736	37.3801	11.5753
27.4785	-3.3685	47.8	-8.66819	53.9586	-4.78634	12.3127	100.698	421.062	140.011	55.143	0.500082	107.241	19.9543	78.0302	294.044	-21.5555	20.0659	35.9001	130.474	56.3932	-37.6274	35.5931	15.6048	145.871	72.5724	116.503	91.4778	69.7939	316.769	35.1055	-12.8943	923.914	52.9422	100.352	40.7531	13.3912	69.9994	134.704	3.34634	-27.5322	-24.1617	-39.7213	167.357	116.389	113.552	-7.54551	205.083	11.3146	75.4357
27.5785	-2.81952	40.8363	-8.8794	64.1101	-16.4443	4.92709	67.6955	376.001	141.024	68.3307	-15.4402	83.6947	19.1833	76.1925	227.285	-33.6529	18.4722	54.802	99.519	52.5777	-0.00193562	70.6901	23.3901	150.239	68.7622	97.2615	26.6544	24.0128	319.007	28.0913	-0.795439	1017.44	44.9865	145.645	47.3601	-21.4714	88.3995	107.339	-15.7839	-23.1248	-35.4808	-18.491	136.547	127.947	122.189	-2.74224	234.438	21.4799	81.0487
27.6784	-2.04115	45.2581	-4.01407	68.0097	5.11668	2.17649	67.0876	342.421	103.976	45.6116	-24.6131	75.5757	22.2063	93.2465	257.55	-13.8897	18.3557	69.5816	87.1911	29.4918	-15.2985	105.813	-6.40135	167.081	34.3047	106.395	26.1816	62.8229	301.423	18.99	14.3157	1016.7	40.5236	149.353	59.4439	-37.3047	80.8749	97.0624	-37.5074	-37.5824	-22.3507	21.5307	127.447	88.166	138.811	-23.3698	296.069	9.57789	58.0317
27.7783	25.9531	52.1109	-0.843335	97.3045	13.8504	-2.3067	61.2718	331.088	117.985	41.8722	-24.4919	87.7387	23.0394	103.901	251.458	-7.45433	6.7963	55.023	73.803	22.7745	-50.3738	176.389	38.0391	184.7	54.3717	128.035	37.2243	26.9098	346.909	13.4923	32.7328	1063.37	55.4129	137.022	12.6671	-51.4558	126.535	92.8387	-44.1752	-34.1647	-59.1747	-8.41146	176.387	95.191	93.2254	-20.0506	206.332	12.4615	63.2618
27.8782	31.6623	58.5138	4.91817	105.877	19.9127	-11.6722	92.4078	321.34	110.416	50.367	-10.8207	71.4211	21.9	100.436	216.842	-9.5423	5.97609	48.9324	95.4192	45.0408	-46.4151	177.135	10.7366	190.845	78.3204	126.632	47.4611	55.2725	327.903	4.77033	33.0694	982.542	44.8416	110.984	-1.0528	-25.5537	137.742	90.9528	-13.8203	-42.9978	-53.3674	-13.9238	166.952	104.647	109.541	-3.91582	166.87	10.6293	24.3716
27.9782	15.0092	62.8557	14.7103	85.7659	33.8571	10.9307	106.918	337.225	74.1244	39.5811	-13.8867	52.5096	26.5135	98.4004	220.875	-25.1351	3.90461	38.1051	59.4132	36.9513	-43.3337	151.098	19.0551	207.844	60.5512	93.0467	36.7445	27.069	295.2	36.067	22.664	884.979	29.3688	105.486	27.601	-36.6566	122.38	126.219	-20.7782	-23.797	-15.4186	-14.6989	134.686	93.141	84.5221	1.00892	130.637	-1.09809	53.5797
28.0781	2.79317	57.7067	2.05721	87.109	-9.59955	8.5491	115.573	299.872	80.5242	51.6942	-16.81	41.3685	18.6911	70.4287	207.132	-9.43111	-5.65423	38.2133	61.4439	51.8519	-36.8508	151.053	2.96944	187.609	68.473	107.975	50.4511	66.1033	305.114	23.0931	60.4169	800.705	45.146	58.6309	38.3559	4.42617	114.021	127.715	-17.3712	0.8851	-8.88093	-24.5617	146.655	79.4069	68.698	-7.13421	108.604	24.1029	-8.05866
28.178	2.77399	45.3815	10.044	67.5042	-6.51252	-7.28414	116.387	272.057	53.9352	51.0127	-11.1799	43.5887	23.53	65.0817	217.382	6.34332	13.3091	61.1645	57.8814	21.5176	-5.09068	137.816	18.4504	200.986	47.8546	119.891	63.2144	89.8238	293.842	32.4282	23.4166	718.635	14.8614	69.1633	16.0886	7.08605	88.3482	110.812	-26.386	0.439228	-10.4151	-12.8682	129.559	113.121	100.395	-14.9144	117.329	10.2761	-11.2946
28.2779	12.6764	48.7684	20.2908	59.6203	1.24712	-0.66551	98.4792	301.284	77.8246	44.99	-6.65633	41.3953	27.7427	82.6336	206.849	-5.74464	18.0544	58.2428	42.7551	40.4952	-17.4446	159.92	9.58935	190.727	51.9024	119.393	96.0289	139.505	280.898	23.579	4.40575	673.866	82.0235	59.9871	26.5562	17.1418	68.8283	103.989	-19.766	-0.836866	-0.509754	6.92536	156.395	122.332	111.097	-17.6937	111.733	12.5702	-31.7012
28.3778	-12.3836	52.1713	-3.96536	68.6221	-23.5394	-0.947685	98.1014	313.301	86.6226	48.3222	15.1626	61.9193	26.6661	101.911	248.923	6.64977	49.5653	110.807	23.0639	-2.17297	-11.1812	127.438	5.95863	147.683	49.9336	113.014	71.3191	64.4891	238.349	46.7561	13.6366	588.755	78.9441	49.6347	0.918518	-14.8308	86.5703	116.765	-21.9103	14.7858	-26.3787	-31.3049	127.717	93.556	78.3804	-6.28636	92.3893	41.8087	-7.9237
28.4778	-6.01898	34.8794	-0.0999395	87.8889	-12.2897	0.395991	83.3277	313.682	94.4061	54.907	-14.2036	52.3669	32.2248	62.6125	291.839	16.9414	49.7379	93.9178	26.663	18.8155	-24.4322	109.39	31.8524	161.327	52.4645	128.293	46.891	68.2844	292.566	19.1924	8.55268	566.288	72.4307	64.1579	27.9358	14.2605	70.5931	78.0685	-24.2034	3.10693	-18.2507	-41.0302	117.978	86.343	72.5673	-29.6668	93.015	27.7257	6.71255
28.5777	-19.9882	27.975	12.3721	57.3701	-35.3342	-1.64996	87.4905	304.75	78.3175	38.9597	-13.8261	38.1869	33.1151	80.5817	326.021	6.69849	50.4767	81.8738	34.1687	31.8256	-53.0047	90.0138	-10.961	159.9	84.5935	132.408	63.4858	65.0543	279.331	25.9607	8.14685	531.768	70.3418	70.4512	14.1869	-0.174815	75.8883	99.1035	-15.0813	-20.5239	22.3817	5.14607	126.329	92.4439	82.9201	-16.7877	55.0374	54.9723	50.9066
28.6776	1.3909	41.4318	14.1127	60.4677	-13.5813	-12.4925	82.7701	272.278	84.2105	48.713	-11.5556	49.6069	35.8228	72.9659	362.915	22.3238	33.5919	57.9288	21.8418	-0.471673	-24.508	75.0002	19.198	136.358	77.5121	109.695	87.499	108.38	256.372	26.9394	16.5256	480.762	88.8512	44.0617	12.7306	5.09933	44.4835	122.892	-17.4167	-17.2834	4.25755	-16.7384	120.92	141.947	130.985	-3.31015	87.439	5.90859	9.41922
28.7775	-1.41186	46.3996	28.8075	50.7664	-6.44077	-1.83326	86.6037	250.987	85.4857	37.5913	-10.9035	24.1844	43.992	67.3206	396.686	32.1414	52.2309	66.6564	5.30628	50.6823	-36.0738	108.28	22.6501	151.573	72.0559	114.897	56.3441	86.8625	298.473	42.1721	8.43542	448.156	90.7165	70.6611	32.6262	-0.1082	29.8448	104.712	-13.4128	-7.04247	32.4971	-17.4619	117.729	134.818	108.813	15.0129	59.0669	13.4875	45.6855
28.8775	-9.94309	51.7541	2.70293	50.0391	-13.8596	-9.4278	107.199	246.19	69.9613	40.0605	-20.1653	15.4273	31.2271	65.3804	372.677	7.64355	31.9753	38.0675	8.60562	46.1456	-34.6699	99.8139	15.5244	163.969	87.5952	90.6081	61.1065	84.6727	263.495	36.6223	-7.18743	410.065	77.0862	44.9385	54.0237	27.3951	62.7379	105.296	26.9545	1.31687	27.8499	-17.4418	108.212	127.397	117.002	-8.60857	82.6621	-10.967	28.6776
28.9774	4.28525	66.3021	6.00291	51.0925	-4.82647	3.12044	115.702	256.073	47.1062	48.7581	-8.6874	32.2053	40.9863	96.0829	396.708	-2.76511	40.2518	32.7662	18.3635	55.0021	-16.0483	72.1953	-19.1656	155.353	74.5293	125.922	27.0393	55.6253	248.179	24.9496	-20.0566	389.433	83.7338	37.2767	78.7872	16.09	60.4915	130.444	19.5909	31.8734	41.1013	-46.4647	82.2468	147.75	124.52	-13.2876	49.1593	8.57919	53.6305
29.0773	4.69069	36.8474	20.7358	56.6547	15.2762	17.3133	83.0953	225.365	43.3578	27.7111	1.7774	14.8041	46.5088	107.177	414.398	-11.1092	44.6731	27.0922	14.2134	45.7516	-10.4354	62.9128	7.69513	145.552	54.6544	130.57	45.904	55.4001	262.011	20.3616	-10.7741	413.765	59.2686	63.5853	52.8383	18.1736	70.2431	128.415	-5.55191	0.791616	35.7401	-12.0002	84.4103	170.489	109.129	-0.60573	47.4218	12.9667	51.5832
29.1772	12.2004	51.8314	13.2741	75.1035	5.70685	2.01565	106.637	222.613	64.909	52.1474	-12.6054	19.4011	41.7056	102.348	428.723	10.661	26.3866	26.6186	-6.65623	16.9641	-1.13054	56.6328	-7.82657	144.206	46.0196	123.949	59.6623	72.3286	241.537	30.5575	-40.0401	429.412	56.0049	65.2318	59.3456	7.50808	44.0231	91.287	-7.37774	-9.13386	21.9554	-12.7233	78.9703	128.077	124.308	-37.2069	56.9704	-4.97533	51.142
29.2771	-17.472	54.9374	5.40123	60.8369	-29.8857	-2.53541	74.5655	212.908	94.4671	44.3587	5.9335	8.00179	53.8791	113.84	400.262	10.8002	3.00673	19.3714	41.5186	32.4035	21.4661	61.0381	10.9169	157.036	92.183	113.958	63.6782	94.2237	294.331	18.4897	5.01565	363.791	85.7573	75.1297	52.3014	13.8065	59.1086	132.41	-2.96855	2.27573	38.9447	-7.10905	83.3351	143.216	117.654	-13.9078	3.859	-4.69351	67.3551
29.3771	-1.53921	47.7202	3.95969	51.9691	-6.41143	-5.40352	78.6383	211.906	94.1282	28.3336	36.015	17.8954	37.5704	118.978	364.86	26.6041	19.6496	9.62656	30.6469	-4.34836	4.50047	59.6472	12.3572	154.644	57.9886	118.204	73.3684	98.2468	276.036	22.6056	-5.89491	325.425	72.2849	76.9257	61.0102	4.38245	55.9395	101.776	43.4925	0.0408029	10.9448	-9.86453	76.6204	167.622	138.737	-31.4708	47.0622	-18.4434	65.6917
29.477	16.961	39.5611	10.5456	81.81	-0.0773605	14.5011	81.07	167.756	84.7092	48.6992	5.07243	21.6606	32.5191	142.559	335.888	21.1153	24.8615	35.3704	32.8144	-1.29612	-5.56331	80.1186	18.5413	139.879	78.1405	105.004	57.1861	104.198	244.169	30.8791	-28.54	303.596	93.0636	42.416	79.0221	9.24353	79.4194	97.3462	15.0444	28.929	46.6866	-28.7365	66.3546	139.477	116.881	-23.9924	55.7332	23.2794	16.0243
29.5769	8.67233	54.5192	10.9651	73.4346	-10.8542	16.7971	89.2218	173.34	93.2653	30.8783	13.9701	18.4366	38.2231	130.027	329.911	7.79183	7.70501	25.9913	32.0926	34.3645	-17.287	44.5467	5.00588	149.482	54.6306	72.0294	31.9381	80.7029	258.445	31.0055	5.87381	273.238	95.2476	67.2784	77.5179	35.0325	73.5018	96.7179	0.796165	31.7356	64.6069	-0.496374	53.1043	114.342	143.698	-9.17744	14.6706	3.64121	58.8445
29.6768	-6.46691	59.3227	-0.474994	32.2173	-6.78989	11.6521	100.072	145.315	86.602	23.2551	19.3166	19.5583	14.8355	138.405	338.293	8.99481	39.7957	27.7109	42.4648	24.3465	15.9686	39.7008	10.6286	141.005	59.4252	90.7647	45.4408	85.6889	267.006	18.8957	18.2698	237.046	78.8336	67.5714	67.3963	25.5211	87.8701	126.581	30.7583	8.60666	53.5152	9.97761	71.3137	111.352	160.361	-10.0461	18.2511	-5.20746	36.0062
29.7768	30.1506	66.18	0.86913	39.2166	-9.36895	22.6049	120.674	129.977	116.877	33.712	4.14766	15.2438	22.5797	144.503	359.47	40.1257	22.298	14.1941	10.6451	28.5422	-18.4826	20.7607	-11.1215	120.48	53.1964	86.2443	59.9004	107.196	281.206	28.3795	30.1367	191.781	60.3424	63.3711	93.9205	10.5135	89.0703	131.816	31.8819	5.00345	88.6302	53.5167	70.9405	91.0922	152.6	-34.434	44.4546	12.9562	20.7407
29.8767	51.1065	52.6435	11.8588	45.0314	17.1892	57.8653	86.9193	137.123	130.175	9.93679	-18.8857	14.9413	11.4427	158.039	417.944	2.06096	29.9399	34.967	29.0983	20.9627	-5.42179	30.5461	2.28912	109.703	38.846	68.5476	83.6487	147.84	278.499	62.892	23.0684	153.839	60.3165	67.8318	48.0205	14.7609	105.608	116.59	42.382	39.5232	35.1105	67.0037	65.593	111.95	134.152	-35.8261	47.9954	65.9988	31.446
29.9766	24.6632	33.154	-5.49869	30.9987	-10.5252	13.5277	79.5189	155.075	236.529	25.7442	-12.4608	39.1306	17.4932	134.838	441.824	19.498	19.539	13.2065	11.6122	16.9413	-15.5495	-3.93593	8.95533	90.4156	36.098	124.344	145.703	132.9	253.152	36.7609	47.6403	142.328	120.651	150.624	38.4991	36.164	97.9944	97.4511	34.848	53.4481	34.1538	110.302	70.0627	104.567	108.458	-14.5751	25.9699	66.1532	65.9152
30.0765	38.5108	46.6956	7.98905	36.6827	16.7226	57.4513	78.5593	131.771	232.293	17.6203	-9.22014	30.595	-2.75137	176.346	466.02	41.3206	11.1642	-14.56	47.8186	79.4577	-28.2602	37.2465	-0.394897	76.7352	27.6182	103.154	133.022	130.572	272.976	82.9882	71.1024	146.692	119.402	157.929	28.9515	35.8334	127.836	123.988	23.7143	46.6642	27.5802	157.797	64.7498	99.1586	111.293	-14.3339	22.3497	66.0207	37.8582
30.1764	37.9079	25.5694	52.6973	60.152	14.0012	41.0607	116.698	120.131	204.526	30.2346	-49.3812	56.8741	3.87018	166.427	437.284	39.657	46.2713	3.44721	166.663	76.7827	-60.6386	22.9223	-1.47582	71.5417	85.4156	133.895	229.408	160.843	277.079	55.8674	247.77	184.037	124.614	147.935	21.4287	34.9144	159.872	112.344	62.8445	24.9165	21.9415	156.828	63.437	118.692	109.705	-20.3399	72.3258	55.4295	46.9115
30.2764	30.2919	43.3375	21.0058	53.295	4.81456	58.5288	139.256	158.601	230.252	35.8157	-24.864	49.2623	10.8438	156.672	431.446	35.8829	23.5431	-0.611051	276.962	103.188	-67.5012	42.8921	-16.3018	56.1326	66.1765	128.582	374.329	136.985	299.147	52.5723	367.176	161.312	107.328	99.9886	53.9832	41.3056	289.484	63.69	142.444	17.1675	-4.88657	134.481	27.0665	115.839	91.9262	-59.5498	228.64	53.3745	-1.87143
30.3763	20.2782	25.2518	6.3944	44.879	-3.8206	34.4391	150.696	120.038	221.018	42.3247	-45.174	53.5896	4.91444	199.775	451.119	62.9585	35.4091	-9.83493	301.495	76.5257	-28.9788	55.7765	5.12749	60.3782	84.5095	180.989	448.048	170.535	274.726	28.9674	528.986	146.617	118.257	123.572	59.4659	12.9068	381.218	76.9315	138.832	-11.4349	13.2793	122.936	54.9128	92.2126	80.3661	-60.8874	260.687	69.7065	9.96152
30.4762	14.0968	13.0343	-9.02705	52.58	2.67242	69.5284	265.825	127.902	223.632	37.5927	12.7163	47.158	-9.32176	211.946	436.898	81.4032	26.9581	-33.4582	306.505	56.0528	-60.5586	39.6145	38.9221	58.7159	101.222	171.375	469.55	162.215	299.29	33.5263	675.028	193.71	186.208	106.491	98.0368	8.27197	342.918	73.8006	220.373	6.29839	12.9756	71.6921	72.4943	126.703	81.5921	-44.9915	156.731	48.3548	35.3854
30.5761	25.956	-1.59967	-9.75131	39.114	22.0366	60.4622	373.725	96.722	207.316	40.7204	-15.2316	45.1863	0.194279	190.687	443.863	86.7535	9.26129	-30.3007	251.105	76.9838	-52.4143	-22.6117	8.08154	39.3749	101.269	146.731	348.607	104.423	293.893	67.2259	872.232	123.359	206.847	66.3139	56.6775	-19.7889	330.405	70.6811	192.886	-27.2561	12.6451	71.3329	36.45	162.628	59.5102	-22.758	119.342	57.4795	5.24568
30.6761	27.4859	11.2168	-11.5605	45.098	11.7378	91.3861	472.646	126.982	200.004	47.89	-37.7769	27.5917	19.1594	226.143	440.009	75.7742	1.01161	-20.6069	203.647	55.9288	-32.5132	-8.94042	-4.23361	43.7048	98.7097	178.848	313.256	102.424	324.966	58.109	1064.92	121.605	202.635	72.5208	69.3366	14.2445	269.246	60.0345	213.856	-39.4049	27.5638	49.136	27.7719	151.114	39.7773	-32.8904	73.322	38.9878	11.9308
30.776	25.5622	-2.5766	-3.8062	30.9888	5.31355	92.7001	527.986	115.566	179.14	21.6955	-18.615	40.9919	-16.0368	220.548	433.68	57.0087	64.5407	5.84219	203.367	55.9951	19.0228	5.17109	16.5739	63.7837	103.343	121.579	320.94	86.8097	289.577	49.8094	1072.08	125.541	178.516	95.6843	67.2763	22.2556	260.627	50.3426	202.791	-26.4227	37.8805	51.8776	39.7327	142.31	58.7511	-45.3041	51.2279	19.9196	17.594
30.8759	25.1056	-12.582	-3.64946	20.1392	13.5857	59.0245	496.056	48.2585	126.416	14.7068	29.3839	65.658	-13.852	162.583	444.809	93.279	72.763	49.3611	225.453	83.9422	17.947	30.8503	-32.0309	49.0029	23.5105	83.1151	317.834	106.212	241.454	39.6164	981.842	45.0526	185.23	119.292	31.9006	6.18175	302.352	36.5297	140.758	19.3639	41.8821	57.0933	49.6987	125.26	4.67503	-27.5557	70.7242	32.927	50.0516
30.9758	11.5122	-2.31197	-20.9878	15.0756	1.85668	52.0416	488.093	71.1341	96.832	-28.7097	92.8302	60.2566	-19.5166	147.531	564.23	100.173	65.0273	38.9743	307.751	75.2984	38.2102	26.476	-32.6714	37.5347	34.9149	86.6638	308.72	88.4128	240.23	54.5298	876.554	80.2082	185.975	89.8731	62.9316	38.1403	459.916	40.879	111.637	58.3616	27.5858	77.9953	44.07	83.5228	-4.43064	-13.268	89.3881	40.8634	5.92667
31.0757	4.16221	-16.7668	-21.4744	10.4256	11.3806	98.324	442.038	32.326	72.689	21.2178	133.802	44.1693	23.4286	143.208	493.379	98.6086	109.32	46.222	287.029	61.0175	56.3669	37.111	-21.2777	24.0759	18.1093	117.781	297.784	99.5186	275.851	55.3753	854.063	53.1057	185.841	71.1329	10.7612	18.1493	549.045	56.8333	72.8647	67.3337	26.4317	78.4735	39.8274	47.0386	31.0099	-23.4251	66.8795	53.4387	-14.0526
31.1757	6.94725	-6.48991	-14.1095	1.68454	4.27844	166.918	424.165	32.2062	63.8319	36.613	157.647	42.1484	29.3023	146.238	428.091	113.066	80.3632	52.143	239.616	9.54657	97.0549	58.4485	-14.6564	-11.8894	23.3219	112.004	253.989	46.9014	288.554	90.148	791.037	56.1996	169.257	97.172	53.9667	40.6011	700.476	78.3804	92.4056	57.9334	46.0601	93.4969	3.18533	36.5784	39.5105	-20.6239	174.211	50.4716	-16.9672
31.2756	-28.0797	-2.8297	-11.6035	-14.0081	-14.2079	238.386	397.832	49.2002	58.6765	38.6645	167.414	70.2155	41.4712	261.606	399.078	102.523	71.2544	49.1436	199.185	22.3831	69.0872	80.5897	-41.1018	-22.405	0.319528	113.316	363.678	88.6193	243.25	109.314	680.326	71.3028	121.553	61.9652	64.6864	51.2443	729.796	97.5803	61.1937	68.943	69.0117	56.9054	32.1304	46.0728	58.3632	-11.0468	311.659	34.778	-27.2066
31.3755	-38.6273	-9.9754	-4.49692	-31.7831	-26.2562	299.519	365.549	43.8747	30.9801	49.3429	129.581	53.0243	42.7799	304.553	363.971	82.08	38.0816	53.8711	195.783	48.3854	99.9621	19.2161	-16.4981	-19.3712	42.0086	125.47	415.263	122.482	246.96	92.8828	635.517	60.0369	121.46	19.433	102.874	49.2636	804.459	82.425	47.1266	62.7126	118.481	27.6291	46.7234	6.49371	58.2284	-20.9303	556.955	32.7156	-82.59
31.4754	-37.4865	-12.4757	-8.92028	-39.0955	-31.7991	387.917	319.839	60.5632	24.9006	20.9542	114.157	51.157	31.079	343.603	336.172	40.1641	40.6468	39.1929	194.403	53.9527	132.148	38.8114	6.062	-27.2513	22.0562	90.3765	460.647	162.444	133.52	90.3355	541.055	46.6422	21.8482	0.0587764	77.1092	10.9403	725.417	138.518	9.22669	32.3181	88.9895	19.4199	59.7145	-12.5707	73.4237	-18.3008	637.549	25.0526	-106.43
31.5754	-57.0195	-26.3941	-10.3771	-61.1516	-46.5965	451.619	328.291	55.0145	4.07729	-6.99824	107.039	33.0128	17.1347	384.015	330.337	49.2718	29.3497	44.6746	185.585	76.8617	65.5154	52.0541	-13.582	-22.9194	18.559	98.2315	436.313	163.987	165.521	106.795	518.67	55.2793	48.2134	6.97712	59.503	1.49067	689.944	274.365	-26.6847	58.0201	73.7996	19.0993	48.5321	17.8564	114.796	4.71807	551.361	4.45011	-97.4303
31.6753	-40.9562	-25.2588	19.2117	-52.6992	-24.4884	430.679	301.264	28.2733	0.0954549	8.63463	66.9329	30.5507	16.0131	435.957	305.526	39.7628	11.1009	57.5518	140.772	72.1436	111.06	27.8326	-14.5259	-35.0482	41.031	81.9505	332.351	81.8041	202.874	91.641	559.067	47.3945	92.326	-3.20858	93.5457	31.0294	664.525	429.991	-1.91302	36.9374	50.7258	15.2628	25.8742	28.2563	62.7024	-7.40135	392.787	11.7271	-101.989
31.7752	-36.5771	-14.8021	-14.4272	-33.8698	-34.0372	449.562	261.514	20.1574	11.833	-12.0598	72.9056	41.4784	-7.68431	469.538	246.616	37.7609	30.6843	18.4893	71.608	60.3903	126.815	26.571	-2.25866	-9.52567	21.4913	45.9907	276.603	29.8842	266.752	75.4611	545.973	36.9565	67.8654	22.2539	148.459	16.4705	623.578	598.912	1.33341	43.0532	85.3022	16.8869	26.1504	43.4781	60.4733	-6.49715	283.396	17.9266	-40.0457
31.8751	-15.7969	-23.1151	2.9631	-17.3913	-34.6828	418.556	263.166	40.8961	33.8019	4.36962	68.6142	12.4236	11.8388	475.203	208.562	16.6774	61.4424	60.5091	50.9655	34.8724	167.432	32.8916	13.8725	0.70164	38.7465	84.1229	195.826	-1.74964	287.144	103.805	550.65	38.5527	84.6207	34.4567	155.532	25.747	576.191	750.591	22.0112	35.1455	45.179	11.4848	8.57673	83.7321	81.3632	-14.3288	180.12	-13.2112	-29.8993
31.975	4.37176	-27.3334	-9.3524	-7.28339	-22.3534	363.65	265.318	32.8907	38.0641	30.4279	91.9954	11.5341	16.1951	444.367	188.952	32.7946	70.3518	100.282	47.2104	66.9455	158.403	10.3043	17.8306	-1.41062	37.7389	40.5582	189.847	-10.8038	292.849	84.2876	534.679	18.1139	98.4993	38.7142	136.053	37.6919	525.736	831.304	8.41492	50.7691	30.1834	-11.5438	-3.58098	97.492	59.214	-17.8727	150.457	1.3284	-32.2244
32.075	23.3569	-7.89568	-6.68799	-11.1491	-9.42261	307.906	227.499	39.4662	37.9981	-2.85883	70.7923	17.6423	26.5588	402.472	167.665	32.0757	77.1786	90.821	35.1442	48.7021	91.6379	3.26114	10.5435	8.47097	33.667	47.5282	174.788	-7.80231	305.699	81.4663	532.268	34.5484	75.1959	32.0035	103.503	22.9173	473.161	938.68	-22.4896	47.527	33.718	-0.0230844	4.90925	78.9756	55.3184	-26.0963	117	-10.2234	-51.4709
32.1749	40.1468	-3.95759	1.38508	-11.8942	6.8495	273.182	222.581	49.7985	38.3918	-22.7522	48.341	22.8303	10.8127	355.929	186.438	52.9487	56.5656	65.5556	34.7813	41.6666	96.538	1.62365	18.6461	-7.74056	45.1636	52.6341	186.086	1.46319	298.894	58.7703	535.898	25.893	74.4528	29.1108	101.11	26.8398	383.521	971.811	-3.73495	42.3008	26.7114	-12.7301	-0.513036	84.2515	30.7605	-15.6193	96.3503	3.88976	-7.30421
32.2748	62.3822	4.62547	-7.81355	9.00079	21.194	268.597	215.708	58.0296	41.6597	-34.2263	75.3631	25.5106	14.5732	357.492	145.612	28.5073	58.7235	55.3367	27.5498	69.6491	71.7403	53.1772	62.5036	16.5011	60.0722	34.6935	171.969	-11.6132	322.771	51.001	532.297	28.2644	37.238	7.7743	94.2341	12.0232	374.891	945.189	12.6431	22.691	29.4823	3.70527	4.52049	57.4361	18.2844	-56.0763	67.6551	3.14597	-22.3428
32.3747	72.7194	20.8205	-16.5305	52.6347	23.839	256.558	204.612	59.8405	40.8954	-17.4887	67.4762	25.699	14.6276	339.965	131.381	56.1876	41.7135	56.2049	25.3255	57.5339	78.0688	32.8395	42.7666	12.0542	6.97469	40.8218	157.531	-12.6106	319.122	60.3297	552.413	15.0178	59.4118	33.8834	82.665	5.49453	315.917	829.448	13.3293	8.46195	48.2849	13.4929	1.45073	32.5194	41.4594	-13.9116	51.6323	-8.01002	3.54016
32.4747	57.8796	16.5531	-10.6036	31.0009	27.4734	226.742	182.355	64.457	45.7525	-20.7273	144.996	19.6546	6.39954	306.656	126.039	28.6304	34.2753	53.6531	25.4736	69.5893	25.8101	22.2073	10.9702	46.8759	7.05365	42.7487	150.57	9.70588	293.161	40.1685	559.215	18.5517	68.9889	26.405	43.6401	6.7536	301.719	730.755	8.72021	35.4493	20.5981	24.0202	4.21277	58.6545	37.0527	-20.9441	33.2744	-0.406278	4.79275
32.5746	67.3858	24.3746	-12.0663	34.0689	42.5222	194.296	186.019	62.1057	71.349	-30.8882	226.625	44.7781	8.9451	287.476	129.629	39.2926	44.4233	16.2159	7.74441	53.7945	-4.52482	33.5887	18.5393	61.2105	-7.29352	55.7349	142.652	-3.30175	293.765	37.6768	512.202	20.0965	54.691	30.0407	63.8134	47.6025	269.575	632.943	52.1766	39.2842	22.2695	21.1724	9.70919	57.471	59.9457	-21.1752	24.1711	-14.2971	2.58397
32.6745	56.8935	13.6549	-4.67707	31.635	38.2288	174.934	164.115	51.7747	64.8937	13.8016	314.361	36.4841	16.6187	259.974	93.0186	61.9008	24.3922	29.8387	5.24995	51.3151	52.024	22.8607	45.9357	62.8525	-12.6831	29.5796	134.717	-15.0261	236.074	58.7185	461.247	32.959	34.9507	42.8477	74.08	31.5211	300.018	603.417	33.1116	22.0286	29.5503	20.6258	13.6778	41.852	94.4864	-8.88494	1.50586	-0.110894	21.6003
32.7744	52.161	33.0617	-12.3785	29.2257	13.2103	150.385	163.817	20.0204	55.1391	15.8138	322.535	20.4781	15.0921	233.364	94.5551	40.8653	36.8546	39.4657	56.3068	39.8656	53.1477	22.0564	59.2689	46.214	12.886	33.0687	100.705	-15.924	238.492	68.6035	394.243	51.2051	3.22662	39.9999	78.6412	25.5391	247.651	548.556	19.6269	30.6394	29.653	42.9393	6.03143	56.123	77.2147	-3.17504	-3.61834	-34.4818	5.76552
32.8743	60.2167	59.3537	-9.53302	42.0627	37.2998	159.93	173.355	63.2222	68.6989	1.64754	290.896	23.2069	37.2239	228.028	94.0203	57.4911	7.2077	8.00434	32.2026	64.6114	44.2376	31.7616	83.0881	39.209	12.7217	39.4916	161.233	46.5922	219.884	62.4182	361.479	58.9006	26.5841	18.7038	86.1933	41.0329	241.34	482.167	38.2076	14.1878	13.6562	26.0128	46.4457	63.3995	84.223	-11.2482	23.1508	15.8913	-20.494
32.9743	26.494	91.8704	-25.1995	11.3391	14.2788	145.565	146.848	61.9359	52.6616	50.1144	215.556	12.1411	16.3739	197.157	58.2247	77.5102	27.3373	42.7435	30.0736	50.0778	61.4291	24.9553	49.9572	6.06625	-8.3183	54.4355	95.3089	-11.1643	213.412	80.6784	340.099	69.0058	37.1062	30.8405	60.9814	42.8141	207.615	430.968	46.194	11.6397	27.1232	16.2402	16.456	39.3343	101.589	3.18303	3.23212	54.5767	-9.62494
33.0742	34.6979	105.619	-15.9454	13.9799	15.8012	151.077	154.907	62.8496	35.4612	43.2662	192.897	21.4886	23.6672	172.822	97.971	73.0179	18.4406	34.6047	21.2359	25.138	65.3921	22.2234	79.3609	30.5175	20.9639	52.1134	111.466	-2.00899	155.395	105.713	303.486	51.862	13.4008	12.9662	86.9386	25.4284	207.734	398.745	70.5144	3.16963	34.2198	1.54294	39.1714	54.2058	88.2872	0.879415	9.5438	70.552	1.08698
33.1741	13.3058	101.208	-18.1155	-5.58796	16.2591	133.536	148.205	67.0774	10.7936	40.6758	160.402	7.85451	17.6451	148.27	171.099	95.9476	19.6622	61.0697	17.6246	58.6084	100.433	37.7534	80.5601	21.547	19.6386	46.6286	124.375	30.6246	177.604	86.29	277.989	42.2246	30.0258	25.2073	57.7298	32.531	183.66	384.648	52.2076	15.6627	17.0628	23.1473	50.1599	56.8686	65.4581	-27.8643	25.3318	54.7147	3.25007
33.274	3.76405	122.854	-18.8468	-3.45158	-4.99676	120.691	128.247	66.7927	10.0242	46.0345	155.703	25.33	14.3412	147.622	273.853	74.8111	24.1402	69.9031	42.8975	91.5679	80.0918	16.8107	106.116	6.13853	26.28	26.53	122.342	56.0589	173.142	94.3115	297.361	39.8097	28.469	16.7366	79.6844	31.3634	162.146	375.055	41.9111	21.3977	-1.50248	19.7608	42.019	92.5628	47.1726	6.3407	21.7313	32.0964	2.4166
33.3739	3.13435	113.828	-20.5136	10.9828	-9.64811	96.64	123.55	59.2099	-0.378304	49.8997	147.359	20.9633	30.1916	120.688	368.17	73.2871	7.58525	55.3076	26.8181	70.3121	52.3615	-11.5914	96.7158	-1.63895	26.3952	71.6702	138.34	65.025	86.5858	128.004	239.175	40.9323	33.1804	20.5908	85.9606	18.934	141.459	357.252	64.7901	19.1186	4.07893	12.7184	38.6824	79.1101	67.396	19.6496	37.6864	42.5658	9.32207
33.4739	-18.0383	148.925	-2.14389	-11.2292	-31.8093	72.8282	98.7601	51.2969	-11.8174	89.1846	121.458	17.8806	17.8911	90.2391	414.264	106.576	3.82664	46.8121	25.7085	73.4885	19.3997	-0.688692	57.9182	0.314529	2.06355	55.4782	139.627	94.3221	86.9851	113.573	272.075	69.6608	61.51	30.1419	88.2355	37.9766	127.389	300.443	48.3314	26.4409	-19.2479	18.7614	68.9177	57.1242	22.4476	21.509	32.6335	102.513	21.8735
33.5738	-50.9394	119.716	-23.5439	-40.7868	-41.1235	69.3886	90.1517	60.6134	-33.379	98.829	102.611	-3.32648	21.0056	84.1689	419.03	87.6556	-18.5187	12.8047	34.6931	18.6151	18.704	-5.65937	94.467	4.49888	6.04051	34.5332	140.866	92.7336	67.4238	130.231	264.198	84.4048	51.0523	2.40608	57.8749	38.0182	104.986	256.243	32.9054	40.6658	-8.89739	16.2092	75.0409	72.022	-8.64702	55.7376	18.2334	154.068	-11.4966
33.6737	-69.4582	112.363	-26.4937	-44.6545	-74.9156	83.6144	87.0152	24.1331	1.35029	94.2968	102.831	6.28817	30.3607	107.49	520.204	78.9371	9.12141	27.2093	43.0125	6.77223	20.6525	7.48572	76.2406	-12.8076	-4.15665	84.812	146.198	106.711	34.2531	118.944	240.27	86.1169	24.8314	-2.94739	75.0545	56.2416	89.4143	212.163	49.1778	42.1009	-6.39376	27.9741	46.04	60.3201	37.5478	3.79135	70.7206	105.223	16.3034
33.7736	-63.0699	59.412	-24.5977	-29.9463	-48.4871	64.5097	77.4252	26.1749	-1.74749	79.8749	133.086	7.30277	41.0315	99.5843	609.149	66.8673	-11.7951	33.8488	47.1604	12.6537	13.1731	44.7681	76.1684	-27.3613	-1.44914	62.4543	99.7754	88.9794	39.0298	151.172	221.502	70.4717	122.238	-2.65317	61.9481	211.482	75.2792	236.629	75.376	50.8596	21.6337	38.1096	52.1154	98.5926	46.7729	42.1781	-1.33716	130.798	-2.20008
33.8736	-63.1817	77.623	-29.3553	-63.8051	-41.3075	82.2021	105.153	-13.8264	-33.2664	78.8423	80.6723	4.57358	51.1527	59.9278	692.16	84.8033	-6.06577	26.4834	51.7194	19.9614	4.14188	72.6986	74.0883	-15.6985	-3.61428	59.0302	119.019	97.5675	57.3948	98.2122	190.286	34.6249	314.033	24.0915	90.2807	448.196	58.0207	239.44	50.4509	40.6413	-2.14233	36.2542	35.2786	78.6679	76.7589	-10.1279	26.9286	76.1911	40.8557
33.9735	-49.8975	79.1015	-31.8956	-60.1891	-39.6043	61.361	85.807	-22.0401	-60.8109	71.9789	50.2048	1.07085	49.5523	58.4464	724.797	65.7614	10.7845	44.3009	36.5637	40.0929	-11.7363	66.9529	56.7007	-34.8885	-1.17411	112.377	112.636	99.6773	95.4412	51.55	187.202	11.4073	506.81	-1.05524	143.452	637.924	68.672	197.231	32.8464	67.3179	44.7385	36.884	31.0017	105.299	62.0123	-29.0577	0.677412	33.9274	22.46
34.0734	-49.7716	83.8984	-17.6179	-44.0545	-25.106	72.9347	60.5598	-13.1774	-17.4446	45.5701	41.3767	-4.24313	61.1574	71.3504	672.84	63.0366	1.68682	60.0214	13.2191	49.1211	3.83904	73.0201	56.1021	-37.1548	-5.01451	60.8319	97.816	89.3002	130.86	53.9086	163.22	22.5844	662.36	25.2253	146.374	702.372	32.4753	208.386	83.4372	162.438	73.7593	35.3468	17.4365	122.252	3.79589	-27.7106	-19.3985	-8.46299	35.6499
34.1733	-12.4044	80.5236	-17.5418	-10.5913	2.97564	46.9697	60.6409	-15.2843	21.548	64.4462	39.7767	6.67039	56.7205	94.2046	568.115	23.8233	19.8462	57.769	-20.6386	78.4483	-35.3284	82.8042	41.9392	-36.5719	5.35932	62.5873	108.703	78.6523	119.324	41.8846	162.213	-12.3	772.557	5.14111	143.32	527.443	-2.41701	202.202	32.738	108.532	75.3059	24.2101	26.9919	159.472	14.1163	-24.2243	-14.9231	8.39867	31.7146
34.2732	7.941	80.6133	-2.58827	3.35051	35.5402	74.6941	65.5792	1.31581	-5.98144	60.0347	33.8078	15.391	76.3734	142.405	527.867	20.2872	33.2285	43.597	-23.2846	69.2007	-47.3435	52.5523	58.243	-31.207	7.27356	68.1763	57.8858	69.0852	136.237	53.8781	191.163	-6.53915	934.216	21.6585	155.16	391.871	29.7799	214.324	36.1985	153.981	101.598	31.179	-12.3157	142.594	10.1849	-15.222	5.63939	-17.9832	59.6577
34.3732	1.53534	81.5853	-4.1814	6.4641	73.1531	56.2707	71.9143	6.40415	3.35446	66.3807	32.2167	11.8822	76.9106	141.76	471.184	51.6263	19.3194	30.3032	-10.4469	75.5948	-53.3859	40.8741	61.36	-25.7148	25.4224	77.7506	88.4457	92.5108	207.504	37.0818	182.804	-27.1803	1142.26	2.02483	119.966	330.226	30.3635	170.648	46.2106	133.365	93.271	13.1931	37.0978	143.416	-1.22169	-21.1032	-18.3383	8.32869	41.5899
34.4731	6.86873	83.5866	-17.4266	12.9987	111.026	37.2222	83.8089	25.4075	-0.749723	63.4274	23.1695	11.5995	73.0346	133.145	406.813	41.1038	10.5111	49.3959	-8.88566	89.8139	-28.364	13.0082	77.052	-29.439	57.8697	81.3709	59.9087	82.0361	231.161	46.834	164.446	2.04703	1226.68	-22.9234	103.312	258.826	21.9225	157.776	45.0504	115.175	107.704	33.9102	6.12299	169.227	-22.3303	-5.96987	-39.0591	-43.2787	34.1629
34.573	45.6763	57.5466	-10.9993	44.0342	156.783	44.8425	88.0391	19.502	26.8218	43.2554	33.5908	24.1124	54.3766	153.558	389.148	75.4961	0.734412	26.3539	-6.35417	71.6072	-16.7971	-2.88507	55.1364	-23.1744	44.3484	66.9544	39.6558	91.9004	227.436	28.0719	191.925	-4.28088	1370.8	-2.57372	105.512	205.649	37.0919	161.584	54.2146	100.284	146.929	49.6896	-11.8036	137.05	-49.4051	-6.27658	-52.1931	-17.7402	35.192
34.6729	41.911	31.5202	-4.49204	18.5007	167.674	37.365	72.8719	-4.30169	-12.9415	48.2558	30.6684	35.5365	48.0626	125.996	361.519	100.927	23.252	33.3728	5.58992	68.301	-41.2049	14.1732	53.2808	22.9803	18.0499	44.2131	84.2136	121.312	213.133	19.0789	175.4	9.4288	1426.81	-25.5089	82.4081	159.06	53.4661	176.621	36.1917	129.826	129.669	65.1039	40.2008	144.426	-36.966	-8.64214	-42.3568	2.66209	11.0345
34.7729	38.2944	45.7084	11.8184	24.4828	158.911	75.414	65.9121	15.4638	8.93989	40.4041	37.7237	41.5126	46.5918	130.221	331.483	72.6086	-0.0713296	43.2152	9.48853	59.8371	-9.38004	14.2142	43.966	25.9544	17.19	56.7316	97.1546	111.16	175.202	56.4651	99.0152	35.2217	1236.12	-15.7487	90.2725	141.184	22.3301	167.534	40.4702	122.93	134.34	117.829	35.6485	115.44	2.21266	18.4269	3.7471	7.33042	36.1935
34.8728	29.434	39.0929	-3.4024	20.7418	116.288	150.258	79.9688	-5.45402	43.6597	40.5701	31.0346	81.0208	44.3302	121.449	300.957	71.5471	11.1104	41.5647	26.9506	49.92	-11.1444	19.4707	52.0391	-18.5275	22.9411	49.8788	95.5284	115.305	162.968	43.7899	123.458	63.9903	1131.07	18.1977	97.876	98.4633	32.3038	143.135	25.8012	72.7681	127.522	86.5761	16.4834	63.9979	-25.7581	9.54099	25.5174	18.9496	46.1742
34.9727	23.4521	50.7788	5.8085	32.4608	94.5544	263.293	59.0563	-14.1774	52.9434	49.4214	9.50203	51.1052	34.2694	129.596	297.277	69.1573	25.3442	44.0102	144.306	81.2978	-14.3588	17.4398	24.8403	13.6932	3.30003	41.9678	69.7819	83.501	174.178	43.2903	127.432	53.3098	1090.37	27.8335	106.854	70.5626	121.742	125.051	-9.04576	70.6153	97.5057	123.056	5.60401	73.2358	-3.84626	21.5248	-5.11051	-7.97545	51.2612
35.0726	22.2616	34.5266	17.433	10.4574	116.011	394.526	71.8799	28.9263	73.295	32.7002	40.5633	23.9639	31.8438	145.828	239.98	48.6097	39.1743	76.8554	233.365	77.7484	-38.8471	18.5284	25.7493	28.2793	8.59637	92.0058	48.2283	75.9258	187.546	39.6393	93.1277	44.0609	1009.32	37.7471	126.231	85.4656	123.391	107.719	21.3837	46.9239	70.9777	117.245	1.70517	70.0275	37.4388	4.87744	-42.7056	0.744586	33.8698
35.1725	18.1704	48.7364	-2.45106	20.7164	69.1169	504.615	87.8827	5.10823	80.661	18.6024	37.3275	36.1284	21.6883	127.064	238.405	51.4051	15.9564	13.9016	310.923	90.4905	-13.2099	16.8115	51.725	19.1185	36.5382	44.1758	63.7425	76.3236	146.843	49.2273	86.9865	56.9689	922.832	39.9977	96.9718	67.2946	101.809	107.421	40.9437	74.2278	54.2365	157.295	11.694	64.5659	5.47805	-18.7197	-31.558	-16.1132	51.0463
35.2725	42.8874	40.4457	16.904	20.5238	82.9521	597.634	65.8593	-2.30564	73.5245	6.95733	39.245	13.8181	-2.23631	126.605	234.703	50.9875	9.40447	23.5021	317.46	33.8893	3.3949	19.1636	34.4203	27.1213	23.9952	45.1657	66.5719	50.7865	147.837	27.0948	88.9108	53.1638	909.448	38.7733	101.095	48.3769	116.728	86.7087	25.9962	37.7259	67.0174	140.138	10.7823	82.4433	-8.93516	-48.4814	-31.107	-9.28189	49.1276
35.3724	18.879	31.2569	0.406007	16.7754	48.2861	706.759	80.6573	6.58496	116.132	7.56053	44.8724	20.6596	5.27219	125.564	224.222	45.3729	6.46333	31.5974	257.314	44.7896	35.7865	48.0123	34.6848	8.3589	33.4279	14.2098	75.2454	72.9417	121.946	51.1569	70.4019	52.0117	888.657	50.9757	93.9723	59.6326	148.657	118.649	17.8713	72.9779	52.8369	114.54	-0.157732	97.088	-2.89708	-29.2201	-19.1537	-28.6315	57.3683
35.4723	11.4884	43.0053	-2.9417	0.0678969	58.5111	798.344	111.773	1.15493	112.636	-4.30374	48.0524	1.0149	9.26972	110.698	249.255	43.499	2.97277	47.688	198.577	75.1644	37.7809	19.6288	27.9251	24.8386	30.3892	60.1066	50.258	53.7157	143.251	38.2269	51.4905	32.6874	876.683	30.8856	109.413	60.8274	135.175	137.872	18.9039	64.3119	53.0777	65.166	-2.51726	71.8397	8.49166	-5.00951	-11.9245	-13.8689	55.4135
35.5722	11.6567	43.2483	4.77717	-10.5122	61.4165	910.544	108.235	2.08567	95.2519	-26.0236	59.3943	-11.6747	-19.7505	89.3899	239.984	54.2669	22.8376	55.8217	170.143	62.6581	35.3011	26.0676	23.4563	15.4315	40.6697	34.7927	52.1793	46.8871	143.212	43.6548	41.1202	49.3267	856.118	2.63803	90.7142	54.8621	97.0008	121.248	41.2777	30.6023	50.5067	56.5101	17.6702	75.2088	-15.0622	0.910846	-53.0458	9.5721	23.7161
35.6722	20.0861	35.1613	7.30259	6.42645	61.7148	978.919	94.7376	6.98304	91.8614	-19.3997	35.6024	-11.4473	-12.0378	108.056	268.888	12.4388	10.8912	50.1864	209.333	34.1427	27.53	23.7356	5.35893	10.8818	-5.32696	67.7057	56.6267	68.0009	109.105	29.8612	25.6798	36.3522	794.72	34.2885	85.4926	22.0315	116.317	86.7912	63.683	42.3704	56.165	68.379	18.9508	32.3691	22.214	-9.7143	-25.916	5.69501	49.657
35.7721	19.9816	34.014	4.35791	0.390882	76.7609	1100.47	48.1781	11.9051	105.142	-7.76337	11.8297	3.9926	-17.9742	131.583	248.731	-33.4707	0.512368	3.69952	294.822	40.6043	12.373	2.44721	28.3279	35.8254	35.7366	22.5039	26.5454	39.1764	133.645	11.604	62.6342	35.6016	769.691	41.6717	74.4605	34.2651	133.65	75.4175	52.4435	36.8281	68.5702	58.6156	69.6388	69.9746	-32.5403	-25.7981	-49.1601	3.93897	8.88443
35.872	33.711	31.5603	-2.87378	-0.471058	64.1195	1223.47	45.3347	8.09116	92.4009	-17.5415	13.9991	5.24446	-19.1532	122.988	261.651	-20.3329	4.40262	24.0626	291.782	43.9087	-18.1537	-7.26376	25.4768	46.4117	34.411	52.5026	44.291	40.7033	93.1669	87.9582	42.7818	45.0859	715.978	28.6939	71.5147	58.4267	137.361	79.0891	35.3459	41.8209	64.8106	60.8416	98.8204	79.7611	-9.07826	-19.7331	-47.2415	-1.17044	-1.44491
35.9719	39.4683	26.0455	-6.04396	-2.12628	88.4961	1303.65	22.3598	1.37267	93.1947	-20.4986	-4.8985	15.4474	-21.7907	92.1037	274.252	-1.40741	-23.8476	0.79333	259.38	12.4666	21.0573	-7.77864	24.6504	26.8417	21.5855	85.0435	9.4054	14.4268	102.851	102.228	18.6559	56.5703	638.232	36.1134	88.3376	24.2437	122.209	90.255	48.0806	29.433	52.1961	54.3233	57.4821	43.5677	21.3998	-5.97618	-40.706	28.8337	13.4203
36.0718	40.9721	18.9095	-1.74049	26.6902	86.993	1435.5	3.90531	-22.9949	101.652	-3.82565	24.1814	9.356	-22.271	82.4341	253.99	-30.0812	1.53152	32.964	240.32	14.5095	-14.1999	2.91983	-5.45913	25.5014	-0.77007	42.1899	35.5168	24.0851	49.7572	118.768	-12.4594	26.9697	582.051	31.6217	84.8723	34.6083	99.7755	64.9093	79.2466	36.9057	37.7578	38.4524	106.353	41.82	-21.6768	3.43128	-21.0745	63.861	28.029
36.1718	36.0025	8.64032	-9.05442	86.9819	73.0907	1409.3	-11.7125	21.9848	81.3391	-3.73886	8.72073	11.8642	-2.05158	83.6665	255.663	-47.3787	8.27052	15.3719	196.124	9.03974	-24.4758	10.5868	-17.9917	29.5366	-6.44792	75.62	55.1342	79.4165	56.016	95.27	23.4234	40.1579	535.044	26.7162	61.1089	38.0988	99.2423	51.972	26.8753	33.3709	16.7258	36.5415	93.7781	29.2065	-11.6985	7.56889	-13.5623	44.1939	6.83865
36.2717	9.67183	8.76747	-8.72195	127.443	57.8482	1284.22	-29.3998	3.00379	73.1867	2.09782	-0.0330143	27.6086	-0.601004	55.3843	308.923	-48.0054	4.57828	8.25718	123.725	27.7973	-30.8849	31.1017	31.2606	21.7461	3.34631	82.4647	52.2824	101.847	56.3607	81.1053	5.83249	33.3573	489.935	30.0188	84.4288	31.6624	123.544	55.8133	40.1809	53.59	50.1721	5.59958	105.533	47.2479	-4.64212	11.0064	-37.5631	24.4067	23.6257
36.3716	3.92317	3.45918	-15.65	143.054	24.1968	1193.31	-46.7261	39.9171	83.7178	-13.4896	0.976592	24.7518	11.4646	64.7085	325.993	-95.2467	-3.65018	12.4292	109.731	30.3649	-43.7133	8.07437	52.1241	22.3586	19.5646	86.6613	134.154	87.6367	34.0518	93.0627	-10.0745	57.2188	463.449	21.4237	86.7987	21.2977	120.546	70.7803	39.013	49.0981	41.8848	4.94507	140.456	49.5319	10.7822	-1.6362	24.4355	36.8026	16.1346
36.4715	24.7027	5.33513	-14.5912	144.879	50.0154	1109.45	-67.7655	26.6501	109.314	-13.102	-17.7313	24.545	4.66066	96.6932	322.207	-114.321	7.3957	-8.09642	74.9554	20.2828	-29.1123	13.8733	15.347	13.05	-7.45688	90.0517	168.945	114.97	63.5972	59.7692	11.0026	91.5308	440.797	31.7779	92.8086	20.727	139.09	71.3057	17.8687	36.2215	53.7176	16.7007	193.406	47.6263	28.0357	4.93969	83.1099	46.4678	14.3742
36.5715	6.60344	0.658328	-14.2595	113.22	35.5217	1049.97	-42.2049	45.8768	73.5127	-13.5295	-3.91968	20.4069	37.7612	74.0664	286.627	-78.7627	1.18427	-7.61651	92.3921	6.57524	-9.95704	-10.6627	29.2903	21.3181	-16.6575	104.145	146.453	116.842	101.502	72.759	54.2358	60.6648	443.33	30.7301	52.7699	12.3461	139.657	75.078	29.7044	18.4815	36.4346	36.2235	164.088	33.4404	11.5281	0.983461	64.374	64.02	41.2342
36.6714	-2.05007	-8.94761	2.49277	118.995	49.5385	999.884	-0.632479	38.8056	61.8932	-12.6328	-12.7538	37.6358	43.5276	43.6516	295.469	-50.9435	-6.41523	16.9073	93.9499	7.26325	-2.21928	-2.89533	35.7854	1.73096	3.00054	76.0441	154.974	177.159	89.3764	84.6864	84.0733	54.0259	461.461	17.6629	64.7092	22.006	117.121	92.2909	15.561	159.858	54.6868	3.68192	159.41	45.2295	1.53014	-19.0803	70.6844	74.4909	22.4072
36.7713	-9.03215	1.85208	5.36681	104.916	30.1297	976.639	-1.22396	32.1022	59.5397	-22.4489	14.9326	41.9229	34.0488	78.3648	270.156	-53.9026	-4.10215	19.7263	38.4939	23.7845	-2.28734	8.73313	35.1818	-4.4837	-1.97423	74.7334	168.45	196.566	72.7914	84.7422	51.3158	75.2007	423.166	10.4451	46.3117	31.338	104.41	101.568	2.2003	162.22	66.4036	22.2065	155.911	52.0991	67.7316	-17.1723	45.3051	41.3912	-1.65572
36.8712	-9.80688	4.17232	0.773225	124.572	27.1921	946.622	45.0454	8.79242	41.5946	-20.6552	1.00702	16.881	24.5679	71.5185	216.091	-13.6144	-13.9843	22.756	30.5937	37.1969	19.3849	-5.93199	43.1627	0.171584	53.7413	69.3611	132.009	134.695	117.189	78.5043	66.7148	75.825	419.912	10.7875	103.485	32.5998	118.257	102.306	0.847569	200.404	31.0582	7.66665	133.459	31.3663	54.7628	4.35783	25.9219	56.095	13.8794
36.9711	-14.8962	14.3166	-1.1736	132.383	24.2621	863.158	40.9894	17.559	56.5041	-4.58345	0.320413	9.78009	22.3283	45.1145	170.868	18.2138	-4.0058	21.166	56.6902	36.8638	10.5335	19.3977	20.2123	14.5577	28.4277	72.4048	136.458	138.363	128.911	76.6865	48.3138	64.7493	446.58	26.8345	82.8033	27.0786	96.5828	119.196	30.8161	208.696	43.4114	19.7827	108.411	33.7692	75.7215	-16.3336	19.0369	33.4507	55.615
37.0711	-19.0061	7.69422	2.29767	112.936	39.1837	829.397	49.9453	26.9033	47.1618	-19.451	11.072	8.60638	37.9203	69.1162	172.456	11.1877	-4.37614	22.4221	47.3481	15.8795	-3.65941	10.7314	27.2558	7.10054	27.8659	75.6899	99.112	128.493	94.2018	64.7475	40.903	67.137	345.186	29.8373	95.0177	42.9143	106.437	122.261	38.2651	204.365	28.1636	-0.94961	105.526	43.578	83.6041	9.64818	8.06659	60.1025	34.0591
37.171	-13.8601	16.3838	-4.20564	118.63	57.0286	745.093	42.6955	22.6998	59.4215	-23.2388	14.7566	7.9055	21.9793	54.0292	147.711	5.80221	18.6913	22.5811	45.8076	19.1097	-22.2585	31.7227	25.8698	15.598	42.3658	93.4253	100.533	123.701	110.771	83.7145	31.5805	39.5848	383.082	22.6363	114.258	7.00824	87.7655	103.006	14.2361	151.313	38.1025	1.69806	124.685	60.5524	81.551	6.15056	2.50019	41.2818	33.2246
37.2709	-18.4536	21.9735	-8.71968	97.1393	31.268	722.101	61.3645	21.357	31.7584	-4.93108	-4.79124	14.1866	28.7804	53.9959	130.129	22.9857	-2.20755	20.179	53.3219	24.6963	-34.5655	14.0992	25.5469	10.4674	11.6135	108.287	108.469	132.974	91.2067	80.0996	19.5563	59.0105	351.589	46.524	87.8593	29.9215	113.212	120.921	26.6485	121.433	20.5138	-12.7874	120.88	56.0943	120.519	-10.3339	27.0804	53.9358	23.8538
37.3708	-4.1206	18.1462	9.3439	118.172	48.4246	769.38	49.8636	34.1896	49.3624	-9.15923	9.50197	10.5007	32.1946	54.1634	110.544	27.3535	10.359	17.3511	67.7109	11.4557	-0.286316	21.4411	2.67209	37.5243	11.6457	75.3848	94.6122	123.398	133.398	88.3919	25.8376	33.3288	375.379	36.9987	94.0583	30.8389	102.096	106.313	46.3531	116.888	42.5077	9.89686	128.564	38.9198	81.5663	-3.37636	8.99874	66.1418	0.135556
37.4707	-11.2733	13.8257	-5.18091	92.7659	17.7066	894.892	69.0093	23.3367	26.393	-8.93514	8.86982	-2.91657	17.3057	75.0904	148.095	41.5861	1.8727	55.846	15.5002	9.68962	-35.8479	12.6188	21.627	40.4027	10.3224	100.593	120.905	117.819	139.913	97.8104	-2.97673	22.7093	346.393	31.03	73.3013	18.6127	118.88	130.946	32.8665	134.512	39.0459	4.04296	122.065	44.9775	95.5305	-0.210151	25.4816	63.8708	8.11501
37.5707	-19.3267	28.0018	-8.22816	73.8713	23.4937	998.369	66.4184	19.3197	19.4325	-18.5063	1.09405	2.73907	8.04795	49.6724	144.178	35.797	15.8564	40.1318	24.553	17.7761	-21.6701	14.2138	31.7858	23.1688	8.54261	57.3254	107.798	119.196	131.922	75.5757	30.4183	32.0907	319.02	66.4034	68.3503	22.3675	105.489	109.983	30.4817	103.933	27.3991	-14.4171	122.088	41.4982	67.8899	-1.90874	3.25846	51.3271	34.9792
37.6706	3.53206	5.28401	0.320523	98.7863	48.1082	1151.07	75.2804	26.7386	21.5697	-3.65508	15.6279	-16.8558	15.5919	40.9933	121.813	36.7038	14.6923	34.0056	29.7853	13.66	-29.7746	-0.666745	5.76675	39.6172	-0.0886987	44.9353	94.2507	109.592	113.169	96.1988	-11.799	36.3473	316.435	51.7032	78.4434	36.4081	115.933	109.891	21.6031	59.824	45.1703	-8.11084	111.312	34.8212	41.9022	12.8969	-12.1757	37.6767	10.2186
37.7705	14.7701	11.0063	25.6668	83.4595	51.9805	1295.35	54.7623	24.2365	-0.979691	-15.7145	-5.82284	-10.3107	8.92322	51.2783	111.869	36.0745	20.615	32.6559	26.4856	5.9823	-9.6163	8.11153	25.9214	36.6008	23.2411	67.3524	86.8638	143.643	109.137	87.0761	-8.25398	27.4146	289.433	42.6326	90.6294	20.5522	168.722	90.2829	18.1619	70.498	34.9946	-13.9669	123.181	57.1167	64.6403	-10.2158	-12.055	31.3459	-2.05242
37.8704	3.16034	11.6071	9.72657	60.3083	48.7746	1384.9	37.7944	9.76455	10.1169	-6.42188	-0.278145	-14.3936	-2.18762	54.6715	161.69	27.6857	28.2167	51.7671	4.74483	18.8218	-22.6969	-1.85286	-6.05744	33.2951	-17.8187	77.896	64.5929	107.659	126.721	67.5743	27.3037	17.1545	284.151	61.4821	46.7728	8.14726	162.807	117.342	42.8951	63.4093	38.0502	2.62173	121.894	65.7059	45.8788	-6.03306	-10.3235	38.1672	23.4739
37.9704	-16.7801	20.8562	1.9277	45.8484	29.0909	1460.22	15.7035	38.234	-1.56531	2.66831	21.1362	1.19709	11.919	32.2496	126.603	8.03168	23.4658	67.4845	5.03559	12.1502	-20.1023	3.63158	11.0252	52.5064	28.3784	64.6805	101.113	139.748	95.4852	66.8675	23.7423	29.8388	245.864	77.7837	56.5279	20.2221	157.941	131.255	40.1782	36.5715	46.2045	-24.3181	132.292	61.0335	58.7249	-13.9411	-9.4681	20.7661	26.177
38.0703	2.94379	23.9481	8.5902	38.7656	17.0494	1575.86	38.9547	17.2934	9.16801	-18.3978	24.7842	-8.96501	-5.93841	51.3771	111.075	5.50752	10.9282	39.6138	21.9964	13.5294	-23.6819	-9.25554	-4.3877	73.4	23.9433	67.5384	126.97	154.734	84.6898	82.1068	25.8366	36.1485	255.05	72.8125	66.1913	13.6738	136.575	132.65	39.1001	27.0789	11.9885	0.665547	141.624	46.8463	73.5537	-25.0921	-7.22234	36.3361	3.5757
38.1702	5.97498	13.7611	-6.10503	52.7306	14.0879	1643.57	48.8527	11.6746	37.8357	-8.90796	14.0716	-11.2365	-7.55818	64.6744	142.734	7.95835	27.6479	41.2718	81.6264	42.3134	16.1446	15.8892	31.5407	61.478	34.1952	91.6	91.3059	109.394	66.3079	80.0074	26.9807	43.1491	214.111	66.2252	82.2799	16.2692	182.385	106.281	51.0596	43.781	26.3446	-3.31821	110.566	54.679	71.6713	-19.0407	-8.57278	18.9194	9.89199
38.2701	9.56656	10.9471	11.1678	65.3897	23.037	1597.37	36.7414	13.8816	46.8862	-5.15091	14.2048	7.7307	-7.50255	54.6457	109.168	-6.14527	8.2624	47.0326	100.034	61.4065	34.688	-10.2388	19.7058	72.3876	33.389	79.2476	97.7154	128.748	89.6177	47.9957	25.1964	28.7899	206.38	77.1707	98.0369	26.8544	259.291	98.936	40.0866	28.4586	70.6239	5.93226	136.017	40.7743	34.9	-31.5609	-19.3411	29.9511	-6.95935
38.37	3.55689	0.358024	-0.939948	89.9156	12.9336	1492.58	38.8508	-12.6842	59.5065	7.96086	33.1571	-3.0836	-4.45772	59.9168	163.279	-29.1394	21.9992	65.1513	59.2799	73.8756	49.9176	-21.8483	16.3725	38.172	31.8589	82.1369	72.8093	88.381	96.029	57.9248	30.8536	46.7848	225.657	54.6323	94.0165	14.6567	324.466	96.6867	26.4853	28.6787	50.6916	-7.12572	109.93	28.4472	53.6346	-31.9608	-37.5667	9.79656	4.6565
38.47	1.55115	1.29286	1.3546	70.7845	7.43173	1435.84	29.8525	7.7084	53.2743	-10.8326	16.6782	4.04206	3.59312	52.9654	168.51	-38.9233	19.1054	60.629	62.9848	47.8666	26.044	-27.6232	-5.40598	46.1626	3.43206	80.9696	70.688	99.211	77.882	35.9519	-3.57963	52.6987	244.512	66.96	109.314	29.9568	415.101	89.1298	24.4582	6.82744	18.6387	-14.3283	102.882	30.6833	73.5929	-21.1109	-16.2376	-4.57882	12.8176
38.5699	-0.915172	-1.59086	-8.94107	80.8911	-0.0575419	1332.56	-14.0019	21.9434	62.7657	-19.2684	19.3331	17.1355	-5.62184	68.8135	189.158	-46.9207	27.8236	57.3854	50.7573	59.2907	16.1195	-24.25	7.11267	27.9922	21.6414	70.2682	42.3419	75.2136	82.4519	32.5422	19.4898	59.2003	202.254	30.7736	110.419	1.59222	490.812	71.1552	18.358	40.5921	-2.28884	-28.7484	72.5382	39.7312	82.951	-34.9364	-28.6674	-12.5921	1.94659
38.6698	-1.5803	10.7216	-20.6183	61.3412	9.07356	1274.51	-14.8691	34.0451	45.3994	-24.1389	32.7566	5.40704	-7.87674	78.6701	209.149	-70.5972	19.8729	34.0494	8.25281	81.3242	17.102	-17.6045	11.7725	25.2909	40.4825	72.0738	38.3139	52.0675	76.7914	44.1534	18.8039	36.8781	218.909	69.0451	92.4865	1.29772	439.072	67.1702	40.9553	37.376	-4.29807	-0.0210132	89.8518	24.4497	68.1876	-12.7463	-53.1955	-5.37001	36.1604
38.7697	7.15466	7.96102	-1.4416	52.2995	16.8686	1283.49	-23.4244	6.27641	33.0547	-13.5436	29.7688	23.2498	10.06	92.4594	195.12	-82.6156	5.91442	17.0875	62.0336	49.0377	1.08833	-20.5006	23.7995	34.0446	43.8152	57.0239	32.8935	58.3937	87.8381	47.2996	52.1863	24.2074	232.899	76.2208	57.5786	9.91133	376.03	90.0624	10.47	56.2522	26.1501	26.3616	115.387	16.4329	64.7523	-0.938902	-53.8435	43.9997	35.5178
38.8697	-9.44513	7.37607	-24.0038	16.2353	33.5507	1242.39	-21.129	51.0141	20.5574	-26.373	0.747845	6.79899	-4.36697	92.5381	206.55	-86.7859	-21.3036	-13.0273	161.041	106.535	34.0777	-38.7184	24.656	30.0439	40.7276	56.9944	68.3978	73.178	168.293	21.1538	140.461	25.4155	203.308	40.3897	38.5248	24.3945	333.734	40.3859	7.34133	69.1028	22.7082	23.9343	116.387	28.7917	60.1859	-29.0182	-30.8071	43.9204	-1.95406
38.9696	-16.0194	-2.10353	-18.2164	36.4563	6.11938	1168.32	-26.9843	51.416	23.6694	-45.7292	-30.459	-12.9603	6.61414	104.291	189.526	-76.2274	2.43796	-2.3279	226.89	80.6862	31.8155	-23.3042	14.2471	-11.2322	6.65342	63.7071	79.4688	80.3845	182.918	67.2257	216.423	11.6994	225.928	48.5496	44.3323	37.5745	269	61.9518	9.43582	60.5708	82.7178	21.4837	143.725	83.6457	48.9064	7.86007	-14.3946	53.8875	9.97065
39.0695	-22.7215	-1.64523	-23.3856	21.0467	20.8693	1152.7	-49.2303	8.37462	-6.53211	9.86237	-21.7042	4.10488	9.58809	84.4557	146.468	-47.6077	30.6884	7.48408	167.243	102.763	-7.57626	-8.21517	-1.88385	-16.2835	17.9716	46.2096	40.84	40.1724	196.644	71.6134	225.235	4.1397	176.955	23.1087	53.7841	21.1849	288.316	69.6497	27.23	60.1638	64.0959	16.5136	117.909	68.4237	28.8825	9.91119	-38.7431	47.9436	-0.741725
39.1694	-12.887	-1.64046	-12.0364	20.7292	28.3859	1114.63	-26.2887	10.4502	12.8662	1.21291	-26.3079	21.7491	30.0135	100.057	137.811	-64.7954	7.24097	-3.70137	175.961	64.4193	4.66026	-10.9325	-3.03825	-28.9782	21.6044	45.1166	68.6032	86.5634	231.999	51.0942	281.683	47.2636	154.322	25.1251	78.8367	27.2798	272.174	53.824	18.8975	60.234	89.3496	16.7461	110.541	66.889	58.803	28.7174	-15.3952	55.9965	-1.92283
39.2693	-16.621	-1.6585	-13.187	54.9394	14.4917	1051.38	-16.4563	23.53	44.5841	39.2747	-44.873	18.2719	25.5997	100.411	80.6223	-38.1733	12.1841	-20.533	151.447	71.5544	-29.7687	-13.8238	-1.06168	-33.1087	12.3634	37.6357	66.7943	140.213	252.564	47.1244	397.778	20.9366	206.811	33.816	62.3104	3.42639	233.368	27.2745	36.9784	65.0336	124.493	-1.86182	115.423	107.858	20.7944	-14.1843	-12.7996	112	-2.68829
39.3693	5.8705	-10.0909	-9.98955	40.0865	13.9207	1058.21	-18.1589	42.2094	5.13653	69.6423	-66.4151	13.5535	24.3382	87.0648	36.1056	-59.4568	43.645	-4.80605	102.412	52.9454	-32.9934	16.1133	0.328102	-33.4783	16.3811	28.4675	99.2381	192.696	232.65	22.2614	514.913	16.0927	254.584	46.4224	66.896	30.7962	209.411	9.35166	38.4302	75.2869	119.699	9.56085	123.361	125.409	-0.79748	-19.7884	-6.21014	139.606	25.8146
39.4692	2.64619	-23.5384	-11.8483	25.341	7.77472	1038.59	48.8374	12.0866	-8.08244	125.069	-14.6502	-0.18998	36.5562	54.1866	-13.7846	-27.1302	18.9863	-16.8665	72.0943	51.5433	-43.4797	-2.06376	-9.78921	-38.0622	38.1295	28.5576	73.6307	134.874	220.179	40.6134	593.548	-18.0316	251.354	11.2433	75.9963	27.9112	171.977	8.25472	18.8195	38.1152	114.99	-9.38395	70.9019	89.8698	-20.2718	-7.0852	-27.2228	122.725	-19.9243
39.5691	6.56013	-7.28628	-15.1885	25.1921	7.09186	984.186	64.0055	14.7746	-1.08511	78.5781	-5.49162	-3.82277	27.0562	44.6972	57.0747	-3.57965	15.1765	-16.7408	75.4066	17.6476	-26.083	-15.1816	10.7524	-9.59053	12.9224	21.7334	115.274	138.902	258.207	81.1426	575.134	11.9054	214.363	26.4319	123.376	22.6905	151.27	18.319	19.1338	37.0849	110.415	-8.39825	90.4314	76.347	52.7134	-13.8313	-1.91307	129.316	34.0126
39.669	13.9898	7.59314	-2.415	33.5167	6.64057	885.643	21.4458	-18.7546	-8.73428	101.077	-18.8316	7.43481	38.8175	40.5199	86.376	-4.57494	29.9407	43.7509	55.2826	45.9172	-40.2098	-8.64764	5.10425	-5.78424	-3.30269	45.3588	75.8445	115.284	331.201	86.9832	491.482	44.5016	173.589	7.10884	112.125	20.923	178.683	72.5829	50.1896	22.3895	85.489	17.3728	156.918	62.3662	66.5476	4.24919	7.55414	111.024	-3.91224
39.769	0.54981	25.0808	-11.1377	53.5282	4.01469	863.578	57.1118	4.18678	-4.11507	60.6133	-24.0519	38.6879	21.4212	56.5843	102.159	6.89231	18.8086	59.7441	57.2481	51.4971	-24.5897	-36.4051	13.8247	-6.60576	10.3949	51.036	57.817	133.822	335.421	60.8855	462.413	209.906	175.188	26.705	102.233	5.4043	164.675	79.1958	26.5011	7.79601	81.3093	18.6126	148.739	66.4533	85.9799	0.956386	38.4231	105.125	43.0154
39.8689	-6.53345	95.9509	-1.22603	42.5518	12.8395	799.452	33.6047	0.303586	0.613777	80.0357	-2.66674	35.9344	30.3874	36.8569	84.3754	-4.20725	22.8803	51.419	83.4821	59.6269	-25.0637	-25.6655	26.6543	-9.19145	8.05885	55.1159	49.9754	144.898	269.332	74.25	364.158	369.432	147.74	37.0648	112.162	31.8436	139.86	78.4457	29.2369	19.8431	49.5005	99.5028	155.864	109.57	130.168	2.9469	59.2752	96.3659	16.5291
39.9688	-7.40209	155.709	-14.266	34.6514	6.56744	769.757	15.178	-0.275329	31.0965	70.0511	-14.4518	21.7509	44.2285	57.8245	89.5994	-3.51787	13.8576	40.7185	62.4121	42.688	-20.4041	39.1298	29.7543	-12.0622	1.8192	43.9939	59.193	179.175	243.215	61.7169	352.045	346.515	182.873	88.3436	114.243	63.2687	106.98	87.7835	-3.27234	-13.3901	29.8135	192.988	140.005	232.211	86.8555	3.41056	5.56598	69.3995	45.8741
40.0687	7.63007	128.957	-7.45685	29.9447	5.02723	768.634	16.5512	-15.0609	35.0444	72.0362	15.795	23.9281	38.4087	67.4066	61.5592	27.3871	32.0398	50.1046	50.6011	94.6921	-24.198	67.7885	38.4879	-2.63046	39.055	72.7071	27.5268	136.155	253.893	92.4657	306.21	223.791	168.224	44.4183	92.6527	120.802	80.7987	83.887	16.569	-15.5603	65.4976	102.986	111.057	292.527	70.4796	7.72734	23.63	71.6442	40.5908
40.1686	-8.18821	101.287	-23.6002	43.3852	4.99316	704.199	30.4083	2.1942	76.3054	50.8937	12.1889	-2.81195	56.0485	134.467	58.4364	40.3553	-3.30344	43.9296	59.578	56.8621	4.23247	42.6251	-3.91125	14.0274	6.92639	70.9262	41.8792	147.497	202.107	67.3224	289.928	158.342	219.35	-0.926169	61.6594	258.845	83.4513	56.515	-8.28709	8.73008	-4.71939	86.7391	131.773	312.358	54.5171	-3.09207	13.9315	112.533	1.2919
40.2686	-4.03371	71.0669	-14.3952	48.7885	4.10986	671.916	20.3933	-8.11601	54.38	64.8297	9.52641	20.962	47.7411	112.737	56.9486	59.0214	13.3381	48.3199	50.6316	46.2129	12.2613	43.7491	7.02149	3.59412	31.598	68.7252	52.2443	137.805	161.471	54.7955	242.405	146.779	191.283	33.2501	52.2961	423.798	87.3141	63.0513	-14.5454	22.4198	-0.516558	68.3131	113.994	245.84	75.7745	-9.21272	18.9716	98.094	27.6803
40.3685	-4.82417	57.1601	-4.46205	44.4584	-8.37547	646.368	34.4187	26.4137	44.5496	57.1333	10.7119	10.1234	49.96	93.5653	48.4753	61.4727	33.5778	34.6066	41.3757	65.8777	3.79086	63.813	-0.588263	30.6404	16.4934	71.519	60.7516	134.458	196.743	64.4257	226.017	120.371	205.872	8.75858	69.6603	468.548	83.4301	53.379	25.0911	48.4126	-10.4209	70.1562	150.329	219.259	102.471	-2.23101	-0.944365	92.3882	-15.8519
40.4684	5.05104	62.4437	-21.8347	32.8575	12.245	628.482	40.807	46.998	11.951	54.41	24.482	22.0675	32.4062	66.9851	32.9397	53.9735	24.404	38.3033	53.2625	51.2553	-18.0124	60.4403	10.5759	1.48086	17.7137	84.1441	54.9829	118.728	164.59	70.9726	192.088	108.927	176.546	19.1736	43.0935	346.775	75.1621	76.9311	33.4107	62.1144	12.109	158.699	160.709	192.34	112.954	-18.0681	22.1689	101.31	5.61237
40.5683	18.5535	69.469	-2.85631	60.6915	15.274	629.954	39.6456	17.6903	50.8558	38.8893	9.8519	18.0315	46.6292	86.6317	44.2923	101.247	23.3094	53.0043	23.073	75.7188	-59.6021	64.4463	2.94097	19.3865	22.0454	60.3531	41.0183	127.608	168.875	77.8089	162.387	125.703	188.894	41.0781	81.1452	279.702	71.409	63.7617	-6.71797	21.1267	30.3478	257.961	159.364	178.534	86.0231	-20.4971	-5.58152	74.9034	7.5753
40.6683	13.3295	129.029	-21.4066	61.5281	8.72137	621.013	30.9761	21.5427	36.8518	52.5297	-44.751	13.9466	44.6349	123.743	36.7398	110.157	13.8393	30.4181	48.4339	75.2371	-14.2531	80.6008	22.6443	10.4809	36.1771	67.6561	59.7214	130.646	162.517	70.5925	156.289	95.3302	177.718	34.4282	90.2545	244.912	75.5039	41.4838	11.2352	42.2643	11.6413	239.892	162.126	191.005	67.1714	-56.0599	20.684	77.0366	38.1592
40.7682	10.9429	128.372	-9.89629	46.4552	25.9358	611.346	49.8902	44.4133	44.1786	31.6358	-22.8485	21.2225	36.9957	121.341	59.9401	82.1362	44.1476	32.0021	20.5928	63.2943	-20.3167	145.201	23.0836	25.9606	12.6417	63.3749	67.2478	121.068	169.642	61.5864	156.027	84.6711	207.437	44.1489	69.463	215.596	44.5635	58.2186	24.6668	51.6405	-8.12627	161.977	154.977	204.651	93.2054	-23.0841	7.45283	82.1994	34.5964
40.8681	15.0036	93.8139	1.21182	38.1362	15.4217	573.535	48.6566	14.9309	63.7109	21.7217	-40.6735	20.0736	54.5851	115.017	76.2254	102.781	38.3926	37.3544	44.6263	58.4847	-5.41422	111.161	-9.64081	19.1422	12.3707	38.7553	63.4203	116.06	148.298	61.9181	134.809	92.3004	185.62	35.6701	65.8955	222.284	57.9227	62.9306	36.9872	31.7048	-4.21909	115.737	149.769	185.618	67.8266	-12.5482	12.8397	78.8158	23.5742
40.968	-8.27595	75.7979	-3.66045	2.44236	42.2152	542.905	63.7532	19.6364	34.1227	41.5559	-2.89613	32.5546	54.7343	95.2155	85.4798	107.893	81.4673	87.5599	36.0505	48.8823	4.08655	99.3209	-11.9484	27.7867	-1.75751	27.0765	61.5602	99.7928	178.44	59.8928	100.742	78.763	164.82	-3.4438	105.83	199.189	58.8888	62.3667	76.3364	31.1829	13.8716	91.4611	176.069	158.315	139.391	1.32976	8.55903	72.8053	9.97149
41.0679	-10.3415	77.0508	-5.0219	29.9561	15.2829	520.494	52.3061	19.4714	49.8223	27.6308	-9.0457	22.7614	32.7897	104.581	97.7928	92.4754	76.6091	62.3962	51.7931	48.5137	-6.35237	70.001	9.559	28.3203	7.68258	34.8576	49.4806	85.8031	177.375	51.2023	81.7955	61.807	162.272	21.3533	105.249	158.293	46.0647	91.7538	66.8187	44.6965	18.202	97.5179	164.486	173.413	128.032	6.38671	12.4298	92.5704	49.5216
41.1679	8.38444	83.2392	-4.96309	30.7014	28.1786	478.84	75.9973	7.47257	51.9757	36.9176	-9.78433	31.6513	38.5879	148.827	105.687	91.1468	44.5287	62.5652	78.4319	49.3067	9.61546	60.8486	36.5173	52.7161	25.5606	56.9664	34.8577	119.249	220.157	51.7932	92.595	60.3006	148.974	-3.08686	111.985	125.935	86.99	86.4803	62.033	45.6412	21.4486	81.7795	212.983	149.563	136.457	-12.9003	-5.64973	78.1185	12.0659
41.2678	17.1171	71.6018	6.46273	36.2224	24.6679	469.112	48.7077	12.0895	78.8347	48.248	-14.3989	53.7044	50.307	121.866	91.6168	72.6015	30.1618	43.693	67.7274	42.5635	-9.16051	35.43	7.68622	39.4103	26.6817	37.7448	38.7169	152.827	178.359	50.2345	89.6778	60.6218	125.031	20.1696	117.518	113.348	68.0649	80.0489	60.4622	52.3057	32.3526	48.9961	198.842	131.148	150.017	-22.0218	32.8832	96.906	10.0312
41.3677	2.71423	61.0093	14.855	28.016	29.561	525.09	44.772	34.7334	82.0425	27.8728	-18.4949	67.0405	31.4387	124.197	73.3995	84.9278	48.0592	53.4836	46.1669	65.8481	-25.4008	39.2262	0.175526	22.7744	38.3304	33.3555	55.958	136.02	172.039	84.8004	72.9741	86.8861	118.584	10.7505	130.174	96.7201	116.526	58.6658	68.7195	35.3912	12.1346	83.5043	181.616	107.875	139.435	-10.7038	69.4383	64.9575	32.1855
41.4676	29.7998	50.9382	14.0347	51.8297	27.055	611.192	33.756	10.8203	70.1546	21.3432	-21.7437	52.79	16.0905	108.389	104.182	59.2595	48.8967	67.6762	26.0536	75.6198	5.06068	43.3751	10.3751	16.3896	48.0946	58.4325	82.281	127.824	166.587	58.9038	67.3349	83.2885	103.773	55.5258	126.973	83.9367	139.115	91.2293	56.4478	-13.6811	18.7152	89.0122	167.47	116.902	136.069	-13.1225	53.8245	53.0927	35.3387
41.5676	62.058	49.1608	6.59559	48.8528	43.127	750.219	45.9412	4.90064	70.3519	1.89466	-2.09652	42.1131	3.44382	124.592	101.379	43.7798	72.1513	161.959	34.7806	57.006	50.7246	39.0838	11.9452	68.6804	31.6908	51.3918	73.3053	153.554	156.429	49.1971	67.6185	71.6547	90.6382	57.4697	97.0429	78.6539	168.292	136.281	54.533	-3.26755	24.2009	79.0728	169.781	94.0637	124.67	4.1871	72.5767	64.0299	20.6774
41.6675	71.1117	30.8126	1.50258	31.2432	71.2219	919.899	34.7326	19.782	55.4962	12.4698	-0.445213	23.6706	-8.32041	109.068	115.265	53.3787	40.1374	263.72	54.4836	37.5442	26.1167	-9.63857	13.3414	80.013	44.4065	102.605	69.2133	174.665	137.095	38.4355	35.6235	78.4184	64.8405	53.0297	86.5666	117.375	164.228	92.5906	41.0473	17.5725	27.9812	85.4086	141.34	83.2491	96.7521	-8.71626	31.9831	75.3149	28.6116
41.7674	75.4926	30.7813	8.56025	29.2173	119.453	1067.29	26.5745	8.26095	87.869	-1.99684	22.6215	22.7127	-8.90858	101.849	92.5737	25.8615	71.7924	244.474	7.28662	64.6102	10.9959	30.7778	5.84365	175.794	36.8412	91.8759	74.3111	176.476	176.8	48.9856	33.7767	48.8492	71.0513	56.7966	65.0596	60.9639	236.499	88.8576	55.8029	2.13111	27.0021	89.9811	186.703	82.8842	80.1291	-12.6598	61.2104	76.9456	59.1007
41.8673	61.7052	26.8203	-1.78882	19.0616	143.887	1232.59	34.6091	12.179	98.1322	-9.4173	22.9898	21.3735	-4.44784	117.271	78.4302	9.98453	34.292	203.712	-0.994663	-13.0541	27.3325	-8.32955	10.3522	201.182	42.1127	97.276	56.2716	152.03	131.95	44.5013	21.018	54.6937	61.8822	72.947	38.2249	75.9738	385.55	80.7563	54.301	17.0744	33.9945	71.41	169.272	83.7934	105.76	-17.7817	19.7208	52.0024	60.2203
41.9672	93.6101	17.4148	3.41792	13.1193	140.454	1308.53	49.9467	-5.87613	76.5599	-2.00958	-0.199333	17.0565	-24.9163	100.269	91.5192	-5.37059	15.3872	145.44	33.0634	43.1504	26.0362	24.3504	8.07518	234.271	32.489	92.356	87.6332	183.28	173.852	58.6842	46.0092	29.4441	44.4372	69.5492	40.8965	50.0648	506.64	99.6393	55.8886	27.1912	26.7783	104.99	154.687	92.8052	124.055	0.586105	35.9507	30.5997	75.7012
42.0672	70.1831	22.8984	5.79074	17.3746	108.85	1302.94	99.8774	-12.7478	76.0445	-11.4987	5.07492	31.4259	-11.7311	128.339	72.0268	22.8755	21.8487	153.238	7.67876	72.048	18.8881	22.6299	14.1045	209.233	31.6535	75.8058	60.4781	151.503	172.249	70.8506	58.2288	36.499	56.0884	83.3163	36.382	39.6506	573.199	94.8025	51.5549	20.8847	11.1317	114.438	169.402	68.5024	103.206	1.48814	18.9378	66.6495	49.668
42.1671	79.4922	9.57703	-0.802618	12.7609	120.115	1183.23	76.3424	-21.6004	95.772	10.7193	48.7817	5.04195	-11.1576	130.134	71.4301	19.8408	28.7962	145.264	11.6765	28.6134	2.39389	0.313429	9.24115	176.599	44.0911	66.8388	68.1985	145.467	162.185	62.3144	52.4612	17.9573	50.5716	56.5177	-15.6565	49.288	574.347	119.346	62.6114	-9.52271	2.18494	34.8897	163.981	109.642	131.586	-4.6618	35.3452	43.0364	19.7679
42.267	44.5755	12.8222	-3.77562	9.10701	59.6654	1134.88	97.3203	-13.9027	89.5614	12.0211	1.32631	12.0661	-8.4493	161.837	151.186	32.0821	44.9275	140.977	12.5319	41.043	-5.6669	30.4765	17.8444	138.153	29.8148	76.807	66.2732	146.983	202.621	56.9572	44.2625	2.48716	47.0282	137.416	9.77439	32.7939	653.196	94.54	31.5919	24.0474	-13.8618	85.7755	163.723	88.5508	116.507	23.7507	5.15095	41.2018	21.6932
42.3669	45.4117	11.4051	0.439445	7.09999	84.3453	1062.95	98.9977	-4.03418	68.312	-5.30666	7.50058	25.4376	2.37134	132.347	193.706	20.8308	83.8814	122.201	72.7405	55.197	-22.2516	1.70032	6.44743	126.522	19.3543	102.74	84.2871	167.763	176.267	49.421	27.4792	-33.0304	19.1778	193.158	-19.995	19.76	752.179	107.007	35.2567	27.5523	-30.7238	132.712	157.146	67.8126	105.36	30.9692	14.1105	4.00782	32.865
42.4668	8.83473	33.2575	-5.65066	17.6128	50.8665	989.717	85.297	-8.92169	92.4468	24.1862	-4.07111	19.7221	-3.80885	131.83	233.074	-1.1871	161.586	114.858	191.685	21.2194	-15.7912	5.50907	3.70671	79.6225	38.6974	102.973	87.3638	169.529	182.081	72.1499	15.256	-31.2145	7.50903	169.898	9.44819	24.4389	803.46	132.059	45.5789	22.615	-22.5368	108.715	150.398	75.1703	96.8215	41.1654	11.1965	30.1878	50.1902
42.5668	11.1142	21.2567	-0.39912	18.393	29.3756	1016.56	131.815	-1.05464	48.6683	-8.77249	-13.103	16.7083	-18.3095	106.076	270.648	21.8843	203.645	110.516	297.512	7.90549	-27.7857	-24.5401	-0.230466	56.2206	14.6829	80.0687	83.3805	151.555	118.118	63.4728	-0.901365	-0.471576	3.33291	209.684	-3.23463	22.8262	857.412	132.97	61.4161	70.4952	-20.4815	126.517	159.433	119.061	102.412	17.4003	53.9481	23.8749	65.7231
42.6667	11.6601	42.4453	-3.34565	27.3768	20.7112	950.672	121.7	-12.666	53.8727	-16.5568	-13.9021	14.1937	-14.6216	122.013	277.173	25.266	189.022	116.397	359.43	30.0684	-49.2639	-20.0801	5.62885	66.0129	43.5711	72.064	77.1541	134.034	155.052	67.107	-21.3961	-27.1276	-1.30432	339.957	-29.0169	21.8479	922.211	134.486	32.3269	45.6131	-40.0888	129.914	169.695	112.728	82.2308	29.1485	32.6118	20.6714	70.1744
42.7666	22.3601	36.0431	2.15466	32.1999	29.7835	901.295	126.552	-2.42533	69.5283	-21.7945	-6.82727	-4.16524	-22.5877	128.321	309.075	26.4446	173.282	90.5045	370.064	-21.6884	-53.6575	-8.27953	17.7787	69.0098	34.8037	69.5803	87.1841	142.807	174.764	60.0275	53.2584	-4.25677	20.8457	403.396	-20.2892	19.3455	868.274	151.898	46.1363	37.2435	-31.7531	163.507	182.084	90.8096	81.7109	18.3325	39.4935	31.2874	103.974
42.8665	12.6871	44.6209	4.34757	25.4789	35.7934	874.152	100.539	0.969068	74.5281	-6.84013	-8.77091	18.8977	-3.83722	135.266	349.614	36.2223	118.967	87.6458	351.782	17.0532	-61.6182	-37.4987	8.66493	58.5084	46.0482	106.758	95.2227	129.491	151.382	51.5481	36.0163	-4.44191	45.1141	508.454	-39.9163	8.75385	867.858	130.454	33.1923	36.6236	-35.5416	211.632	166.678	101.217	84.7771	-8.06538	55.8228	13.4949	144.107
42.9665	-1.2721	38.0669	11.9333	0.0508781	24.8672	826.737	109.451	-17.4175	46.9374	-30.0402	4.48947	28.2386	-7.65342	116.048	404.175	67.0239	104.815	58.7934	338.485	0.185874	-79.948	-32.9231	2.58847	28.518	17.1424	92.038	81.6716	121.543	131.825	52.0972	20.6273	-10.8664	41.8977	606.989	7.96431	8.28304	789.333	134.73	0.224922	42.4098	-36.7041	269.984	152.733	117.794	85.8939	3.3127	28.5729	14.1418	171.522
43.0664	-10.2892	37.0501	3.55164	-16.8309	31.7447	787.808	91.5684	-14.4236	70.3738	-12.6313	-19.8083	8.602	0.472948	119.666	368.02	41.8163	91.4571	61.6978	263.516	-4.34591	-33.1034	-25.1244	12.3689	14.0998	35.8589	92.5905	81.0343	158.547	127.822	50.8211	59.0603	17.7019	56.5999	724.901	31.8276	26.2839	712.782	101.694	19.2158	27.0637	-14.0883	233.663	137.889	93.9671	77.5669	-15.0154	19.7844	47.7824	150.291
43.1663	4.99386	33.7928	7.03478	0.365892	31.1876	759.995	87.717	-22.3355	43.8243	13.2151	2.80533	17.9056	6.2819	142.202	325.144	32.4632	71.9115	55.3631	214.337	-4.54643	-38.6051	-28.1992	-6.49125	37.6954	37.1456	88.879	64.0866	144.832	172.352	37.969	52.7546	9.18228	55.1407	756.536	9.41619	13.6273	645.425	119.393	20.5179	27.0322	-6.72352	194.523	132.718	72.3489	60.2291	-4.91704	7.49341	35.7035	160.159
43.2662	-1.09428	34.7781	9.08091	7.02736	32.7596	695.398	111.703	-8.89068	46.8221	5.70181	11.5495	17.606	8.81986	136.103	307.205	44.7654	71.2455	62.7247	142.496	17.6737	-32.8721	-12.5418	20.9786	32.1154	39.8906	71.2663	74.3688	186.638	203.535	54.3471	68.8082	1.15434	51.862	784.128	8.19671	4.18669	642.89	110.811	23.4444	6.81127	-7.00212	153.396	182.747	112.061	76.3952	-12.2889	27.7335	47.0842	198.564
43.3661	19.5868	30.1066	16.1582	7.99194	31.8529	699.338	89.2869	-5.58171	55.1755	7.13857	-7.60364	19.2707	4.62383	148.752	328.839	45.0064	83.2614	62.9875	132.556	13.7601	-13.0061	-3.80388	6.36408	31.2736	14.9461	116.885	59.9745	136.127	251.016	49.7677	56.4286	-2.39712	46.7313	773.491	34.1405	4.10225	581.659	138.174	46.6848	26.577	-12.9876	121.352	174.044	91.988	80.736	12.3856	-0.435707	44.7629	198.559
43.4661	-5.47442	29.4374	8.00458	7.73032	12.3288	678.43	98.6533	-14.1262	82.2337	-0.541726	-22.5899	16.4826	5.51527	178.335	298.199	46.0463	59.6346	49.2861	91.7256	32.1817	4.93512	-22.4662	0.652543	8.27734	56.0626	118.983	90.2962	132.314	252.802	46.1841	45.1321	-17.8316	18.9435	705.94	16.7694	-14.1507	518.835	123.15	10.6686	4.65401	-26.8899	123.338	178.936	67.4242	88.0251	-1.58715	10.862	54.1262	155.714
43.566	19.2521	21.7411	9.53533	5.44546	37.8257	625.489	80.9177	-5.90666	50.4522	3.03323	-0.948611	11.522	-10.5981	145.149	296.244	72.3309	30.3424	63.7724	111.722	45.909	-30.9071	-37.5278	4.98816	21.875	34.0194	125.983	27.7695	100.322	218.747	63.0911	47.8312	-11.3792	25.0779	671.611	10.0898	-0.188212	480.26	152.776	32.4482	2.64448	-28.1247	92.3854	191.915	83.3647	80.8676	27.0456	-18.8995	41.9703	118.878
43.6659	12.4348	34.4256	8.76457	36.1588	22.4113	647.881	91.5521	0.765912	51.9186	6.04145	-18.0725	28.1402	-17.6407	142.606	353.177	83.5272	64.1192	42.3793	80.1558	33.2591	-8.28958	-4.40466	39.4184	-12.9815	48.8141	103.998	51.4869	99.6232	192.539	54.8423	58.7414	-46.3706	-6.77817	641.881	-30.6384	18.4317	495.681	124.749	30.2622	-8.18272	-31.2078	175.038	167.002	75.6032	88.429	14.1896	14.1146	42.3387	125.093
43.7658	-4.42097	51.8702	13.3626	22.5892	5.09083	651.465	67.0806	-22.0222	62.4644	10.7041	-20.7835	26.3449	-13.9266	155.358	368.128	68.7859	75.1411	88.3456	73.8464	56.8816	-24.0117	-23.1475	35.0312	-5.88933	44.281	98.3843	54.0638	98.8126	181.935	23.4074	88.2431	0.0665835	17.0802	733.247	9.6519	14.0319	488.283	104.948	33.9973	-20.6865	-23.9957	202.007	166.445	79.4836	85.2804	1.82899	-13.6715	84.8114	137.605
43.8658	15.2553	72.7901	-8.1873	23.9496	12.2816	629.42	84.6634	-19.6203	37.886	4.72653	-9.71295	16.1361	-21.4044	154.725	373.514	83.7126	64.595	71.0261	63.0733	36.4188	-39.5937	-19.7321	25.6772	-3.23656	42.8665	102.624	68.5222	97.8723	167.4	32.5684	73.0439	-7.99417	24.12	854.762	26.8647	-3.60582	502.022	110.776	14.1131	-20.0748	-7.9768	248.527	153.901	55.5185	82.8958	-15.2895	-15.8718	145.315	109.319
43.9657	8.43715	79.7985	17.621	13.2897	2.45467	596.223	52.6444	-7.61378	41.999	11.7779	-8.94707	21.1818	-4.96695	143.697	429.381	71.699	32.4376	48.814	35.355	20.6245	-30.8067	-39.0243	26.9455	5.17742	58.245	82.1811	58.3258	85.6792	153.264	28.2978	92.9202	6.01525	35.8848	892.686	-4.43631	-5.18403	490.966	105.052	22.1969	-5.613	-32.5263	321.499	159.399	76.5922	123.395	-11.7515	-22.8841	163.883	148.628
44.0656	-3.55605	95.8571	6.71398	30.0316	-6.97098	552.104	69.2492	4.87143	55.5872	0.942032	1.88283	17.2594	-11.2007	144.897	444.917	59.8569	44.2896	54.0097	43.3902	30.0447	-68.5507	-57.9576	20.4457	5.77453	35.9028	107.984	62.1612	71.4986	149.917	19.4846	87.3427	-4.08121	35.9683	874.607	10.9186	-25.7476	516.645	113.253	17.9921	-6.11734	-58.6322	359.963	135	83.7828	97.1043	-41.7464	20.1668	147.308	207.327
44.1655	10.5366	84.6378	10.703	37.1829	13.4142	541.974	65.7763	-33.2521	48.5675	26.6801	-14.0992	25.8928	18.4327	136.471	442.135	64.3027	40.9709	30.6397	16.0487	17.2364	-66.4827	-43.3255	32.784	17.1305	26.5217	113.197	76.605	76.9091	183.152	41.7714	51.836	-8.17071	8.20799	787.229	49.7238	-9.44456	473.511	115.581	11.4937	-30.0259	-9.79933	365.425	141.043	65.2375	119.076	-13.0401	11.1644	174.983	146.547
44.2654	0.261796	79.2446	27.2033	11.5458	18.4707	545.841	49.4796	-22.3824	42.7889	6.63614	30.3932	24.8257	-7.11669	168.745	488.938	40.948	48.6118	35.2103	36.5935	59.3848	-21.8731	-23.5305	24.2689	31.8578	39.9988	117.589	79.1672	125.933	187.239	42.6299	45.1251	-8.30823	20.3964	695.583	41.5106	-13.6818	443.786	107.062	-25.295	1.44063	-24.1348	410.307	138.407	86.0944	111.703	-11.7907	-5.43553	109.946	106.86
44.3654	2.38335	93.6166	19.6138	17.5924	16.5899	504.563	60.0749	-18.4956	41.6622	15.8619	27.7461	-11.8308	11.0463	147.004	572.987	61.2536	21.0135	42.1329	55.673	31.0694	32.3115	-45.8284	24.4092	36.2152	55.3743	116.868	51.7895	104.928	165.061	33.8789	94.6732	-11.0374	14.9624	644.783	38.4639	-37.2297	376.002	92.5089	-9.53089	-22.7682	5.89171	419.466	106.41	98.1695	91.5339	-4.17074	-17.8813	92.0986	134.614
44.4653	-7.15218	98.5331	-7.78041	7.41594	4.82941	493.247	83.8046	-32.371	22.0305	8.09351	36.4328	-8.74843	7.21359	133.921	648.491	82.8947	37.9018	30.5961	4.64654	39.409	15.6305	-26.2862	25.1243	39.5124	66.6973	125.313	50.9624	117.67	172.84	39.9954	68.0747	13.9481	15.2361	604.614	39.6472	-16.1077	363.101	121.736	-6.786	13.5291	24.5404	426.556	98.3957	96.7772	94.2643	-10.8479	1.9308	68.0933	91.3409
44.5652	-14.7833	74.6413	-11.5765	-3.58292	23.1709	459.708	76.5586	-24.711	22.3217	15.2605	15.1851	-11.224	31.2219	121.359	693.212	46.7218	53.0638	46.9704	-3.79664	40.7087	14.7153	6.1345	45.2271	32.7222	60.3906	109.608	75.3907	119.167	176.982	28.3765	114.632	-5.72257	51.3898	529.291	56.9717	-32.4206	340.057	124.846	-14.1441	0.227409	20.5553	466.53	128.167	103.031	105.24	-35.9233	17.1837	60.6264	61.8693
44.6651	-26.6261	61.535	-4.2017	-11.703	2.35252	422.065	71.8949	-53.0828	17.883	3.32598	19.9198	-11.5459	24.6499	105.177	760.24	56.4989	10.3048	49.1837	3.57301	38.4142	16.437	-8.48708	18.1003	2.04213	39.9851	126.121	25.0325	120.481	174.696	68.5298	56.0567	-23.6489	35.4804	502.943	62.0041	-4.86657	325.418	116.361	-2.93752	-20.9848	60.9875	401.86	130.491	86.1806	88.5948	-17.7904	-1.8741	67.3258	59.9192
44.7651	-21.6607	76.7978	-5.27667	-26.8507	1.96158	375.38	60.8	-26.6731	-13.922	18.8627	28.4388	1.64743	45.3087	84.8163	858.188	44.7349	40.4136	32.0749	-4.67424	-9.56925	25.2428	9.9915	-3.81137	2.92112	59.2803	107.527	36.3419	137.318	202.679	38.8489	70.3833	-0.75175	38.279	433.034	39.2844	-18.3637	294.728	127.645	-8.93365	21.4908	45.4588	345.311	135.633	127.571	88.2443	-11.2811	28.2092	49.1883	63.5754
44.865	-24.4388	69.4737	-6.31445	-21.7599	2.92719	362.003	79.2116	-25.8302	-25.7298	24.4876	9.48989	4.53549	29.7298	85.2512	925	47.6274	50.6017	27.5762	17.1824	24.1698	31.4734	25.2481	-7.7551	-2.57173	51.6251	85.5057	33.6328	121.79	193.924	41.8423	79.5939	-6.50679	31.5974	430.971	46.9991	0.716951	350.825	113.955	1.47585	-3.3164	33.9846	337.05	163.756	100.736	76.4425	-19.5273	-19.6409	56.7743	64.35
44.9649	-11.7704	73.9211	-6.42384	1.12304	7.04998	384.801	77.3551	-6.39438	14.9124	24.9578	8.08679	10.3624	44.4663	86.2566	872.376	15.0778	55.3565	38.8224	32.3339	18.11	25.7134	53.021	5.42092	-2.5217	56.4115	98.3795	40.6615	114.126	198.913	42.983	60.4913	10.7545	42.9326	407.581	42.2358	-10.7201	466.06	111.584	62.8349	-10.8921	5.02794	326.163	158.828	90.8629	97.3267	-4.8033	-16.427	65.774	44.6047
45.0648	2.8893	69.2515	9.9181	-4.55635	9.29059	396.031	56.4619	-16.2154	20.179	8.80885	-16.8724	5.89826	12.3968	114.658	805.681	5.08945	57.5468	31.6828	20.8673	30.1617	-17.1168	62.0248	2.93561	-10.3441	34.075	99.357	47.682	150.128	216.243	14.8522	44.1172	4.40885	26.1444	377.585	19.8101	-7.47878	498.704	98.9622	42.2374	-18.4712	-8.18214	306.134	155.048	103.013	109.19	-19.9629	-3.7574	33.7608	54.3074
45.1647	-9.4322	61.8312	57.7458	0.981049	-14.2782	383.837	60.9449	-36.7679	5.66669	8.05444	-11.3175	3.31669	5.30723	118.211	782.928	15.7788	51.6005	14.1809	7.63293	39.2547	3.66183	74.9934	-6.34405	-5.10151	55.1759	124.004	48.3311	135.135	219.627	27.4861	38.9942	-8.91535	37.5564	389.806	27.6345	-33.8734	581.618	114.922	16.3146	0.44005	-3.76769	294.491	134.175	99.1996	149.574	-23.5781	4.04159	29.6938	50.1222
45.2647	10.2366	87.4086	72.8378	13.0714	4.71662	378.387	54.9764	-28.414	1.1396	35.8285	-6.98503	1.26482	5.70173	94.8144	667.978	5.94993	55.0348	18.7553	29.9218	37.3062	-14.4869	62.3991	24.3023	0.522318	60.5539	84.6284	44.5892	143.801	202.046	11.1647	88.6733	-1.24324	10.3534	369.423	7.2381	-17.661	528.036	139.695	53.2861	-13.1225	-16.1765	258.077	143.719	82.4801	102.387	-21.6964	-7.04177	40.3278	63.5928
45.3646	-10.798	75.3919	49.9818	3.22208	5.52559	372.852	39.0329	-34.0442	41.5427	19.7218	2.40538	4.15735	14.9707	108.538	647.508	17.3101	34.976	2.56968	31.6214	26.9535	-18.0635	18.2405	7.62366	15.5043	40.6938	128.792	71.6074	161.232	200.02	26.2001	81.7615	-7.2784	6.96891	346.713	24.6207	-0.713629	473.196	124.024	31.4536	3.95142	1.10519	257.838	166.126	73.5801	102.079	-10.6251	-11.7247	53.7341	62.4744
45.4645	-8.84302	105.2	29.8776	-3.46861	-3.27836	380.087	47.6549	-11.6592	47.5295	2.40607	4.12378	0.853545	-0.226256	89.6824	578.357	29.2653	41.3892	50.4558	19.5316	45.5858	-20.0481	48.8939	15.7115	28.4239	80.2171	124.46	62.7094	149.24	212.729	16.4001	124.304	3.53583	41.1275	312.276	61.8445	-25.3943	467.706	117.599	17.7009	11.0401	-0.427339	227.873	136.089	104.173	106.225	-24.0973	27.27	26.0679	75.9123
45.5644	-7.00121	97.4878	40.971	-2.62834	3.86106	361.852	55.0881	-25.1113	61.6354	17.1964	14.9509	-0.290132	3.48753	104.159	529.217	21.5313	34.2219	28.2683	17.7254	39.7661	-43.4529	55.2868	10.3601	29.0722	83.7769	127.134	77.9711	140.242	234.183	12.1225	105.139	26.2129	37.4576	294.043	60.2504	-16.5472	441.923	125.256	47.6044	8.52226	7.05822	194.494	143.278	112	110.054	-24.5379	7.76527	39.2838	101.302
45.6644	5.13512	97.2218	31.9937	13.6274	-2.52194	348.914	83.7707	-16.4344	59.8071	19.5999	-6.73579	14.9006	13.4902	114.063	486.609	12.8973	34.2124	25.8181	26.604	38.6224	-28.3654	52.3592	-15.6291	15.661	63.3107	106.762	48.6759	125.457	284.347	36.2378	78.9065	29.9127	35.4171	282.831	64.4418	-30.4066	395.69	120.747	42.8124	24.4401	32.7868	197.014	126.944	101.923	93.6718	-6.3003	7.15742	24.4547	113.594
45.7643	-5.97796	117.074	18.602	-4.45006	-11.0743	310.817	74.0784	-19.6093	42.5582	16.8644	3.76631	-4.94602	11.4381	87.7116	458.776	22.8466	49.0122	41.9502	-4.21915	57.7754	-21.8084	61.7144	0.994926	31.4939	50.8003	125.175	67.1127	124.359	486.209	29.3933	69.1954	5.95708	72.2967	283.657	63.2596	-32.0449	375.112	100.352	24.7269	45.26	60.1444	204.917	129.964	62.9341	43.7224	1.96588	4.40101	24.5448	80.067
45.8642	10.9939	89.5493	15.8144	-0.852353	-15.7447	295.406	83.862	-9.13839	55.1908	12.9284	20.0046	0.714832	7.02743	115.706	406.101	-2.59948	41.6908	21.8282	15.5108	53.9439	4.81599	59.4645	-18.61	42.2676	60.2504	106.338	62.8809	116.635	819.921	45.8315	82.1576	-15.9662	73.4412	238.823	43.7339	-11.3745	406.508	91.339	39.3387	1.24631	61.0736	168.27	128.082	65.0421	47.5765	2.6401	-17.8788	32.6641	88.554
45.9641	8.32301	111.519	13.815	-22.1976	-9.46583	262.253	126.918	-30.3121	22.7175	-4.00841	-10.6495	-30.7017	-2.94797	46.6765	377.264	20.7002	43.9915	19.4234	1.22142	89.2532	-18.299	64.1012	-11.4644	40.7836	76.3947	160.795	46.7629	91.6631	1090.56	23.5919	85.7985	-18.6453	84.9866	209.76	137.512	-21.678	347.266	89.0583	28.0406	4.18768	59.5376	139.001	107.731	52.8285	73.4032	-1.09405	-2.93497	-16.1024	135.316
46.064	7.04864	118.151	12.3906	-33.8992	-26.9859	214.385	113.909	-18.8734	6.71585	-24.2049	13.549	-34.1443	21.8856	47.4097	359.184	31.0405	45.305	36.9742	0.285119	70.0412	-4.27155	53.3773	-1.79693	70.2038	74.2039	147.343	69.3797	92.998	1344.97	13.1671	47.7206	-28.779	116.074	181.207	139.648	-0.727887	301.754	117.134	-0.227421	-6.74264	97.2747	116.049	106.982	65.374	61.336	-2.68935	-2.94937	-27.5529	140.713
46.164	11.9085	113.853	12.4739	-24.2141	-17.5741	203.885	126.272	0.401619	53.9628	-24.7769	-24.1047	-21.1483	17.1265	68.0142	286.495	45.6364	24.4088	52.3956	-2.68933	60.0951	46.0186	48.8924	-43.1178	63.1143	42.1593	134.998	46.2938	65.7999	1560.11	0.805032	45.8916	-42.2718	157.695	164.548	156.93	3.90223	285.623	99.9189	10.3196	-4.40064	128.064	110.189	106.381	39.4007	23.6942	-6.30593	-37.5497	-12.1858	119.441
46.2639	1.62585	109.49	7.59942	-24.8415	-21.6215	203.337	103.275	-8.41038	32.4616	-24.7591	-21.9795	-23.0425	12.3783	60.2737	268.112	19.1011	34.9759	53.8015	6.01459	80.3318	29.4705	74.6006	-9.62203	57.5174	46.2987	160.155	33.0523	53.2362	1838.24	31.4475	57.2428	-30.0634	194.633	147.213	147.892	-30.8016	282.243	136.919	12.3132	-20.0453	183.536	116.882	106.102	44.6066	43.0922	-0.835978	-19.9235	-45.056	114.516
46.3638	25.9292	97.623	11.1488	-17.3509	-15.5871	182.892	91.185	0.540207	33.3602	-18.6897	-3.59009	-22.0478	27.1918	100.377	287.699	9.65812	56.5076	43.645	-4.25415	70.4072	-16.6009	95.2134	-6.43383	41.0499	66.0546	110.458	-15.9465	12.7062	2050.63	67.3498	114.269	-52.7402	276.942	179.571	112.693	-6.27324	264.372	133.032	29.973	-29.8706	184.679	100.667	79.3844	30.5176	21.6855	-19.4374	-56.9153	3.58653	106.193
46.4637	34.7099	90.3489	20.3709	-7.30037	-5.65898	206.483	91.7726	2.32271	31.2737	-15.2983	-16.3544	-7.34195	20.4498	86.5452	294.564	36.2154	27.8181	31.0781	-18.0748	64.121	6.15669	85.0492	-1.70077	47.831	70.326	82.1289	-15.4951	19.3902	2249.18	71.111	130.051	-37.9051	274.289	154.798	90.1005	-20.8193	300.071	121.41	42.4454	-15.7814	124.785	105.543	76.8198	15.8931	18.0986	-10.9796	-59.6642	11.6431	84.0296
46.5637	25.9434	107.961	11.2086	4.61834	-22.1148	203.654	82.9561	3.27207	39.7302	-10.392	-13.2169	-31.6511	6.649	126.62	275.431	19.5223	12.9984	10.8658	-5.49296	48.7299	-3.13328	98.8212	10.9049	31.3201	55.7619	77.9636	6.96228	9.35222	2451.76	66.8901	112.229	-35.1621	360.511	176.859	94.7025	-8.84059	272.338	114.233	54.6236	-29.679	143.608	114.428	102.943	40.8403	24.6316	-13.2084	-91.3214	35.1468	89.8051
46.6636	16.1614	96.5549	17.1377	-4.44343	6.61323	219.116	82.3137	-10.5904	34.4691	-13.6338	-27.9861	-32.6138	15.693	152.172	277.736	66.8911	67.9314	24.378	-40.8462	6.57037	24.5422	91.9369	6.63538	30.0775	33.0916	113.469	-10.3591	1.91003	2567.27	41.7002	122.344	-40.982	426.488	171.494	110.498	5.06437	278.211	104.603	54.6675	-25.8064	125.108	108.591	67.3388	39.4679	58.0463	-7.08927	-58.4221	13.212	73.9853
46.7635	18.5823	105.229	16.0214	0.799439	11.5805	193.821	129.569	-8.62565	30.9221	-31.4697	-12.423	-21.1128	10.543	135.216	246.397	112.07	47.2505	17.5156	-22.1475	3.66061	27.7509	68.4226	-14.2547	-8.80761	32.8472	109.856	-36.0592	9.85853	2785.3	48.9248	99.2496	-5.1703	452.889	166.577	127.267	-23.7801	255.191	126.739	39.4479	-42.0673	149.209	112.543	39.6951	118.159	43.6559	-2.74578	-67.9064	-56.0505	101.631
46.8634	12.4171	107.571	21.3945	4.08137	14.9485	192.117	111.962	12.0166	62.618	-16.452	-6.82329	-34.7424	14.3449	162.608	221.147	58.3826	43.0818	26.3398	-13.5106	7.57451	-1.45395	106.019	1.91138	3.22424	26.5222	105.932	-31.5535	-5.3014	2888.88	64.2204	108.378	-2.38729	485.979	166.306	135.155	-17.3203	236.806	120.802	39.5155	-25.1638	134.509	104.619	14.1531	148.019	85.2834	-0.753998	-65.8651	-36.9894	111.704
46.9633	17.5619	102.489	25.5696	24.7384	3.43603	160.067	109.001	-4.54422	47.5185	-16.691	-10.2652	-27.2079	30.4242	160.477	254.914	53.2498	32.5322	34.9475	-20.6891	4.59236	30.7663	60.7927	-16.1885	2.46012	-7.67898	99.9799	-28.7219	-2.28977	2832.64	88.4549	65.3147	-4.69845	462.876	124.244	86.3395	-29.4392	246.988	131.028	53.8046	-46.8017	103.817	81.676	20.5793	196.886	120.101	24.1376	-55.6612	-44.2276	97.3718
47.0633	11.7509	101.352	18.4517	20.6294	0.38296	156.156	111.753	19.2045	55.1943	-6.09305	-6.30097	-20.5091	44.5873	162.072	216.712	22.8204	42.9681	24.3047	-7.80556	40.9533	27.558	77.2058	15.0773	8.02186	-23.0087	134.665	7.91392	20.741	2681.53	85.0512	36.2869	-17.9474	454.737	158.316	87.7965	-10.3126	199.665	135.819	28.3662	-2.55532	85.808	106.108	37.8099	184.995	84.1435	14.7799	-73.8028	-46.0682	106.726
47.1632	27.7054	81.2108	15.9112	10.6068	-4.33318	136.807	100.645	15.5658	26.239	7.93905	0.381746	-10.2996	36.2244	128.613	249.372	41.4487	57.1143	33.6358	15.3106	47.2662	22.2096	93.3153	-14.4431	18.5112	-13.9958	108.318	-1.87807	8.90604	2474.14	89.1896	43.1496	-15.3389	366.592	153.193	94.4043	22.319	268.752	145.478	39.7711	-0.155838	64.8343	83.3397	52.6118	129.473	132.697	23.3137	-65.9803	6.23796	85.0323
47.2631	27.3296	85.5045	23.9709	9.69933	-9.77307	125.326	112.845	34.0307	44.6418	0.95961	-14.7529	-16.5524	20.3525	126.637	240.577	48.2738	58.5783	28.4767	16.8663	27.1903	12.6896	96.3302	0.354422	33.2884	-15.3617	131.5	-10.8303	22.863	2324.9	84.7548	-7.43025	3.35949	307.757	127.147	113.896	16.299	250.22	133.959	62.5563	12.4451	88.6347	65.1657	35.8712	115.813	99.0421	28.3161	-30.8737	-17.8421	122.368
47.363	22.4385	99.7615	21.4518	4.56396	4.53516	126.939	116.533	53.5139	39.3514	-15.6875	-8.29451	-8.73212	17.5124	115.475	215.535	37.5934	102.271	37.4788	0.701474	29.8956	7.50385	66.516	-19.8798	44.1189	-1.65393	111.05	17.702	34.0164	2155.2	52.2801	-4.14377	11.1761	326.012	150.824	144.501	34.1117	235.567	148.302	33.2189	5.66777	56.3705	61.4115	74.7077	95.4257	108.23	13.6033	-52.5815	-19.245	100.377
47.463	30.5002	76.5132	31.7987	9.6503	8.43061	130.356	107.917	45.4788	46.1923	12.0163	21.3497	-23.5701	30.7542	103.886	195.892	54.591	123.372	40.53	18.231	25.211	-11.9545	75.3355	-1.32665	68.6196	-2.329	89.0031	4.04678	30.4197	2038.34	72.7197	-4.41382	36.1153	309.389	129.956	140.382	-19.5558	226.25	132.761	51.6402	18.8367	39.1291	89.9357	91.6464	77.7729	65.3916	5.97031	-36.7373	-16.4031	94.0724
47.5629	27.046	79.5832	15.4991	-0.816999	-7.90897	120.968	97.3323	42.5937	46.2794	11.7384	4.7417	-16.7209	26.9946	121.538	174.81	51.642	87.4365	49.533	45.483	22.9482	1.47064	51.8886	-7.29499	38.7177	2.81914	66.015	20.5428	60.7739	1862.03	54.2383	-1.22066	37.2457	240.407	136.619	140.288	22.785	221.518	119.124	76.3109	7.91917	50.352	54.4677	113.198	92.2603	96.1531	-1.04383	-42.1493	-21.2648	108.308
47.6628	32.0304	62.5939	18.6892	8.44524	-5.24735	126.877	113.167	41.4013	37.103	6.42998	19.1612	-13.8954	19.2581	94.139	217.595	49.6867	71.9129	36.0206	25.4476	30.9289	17.3702	48.4036	-8.68519	48.9624	24.0894	127.853	35.06	73.2477	1792.05	51.7212	-18.7122	42.7872	254.825	102.972	132.991	11.7518	248.365	103.423	37.5179	18.5983	55.4955	85.6443	134.369	69.3439	103.827	-10.9389	-23.0632	0.177958	63.6688
47.7627	14.5591	77.757	9.49909	25.5274	-19.7816	123.06	100.913	45.7495	64.2121	-5.06825	28.4591	-15.0464	24.1239	107.346	176.99	34.3944	51.4233	24.8691	44.2989	24.6749	42.2755	22.6085	-8.99753	56.5329	20.8799	139.429	51.3895	135.133	1701.14	52.3139	-22.6101	24.7803	219.381	119.793	127.019	-0.587954	271.088	134.435	41.1541	29.9318	29.937	108.365	142.163	68.8131	75.2781	3.2727	-24.202	-12.1397	94.6677
47.8626	9.25839	61.2756	22.3361	6.02596	1.19338	115.742	108.595	41.771	38.2815	-1.35705	40.5044	-4.88806	27.6039	86.8909	183.009	53.1131	39.5472	33.4691	0.668435	61.0143	36.2574	22.1263	-8.06034	50.5147	22.5353	153.096	30.9377	74.4953	1624.48	36.0031	-2.01069	21.0678	214.626	94.4484	134.332	15.6004	254.719	122.668	56.4513	34.7292	68.5857	74.9119	115.827	48.4653	69.7471	-2.91867	-45.9884	-1.87277	76.4951
47.9626	17.7842	79.5336	26.6474	19.7588	-11.066	106.888	116.932	35.4178	66.7502	18.6249	4.86189	2.19589	25.6189	62.7164	144.653	24.0718	60.384	58.1771	-0.820014	51.7266	26.316	32.1672	-5.15662	65.8931	34.5052	117.3	29.1508	105.301	1539.87	26.418	5.72989	5.62073	183.018	106.942	127.956	-0.647957	241.797	95.2629	49.4606	39.3417	74.0444	42.9584	130.471	27.0492	53.8797	-13.5362	-45.1253	-13.2079	77.297
48.0625	15.6779	83.5266	-0.672464	-2.76229	0.0373147	110.566	131.729	15.7965	59.3618	-14.2679	27.4558	-16.2046	36.9004	95.2415	177.193	29.7287	51.8127	26.233	45.2784	-0.824795	10.401	42.5317	5.14083	60.6145	42.1098	163.075	22.5307	102.361	1476.64	31.4354	-25.6784	20.1981	195.056	99.1867	121.413	1.96774	244.782	109.555	60.741	7.07099	43.4931	62.4242	158.333	59.504	71.7478	-6.25606	-47.7159	-3.49042	81.0546
48.1624	10.414	60.1044	11.6156	-24.1132	2.97779	86.6734	145.263	21.2058	33.4884	9.08706	25.4223	6.59938	42.8355	85.7805	164.818	28.4623	24.3132	29.6172	125.237	46.7071	24.9245	7.82305	-0.122412	67.9178	38.6807	183.343	33.0694	94.1621	1484.08	39.0444	-16.7439	10.19	165.796	89.1099	123.386	11.9268	242.51	129.884	56.9809	0.221333	72.1377	45.7743	168.204	38.4242	85.3034	-11.8808	-24.1328	-7.93938	71.254
48.2623	-3.68372	77.5449	15.7536	1.43393	-9.42385	76.6263	126.713	-4.57698	31.0839	11.6427	23.0172	-2.80251	43.2854	61.9416	129.488	32.6508	12.3071	11.124	228.536	43.7887	2.86234	15.1012	15.1624	56.678	40.2736	159.802	18.8617	91.8991	1378.08	39.507	-24.2268	21.5514	158.033	91.4273	128.646	2.71483	243.697	125.056	80.7053	11.2931	70.5113	25.777	146.775	44.5076	39.9708	-6.23935	-21.7325	-26.2768	90.9139
48.3622	9.38597	77.2887	9.84864	20.1764	7.12491	92.0318	127.65	22.9197	39.0232	8.14381	18.1608	2.57169	32.5482	77.1027	137.405	25.1214	25.0343	21.2861	253.831	40.8084	-30.3135	16.7106	15.0888	74.7779	31.9523	129.712	36.6235	86.3312	1269.18	42.3662	-47.1719	2.9388	134.445	105.715	103.711	6.58629	227.651	128.058	54.5092	29.7604	51.1542	35.391	149.504	37.0089	66.2514	9.86893	-19.5127	9.85548	84.5649
48.4622	-8.99638	72.1269	15.7551	5.67465	-10.5083	82.8482	110.177	20.5181	33.048	9.80579	6.1433	-6.51248	22.8888	86.904	125.668	40.7779	32.2254	42.8875	160.947	62.9676	5.87022	31.6793	20.4503	70.3574	47.0879	178.115	46.168	110.394	1213.1	33.4803	-53.5752	5.51119	110.518	91.3886	92.6909	3.52371	244.94	125.546	49.3502	12.7993	87.7317	22.1214	169.232	28.8463	72.9061	5.27192	-17.3499	-9.3605	74.1484
48.5621	-10.0757	83.5105	17.4005	19.8894	-23.5143	90.4814	133.276	6.83709	54.9538	10.7916	10.637	-0.452553	38.4963	74.1837	129.862	30.5114	51.5279	34.9284	167.597	55.6893	13.5866	26.843	-3.99353	56.0267	24.4338	151.474	21.7176	67.3172	1185.81	65.9757	-46.7102	2.40562	114.464	115.962	107.881	0.518217	245.544	131.957	47.0465	14.6451	82.129	37.8417	151.674	-3.5206	72.256	14.3845	-32.5728	21.8589	83.4819
48.662	-9.04237	82.9503	23.4521	15.6542	-20.3732	82.9523	130.545	9.37009	21.1241	11.4919	5.02507	2.25863	26.6003	67.8698	117.193	62.4472	35.8997	32.4552	139.744	6.36034	7.61768	42.9495	21.68	59.4185	59.8115	153.356	13.5585	65.1621	1191.1	30.5959	-17.7153	8.68654	117.379	100.197	121.517	19.604	191.351	125.987	29.827	-0.384812	73.945	40.4831	131.98	27.3436	58.7101	10.7665	-34.5771	-2.1334	109.969
48.7619	-5.83666	68.8765	6.52473	9.56535	2.5085	59.0672	126.256	22.4357	46.9049	17.3211	11.4889	-0.272033	48.0344	71.9528	104.003	45.9977	45.5575	54.1545	99.5307	86.984	25.5332	29.2495	31.8238	83.9163	64.3555	167.202	25.9939	48.8056	1113.06	34.6907	-40.9355	7.56249	112.206	86.6422	149.654	11.8334	197.401	119.313	48.081	25.0512	63.017	34.3041	128.899	54.589	90.2905	-17.3915	-28.799	-13.9618	80.7459
48.8619	-5.6466	66.1463	0.960689	22.2943	2.26763	71.5842	120.713	19.0687	15.263	25.5956	-14.9533	-4.52023	37.1489	90.4182	121.494	41.219	20.9474	6.17794	107.346	65.1206	11.3366	17.9259	10.1933	55.9224	56.0312	156.197	52.6784	79.6637	1082.6	22.4487	-18.6091	-1.40019	103.114	73.5038	107.263	29.4411	216.166	106.775	39.6496	38.1566	77.1063	60.2636	135.961	53.4927	96.7942	-10.1783	-29.29	57.0716	26.6321
48.9618	0.168904	74.2323	4.59984	19.719	0.228435	65.5496	140.965	25.2668	19.1958	6.80863	-10.0554	-5.38974	48.6752	73.3718	103.49	31.1147	29.2754	21.8771	73.7474	70.2376	-8.22122	18.6111	1.46037	61.0045	22.2481	140.959	58.6464	60.5692	1079.93	26.1934	-45.9302	-11.1243	58.6765	94.1834	88.8345	5.08879	191.896	128.652	49.2831	51.0079	51.8541	36.4656	139.162	77.0252	80.7247	16.1513	-28.7042	40.8005	97.6027
49.0617	-12.9234	65.9161	3.89334	7.82521	-5.45	56.1459	151.029	37.3797	18.2231	20.3647	18.1438	0.108574	55.719	74.2278	86.9328	32.9294	49.2033	24.5956	50.4333	73.1053	13.6392	30.6852	0.880263	53.6305	57.7874	145.247	45.1316	56.0302	1047.99	42.1801	-28.558	-0.0626704	100.204	78.9278	122.69	18.0443	192.546	142.028	49.0265	28.8156	51.4397	23.7032	135.051	62.733	103.263	-2.57754	-28.6942	45.944	101.765
49.1616	-5.17314	78.6388	20.3305	19.6541	-5.82203	56.8446	132.564	16.6281	42.6867	35.053	-9.28197	-14.6675	53.7722	86.461	89.4841	25.9919	41.7982	17.6098	60.3499	100.764	32.6773	34.2342	14.1405	51.8299	82.1247	117.651	33.8204	83.1385	951.648	18.3243	-39.7686	35.2028	80.2465	99.1921	134.606	1.91981	170.679	125.392	66.5955	23.7445	56.3751	2.45426	134.973	45.2952	91.3825	-18.3393	-42.918	50.0423	89.9287
49.2615	-8.69341	75.8451	12.9199	22.315	6.50912	63.6924	124.821	37.3125	32.7116	39.4729	-2.33971	5.9615	55.982	76.6264	85.3114	46.6461	49.6319	41.9978	49.7895	48.1799	8.98855	48.3391	1.90102	73.9345	43.9771	143.919	41.7809	86.7153	938.065	34.8674	-48.6491	31.4648	49.3818	84.2892	132.65	-7.75383	192.139	141.545	61.7132	20.5358	63.6854	5.77653	119.138	57.5089	83.5777	-14.4529	-45.7176	38.539	61.6371
49.3615	4.58381	61.055	20.3401	28.8223	-1.90807	55.862	117.144	70.0948	38.1711	5.74519	6.62995	-5.01618	33.1587	111.998	63.7565	23.3313	47.9764	28.7612	29.3822	47.9892	36.4053	28.9387	8.26103	77.9951	45.8071	123.196	32.3821	88.9077	923.957	14.8051	-31.3515	41.4589	60.8908	92.9454	117.526	6.69495	189.226	146.68	58.6613	27.8841	67.3958	3.44379	133.606	39.5638	64.9831	-18.514	-43.6729	23.1946	71.2924
49.4614	4.97194	74.2904	22.8915	27.3911	8.21246	60.279	142.454	8.86758	24.0832	28.8878	9.9856	-11.8844	46.5472	86.8021	115.336	45.3685	14.4745	48.7796	42.173	57.9727	15.1066	14.4544	13.2488	51.2222	53.3531	132.05	21.4738	64.9619	896.398	41.4617	-48.2475	31.5026	59.0045	106.729	137.058	9.91123	234.743	139.731	54.2049	11.2725	61.2894	3.28464	139.795	37.2099	101.507	0.404106	-45.9844	23.4546	92.3124
49.5613	4.15089	78.2568	6.02361	7.27521	7.49309	45.9082	127.228	26.1712	41.8913	22.1576	2.94012	-27.3234	47.7488	61.9019	127.263	49.5752	14.985	43.0459	32.4926	69.6406	26.1558	6.33458	-2.87227	77.7799	63.2938	138.215	0.0605861	61.8436	898.457	22.6478	-27.5224	20.2232	44.1323	73.7627	151.493	14.5998	226.763	132.574	43.7026	15.2298	65.5956	-16.2706	120.629	46.7055	118.575	-35.0821	-45.6446	25.5695	36.5368
49.6612	-22.0416	53.5159	0.344605	3.86294	-22.2453	57.421	95.1566	11.2994	67.869	20.2681	33.363	-10.8384	50.1289	87.6542	213.481	6.57969	9.79678	25.3695	39.443	51.2753	12.9482	14.7593	16.693	44.6505	45.4545	106.137	39.3101	50.9634	893.334	35.4846	-40.9929	6.87351	58.0668	87.1976	147.467	-1.29118	187.416	128.132	33.8621	26.5579	74.4689	1.1394	140.621	44.5233	76.0164	-2.40844	-27.113	24.847	80.9487
49.7612	-4.64116	64.673	12.8911	15.5916	-1.37639	46.9096	90.9179	21.5071	44.6676	26.7778	11.0134	-14.0275	29.8082	82.6792	208.855	36.7361	34.9574	26.5508	28.7019	43.1643	37.0847	23.3715	22.9207	68.5006	67.3754	112.333	39.431	63.1409	902.346	15.5972	-13.4663	-4.52176	35.6985	64.5116	128.493	24.7545	219.395	143.105	55.1271	16.4469	52.6925	16.2608	146.92	46.6792	85.0887	-37.5141	-40.6062	35.5534	51.7749
49.8611	-21.7182	70.4985	7.44399	-6.45032	6.30141	58.0499	115.99	34.015	37.8922	32.8149	16.5758	-9.40171	46.3231	79.7453	213.512	18.2861	28.0311	21.8024	14.0053	64.401	9.45934	20.1072	-12.9529	58.4559	53.1407	135.924	30.3289	52.6756	857.837	28.1672	-58.9808	-0.0888793	13.2093	76.1838	160.886	7.71492	207.688	122.781	34.2265	24.1251	61.2668	24.3891	123.205	39.9538	83.8371	-4.26486	-42.2359	24.3655	80.7983
49.961	-19.3722	57.9758	10.349	-4.15037	2.68231	56.8931	135.76	17.3863	38.6739	10.5879	17.3117	-8.46609	30.4294	71.0168	280.973	54.9728	25.2795	34.0941	33.7755	44.4304	13.0818	25.8714	7.19688	64.5416	68.6648	132.87	29.9419	66.9485	853.581	28.2774	-35.9072	20.1817	50.3551	62.4466	139.062	20.0154	213.167	112.555	56.0532	15.3928	55.8764	12.9729	160.12	37.0561	82.887	-11.9714	-37.3509	43.7517	63.9039
50.0609	0.856722	64.2433	5.39519	10.6701	13.8793	37.2328	107.714	25.4087	56.5468	12.9828	17.1967	-19.8536	42.8074	74.0687	281.994	22.0913	14.32	39.688	2.89682	32.5429	-13.1801	34.1533	29.3159	75.029	76.5907	139.409	39.0036	67.8591	840.179	12.9865	-27.2133	17.1306	29.5401	74.9544	122.962	19.9608	195.954	97.5615	45.6159	56.2753	48.7252	7.4896	156.718	53.6319	90.8287	-21.0373	-24.9673	40.6184	74.8369
50.1608	-10.2945	53.3971	10.7752	-3.64248	4.64782	49.5364	113.981	8.62941	54.3431	21.0138	23.6183	-15.474	38.407	91.0652	280.828	32.6597	14.0709	50.6005	36.3225	30.8505	-5.21523	28.7585	23.3125	71.0225	60.1992	117.831	33.5503	72.3906	804.487	27.6763	-44.9268	6.89715	38.8833	73.9735	143.38	-3.29427	194.036	136.968	37.1044	43.529	45.0928	17.4019	142.712	70.2052	53.4239	-19.5732	-31.7762	54.063	59.3287
50.2608	-17.8352	55.8617	11.4425	-8.00476	-5.02851	56.8787	121.064	-5.12424	54.7392	27.2501	-10.3176	-3.1369	35.7096	80.9318	240.111	34.2667	20.5867	62.4925	35.8121	45.8034	-3.90899	28.916	4.64454	75.5234	84.4519	131.998	48.5139	76.4137	782.326	14.1798	-48.5456	21.7751	20.2205	55.2204	151.795	4.72602	174.013	153.225	47.6904	30.2481	67.9364	8.54236	144.697	55.7715	99.549	-9.5519	-37.3584	54.9087	60.3803
50.3607	-2.70876	70.5622	20.1692	20.3738	14.9559	71.7113	111.011	15.83	50.9184	37.0358	4.08059	-1.19678	32.1725	95.9163	256.952	25.2295	42.2542	45.8072	15.1163	32.1949	17.5035	25.5463	0.338739	66.2434	65.1966	124.308	20.8586	95.5088	788.972	18.0793	-32.9017	13.9872	18.0013	62.2517	134.771	16.3672	221.598	135.38	18.0957	38.947	72.1514	23.957	125.39	40.9349	79.4879	-17.1771	-71.7649	55.8572	57.9397
50.4606	-15.845	54.1956	13.0947	11.8476	6.28904	67.3739	111.755	-9.94807	30.0671	45.3004	3.46253	-14.3666	48.385	90.279	202.803	18.4943	36.693	55.1882	29.5249	35.2629	15.3788	46.0634	13.983	52.1216	50.0869	115.531	49.9656	83.6582	737.485	31.1948	-47.5087	21.8	9.95804	46.3463	144.957	-9.08953	200.831	130.08	57.3072	24.7273	72.2198	10.9386	116.269	72.6158	75.5279	-2.53107	-46.7009	28.5369	85.2909
50.5605	-8.13991	75.5059	13.054	11.8357	1.8665	109.685	124.249	-9.71358	23.5328	50.5018	-3.35307	-6.58282	34.2674	81.0569	188.781	27.9113	23.9727	33.2838	35.4816	51.193	-8.19931	17.8432	8.36789	62.5952	68.2595	109.576	23.7777	81.6825	746.641	16.0089	-37.5117	-4.38255	22.3252	42.923	138.297	18.0797	200.476	161.31	52.1234	2.86341	92.8601	-6.8198	106.585	77.5407	87.619	-1.29029	-57.977	31.1192	55.9268
50.6605	-24.4461	74.7439	15.4874	5.69572	-16.6854	108.428	99.4994	21.2708	35.3101	26.4522	-5.88479	-14.474	39.4459	106.097	181.086	11.6365	26.0885	30.4553	47.7311	58.9863	16.1207	12.8324	-13.287	65.1622	70.6346	132.201	50.7256	88.7256	757.777	35.3192	-49.6551	9.84018	6.13463	55.6626	104.221	-19.74	219.344	145.73	61.3754	28.1634	59.2996	-2.88935	97.757	55.4577	71.0509	-18.0907	-23.1219	61.0064	37.9605
50.7604	-16.5153	86.1171	24.4867	3.62049	-9.67041	87.7318	102.163	-9.9647	29.3169	40.0701	1.97258	-7.82995	35.8914	94.2887	151.224	27.638	28.2976	30.8576	41.6196	41.0695	2.42434	45.776	4.40018	64.0941	76.1515	134.98	51.1285	89.0606	741.028	26.6556	-39.9194	-0.835334	11.5668	35.2374	164.654	-2.34183	216.369	140.512	63.1999	18.1036	61.4419	-23.9595	128.941	65.3416	112.937	6.53773	-14.2039	48.0524	25.1873
50.8603	-11.9317	88.5735	16.0388	19.2356	-6.88346	97.0462	101.923	4.47539	53.6054	27.5552	-14.7485	-7.14163	42.466	109.255	152.194	19.2958	57.1664	52.1949	-2.32088	64.2478	7.08108	63.8556	4.93199	48.074	63.637	123.854	51.4806	78.8458	738.105	32.442	-51.8571	22.7274	26.0961	48.5078	126.883	13.4746	211.546	152.956	62.0538	16.3167	68.3098	22.9727	130.061	61.9867	126.546	13.8069	-52.6717	31.5393	47.8179
50.9602	-12.785	100.093	13.3373	1.22476	18.9458	89.8315	130.957	17.2502	34.2374	40.6717	-2.78196	0.332708	33.871	95.8623	187.571	25.9183	18.666	17.4317	21.2049	77.7162	7.59543	21.4369	-17.878	70.9037	57.9183	127.874	3.07836	67.2201	759.999	29.0559	-24.2871	-11.6863	-0.476935	37.5794	127.509	9.28027	226.82	164.377	48.2151	3.48888	67.5523	14.7634	108.167	81.9352	87.9335	20.5648	-58.5916	11.0353	38.1572
51.0601	-11.1707	93.0791	6.64238	14.7536	2.12902	76.3724	97.8141	11.7502	36.1182	22.1803	-2.42017	-3.78226	24.032	109.591	249.559	49.532	9.71847	24.17	20.5408	62.7497	4.32087	-17.8886	16.2916	49.5427	58.8866	138.672	55.4528	107.85	703.122	20.9693	-64.2398	-7.11142	20.837	27.0656	127.503	-0.390766	186.945	151.721	39.7739	-3.32235	51.3187	23.4739	115.637	77.6133	75.2876	2.83136	-7.99588	13.5672	49.2463
51.1601	-5.41341	91.485	1.77172	22.2226	8.66012	65.405	96.4641	7.5267	19.1656	17.0069	-10.3759	-17.8601	23.2177	89.7429	269.673	58.7361	44.9364	22.9617	4.47797	84.3439	4.30274	51.5737	-7.36053	62.7599	74.0241	171.47	46.602	79.0081	682.069	33.2379	-53.8882	12.0738	11.9678	28.9583	104.179	1.84363	163.339	131.644	63.7279	14.5242	77.7497	17.4323	120.927	52.5275	96.2101	15.5807	-25.7539	21.9571	47.535
51.26	-14.2285	83.8391	14.576	4.5636	-3.44715	78.6998	88.6942	10.504	60.2274	30.2621	5.77813	-17.9695	21.4465	112.745	245.362	41.4821	45.6788	26.1213	-2.89988	88.5822	-14.7102	43.1429	10.3606	37.652	72.7753	134.233	25.2967	73.7258	727.59	30.6602	-23.6905	12.6371	41.6298	38.1398	126.301	-0.152145	147.821	136.844	55.0185	25.8306	95.9955	49.4196	126.553	53.2075	81.6089	-3.50468	-42.1735	26.3826	71.655
51.3599	9.45905	68.71	18.4951	20.9682	8.04913	65.1458	101.978	1.05128	72.5781	30.3891	25.4775	-2.09045	40.9955	104.239	227.477	22.6107	26.5757	24.4413	2.9048	36.9673	-30.6091	25.0183	-0.48893	50.1532	72.9556	113.675	44.078	81.0183	669.886	16.6301	-38.1247	16.2405	46.7391	21.9701	98.511	5.69576	151.961	158.773	40.3954	37.0514	78.5644	52.1334	133.662	49.8087	59.8503	-3.62644	-24.8963	-7.61924	31.7055
51.4598	-13.5102	60.3089	20.2144	12.0211	8.07753	60.696	90.9452	15.4713	52.7714	23.3665	10.9479	-8.5112	41.8499	93.578	189.356	29.4287	41.2975	44.1075	16.3351	97.3281	-11.3506	37.3943	-14.8803	33.4261	60.0948	128.617	22.5878	89.5443	674.32	12.3329	-50.7762	-4.74643	30.9159	22.831	102.22	0.0610933	173.346	150.571	56.5219	7.85693	94.6668	35.9161	116.184	31.8415	59.2597	11.2146	-37.3035	14.1734	46.9441
51.5598	-11.4011	70.3696	9.62904	5.57615	-3.60533	52.9764	123.053	0.0325325	74.2468	42.7323	11.97	-11.1938	39.3428	85.1927	177.498	42.1172	-5.75655	26.0003	31.831	42.2648	16.2518	33.1135	-9.77966	60.8043	72.5379	134.518	45.3441	76.337	641.971	24.5383	-51.1407	11.4724	33.8051	24.2205	113.184	-0.0595357	146.643	119.33	42.1818	29.3448	87.7809	49.1168	120.203	60.5095	67.5994	-20.3026	-28.6322	-1.03803	58.1199
51.6597	0.776219	88.1303	9.6789	13.4455	8.0023	28.3822	120.161	23.3141	67.0697	31.7752	-5.27105	-1.51526	44.6343	88.2469	147.042	16.5533	12.1693	50.6252	26.4114	64.2113	18.2914	23.1804	9.64503	53.715	57.6091	119.719	37.3181	67.84	677.627	20.0203	-53.6181	-15.0169	10.5649	53.4083	104.266	-20.4559	136.557	140.201	64.8267	15.8219	80.1831	30.8972	143.679	68.9787	96.4964	-15.9754	-47.9829	33.4544	60.8083
51.7596	-3.40013	65.1868	-0.198632	-8.28545	17.7724	35.9123	114.593	10.3348	37.5515	36.0252	-17.6838	-2.93593	36.2147	81.6043	139.307	31.7689	45.0689	42.7492	14.5813	36.4667	-9.02433	29.8961	20.1866	70.2478	60.7735	133.399	30.7543	66.5885	646.335	46.8809	-48.4072	-1.88994	15.1517	73.7086	94.2985	12.7105	139.568	122.654	48.6691	13.3196	86.8103	44.4154	132.513	59.4507	87.4044	21.6677	-37.0662	10.8791	30.2258
51.8595	-12.5793	62.1626	-4.82488	-1.40694	20.3839	30.0808	129.01	-20.5516	63.7569	21.5106	8.98004	-9.02147	49.8179	102.847	124.109	28.906	19.4426	42.4846	15.1705	45.2415	-7.70298	3.97759	16.458	63.7276	70.915	94.0647	53.0505	66.6607	670.927	27.2986	-82.8859	10.4703	0.728387	51.8132	121.254	-1.72112	138.335	145.535	40.2013	-8.88072	83.0538	18.6548	133.102	67.1272	115.533	0.27322	-19.7114	38.6885	77.7865
51.9594	-20.4813	68.8414	22.3732	2.41109	-5.40917	34.3384	132.409	-31.7245	49.8981	32.7699	-16.4521	-9.54883	31.2008	70.4432	119.402	28.9976	10.0639	20.9232	10.1883	23.918	-1.10155	8.39676	-17.1799	71.3792	37.3242	106.244	72.5186	96.7538	650.886	49.6981	-57.3166	-1.323	29.2456	41.2801	90.85	-7.32592	126.918	178.991	39.5463	6.61517	66.238	-1.05102	143.43	62.8344	97.377	-1.00474	-17.7664	29.6901	63.5997
52.0594	19.9047	76.2823	39.5672	2.17571	23.9845	39.0913	117.093	8.29213	31.9492	39.256	-16.5035	-18.3202	22.233	112.18	109.015	32.889	21.4224	39.7571	6.86884	13.9559	-7.67386	23.1396	-0.438317	67.7561	54.7296	120.236	25.3989	43.6605	684.078	89.594	-46.7173	9.44834	24.1389	30.2876	111.365	-20.1936	132.284	167.998	58.3394	-6.62717	63.0134	24.4051	106.335	79.8658	94.8833	-6.43394	-32.2468	17.4246	48.5492
52.1593	-13.6252	94.4501	-0.330594	-5.66969	1.59085	33.0493	130.962	23.2218	15.8197	54.4032	1.86183	8.67651	34.9457	125.379	134.584	41.0834	12.7184	41.7868	-7.31997	37.9359	-25.9497	3.19981	0.667213	44.293	51.1242	152.259	88.0186	86.3891	642.474	60.7674	-57.4796	23.0469	13.3092	45.933	112.037	-0.064436	126.62	166.199	67.4092	-3.15817	30.1785	16.8194	134.578	56.634	98.1219	-9.3666	3.73994	32.6683	32.2327
52.2592	5.10411	77.6131	22.3778	9.50301	27.6592	30.2825	104.659	0.246537	-1.22197	43.2809	17.6097	-5.30033	34.3306	125.697	98.806	53.2659	6.90104	28.3103	26.461	-2.41344	-3.88858	5.74482	-19.6591	37.5636	34.9927	144.987	15.1457	131.317	736.87	64.4636	-17.0321	19.1513	34.7033	37.2971	85.6325	2.91179	117.674	137.869	87.3598	-1.441	72.2835	17.9951	124.336	56.2211	79.8411	31.5658	-20.5531	63.6643	2.75207
52.3591	-1.36173	66.426	11.625	2.5967	21.4656	38.5817	101.126	-15.8487	13.2291	45.3624	9.61364	-0.959586	39.7561	120.624	148.781	21.5753	13.2325	13.968	40.2918	9.7083	-17.3792	11.0618	5.57687	39.4102	46.3807	137.518	59.839	126.496	738.201	56.3124	-24.1581	16.3598	55.2747	69.4983	79.772	-2.47844	87.0341	120.562	36.9022	-12.5617	80.8154	36.469	118.701	43.3279	68.8617	22.9105	-21.0052	62.1543	23.6148
52.459	-26.7728	57.0752	36.1935	29.5976	-16.2404	28.9865	94.996	-12.1707	42.2981	51.631	1.17942	-4.70486	33.4471	122.857	104.446	71.8272	30.926	40.0535	31.7121	22.4078	-5.42967	5.69251	14.694	14.9392	57.916	180.186	65.1298	109.776	783.534	40.7998	13.0638	24.1434	25.094	64.0145	82.0707	5.16295	119.281	110.734	30.0952	-3.34348	76.6391	45.2626	123.789	49.1232	73.192	18.41	-46.8535	71.6297	9.07018
52.559	1.32661	96.2399	14.4569	27.4893	9.09086	28.4926	119.431	-6.11415	37.3835	32.2501	4.78026	-16.6896	36.1751	114.419	148.42	47.8005	62.4854	22.7788	12.5108	51.6596	-13.5722	29.6783	1.58184	46.1714	36.8088	226.801	68.4985	103.457	752.275	57.7433	-66.6734	33.83	21.8743	81.2338	122.17	-22.3929	84.2567	138.338	34.0797	-6.76158	93.0306	68.8383	93.5127	38.3105	70.6705	-0.497609	-0.931543	42.7517	36.0914
52.6589	-6.97074	110.162	23.9545	32.5614	2.23048	22.5846	117.337	7.33494	36.6914	34.5984	-20.7475	-9.6093	19.72	123.622	163.08	56.8302	48.8232	23.7915	0.292224	25.3305	-48.4928	22.4949	-0.685614	35.3555	64.3724	229.307	44.5895	110.622	735.757	49.3441	-48.928	46.2193	33.3406	37.1644	118.11	1.06272	101.097	149.449	22.2738	-1.86196	111.679	37.5167	87.5715	77.7757	75.7014	6.16463	-28.0447	35.2685	15.4101
52.7588	15.2793	78.7515	14.0688	24.6806	9.81961	16.8855	118.564	15.367	46.0343	30.0053	2.61083	-12.8319	23.2682	138.08	140.201	59.5595	36.5025	26.2954	11.7141	52.1076	-45.0675	44.3713	-4.50011	37.8484	38.3124	253.858	43.8797	85.6212	777.197	73.4686	-34.8923	51.3999	31.0886	40.1033	69.4287	15.4535	84.3968	146.121	36.372	17.5979	129.147	21.0171	141.488	48.7734	41.559	2.60511	-31.0837	56.0094	-7.00193
52.8587	8.00882	80.5832	62.7505	35.5889	4.12491	62.5909	121.284	-0.509169	53.7763	22.3602	5.46134	8.62669	18.7164	141.597	141.568	50.807	54.3543	31.7544	-0.860151	56.424	-67.98	51.273	0.35009	34.1038	57.4106	238.105	39.5523	81.5729	786.277	65.2816	-7.58989	56.7104	25.9944	54.0906	70.6087	-16.2179	84.6718	129.979	23.7322	21.6677	121.771	26.3995	158.734	54.6696	45.9741	-0.265078	-41.1827	28.7972	32.03
52.9587	-0.920552	76.1739	14.4465	18.5695	14.1619	18.2008	121.37	-0.865362	51.9512	21.9928	-9.20233	-9.4486	39.3588	105.943	139.162	52.2638	42.5806	24.2125	10.0473	43.9091	-21.5173	19.4479	14.5399	47.4759	64.2135	270.173	72.8727	80.6614	727.663	76.2746	-9.95351	52.4315	19.5195	24.8152	60.5074	9.03617	56.4763	140.869	-1.28255	-3.05675	112.899	16.3933	149.014	52.6437	75.0621	9.03583	-27.0052	42.857	6.69353
53.0586	17.1364	57.8631	1.06035	13.9759	2.72025	7.44452	92.4697	10.2654	45.0418	33.3134	18.6755	8.69919	56.8221	109.386	157.008	70.7447	24.7298	31.4959	22.1016	48.7766	-41.4401	3.33075	18.6627	59.7968	28.3401	274.798	33.3249	60.2777	771.998	82.1121	-24.5097	45.1865	28.8896	36.4599	82.5188	-15.1239	89.4479	109.779	36.7777	17.7763	124.032	33.6691	128.197	72.7215	60.8979	11.6188	-24.6566	26.949	14.0343
53.1585	13.0475	48.9703	11.5554	12.8499	2.68305	9.38219	111.503	8.53436	36.871	16.2836	15.3358	-7.98885	51.3954	134.843	229.829	72.3459	11.0167	11.0562	26.6339	26.2546	-17.3191	0.0805011	13.1396	35.6483	26.4702	269.002	47.4493	112.353	716.953	48.1991	0.981735	29.9208	26.3302	36.828	71.5273	1.24749	88.0714	102.123	5.5108	-1.36202	135.133	24.6602	113.977	58.2751	51.3909	0.3466	-46.5637	17.2938	4.68133
53.2584	21.5016	59.6233	16.7184	23.027	6.09627	16.2455	114.864	-9.09923	51.4143	20.0662	-2.39922	-1.18384	43.8251	140.512	261.688	51.3063	26.8389	44.9131	38.5659	49.0078	8.45703	25.215	6.92575	27.5254	41.0004	243.367	31.6222	56.5176	712.612	60.8691	-1.45388	36.5797	5.56185	63.3262	61.4941	-10.6348	94.2657	120.607	32.1923	29.6986	119.69	31.7657	139.59	50.4395	31.7287	7.83176	-44.1522	23.4779	35.6752
53.3583	27.7302	61.1753	-11.0485	21.8801	8.96985	-5.04585	112.432	-45.0077	43.9213	39.3907	3.56661	17.199	25.8383	111.628	258.487	48.2543	25.3118	104.847	20.9172	30.9952	2.31511	34.3193	15.256	45.1615	44.0363	212.294	13.7407	52.3394	656.678	50.652	-0.727542	13.2904	17.0618	35.4821	66.8909	-8.92874	93.6453	126.015	14.8092	11.5166	92.1809	39.6332	142.828	43.3619	34.0635	6.97155	-59.6328	10.1927	31.1961
53.4583	3.48863	57.203	2.4986	28.7668	-7.35947	25.753	95.8169	-27.4391	69.078	51.9667	0.769376	8.57089	38.4246	105.587	253.905	70.2014	21.6024	130.624	24.8693	20.0204	-9.43282	24.3592	-17.6436	37.8929	10.4268	171.313	31.4937	80.8278	624.282	54.9626	-10.5861	0.486028	25.6788	37.4546	61.3058	-8.50035	130.711	102.243	21.5459	24.6279	91.7936	30.2464	129.425	56.6536	48.3503	-24.4907	-17.6665	92.2616	19.3305
53.5582	15.9954	49.5141	2.67745	16.8211	4.63674	71.119	90.2996	11.8744	79.0766	39.1474	-1.55675	6.22755	47.9023	106.711	258.155	67.6157	25.0377	153.323	19.4454	48.5165	-11.6763	25.2168	26.9294	49.2291	22.8267	169.894	10.6823	40.8206	597.357	64.6922	-7.42282	2.39844	16.7728	23.73	68.1153	21.3999	143.011	106.691	8.23867	7.5179	61.2722	1.88122	143.082	62.8247	80.9293	0.862354	-60.5163	115.532	4.75059
53.6581	12.2289	45.3788	-0.33806	5.76852	1.59898	71.9009	105.87	6.41445	66.2279	28.6252	-18.1436	7.05405	29.9149	122.632	277.086	65.4375	29.1303	127.153	36.6258	39.0027	-3.56008	36.0238	43.1859	51.2584	13.6985	165.785	35.3932	54.1264	560.599	58.9389	-11.7264	17.1305	2.36435	37.4968	80.1895	1.68246	97.9944	112.93	31.8492	-4.23676	98.3323	38.3719	160.324	43.9457	73.0247	-11.2238	-33.217	78.4971	5.21388
53.758	12.5932	71.6642	48.5385	24.9666	5.89567	41.6267	107.367	1.75511	73.5153	20.2505	-13.4375	8.02824	24.192	131.628	299.686	52.0156	39.8903	103.509	18.9786	14.5578	13.5852	25.5632	36.5277	16.4522	24.1021	182.224	46.2907	49.8312	548.105	58.1413	-25.0143	19.5642	11.1368	55.3026	84.31	0.309813	94.6802	116.777	36.8108	10.459	91.4452	29.1216	142.062	37.9919	86.7522	2.39097	-37.8753	29.5124	35.8156
53.858	9.39324	91.4496	9.01181	28.8092	3.95857	38.1399	113.806	-2.59897	46.483	31.2813	-9.68835	2.50854	33.2379	125.876	274.498	71.9527	69.6534	83.2906	8.51827	59.0598	-21.3096	85.423	9.39681	31.8753	38.6172	175.161	64.7542	118.461	559.711	45.3332	-36.2624	12.2379	9.28205	53.9661	59.1227	-14.9537	119.597	140.264	21.4661	16.7574	63.4577	37.5198	140.683	39.4	101.244	-5.66849	-6.49109	29.2895	29.14
53.9579	21.0587	89.1931	10.2242	30.8602	6.79352	76.753	121.885	-5.29718	79.4576	21.2171	-14.593	10.2268	0.0575986	170.711	274.147	38.2578	71.2971	82.1374	-20.5329	-27.4154	34.5107	95.9217	50.7498	47.7027	47.3162	151.445	298.756	155.039	527.745	77.0261	-15.0372	26.0632	-15.2811	51.8175	54.3413	1.4715	178.052	155.21	27.4488	-7.9636	84.034	71.6195	142.672	56.8609	56.8016	-10.7193	21.9423	39.0559	11.2929
54.0578	2.49365	85.8434	15.3956	22.6525	-21.0899	112.947	134.24	-8.98693	69.3309	20.3316	-21.437	9.89093	16.213	149.967	278.32	52.0488	61.3298	83.8837	-6.12516	32.6215	34.7083	121.632	33.4234	36.6795	65.0661	166.344	509.139	190.163	516.742	75.0607	-25.0239	5.54632	-20.2605	16.001	60.9262	14.1059	185.309	152.463	25.3026	-8.4338	93.664	22.0138	137.976	25.2074	102.249	-12.5128	72.9491	41.4722	-0.455275
54.1577	19.0663	75.3623	6.79055	31.5542	17.0231	48.2606	108.669	-1.92658	65.9193	3.41138	-22.7842	11.494	8.00909	122.558	245.992	60.649	88.2778	70.8477	-11.2822	28.7934	-7.06617	96.6157	22.9497	60.0932	34.7336	171.05	735.823	231.369	585.585	86.226	-20.3557	1.9428	7.8811	24.0529	78.6149	-7.42321	225.241	146.463	19.9781	12.9366	51.2418	27.2515	151.684	15.3949	79.941	-2.61536	120.212	22.7011	-12.7626
54.2576	-8.11922	77.1067	8.66515	-6.61152	2.54055	59.8986	155.451	5.96093	62.5048	17.1421	-3.92098	8.8556	27.4386	120.176	230.231	47.9828	54.2556	54.6127	18.6962	-2.01262	-0.293198	42.9193	38.252	34.6456	70.6343	178.885	891.863	198.791	570.978	97.6603	-24.8259	47.6988	-2.05886	22.6235	91.3648	1.154	207.722	149.695	12.7486	-2.94029	46.2	27.5088	193.226	6.97595	87.4292	-2.612	107.732	15.1556	2.28084
54.3576	15.2782	82.2132	15.3568	14.4419	-3.60854	56.3644	155.172	2.7801	60.4651	15.4569	9.18022	7.07012	19.0151	113.594	213.105	42.282	71.0525	43.6148	5.58569	38.4397	-13.8254	71.9236	17.3245	41.7653	41.6562	146.601	1106.59	214.877	598.215	114.843	-21.6655	23.4939	-5.34713	12.8332	104.552	-0.473082	233.748	136.148	40.7383	-20.9244	77.2618	34.099	189.187	-16.4779	72.8306	-12.5142	126.665	18.4828	-9.05941
54.4575	30.5452	72.2567	12.7604	17.7864	20.5501	36.3676	168.692	-16.9489	96.2505	20.9681	5.15265	13.871	33.9181	123.68	202.857	23.4597	41.7039	61.6195	29.8349	-35.1758	-38.0247	44.8038	8.84261	58.4123	49.9763	155.042	1260.18	250.827	596.823	98.1326	-17.1371	20.4415	28.0953	16.1044	110.877	-33.2642	205.012	123.824	37.1618	-32.5015	63.3871	34.6789	188.293	-15.0394	68.9255	-7.49029	103.189	9.96655	3.0889
54.5574	15.7218	79.8787	4.75694	13.7483	12.3661	64.8538	174.397	-0.950384	54.2602	20.4884	4.31875	19.1808	31.0826	93.9932	192.722	24.6004	46.4147	34.2432	7.838	51.184	-33.0217	34.2607	26.2745	23.2665	38.6007	136.153	1472.83	254.28	599.122	142.337	-41.7581	24.3432	11.0277	15.3487	95.9225	2.05322	174.681	123.969	-8.25361	-16.4646	85.8424	13.8627	141.568	5.97839	51.8164	-9.93618	107.603	-10.8439	-7.77341
54.6573	-1.32525	62.0964	17.3119	20.5085	-20.3263	34.3488	140.566	15.5505	70.7742	29.9963	14.5195	-3.55655	28.6184	96.9078	159.929	28.9612	112.734	65.2253	10.0399	42.743	8.97942	12.8902	-0.870845	29.4329	27.7398	125.019	1621.86	309.854	571.266	129.518	-55.2026	2.47633	9.62661	12.2919	105.206	10.7882	172.334	145.903	18.9037	1.76297	93.8744	27.2948	150.235	-14.9006	47.1429	-1.0147	113.66	9.94088	6.71457
54.7573	7.75059	72.7357	12.3609	31.828	26.426	33.0905	146.851	-3.4326	64.8068	31.1583	18.0412	1.63999	33.1656	86.5345	171.285	48.5591	189.667	92.2974	23.9286	59.4399	22.0357	-6.75959	30.6037	53.9635	49.186	128.748	1777.92	324.222	534.037	104.519	-36.8705	-6.59694	-11.4339	3.41766	102.275	22.571	203.839	144.754	-1.98285	-0.174003	82.8351	19.0292	170.268	-21.579	50.4198	-30.0629	95.1233	31.895	-31.2071
54.8572	0.883573	74.4321	18.831	23.7418	-6.84505	36.9867	125.063	1.70766	68.2226	21.5929	-6.42264	8.30419	31.3711	121.764	147.65	42.5658	261.81	79.1107	29.2514	51.0967	18.3934	-13.0337	-2.32244	66.4427	53.5159	154.302	1978.2	310.625	561.319	85.5603	-20.9239	-15.4288	2.01912	-1.31771	92.047	-2.39136	205.216	100.118	-5.49459	-21.425	57.0947	25.5985	143.19	-13.2614	69.4012	-37.9474	122.875	-1.05804	-24.3809
54.9571	9.29509	78.4821	26.8814	28.4548	22.6263	18.4655	146.311	25.9364	63.2017	21.7102	8.79368	10.4064	20.0094	134.834	152.845	28.8575	244.997	81.2825	13.7323	19.2266	52.1638	-49.6943	3.84729	49.6021	40.5562	137.558	1999.45	284.807	551.471	93.6694	-22.2763	-19.5394	-27.988	12.6481	89.2657	-5.71406	189.929	144.862	-39.6682	-5.48968	44.0181	36.0136	143.642	-29.8958	77.8008	-1.28018	112.584	17.1772	-34.5709
55.057	6.23326	84.5339	30.1291	51.4983	23.8107	38.4461	167.728	-13.3404	84.198	31.7169	8.58424	7.67627	36.9457	118.634	158.069	37.7478	258.191	72.2675	8.01814	-0.243756	-19.3313	-29.8416	28.9269	51.6717	49.8337	127.703	1911	273.337	561.804	87.8162	-25.5276	0.324046	-28.4439	24.3421	63.179	25.9855	263.51	161.282	3.64118	-0.082783	45.3954	-13.4398	150.841	-3.41444	46.5819	-4.85405	61.495	44.508	-10.6304
55.1569	16.1898	73.5975	20.3437	28.5161	21.5298	15.8868	122.227	18.0444	40.1479	59.9424	12.2283	9.0982	20.1428	119.863	135.056	53.6391	263.23	45.3991	25.35	33.5924	14.8754	-14.779	9.98907	49.3538	33.2954	156.311	1794.81	229.033	516.212	100.939	-31.1434	8.79606	6.32506	33.1515	58.071	12.3593	334.068	145.331	10.5522	1.13104	64.2365	20.1326	140.49	0.211542	61.0735	-12.764	65.3907	31.1575	-25.5536
55.2569	23.3793	81.1832	33.2069	33.0757	16.8596	34.8685	132.514	9.30442	52.1418	59.4814	9.16818	19.49	13.0262	118.996	141.682	51.6004	218.94	22.6589	23.767	16.2831	-9.8432	-22.2923	34.5875	33.0286	44.4392	120.068	1715.49	241.696	486.38	84.263	-32.7431	-17.0439	-21.553	3.44817	66.0919	26.9102	421.438	122.918	19.7772	28.3376	24.8776	11.4802	121.866	-22.6233	14.9225	-17.2602	88.0092	41.2064	-46.4681
55.3568	10.0552	80.7211	18.7617	28.5467	1.92038	19.8315	122.768	15.8864	62.8536	54.6307	24.7339	1.62883	35.6911	105.685	166.276	74.8292	193.58	36.3036	49.0212	-13.9542	-22.8057	-48.2018	42.3034	35.7107	55.2504	107.759	1601.14	201.702	498.36	81.5454	10.185	26.1042	-5.35174	14.5387	63.9322	20.5893	403.913	94.1777	2.90094	11.1238	7.45	39.9476	90.5805	19.5145	30.9189	-15.1437	65.931	45.7886	-31.4936
55.4567	5.05066	107.538	14.7696	25.2617	14.2017	20.061	112.38	15.5576	64.1861	28.1572	15.8693	12.7838	35.7317	112.378	152.473	63.955	158.224	36.9757	1.45989	46.6549	-29.6004	-49.6865	12.1717	25.7262	64.5177	134.44	1495.76	185.375	456.744	86.3856	17.0147	39.6208	-38.3768	16.9072	76.7451	-9.60525	337.698	121.437	-19.0384	10.2971	19.8288	75.7126	120.524	0.888521	19.0771	8.68141	46.685	51.2064	-37.0221
55.5566	7.54012	104.692	9.05226	27.6066	12.9801	12.8284	108.56	14.9016	67.5816	24.7121	1.65471	4.11312	20.5345	104.163	226.066	64.3739	134.571	56.6102	12.7726	43.7799	-28.0674	-35.1812	5.52724	36.958	55.4326	159.586	1356	183.611	448.774	65.8818	34.3066	23.8183	-13.2654	35.3122	76.0365	3.50387	324.349	127.268	-19.6035	-17.7635	44.0376	73.6075	108.085	19.3611	18.3744	15.0347	-9.65143	33.606	-13.2092
55.6566	7.88449	95.8443	17.9729	31.2246	9.83292	13.2849	99.5011	14.2295	86.0641	19.7426	15.9051	-8.45274	44.2049	106.099	179.845	48.4555	132.037	36.3778	31.9899	-3.77388	20.6162	-16.9382	8.25322	42.3496	44.8486	156.416	1273.23	149.844	409.606	70.7775	38.7653	-2.34195	-25.1057	-1.49139	62.5603	0.678439	271.619	105.025	10.6189	-9.90821	47.8739	83.5201	83.2108	31.6079	18.6928	-2.71675	37.463	9.76497	-13.0845
55.7565	16.3724	89.9972	-2.13883	40.7153	14.8914	5.48042	106.708	27.8887	74.7722	21.103	19.0762	7.54591	57.5338	101.071	176.242	50.147	110.939	28.7884	36.4543	16.003	5.72247	-18.006	2.58629	35.5429	47.2568	157.622	1231.17	165.817	377.105	51.7022	19.8184	11.0424	-22.1068	4.49427	76.6187	9.36101	246.359	114.156	5.62373	-12.5843	37.4444	85.3448	107.499	60.1623	39.8767	-1.43342	40.0403	19.812	-11.2182
55.8564	9.66536	90.8704	0.671422	29.0826	19.6201	13.4161	96.0695	33.4613	54.8269	31.3344	34.6578	12.4108	35.0046	113.405	172.674	55.9221	106.508	47.2479	37.6059	-1.88042	-13.2441	-2.63193	31.7294	31.5794	36.023	165.497	1163.06	153.06	343.258	63.8069	26.9695	40.6757	-19.604	7.96464	54.9593	23.9303	242.633	108.415	17.2527	6.85487	38.5955	113.268	77.4901	48.4423	45.3959	20.0609	10.1106	18.9245	-7.92782
55.9563	2.16894	69.2718	19.9448	38.9771	6.26573	18.9104	109.24	16.5906	71.4897	41.5882	39.1186	20.9362	48.2748	126.732	188.501	65.8084	93.4493	34.2792	21.984	19.7792	-32.7082	-22.7153	21.6564	50.7375	16.0022	151.417	1103.78	140.685	397.649	80.7552	32.7969	40.6771	-23.5183	6.25446	53.2924	39.6096	197.521	115.241	5.03914	-1.42283	61.5445	101.166	62.51	55.4939	46.1903	-17.0811	54.3025	5.25843	-12.6483
56.0562	1.85971	75.4437	15.1336	39.3622	9.50644	15.2891	91.3879	22.5454	56.7937	43.2955	27.0136	7.66322	53.0447	111.019	220.489	48.1913	88.6798	31.4169	21.3438	-14.5277	-18.7917	1.39355	23.0381	32.7764	27.7111	164.744	1035.63	141.791	377.47	72.138	15.6379	48.0212	-5.67167	7.54115	68.9902	16.7153	208.749	98.4614	-2.1985	-6.19212	47.9755	96.0523	59.2764	47.1211	55.6828	6.51072	67.1095	13.6886	-18.9939
56.1562	17.8958	65.165	2.56339	54.2833	12.2893	22.4253	82.0497	33.8561	72.2608	52.2524	6.74469	10.6009	40.1863	117.177	230.556	31.1538	98.6444	38.6308	11.965	36.6587	2.48311	16.2343	7.42859	42.8639	18.1305	186.78	942.547	113.966	382.327	57.3913	20.4508	31.134	48.9733	10.227	63.265	39.8525	185.752	93.7792	33.0985	29.2935	51.3547	88.3683	40.9872	52.466	65.5912	14.4683	218.698	4.39017	-22.5799
56.2561	18.4529	45.4918	11.0693	37.8138	10.4968	12.6172	98.5543	23.8057	79.6823	64.9193	11.3377	14.1304	45.3316	112.568	265.291	49.1407	82.1253	33.6846	28.9685	32.8839	8.14625	35.2394	8.85723	36.0659	30.5851	122.273	846.708	78.2243	442.495	112.394	20.7937	15.8802	111.507	3.51475	63.3888	19.4318	179.862	104.321	19.4667	9.01178	60.3749	78.5729	29.8601	40.7315	-24.8748	29.1567	358.134	19.0509	-22.2606
56.356	13.1647	49.5134	10.7986	56.1383	23.0402	20.7616	104.341	35.5615	69.8898	59.3621	0.123262	17.7143	33.0402	100.483	270.886	44.6913	66.1014	57.4339	51.4712	70.4185	34.9623	7.46906	12.3887	38.2706	4.54102	131.916	819.625	70.781	519.256	92.2764	9.09343	24.3847	139.662	45.7973	79.0314	-4.02742	163.198	167.185	9.90599	-2.94092	35.4027	83.0871	22.3723	24.2906	-13.0001	27.9149	560.317	4.10778	0.786225
56.4559	-9.01771	39.4928	-2.25118	47.1408	-5.36463	21.3792	113.321	11.2743	63.9436	61.4474	1.40133	6.56494	33.9189	102.837	255.447	68.5583	93.0966	52.6188	35.7967	54.3009	27.4057	29.5955	18.3357	14.2438	-9.29191	133.16	728.967	30.5352	490.9	95.3493	18.3949	41.8121	193.571	36.4901	79.3986	1.30817	148.424	191.677	2.25251	-1.70179	50.9	121.196	37.2721	28.5796	-35.021	58.9798	606.2	14.6384	-53.1976
56.5559	24.563	16.2678	5.06527	36.9072	-5.10748	14.6711	98.2307	32.6448	73.8784	57.9236	-17.2711	5.91435	17.5609	91.6152	253.343	63.2178	47.4345	38.9366	24.5577	0.0605901	12.829	-6.82323	29.6162	12.3993	4.45652	160.606	689.458	5.51926	533.483	83.179	91.2253	35.0996	195.305	36.6963	63.6745	32.6428	131.875	149.789	-8.62356	-11.926	45.5913	113.34	3.80773	28.8058	-24.1774	50.7174	700.713	52.7762	-23.6489
56.6558	6.87175	12.7516	11.3267	31.1478	-6.69202	21.5265	105.365	20.0216	91.0528	56.0256	-5.06654	1.77688	38.4234	102.496	239.143	69.2369	21.5326	6.34738	34.3529	59.7038	-1.17965	-7.81473	21.7167	2.84528	-1.76061	167.041	677.118	62.2383	459.672	66.6193	63.3637	48.6878	185.271	6.17953	80.5655	0.733077	95.8798	127.642	-19.0959	17.9387	32.4537	76.4608	51.349	33.1934	-19.6938	27.3175	761.875	57.8645	-51.6526
56.7557	13.2554	32.1688	-13.6509	32.8191	3.06877	16.6269	105.998	29.5685	80.3555	58.4052	-2.75673	-12.6349	32.6436	87.417	212.33	80.1044	57.646	16.0725	40.7066	3.97025	-21.9553	16.7122	30.1711	16.9615	8.3622	160.413	634.739	17.2654	367.142	83.8152	12.0035	34.2618	150.915	11.4964	98.1349	-11.7458	95.1938	122.481	-12.8004	-3.38537	29.2466	63.0694	33.3905	40.706	13.5501	36.5948	682.677	67.8461	-30.206
56.8556	-14.8447	28.7322	-10.9219	24.829	-15.9399	6.74967	95.5353	20.2607	65.5495	58.0747	15.6011	1.1102	25.2519	52.4182	223.894	54.0038	43.8729	8.22055	22.217	41.5662	-16.5843	39.077	35.4078	38.5869	19.5565	155.135	572.724	1.30011	381.526	78.4717	46.8356	58.1858	274.98	9.25521	101.057	12.9748	77.1147	117.281	-6.69071	16.7113	53.2258	85.3867	37.0605	29.3112	13.7694	28.4295	525.224	82.3491	-12.6109
56.9555	1.50256	0.12222	14.3108	27.2339	11.0669	5.99005	90.7785	33.807	79.1826	70.382	-4.06827	-7.75082	26.318	80.2813	163.79	77.8695	13.6528	28.4371	36.7236	-12.1162	-52.9266	6.07264	39.9655	43.6271	3.57287	112	598.463	59.3187	336.413	34.8664	11.5144	25.0111	405.377	14.8742	98.0914	9.49089	97.6806	81.1487	-16.6555	50.8723	71.5708	74.2564	85.6984	54.6558	-42.3051	15.3123	465.159	91.4758	2.74266
57.0555	22.4695	7.4016	0.0151499	23.3913	17.9397	5.82455	86.2439	1.42268	65.8732	76.9068	0.992581	2.55025	17.1884	75.3933	173.713	56.2515	14.4587	-0.443392	38.0807	3.39987	-56.6641	-8.436	49.3982	62.2542	26.2771	131.183	579.658	57.5735	292.127	27.1985	51.9971	26.2262	583.114	12.4975	142.484	-8.83014	78.6326	86.769	-48.683	28.55	73.5039	62.0973	86.8082	91.0832	-54.1956	42.9598	395.677	98.1916	41.144
57.1554	-4.07209	5.35206	-4.80884	5.07082	2.32745	2.01092	59.6766	-18.4762	66.049	74.5017	-30.82	1.55477	29.7586	73.1557	187.803	28.3719	22.5933	0.758908	33.6945	19.9545	-49.2611	-6.76618	46.9817	51.7578	51.8714	145.396	535.658	43.4602	295.824	14.99	38.9778	-6.49906	800.034	-5.74132	122.27	11.6804	52.5152	99.686	-17.3273	19.9047	133.702	86.929	70.4909	67.8136	-22.8978	19.4876	341.303	90.9322	23.1036
57.2553	-2.82033	16.4565	0.467685	21.3126	16.3888	31.8667	75.8657	18.4957	77.4517	29.1877	-6.71669	0.346544	36.0358	66.6314	198.833	35.2241	17.2151	5.24214	17.4555	46.8681	-31.8884	-8.71477	29.9305	43.9176	68.2151	146.658	480.594	59.6407	314.858	43.2197	19.0175	7.27175	951.517	11.297	129.526	1.79311	24.4707	114.616	-30.7387	17.6029	154.466	77.8869	73.3873	91.6775	-20.3241	29.3343	245.575	60.6705	53.3578
57.3552	3.81551	32.3392	10.9972	23.3821	13.8968	-0.834983	86.9344	-8.6458	58.8291	57.2591	-16.7357	-1.41929	30.0651	79.9836	204.207	38.2944	6.36506	22.405	-14.9441	56.0999	-60.5196	-1.80666	27.345	26.6449	76.5711	161.46	452.981	105.539	350.66	6.87372	29.8214	-2.94883	1063.92	26.5607	111.703	16.8856	43.3049	120.376	-20.4272	7.44992	157.611	82.6354	79.0355	92.2534	-44.542	9.85255	231.258	60.9804	71.0008
57.4551	11.1118	58.041	5.46512	18.2148	27.5392	1.07093	62.6301	-23.3645	53.2865	51.6576	-15.6163	-14.8146	20.5935	89.1624	251.112	57.1662	9.55533	47.2	7.15515	32.2859	-31.3146	2.84938	4.44857	43.1529	55.0578	116.309	457.181	90.7536	317.878	29.3796	13.5486	-20.7629	1196.51	3.89333	110.689	15.5214	39.3094	90.6284	-1.68148	39.7709	177.23	79.0889	65.0392	78.2551	-30.7452	-9.57979	271.558	51.2658	48.0389
57.5551	29.3686	72.473	7.17582	21.1098	29.2761	15.5455	71.8161	9.43907	49.6615	39.3108	-4.67042	-0.195041	24.2599	135.579	270.183	40.2918	49.7743	48.7793	0.585054	40.5864	36.2792	5.31888	-20.6566	16.9858	50.1864	89.9108	427.936	109.466	299.887	12.2893	12.5722	-0.0573087	1243.58	22.5836	116.385	12.4631	55.9879	99.832	-13.4665	24.5073	175.723	127.584	92.5435	81.3536	-37.3271	13.5978	220.323	26.6077	67.5924
57.655	32.0321	87.8558	9.76264	18.7413	11.1762	35.2003	76.3179	24.2328	48.8574	19.7595	7.35626	0.489813	4.11086	125.448	292.565	33.7362	47.8398	30.0783	36.4659	21.8292	34.5978	12.6971	33.6564	37.4262	66.3882	104.401	395.2	113.611	293.557	26.9359	2.93253	-14.989	1149.19	26.3166	82.0806	19.8701	116.668	130.422	-14.2613	-6.17865	153.53	188.545	87.3465	114.16	-28.4715	-0.215061	170.745	22.4194	50.1406
57.7549	21.8075	98.4807	13.91	7.25832	-7.12941	45.2955	117.665	18.2498	50.6091	29.7849	-19.7134	3.43009	15.5684	103.174	288.853	75.4777	51.4707	33.4757	11.3314	29.4145	43.3257	-16.3973	-3.06544	27.504	49.6256	117.794	386.417	86.7755	265.15	35.7733	-13.9899	15.7801	1048.73	4.95319	88.1603	36.2954	150.191	124.425	-8.68185	-10.8881	115.943	195.888	114.129	84.0762	0.722431	22.6616	141.268	41.6763	16.8674
57.8548	42.4887	98.077	24.7128	24.0839	3.6264	77.5309	87.5694	39.8954	83.0931	23.0491	-15.3832	-13.319	11.0588	114.705	295.726	74.2868	59.3478	29.384	16.7272	15.8767	1.53528	6.90765	46.3572	14.4863	64.7775	80.0402	463.785	109.551	250.45	32.8627	6.36377	-23.7574	982.106	-13.6707	63.4393	36.2757	200.474	96.6153	19.0907	-10.0095	97.772	215.12	123.431	90.8564	-6.20794	7.36116	124.693	72.4461	46.5623
57.9548	30.4696	84.3211	7.04417	16.5938	9.09345	67.8514	97.4124	43.7583	63.5955	23.0655	-18.2725	1.33904	5.4393	94.6965	273.248	59.6832	45.0284	36.8648	7.61506	6.48469	-4.64957	-5.76839	0.493536	16.7245	16.3791	80.6356	457.501	180.084	279.106	42.5589	4.9011	5.61734	934.987	23.0933	74.3192	31.3806	214.186	77.2496	26.3257	-8.48398	51.7353	250.612	112.547	42.3554	-5.23907	-23.4379	114.045	37.8367	47.8655
58.0547	26.2676	94.0288	6.46807	16.9317	23.0496	105.314	91.9408	25.1231	45.8905	29.3638	-13.1438	-3.50385	18.6087	94.404	250.643	96.5551	41.7469	32.1304	1.51848	12.5826	16.2163	-5.60557	13.7735	19.9618	27.3964	91.174	475.292	156.524	312.881	58.2453	10.2236	15.5646	853.573	25.199	100.744	53.4304	200.418	110.415	3.67037	-2.02336	87.4102	220.522	122.714	46.2908	13.0728	-24.1791	111.938	79.6597	15.1027
58.1546	40.948	111.002	27.8183	6.12671	18.6433	104.68	144.077	58.6606	35.5895	3.58006	-16.2984	-1.79741	5.53317	133.366	213.317	145.141	33.9718	48.832	24.3304	17.4643	62.7059	2.27434	4.6009	17.7723	17.355	114.201	558.116	145.779	462.403	41.7325	2.177	47.5667	795.047	28.6539	63.0235	46.537	203.712	97.8306	38.5642	181.329	86.7202	181.476	120.086	57.6958	-7.46105	-28.3864	133.842	40.0329	19.5645
58.2545	41.0753	110.046	25.03	14.7198	21.4025	84.8658	196.899	29.3425	58.5629	-5.69895	-20.0125	13.6027	1.34338	112.768	224.206	156.033	75.4768	76.4682	19.3786	-8.36122	71.5969	75.591	1.71039	-17.0182	-4.32387	135.076	604.998	224.872	481.389	46.8939	10.0777	31.6623	749.162	4.10449	75.5248	24.4712	248.708	82.5545	15.5456	313.502	58.7893	134.279	99.5099	44.8826	14.4334	-14.7182	164.38	13.8193	40.3098
58.3544	50.2641	93.6717	21.6511	16.3867	21.5013	65.2861	172.077	71.3787	56.2614	14.9406	5.2942	1.58125	23.9477	114.975	208.448	92.2347	81.1844	87.9253	-26.2075	30.0393	48.6511	71.8761	20.0665	45.7719	39.6748	96.0655	549.657	176.085	467.494	57.0479	39.2272	39.8503	691.122	-0.167789	85.956	36.4983	403.891	110.194	13.9211	416.981	29.8696	119.826	79.2738	36.6879	58.7093	-22.672	134.685	34.8844	29.0763
58.4544	18.1608	92.2544	18.9469	-9.5179	0.777293	72.7875	164.129	29.312	98.2867	4.24674	-18.0536	24.4685	19.8904	117.967	225.046	72.7189	60.562	58.7653	2.95429	-17.6511	34.1358	80.4968	24.843	7.20971	16.5202	94.1617	517.535	141.118	379.267	85.8282	-12.6381	14.6119	651.415	42.1453	49.7567	6.55222	517.545	101.794	52.6202	519.657	55.9818	98.168	59.5852	26.2501	84.2482	-6.40287	108.184	-0.0981863	29.3816
58.5543	26.0639	83.0143	64.9408	24.52	4.36028	75.0204	184.486	27.5933	95.0304	1.28868	-20.0493	27.3952	37.0476	134.673	217.274	61.3966	33.5921	57.4623	16.7309	27.4221	54.7084	83.5458	17.8368	23.469	28.8905	74.2171	504.284	156.399	332.988	68.2885	-4.91084	46.88	643.345	44.9597	87.254	14.5444	638.626	93.6985	27.3064	554.386	70.8699	91.4011	66.5246	32.1714	66.4407	-11.893	117.426	12.9745	96.3781
58.6542	20.653	56.1442	79.2689	-0.751286	34.836	65.8497	318.67	19.2428	41.388	27.51	-17.919	46.5915	31.1054	95.7141	216.681	106.371	28.0426	46.8709	27.1381	-2.04879	50.7912	74.7503	21.0279	40.321	28.5107	60.0889	498.723	157.773	303.43	75.7167	-3.24852	1.33564	692.603	21.9758	44.3237	19.6077	764.883	73.3324	87.0485	519.431	32.1236	73.3453	71.9592	5.51775	20.7419	-39.0467	94.9935	17.3146	23.724
58.7541	8.35443	62.9063	101.06	10.7238	15.9304	73.9832	354.096	58.2459	88.9548	37.3557	-19.7853	60.1815	9.72649	151.46	201.749	65.0491	30.3132	37.3927	76.7634	8.68138	-4.57266	80.8783	10.8929	-12.9855	1.9564	87.9091	509.563	128.316	327.651	78.8867	-0.564261	-28.9969	789.029	22.7639	59.508	10.0162	823.973	72.4816	85.4375	493.154	31.7415	37.8618	77.9151	16.5183	22.6572	2.11464	91.5733	36.6142	61.2007
58.8541	26.4168	64.0549	111.548	7.08392	51.2505	60.0876	379.284	4.2959	61.0741	23.3941	-7.61932	53.6116	-0.43962	124.509	204.177	59.7366	37.0594	73.4436	112.331	8.5761	29.4679	82.4934	11.4178	-6.0904	27.8567	63.8153	728.493	153.003	324.451	85.2099	-14.9614	1.32568	729.659	94.0279	38.1037	-7.14009	890.096	67.6497	59.288	396.452	39.3058	59.5001	97.7217	-0.634906	54.2293	-24.5321	63.5974	18.1552	57.9552
58.954	9.15636	62.574	110.134	14.2426	24.933	52.617	359.068	15.3795	71.3285	36.1047	-33.4843	64.8973	12.4297	118.614	216.664	59.559	55.8403	53.8346	204.521	23.5815	2.11496	68.3686	-10.9746	4.74725	11.8894	58.2781	930.711	171.276	307.149	108.21	-17.205	10.3328	646.15	137.32	34.398	10.6615	971.475	92.4477	51.243	358.314	22.4116	64.0694	112.573	-9.28526	94.4118	11.68	63.1584	32.4896	46.2917
59.0539	23.8312	51.4776	100.692	14.5178	36.265	48.3732	375.091	13.3747	84.8512	35.7247	-32.1857	46.4539	13.0344	103.576	205.392	59.4231	36.9196	59.2187	186.865	25.9865	6.18446	87.4237	5.34139	26.3044	32.8812	50.9428	988.328	178.073	253.614	82.0691	21.1798	-6.82517	585.2	131.821	26.6444	16.9864	968.801	111.895	52.0871	301.173	16.8228	55.8817	112.475	-14.3907	66.5879	-12.6655	68.313	19.3917	35.7759
59.1538	1.13162	44.9129	67.2539	-14.611	25.4793	36.3698	350.84	24.7037	94.7257	33.4629	-0.20313	27.1995	30.5703	100.376	211.672	70.7269	67.4771	45.5943	162.646	37.4406	45.3548	132.972	-0.213396	-1.32472	25.7926	40.9555	1001.6	193.323	267.842	90.1246	32.5725	4.66082	606.144	129.417	29.0098	-13.0166	1014.91	98.8465	128.593	247.597	4.3617	90.4428	191.048	18.5355	73.4054	-8.77146	63.1528	31.5517	54.6454
59.2537	-1.78874	38.4162	92.6239	-6.3884	12.9338	37.1807	337.446	42.6371	102.613	31.0337	-18.7647	22.9288	29.6522	113.306	183.029	49.982	77.9389	50.8277	177.984	64.7966	64.4471	169.335	11.3824	16.1434	10.4339	55.6268	926.014	176.573	284.28	93.8663	58.1198	-2.12052	623.571	118.039	5.07501	-34.4159	932.961	73.2054	187.993	228.772	-24.5852	47.3495	238.077	24.6196	66.0206	-22.8908	80.4548	28.3307	58.2308
59.3537	15.5299	32.5041	70.1723	16.0998	34.5894	31.3606	334.233	38.5782	84.7642	24.1532	-18.0128	35.9381	8.99079	94.1401	192.288	55.0166	70.9981	59.6409	285.417	65.0772	59.3013	145.567	7.14351	-6.18691	22.2696	43.9817	939.247	156.773	223.482	128.851	22.8698	7.08941	647.511	91.0265	10.9484	-7.26404	910.771	88.0904	202.1	169.616	17.3188	24.6104	311.983	13.658	63.6386	-14.127	66.6456	43.7269	62.5239
59.4536	44.4735	34.3201	60.8377	21.4852	54.0789	36.6743	344.138	36.5434	92.0641	16.246	-9.89274	39.7807	16.6065	112.102	180.622	89.1087	66.7243	76.5696	342.455	96.3034	40.5463	133.495	21.1029	1.66526	-4.84248	31.6019	943.335	114.062	205.288	140.066	-6.40097	29.4929	586.811	95.4913	46.0767	-9.2235	874.955	91.2377	220.276	129.15	-34.3861	50.3755	286.574	14.9094	94.2951	3.64512	77.2921	85.1378	41.9215
59.5535	31.4609	24.123	52.697	38.8423	29.6023	76.0442	349.279	29.2331	74.6478	24.7194	28.2544	36.8708	-0.982491	116.131	243.174	90.4686	41.4136	41.1268	287.533	72.4808	12.0631	82.4061	14.7211	-11.8615	3.02604	52.5612	897.419	136.216	200.312	90.8557	4.55276	51.8251	576.118	79.7045	38.4884	19.1764	782.212	57.7528	225.455	86.3295	-39.0895	39.7317	346.563	-31.6384	65.5123	-14.4823	47.897	73.5136	35.27
59.6534	26.5375	15.9116	42.9133	24.4281	32.913	100.705	415.292	-9.57433	81.5833	40.1607	-10.9527	41.6122	-6.28246	144.973	250.381	95.9633	45.0055	39.0129	194.966	47.5325	14.8882	61.9265	10.024	-6.36897	33.3989	44.5422	875.572	114.663	175.421	100.371	-21.3486	124.32	567.285	67.3355	104.85	-17.332	747.191	66.6745	241.956	61.4915	30.2695	10.3034	398.084	28.7405	55.0743	-27.6237	69.2013	73.3721	50.755
59.7534	17.2047	20.4883	33.9893	24.5072	-5.9354	68.1995	403.271	41.7194	81.5406	18.457	-35.6827	35.2012	-6.9075	113.1	248.848	80.4386	41.5141	58.7893	141.277	64.3475	-7.73617	29.0318	-1.14016	-8.83253	1.76376	36.3302	824.012	151.241	183.309	97.0146	10.721	136.033	560.925	91.1844	151.894	-2.56584	684.019	81.5564	195.227	97.3447	159.02	13.0369	467.831	30.4827	48.6578	-33.8721	47.7989	72.7018	39.1808
59.8533	24.0379	34.0444	34.0786	52.1602	13.1705	57.882	505.433	28.0551	90.6659	14.428	-44.7232	35.9504	-1.23545	107.588	222.791	80.5118	10.9862	23.1049	118.384	11.4112	117.423	-9.08818	34.3404	-5.71544	16.163	54.1853	785.187	139.205	204.869	76.8603	31.0604	130.472	540.839	73.9942	212.519	17.5036	666.625	82.6282	177.377	69.2276	316.729	0.795144	515.911	-19.8703	25.6407	-11.8768	-16.9189	101.902	38.1147
59.9532	8.36877	23.6565	26.2058	37.9804	42.283	59.0544	546.978	0.92442	70.6409	24.0197	-30.6379	39.2055	-13.4758	69.8382	235.315	104.857	13.1485	16.1882	103.164	24.1855	107.997	12.9187	1.92247	-21.6614	27.2661	25.0029	773.514	171.973	132.638	69.4415	-6.26337	143.796	471.986	56.2817	229.869	19.6306	622.099	82.7147	113.15	25.811	479.741	14.7466	540.525	-20.2163	4.98081	-21.4511	7.16125	98.6959	4.84416
60.0531	-1.05484	14.1595	22.2025	46.4343	19.8712	55.3173	481.353	-34.7998	57.3318	28.4362	-44.8197	24.4097	9.46313	97.6471	210.853	85.7184	20.6964	35.2755	89.0401	6.51219	91.1486	-2.21456	0.820018	17.3542	15.4153	15.4132	720.858	148.891	124.304	43.6	-19.7358	137.496	438.346	66.0785	233.157	-23.8578	601.591	74.2646	79.288	20.2445	600.68	-13.8825	574.887	-10.7822	75.4547	1.5667	27.6427	52.7151	19.9804
60.153	21.1918	29.9912	38.7515	64.5747	11.8024	65.2979	466.041	18.174	53.7914	1.35554	-14.7015	1.29937	18.8629	103.921	202.029	66.3634	0.61172	37.1069	78.5689	38.5321	87.6174	-9.10333	18.4006	24.8145	41.1821	43.3415	634.101	107.593	150.863	79.2407	-1.86919	132.965	396.94	54.7629	196.266	-32.2507	575.907	74.1421	92.4275	19.3718	582.068	-21.5056	615.212	-23.556	80.7856	-5.86149	-21.3147	52.6384	28.0761
60.253	-2.83659	24.4395	37.6769	29.8471	20.5421	46.8777	459.955	20.8938	57.1189	26.9809	-22.5067	13.3188	37.2415	116.745	179.871	86.5247	39.7022	44.9522	70.9925	36.392	109.482	1.41065	16.2492	27.8293	34.1531	21.8465	636.225	123.584	122.501	51.6288	8.82648	147.261	399.731	36.4842	205.449	-8.23978	585.1	65.0268	64.6781	28.99	480.963	-13.0816	676.535	-20.5512	44.4998	-12.4623	-13.4148	68.8425	-10.929
60.3529	16.2773	34.4966	8.09682	60.1659	12.3705	38.3153	425.722	10.624	90.5332	19.1748	0.337165	15.8391	33.5132	106.081	177.828	58.3318	22.3233	49.4874	108.452	28.6976	84.5357	-19.8854	13.0122	18.5859	46.1404	35.8423	629.5	190.608	127.944	57.4635	-32.701	136.94	403.029	37.4039	176.308	-18.1958	669.323	93.1636	73.4933	0.653755	418.338	-40.8527	692.34	5.6924	54.0468	-19.1679	3.23578	54.98	7.08079
60.4528	-2.06196	38.1305	9.83127	39.2904	26.9445	21.7357	395.885	21.6038	56.5454	14.6212	-9.1228	12.4842	28.0215	78.4049	210.303	31.6275	-5.41651	9.85311	207.908	22.2827	53.4694	-26.7883	3.25654	50.05	50.6886	56.4434	581.262	184.055	107.142	64.6227	-2.52428	85.9275	372.401	35.8113	142.611	-7.75947	686.135	83.4802	60.2867	-14.894	309.049	-21.0172	733.081	-10.8247	80.6668	-11.9128	-5.42804	60.3939	-11.4025
60.5527	3.05105	40.67	4.34014	40.6928	33.4316	5.42488	319.91	-0.841859	54.6039	57.9184	-12.833	23.0563	52.1472	82.72	188.812	28.8812	-4.0518	7.63358	309.155	4.58145	47.2721	-38.842	20.1306	31.7547	37.7704	45.3894	547.876	176.584	109.139	64.2076	-1.4681	87.0498	362.749	13.4632	121.135	4.22623	637.156	82.8576	36.5691	15.4685	253.394	-13.4246	707.814	-4.392	66.1586	-14.3791	-12.6559	77.3085	-39.5961
60.6527	-6.96974	32.773	15.1428	20.2476	20.2932	9.68563	255.686	31.1046	69.0189	14.0547	-25.2121	28.6565	48.2291	87.6912	195.815	-13.2399	6.02149	5.22586	282.721	-14.2919	44.1198	-13.6629	17.8075	50.6229	63.4174	35.0653	506.282	178.39	98.3735	19.1628	2.86612	88.4556	346.767	45.3164	125.89	-5.46122	559.954	71.8492	22.819	8.52535	220.034	16.6532	667.613	2.90027	25.2584	-48.2008	-15.2631	68.3434	-14.5427
60.7526	-7.53369	33.6319	16.5046	13.9257	22.3819	17.0612	251.58	20.8009	69.7775	27.6305	-28.6651	20.1579	43.9765	99.3184	207.632	-14.725	13.8551	12.4074	220.422	-7.78736	23.2034	-11.1487	4.73461	48.895	32.0012	53.9102	465.046	133.323	112.683	85.1719	-22.8965	70.6686	318.274	48.2113	127.337	-11.8865	517.928	86.5911	38.2863	-6.99841	206.466	2.37962	622.562	-6.59018	90.0085	-21.8859	-21.7621	57.9042	5.33117
60.8525	-5.57311	22.553	-5.19956	23.0023	10.4348	28.9376	260.845	8.50582	44.1215	35.2854	-18.3521	9.13374	55.0442	65.4582	167.112	12.7879	7.19341	18.8691	178.13	4.8982	-9.20934	-15.3781	23.4248	51.8066	57.8051	39.5782	438.815	140.542	104.813	55.6171	-8.82771	55.0229	319.833	40.9306	136.823	-6.99625	464.649	64.5169	27.5221	20.9797	213.501	-12.9864	607.24	-10.2978	97.8863	-13.0415	-37.6634	59.7273	-19.7744
60.9524	-10.9576	23.1801	-1.6701	-8.94025	12.3137	29.2554	265.911	-14.7095	11.876	59.6188	-8.10893	20.2351	52.7259	48.2993	121.069	46.5994	25.594	9.35361	146.306	35.1602	-25.2419	29.6613	15.7901	47.2405	51.0341	56.145	421.806	134.188	109.615	30.4778	-17.8759	56.0801	279.851	47.4782	115.907	32.7011	425.258	62.943	35.5857	30.3027	182.705	16.1049	553.988	-13.916	107.748	-14.0977	-6.16177	67.2611	15.5099
61.0523	23.5178	36.3118	19.8091	43.6033	18.6412	40.3599	403.043	1.70748	33.5756	19.3905	-21.9949	4.68103	53.7354	85.6819	145.012	43.7738	18.5926	-7.83401	115.104	30.2445	22.223	4.15216	78.7807	45.638	58.4606	48.1664	370.704	105.674	90.3371	51.7587	-0.307582	29.8439	245.925	48.9285	137.316	12.0629	511.009	75.6741	57.6083	45.8115	175.803	-15.3159	500.335	14.4489	113.895	-5.32324	6.54594	78.6161	-6.92354
61.1523	3.76684	45.1399	14.0104	16.8979	29.2701	99.6588	586.295	5.45601	27.1917	23.8375	-22.0092	11.7478	50.6956	72.795	184.308	73.1432	42.7549	-26.7017	124.922	15.2419	-13.5842	16.3749	241.075	9.82761	52.5682	56.0684	345.511	118.653	48.776	69.2458	-62.0705	55.5182	279.263	48.3981	167.755	11.3815	549.913	53.2208	88.2093	40.92	141.201	-8.03627	483.656	30.1558	118.231	3.90107	-33.0131	83.0774	13.3718
61.2522	21.9805	50.0838	50.8854	31.0775	12.9429	106.821	793.804	18.4008	27.5852	14.6656	-23.5066	31.201	42.562	81.7032	193.605	61.2424	30.5199	7.6426	97.5846	47.8438	-7.32714	3.25274	377.385	25.3005	66.6338	31.8452	321.224	143.485	28.5669	49.0801	-60.8344	50.3989	324.81	41.1248	161.73	2.04715	531.316	46.2126	111.114	27.339	125.017	-6.79808	487.823	61.143	80.7106	-31.6442	-27.9887	96.6619	13.0528
61.3521	-2.35957	68.5502	43.2285	6.48202	19.0773	99.338	931.871	-3.31489	35.2443	-0.117328	-15.1611	4.98166	45.8042	104.84	233.648	55.2446	40.8236	-23.081	187.707	163.156	-57.081	23.5572	483.978	6.23189	31.6014	31.4084	301.706	132.022	57.2637	53.0634	-35.1276	35.9388	315.782	24.2683	150.04	-1.43873	529.592	30.6871	120.672	54.5843	127.13	-10.8296	430.353	47.7345	118.701	-32.7065	-28.2956	112.001	-4.50367
61.452	-16.5447	75.2237	40.3701	5.48308	6.20922	79.3415	1064.07	0.215158	28.6896	3.54428	-29.2387	0.455685	21.7978	134.718	212.801	75.5165	10.1848	-40.8242	336.168	163.151	-40.5985	28.7648	671.139	-19.7337	75.9965	10.4377	273.437	144.076	32.8379	46.2731	-53.804	52.1991	312.196	38.6805	148.046	-7.87289	462.624	20.4398	90.308	41.8218	90.0942	9.29481	402.75	50.9392	153.143	-48.4899	-39.0417	114.617	10.3158
61.552	12.037	75.4588	20.1073	2.1458	31.6847	126.647	1186.06	-1.9083	16.2863	-5.94646	-42.6697	1.72507	31.562	123.523	262.949	93.0957	-4.23812	-37.3702	333.176	95.932	-15.17	-16.4616	733.345	6.44431	30.979	-43.2312	286.283	187.619	-24.4275	67.1203	-77.7322	39.3342	284.231	35.7653	139.157	-13.5692	420.985	30.1348	79.4296	41.5073	77.6805	26.046	411.927	41.0309	121.481	-41.9592	-32.3414	119.357	30.9004
61.6519	-3.80241	52.1332	51.2113	30.9341	-2.97274	121.344	1298.38	5.68105	25.9825	-1.0282	-5.17077	-4.80268	28.1207	100.647	266.157	121.956	0.143009	-26.7544	266.534	82.5807	-10.0414	-13.6846	659.368	-21.865	55.8043	-49.1843	248.696	160.673	-18.7809	65.1952	-77.6609	73.0143	249.343	35.8353	150.237	15.332	398.803	46.4015	75.4973	27.081	63.1585	-3.09221	429.158	49.0754	102.672	-50.7833	16.741	92.3626	33.0143
61.7518	-24.5483	61.1138	23.2084	5.49255	-17.9326	117.212	1346.4	22.937	31.1114	-30.0968	-19.3047	7.80055	31.6553	116.424	248.865	95.5718	6.34644	-5.93319	159.898	56.3586	40.907	-17.0238	564.747	-11.2134	23.263	-22.0631	248.632	129.581	-28.6347	64.4671	-92.1665	33.9089	223.767	26.1969	152.186	15.8819	384.307	42.8773	66.3623	31.2719	59.0915	13.1429	431.507	24.4825	100.128	-11.9526	13.8906	80.5974	50.4337
61.8517	-7.47624	26.3199	17.4703	-9.00923	24.9275	113.116	1366.33	30.4301	9.5227	-6.73316	-1.62928	-3.12915	25.7716	94.5378	242.729	99.5059	5.86587	-15.1136	150.149	43.6401	20.7874	-21.1064	512.601	-0.470203	22.3989	-10.2291	249.587	157.614	-3.80112	62.0943	-67.3713	45.2647	229.116	20.754	112.847	20.0975	360.353	14.2571	70.1702	6.96668	59.9427	29.1163	381.396	4.37542	105.036	-43.4171	23.0521	80.2264	59.407
61.9516	-22.9814	40.209	14.2752	15.8916	8.08421	108.914	1362.31	12.7672	22.8544	-1.3087	-8.68036	12.1864	34.2335	104.804	233.485	92.7736	41.5264	-8.55784	136.12	22.2171	14.0525	-15.9666	457.376	-11.0465	-8.03201	-20.4312	230.091	121.127	-11.7186	58.3715	-94.1173	46.5632	245.571	14.3245	120.36	6.17547	352.492	42.493	58.8028	4.1911	41.7602	33.679	380.461	25.6072	98.2196	-0.214163	4.31659	51.3205	73.4155
62.0516	-4.14573	27.5917	17.4277	16.9274	-3.62549	111.914	1349.04	20.0435	36.9561	-14.4869	11.0579	-0.370334	28.1887	101.048	189.537	96.8595	8.56687	-16.2927	99.3957	32.0391	6.42556	-43.2262	393.194	-5.99662	21.5325	-12.7657	204.823	142.924	28.433	72.0736	-31.4086	42.5216	248.173	41.4834	121.838	9.89704	385.395	29.1444	54.0519	5.62159	57.5218	26.1287	374.703	19.891	104.002	-18.644	-8.32661	43.078	37.6072
62.1515	-5.17513	44.018	9.8948	13.8374	2.91939	105.987	1286.38	26.9534	68.1637	-16.2071	38.2241	-8.41886	36.5656	109.76	177.677	74.5076	19.2824	-18.8643	98.556	11.8534	-3.96847	-32.2443	352.298	-17.8344	20.7139	10.2926	226.843	141.561	2.18357	53.4788	-37.2942	32.7103	223.269	52.6856	121.826	-2.64378	331.653	10.2861	62.5769	18.0735	56.0529	13.3702	384.753	50.0951	119.178	-16.8646	-2.14918	71.6766	66.2551
62.2514	6.29036	27.9577	11.914	6.53415	13.8208	107.89	1243.56	17.7187	32.6736	-4.12506	17.8042	0.456975	29.3004	115.61	135.006	79.6826	13.8006	9.88668	108.111	18.0065	38.3795	5.7137	320.182	13.8888	6.36188	16.6858	220.755	142.049	26.3112	73.8688	-53.1095	43.3069	247.701	64.9488	118.161	18.6363	344.666	27.9432	39.3782	16.5091	68.3524	25.4279	351.268	31.4333	120.52	-23.7915	0.318669	46.2665	44.1433
62.3513	-7.29562	34.0445	17.7031	28.1178	5.29199	132.49	1156.43	10.1666	33.5948	-20.4015	47.7459	-3.78783	28.3846	136.139	129.109	30.7242	29.9134	14.827	55.0289	63.3118	29.4292	0.59323	310.934	-3.95764	11.7551	6.54893	182.682	145.904	26.8102	72.3759	-51.8025	17.0632	225.352	44.7184	127.341	41.1612	326.812	58.2319	56.4979	7.10612	43.9174	2.77055	333.858	23.9072	102.468	-0.547382	-24.3332	64.57	49.833
62.4513	-1.17556	30.5912	10.3795	34.3858	8.10169	122.771	1111.09	-10.4249	18.4043	4.40692	32.6668	0.0636564	31.5863	151.021	122.381	55.1546	16.8331	16.0508	70.9919	111.1	31.2173	-8.55624	248.969	7.34413	21.6513	-4.03398	176.47	137.95	11.1437	99.5295	-52.943	14.6992	207.997	37.5088	114.461	12.8577	338.993	36.3784	56.2135	26.3864	71.5878	8.488	311.231	22.77	126.445	-13.6857	-14.9362	53.2818	40.8308
62.5512	-0.494162	29.6488	11.2398	32.7231	14.5826	124.508	1046.74	-2.99309	54.7673	17.6933	21.0914	2.41846	51.1929	153.709	98.6132	49.5464	26.6414	26.9945	47.125	56.2898	56.7287	-7.84258	235.193	17.7904	-0.205162	23.41	166.774	115.748	12.7441	73.8848	-37.1147	26.8786	221.295	34.4181	140.388	21.3945	282.104	41.6858	54.4251	24.7024	70.8241	8.36697	321.863	11.789	141.095	-15.2316	-37.2078	88.8273	26.8705
62.6511	5.67309	30.3585	2.63487	33.7492	4.19224	118.417	1094.08	13.5346	39.6741	-7.34411	10.7178	3.19926	50.8598	139.055	110.747	61.7701	18.783	17.6368	49.3852	78.2988	14.7423	-0.280408	202.037	5.31903	13.5483	16.9638	160.237	143.325	15.6861	44.4016	-18.6902	21.547	194.799	58.1783	140.712	17.6587	291.264	37.9219	103.84	23.7394	74.1198	25.3666	307.135	29.3746	135.32	-9.27289	-24.9499	92.482	75.2842
62.751	-37.1634	33.135	8.13736	-5.54356	14.1421	111.094	1123.54	24.0674	24.1641	0.170083	-13.4627	-8.6049	48.0993	144.629	91.9132	49.3428	25.8414	11.0832	54.3913	69.216	-0.909927	2.86453	214.848	0.802031	24.6879	13.4518	163.786	133.105	6.18684	71.0078	-43.588	28.2844	220.878	29.2764	125.896	22.3643	261.058	59.817	53.5338	35.6855	41.3803	52.0964	273.818	25.378	102.562	-10.1639	-19.8884	67.673	7.4461
62.8509	-28.5603	11.4726	12.1406	8.77209	7.88204	82.3693	1050.67	-6.90526	22.8864	24.8559	-1.98541	-7.754	57.2862	117.652	91.796	48.8375	1.9263	12.2307	57.799	20.6098	25.5495	-17.7594	207.999	-5.00014	30.7817	26.0612	127.587	126.127	44.4357	71.199	-31.8419	8.25152	187.272	51.4209	138.012	-5.10634	265.449	66.0082	49.7381	16.4357	56.0384	42.8658	246.956	23.4215	101.945	-18.5705	-21.1445	48.4096	8.5192
62.9509	-6.28177	25.1922	7.164	46.4148	9.89977	103.655	972.673	2.5272	46.6193	18.4552	26.5162	-0.0895871	26.6811	100.38	78.4593	45.2479	14.2989	21.0419	36.3469	49.5791	24.0539	0.23046	195.385	24.0065	17.2355	19.8662	134.697	107.222	41.699	77.5138	-29.5895	29.5641	204.91	29.4585	125.373	18.7243	237.457	79.9498	45.6927	68.7378	81.4174	10.8913	230.931	61.3751	129.051	-27.9036	3.74608	40.8713	20.9082
63.0508	-14.203	28.5724	7.55703	19.0282	24.7025	89.4736	972.348	-6.19828	43.4853	27.8104	20.2202	8.46904	46.7647	111.538	71.9328	37.9807	11.6874	4.62476	34.9525	70.6261	10.24	15.5813	185.016	26.0268	29.1854	29.9651	128.564	121.905	17.4202	61.8791	-35.2002	13.6427	197.097	56.0802	110.124	39.9342	215.327	68.76	39.4682	42.8272	71.0921	18.4178	255.284	38.6639	139.874	20.5982	-38.9294	46.2781	22.8863
63.1507	-14.0698	30.8081	10.4857	23.3515	18.8813	95.9104	939.284	-19.3063	48.1668	20.3473	17.9315	-3.46144	43.6633	128.884	77.9562	24.8316	45.1621	24.2964	29.2927	92.425	-5.04882	7.77251	208.107	22.0192	30.6203	29.5965	140.552	154.844	27.1002	70.7716	-30.7933	36.7467	199.086	30.3072	146.006	9.70369	218.471	79.1313	-2.79071	17.4308	51.0907	20.8758	241.839	38.4138	145.832	-10.4041	-24.6721	29.1673	29.898
63.2506	-9.73476	40.0665	-2.05075	46.4989	15.2756	76.6679	884.927	4.57681	54.0463	14.2995	-3.25723	-11.0564	32.1622	151.639	78.3341	10.3624	29.0574	8.29664	49.5392	76.6451	-29.7104	2.39155	186.133	40.8152	31.0484	38.5344	113.741	142.962	11.0836	80.7008	-30.5481	32.8678	180.782	28.5818	140.17	20.0977	170.197	63.9666	41.4002	8.24333	65.4858	37.928	257.754	19.7416	140.65	-27.3419	-9.51732	57.6493	41.3757
63.3505	-12.2817	20.5464	11.1043	41.6811	9.1086	81.5441	848.598	19.8327	28.7927	37.2494	-4.24748	1.07828	52.1715	136.662	61.7461	39.0564	29.7149	0.65271	48.0701	77.1002	-19.5947	4.52129	175.679	46.9561	20.5261	26.7061	85.7985	119.71	20.5095	73.0065	-57.7503	17.8938	150.871	36.5628	138.385	22.6364	159.22	64.0306	38.6729	33.8566	82.7979	44.6253	225.713	27.4402	129.681	-9.39655	2.98763	73.9825	24.8717
63.4505	-23.924	38.1296	10.9012	30.8088	-7.08274	107.617	806.202	4.1577	38.4595	13.4425	-11.2261	19.2463	61.7273	112.159	43.5955	26.2359	37.8572	5.28634	18.684	69.0098	-22.2072	-4.36311	170.574	45.5192	37.5422	15.3834	100.468	119.483	24.3316	78.5215	-27.0849	15.1402	163.978	23.934	140.328	41.3924	175.65	56.9178	8.41718	67.3509	71.0096	27.0598	217.553	10.6911	127.413	-3.11865	-29.0235	59.0293	6.88001
63.5504	-0.593229	46.7635	25.0447	36.1606	4.87603	104.519	761.347	15.0301	48.1997	24.2702	9.83923	18.3097	58.561	111.592	60.9294	21.9081	39.0463	1.23387	9.73447	45.5135	-9.95977	-2.72102	149.884	35.52	44.5455	14.8544	93.8026	82.7526	18.6961	97.3857	-27.4828	33.8869	167.49	25.6841	122.752	55.8445	185.559	66.5637	51.4242	35.4218	82.6447	23.1336	249.153	27.8508	110.705	-10.8005	-15.6542	84.1767	5.87376
63.6503	-7.84898	52.2062	26.2297	41.3357	22.2181	98.5664	769.308	-34.5008	34.9789	29.2037	10.4197	25.3976	46.7865	124.869	45.2321	27.7286	58.1233	11.2396	14.9972	38.8853	49.1017	1.3989	124.021	30.1983	31.1759	3.2408	109.262	121.855	30.3385	98.6507	-20.4168	26.4222	175.078	18.5601	123.079	27.4494	196.913	39.3271	42.2319	37.4133	99.6738	20.7821	243.15	41.5111	125.519	-25.6892	8.90492	69.9684	29.4577
63.7502	-12.6505	55.3914	16.5773	20.077	23.6584	134.202	895.215	14.3904	25.273	3.87709	11.8139	21.9298	54.815	120.141	53.4906	53.8834	22.002	0.211639	45.5709	42.2741	54.826	-2.17444	111.069	49.633	20.0891	12.9694	77.7081	80.7693	47.477	106.974	-31.2778	31.4374	157.257	33.0729	115.178	23.9997	223.047	54.172	38.7646	25.7887	124.709	27.2174	203.481	27.3602	151.845	11.8131	-28.4288	97.1129	26.6171
63.8502	-8.21226	75.4001	19.199	37.5139	15.4155	122.196	1089.05	4.65961	35.1958	2.19959	6.19106	16.4467	48.4321	114.732	32.9628	75.8603	19.7629	13.3113	34.7849	29.687	63.7356	-39.9466	121.225	40.6773	20.9219	15.5785	105.691	119.536	33.1264	76.8478	-25.5858	52.3502	125.394	16.7982	108.756	27.7696	230.184	67.561	32.0766	41.6354	96.2484	12.0936	211.145	33.8172	158.658	-28.5017	9.85418	78.9627	19.0048
63.9501	-11.7908	52.764	12.4813	54.029	18.7077	137.055	1229.67	-9.95295	33.5559	-6.16765	-23.6964	9.82659	29.2201	116.117	71.8293	101.993	16.0997	8.5989	12.5383	20.1446	58.3896	-19.2123	88.7485	26.4859	34.1002	17.9836	87.4797	105.633	34.9655	73.5919	-27.4947	35.7007	104.716	20.5639	125.995	31.024	225.365	66.7901	68.5537	44.2832	103.153	17.3363	196.234	19.6083	135.627	-7.36855	-22.7963	60.0861	19.8052
64.05	-1.08136	55.2528	13.9793	52.6128	37.6403	168.581	1375.65	-7.05515	15.222	-3.96607	0.790681	16.0167	28.3741	128.949	92.8106	65.1554	29.1729	19.7691	25.3389	66.5213	15.0431	-7.90175	103.27	43.8058	22.4472	30.3106	93.1824	137.897	18.5213	67.0337	-36.1557	-2.06388	89.729	27.1607	113.207	19.41	264.37	76.6471	32.7999	26.51	89.6874	18.4206	190.827	23.438	152.921	-22.6009	-18.2284	91.6092	29.1005
64.1499	-10.4105	65.7366	11.5607	57.4256	14.6955	153.442	1496.41	-6.81629	22.812	-12.3032	6.809	12.7601	29.1688	131.017	121.611	94.1276	30.2726	3.0231	28.9404	24.9414	9.64688	-5.75654	105.195	15.5049	24.3078	34.0009	112.59	165.831	13.7187	68.8722	-52.0048	-9.29522	78.457	39.8975	76.1333	43.5192	368.452	85.4108	56.7229	35.0411	58.0305	36.4444	222.926	48.4905	152.168	-23.0031	18.1829	69.3751	13.6674
64.2498	-6.97324	65.4334	8.70659	51.2113	25.1913	177.151	1589.23	-34.1728	15.8203	-24.9999	-16.4943	15.312	5.76677	118.269	119.395	92.1426	27.575	11.4661	48.8963	33.509	6.13732	-27.9944	78.1072	21.1409	46.5827	33.3895	113.479	167.735	73.0408	51.1805	-42.9269	13.3	81.1487	30.2962	75.3316	21.4262	428.456	81.7225	98.9005	36.6089	52.9896	26.5661	263.987	55.9054	107.06	-19.8267	-22.0717	69.2638	38.7973
64.3498	-21.9087	48.4724	0.692094	29.0643	34.3693	177.518	1693.66	-9.12585	33.4443	-13.3961	-16.5774	11.1139	10.8305	156.838	125.151	54.6327	7.98986	-1.31626	42.3976	35.8617	18.3995	-15.1605	73.9749	12.0829	37.9878	16.9098	104.476	165.302	46.8646	104.557	-41.7155	4.34978	57.9335	59.9622	79.5149	22.1089	521.244	79.2519	127.192	15.0387	46.1948	67.296	238.318	30.6168	119.457	-29.0811	2.68719	73.2136	52.7896
64.4497	-24.5144	42.6681	-14.7242	15.9576	37.6358	157.765	1737.4	1.35176	21.9414	-9.38475	-18.2545	0.493028	14.5763	151.424	150.003	85.9193	29.4099	-1.3926	43.4297	16.7411	-21.5677	7.15228	87.7703	11.7253	22.2114	29.577	109.899	149.385	43.8215	102.559	-33.3251	15.4487	83.8333	74.0994	48.6809	28.2692	537.5	118.109	124.496	13.6708	47.958	52.9084	266.267	65.4222	116.256	-4.44619	-38.6216	57.0714	48.1786
64.5496	-9.75211	28.263	-5.8036	22.6784	22.75	171.341	1781.34	-16.7191	27.8042	-5.05051	14.5016	-5.66685	14.8712	146.782	221.442	53.1274	14.0044	-12.9592	43.1521	41.5722	-7.20178	-18.6967	106.125	28.4612	38.5165	19.7727	131.952	186.123	50.9738	86.6335	-17.8568	-7.48894	79.1106	77.94	29.4028	20.0194	525.909	96.3473	172.133	26.574	12.9985	55.7756	264.454	77.5919	121.79	-17.665	12.1482	52.4154	76.5667
64.6495	-8.32018	37.6305	-15.987	19.5053	32.2207	174.231	1792.41	-30.0211	-0.204558	-22.0702	8.5993	-4.59928	-2.12112	145.121	240.515	64.9604	8.92623	38.9984	49.642	40.819	-15.6885	-29.6079	57.5757	16.2903	31.6485	16.4497	97.0944	142.03	44.524	79.7614	-21.8479	7.80799	57.8525	63.6435	62.5699	24.5617	484.9	98.7437	214.677	39.6928	37.5518	23.5688	224.964	69.4656	163.377	-29.989	-5.94654	50.6154	75.5741
64.7495	-17.1193	39.9268	-19.0151	-3.98765	32.5142	169.802	1819.67	-5.26616	-18.2704	-31.0618	-15.2275	14.7424	3.53753	154.659	273.932	54.7221	-7.8634	10.2947	85.1489	43.5436	-29.6068	-23.4883	60.0075	4.3983	31.8296	43.4344	95.3177	137.364	49.0165	73.2782	14.3868	22.1649	110.087	41.4388	48.8411	10.0403	514.957	98.5249	161.5	25.2625	9.69914	17.048	269.335	56.211	166.822	-12.3864	-35.9121	78.3073	32.1259
64.8494	-44.6519	24.2743	-13.1805	-19.7282	0.931342	180.097	1813.41	-29.0485	-6.53003	-16.7294	-10.9279	7.6766	-6.71681	138.892	244.975	31.8082	5.69937	25.1814	157.851	20.9396	-5.60623	-38.4687	64.4967	-6.35245	26.2304	48.4887	94.2426	151.967	59.1317	63.6029	8.57153	12.1441	83.8909	90.0268	68.5401	-8.91273	528.261	110.424	138.787	50.4792	31.8487	6.00853	273.424	55.7663	125.394	10.8437	-14.9623	68.9015	43.4682
64.9493	-31.1531	16.5105	-3.07739	-6.081	8.72084	168.074	1728.13	-48.5457	-0.596783	-11.3136	-3.57792	15.287	4.5914	127.518	248.568	3.59354	17.1005	-13.8722	284.496	21.73	25.9201	-39.294	65.341	-26.0198	30.2758	44.3909	112.296	159.821	47.9404	54.3997	-14.5922	-2.02969	78.7757	73.1753	35.0249	-7.89693	593.994	112.548	98.0576	51.32	17.5638	29.5868	257.811	62.9305	114.692	16.2695	3.79086	52.8393	36.2478
65.0492	-54.0322	17.667	-3.06209	-34.8822	9.51308	151.816	1668.51	-38.4686	-17.4368	-15.14	-8.83397	17.6814	4.21371	132.213	265.617	17.9688	-4.86296	-0.765859	346.782	37.8175	23.2279	-53.1243	77.2617	-39.3401	35.1858	48.5977	82.9657	132.494	46.5216	79.5654	-11.4349	-16.9019	81.1483	78.5743	15.9326	-0.260493	599.79	116.106	92.4268	77.0112	-1.08716	73.4437	233.864	53.9911	146.157	27.9687	-0.436478	79.9015	5.55205
65.1491	-42.3584	4.7057	-4.12875	-26.9346	-1.58369	159.818	1652.39	-19.6114	-14.2538	-11.9788	14.7418	13.3621	-1.97173	155.176	219.38	42.6923	5.44156	3.90431	304.842	2.06985	5.86587	-18.7421	33.6582	-19.1021	16.9863	60.8171	106.822	169.783	71.5827	121.905	-14.2314	-15.0594	59.1556	137.625	6.90205	-34.3918	506.453	108.684	41.9705	279.916	-7.10579	135.767	233.494	79.4038	137.312	37.8066	18.6752	63.2979	14.0446
65.2491	-21.5528	9.72931	28.2686	-4.49469	12.7436	133.361	1711.27	-46.7075	-35.1581	-8.65762	12.9697	20.3959	10.6005	117.964	247.789	30.9703	53.5125	-0.712913	244.069	5.87525	-52.8111	-5.34304	48.4147	-26.0708	18.456	40.4426	122.118	165.778	59.0266	116.554	-44.8282	-35.3071	50.6302	126.882	-7.76452	11.4017	535.216	107.395	60.2474	462.942	-8.35953	108.73	246.027	62.3375	117.888	40.3434	-21.0778	65.6709	10.8815
65.349	-17.8781	37.2848	35.0622	-9.68551	30.1016	165.311	1666.25	-44.2202	-4.9988	-16.7705	5.53663	23.9162	6.86586	129.15	280.371	26.098	38.408	5.89754	201.204	14.3084	-46.4365	16.8683	59.2058	-19.9017	25.2291	77.5127	186.653	165.933	79.1212	105.634	-10.1992	-7.31748	57.6915	104.278	14.3721	-6.37073	584.953	139.052	64.8681	543.038	-14.8816	70.2382	241.568	78.3344	130.184	17.9751	14.7547	62.4923	-6.64689
65.4489	-15.8389	48.6313	49.7632	0.00861068	49.0817	158.743	1627.08	-21.9442	-9.05531	-16.8062	-29.0758	25.49	-4.01852	123.044	314.97	13.9574	46.2696	30.3235	140.793	43.1006	-13.9693	24.6796	50.1462	-34.6097	37.2586	75.4255	201.489	173.617	142.789	84.1744	21.6289	-7.5854	53.9893	108.033	16.3231	6.92972	577.237	144.627	46.6854	493.037	-11.1995	62.4077	252.286	55.6053	111.561	22.8255	18.5092	39.9948	14.7863
65.5488	-8.78602	71.5188	74.3796	21.8789	43.3913	161.487	1538.05	-38.8257	0.587274	-11.7515	-14.2004	16.287	5.20967	126.004	334.161	-2.19062	39.467	43.9583	142.028	32.4042	-17.1641	41.9002	48.1026	-18.8255	35.3381	93.5878	219.559	166.747	128.378	76.9279	-23.0831	-12.5848	22.5286	93.6966	7.34649	-5.94965	570.844	130.473	46.6021	396.831	3.78656	62.1558	247.604	60.7623	121.798	38.3102	34.6531	40.3957	7.76299
65.6488	-12.4448	70.6425	64.4064	10.2987	40.5394	133.332	1438.07	-8.25088	14.775	-26.1906	1.33271	7.06762	5.70518	135.208	374.542	-2.75544	44.9618	35.0258	109.326	11.4116	-36.111	45.6429	43.6707	-9.87139	35.3391	69.3932	221.06	187.205	117.873	85.2834	18.0613	-11.9302	46.1301	76.99	-7.47656	12.0777	526.638	145.963	51.3295	278.563	-14.2845	18.8819	225.424	86.7096	152.434	33.9395	49.8947	23.5741	19.8683
65.7487	2.20202	80.6864	54.8939	33.2307	29.2618	116.88	1412.44	3.35887	36.2414	-13.2491	-0.635326	40.5765	7.3996	116.044	399.517	-19.0421	46.9849	22.2757	79.9669	19.4842	-4.87845	49.0429	69.4176	-14.6044	38.5643	67.5987	218.169	197.771	111.439	85.172	59.9381	-19.5587	28.2852	77.5312	21.7083	-0.659278	477.801	113.802	42.7827	224.131	35.4563	12.9294	218.049	95.0263	128.18	18.8598	27.3331	30.1375	19.5353
65.8486	-29.7839	74.9256	41.6995	17.6141	0.272984	94.5461	1340.14	-28.7827	35.1528	-17.5383	8.85842	30.7302	13.7459	90.5313	400.255	11.9758	18.8966	17.3064	81.9139	19.1041	-27.486	10.2775	49.5623	-4.73883	18.5347	85.8006	223.397	203.009	81.5845	83.562	43.4533	-8.0953	46.4645	65.8338	46.4209	-11.6947	472.021	93.1658	28.1253	180.929	4.90015	7.78071	218.555	60.1309	135.426	16.7258	23.8812	20.9545	-2.26353
65.9485	-2.57009	74.3231	24.5498	16.9462	18.0751	109.035	1279.17	-42.4689	25.3174	1.37795	6.31349	36.2244	6.94871	103.091	388.767	-15.7986	27.0241	9.84002	57.0851	-0.762806	-38.305	9.41467	72.7291	24.2082	45.1506	75.4826	199.014	168.795	83.6186	79.7197	15.8021	7.80057	34.5295	52.1448	30.7944	13.3876	426.522	115.793	37.8426	122.542	32.3394	-2.24492	190.621	62.9436	141.549	3.97187	24.965	20.8821	0.928253
66.0484	-18.0611	77.4934	29.1367	11.8554	1.69371	110.087	1198.11	-25.7362	33.0664	13.8528	-10.2701	18.9649	24.613	108.127	378.03	-29.1008	23.7621	8.86125	37.3444	5.34017	-61.2881	11.9374	80.2651	15.0927	42.7116	59.5012	206.009	177.609	77.0257	70.7846	32.6816	13.1402	32.1798	67.1366	40.1357	3.11531	403.399	104.238	18.0473	128.375	72.2586	27.3622	181.696	54.4735	83.6351	17.798	31.6882	21.733	-18.4536
66.1484	-9.70104	77.0463	38.9296	26.7868	-4.22961	98.1224	1135.79	-1.83734	43.0197	2.55999	-19.5411	23.4088	24.7345	99.0225	383.121	-30.4715	7.9402	4.77523	39.3076	-9.60127	-34.4541	-13.7964	36.5601	33.4769	22.2563	94.2716	198.913	171.349	78.6891	96.8005	33.6658	46.2225	45.5859	76.7223	36.2946	-2.25534	377.661	98.1424	37.7773	97.618	54.0593	6.38529	179.045	98.7184	105.563	12.2975	23.8544	26.395	-12.731
66.2483	-5.55699	78.3045	13.7323	16.2147	14.7453	99.7788	1086.62	-8.80305	54.1362	37.6915	6.71863	23.2715	29.8481	96.7946	396.428	-45.0828	-3.74754	10.3895	45.1529	10.8721	-31.4701	-15.7733	43.1901	10.96	37.9427	82.2379	166.028	170.008	80.5372	89.2086	25.0338	53.2324	59.1768	75.3886	69.904	7.39873	333.953	119.317	36.2889	58.2651	64.7216	11.5064	162.084	104.058	84.484	-5.58799	18.5521	25.7124	8.01398
66.3482	-16.2407	67.4553	8.40179	-1.07326	0.698585	93.978	1013.78	4.29619	26.7073	21.6948	14.8424	31.6634	25.0187	79.6602	399.199	-48.5714	24.3706	9.6382	30.9206	36.9936	-39.6122	-8.77866	58.2963	19.889	25.6661	134.751	136.929	182.02	118.099	97.6179	31.8756	12.0472	45.045	75.1469	55.8585	-20.734	331.699	114.17	19.8269	92.0873	47.133	11.3826	126.472	84.5432	89.1235	9.95099	24.6282	37.0183	15.6789
66.4481	-12.901	69.7161	-1.75589	25.8616	8.40427	88.8629	983.477	0.466839	26.0038	16.8253	14.4331	28.3286	26.755	108.93	361.324	-30.1946	15.1566	9.06892	42.4457	31.9951	-19.1541	0.0468879	71.0424	15.7075	30.0511	94.8339	157.715	176.105	73.249	77.9804	2.25695	44.8914	49.9726	79.1767	60.6794	11.3619	293.479	97.0248	23.4356	62.1174	76.7012	26.2401	130.571	72.0262	89.5716	12.7582	20.0281	52.7703	10.0669
66.5481	-10.2724	53.4532	10.924	11.4628	17.9228	86.9949	943.014	-0.0570393	11.7412	22.8712	24.726	26.1651	41.651	95.5276	310.546	-37.2382	26.3502	29.53	39.8741	4.22786	-24.2029	-0.647911	60.6818	15.7309	37.2739	113.36	148.704	172.424	90.5385	81.3824	11.5057	16.7615	59.4577	54.1054	43.6818	-4.20829	271.435	87.2678	5.85889	52.1561	75.7782	18.7472	125.516	122.613	101.179	20.6585	17.2764	46.9449	20.6008
66.648	-6.83912	52.9002	4.8327	20.4655	22.0358	74.4329	903.7	8.24568	30.1475	38.7408	13.8928	18.0286	41.8684	86.072	299.433	-21.8707	27.3608	28.3067	27.7042	39.4468	-40.757	-18.7925	74.1741	28.1729	53.0557	97.6207	133.982	183.231	79.3909	95.4573	12.1479	21.5283	79.4184	60.8994	72.9767	-12.6625	246.336	108.889	8.32643	25.3177	77.7005	8.38722	118.59	144.144	79.0472	2.90636	16.5797	35.0378	41.2017
66.7479	-19.9762	84.772	9.87725	32.9263	23.6499	74.7959	872.528	-10.4983	50.0229	53.5247	4.04662	27.6424	32.4413	94.8404	298.278	-44.641	28.8353	22.0937	34.8912	52.0128	17.2327	-33.6324	75.7402	7.39298	71.4072	83.2531	114.79	162.24	125.121	72.7479	5.65112	-2.69942	77.7048	71.988	98.3739	7.9134	242.718	144.472	8.06225	25.9532	73.7868	17.404	107.15	132.228	85.0624	-3.36816	11.9452	42.2786	56.1804
66.8478	-2.28552	65.3004	21.9475	44.391	33.218	77.8686	838.544	-13.9208	50.5218	61.886	2.13038	31.6891	37.2809	97.047	266.588	-39.8371	4.20012	3.05619	19.6263	65.7926	-15.1443	-15.9199	39.5877	41.5161	52.0259	94.6843	118.165	134.62	129.851	78.4418	33.0928	-2.48572	59.8446	44.2956	94.5309	15.4302	249.909	102.934	24.2118	40.9603	69.0634	36.9309	135.094	113.114	80.5071	-1.4252	17.3389	43.1271	38.6307
66.9477	-14.3618	58.3517	9.23068	48.5421	12.3043	32.7929	773.991	-24.4296	79.1247	45.1408	25.6365	32.2787	52.0422	83.6054	260.522	-35.5521	10.2877	9.19277	34.0124	17.5411	-27.3067	-5.53477	46.9574	2.18118	40.5991	114.903	90.8185	184.401	106.788	66.6924	-8.10509	15.7923	82.555	50.2652	90.7983	12.3257	229.47	93.798	21.0524	29.1953	73.7365	19.6448	125.346	131.821	83.3607	15.8286	0.310813	13.0813	16.47
67.0477	-13.6997	52.803	10.4712	34.4308	13.7819	61.8828	757.047	-29.4016	79.301	34.4142	1.46354	22.1857	39.6954	93.4388	201.753	-49.749	31.3374	37.4369	6.58941	15.3816	-19.9184	-3.42147	54.0486	14.3202	65.3016	121.161	86.7698	158.939	103.535	70.1134	4.25239	3.57053	78.0388	37.0516	96.3986	-0.0670441	216.15	95.3997	14.0576	31.6339	84.9758	29.0076	119.941	141.082	79.2485	9.23075	-33.3844	20.6905	26.6722
67.1476	-6.46159	68.0013	8.39191	30.1181	31.8301	41.5817	721.058	-14.5736	41.952	29.9507	25.1665	15.6602	35.1962	66.8322	213.221	-32.2287	60.7248	34.4977	12.6382	45.732	-23.6351	17.4246	36.0448	13.6843	49.1313	102.469	72.4986	163.613	112.912	71.0361	21.2286	61.9272	69.6569	42.7627	88.8309	20.3807	216.415	133.689	-2.07363	33.2782	65.9163	19.0909	154.971	136.618	107.996	7.05588	-5.2551	0.135697	16.787
67.2475	5.319	58.3393	12.5083	25.3327	12.1529	38.312	689.052	-32.9447	57.1328	46.4887	21.3007	18.446	37.8121	64.8376	214.456	-35.7007	38.2218	11.6391	5.53104	27.054	-18.4639	-8.12841	34.8761	25.7546	49.3706	83.6961	82.5747	152.16	106.202	86.9379	22.629	35.1954	72.8684	25.3189	96.4954	28.5108	196.744	162.595	4.76454	66.2423	76.6259	26.4837	150.36	112.316	89.3305	8.93707	23.3342	12.2978	-7.60733
67.3474	0.506252	30.1414	12.9289	3.43908	-4.16576	27.4763	621.476	-2.22679	30.5763	74.9957	-25.488	-15.7354	44.8337	54.2102	204.991	2.80116	12.723	-1.41514	16.4483	13.8873	10.6373	-34.6802	15.8606	31.1218	16.0089	119.014	110.643	164.749	53.5173	97.7766	-48.6249	45.5562	64.0572	67.4656	104.269	12.779	198.349	121.289	4.85186	67.7461	56.6332	68.0439	157.105	78.7007	59.3438	10.3611	111.667	120.625	33.8317
67.4473	0.412927	6.05984	-5.04322	4.36337	13.7763	9.83029	571.785	10.255	88.2815	76.1177	-14.9369	-3.52031	56.3949	72.5908	177.619	-6.14688	-7.71972	-32.2338	1.69241	26.4725	38.5564	-18.0839	15.6293	11.2025	1.39381	93.7148	111.894	124.931	25.9425	140.595	-48.6622	26.9229	86.6765	20.2609	65.0007	5.18805	222.612	144.062	16.4461	50.5667	26.1371	28.1017	120.848	10.6681	18.3191	55.3596	268.906	189.32	-8.47088
67.5473	-3.17699	-8.63617	2.0458	31.1938	-18.9042	3.1382	589.664	-1.18232	66.9679	80.9706	-9.48546	2.11704	49.3097	35.2974	194.653	24.3211	-1.63498	-23.2291	-14.4726	41.6337	16.7291	-9.31314	61.8837	5.10201	49.2643	131.381	108.293	99.8543	39.0835	95.6321	-48.0659	21.5844	82.0331	29.4614	85.5843	28.6384	235.986	153.203	35.7343	91.53	38.6913	5.25837	106.317	-11.8031	0.137131	51.4862	354.932	165.338	36.5619
67.6472	-4.39332	32.7275	7.44179	26.0677	-10.0234	35.4665	562.701	-6.05362	85.3415	92.7471	-8.00361	2.71738	14.0905	45.6342	158.459	0.909431	31.5114	-27.5166	-6.8502	36.4847	-14.1517	1.15084	36.1086	-0.421747	-4.18939	94.313	105.933	78.4253	39.2064	117.394	-48.7407	69.7248	35.5091	16.1574	111.667	0.461892	215.015	139.022	18.5055	59.1661	48.2529	6.79761	120.46	2.29521	28.0804	82.7172	571.84	144.504	6.0832
67.7471	25.0202	27.1893	-7.50548	7.68573	-0.287524	11.0321	550.103	-15.1243	51.0488	63.664	10.8621	5.82138	54.3858	42.7322	189.81	14.4817	26.8563	26.0697	-29.8461	61.3396	-6.27795	-8.3352	32.0361	12.2813	21.7603	104.738	63.2281	81.0674	85.2497	80.494	-2.15307	77.351	73.5643	43.6068	119.545	-18.1882	174.348	123.653	-3.07868	76.692	8.01466	25.1347	103.31	38.9539	49.0486	52.517	658.762	107.573	24.5127
67.847	10.0378	22.428	-2.32403	6.73868	7.2698	22.2019	535.525	-20.6255	45.5498	68.3574	4.67247	6.80931	49.2959	50.5252	178.475	5.82187	-8.92774	7.23609	17.4379	59.9061	39.7029	-47.2808	34.7358	11.9642	19.6734	105.758	83.4833	79.9321	68.1526	63.2791	0.569107	67.6053	79.913	-6.82054	154.077	-0.783257	198.613	102.991	-3.24914	39.3468	10.3977	2.95641	117.669	63.5996	84.6042	17.5861	764.395	119.221	-34.6499
67.947	40.0748	46.9175	10.5873	22.5913	2.76395	36.4761	511.562	-15.2299	70.4614	55.3673	29.0749	9.04089	50.9855	100.902	222.713	-11.4344	1.90161	16.3234	16.3564	21.5549	22.2303	-12.8263	-9.33453	14.8928	18.2731	121.332	92.1686	106.757	86.4868	41.371	12.1407	49.2098	70.9275	23.1572	130.231	-5.45718	155.768	83.5205	-31.3458	16.0444	40.8661	34.8281	87.9208	52.1428	99.5718	25.8944	728.107	67.1162	7.16359
68.0469	28.4525	84.7015	3.16509	20.9267	16.6197	11.8516	509.086	-1.20234	64.3064	34.5742	-4.49806	10.9755	30.0516	109.114	279.032	-7.70106	39.8363	49.3681	4.68274	35.0861	-17.8917	23.9588	-2.05479	3.23547	49.599	104.353	49.0011	57.2493	106.304	64.2073	43.3137	43.1975	86.9381	13.2608	123.719	13.5506	157.185	145.389	-6.15212	24.3861	71.2977	28.8717	63.5301	75.1559	103.063	5.29805	579.873	71.1111	-3.12778
68.1468	33.2153	90.4595	2.55319	23.3494	8.51438	58.3593	506.549	-7.87371	42.4367	19.5611	26.6121	3.23738	23.8675	97.1314	270.326	-17.097	36.9113	35.1817	10.0111	45.2259	-11.809	3.17028	-18.2166	24.0093	38.864	110.821	132.567	83.2295	151.216	74.1167	33.58	17.6297	59.6249	17.3614	80.3984	2.90946	218.276	130.723	-12.8073	36.8423	33.3153	65.0408	114.982	54.6785	125.226	51.193	484.144	92.1539	-8.55028
68.2467	41.1167	76.7885	24.5412	30.8463	20.1155	65.0754	598.105	-10.2261	41.9301	17.174	2.90244	-2.30963	8.99296	81.8842	357.554	-0.764383	46.1827	15.4649	12.1899	50.8321	-18.3584	0.265845	29.6079	27.8941	45.8977	75.7917	284.648	101.162	134.887	88.161	23.8346	5.3972	48.2544	19.5874	43.1245	8.54803	331.651	139.046	6.84235	28.3207	22.854	29.9157	144.427	85.4914	95.5263	34.9822	389.546	68.027	-30.6665
68.3466	52.0799	74.314	34.0937	40.8659	46.1129	86.8358	790.691	-39.4726	35.2449	24.9119	-8.86717	2.71406	1.46529	108.28	311.684	18.2491	40.6369	46.4127	-18.4391	33.1799	10.1157	7.82776	17.5088	12.8957	20.8819	95.9119	538.334	139.542	183.212	84.7822	10.1326	-6.07112	97.1347	18.9146	38.0976	18.7058	398.355	144.47	7.63439	2.34893	28.3387	41.373	151.213	39.1916	61.6433	63.7001	333.955	76.4671	-21.8805
68.4466	31.5927	77.2723	52.466	29.9382	21.8349	170.017	932.802	3.89157	46.7493	-25.5071	-2.66114	4.80067	2.9201	199.634	313.476	64.5025	36.6057	31.9032	13.4619	29.1386	-10.7102	10.9221	18.698	6.42332	15.6671	133.802	736.567	141.037	298.124	106.279	37.2685	3.81644	55.743	48.5962	61.1587	1.10117	506.629	119.699	-7.03579	-12.0675	11.2917	51.2784	117.416	4.45425	62.2956	31.3247	323.791	43.9644	3.27131
68.5465	-3.56024	68.1359	37.8509	-2.23317	19.9833	264.499	1108.22	37.2831	31.3244	-25.1291	-20.4715	-4.85363	-15.9703	244.701	283.069	87.8167	49.3372	42.2279	11.6619	-0.242661	-21.7849	-17.3884	18.6314	-4.62136	31.4246	112.974	996.08	107.538	409.648	122.859	75.0061	-16.9027	79.2613	32.9325	65.581	16.268	600.381	84.9831	-10.3597	-5.47186	20.1754	32.7976	76.5577	-4.07819	80.8249	22.7272	275.982	48.4222	-23.6129
68.6464	-19.0297	41.4702	53.1577	-9.2762	-2.94142	320.081	1244.58	1.09387	24.813	-14.3152	-32.3997	-1.25112	-9.99004	259.775	245.975	99.3793	43.8939	36.4279	13.9845	-0.824427	-39.2677	-6.61562	6.99202	-1.92583	-6.49405	46.5452	1181.23	81.7816	614.085	107.085	63.6264	-5.59441	89.3507	3.70739	103.745	39.8603	684.636	65.0246	-2.66284	-34.2172	31.1128	10.6326	60.2815	-23.036	44.3874	22.8819	266.042	45.3899	-36.9529
68.7463	-6.68834	39.7324	46.9316	-12.9634	15.0869	343.221	1321.69	47.2803	34.1876	-42.455	9.91305	-5.43232	-37.928	291.077	215.503	87.5687	34.5468	9.19079	52.2547	-8.20682	-31.422	-1.78484	0.528534	12.7247	6.22227	67.1799	1180.33	49.6995	829.192	113.058	113.916	24.7952	124.592	25.2732	89.1457	20.4705	678.513	73.6613	-15.8871	-21.8937	71.0631	43.8296	28.4632	-23.4086	56.0835	10.9031	219.62	16.8792	-20.1002
68.8463	-7.03615	30.6754	42.7966	-12.414	8.24767	380.33	1413.25	12.8088	176.264	-11.1762	-13.0174	-9.72167	-15.1519	296.144	197.958	104.226	14.1554	-11.8985	49.1402	-43.2061	-32.5936	-14.7759	25.7145	-11.9763	1.4312	40.1819	1124.45	49.1808	1022.3	117.887	155.238	20.2889	180.186	16.6237	59.6693	16.3041	637.985	75.6879	-4.16941	-8.88225	35.6496	5.77909	68.2211	13.1221	18.2174	19.2291	167.93	34.0919	-31.2525
68.9462	-7.57787	38.2832	12.0968	-20.6403	34.9493	418.131	1505.3	18.6372	367.887	-43.2106	-23.0104	-16.8847	-36.0415	327.999	165.102	96.4448	53.3791	20.5449	36.8053	39.2207	-85.5919	-0.657892	13.4079	-1.67512	16.4547	27.7356	1052.85	32.6516	1307.59	109.04	184.866	6.37593	263.109	43.3193	64.5789	32.8172	580.581	86.2394	8.92044	23.9693	139.943	3.0836	62.8739	31.5814	35.7565	26.9068	111.09	63.0824	-20.7857
69.0461	-4.99551	22.2859	29.7966	15.5912	40.0476	339.26	1517.18	-4.38399	456.588	-53.7049	6.04001	-13.831	-21.5117	270.236	166.155	101.826	33.2109	-2.2361	5.38101	15.1388	-84.5574	5.63905	-5.75528	-68.9374	-2.86068	4.00186	964.722	29.594	1446.47	101.455	186.392	-14.6242	269.392	68.3387	88.4342	7.12162	625.353	64.3265	23.5627	6.9733	161.729	-16.5599	40.9602	11.1703	33.6915	10.2302	123.309	47.4361	-44.0687
69.146	-6.24231	26.8588	49.0232	24.2172	43.8212	292.739	1562	-6.73474	537.663	-39.955	-17.8464	-3.04058	7.58474	242.001	125.922	112.27	53.1966	4.41633	64.8215	51.6338	-58.9261	0.563778	4.14215	-63.3443	17.9474	11.1471	941.944	-3.32083	1731.29	109.075	191.381	22.4662	273.329	38.2413	107.467	27.2611	680.932	60.3912	47.0243	13.1471	187.312	-20.0745	-7.14135	-11.0088	12.0977	9.67125	119.88	31.5658	-27.0341
69.2459	-16.8383	31.0973	55.2767	88.9364	25.9455	247.178	1568.57	-32.0877	627.67	-11.1274	0.339525	16.5114	6.62589	192.401	104.046	94.3614	77.1305	46.3946	147.249	3.10238	-28.8631	-15.0709	7.04482	-70.5312	18.7027	-42.7252	1039.17	31.3285	1971.69	129.844	211.452	30.516	368.137	118.853	82.508	14.4426	781.488	43.3509	11.4666	24.2704	138.911	13.9218	-6.23237	-24.5029	8.07891	-6.32335	64.0064	6.85337	-8.09991
69.3459	-7.01166	39.5054	70.6466	92.6382	74.1362	175.216	1555.39	-14.2123	718.929	-29.9452	57.4732	36.6198	5.4881	157.711	143.31	70.8011	171.507	63.3096	210.463	0.656151	12.4482	-14.5156	23.0192	-92.5287	2.62961	-33.0294	1155.63	33.6309	2133.42	116.628	190.573	34.8926	343.68	273.937	98.6205	4.16201	837.364	20.2936	-1.19805	31.0065	172.752	22.0703	-27.7598	-0.521821	10.3166	13.6293	78.4639	-1.66096	-4.71009
69.4458	-2.19155	43.6259	98.452	110.267	36.2665	144.81	1509.89	16.164	741.283	-20.1073	91.359	27.2208	10.2103	121.571	129.413	89.556	182.863	88.7502	297.953	26.2917	-22.4831	-47.2627	-11.7771	-90.6559	-12.7053	-31.925	1247.02	41.7396	2262.19	79.9358	187.009	6.80137	331.251	350.842	119.518	-1.31012	891.11	21.8501	-3.61863	108.17	135.116	92.193	-11.2999	-37.5627	-2.90685	17.2242	57.9835	-28.9232	26.9009
69.5457	-26.5294	57.623	122.179	113.523	4.17174	112.371	1417.34	9.15673	769.239	-16.1448	89.1475	40.0033	-5.00845	105.951	169.978	82.9896	137.936	43.3283	289.647	30.1245	-8.68814	-42.2656	-47.0903	-116.122	-48.9932	5.0853	1218.99	43.3478	2171.11	89.5149	130.018	3.73396	297.181	436.659	61.1619	-13.8603	956.423	23.6057	-7.86123	101.132	162.527	123.001	10.6248	-21.7028	-19.2041	17.1673	62.8372	-1.65232	39.584
69.6456	-44.7867	54.8799	129.789	101.791	-12.4437	94.8931	1320.11	-2.74289	768.925	-27.5818	81.7534	52.0361	2.51178	89.4617	206.804	70.5136	106.043	31.7916	262.998	21.2361	-12.1466	-39.7158	-23.5305	-120.466	-8.27643	30.0254	1097.85	-1.65256	2063.25	70.1296	115.468	-11.4218	282.986	545.851	46.0004	-27.194	901.714	29.2184	-12.3544	83.829	147.463	135.431	-19.7714	-27.4319	-54.9359	-13.7728	34.5477	6.3846	61.5548
69.7456	-60.7782	45.5856	128.648	96.32	-14.8297	109.606	1221.11	15.724	715.439	-27.3485	31.3169	49.2036	7.77806	87.5048	253.151	11.4764	90.2754	49.666	246.22	18.5858	-26.3173	-29.8544	-18.2999	-106.763	-25.4579	117.766	1052.16	25.7362	2009.29	81.3349	81.7623	-12.0833	256.405	623.925	27.7103	-16.6922	815.613	55.5053	-26.109	57.5714	115.707	153.283	-2.3452	3.71589	-57.599	10.1433	21.6871	-30.795	30.2244
69.8455	-19.7652	46.9709	119.856	141.259	14.3332	58.8068	1154.79	14.6443	688.341	-19.862	42.7501	42.8507	36.5399	86.8505	297.011	23.5567	58.8661	160.273	190.893	28.7575	-27.3227	-30.4001	-26.0671	-77.5607	-18.6767	129.871	1038.24	31.7309	1939.72	75.7867	75.9427	-28.489	217.577	571.372	7.6821	-36.799	758.603	64.3337	-30.7389	36.7606	115.077	92.475	21.6266	18.7027	-65.6028	-0.175302	4.77182	-0.0235071	27.3414
69.9454	-34.403	45.2082	120.112	123.632	-25.37	72.3482	1117.82	2.39114	647.178	-38.1267	16.878	40.9856	8.68393	77.8271	309.07	21.6187	57.4641	252.194	136.316	59.1297	-57.1355	-16.2582	-17.4076	-82.2525	-16.5008	123.703	997.818	37.7333	1881.88	84.5804	12.3375	-12.0118	165.959	597.396	-8.62576	-2.21452	748.587	79.0124	-18.156	20.2817	132.713	95.7524	29.5311	3.34615	-65.3927	10.2359	-25.7823	12.8877	30.1286
70.0453	-15.115	55.0759	124.646	205.532	-0.370868	83.83	1037.1	2.30002	606.218	-23.8712	3.34171	33.5811	4.3761	93.1304	348.247	14.5129	59.0281	291.227	101.172	59.6322	-68.3643	-20.5187	-32.7999	-67.851	-7.65823	212.144	900.083	25.5602	1822.39	90.0337	20.0699	-6.9627	133.473	667.245	18.2746	-11.4674	705.698	81.4843	9.98499	47.8604	130.926	105.228	69.1979	13.557	-64.0354	-18.3319	-25.763	9.07733	78.1609
70.1452	10.2569	46.3847	123.264	225.499	15.5078	75.1136	998.846	17.2048	575.911	-25.0756	-19.6719	37.9268	18.2299	71.239	364.223	13.5751	79.2655	324.667	105.689	47.2714	-64.139	-27.5276	-12.7149	-44.4215	-0.199495	205.648	886.818	61.6497	1807.23	72.9731	28.5654	34.2448	141.582	735.035	38.5682	-12.2666	668.274	95.7758	-7.79707	27.9149	100.948	88.0328	128.101	13.1846	-61.4671	-8.72144	-35.8635	18.0249	95.2622
70.2452	-22.8425	40.0685	99.5408	181.625	-18.3302	78.0505	1005.31	-3.36039	507.786	-25.5465	-14.3665	21.585	10.8928	84.1255	389.673	-6.74383	68.9622	291.907	46.5864	52.1309	-55.224	-30.669	-26.769	-39.6765	-33.4716	222.435	882.014	87.5206	1659.76	80.0194	0.54472	37.7383	100.026	795.031	21.3507	-11.1011	613.799	75.7498	-29.6994	29.9043	95.7543	65.4155	150.732	18.6906	-35.7748	-3.52373	10.1827	37.4837	125.069
70.3451	-39.8908	52.638	101.058	134.932	-18.6574	74.9555	911.781	1.01481	500.466	4.44031	1.13201	34.6007	9.87208	90.8595	374.067	-41.4613	60.0929	207.682	48.5551	13.4239	-54.4811	-19.6368	-21.4696	-69.7177	-3.61029	214.879	788.494	74.9016	1576.63	73.9716	28.0154	61.5061	107.882	854.74	30.0202	-26.4458	566.634	99.4987	-26.0166	35.4645	72.8776	38.5213	91.7044	12.4684	-15.2297	1.73336	-6.27654	3.166	100.752
70.445	-65.3776	58.423	79.0759	98.4122	-34.4528	79.9611	880.634	-25.5276	464.815	7.84795	-16.4725	28.9146	21.4503	101.025	402.183	-29.9384	44.5934	172.554	64.9365	46.2674	-36.9825	-9.04119	-6.17758	-63.6391	-9.02748	234.457	728.73	71.0409	1532.69	62.632	52.298	50.7664	89.2137	934.885	35.377	2.78494	543.684	96.4344	-52.4958	46.5218	60.0741	25.7983	106.956	0.925994	16.5137	-22.2168	-2.90923	25.4777	113.801
70.5449	-7.62452	56.3022	76.7472	112.51	6.34151	70.4963	847.616	-0.421565	445.598	2.14133	4.53555	35.1375	28.7453	78.6359	404.095	-36.4925	44.0216	131.549	29.7707	13.4101	-59.0019	-11.1875	-6.49455	-48.3608	16.1848	162.279	700.34	80.4753	1416.9	52.7634	87.2113	27.4822	119.6	1004.48	74.3254	-2.29269	498.481	112.656	-34.556	17.932	95.5425	31.0864	90.7893	12.5314	-47.6589	-28.6937	7.27819	-3.30327	104.682
70.6449	-35.4471	54.1253	68.8955	103.74	-39.5085	85.5619	795.851	30.8928	399.101	14.5145	11.1394	26.9926	18.6784	62.5089	450.52	-36.169	22.0445	77.4347	47.1864	59.0171	-57.2441	-17.0845	26.6836	-58.9258	49.0317	146.333	685.34	91.1852	1331.73	56.2841	75.3359	21.2291	80.4861	1023.19	72.2037	-30.2613	448.67	90.4744	-30.0483	54.9332	80.9874	16.222	105.285	45.3958	-30.4108	-42.8895	39.8398	-13.4342	119.028
70.7448	-40.7505	57.2026	63.565	75.9504	-22.7945	72.2857	755.67	19.0028	414.162	44.0177	-18.88	47.1132	10.3461	61.7512	388.728	-35.1675	32.3496	92.5951	44.7746	62.3553	-23.7612	-30.1828	-3.72579	-51.7022	4.84229	146.293	624.767	72.7147	1254.1	62.5853	140.878	10.5477	114.001	1003.86	59.7767	-1.57058	417.71	89.5319	-37.3113	28.4169	83.8331	1.32206	93.9015	34.1229	5.45457	-12.7683	-1.85574	21.8345	109.502
70.8447	-29.7542	46.2559	45.9967	81.2275	-29.2347	94.501	745.416	8.19631	392.143	35.1443	13.6141	89.5917	21.7879	65.8989	376.095	-29.699	33.1543	76.6573	46.5767	41.8292	1.77996	-44.8087	-16.3723	-47.2325	37.2645	133.908	559.429	64.4369	1220.87	60.1134	150.744	14.1888	70.9108	934.844	44.1009	-11.6284	374.29	86.851	-51.7279	5.29834	102.701	26.9345	65.2725	43.2092	-10.7242	5.72467	-8.60903	-10.6329	81.1693
70.9446	-22.2927	54.3612	47.7169	86.9818	-24.855	66.2539	720.868	88.542	386.851	35.7625	16.3183	138.49	-7.20751	57.9154	443.76	-8.33271	29.6657	59.286	23.8679	42.4547	-26.2446	-24.3092	2.70218	-50.6307	59.7803	145.057	528.407	88.807	1161.08	33.9975	209.377	23.2779	71.2455	859.891	61.5759	7.73421	361.251	96.7915	-32.2438	-0.122183	194.64	18.3052	60.1378	60.9216	14.7484	-23.5066	-11.1732	-16.7813	90.9737
71.0445	-47.6724	34.6172	44.7864	65.5225	-43.1989	68.3331	681.215	231.174	331.659	20.9347	20.1683	189.881	-5.04923	56.6018	498.27	-0.257687	33.1805	61.4495	15.9039	22.1026	-33.7176	-19.7372	-13.6044	-52.3924	16.4531	182.331	483.553	62.158	1101.08	38.1523	212.417	33.2223	67.6549	804.3	97.6997	9.30854	346.74	117.135	-28.8729	-4.12309	265.69	18.4872	64.7017	76.1638	39.0692	-21.1197	-3.42455	16.5814	103.525
71.1445	-13.9966	35.6161	37.476	65.974	-14.271	65.9227	647.112	373.211	310.439	32.8133	42.5566	240.971	-0.578362	42.808	566.237	1.07198	34.9898	83.8347	4.25931	39.3367	-58.4818	-6.57822	2.68017	-60.8863	17.1847	153.387	466.293	77.4694	1000.98	39.1912	175.742	52.0102	51.1214	751.039	71.8817	2.91029	282.999	109.927	-37.0038	-31.8686	202.695	69.8283	90.7703	78.9832	43.2254	-24.5089	-9.36852	-7.22065	100.555
71.2444	-2.45216	41.0764	24.0359	62.1059	-12.1193	59.4472	590.868	484.635	273.015	39.3112	49.8886	272.15	-4.71494	42.4779	592.231	-12.4624	11.031	91.9972	26.4979	40.4797	-49.6212	-0.256058	10.1928	-30.8612	28.2256	132.802	460.053	120.289	940.167	23.5639	167.734	45.0784	43.2569	693.958	51.6729	9.52887	259.457	111.541	0.515178	-21.512	144.284	84.3953	140.709	50.5983	74.687	10.6662	9.81302	1.25054	81.5949
71.3443	-14.1143	25.377	20.9857	51.6581	-21.3031	37.188	543.723	556.241	258.608	31.963	51.9167	283.913	-2.39496	46.2271	644.03	-35.5561	22.787	80.981	5.41085	8.69338	-56.6304	24.5904	6.58014	-27.601	29.4922	115.062	418.398	102.593	884.084	13.2471	151.413	47.082	43.2512	658.713	43.4337	-21.6428	231.321	95.264	-27.5789	-1.37886	112.357	79.2299	110.112	111.19	91.4631	-14.8655	8.91974	30.9242	87.3036
71.4442	-32.7582	25.1715	6.82853	63.0664	-48.9134	16.6637	525.984	645.527	256.57	50.5737	55.4988	256.185	15.6452	53.8862	732.265	-26.8318	15.7138	66.8968	14.7026	3.10224	-36.163	18.616	21.3623	-68.8456	33.4672	163.671	395.549	152.338	870.635	60.648	147.993	39.4301	43.6101	610.341	25.9125	17.1381	223.934	96.0694	-21.8376	-9.61288	138.815	42.096	110.025	107.975	75.5174	-0.443157	24.9994	60.5523	48.0096
71.5442	-33.3863	28.6739	19.3845	11.2687	-15.8485	39.8931	482.745	739.181	190.498	51.6136	39.1009	212.903	20.6738	33.8263	750.423	-49.5985	14.7817	63.2278	45.5459	20.9734	-1.90956	1.59645	-0.0862259	-55.5038	23.8588	180.03	382.92	152.482	882.587	82.5875	122.478	34.146	26.8718	593.268	57.9304	11.2256	204.526	101.644	13.6003	-16.0239	139.043	26.2956	97.6368	104.288	116.665	7.05115	10.4876	26.3194	115.526
71.6441	-18.9234	26.4851	8.73871	26.7714	-23.411	26.0273	448.031	858.756	213.977	41.505	25.3085	194.489	23.2608	52.4753	842.6	-28.3799	34.0281	41.0764	30.3629	41.6256	60.5233	-2.36826	10.2016	-51.0188	53.8031	130.643	344.862	138.149	862.138	80.3691	94.8401	43.9028	32.5323	508.156	41.8449	9.74841	211.926	93.2588	-10.3138	-40.5551	94.7486	33.5703	102.309	153.886	72.835	-3.5876	24.6174	29.3558	66.4557
71.744	-38.8549	17.7326	0.919538	7.8617	-19.9517	11.4294	421.408	919.172	157.136	36.0623	30.2983	143.979	23.6356	29.0039	875.537	-35.7574	22.657	46.9695	30.6292	29.8958	47.5871	35.8518	7.03919	-64.5285	46.9563	155.792	335.254	132.461	828.974	69.0744	95.0388	13.8861	29.7798	467.14	28.4944	-0.141786	188.377	96.2025	21.4674	-1.67711	88.0131	40.3307	105.072	148.173	109.284	-6.48204	5.57869	17.5502	67.3307
71.8439	-31.8001	23.087	8.95389	-14.9071	-19.1755	13.9189	398.96	950.436	133.259	27.6538	23.3419	126.806	15.9022	24.8271	938.599	-43.17	41.4661	52.9469	37.1583	-21.4041	36.3558	41.1773	-3.78742	-35.3897	48.6548	151.668	306.938	133.834	790.86	89.4113	92.8584	20.6959	26.3067	449.727	55.1533	-1.01243	128.797	98.7815	3.68868	-5.85656	81.974	45.9888	100.066	97.2555	98.7111	4.81017	2.81862	20.7431	93.9625
71.9438	-35.105	22.8302	6.95878	-11.6051	-25.1032	23.7144	368.221	860.405	119.191	36.8832	-0.982551	103.265	26.4991	39.5542	983.768	-60.3476	34.2917	69.447	10.0067	24.7937	18.7661	13.0342	4.69721	-46.2236	65.8448	179.671	280.838	108.928	750.44	73.5231	79.1105	23.9732	32.1711	440.651	47.7069	7.7087	188.011	109.073	17.8769	-11.1188	85.7223	55.7426	84.0359	115.383	118.121	-6.43187	-2.10541	3.13869	83.7158
72.0438	-35.9027	24.2908	13.582	-10.0521	-21.1859	-11.1887	333.962	760.486	104.319	28.7286	-6.79166	109.118	17.4787	51.5803	1029.12	-53.479	38.7423	55.2048	33.2598	25.8615	9.58672	18.3682	-1.44214	-77.6718	46.8087	173.449	311.062	156.933	739.384	46.8227	69.5121	39.5502	14.2099	386.411	55.2268	0.83719	152.678	74.5758	7.85506	-4.32449	94.0524	5.34028	176.956	92.233	119.612	-14.7632	10.3488	17.4588	87.1142
72.1437	-37.0909	45.8432	12.1351	4.1959	-31.6025	-14.9488	300.864	661.515	140.227	18.3489	-23.0377	93.0046	34.1317	47.5442	961.81	-45.6294	22.4275	47.9764	24.2157	11.3632	14.8082	6.91989	-5.43519	-79.0395	64.7908	195.085	294.227	146.672	703.771	36.5226	83.2051	10.6565	3.25869	350.176	38.3303	12.8366	121.118	96.0175	8.09902	-32.1957	97.2928	-0.412668	170.206	84.3621	122.775	-22.1403	27.6357	19.417	78.0312
72.2436	-18.9236	44.5622	27.6792	10.281	-23.4985	18.8815	305.085	596.42	154.474	33.1712	91.1744	99.2994	17.5339	45.7408	928.112	-56.2507	32.4615	57.9632	-16.9193	36.9263	-23.8511	30.304	0.882569	-45.0147	66.3347	191.471	266.199	100.646	676.281	34.4344	53.7584	13.8885	14.853	360.366	58.7619	-0.678396	132.187	114.771	6.10803	5.09618	88.3884	21.4597	157.943	91.3332	114.201	-0.844286	-18.1752	21.0565	107.308
72.3435	-14.7224	43.7776	24.0397	11.9479	-21.3677	-10.2831	266.515	569.522	142.22	48.1196	95.6184	89.4728	49.8377	42.1493	896.309	-75.0496	48.6754	40.2172	4.13041	27.1102	-27.5466	16.5747	-28.8096	-58.4478	60.8972	170.402	232.075	111.982	677.443	33.5323	11.1964	37.4148	14.5244	317.648	73.7744	-3.06926	103.893	130.923	-2.81251	22.7181	61.7701	41.8732	157.51	93.0783	79.461	8.54619	-32.4751	28.0139	60.8072
72.4434	-32.9559	99.4388	19.7123	-0.741737	-14.184	8.19458	268.329	546.26	144.862	55.0696	91.6173	90.0436	14.0939	34.0791	839.749	-56.6267	45.2947	42.1758	-1.27445	14.1414	5.59371	-6.76907	-1.64953	-64.9612	63.074	165.312	221.829	120.268	657.637	38.4103	-11.2585	85.8551	43.9108	308.178	71.279	-4.76877	128.649	83.5718	42.3811	15.5908	64.0051	5.06186	126.805	67.4156	55.9242	-19.0207	64.491	30.9457	84.7933
72.5434	-20.6869	171.255	17.5149	35.141	-19.0234	7.8742	256.779	476.914	152.049	80.2139	42.3945	81.3823	12.7502	41.5868	824.917	-75.3181	34.9119	69.8067	26.7718	-3.01103	28.7628	28.2776	10.5737	-56.2352	172.308	132.99	201.96	189.853	643.546	40.7169	5.33828	275.674	99.9431	288.572	85.6407	-18.3508	103.466	118.552	44.2989	28.15	78.368	-20.6318	133.423	71.2702	55.1403	-13.7919	40.376	24.7716	83.2224
72.6433	-23.0108	235.724	14.4051	50.3964	-20.2299	-6.17563	266.234	415.332	135.821	134.194	15.2563	73.8934	-12.2034	40.0659	760.956	-41.5926	40.8503	121.201	-7.45936	-0.843472	-0.250988	2.8349	12.4542	-46.3527	333.859	161.754	217.91	196.701	673.663	12.7819	66.488	457.781	242.694	246.765	140.833	-0.861208	107.316	114.339	26.6794	21.7191	59.0609	-65.7679	130.073	71.8245	42.4739	-13.7218	19.0675	90.8986	30.6372
72.7432	-23.8049	234.644	9.08339	33.152	-13.3989	15.2403	262.886	420.158	133.324	140.366	11.2234	51.6986	-8.28078	54.776	664.906	-60.8273	13.036	118.377	9.3015	17.2247	-31.2081	11.4389	46.4533	-46.4555	500.628	160.68	217.04	192.717	669.951	7.74752	62.0059	559.709	391.778	216.392	159.861	15.0618	81.689	117.768	17.7746	31.7352	84.0288	-13.3699	141.169	60.203	64.1713	-48.553	-11.5114	107.027	17.275
72.8431	-18.845	166.315	4.32493	43.8127	-13.1595	20.0197	204.963	403.559	158.66	135.555	-24.1704	58.4721	-12.1177	56.076	667.457	-71.6737	7.0849	127.978	1.71327	18.5573	-6.78495	8.84086	30.2937	-34.7072	517.952	117.139	224.647	201.258	633.95	-2.07274	18.3958	564.994	572.83	230.578	161.773	-12.3409	44.0199	101.038	-13.5261	-5.01794	91.9176	-16.0254	129.818	50.338	56.9314	-50.0084	25.4115	87.3342	47.457
72.9431	-16.9112	131.829	2.67837	60.0816	-27.7965	16.3589	208.289	408.115	150.222	120.949	-11.6934	49.5254	9.08448	70.736	641.241	-88.1977	4.02794	95.7203	25.4147	-9.16407	-33.3641	16.2224	22.5659	-25.4621	502.721	118.579	203.791	190.162	573.751	21.4403	19.6545	419.289	696.233	207.615	120.356	-20.1811	53.6166	110.538	-9.9474	0.783447	96.6311	-18.5031	100.95	54.6464	60.0649	-54.8045	20.2905	72.89	47.9412
73.043	0.93833	119.391	-8.59466	59.5218	-23.4396	28.0803	223.162	356.774	154.259	81.3025	-9.71687	31.0181	-5.89224	92.6571	640.194	-53.2794	25.4874	84.9882	1.96272	53.6372	-56.5826	10.3151	7.52657	-31.3947	424.346	107.196	151.955	147.056	570.152	48.6777	23.9268	305.248	885.515	195.234	111.554	8.85069	51.0638	109.801	8.33411	4.50332	118.161	11.5434	82.7405	92.7209	41.9485	-24.3636	-25.9082	86.4094	103.796
73.1429	22.7083	86.9539	19.6934	50.6524	-14.3808	41.0605	208.309	315.582	123.206	80.3325	-23.1711	34.3853	11.3307	81.439	597	-41.8512	19.7994	69.6949	33.7488	68.9283	-16.2408	-7.23682	14.45	-40.3891	365.296	119.8	144.97	140.677	549.442	42.7845	-12.469	293.727	1044.14	197.155	114.191	-1.88834	73.1643	101.902	6.73374	4.43655	145.958	30.4765	84.9079	142.322	27.2911	-23.2259	24.2449	62.1485	70.3537
73.2428	119.291	69.8884	3.07829	40.5242	-3.11423	41.9688	179.166	340.975	72.5662	96.254	-18.3953	20.8324	-9.1287	63.2193	556.613	-22.9633	45.513	62.4455	-10.3422	160.225	46.2002	-24.0478	-5.82951	-45.4978	295.345	91.2189	108.789	138.218	521.252	46.9883	-6.66589	264.573	1228.28	194.363	112.265	-19.2968	70.223	91.2643	-6.01739	-8.24206	172.79	30.3017	53.7971	132.158	-2.65547	-12.2751	2.83464	55.6901	78.2506
73.3427	125.279	53.5741	6.55865	75.8517	21.2011	52.6852	151.569	343.18	109.385	90.9423	-16.8308	23.7657	-0.0293479	105.269	537.413	-55.7675	12.1831	68.8429	40.4908	286.929	-8.2916	-58.5287	-1.7187	-59.4653	272.568	75.5056	135.119	157.012	487.387	62.971	-3.13238	214.882	1380.01	189.747	142.568	-4.0504	45.4892	105.366	-16.7415	20.9542	170.318	16.5935	62.7006	128.16	-34.8836	6.70683	9.28918	74.1372	75.5478
73.4427	99.2056	61.8454	26.1535	64.0346	10.9347	53.7111	171.864	377.084	137.443	77.3464	-15.9744	42.4467	-8.80588	85.133	514.142	-10.175	27.5128	62.9941	25.0352	289.102	-2.33462	-36.6345	0.77422	-24.4586	229.909	81.3874	108.702	115.428	489.307	69.4545	35.4102	193.443	1481.16	184.307	129.205	7.41941	67.7717	79.6494	-23.0207	21.8039	157.749	27.2121	29.44	76.1687	-7.83913	-27.7613	-8.89225	78.5735	64.8286
73.5426	72.7107	46.2882	1.41629	64.6965	-12.5483	78.8744	180.58	359.666	125.546	80.0057	32.3111	19.3924	38.3809	87.058	509.828	-1.18462	13.175	46.066	18.0113	208.716	-15.7934	-47.2981	-15.3639	-35.2268	201.61	115.432	88.1729	145.908	549.218	53.0188	72.0615	201.597	1541.58	148.351	120.099	10.0294	32.7289	59.6321	-12.9767	16.291	139.731	32.4105	43.27	111.019	1.09466	-4.28234	-38.8365	49.6021	14.8407
73.6425	61.5318	46.8856	-12.5668	58.7131	-18.2252	64.9199	162.816	372.817	129.623	139.222	40.9215	14.3378	26.8858	100.126	444.986	-8.9971	16.0468	46.8899	36.5452	140.204	-16.7193	-38.4559	-12.7583	-21.1603	182.767	84.5335	80.9495	117.528	461.356	69.8335	39.0699	164.024	1422.46	146.77	93.9158	10.8118	48.4448	58.684	-29.3272	-2.49855	145.603	20.2111	23.5797	95.3857	-18.7752	-8.02153	6.07631	49.4693	46.3827
73.7424	39.2979	33.9733	9.4862	55.4307	-12.2858	73.8841	162.694	350.857	109.921	236.415	22.2236	10.9382	40.1027	70.903	423.757	5.48834	6.16115	34.8502	24.0497	131.448	-10.8265	-49.469	-1.25569	-41.3907	170.823	68.4077	95.0326	166.585	375.195	107.219	8.16777	141.36	1270.41	150.335	72.596	33.3984	40.8764	49.176	-15.8857	23.5601	139.439	26.1569	41.2322	100.537	-13.3094	-14.5867	-1.86039	39.4825	67.9343
73.8424	68.5952	46.1003	4.35192	67.3816	0.50185	63.2649	140.446	336.445	83.5902	298.849	21.205	7.91478	37.2906	58.3526	379.998	25.2465	28.8355	36.3942	12.8433	114.246	-20.2656	-10.3824	-20.4366	9.02613	152.189	113.227	64.6065	149.776	378.438	133.956	8.34575	108.874	1160.92	136.582	79.813	35.9345	41.2236	60.3802	-13.6544	-4.68382	114.782	14.0894	20.2772	72.7322	-14.3493	-21.595	-12.1734	51.0892	38.92
73.9423	38.4091	22.2292	-3.02676	64.7478	-30.3051	65.452	137.352	340.996	97.584	288.215	-10.1999	15.5995	65.4179	90.9626	331.596	34.8106	57.7169	42.4148	4.43679	69.8217	-22.8361	15.7581	-0.134834	-19.4995	141.04	92.9037	77.465	166.163	370.568	115.779	-7.96048	127.914	1138.05	113.49	66.2719	20.16	48.3087	47.4083	-11.7155	15.434	115.428	8.28934	27.7565	105.846	-22.5009	-18.7512	-4.05426	45.0089	41.3445
74.0422	28.8147	17.6932	-11.6456	55.4857	-6.75966	66.2963	126.965	347.426	87.1586	272.507	5.58682	18.1337	125.066	75.0302	314.559	46.6956	54.1586	9.58576	-18.799	78.3158	-35.2026	-8.08365	-6.43774	25.4889	147.794	73.3412	85.0308	150.264	384.597	90.5289	15.3194	125.598	1106.54	97.5038	72.2465	29.989	39.4604	18.3953	-5.81311	0.209255	92.6487	29.5757	29.4958	97.7897	-34.7584	-13.2663	39.4303	94.9702	5.02574
74.1421	27.881	10.9332	-4.93081	34.7329	-0.184829	52.7124	123.204	331.096	103.189	236.341	-12.5427	20.6913	96.3718	81.2662	283.693	20.9541	51.9309	10.2895	0.156328	83.2694	-25.6884	-9.03151	36.0067	22.4042	153.454	102.089	94.6591	150.664	386.639	109.864	-7.32522	137.054	1047.09	117.996	52.3551	7.23876	12.413	47.1297	18.2862	-8.28776	101.669	15.9905	24.6467	106.423	-19.4967	-6.07873	63.1814	58.5786	39.1248
74.242	21.8456	30.4678	2.65417	40.9369	-5.1059	43.094	142.998	306.044	117.128	205.327	-35.5485	23.0475	86.5762	82.8385	249.786	46.4838	57.7124	17.722	-4.90346	93.4031	-15.4118	36.7141	7.95	13.575	140.72	91.4336	61.4191	168.094	385.662	119.47	-6.31177	131.328	1001.72	106.727	69.0284	25.0879	42.9718	73.5643	9.31419	-5.31857	107.349	14.3244	30.7283	106.428	-12.3731	5.11879	4.36401	66.0209	37.2263
74.342	35.0899	21.7629	3.5285	38.9337	9.17384	39.6667	106.295	302.428	98.0012	199.805	-10.0972	32.0874	79.4527	88.9348	264.238	21.4379	48.0814	22.81	-36.0975	73.3432	-18.8106	-5.23648	-5.31234	6.33539	123.56	152.168	54.1881	166.821	355.046	141.97	29.4365	113.631	1001.09	60.5284	60.9455	-6.18204	67.8152	63.2227	9.52122	13.0885	75.6578	9.26882	9.50055	84.4451	1.37984	2.74786	14.6322	78.7347	7.3936
74.4419	13.7395	17.2273	7.03233	46.4583	-21.0143	78.2467	106.655	328.841	100.275	172.811	8.49346	17.3748	65.3328	65.4555	270.661	30.5587	53.5125	39.1263	-11.2837	50.9319	-19.1129	33.0135	12.5277	10.8181	125.494	139.933	75.6651	160.796	344.757	107.465	26.5414	123.022	975.672	91.6503	71.622	-1.30279	93.1351	42.4608	11.6457	-7.68972	71.7398	-3.20274	25.2745	75.7589	-6.05738	-5.93077	15.031	124.333	58.1456
74.5418	33.1623	7.64518	12.6935	29.1361	1.30326	64.1103	106.174	302.764	102.147	176.281	19.8722	15.1211	70.6011	81.4529	260.735	28.3689	27.81	40.5877	-12.0936	47.8561	-13.0807	-16.9596	0.885947	28.208	106.841	118.458	55.5294	137.408	348.52	99.008	7.68846	118.876	979.936	97.5417	52.9894	4.87743	62.5671	49.8485	6.92156	-0.602258	49.5188	-22.2844	20.8216	68.4471	-30.1951	-1.65488	3.03782	141.429	88.7492
74.6417	28.3965	7.76654	31.1548	50.635	-3.6611	99.0147	88.67	272.205	105.94	195.546	38.6852	10.3179	75.9029	74.1943	245.867	14.7989	20.777	-12.9326	19.5084	47.096	-5.82892	-6.5658	-30.3549	12.58	58.8543	136.368	91.121	160.042	306.384	115.035	21.792	120.894	982.522	77.7941	57.6448	17.0315	59.7453	17.7235	11.4344	10.0107	62.7407	8.8909	38.2266	59.5348	-39.1245	14.3106	9.43097	169.35	54.3856
74.7417	42.0644	6.72201	31.1613	69.3667	26.9997	94.0284	116.979	227.996	101.381	188.311	4.69785	14.2819	63.068	72.3637	209.41	32.992	24.0255	1.86972	35.4411	50.5999	8.59997	-10.3783	-9.97235	45.9558	46.0586	86.9931	98.2622	153.879	255.934	128.129	0.421035	119.292	959.185	58.491	73.7388	30.857	67.0328	6.78701	31.8687	-2.12096	54.7264	-18.7761	40.7659	51.5842	-54.3479	11.4955	27.2822	151.28	9.50756
74.8416	30.1561	5.20034	20.8405	69.6275	16.3453	76.7359	105.898	274.481	126.739	188.003	34.346	-1.69106	70.6902	47.1861	188.423	22.4856	9.8897	-15.0319	16.0432	13.2717	-20.3243	-28.2747	-5.72823	48.908	57.4494	102.363	94.7986	158.401	262.969	114.69	5.57313	100.398	917.857	54.9578	98.1935	7.00158	50.6711	6.66355	11.6865	-12.8263	49.4345	28.6055	27.131	35.6533	-39.2737	20.1746	55.8203	146.584	32.554
74.9415	-2.43219	-2.21221	11.3313	28.7512	-8.94298	61.5283	103.428	274.37	126.99	159.251	29.0275	1.79192	63.7001	65.9857	157.412	29.2628	19.4358	13.1979	36.9667	22.1662	-2.20196	-30.1688	-2.19038	16.9903	45.2503	67.2427	113.791	136.934	192.432	141.972	-37.1698	89.8432	850.432	37.6411	98.5461	31.6602	41.2747	12.9088	8.81981	12.5998	49.487	39.6303	42.4578	18.8274	-45.5506	21.4993	35.7279	160.449	1.89375
75.0414	-4.75148	-5.44544	-3.41567	14.251	19.4143	86.7323	82.286	212.513	93.7762	167.819	26.9164	8.17429	71.0766	55.1885	155.233	10.3987	15.5085	36.5063	14.1938	20.5129	-14.8078	-20.8993	8.04146	44.2587	74.2652	83.0257	104.906	139.217	191.384	118.107	-23.1116	85.1294	842.354	60.8869	74.1673	51.1174	7.89494	14.4508	16.7536	40.5928	74.657	48.9903	32.9705	19.9495	-10.188	-11.2479	28.263	130.844	33.3547
75.1413	14.6026	-3.65585	22.9528	38.3699	44.3281	66.0359	73.6677	205.838	85.7357	143.891	20.1514	30.5023	75.1017	64.024	153.198	31.2633	37.807	56.748	-0.337507	39.2894	-15.2195	-39.3931	-16.5748	55.4378	44.3739	70.7286	90.5712	120.64	190.604	163.456	-50.6578	67.9177	776.593	35.1076	101.899	69.1715	55.3147	20.7086	14.2551	32.7768	56.3887	53.8148	81.4979	55.9954	-41.7389	21.8263	21.6287	107.01	42.0597
75.2413	29.3667	1.1126	16.423	44.1801	39.128	44.1384	115.351	162.932	82.1972	139.923	17.0455	25.1947	67.7019	50.4721	172.008	24.0384	31.6747	65.816	35.9751	19.8575	-24.973	-56.3432	7.16721	55.3676	78.1386	105.529	87.6405	113.537	193.897	178.174	-5.20157	75.7948	761.546	62.0615	98.4173	61.4445	24.8535	40.7967	40.7427	32.9445	62.5898	35.7336	74.3235	17.7869	-43.3718	14.8327	4.96253	99.8982	60.1209
75.3412	16.9746	12.6218	14.6391	51.7825	27.1661	41.6314	98.5853	158.109	82.5836	152.578	12.6848	14.9416	76.4679	81.7873	147.024	17.7049	28.6406	48.1497	27.8036	22.0177	-30.2352	-33.006	14.0803	44.1913	65.6705	96.7286	94.2856	136.062	222.538	343.223	7.57728	96.2285	709.253	74.5002	124.706	51.3426	81.935	61.2917	87.8945	39.3627	54.5597	26.5417	81.6331	71.4972	-23.3786	16.9616	15.4324	91.1195	58.7428
75.4411	20.2547	35.3128	13.4208	33.4108	29.2679	43.0718	102.569	141.181	58.9695	157.381	-4.45149	14.5561	72.6048	66.0221	148.762	31.5987	39.41	23.6507	47.0104	34.9721	10.3022	-26.7988	17.9172	64.8254	62.144	120.511	64.4459	91.5643	203.269	497.353	7.63067	67.8589	663.316	85.4977	100.831	52.8626	82.0104	95.9683	122.946	20.7521	50.6046	22.3967	57.5089	64.3499	-33.6663	4.21456	-3.3331	87.2057	97.0326
75.541	26.2015	44.3259	13.3477	55.7201	43.3488	38.4078	95.4831	141.638	55.2852	137.597	-33.5083	17.6612	67.888	83.3284	108.998	39.3524	31.2883	19.2118	16.4822	38.7315	4.88317	8.25618	3.93899	59.8052	34.9969	105.315	95.3463	95.8337	169.097	615.094	-11.516	54.3288	624.467	49.0699	75.3033	51.9228	77.7993	122.582	159.87	25.709	44.2094	0.591541	96.0927	105.415	-12.1234	35.1868	48.7195	44.6223	61.7432
75.641	15.9602	55.3855	23.0416	54.9249	18.8855	38.6122	86.8519	146.374	51.371	135.679	6.31304	3.55139	71.8918	127.042	106.851	52.1047	35.6379	-0.242374	1.55709	24.6776	-41.5254	16.5812	-3.31227	44.4298	20.2892	100.967	99.3587	110.314	198.023	797.852	-39.8984	37.7063	595.764	50.476	70.4012	53.3365	89.9154	120.945	218.52	55.8013	52.5385	0.792027	111.192	107.446	-12.7266	45.8973	50.9495	64.5861	58.6509
75.7409	23.5553	73.3992	17.4799	65.039	17.6641	43.6633	100.979	156.736	48.6295	126.896	13.0026	6.90786	54.7396	139.115	94.6101	63.2051	20.6708	2.39253	20.3496	26.1052	-37.5767	-12.4892	4.84061	61.1069	29.9677	126.116	109.653	85.6419	185.801	951.561	-16.0957	60.2972	534.833	47.7809	79.2693	48.3274	99.7245	121.824	285.116	72.8839	56.71	9.39088	87.08	76.1363	-12.79	8.25592	71.1228	56.3053	36.6066
75.8408	43.4514	32.8073	38.5713	54.9988	24.2431	47.6245	89.7118	136.422	38.2147	122.361	-14.6447	16.6556	65.6983	137.515	70.5778	28.3158	24.7281	4.87525	16.1122	26.3609	-32.5091	14.1998	17.8504	48.8121	24.9048	119.866	110.121	62.3382	156.888	1111.47	-30.2988	23.9828	552.199	54.9814	77.3551	102.897	85.8696	130.124	253.02	44.3169	35.1951	-2.98283	106.625	53.27	-33.0874	36.2867	58.3822	56.4665	17.1734
75.9407	24.7034	39.6796	7.43717	54.2408	4.63119	21.7401	100.156	126.922	64.1496	140.403	-9.80403	11.993	94.1252	118.285	69.2351	43.9857	13.5681	-2.27462	17.508	12.8526	-19.6974	7.23764	22.9971	61.6835	29.3909	114.655	144.292	102.257	143.544	1194.76	-22.8299	18.8456	524.84	30.0346	79.3816	89.3426	63.799	107.408	282.108	50.1306	77.07	1.40504	112.905	75.706	-16.5298	22.5395	123.722	49.2223	9.13059
76.0406	35.2635	46.3471	17.0687	61.1283	26.4447	27.6991	67.4403	97.3208	59.6295	120.385	-3.10893	-7.3795	92.6738	108.189	93.8095	55.5878	23.0444	14.5764	37.344	15.6811	-30.501	-10.7966	12.2633	54.4797	36.4273	110.946	129.012	76.7901	140.048	1320.32	-2.71442	27.6695	516.595	24.5445	95.1988	124.759	73.1987	141.424	293.229	61.2226	60.0204	-21.8059	108.739	68.7113	-29.2835	48.9299	80.5818	53.2954	8.7189
76.1406	24.6926	31.5081	20.1888	40.6235	23.8235	48.6452	84.6489	92.4905	56.9858	132.484	-5.73651	9.20806	134.545	118.502	77.3714	90.6626	9.38788	8.801	-1.12556	53.0861	-27.4774	-16.9416	-11.3856	58.5702	8.11473	135.418	139.082	113.314	144.754	1344.3	10.6362	71.5321	505.858	24.4956	129.691	102.807	71.4414	95.524	409.875	71.5797	33.4364	-38.2469	124.485	52.7341	2.04926	2.22499	148.85	31.5636	-3.29153
76.2405	21.2595	7.67625	25.818	46.4623	32.0625	8.79056	47.8992	88.8052	35.7326	156.49	-15.3611	-10.0314	130.315	91.7643	45.581	68.2878	23.553	27.15	23.7949	42.326	-45.5861	-9.04707	15.1996	54.2557	5.67155	109.538	21.779	12.9746	127.024	1362.1	-18.2667	24.7081	481.19	29.2686	112.363	100.175	45.4896	71.1754	462.038	68.8877	25.7536	-25.4556	43.4237	59.2279	-35.2865	17.6528	146.823	91.1463	1.9326
76.3404	30.6193	3.58807	16.4416	43.6891	22.2376	34.3782	69.5336	56.0085	55.8308	142.591	1.40046	6.76978	118.543	146.584	58.091	79.0627	7.5097	9.03827	23.404	39.5389	-16.2728	-41.0886	-14.9802	56.2591	-32.1246	153.679	60.5634	52.9461	171.958	1314.62	-4.76955	35.9168	473.569	11.073	139.534	109.415	48.7201	70.6533	421.119	69.6178	58.5201	-30.4946	55.6463	19.754	-37.5203	28.6136	152.663	84.3491	-11.0076
76.4403	37.46	11.4955	13.6146	52.4171	15.3266	28.7614	70.5655	79.0087	63.4718	113.175	6.8777	-13.9211	94.6279	141.246	62.1405	79.8204	-4.36395	46.0455	28.0189	39.0725	5.04156	-43.1426	5.97921	64.8097	12.3878	131.158	50.0565	39.5463	151.672	1163.93	-5.07991	91.8731	438.945	22.8543	130.331	101.814	37.5164	63.5483	391.326	73.7727	12.9032	-17.3208	79.1458	40.5716	-9.99917	-0.148716	97.6734	107.537	-1.09533
76.5403	44.4385	28.8583	19.5362	46.3249	13.3661	33.7675	89.6968	149.062	74.8721	103.173	4.61801	-8.30126	85.9435	125.95	56.0587	74.2503	-2.30112	28.95	36.534	54.3445	3.74339	-42.4452	-9.9063	61.3637	41.9145	157.898	63.8957	92.3267	223.529	917.499	62.5298	31.1625	416.779	52.5817	169.138	73.7495	29.3736	61.2176	447.701	42.4695	45.1078	-0.547212	93.251	53.7476	19.3111	-62.7774	156.74	74.5395	115.635
76.6402	45.8961	44.1588	10.0044	61.8471	7.84595	21.2535	80.994	116.373	68.8738	74.126	28.9085	-8.96727	84.1003	130.377	160.573	61.0292	30.2387	41.7471	51.9574	49.8967	-13.2907	-16.2505	-18.8407	38.1404	47.1754	124.1	92.8677	93.6852	207.787	810.256	48.5556	50.2446	421.42	68.6578	157.849	48.3432	60.0074	69.4085	378.822	3.29066	32.9295	-10.7705	90.4634	78.2083	15.7435	-55.3713	142.759	58.5045	67.3752
76.7401	64.2888	41.3035	18.4957	62.8298	10.0282	20.128	66.0552	154.378	78.0202	85.3983	32.8273	-18.8395	71.9375	140.753	212.103	57.388	77.862	68.1504	49.0066	20.7856	-1.20251	-26.421	-21.3487	30.5501	106.094	113.865	87.1439	128.263	250.201	689.571	49.9011	49.6292	408.253	102.847	169.937	22.4764	59.9501	52.9732	313.044	-21.0036	26.1474	0.0301145	159.608	92.0569	-21.4509	-65.44	111.439	75.787	63.5773
76.84	56.9756	66.8021	28.64	50.4013	31.7748	16.9318	50.6811	124.447	46.4547	84.1916	19.1407	-1.88409	49.03	120.258	247.783	50.9093	126.266	63.4815	34.8535	56.1043	-32.157	-31.3675	-30.3055	21.9406	106.029	130.321	74.7779	160.953	245.211	638.446	61.4371	59.9818	462.793	106.369	162.014	22.84	93.1322	46.6798	250.157	1.20377	44.3567	11.2688	147.366	100.427	-19.3623	-48.0373	80.7029	70.6044	52.9155
76.9399	57.0767	73.9055	35.3259	54.8097	19.3412	15.3821	70.3243	114.218	43.4577	71.2188	23.8959	11.5809	35.2445	120.669	264.267	60.2371	195.301	51.2178	22.7863	52.7316	-29.6974	-13.1997	-11.0444	11.8972	139.175	146.944	95.3278	118.774	240.011	563.54	37.8714	76.1715	421.084	80.962	159.337	52.6213	73.909	93.2135	238.84	-1.013	42.4579	-17.3342	140.948	93.846	-1.61038	-63.0046	81.8757	64.9688	49.659
77.0399	47.5794	82.6093	12.7488	54.9945	-3.21265	12.2748	62.2484	124.095	58.7097	74.8761	14.0614	11.4426	28.25	100.603	310.113	38.102	192.089	31.1348	3.97108	55.6936	-44.7089	-8.23844	-4.97639	11.3939	141.998	131.379	85.7378	119.277	259.984	496.539	78.9339	93.837	468.414	104.638	131.75	16.5655	73.8602	57.2089	199.796	-17.5659	29.063	-25.2042	128.196	105.108	-8.24357	-57.1307	74.8177	51.3848	83.1621
77.1398	41.1828	68.2912	26.7632	27.1333	25.4197	18.7276	49.511	90.3927	61.5505	58.9373	0.680395	5.53212	29.6111	125.974	341.758	23.069	115.79	37.2037	33.1885	15.9223	-32.608	-34.1278	-11.3674	1.28313	103.999	156.912	93.1498	141.297	237.748	466.567	54.6376	68.0745	504.188	96.1032	144.607	17.9995	106.735	78.2407	165.847	7.45256	28.233	-25.4209	119.465	129.899	-13.5829	-41.7955	68.1439	72.5289	66.9775
77.2397	61.2574	83.497	23.9457	38.6515	12.1494	9.85894	49.1582	60.4533	52.8706	62.0111	2.42974	0.657828	14.7072	114.951	329.555	33.2228	80.5722	7.61099	42.71	26.4262	19.4735	-19.055	-9.16876	22.759	142.974	165.678	55.4326	106.66	280.74	451.862	60.5467	62.2403	534.557	75.4151	120.47	-6.76649	139.363	89.7806	143.719	-20.4837	49.13	16.6469	112.679	122.947	-33.0194	-63.8413	30.8885	127.304	25.2661
77.3396	51.843	96.6587	31.3865	25.049	14.8272	13.2858	65.2129	78.0923	41.5062	91.239	1.88598	5.60079	35.3397	99.9132	313.546	21.9584	83.2283	22.3587	-7.42251	21.9364	-5.18759	-18.4957	-21.8727	37.5454	145.768	159.935	52.6595	114.565	306.69	386.409	72.681	84.1161	750.266	54.7283	146.72	-17.5337	63.8659	117.3	93.8635	-28.0242	64.2333	-5.02884	99.8696	141.114	-26.241	-49.8143	43.5099	98.1205	17.191
77.4396	43.0161	92.3974	14.845	49.9125	17.0042	-4.26628	61.5165	83.6446	43.2115	75.3772	21.8867	-1.64256	19.6204	112.404	295.53	7.72443	83.5093	3.39378	25.8034	39.8468	-52.5551	2.11179	-3.14594	32.3912	116.799	154.093	30.3853	100.109	344.542	363.574	44.799	81.2981	927.261	69.0699	153.419	-11.374	54.8704	106.188	113.278	8.35425	76.5958	-15.6895	128.037	163.224	-17.2154	-67.3267	56.6752	81.3171	51.5345
77.5395	30.3291	76.2638	32.362	45.1172	21.771	4.9608	83.9902	88.2872	47.0291	56.322	-8.05111	-4.01358	24.128	112.576	248.53	25.4283	71.0698	8.64025	40.6971	19.4554	-54.6699	-26.1406	-13.8476	13.5689	96.0191	134.067	42.0831	114.716	347.002	343.34	52.7987	63.5307	1181.68	47.0245	192.25	-13.1428	31.5326	124.119	124.687	21.9218	96.2224	-47.8063	118.971	187.098	-43.5015	-31.665	51.1468	67.1799	24.4952
77.6394	35.9915	64.5398	13.8411	41.9667	18.5075	-0.477928	60.6892	83.5204	39.7204	68.5373	-42.763	-3.17608	13.0716	108.221	249.071	22.7386	67.5856	-6.00011	22.9803	8.37851	-62.6108	-30.1762	2.70138	45.231	116.27	107.379	32.0922	119.134	387.813	303.532	79.8122	88.1647	1369.42	70.6309	209.894	-11.7505	2.3455	134.544	98.2615	20.1237	108.673	-3.63995	102.576	116.772	-56.781	-40.5862	37.1236	51.0729	48.4125
77.7393	40.7836	59.0298	15.8506	33.5242	2.62646	13.138	68.0414	58.3494	37.821	62.5832	-36.057	-14.9146	0.145532	132.244	226.427	25.854	62.5509	-3.93014	1.09555	16.1037	-48.4089	11.4674	-1.05265	27.9191	106.863	116.403	41.3467	116.872	408.408	284.871	53.2693	97.1428	1581.93	32.9337	212.986	12.654	7.66306	123.781	123.338	13.1126	129.937	-18.7449	112.813	124.332	-67.7277	-25.8662	39.9808	66.8815	11.375
77.8392	53.6637	62.1286	20.4921	19.0345	21.321	17.6562	79.5648	70.8889	27.1799	64.1015	-7.92461	-25.101	15.1003	127.287	248.135	25.2957	78.8648	1.49548	-7.08678	8.37836	-68.6555	-25.2505	-17.1811	44.2359	103.332	114.633	16.509	120.793	372.233	283.815	53.158	47.612	1687.92	35.0511	190.117	-11.9849	32.2985	127.104	127.162	-11.6037	138.589	-10.9769	80.3446	141.929	-60.0652	-30.5074	16.02	30.3975	60.5645
77.9392	39.0147	63.4701	18.9448	23.8519	6.9885	-8.3253	105.774	66.7232	18.874	78.4786	12.2781	-1.4756	19.2912	102.031	261.703	15.289	93.8614	9.08075	7.951	20.1812	-90.9044	8.57892	10.6299	24.2507	155.387	123.933	19.5891	129.334	414.026	266.463	53.3572	35.2556	1876	42.7119	209.756	-0.949597	29.3909	158.733	85.5228	-19.1619	163.294	1.56188	89.79	195.661	-74.8234	-19.8711	8.70002	53.9262	22.2217
78.0391	52.2949	50.971	24.6659	48.2075	8.22092	9.49547	66.6838	80.5879	20.9225	84.0935	-19.7817	-4.56043	0.979439	118.371	289.245	15.5006	94.6647	47.0358	-17.9512	3.98056	-82.0055	-1.12458	10.1548	29.6513	124.569	120.959	19.4344	114.993	387.806	226.145	50.3542	53.5443	1967.46	44.3722	219.097	-1.5249	24.5383	118.598	84.8878	-11.2803	167.14	-32.0918	90.368	194.454	-84.0129	-42.3811	75.8855	59.8963	44.5041
78.139	44.0301	47.0435	19.3953	32.2901	28.2596	3.26487	59.7769	60.0236	45.3442	105.517	-6.0334	37.1303	18.1149	129.222	311.946	28.1693	77.6676	24.9411	2.84003	12.3812	-63.2136	1.78172	-28.2057	10.5992	88.079	117.178	14.1684	108.635	342.276	256.869	17.505	76.6574	2003.57	45.1147	191.416	13.393	13.3367	98.4407	90.2716	15.2899	158.754	4.56333	75.9664	163.199	-53.0416	-6.13242	91.7744	36.3885	56.6718
78.2389	43.3037	44.4588	14.0554	58.2698	20.7091	3.25888	55.8928	55.1111	41.3292	92.6854	-24.3862	103.274	25.1943	161.387	334.106	14.9269	65.2995	3.62738	9.49114	-6.71036	-85.713	-3.55321	-5.79552	-0.736767	85.9416	125.156	-6.99986	74.7842	358.042	231.442	46.3334	98.2616	1978.79	17.942	160.385	20.5362	19.7253	72.1195	119.27	-23.5816	110.374	-15.9011	98.1213	123.93	-69.1231	-2.53957	62.1949	105.547	83.425
78.3388	21.1185	22.5086	2.03099	47.0569	15.0088	29.5825	33.249	66.8097	59.3941	108.762	-29.1406	115.019	93.0436	151.921	329.173	3.82313	55.192	-7.09417	26.9026	-31.9277	-62.5416	-19.0544	-22.8487	-7.67423	61.449	155.631	20.1256	79.1863	326.912	262.256	11.7907	88.7898	1874.61	31.6438	136.435	19.803	9.40745	68.7717	141.723	2.46672	73.2147	-22.9967	114.311	93.9216	-49.8888	14.5656	61.8046	116.614	93.2923
78.4388	30.2709	17.9934	6.42318	36.6925	35.0611	40.8475	8.72514	67.1493	67.5048	85.3955	-4.02534	62.0811	126.584	148.822	349.916	22.0318	30.335	-8.47668	20.799	-1.22993	-50.5946	-23.1218	-16.1591	23.1384	64.3065	102.136	7.8433	89.0302	276.95	288.476	-7.2333	95.3912	1769.82	12.5081	137.22	17.3295	12.885	66.4575	125.804	-1.5899	93.481	-54.1625	98.3332	119.876	-62.7155	-23.3737	51.5874	108.169	121.569
78.5387	49.0214	9.68285	4.15653	17.5374	20.8624	60.7254	13.5816	89.8451	64.3461	70.7868	28.249	33.0622	180.481	126.912	334.395	35.2712	49.7897	-13.8145	25.5741	-12.1896	-77.9451	-1.61501	-13.6853	6.46414	60.7705	55.5133	5.87308	105.38	200.046	320.884	-6.69384	102.974	1690.64	23.1565	158.576	21.565	10.5386	31.7837	112.817	2.3033	76.4021	-29.6152	113.799	116.223	-56.1874	-13.8499	67.5785	205.277	84.8147
78.6386	43.1159	14.4599	-9.15838	26.9721	17.8376	49.9538	37.3783	96.3202	87.3762	61.1848	12.2131	8.38614	220.744	115.053	360.476	39.6007	32.6024	9.49641	22.388	8.9419	-47.2503	-27.6832	-16.768	20.4321	41.8249	96.8064	-1.74508	124.2	244.4	330.222	-1.69377	100.918	1600.63	26.9924	149.428	20.3312	39.3215	60.1775	126.194	-21.9994	63.3994	-39.3346	82.178	113.544	-51.2386	-21.8679	83.787	175.624	64.5268
78.7385	65.834	24.3056	3.09875	37.2833	24.5772	57.9044	52.0353	101.832	94.8965	98.2103	30.2903	0.645323	255.709	120.058	327.77	48.8432	38.2157	1.75458	4.5455	-5.77248	-41.2784	-3.40123	-14.9561	8.38617	49.2253	109.687	31.4889	123.696	227.72	321.932	11.6452	118.296	1549.77	14.0822	163.43	21.8973	17.0265	71.6852	116.036	-3.80932	67.7263	2.87168	95.7364	102.308	-77.441	9.12438	55.7655	162.819	56.2008
78.8385	37.5474	2.02491	-8.15516	15.0618	8.67252	42.2645	29.3531	124.667	87.3818	69.5812	-4.34961	-1.00551	282.486	125.104	299.759	14.8702	23.5488	4.52751	56.0684	-27.6609	-44.6411	-26.8763	-1.06947	46.6118	51.5221	109.843	3.73663	138.128	214.281	285.054	2.27843	106.66	1489.1	23.202	142.616	6.99537	44.6009	49.962	63.7092	7.974	71.5321	10.116	81.6264	103.764	-25.4675	-20.4227	53.0047	130.038	68.5555
78.9384	34.873	4.40885	-15.6463	8.065	20.9876	45.6788	53.8748	86.3855	74.6403	82.1847	4.49675	-3.07458	293.005	117.441	297.367	8.34962	30.8096	15.0149	27.7832	-15.4931	-23.6973	-30.3878	-22.1186	28.8735	61.9913	133.938	-4.59259	124.296	268.893	287.992	-14.3432	84.2822	1456.93	53.9506	121.961	3.32364	40.9313	55.0778	68.4532	-7.66636	88.912	2.13094	60.4189	105.364	-25.9625	-21.7568	36.015	114.999	56.7103
79.0383	29.8262	3.30054	-13.2594	12.9065	12.3618	44.15	38.6717	58.5234	78.6188	63.9576	21.7985	-5.58642	291.168	101.795	279.151	18.1359	34.3447	6.48076	42.3537	0.569381	-14.6734	-1.84861	-7.48902	20.2137	51.6433	131.637	25.0794	120.413	269.182	267.178	-3.68319	121.805	1388.31	57.2469	130.191	38.0986	33.6248	60.1345	63.6961	-27.1295	74.9825	-13.4634	75.2343	113.546	-34.345	-6.39294	13.7193	111.256	55.0127
79.1382	37.4659	6.51406	-8.10813	23.3934	10.6787	46.4591	33.7511	68.502	58.1688	56.1427	-17.0049	-6.65485	261.292	94.7646	273.072	35.2991	14.8723	16.6619	50.9039	45.0579	-5.55381	-22.9668	-1.35623	39.5968	61.1344	157.954	34.1463	141.967	239.801	254.113	-2.71893	109.769	1311.13	59.354	126.276	9.90144	57.4826	59.1169	55.4903	14.8666	103.6	12.1278	61.5729	88.9678	-40.2832	-4.37903	23.1785	99.5507	52.6664
79.2381	34.1903	5.47878	0.117395	19.1369	38.7461	47.1223	30.472	83.9487	57.915	72.6879	2.08485	17.956	239.944	108.876	258.024	9.63474	14.0688	26.752	15.0938	18.5899	-6.0746	4.79283	-19.0423	43.654	37.8002	132.302	33.8289	150.105	224.513	257.248	-25.0207	115.96	1235.53	44.4617	117.969	32.1916	67.1723	44.7278	52.1544	-23.952	88.5207	41.448	91.1594	113.093	-56.7556	9.26395	9.81879	114.555	24.6391
79.3381	26.122	6.56865	-2.82162	46.1491	5.69322	33.7675	51.5292	63.056	69.1615	44.6892	23.3496	-5.49278	229.137	133.376	273.939	18.2153	18.5751	42.5681	7.22532	15.9123	-1.22747	26.0949	-17.712	38.6198	33.693	111.731	33.6359	143.961	237.455	238.387	-7.34646	121.658	1231.02	37.7039	111.963	14.9959	50.2163	69.8719	66.5935	-6.62896	72.3887	31.6144	88.4402	97.6267	-56.1065	-5.95592	11.2927	92.7521	41.6462
79.438	32.5325	18.8284	2.5078	33.4064	47.7655	19.5031	38.321	54.6269	32.9014	50.0374	13.8959	-1.00719	196.458	96.4378	317.471	29.0577	32.5254	16.6966	0.179361	2.29577	-3.672	28.8037	0.884196	53.931	15.3224	127.989	44.1134	131.384	229.859	223.048	-34.5237	94.106	1198.52	40.9073	86.7807	42.2043	60.7682	71.7381	28.7171	2.68436	105.431	23.323	95.8799	103.127	-56.0699	-9.49513	-5.95649	87.8907	38.8697
79.5379	11.3648	25.5549	-2.49994	50.3601	26.9219	19.8748	36.7197	87.9588	49.6884	58.3164	4.96601	8.38776	197.247	101.764	287.705	4.27736	22.1853	20.1905	19.2615	15.7208	7.97877	13.6112	1.6704	51.3424	28.6774	103.155	47.9776	180.178	236.335	236.641	-28.7927	107.698	1163.82	52.5239	69.592	25.6457	27.8708	59.2522	49.7634	-2.36987	80.4804	16.2331	79.1892	128.658	-48.8246	-8.54015	-7.51635	72.8714	34.75
79.6378	37.4475	17.1872	16.3756	54.8798	18.2093	10.9903	29.0725	49.9417	38.7777	69.1021	2.7375	17.9923	178.248	117.616	297.469	26.3104	41.6354	27.6457	-30.3492	39.4624	6.9133	40.9138	2.97711	52.5547	28.2205	111.829	14.3292	157.366	236.11	218.439	-9.59113	107.622	1094.1	36.2019	100.55	22.5694	44.3251	53.6361	66.5839	-5.77316	85.6442	-17.6017	63.5471	96.7294	-33.4412	-0.796847	5.62386	70.5144	29.8158
79.7378	12.4443	18.1772	10.4985	38.4379	20.6375	25.8846	41.254	32.7133	28.2207	94.0167	0.604594	7.43217	175.787	110.47	275.291	46.2503	34.0977	11.9064	-7.79435	30.0427	57.9517	10.855	11.6327	13.8224	19.8011	99.3154	21.0513	162.159	252.312	196.087	-7.0642	77.8709	1059.86	17.7903	124.65	2.42891	62.8042	56.3639	60.5052	-15.1544	79.962	-0.185728	79.1554	106.532	-34.6953	-4.82794	-12.9881	99.4144	9.95332
79.8377	51.8563	33.525	2.07116	57.0448	24.0733	9.73145	38.7191	41.5651	37.7172	66.9319	-11.3929	-3.26209	147.931	116.031	289.092	22.9052	39.2642	17.3823	9.89179	26.0046	96.6801	2.04722	1.0851	29.7046	60.1402	136.374	-9.0578	117.16	253.288	187.94	-25.1343	48.1436	939.506	34.3004	121.011	-1.21409	54.8071	100.876	71.539	-13.9242	53.814	5.84223	45.3493	111.338	-32.9365	11.0505	-14.4233	55.7212	60.3244
79.9376	43.879	62.4285	10.613	37.5202	14.1083	1.09038	40.3	73.2568	42.4385	29.8943	2.05636	-0.687525	126.963	97.3923	320.152	14.8673	35.4822	22.6774	-1.88012	57.8091	87.5712	31.3353	-6.92364	24.2816	77.9821	141.539	9.50187	134.182	260.131	155.282	-25.131	37.5676	841.55	48.1255	156.589	-9.93644	45.9763	88.0201	105.719	-14.1251	44.0467	-4.48201	46.8803	95.166	-25.3791	-16.1564	0.865623	24.2569	73.8347
80.0375	49.4303	76.299	13.3816	52.2319	40.3182	3.75181	66.6715	61.1894	49.3111	15.0739	8.17969	8.70322	114.867	89.4891	300.271	31.6269	67.8899	39.5731	-0.805456	12.8918	64.4652	41.6131	-2.63102	33.2159	85.8892	141.941	12.4323	140.906	234.376	138.224	-42.6337	37.0754	769.461	58.7408	124.237	3.62694	70.2497	101.542	67.3441	-40.2396	62.9281	7.65889	61.2987	107.263	-14.5012	-41.0593	-25.1118	28.0854	101.64
80.1374	39.6071	88.2269	24.1441	51.7414	14.8461	16.8912	75.3246	52.5883	77.7024	18.3227	-24.2315	5.38382	108.394	114.585	317.722	28.3496	47.5303	35.6075	-16.6171	64.7285	33.38	21.3995	5.38767	28.1746	78.6494	97.3465	20.423	122.38	195.058	115.112	-48.0508	34.5724	701.796	70.6262	124.268	28.2722	61.6609	107.412	63.1454	-21.3204	48.3739	6.34977	57.7309	93.6368	-15.1729	-41.3405	-15.1725	27.7275	57.2942
80.2374	60.6396	96.3671	9.02012	48.3976	32.5652	26.4911	84.3729	64.1031	96.7367	-0.908694	-3.6421	27.238	89.8614	135.654	307.958	7.97117	49.8713	37.5364	-4.85319	41.3157	-3.28303	34.7005	0.585297	28.816	96.6723	122.498	19.8227	125.957	196.872	107.243	-32.623	38.9299	655.618	75.1589	125.841	30.2981	89.7878	135.61	29.4172	-5.41458	49.4661	17.4215	37.6681	76.3946	-7.18962	-28.4369	-22.9142	33.6102	43.8618
80.3373	72.1338	95.2998	23.5729	63.2307	29.2828	19.6655	86.8186	62.7896	88.784	6.74527	-27.6591	12.6842	67.2836	128.33	295.829	17.3748	8.0158	36.3409	20.03	66.5403	15.7564	3.90013	-22.4552	37.3683	64.9112	122.624	52.0638	132.287	179.571	93.4316	-37.2161	36.3866	603.089	86.9498	140.643	27.2572	93.6268	120.888	42.4258	-2.95418	59.03	24.6794	55.0574	59.0724	-8.00441	-47.312	-15.7134	17.6896	70.6601
80.4372	49.6531	87.8438	18.1154	51.746	16.8655	9.72097	94.9813	60.2578	85.4962	9.50359	-23.0408	13.8668	64.1595	93.6861	284.714	23.4363	33.2694	66.7558	36.6312	83.6709	28.8422	17.2567	-9.36682	29.5627	69.184	127.133	61.3672	121.136	207.911	104.144	-43.7432	33.0601	566.838	63.1967	106.955	20.0452	61.256	133.289	48.4634	-3.09198	62.9828	52.4667	61.0016	68.9858	40.5154	-19.6803	-28.1773	18.5214	54.5678
80.5371	44.7082	82.0985	8.92129	57.4832	5.04507	15.8748	81.7211	81.1892	118.063	5.52086	-12.11	13.4	63.5976	109.27	263.697	3.20593	28.8825	56.424	150.048	69.4773	40.7465	15.9693	-8.08306	30.4744	69.4493	88.6383	65.326	143.799	188.519	199.703	-46.1098	34.3982	597.385	69.8805	107.409	-4.00071	116.06	123.17	55.8696	9.73845	63.7492	53.338	58.1646	43.6152	42.0911	5.7033	-9.18441	12.0625	31.5995
80.6371	29.9988	70.1123	4.0088	43.0965	4.26272	12.3754	88.2473	49.1834	100.996	22.2488	-9.03679	13.0367	66.0583	103.981	283.755	29.1359	2.69205	58.0504	226.756	87.3442	41.0954	7.00067	-1.18743	22.894	75.6345	112.055	37.9385	116.172	214.415	260.937	-23.1664	36.4288	596.614	74.8035	91.9351	-27.8216	98.5803	113.994	69.5424	-19.0714	64.4074	56.6761	39.2037	44.868	34.234	2.60412	-23.681	54.0323	31.3493
80.737	32.4926	69.4798	7.40686	48.4379	4.16336	11.5207	79.6607	43.4357	79.4251	17.9934	12.3654	6.17277	51.7701	126.71	233.705	36.0457	7.65719	59.5309	259.695	92.7623	27.3398	-0.15612	-10.7529	26.0171	59.6336	96.2409	33.3358	92.1861	199.799	236.745	-21.1917	33.1131	567.556	72.0513	83.8521	-32.865	145.392	95.4367	69.5544	-26.5507	37.1739	65.395	42.3105	19.4516	34.5319	20.094	-50.0357	53.1588	28.8274
80.8369	29.2739	77.9494	-6.86458	32.0222	9.78997	4.72356	95.063	53.2953	88.0547	-4.42929	-0.418703	9.96884	50.8781	125.905	216.28	32.6729	18.4951	64.3554	320.641	53.9278	-7.66024	-9.85446	-1.24519	9.06288	57.5516	87.1311	63.5735	85.684	209.978	186.053	-35.6837	44.0708	518.427	60.9889	113.366	-2.04114	202.218	109.563	49.9752	-21.8326	59.1359	21.5967	54.9724	56.0367	72.0803	-7.6826	-49.0959	74.4759	35.2604
80.9368	48.6586	81.1353	9.15962	35.1964	17.1413	-13.6796	107.746	37.0473	64.5165	8.97919	31.9737	9.34025	56.9494	131.418	219.056	27.8245	21.0725	80.4469	246.073	61.2397	-5.68448	-6.6833	-22.8291	25.7141	41.2421	80.8496	49.8451	111.179	233.514	157.717	-10.9425	14.6489	486.249	55.7822	98.9808	0.177783	165.045	95.0119	63.3348	5.72068	69.4513	22.2959	51.7214	50.0027	56.8747	-24.1949	-35.3053	58.4585	55.6212
81.0367	48.2401	90.7581	13.3228	42.465	8.39552	0.459408	137.282	6.50848	40.2336	15.7661	20.9057	32.0649	41.4858	137.701	254.574	46.4428	22.5934	70.9728	203.211	58.7508	16.704	0.651622	6.16049	32.6011	88.7517	127.332	63.1161	135.986	211.463	153.552	-26.3256	15.3792	465.261	86.3219	63.809	3.89867	169.513	129.824	40.3512	-1.05113	56.8843	40.1297	51.264	31.492	40.4786	-10.0668	-31.5481	24.407	43.6798
81.1367	54.2468	85.1113	18.5608	40.9054	3.79821	-18.9851	111.724	33.4243	66.8645	-6.39545	-9.01841	36.3195	44.1523	163.944	278.414	38.8262	48.1076	51.1453	161.765	75.6815	11.4282	1.88298	-5.73032	25.9435	66.5512	119.117	70.757	107.6	212.304	158.864	-45.2019	-8.97815	428.126	103.715	97.4257	-5.70064	171.61	160.983	41.2134	-0.091469	62.1661	54.5211	37.5205	35.7777	61.7293	-21.7997	-2.30679	28.1497	49.1232
81.2366	51.8928	97.1841	24.698	42.8578	12.9668	4.99325	146.906	9.74479	70.9512	11.0439	-21.6805	25.8152	22.5206	165.409	313.599	82.7713	61.5879	51.9341	146.909	78.1602	4.70022	4.27165	0.878039	29.1155	54.5802	113.549	72.315	112.479	225.635	158.164	-35.4447	6.38999	423.744	93.1569	94.3206	-18.5614	181.942	125.749	11.5676	-24.3636	66.249	82.261	59.7501	27.3966	0.0693291	5.05899	-31.6351	77.1864	3.80968
81.3365	29.7063	76.3507	15.3095	40.0186	3.18264	20.1018	124.97	6.10979	84.0692	2.04578	-24.7504	18.4086	19.5478	156.026	354.328	66.4319	52.4794	34.6403	140.271	83.5997	37.3607	7.33164	-5.29342	12.5961	60.1153	96.0739	51.156	77.4573	213.638	148.579	-39.9715	11.8961	405.676	92.0776	90.0504	-28.1467	190.101	108.125	19.4468	-18.1392	49.5432	89.7683	125.381	27.6378	71.229	-10.0094	-38.5596	97.2905	11.3232
81.4364	51.8692	96.4483	21.5905	43.2285	13.5024	21.6192	145.143	6.60994	172.832	-1.82107	-10.0304	26.2675	32.33	166.763	352.703	75.4076	46.3858	34.3697	183.376	67.6668	27.1227	1.49703	10.7273	9.76342	67.7588	93.1335	56.0872	78.4239	216.583	128.829	-33.7349	6.81728	355.933	84.4486	112.627	1.89771	141.684	129.739	42.5382	8.05585	54.6101	109.697	138.508	72.5529	118.609	24.662	-57.0024	37.3212	48.1325
81.5364	62.0045	85.0709	15.8467	58.7975	1.17572	56.0594	250.256	9.3131	117.166	-2.79678	-23.4507	19.7753	16.7834	224.435	366.251	88.6006	54.5127	31.7349	184.606	68.2095	15.7468	44.0549	-4.90964	12.4705	54.3979	110.705	112.678	127.448	210.962	98.3163	-32.6368	6.34936	359.181	128.364	86.6769	7.56065	117.634	119.532	4.38559	9.76146	54.4575	132.896	139.447	39.2632	77.8934	4.02561	-5.21124	16.2978	55.3938
81.6363	76.1549	86.9214	0.366303	47.41	3.7849	84.7813	372.12	19.2863	169.878	-10.7933	-20.0714	24.3411	13.8623	227.241	380.404	121.44	51.8248	63.6327	149.888	78.2598	24.7696	31.3762	32.4847	4.73224	26.5141	106.632	139.198	139.858	220.153	158.267	-36.1462	2.63984	393.274	114.653	85.7335	3.84226	143.28	111.564	39.2498	-3.52068	44.6488	115.34	128.241	57.0076	75.4003	7.23828	-3.12842	48.9133	16.4434
81.7362	78.3908	78.6268	18.3924	54.6604	3.58227	83.6436	497.454	43.5866	244.478	-0.571843	-33.2443	31.5404	-10.8836	261.776	385.992	112.63	57.8595	53.7006	137.606	69.6519	7.80852	34.0732	6.12789	5.22056	31.9306	95.9817	154.585	113.364	186.912	122.045	-22.5091	23.705	400.408	86.1409	90.9283	-3.00375	165.251	49.7227	69.617	42.4669	12.5509	67.2193	123.807	39.0471	82.269	-10.6884	-24.7509	49.65	24.3504
81.8361	65.9465	70.181	15.6152	42.8218	2.10778	93.0275	604.761	43.2141	284.792	-14.4009	-23.5021	54.5918	-22.1226	275.443	353.807	129.713	49.6006	43.7131	127.567	59.1979	3.29087	33.2219	19.668	-12.5356	41.5662	105.161	208.458	144.998	183.726	129.021	-19.6687	22.692	440.768	130.769	85.5922	27.0851	256.722	90.2329	45.7962	18.3712	16.9235	74.3131	144.532	44.0793	54.3355	-21.5807	-17.3779	88.6555	50.3968
81.936	48.2792	50.3958	8.91095	44.5009	15.661	89.4234	750.032	25.1894	291.322	-27.0337	-1.24438	56.4468	-27.4224	316.924	359.376	153.657	50.1709	40.8075	108.666	50.0722	-8.35624	17.8219	8.50438	-13.7302	37.6037	102.07	418.546	164.925	195.394	150.037	-29.848	-16.067	413.82	65.5807	38.346	43.5386	327.57	74.2719	55.5741	2.26585	-19.2164	52.0458	126.961	7.29291	54.4016	-18.821	-15.1433	118.653	-20.6935
82.036	58.0067	28.6398	9.97381	53.7888	31.099	72.1738	909.153	53.8059	258.363	-22.4555	-12.1856	62.8853	-23.7998	274.832	363.102	144.579	44.2922	25.2677	111.352	98.0337	19.1897	6.24239	3.64916	-4.53949	21.8405	107.845	612.387	178.632	232.57	125.017	-24.0597	-14.0366	405.199	86.2224	36.437	25.2407	427.172	87.0022	61.9608	-7.76343	-11.3437	95.0447	130.907	7.75666	46.4009	-23.0172	63.3877	70.9392	20.3558
82.1359	29.4694	41.5908	-19.9817	60.4951	19.7929	115.958	1032.21	20.8411	250.14	-43.0249	-23.4624	42.5022	-40.997	293.335	333.963	166.897	39.785	62.6503	131.788	71.4236	22.359	-9.76999	1.42343	-43.3098	28.275	111.379	865.788	186.27	204.583	135.074	-22.844	-14.4557	426.433	58.819	42.6472	20.1102	503.892	84.0946	97.8653	-21.6172	0.670084	60.3087	122.653	-6.56033	72.5827	-11.9184	155.313	115.413	14.7535
82.2358	44.1738	26.1481	0.554984	69.9932	26.5353	84.8149	1136.86	15.4012	246.289	-27.4821	-30.0359	58.788	-26.1702	350.681	332.441	169.15	18.0477	40.5016	93.8992	85.4298	45.3654	-4.80809	21.1122	-15.1898	41.7133	115.068	1071.84	157.895	225.218	105.949	41.0041	7.97222	433.613	59.6979	87.2136	42.0455	523.823	70.4256	139.904	-26.3538	-5.9639	25.1917	91.1079	1.45389	18.2061	18.963	141.65	70.3274	5.76581
82.3357	19.0122	2.53689	-15.9565	53.3674	15.2383	96.6332	1208.74	53.925	245.739	-24.4456	-8.2686	40.3006	-18.8885	413.216	306.871	138.512	17.2132	18.7225	99.7693	102.885	-6.25585	4.37705	26.3324	19.6674	23.0717	104.88	1297.86	162.823	192.385	112.254	46.4801	21.4442	407.194	74.8872	72.511	38.6292	557.785	71.7543	137.577	-27.5912	6.68406	56.1178	95.6828	-29.5726	40.0779	-12.4679	140.39	65.5717	22.7021
82.4356	38.8161	8.98677	-11.8462	43.6221	30.1834	68.7842	1297.65	15.955	240.042	-39.387	-12.7459	75.1091	-27.5935	414.922	331.855	117.986	38.1223	13.4593	153.357	27.5065	-15.6529	-2.93656	-3.7921	2.80736	29.1032	128.109	1575.09	192.897	184.718	94.8256	45.0658	-21.3958	338.382	56.9743	51.5001	45.8421	574.727	55.2968	172.999	-65.8154	20.2655	23.9042	75.0105	-32.6402	20.6781	14.8886	143.139	50.6482	31.2061
82.5356	0.229788	-3.20099	-5.17952	18.3114	9.53433	69.5729	1354.4	32.2362	207.947	-47.6503	-8.64356	107.124	-29.7072	389.866	360.074	116.179	30.2649	29.2657	245.865	58.0016	-7.232	28.9053	17.876	22.4534	22.5496	127.343	1708.4	211.688	170.498	82.1249	42.0143	-21.9761	319.597	92.9911	68.1991	17.2083	540.728	95.6833	157.656	-39.5545	10.209	42.8501	120.466	-18.8996	86.3725	6.63852	122.987	61.7737	17.134
82.6355	5.77965	-1.84223	5.54172	11.4476	10.8038	64.035	1439.56	16.4463	149.662	-48.6656	2.7195	133.63	-22.7753	297.019	378.507	101.586	63.8111	-10.4773	342.495	36.4188	-34.6063	30.6697	-11.3944	15.7438	27.1138	120.252	1905.66	231.953	148.013	81.0972	-4.98096	-31.442	299.475	69.9867	54.6171	8.24116	471.543	111.335	118.485	-42.7315	13.2872	13.8552	118.624	-19.6752	61.234	2.89922	131.738	69.7973	26.0801
82.7354	-13.8729	-18.8535	4.16185	-16.9485	17.8168	69.7892	1515.16	48.0612	104.878	-18.6657	-36.3399	121.476	-11.3787	269.178	362.203	101.831	73.0261	-9.11454	321.228	25.579	-6.56146	39.7357	-12.4631	13.1367	39.3354	122.556	2051.37	213.144	149.452	83.9446	48.1442	-39.7494	333.076	48.7226	40.1564	14.1876	435.499	100.419	84.9143	-38.1999	2.69792	11.268	72.0734	-43.3045	61.6821	3.94116	159.492	33.2828	-8.4461
82.8353	-32.3106	-23.6513	-4.06148	-16.7411	6.12724	63.4835	1585.38	26.2497	90.5767	-48.2544	-23.4539	94.8435	-29.9215	208.024	406.687	112.299	42.739	-15.6887	356.102	30.556	-21.143	15.2023	6.67157	-10.7266	25.1087	164.038	2257.86	204.083	156.462	69.541	47.4142	-11.582	315.921	67.5521	35.0192	13.9701	404.368	58.1226	71.4902	-49.1969	9.84161	7.96747	73.658	-38.7726	67.0568	9.71629	180.244	37.5354	-23.215
82.9353	-28.3706	-23.1374	-2.1432	-40.2448	14.4495	66.9286	1549.17	32.3824	58.2378	-20.6332	-6.60525	97.9008	-18.8221	185.387	390.264	102.985	44.1668	-40.5841	375.53	50.2039	-25.5578	-17.7552	11.7782	-10.5983	7.05866	153.225	2366.68	181.313	132.833	91.8375	46.1274	-21.5722	269.917	50.707	33.8728	11.489	401.133	62.29	68.7943	-38.0889	6.61263	25.981	53.7587	-63.5621	58.921	23.9639	163.568	0.377733	-36.6636
83.0352	-32.4084	8.19959	4.03679	-43.3838	19.6497	77.9482	1465.52	26.8448	28.6501	-28.8024	-24.7844	91.6833	-35.4316	161.405	400.197	102.952	3.03077	-35.4221	344.2	54.1172	-14.751	-20.4552	20.0448	-14.8364	23.2833	149.474	2368.23	213.527	123.602	81.5086	22.0449	-23.2011	264.083	45.148	7.90355	46.5217	378.03	74.1843	58.5308	-25.1059	4.94346	32.0634	111.595	-23.3921	76.9996	-0.411418	141.017	43.8514	-33.2745
83.1351	-20.4244	-1.74781	7.02324	-10.2838	4.36237	50.7294	1358.77	34.1344	36.9206	-17.7104	-10.4213	68.2178	-8.68722	163.77	365.084	78.1428	-1.81963	-57.2859	301.822	29.7295	-4.74303	2.14731	-12.805	16.1478	14.4263	123.691	2215.51	196.925	104.519	79.2208	41.3778	-1.94016	239.659	42.3547	39.7776	38.692	345.231	85.4452	28.5344	-21.2403	-3.67974	28.5782	92.8649	-31.4542	52.3752	11.6266	108.293	23.2727	-52.0493
83.235	-11.0248	5.31729	8.47846	34.5817	2.11758	58.5034	1291.55	8.53915	38.8941	-20.4348	-36.8319	63.2492	-6.92014	140.421	335.333	78.7364	12.3781	-45.0397	278.012	50.9469	-12.2832	1.92584	29.4173	-3.87376	27.2258	131.2	2069.02	163.98	94.8022	68.5074	27.8558	-10.9288	224.294	64.3323	32.0036	58.9601	329.339	114.747	57.6034	2.09809	24.5543	43.4125	75.769	-2.33503	89.9357	14.0344	115.953	34.3957	-46.4709
83.3349	5.50223	9.41482	10.3798	56.9371	35.7069	53.6549	1201.4	1.00748	38.8726	-13.6703	-26.1019	61.4604	3.20735	153.391	325.579	33.8143	18.639	-11.0486	248.816	20.7057	10.469	-19.6493	33.3754	5.47647	15.3591	111.673	1965.77	148.721	94.4574	90.5915	49.8383	-0.983225	227.585	76.264	29.2388	62.4459	317.33	104.149	49.9984	10.2851	22.6833	65.4915	90.9968	3.8443	62.4292	-11.2856	77.6717	25.193	-26.5418
83.4349	5.40352	12.2579	10.0662	61.4913	24.7844	80.423	1154.54	21.8694	47.8171	-27.458	-2.98321	52.0088	-2.8736	159.511	310.046	31.276	11.2264	-23.6013	230.399	16.9625	-1.87278	-7.82465	61.9274	28.3329	42.5924	98.8051	1811.09	144.596	125.424	107.55	22.6383	-19.952	199.842	62.0222	21.3533	54.3796	272.446	94.8773	27.5569	28.7144	5.36919	71.6531	56.2364	-18.6784	72.3209	-9.13222	77.649	9.6701	-8.63563
83.5348	-3.87299	14.7509	5.87807	85.0789	12.895	52.1154	1093.08	-5.80105	79.1755	-22.7335	-15.6397	49.4422	-8.89334	148.304	243.997	23.7127	52.9411	1.67699	175.028	19.6313	6.83546	12.2513	31.9145	-13.4765	44.4541	98.0861	1687.99	139.802	119.531	114.63	33.1218	-1.31054	189.587	54.8937	35.8642	47.9606	321.234	150.407	-0.542132	6.91852	0.00407447	129.8	92.0334	4.55949	74.8988	-0.124559	30.1938	15.458	-30.1476
83.6347	18.7134	17.6651	33.6631	82.6264	43.5351	40.7037	1072.57	17.2184	47.7998	-17.5005	-9.1087	49.6488	-30.8532	120.23	193.208	31.5055	59.6196	26.097	158.267	45.9052	-21.7295	1.21509	24.811	7.23989	25.5505	89.4716	1563.32	108.719	116.781	121.297	54.2968	-26.108	141.663	62.9645	31.2755	61.4492	420.764	266.55	44.8096	7.45175	7.37875	120.16	118.032	-12.5306	57.7661	-5.88309	28.4261	6.88602	-32.6078
83.7346	-2.8229	17.7575	19.682	41.241	9.12489	73.5832	1028.79	1.60358	19.0533	8.00859	-13.676	44.6908	0.478313	120.167	157.327	59.3507	35.0588	21.4459	109.263	52.9055	27.9158	18.7926	39.3861	-21.1128	14.6977	125.789	1514.62	108.746	92.8473	105.204	42.5963	-24.7016	126.266	58.1178	65.269	74.3337	548.92	407.541	12.5847	-16.5232	16.4181	117.527	116.022	-32.208	98.0824	-12.0928	77.7065	45.0174	-17.912
83.8346	4.24892	24.4931	24.1296	58.5002	0.474067	71.0406	965.481	5.0125	34.7151	-16.3332	-25.8644	33.9086	-29.1125	116.933	163.176	52.6213	40.9369	37.1044	123.085	29.035	43.4703	18.8074	32.2585	-18.2059	14.5077	149.601	1430.08	102.319	86.316	77.1258	68.7671	17.5235	90.3597	27.527	60.146	70.8838	586.876	550.638	34.4351	1.83136	31.6841	84.5137	127.189	-46.7754	86.5748	-0.378758	92.3716	31.7064	-67.3215
83.9345	-6.77424	22.4298	14.1286	38.849	6.47836	52.9207	934.372	18.9945	71.7563	-2.06591	-8.87295	60.7772	-30.0587	90.8037	110.841	35.0431	29.5693	48.4444	108.076	53.8479	27.5031	62.1856	38.2637	-5.89804	10.1682	154.767	1361.01	120.567	98.3505	123.536	41.7025	-1.34011	104.441	16.0365	106.78	33.2974	555.21	636.331	-3.50688	0.57141	6.60404	67.0627	125.061	-27.9236	82.7968	15.2287	70.8976	45.0525	-73.8515
84.0344	2.79779	34.1195	11.3486	54.5261	13.8995	64.4915	911.582	9.10289	83.0694	-24.8125	-29.9913	37.9783	-38.4528	141.978	112.777	19.8022	48.4766	59.2512	90.5922	75.4926	14.6737	46.4301	34.6309	-27.3587	45.1022	214.167	1312.02	176.734	149.487	106.002	93.2142	-8.98105	85.2836	27.927	120.267	67.1316	496.527	590.619	-13.0344	-19.5053	31.9808	49.517	161.573	-19.1536	63.7372	1.45072	53.2576	3.40007	-30.65
84.1343	16.6218	23.197	32.1007	51.9412	20.0771	77.8908	850.61	32.0973	96.2508	-44.3726	-13.1295	29.7069	-43.0123	185.558	105.137	15.718	35.907	30.2754	113.562	59.592	17.5338	77.8965	41.9369	-6.5096	32.031	219.148	1244.11	158.262	169.509	65.5019	116.266	17.6834	119.388	35.6905	107.191	54.8146	386.049	473.986	-4.83202	-29.7573	28.9379	39.7867	169.327	1.6898	53.4338	-28.5024	48.2815	2.86237	-17.1471
84.2342	31.9313	33.3909	17.1202	51.8622	10.9469	55.5138	800.687	22.7259	56.6762	-19.9282	-35.9177	15.6226	-0.849927	154.81	103.436	37.4373	26.8906	45.2414	113.69	64.8046	27.2432	60.3551	43.2775	-23.5182	32.0585	161.567	1130.33	128.025	188.955	86.5106	137.664	15.4145	110.947	26.224	116.072	37.2684	354.594	417.519	6.83932	3.02789	47.4975	33.9564	142.421	14.4073	37.4944	-26.1054	21.2331	-7.65411	-28.3917
84.3342	38.7206	43.6735	-0.435249	42.846	43.4112	47.2074	753.508	67.3818	41.0142	-13.5875	-24.0398	25.0948	4.04639	128.722	74.1709	34.804	5.89665	41.3708	92.472	61.9776	22.6427	52.7058	47.6652	-2.73841	17.6009	146.796	1029.85	72.6921	163.824	91.6564	171.029	21.2165	127.115	37.6037	128.106	50.3096	358.261	368.57	47.2665	9.71265	40.6866	19.7216	103.359	8.948	44.4995	-24.3843	23.1317	19.673	-29.192
84.4341	30.1067	119.432	2.14833	43.6727	53.9869	60.6052	746.073	59.9168	61.4792	-8.28436	-17.2554	42.2469	5.36474	115.441	102.894	24.3331	0.0678456	21.9046	74.9519	65.6649	4.92765	11.4618	32.15	-0.938549	29.328	139.769	991.374	115.785	150.119	73.3045	127.722	8.1938	118.253	26.0178	95.968	42.278	293.862	299.17	10.7423	2.15124	17.8378	24.6658	111.93	31.4194	58.9947	-14.3916	174.866	2.86958	-22.9086
84.534	21.4549	204.939	-11.4124	34.7865	44.0758	62.4071	687.804	69.5069	71.446	-11.3197	-12.8554	13.9097	-21.8054	132.88	90.1855	11.4364	-3.68873	4.56332	74.3292	20.8512	-38.1416	1.50021	43.5107	21.3384	27.1756	167.832	925.266	126.513	157.436	87.7189	140.846	-16.8991	144.81	43.4524	80.2441	40.4768	310.522	292.836	50.0649	8.60953	18.1136	26.8636	111.385	30.4936	81.2058	-6.86777	117.95	17.3871	-22.7185
84.6339	21.635	319.575	-3.71439	21.3457	33.0943	75.7431	647.668	54.9848	101.059	-21.6178	-20.4806	33.0188	-15.7746	124.916	46.4964	25.2374	5.22176	-2.71757	85.3218	39.7834	-33.4993	33.9685	75.278	19.0648	34.2716	193.017	882.119	111.153	144.911	131.452	96.9135	50.6413	192.407	28.508	92.7551	34.1003	274.6	291.76	91.7239	27.083	0.317135	7.76084	123.313	66.7018	70.1027	-19.2101	109.482	4.09602	-4.05528
84.7339	2.12931	380.13	-9.25909	1.49889	7.74174	66.1668	612.015	14.6482	93.3602	-11.0022	2.42826	36.7813	-6.32336	125.256	66.1559	10.119	4.30242	8.18702	40.2429	36.0868	-58.2177	51.173	54.3855	-0.739953	17.3499	196.313	813.015	118.17	122.798	180.128	102.948	46.1334	202.014	31.6102	125.426	47.0333	262.46	318.558	116.381	7.96478	-21.1217	6.13526	113.889	60.2321	65.9363	-1.66333	51.362	46.7449	-18.9939
84.8338	-49.4115	397.502	-28.9068	-24.3397	-31.9428	50.7296	556.92	28.9864	87.3985	11.5352	-18.8145	34.1941	-16.3011	120.153	30.9038	54.158	-5.41691	-14.1189	42.4222	-12.0724	-24.963	74.3083	54.9372	9.52577	0.807599	177.409	772.217	174.001	118.819	159.876	85.032	19.5844	206.965	7.64977	165.456	61.175	216.699	240.74	132.231	48.4408	-4.13393	-3.87586	94.8178	40.581	72.2256	-19.3015	130.18	48.6951	-12.0156
84.9337	-6.60243	406.547	-21.3106	0.887891	-5.43768	62.1112	536.52	45.5005	86.7977	23.1643	-6.41426	29.4743	7.88859	104.956	32.0379	50.5708	-1.80553	-2.27446	43.0087	64.7313	-53.0718	77.6604	46.0509	-0.383167	6.77354	180.252	726.306	376.07	101.847	150.338	92.0098	50.6439	244.63	37.2582	143.113	48.0857	175.22	217.406	79.8503	31.0241	-21.8627	9.22042	101.398	41.477	66.4636	8.80047	86.3996	93.8051	10.2201
85.0336	-28.8705	409.764	-33.5071	-23.0987	-25.5612	78.4339	508.938	43.5464	69.7494	17.7178	13.7154	16.4763	2.19516	111.249	36.6869	53.9699	-3.76953	-13.3221	22.8559	38.6331	-66.8771	55.6804	36.6155	15.7339	-12.4669	129.556	681.924	538.576	69.8718	163.817	101.184	81.868	231.975	40.532	123.216	28.2266	139.773	191.823	84.6646	23.675	2.32049	2.50747	91.5278	15.1479	40.3933	-8.08806	150.48	85.2144	18.8802
85.1335	-13.9263	394.827	-33.5359	-12.035	-14.3302	49.7263	453.684	47.5658	92.4969	28.8355	-21.2501	13.682	11.2939	94.3208	9.30598	64.0083	-3.73335	-5.69912	6.87014	28.4538	-28.4988	78.0628	34.282	20.1909	-6.87178	174.44	666.995	717.6	61.7821	143.907	57.2881	117.372	207.149	14.8251	143.467	45.6245	155.904	178.825	50.2179	32.9386	-9.40293	25.8967	156.153	7.51609	56.6513	10.2457	89.5156	119.731	-5.16681
85.2335	-18.2788	341.631	-47.3629	-6.79906	-15.1037	33.0284	427.267	44.1764	112.124	66.5638	-17.983	18.9976	-3.55037	74.7073	-1.14003	59.1236	-3.70006	-9.96593	20.8106	54.1886	-34.2295	77.3204	30.3465	25.3422	-23.5353	111.928	682.476	969.609	33.0053	162.915	37.5012	120.526	180.646	22.4512	135.246	46.1046	111.23	159.288	46.7762	37.3473	-23.7422	-4.66985	152.473	-5.44335	30.9394	23.0937	111.572	127.769	15.5475
85.3334	-17.1019	279.549	-27.5981	-2.99918	-7.39075	52.1234	435.738	51.6418	109.185	61.035	-11.199	13.362	-3.03895	81.5682	9.56511	76.3451	18.2804	-23.555	24.9185	17.0449	-13.7544	98.5579	75.5936	26.1114	-9.20573	110.73	695.885	1170.16	15.2337	155.694	16.9349	138.808	190.246	40.6975	148.049	37.5209	94.5239	165.942	10.9024	52.3204	-25.6481	3.02785	165.201	-37.9543	55.1199	-2.76006	125.585	125.811	3.47965
85.4333	-12.448	234.878	-27.7601	-13.1267	-17.984	58.7997	431.726	59.724	110.772	68.7349	-14.143	17.245	19.5059	72.1779	27.4033	78.5813	39.7118	-4.73555	11.5607	-21.3117	-27.9478	166.743	64.1433	20.524	-26.6325	87.6863	647.426	1344.47	6.27683	144.66	-9.88041	149.509	180.361	32.2702	145.287	18.0584	81.9953	157.416	-4.38236	35.754	-12.4019	-11.0047	172.262	-7.83555	40.5477	13.1426	127.876	88.5569	28.7986
85.5332	-18.3389	209.352	-31.5706	-25.5527	6.31406	78.3315	427.736	87.1042	103.298	28.2381	-51.5485	0.168029	33.8413	67.8147	19.7303	86.3809	28.539	-23.8558	-1.03663	5.4057	12.3486	143.741	38.1624	25.4697	1.31864	66.0839	582.696	1422.54	19.5289	175.56	-4.72133	149.134	174.468	55.8683	183.222	24.9858	44.7961	156.789	-27.2943	54.9715	-67.9321	5.64718	200.268	-14.6979	72.6516	-13.9496	60.8341	68.0741	18.4156
85.6332	-31.6876	190.514	-18.9212	-28.5836	-16.5348	76.5396	391.996	61.4918	87.46	55.6471	-0.211684	3.09512	45.6785	78.9151	2.90738	95.6797	14.8986	-23.3709	21.2263	-5.02879	39.8017	114.12	49.6726	44.2901	-10.7648	68.5602	546.173	1408.27	13.0977	144.254	37.4614	144.86	239.996	39.1403	174.092	26.3698	59.6844	134.952	-12.7602	26.3675	-57.0155	14.9598	243.477	53.3541	67.121	-4.03978	3.44211	77.1586	-6.50617
85.7331	-5.75671	187.827	-17.0244	-4.276	9.68471	85.6999	354.975	45.0008	103.772	72.2662	-5.9524	14.4428	30.8221	80.1597	1.50127	77.1592	35.3817	13.114	2.53333	-0.0350511	17.1268	100.77	57.6088	48.3206	-7.98964	84.9136	493.839	1298.44	29.6379	185.32	9.87867	118.555	255.154	25.005	180.683	51.7702	47.2785	147.062	-2.27786	23.6625	-46.4456	-4.34568	175.719	146.405	64.9993	-26.645	44.9306	43.9202	-7.61489
85.833	-19.9275	165.687	-14.818	-11.1176	-4.12033	86.7729	361.085	55.61	103.442	47.2619	4.80832	11.4321	22.6815	86.8958	0.573533	96.0566	32.6741	4.19995	21.3855	38.5403	2.92415	91.2219	63.2261	30.6269	0.187233	55.6992	435.587	1173.55	7.56359	226.122	-10.7424	93.2737	241.483	28.0511	165.738	78.4661	37.6868	140.804	17.3995	10.2224	-29.3532	40.3911	206.229	281.018	53.717	-33.6036	-13.4211	74.5	-38.9562
85.9329	-18.9677	124.808	-7.15371	-6.241	5.99641	67.1985	338.44	50.1294	63.1221	88.3568	9.29179	4.68417	23.9794	45.5738	-10.2751	113.772	-12.1431	-6.6669	11.53	34.1746	-3.2534	40.684	32.4224	34.939	-18.5408	64.9847	470.419	1064.45	10.9827	219.316	-11.7369	91.4963	225.548	22.2659	143.853	55.7218	32.6055	135.465	5.16347	7.63671	-48.781	53.0633	136.923	234.326	31.764	-2.81287	12.6329	98.5509	-19.0209
86.0328	-8.86039	95.9994	-18.4928	-11.2658	0.919316	63.3428	294.901	35.2803	97.0038	92.2836	-5.65959	-15.7107	47.5846	35.9391	-21.9649	92.5082	29.234	-10.124	32.0012	3.5293	44.7013	70.1877	0.789608	48.3401	-37.4464	79.2803	466.679	982.575	33.3454	200.133	2.13385	55.3081	236.377	3.10365	143.93	51.7274	42.6697	96.4234	67.679	10.7106	-53.9719	34.1617	103.355	146.448	17.0456	-6.87153	91.4959	145.565	-13.521
86.1328	-6.34982	79.731	-9.34991	-11.5708	1.01946	40.5723	241.072	28.8212	80.4319	109.126	9.94185	12.4385	51.1331	51.5894	-20.189	63.4823	52.7512	-15.3868	27.2453	-10.6935	28.0665	106.277	13.9554	44.2544	-3.33238	40.6626	487.267	951.861	-16.1127	204.988	-5.2796	38.6377	131.134	-8.35902	151.833	75.7561	38.8861	87.4208	24.3388	20.9209	-50.4529	0.69552	114.314	60.0219	2.17962	30.3994	125.279	167.997	-40.7439
86.2327	7.35216	59.0425	-22.0441	51.3803	-15.9258	51.5038	236.651	57.889	94.9283	60.2772	6.02047	8.34537	3.58621	53.0984	10.3719	39.2235	56.886	-22.884	64.085	14.0973	20.6029	116.677	40.5941	61.6039	-2.8192	71.2698	513.25	895.243	-9.60095	217.323	38.4656	15.9473	141.609	-23.9649	142.278	57.8409	12.5877	101.004	79.0394	35.8731	-57.3939	2.70323	126.912	35.101	18.1318	25.6763	101.936	172.843	-48.2438
86.3326	20.2888	62.5421	-20.9511	102.959	4.6757	53.1478	257.143	90.8858	117.822	50.1665	-14.8779	-8.61847	-9.4562	43.6243	-9.19014	40.4771	64.4311	4.64034	45.9607	41.4628	10.2398	83.6164	20.083	89.3575	-3.17584	66.2993	462.204	797.01	38.3901	191.41	151.521	51.5952	152.909	12.6724	134.957	59.0745	10.3899	54.7732	103.376	54.8481	-44.6728	18.3907	97.6943	27.3778	16.2292	0.165356	38.5101	152.502	-18.3757
86.4325	18.2087	74.6722	-5.62615	134.805	45.1423	64.5939	276.693	54.4791	126.627	55.942	-31.9008	-4.4598	30.9153	29.8884	11.3095	44.4763	58.1718	9.8337	70.2349	48.0281	5.04433	73.7781	16.1767	29.8131	-28.4665	67.7161	391.898	764.671	116.181	181.262	127.923	11.8095	145.861	11.6688	142.397	47.1179	34.4772	67.874	71.7079	29.4514	-8.62694	15.8727	137.74	87.7979	44.2573	5.5502	19.4636	101.609	20.1045
86.5325	42.9971	86.9165	-8.25667	128.661	52.839	50.9214	251.845	18.6107	131.905	47.1227	-42.698	-4.32766	24.956	47.6078	12.1331	55.513	44.7375	2.97535	34.1934	30.1922	13.103	32.6025	21.1883	61.2676	7.75439	95.1803	325.825	703.071	173.699	144.145	111.04	27.3881	158.106	50.1486	134.394	32.1683	22.0026	103.662	61.303	11.3289	5.35206	17.3783	117.476	72.4138	42.5225	15.9817	10.6796	80.2755	27.7589
86.6324	19.2343	88.8589	15.23	103.531	24.9785	24.3528	258.896	7.21088	84.3193	51.8241	-23.3229	6.15127	35.3887	48.5376	8.76024	70.5835	37.8597	27.1623	25.2962	71.6774	12.2539	24.6443	27.9394	32.3369	3.96388	130.367	336.237	693.199	89.6544	126.541	83.5616	59.8688	116.488	26.7826	107.086	36.787	42.3078	91.1681	28.3881	15.9168	0.325851	14.4112	109.522	70.531	49.8616	-13.6886	31.123	66.0246	-15.7019
86.7323	21.4813	89.4545	-0.591091	55.6277	35.5616	41.9947	235.31	36.1558	62.5332	58.1859	-5.86968	2.49515	22.9912	44.8755	14.4848	41.5903	53.1494	19.5613	43.2895	54.0402	4.96501	38.6131	33.5627	59.2621	-5.41209	143.753	280.569	592.764	111.246	123.244	58.4901	57.1386	115.224	59.6606	114.642	39.8929	60.3181	106.788	49.6058	-6.2961	-10.1069	1.21304	94.9246	85.7235	72.4096	-0.886595	-1.74241	71.8076	21.2846
86.8322	44.1362	72.1411	-1.96992	75.3528	52.3877	29.9271	219.641	25.3477	80.8241	47.3387	11.6374	-1.00158	56.2878	69.1514	6.36086	56.8275	56.552	66.3234	30.9069	95.213	41.3219	83.618	18.832	50.4468	14.0843	124.831	236.534	601.483	111.346	114.657	74.1793	83.9485	100.041	39.8805	132.977	69.1233	52.6107	112.845	9.04996	6.03251	-11.584	30.3461	97.3489	105.362	35.3984	14.2063	-26.9418	48.9647	-22.1104
86.9321	7.53731	38.5639	-6.01367	77.9878	1.80536	-2.71804	195.729	52.4178	85.8433	61.284	6.88493	10.7637	67.1033	65.2002	-25.1446	46.1121	57.1664	73.98	23.8085	68.1353	35.0177	76.6631	-3.3542	13.1934	15.0787	139.586	291.08	629.341	84.1139	103.69	47.6239	42.2333	86.0676	36.4776	124.606	68.4292	23.5731	89.6051	40.9728	-4.3404	-18.7045	-9.33149	86.1731	89.5336	18.702	13.4413	28.8385	45.1759	-6.63328
87.0321	6.03799	6.83776	6.31551	43.22	30.4158	11.2142	187.401	36.3566	59.9483	90.2299	9.06314	10.7325	63.8414	62.6503	-17.2246	41.6416	50.8788	56.6688	9.08603	91.7122	55.5938	53.5942	3.91358	16.9719	0.381238	122.447	262.344	665.617	75.227	113.259	30.1981	36.7499	95.2637	33.9156	80.3656	81.2617	40.989	63.5754	23.2493	17.3399	-12.5485	-0.753371	43.6587	105.781	-3.38387	6.97428	50.3992	97.9733	21.746
87.132	12.3108	18.7752	-4.95298	48.4982	22.9084	-3.25654	175.266	34.5217	58.7741	73.3779	34.0214	0.97465	66.5431	56.6559	-20.1578	47.1247	62.9291	61.5796	4.7025	111.277	49.1595	61.6653	29.885	26.2805	5.42802	117.996	254.269	594.431	46.7174	126.51	20.5609	42.1645	124.695	52.4777	83.6968	111.705	71.0298	48.1491	40.7366	-5.12513	-29.3271	16.9857	43.5011	100.418	30.267	5.01611	40.0659	80.3708	4.46671
87.2319	12.3817	7.42542	-0.905367	54.9766	19.5451	-15.5598	154.529	29.3992	62.0288	94.093	40.6298	-3.55243	61.8769	50.767	8.56007	39.9448	6.92934	12.6069	28.724	91.3508	26.4089	38.8304	5.36041	30.6056	13.727	134.434	226.411	586.04	77.663	105.084	41.3304	48.1128	118.656	59.6373	86.7202	104.923	56.6883	35.9699	8.74584	-17.6612	13.3733	12.9909	21.8264	72.5365	9.86503	13.3066	49.0163	72.3027	11.0219
87.3318	10.4452	22.3488	-7.82473	59.6917	18.5283	-2.5765	194.564	35.4063	51.2522	75.9142	20.9443	10.5712	62.8036	62.7858	-18.0975	45.7867	25.9023	25.3483	-1.94091	73.0896	41.6237	25.268	19.5387	51.9258	-10.9209	117.828	226.919	557.466	107.799	132.056	40.0783	43.4667	129.312	41.9519	100.841	69.153	76.9235	77.2305	3.35003	14.2609	30.4264	14.5554	40.6193	56.1943	11.3765	8.46905	40.1293	59.7451	0.869144
87.4317	19.7636	22.7624	-1.72086	59.3302	22.8203	12.8365	190.113	37.8717	51.2884	55.2658	52.2776	2.62776	65.3714	66.1776	-17.3405	24.5245	28.9567	40.9787	-12.5727	70.3863	10.1866	31.4818	29.2629	40.725	16.2474	117.529	208.985	507.78	107.641	108.215	29.8009	56.886	122.399	36.0135	82.0749	56.1184	60.8834	74.2436	18.6019	19.0635	40.8492	22.3373	39.1221	103.754	11.6209	-7.67472	13.5559	50.5753	11.7321
87.5317	26.659	22.0524	10.6206	51.3172	26.5866	7.03153	176.246	38.4885	44.5259	53.0754	11.3525	17.956	41.9896	83.2385	0.681847	21.2889	33.1394	19.8975	-19.2613	48.0258	-6.37932	49.2569	13.773	45.7196	3.56758	94.9391	198.566	512.628	71.7323	97.0315	17.3772	43.5617	115.898	44.2309	75.7651	61.0286	65.1339	87.6605	-2.55173	18.962	27.1461	8.91691	52.5472	97.052	21.4976	-1.91316	1.2011	44.8325	-5.98318
87.6316	33.1689	17.4932	-8.67967	34.7674	36.464	1.18906	172.361	41.6962	12.8454	66.7293	13.978	25.6923	56.9757	64.8213	-3.69043	38.7937	26.1343	30.681	25.3776	38.0108	10.3628	15.9906	18.7597	66.4396	-0.347715	162.523	163.45	477.005	67.583	98.5489	20.1663	67.9241	111.109	34.5473	69.4258	56.1301	58.8945	73.6748	-1.90516	1.09604	33.1405	-9.23587	83.1428	80.4692	1.19115	-8.31348	53.5219	60.2032	-25.5848
87.7315	17.4325	9.32583	4.6145	51.5026	0.808418	1.2772	168.105	87.6083	32.5549	54.91	2.71165	21.8842	55.6059	64.8908	-28.6168	29.4575	53.4353	26.8143	-6.12094	54.7645	0.835867	51.5232	7.32394	51.9444	-11.7781	155.79	165.317	465.576	105.338	99.9261	20.2892	59.4307	119.954	26.5551	103.593	55.4873	54.5798	74.0016	12.6637	16.488	21.0543	-26.6809	83.3387	65.7564	22.5427	-15.0374	169.112	54.0197	21.6841
87.8314	10.6839	15.9342	-1.40231	45.6336	8.43225	2.88609	166.841	129.716	29.3941	46.7042	3.61293	21.0194	61.0471	84.6675	8.33931	18.149	46.1439	41.7745	2.4879	33.1227	-15.8075	49.375	-3.72241	30.3651	9.13759	179.211	162.994	479.498	94.2634	88.6258	4.75646	58.1352	78.7744	36.667	99.7322	54.6739	37.7444	100.513	30.9827	23.2888	29.2241	-9.40302	74.9475	105.674	30.1232	10.8148	151.143	29.1912	29.0768
87.9314	23.7048	24.6013	-4.51329	54.3672	21.2996	14.9155	152.615	149.175	22.398	57.7081	-7.47112	13.3501	62.3541	76.0294	-10.1613	36.279	44.2234	40.9184	-15.9725	29.7432	-12.2054	55.1557	10.8894	46.7007	17.7609	133.409	169.455	449.733	77.6029	107.18	49.5825	54.4922	100.51	62.2649	88.7559	53.6165	62.8208	94.5571	51.8582	-9.3602	53.7135	-10.9179	84.3714	120.251	34.8996	-8.13789	116.536	61.1558	15.4739
88.0313	0.708948	28.6553	12.8768	47.2687	-6.91406	26.2973	162.537	112.053	38.237	59.4038	-30.6499	15.7964	67.6883	88.1234	-19.7292	13.0447	35.4188	16.4973	2.30582	15.6843	-8.13768	57.2615	17.3969	52.3467	23.1773	151.877	176.55	428.847	90.9188	87.942	-8.22254	70.6365	118.767	57.6906	100.437	76.9176	47.8951	82.2302	25.3889	23.46	20.0072	-13.5389	110.157	104.103	95.8131	-25.0789	79.4984	67.3518	24.4548
88.1312	11.1962	36.549	1.25353	38.6543	25.1196	47.7276	159.112	91.2137	16.5944	48.4183	-10.654	16.5098	44.8317	74.463	-30.5054	49.218	33.9354	22.7289	-7.89096	27.6399	22.8925	44.8897	8.35418	76.7669	18.1172	126.618	167.218	427.579	69.0815	83.1637	1.05389	59.8495	98.2516	52.9748	133.505	81.1174	43.0183	70.2349	32.1018	31.3958	18.655	6.89448	134.536	78.6799	110.369	-16.6563	95.9228	49.3734	0.321221
88.2311	21.4722	61.3338	1.42708	39.6148	26.1615	46.5765	148.103	72.8217	36.6653	45.8229	-15.7202	4.21891	43.4784	90.8477	-5.09739	40.6434	44.1753	9.49927	6.68919	48.6033	-16.2616	14.356	10.7571	52.4258	7.64739	98.9872	167.479	395.725	87.5605	78.6545	-26.3876	75.2589	68.4853	51.0018	137.418	56.1862	66.5763	92.5694	30.8458	7.81047	38.3395	10.0739	109.624	71.7586	105.569	-25.8385	124.608	34.2309	20.6015
88.331	25.1314	64.3392	-0.428906	21.7333	27.1587	79.7161	161.496	80.6564	10.7937	44.1447	-3.38212	6.38143	33.2126	78.1418	-27.7288	53.2839	54.3091	21.651	-7.99822	69.7285	9.94963	14.0719	29.4234	50.0628	1.42278	85.4695	161.213	377.194	110.071	66.98	-21.1862	67.1691	64.6195	50.406	159.649	61.7224	53.0008	89.5382	52.6089	23.9534	17.2293	-1.61147	112.135	52.2765	117.823	-14.1296	106.186	42.6483	10.5895
88.431	41.7049	101.576	-0.718761	20.8212	19.8045	84.8027	194.146	141.65	44.6846	35.6402	98.826	15.727	23.4117	56.7493	-1.43853	102.793	71.8304	41.2523	-13.1654	51.5342	-12.9116	15.2085	45.5444	63.4239	49.3222	130.079	136.795	348.967	142.429	81.7618	-24.69	79.519	44.6247	36.8928	117.857	59.3657	70.5558	97.4512	67.1397	20.6506	-5.42713	4.98536	123.502	61.9622	118.326	-13.257	62.3238	47.6214	19.7803
88.5309	40.2729	170.225	0.986595	32.065	20.0319	78.7406	173.009	290.856	58.5589	48.1444	180.226	13.1475	23.9546	98.1547	15.6144	102.523	93.2306	58.2134	-33.4823	40.7925	13.0004	-4.21098	46.7447	42.552	54.0902	194.867	137.737	333.332	232.442	97.2495	-21.6939	69.6329	53.4176	32.8667	128.264	46.5682	88.7201	83.4711	124.469	31.6929	8.44797	-12.0932	108.448	50.8506	92.9823	-25	59.2884	51.5524	5.14046
88.6308	27.4644	162.313	5.34283	12.3329	16.5066	60.8346	124.955	399.151	74.8293	79.7207	173.383	8.02722	10.1212	90.5652	-2.89661	94.9669	91.6008	74.2385	5.49413	32.7882	16.602	17.1692	44.755	30.3601	29.6661	215.25	165.785	329.09	267.696	96.2602	-47.3026	63.8047	43.562	28.1468	144.381	38.6873	83.028	85.6942	143.195	29.0292	-8.61653	-20.5943	164.664	50.1657	72.2041	-21.888	70.68	60.7828	32.2215
88.7307	22.9209	135.278	-9.49147	14.6723	2.35986	50.6891	153.721	559.211	84.8951	50.4117	129.269	8.66623	24.7497	79.9583	27.8901	89.8795	78.3719	66.4497	-32.8525	53.0753	30.0513	32.1504	37.4017	60.6436	18.9877	197.617	148.564	307.726	308.996	94.3177	-14.1056	29.272	78.9114	76.7882	150.494	29.5213	89.3489	96.1649	176.35	32.5886	-19.8443	-15.4129	142.521	51.1547	75.6607	-0.362101	42.2127	108.413	42.6341
88.8307	7.9101	121.775	-14.8083	0.391597	13.116	52.5841	142.73	678.313	70.838	54.8726	126.023	7.80427	27.536	70.2492	-7.25316	85.2511	54.4712	53.389	-14.3476	22.5963	-12.4124	35.3719	25.7623	74.5794	8.90042	231.985	145.358	321.741	317.651	117.004	22.4732	51.5251	50.0234	70.4859	144.573	0.571254	45.4893	87.9602	219.26	60.3609	-8.75073	4.35659	163.031	57.6411	85.6991	-16.9425	53.422	104.493	78.5966
88.9306	18.8629	134.385	-3.64298	10.6595	35.445	84.1292	158.288	707.28	79.9646	62.567	106.675	9.19319	54.4117	40.6732	8.99215	84.4144	65.2685	55.3523	-5.65984	28.9827	-26.0812	35.1618	19.3096	61.2846	16.7509	174.686	154.217	310.25	270.808	112.28	7.62155	37.6785	67.4724	26.4778	152.681	16.2671	41.4054	92.8576	212.755	32.9419	29.4175	-6.42336	145.833	38.5346	66.0883	-6.67155	32.3554	80.8413	49.0565
89.0305	18.3053	105.462	-8.95702	-4.14558	22.6495	69.5303	165.462	828.74	73.4527	49.1373	80.4727	-2.52285	41.8283	73.3937	-8.38548	76.7441	43.13	46.3927	-20.1437	61.2061	-29.6451	41.5274	10.1423	50.0833	27.8974	151.029	130.042	296.372	220.155	91.816	-1.64564	36.013	68.4259	53.6117	153.243	13.4145	28.7798	57.5968	236.231	20.6254	30.4983	-14.0831	173.522	59.013	101.985	-35.0497	17.2939	77.1524	91.2002
89.1304	21.4117	97.0029	-14.6833	4.81025	22.819	70.9894	176.418	876.345	61.1011	49.9756	68.7163	0.54444	39.6692	89.4929	-7.36423	65.9798	31.2942	67.0934	-0.00333857	46.9347	-48.5	26.1528	9.7063	82.1415	60.3006	115.567	104.651	261.005	223.527	114.984	28.6893	47.0949	83.4094	31.9337	161.018	0.971435	35.6899	63.3631	231.215	8.00473	40.9324	-15.2277	148.662	63.0713	101.034	-7.02762	31.9869	81.6586	90.7919
89.2303	3.70882	92.9245	-10.8212	-1.6186	-9.47929	67.1696	157.936	774.716	78.5705	42.0885	18.0147	5.19895	37.0877	90.6768	1.27482	166.576	43.2506	52.2885	19.9497	53.1001	-75.1299	24.0957	-14.6324	47.7064	55.3038	167.597	84.0279	235.526	220.757	115.715	19.3995	16.2271	107.738	23.3446	161.134	28.8451	37.2671	58.4244	209.036	16.3163	27.6651	29.3501	141.442	45.7874	139.142	-10.7618	-6.64937	77.9941	71.9536
89.3303	6.23399	87.0285	-13.297	0.274117	12.6355	81.2156	164.92	688.139	52.3747	59.5194	13.5996	-2.73725	19.1521	120.024	-17.217	272.982	43.4344	44.3106	55.0665	36.9835	-58.9754	48.0085	-3.42978	59.4586	61.008	92.1702	75.2922	247.163	207.465	99.6342	52.4194	30.0981	105.876	46.0597	194.089	24.5883	41.4653	46.6279	176.95	23.5235	23.594	25.3608	162.627	55.9284	108.568	-23.3115	-15.5058	79.8246	85.9541
89.4302	-0.633908	81.4783	-11.0808	-12.8584	-0.393933	78.9252	186.76	594.205	55.5204	61.4802	-17.6509	13.1198	25.4089	130.005	0.0513061	371.279	8.70207	36.3859	57.8697	44.352	-44.9103	9.47364	-1.62489	67.0258	36.4288	62.2145	83.9967	263.081	245.997	78.6613	76.4537	26.2025	126.885	34.3095	213.17	35.7897	39.6221	13.7076	181.876	7.34928	54.1852	26.5419	190.614	88.544	67.8203	-28.7933	-19.7763	89.5524	56.6934
89.5301	-12.5739	70.8889	-15.9867	-21.4908	-11.7633	70.0393	173.68	536.301	49.3372	62.4634	-6.72257	7.55602	25.9748	118.189	-38.158	385.771	-3.47605	8.00157	60.8871	71.0186	-40.0248	33.1128	-40.359	63.6254	39.056	51.0008	38.5643	176.891	229.181	93.1001	60.8976	11.4112	126.852	38.3398	206.1	21.8729	17.736	14.3499	156.031	10.4763	18.0252	34.1617	160.925	92.4965	93.9993	-32.5945	-30.8329	91.6761	28.6791
89.63	-4.28713	78.5878	-15.193	-10.866	11.676	57.2423	184.277	446.695	53.2165	43.8747	11.7712	6.69166	35.3043	130.431	-9.13251	457.385	15.355	21.3532	42.3333	44.8081	-49.6435	57.6118	-33.5399	48.3085	29.7536	30.4356	18.9202	212.752	166.712	81.3336	60.5219	46.7477	101.449	38.6259	214.023	31.0128	43.8915	12.0689	125.18	4.78187	67.3794	27.7759	156.84	82.9999	76.6429	-32.8554	-46.2407	98.2665	42.1904
89.73	6.7722	80.9372	-3.35085	21.7356	9.76506	40.7921	172.394	448.851	42.7705	47.3599	-22.4444	16.953	40.3826	113.59	-5.58173	479.524	27.7918	21.9865	20.5358	39.078	-6.77757	70.7716	-33.9288	53.1517	21.0567	84.9164	9.07009	201.857	198.562	66.445	56.5494	14.9074	121.182	46.0258	165.13	38.8503	91.3176	27.06	149.641	10.2899	49.1863	33.796	143.107	85.1982	101.433	-27.0298	-11.9585	88.3559	42.0626
89.8299	-3.20363	93.785	-3.37326	20.7129	28.6605	53.2914	160.637	401.304	20.0626	34.0809	-1.84384	21.3877	60.4978	144.298	8.00201	502.641	55.3003	22.5199	18.4503	47.8413	-20.706	66.0934	-41.7664	124.052	24.0162	79.9547	45.7295	194.323	147.746	72.0639	16.6247	21.0841	83.6916	37.1233	164.916	43.3473	76.2007	47.5335	124.652	-4.9211	53.6003	66.5987	151.159	122.989	54.3813	12.3043	-20.9457	83.5801	43.1727
89.9298	4.11852	85.9186	-12.0145	26.1764	44.7319	30.4004	146.238	400.897	34.0347	26.0612	-9.30298	62.0888	45.6302	135.651	11.1248	449.923	57.0248	66.3979	16.4839	53.9236	-7.22678	66.803	-39.3111	205.138	36.1416	78.1209	13.6005	139.745	131.393	80.9386	-13.238	5.52744	51.9495	46.7191	136.727	8.39603	103.209	81.5056	75.758	7.26083	46.3864	53.4581	123.454	115.737	69.9448	6.31236	8.06829	107.121	92.3316
90.0297	20.7077	71.1601	2.40704	37.9206	53.8529	20.873	141.814	412.229	34.4688	36.9152	-23.0137	76.6553	47.0211	128.551	-3.62377	406.752	40.602	31.6486	23.1954	43.7886	-10.4587	64.8889	-30.7154	320.273	37.0307	107.79	25.9307	180.284	135.951	65.4098	-3.67645	30.989	86.267	101.547	183.711	30.3638	65.0005	72.3492	127.073	-11.5376	38.8626	50.9372	113.826	169.595	59.1541	-30.2307	-2.53827	131.669	86.4285
90.1296	15.0706	52.9932	-4.24005	34.7514	58.1948	25.4874	120.766	389.375	28.9933	36.3686	-20.5981	114.589	50.6182	124.894	-15.3321	358.213	68.8478	40.6568	1.57534	29.8507	-21.242	58.5309	-18.2013	350.022	44.4037	105.746	15.0644	154.307	135.783	45.3777	-43.3111	12.4969	79.1707	92.61	142.45	17.2759	99.9051	84.3518	80.6025	-5.92754	9.44513	50.1102	99.3779	229.531	87.7198	-9.80864	-10.5391	106.498	129.258
90.2296	11.0378	44.7611	-5.23197	23.9198	50.5291	34.8754	145.367	344.715	59.4086	38.9695	-10.8027	149.083	64.2009	131.714	-11.5381	337.998	48.3922	48.9552	4.59714	18.3909	-24.1085	44.8501	-25.9603	438.593	27.6403	123.549	21.2131	150.637	170.25	80.8705	-27.9781	53.0651	86.4123	59.2669	164.916	22.137	94.6364	85.536	66.6233	36.8756	40.8763	56.0758	82.2289	222.989	80.6582	-3.83944	-6.80776	90.4427	104.134
90.3295	13.6772	52.8217	-6.36683	24.7252	31.5921	20.7663	150.493	317.859	43.2403	43.9993	-7.77994	94.1681	103.189	110.1	5.57672	320.428	51.0664	24.2061	24.5968	17.2038	-14.4496	50.0018	-4.98155	508.315	39.351	101.713	30.9696	165.98	185.833	85.3045	38.5812	18.3909	65.2979	49.2624	116.871	11.874	82.0392	59.4974	57.9292	-9.3016	55.3239	54.201	99.5937	201.434	65.416	-15.9281	-7.60659	118.271	79.7396
90.4294	44.7343	47.01	4.16878	16.0859	23.6371	28.1789	123.094	294.966	28.9571	47.7787	3.55441	82.938	142.681	117.275	17.0429	284.744	70.3503	56.2222	-11.131	18.9462	-13.0959	38.566	-22.2117	483.527	16.1785	96.6348	65.4984	168.529	190.73	82.8251	0.60723	53.113	65.7327	65.5795	113.598	7.7772	101.014	85.5376	71.3252	17.4113	65.7384	61.7863	147.325	191.502	63.4417	-2.82802	35.0234	94.0301	69.2484
90.5293	38.727	52.0848	-5.9702	24.116	25.5789	41.391	140.13	268.229	53.8058	46.7526	-7.17993	52.1173	134.185	135.665	24.9835	257.859	59.1576	108.39	-2.23118	9.16459	-33.7172	58.362	-12.0177	438.117	49.4289	154.713	45.2128	187.848	185.836	66.5977	62.7448	78.7058	52.3907	73.927	135.933	16.6456	83.2778	91.7323	60.746	25.7306	61.9181	32.0277	131.589	158.955	84.1723	-2.61713	17.2272	142.217	62.1182
90.6293	41.6719	35.7588	-4.08931	30.4983	15.1922	40.6089	213.639	248.486	33.7065	51.6779	-14.2024	49.8161	123.284	108.042	44.4724	230.125	66.6346	166.883	-31.9456	22.4006	-32.7545	65.016	-4.30574	408.642	40.8477	78.7328	32.4282	181.848	169.767	69.2656	51.2662	50.0795	55.1174	46.5524	137.224	23.9058	124.131	84.6251	80.6145	22.323	77.7571	29.6027	119.584	140.728	78.246	4.24273	27.1732	122.244	59.8419
90.7292	34.1962	23.0394	-7.329	50.4592	25.6956	74.0789	290.615	217.712	36.8779	90.4838	-0.954109	44.8256	94.2513	106.874	36.0125	251.908	100.471	176.552	-28.1676	23.1183	-24.7286	61.2442	-27.1549	358.987	14.8467	86.4028	33.586	160.418	148.536	71.7878	38.6206	78.6328	46.5874	35.1464	107.374	28.502	111.781	96.0113	70.0752	3.52798	130.403	15.6492	104.286	122.945	51.6402	7.42358	5.49058	96.0349	22.6079
90.8291	5.89851	26.5474	-5.84815	25.4011	5.7167	60.1987	311.749	207.566	45.4787	185.375	-4.17432	34.5298	98.857	126.806	30.3632	248.325	64.8186	143.909	-12.8802	24.2892	-27.7001	34.4563	7.14635	313.19	38.9877	114.117	32.206	145.871	118.31	53.9937	39.0679	68.0505	25.4313	60.2997	153.021	11.3692	111.847	114.401	47.6124	40.1749	257.089	24.9342	103.434	112.059	95.0345	17.3584	-2.09539	95.994	36.2289
90.929	10.9524	42.8175	2.59097	24.0884	22.1186	49.617	267.674	163.926	43.0489	200.158	9.00928	33.8399	92.4293	147.051	-0.277877	226.992	46.2708	83.0668	-16.4316	67.0267	-25.4281	21.7115	-10.231	280.2	25.8868	139.673	61.5275	150.117	133.401	72.7823	20.303	83.7261	48.537	55.4499	132.476	14.4724	109.261	136.113	38.1389	19.5729	428.354	26.932	82.7792	99.3216	78.4319	17.6883	28.4027	52.6491	31.5406
91.0289	-0.573823	44.9552	-1.31771	51.5466	-5.43371	38.2133	258.594	174.367	62.405	141.924	27.0612	35.3212	69.5249	124.984	36.7791	201.206	22.7759	65.5457	-7.85758	13.1061	-32.7791	-4.52414	-17.3989	259.659	8.84464	104.187	29.3289	133.768	83.3027	86.173	-10.6597	55.1582	14.9314	46.4105	102.35	30.3603	117.262	154.431	61.6566	21.0399	540.341	15.0635	90.4127	86.3173	76.2664	21.4116	29.313	55.0737	14.4526
91.1289	19.894	29.5041	-13.2052	61.8902	12.9145	63.5482	253.393	151.394	60.8591	121.049	8.54345	34.016	51.2031	141.051	38.4459	162.458	33.4107	37.0016	14.6197	-10.0014	25.274	3.24229	3.79545	244.227	54.9554	99.0279	12.0537	118.453	75.8094	62.6587	-21.1112	41.0969	11.8558	50.3888	104.361	39.6387	154.371	129.98	54.2559	18.4946	652.752	1.12331	104.869	96.6622	70.8564	9.69687	24.9452	38.7824	28.2538
91.2288	23.8796	30.719	-8.20418	89.9025	22.7798	55.959	234.346	132.154	36.1082	107.194	-32.0482	37.6611	62.1581	137.968	85.4503	140.709	14.6987	19.8382	8.96938	48.375	33.248	5.3162	4.6519	200.737	18.8169	133.133	32.4842	118.533	66.4844	68.6596	-20.8304	-0.601222	3.69227	43.9161	93.0683	56.9995	237.742	136.689	60.9022	15.1662	607.965	23.5594	133.845	67.0859	69.1801	25.2028	9.27328	47.8934	13.5508
91.3287	21.8141	34.6171	3.81142	103.601	13.4268	50.2645	253.625	146.456	29.4636	108.651	-33.2633	29.4011	44.9062	134.407	87.0835	118.04	22.6258	38.5771	38.9483	46.19	78.8987	-17.5419	21.2694	165.69	38.3236	161.822	33.2923	128.496	65.2573	47.2147	-10.665	1.6964	3.84296	50.7591	55.1394	43.0026	336.012	117.148	31.5073	10.0586	510.334	4.01468	117.937	100.647	47.1389	3.46624	17.8764	2.23827	-0.995752
91.4286	10.0624	22.1991	15.2865	109.652	10.3012	41.382	233.504	119.409	24.2907	100.508	-22.2359	55.1831	42.7137	153.26	115.496	131.516	13.4909	57.3811	51.7561	34.73	70.9451	-15.2647	-13.5952	140.044	40.9197	122.588	75.1077	112.661	55.4569	51.4191	-32.4598	-31.5922	11.3841	147.896	4.65105	29.0384	438.829	158.651	42.7331	55.8763	420.873	-19.3847	137.745	93.1468	49.3256	27.953	-29.5917	20.4508	51.3714
91.5286	21.3382	29.9437	-3.67859	122.915	6.12691	29.7452	206.763	110.174	46.1286	81.7173	4.69053	55.1852	39.0887	158.625	121.062	98.9303	30.2816	44.7983	-3.13542	63.3033	70.9915	-1.75417	-12.2795	115.401	16.0086	165.33	87.1521	144.603	52.1007	56.9302	-26.8899	-42.4877	-5.76507	253.643	-24.5739	-22.0106	523.714	120.514	22.2412	86.7472	337.08	19.0577	108.432	63.6715	90.9607	9.24204	5.41633	-11.1628	64.7833
91.6285	-13.6737	22.6064	-1.20425	78.5547	13.1182	39.3166	200.853	106.308	27.7037	80.9511	14.4951	57.2621	10.5993	145.345	117.935	146.079	29.4371	40.3092	-24.2091	33.0986	77.6477	0.327516	-42.6999	95.3042	-4.3186	154.914	69.8862	158.761	50.3909	40.6513	66.6622	-31.4833	-1.21833	329.708	-7.13811	24.4628	612.579	115.302	25.8254	160.232	266.184	-11.8851	135.357	55.9569	93.0741	-3.12032	-5.28151	5.32527	29.5404
91.7284	-6.00043	37.3407	-9.12631	64.2841	-2.3587	47.4433	194.431	73.006	22.9507	95.5941	7.98284	69.2739	26.9117	113.275	115.703	150.315	5.82894	2.96456	-14.0255	2.42846	53.6031	5.06616	-31.381	93.4721	8.26633	127.556	52.0311	129.3	32.2802	17.3101	147.405	-2.77631	-13.8136	401.571	-5.7717	4.19277	724.587	107.161	10.5763	177.81	262.097	-24.7474	181.385	56.4453	69.0949	18.9064	-34.0671	41.9623	45.9155
91.8283	-17.0919	25.4032	-18.7455	59.3703	-11.4457	40.1509	222.939	93.5375	38.7931	76.8717	-14.3641	77.5854	31.3682	132.82	133.856	164.779	24.0774	14.5318	0.192133	36.4927	52.4678	12.1189	-4.17666	75.159	22.9291	77.2405	28.9215	121.323	20.5114	37.2056	195.284	-27.1567	-10.1483	488.23	16.8459	4.99688	726.87	111.141	-15.6962	191.857	205.123	4.54161	161.222	43.5374	71.0969	27.0829	-52.4337	24.8797	71.7322
91.9282	-36.0866	39.9646	-4.94888	43.8622	-21.7251	69.5987	224.53	88.4827	39.9526	89.7477	-37.945	110.679	17.1117	124.305	117.677	156.163	11.7346	21.8715	10.2007	12.5838	49.4551	16.307	-29.2676	43.5167	-6.73437	56.4403	20.9412	103.132	12.6176	43.8605	240.632	-40.772	-10.8947	575.95	14.9867	4.05969	767.425	145.05	-22.2232	171.909	185.051	37.6215	160.098	47.7613	79.8704	47.4325	-54.5437	29.6811	93.8154
92.0282	-22.9339	30.3948	3.85816	30.8685	-5.34733	42.4564	249.531	83.839	22.4817	96.8161	-11.7443	133.731	21.543	88.6993	100.781	135.929	14.0833	3.47187	25.6213	45.4976	42.3404	-1.15695	-44.5888	42.8705	-32.8186	44.222	41.4358	132.152	-23.6004	55.7982	297.974	-19.3043	-20.1466	673.052	28.4368	-26.0177	672.702	158.66	-33.8757	204.89	156.319	57.4833	179.241	51.8263	97.73	49.84	-36.429	44.4646	135.219
92.1281	-31.733	20.7966	3.0593	19.1409	-20.1571	36.3464	255.99	114.733	26.5322	79.4312	-23.1318	132.629	25.3414	100.418	86.062	130.969	6.78469	6.13462	103.849	56.1988	57.449	-2.31902	-13.4399	34.489	2.6775	64.7178	16.2661	172.439	32.0478	-7.06816	376.752	-27.1306	54.2925	758.319	25.0558	-18.8628	656.657	84.6891	-58.5234	225.645	135.627	58.668	210.078	65.9313	109.887	14.3419	-73.695	31.8704	133
92.228	-26.7492	35.2006	39.3301	12.3385	-4.19829	45.5296	266.841	74.7237	22.2882	115.113	7.38424	134.948	13.3581	97.3004	91.3003	184.2	11.9442	0.108734	183.044	38.9878	48.9222	-10.2138	-17.275	15.0167	-11.4851	116.194	69.1929	157.296	-6.73016	8.31263	330.283	6.06839	7.02586	818.78	25.1815	-17.7738	559.278	104.793	-52.6564	177.864	141.017	53.1957	212.449	65.9131	151.947	13.3246	-47.0885	49.579	108.41
92.3279	-9.32499	27.6434	51.8002	29.8749	-5.23519	78.2772	255.89	58.9203	35.7549	91.8725	-2.04676	163.731	36.7466	109.119	112.008	164.723	5.78934	13.0014	174.049	12.1975	23.4971	-15.9262	-2.52497	45.3738	-4.67539	142.467	64.5189	108.194	15.1203	28.6645	234.792	-34.6943	-34.5037	773.915	18.4235	-10.4751	536.338	136.614	-46.7475	169.142	119.457	38.5325	185.184	40.7302	141.361	47.1072	-29.826	9.41762	93.1363
92.4279	-2.07349	24.0123	45.4372	48.0089	8.18015	68.9251	248.825	37.3892	42.4167	99.1656	-3.39765	159.074	15.2689	117.25	151.321	147.494	24.3384	15.8587	96.0245	57.4592	21.068	-6.33067	-1.41087	53.2469	-8.35028	105.613	128.426	78.7693	-14.244	32.762	171.141	-11.3217	-71.3636	715.862	21.4411	-0.0640743	549.664	132.978	-27.0885	132.037	98.5626	19.0527	195.281	54.2038	128.95	34.6562	-10.901	65.5439	113.733
92.5278	0.903184	22.5481	75.6496	39.5577	18.0209	52.8309	206.472	59.2088	19.6145	82.5059	2.03203	129.822	22.7843	124.023	222.538	109.5	42.6982	21.0999	86.6297	37.0346	26.1561	3.16062	-8.15337	33.634	29.7718	114.901	150.732	54.5334	9.44164	54.6499	163.699	-12.2758	-67.8458	754.264	10.1853	-12.4889	565.07	129.884	-21.4663	125.096	75.0422	11.2948	199.862	53.1219	126.449	46.7827	-19.6636	102.498	131.597
92.6277	9.74853	25.5713	74.628	51.1262	3.35213	53.6945	205.261	50.4412	42.6409	74.4246	-11.6286	92.3296	21.4288	126.025	297.908	83.0043	29.416	22.8971	90.8417	41.3789	-23.1854	-3.79466	-8.48108	39.2704	25.8013	101.623	120.79	53.7403	-11.2325	57.3543	119.937	13.5299	-78.0546	721.258	20.4837	5.19221	581.907	132.652	-16.0259	88.1963	64.397	20.571	177.484	73.0291	102.683	62.5232	-30.6458	68.5316	117.974
92.7276	3.16887	19.1274	59.7422	36.8833	18.9402	46.0745	179.377	39.7977	16.5508	54.4964	-8.49693	76.2412	26.2515	110.763	345.361	96.7119	42.7231	19.256	55.0323	52.7295	22.5449	10.6219	-4.96719	26.546	37.1968	136.043	142.76	75.1202	19.3478	34.3287	137.174	-16.225	-90.5473	739.21	-7.35409	-13.9839	574.55	129.75	-36.0447	62.7114	79.3105	-22.2848	176.445	40.2088	94.5758	19.072	7.21746	66.5779	119.368
92.8275	32.2579	14.5818	61.9493	31.8996	23.2963	29.8977	181.88	74.1903	1.70453	46.5661	4.28499	100.548	4.17325	91.6848	453.417	96.152	39.8766	37.236	50.563	20.1754	6.24287	8.41066	-3.75642	-9.13586	15.0821	117.645	112.145	51.1923	20.7409	18.7611	86.5351	-31.9634	-70.698	807.19	-2.53498	-15.3808	568.318	102.245	-21.963	72.9156	68.8402	-12.8737	147.857	43.01	64.9547	16.1804	15.2046	57.0186	96.5996
92.9275	19.7291	-1.64676	40.6083	36.5764	15.1252	20.4973	161.635	78.2725	22.9859	49.9676	-23.6849	74.9104	-8.89229	82.2531	450.405	77.3123	54.4333	6.31725	59.5559	74.6103	-4.22832	36.5701	-6.38386	-24.8413	28.6894	113.845	79.7666	13.2363	7.82008	45.5668	78.3925	-31.2661	-68.3713	922.54	7.14454	-4.84928	578.742	127.825	-43.9078	83.5916	114.211	-26.7261	127.938	58.3651	74.5971	23.6619	-19.5873	142.138	71.2371
93.0274	18.1158	-7.27236	45.8317	55.5776	27.8659	94.7474	145.822	51.0294	54.8653	41.1929	-20.9166	105.754	-2.35044	108.193	463.625	50.16	39.1567	25.8189	15.8803	48.7587	-36.2287	-0.187363	-4.15981	-14.9792	18.3652	109.926	100.737	22.5182	9.81217	26.6763	77.245	-25.7409	-77.7833	948.493	8.02128	-47.4729	510.918	117.697	-79.4139	68.9432	81.409	-26.6068	127.237	15.7698	55.7426	9.59245	43.524	135.268	52.1241
93.1273	11.2584	-4.52683	46.7805	50.9885	36.073	78.6081	169.601	51.1123	37.4716	22.887	6.0279	156.735	-17.2654	106.526	494.085	64.6013	42.6825	30.7061	43.1828	9.04327	-12.532	-15.9672	-18.5829	-20.8153	12.2596	127.36	112.801	60.6366	84.5446	28.6204	57.9734	-4.86051	-52.9032	995.704	-11.1742	-52.7249	514.247	125.834	-74.3995	61.7437	75.9631	5.946	130.792	40.3616	76.0108	18.7768	39.7688	123.854	50.7601
93.2272	37.2076	-9.12876	32.2344	37.8776	41.0836	68.526	158.647	32.2808	-16.5236	18.6478	-14.9498	153.122	-13.489	62.4053	487.243	141.825	17.6581	25.918	28.0617	37.3591	2.02222	-36.9984	-21.5187	-5.66289	11.8059	134.458	86.8053	36.2644	97.5871	15.637	73.1976	10.3171	-36.7056	1049.79	24.9069	-53.244	497.722	138.557	-75.5346	77.0654	85.4002	8.40842	109.479	20.5522	63.1996	14.0327	42.8955	100.836	67.9981
93.3271	32.9729	8.76888	25.1071	40.7948	54.0408	68.15	167.185	45.1472	15.4214	-2.59322	4.78416	148.344	-12.5313	72.7284	475.194	137.273	26.8282	38.5779	7.34606	52.3198	-10.5097	-36.5921	-11.2605	25.05	17.5562	142.348	55.5999	32.8549	141.26	20.2829	92.55	38.6277	-41.5868	1029.05	34.3218	-22.7274	442.615	127.617	-65.9515	95.2657	107.656	18.013	91.9591	37.6298	64.4498	23.9256	13.6966	79.6138	73.0661
93.4271	51.0564	-8.23124	3.34088	60.0559	65.6886	105.279	159.721	16.8332	-1.80727	25.428	-19.4093	122.671	11.0248	167.685	403.35	110.808	31.4182	38.1734	5.03528	26.7759	-19.5255	-34.0496	15.8757	46.0609	8.45912	119.224	59.5789	75.2604	114.008	63.3436	51.8599	-20.4947	-34.3541	944.24	12.5035	-19.7433	382.793	107.817	-62.9388	29.9688	134.133	59.9319	84.6527	88.019	37.8607	23.1857	28.2273	112.763	-10.711
93.527	31.5218	-11.5637	24.1854	30.7192	59.8099	226.673	135.685	-8.34161	-3.81393	41.7465	-3.13341	71.6461	3.03593	324.474	359.625	100.509	6.44357	24.0016	37.7936	29.7771	-7.84697	-39.4648	-13.8928	49.8185	-0.51344	113.955	76.0054	88.9773	113.186	47.9039	104.366	-17.8793	-29.6847	871.139	52.4594	-13.2419	322.477	83.9815	-4.78025	28.3484	180.711	103.699	81.0835	70.9141	59.4853	27.0066	66.2993	125.244	-41.3728
93.6269	-4.76595	3.61897	4.05304	28.1659	13.0271	295.812	136.276	-13.0916	-20.2784	33.4141	-6.3487	57.5479	-3.54133	436.782	290.917	102.36	-2.0046	37.7218	18.9088	51.4702	36.2599	-31.0211	-2.31031	21.4735	26.5668	96.0162	72.9713	80.0434	108.231	36.1664	95.5551	6.47659	-13.1592	846.963	55.6569	1.93078	279.338	110.285	5.65958	22.8044	201.307	118.913	67.9501	135.254	49.6295	36.9015	60.6746	93.2199	42.4495
93.7268	-22.9374	19.0725	18.6665	29.2781	7.34663	381.668	130.643	-15.571	-5.16829	43.437	17.9379	47.3448	-8.97249	534.697	254.771	60.249	27.957	44.4564	50.6374	39.5908	-19.959	-8.67196	-19.6924	1.20891	12.6499	128.181	47.7359	89.7187	124.614	57.8255	63.967	9.81827	-15.5512	861.058	69.7737	-12.5373	249.198	114.212	-15.9449	57.4866	230.944	154.52	55.3409	123.761	41.9688	29.7891	35.4832	112.695	15.9716
93.8268	-11.0451	-3.91371	13.0605	28.1184	-11.1921	478.757	104.71	22.4224	-11.7041	35.3469	-9.92549	42.2846	-19.7191	623.297	237.313	47.2954	28.3859	30.6275	28.6809	54.3818	-1.29764	-20.9238	-13.1189	22.5244	14.2011	139.81	44.7758	111.249	108.152	52.2662	80.3983	6.13032	-11.5256	823.26	68.7612	-15.8696	249.133	103.978	-22.5892	31.551	248.027	214.918	55.2295	90.0037	27.3863	8.85412	25.7203	136.268	-13.7071
93.9267	-16.7856	1.97733	9.50063	19.9994	-0.0227748	623.213	99.0117	18.0222	24.5092	36.9224	-9.72483	31.1344	-17.6529	657.509	167.416	69.7826	-4.72748	19.1304	2.02399	130.01	1.33665	-16.7051	3.12437	3.16998	29.6004	105.83	46.8317	97.8814	124.008	59.7722	58.7782	10.9349	-1.44616	778.222	64.147	-22.6762	254.495	89.4926	-31.2944	-17.8626	252.353	242.453	56.7249	102.49	28.2818	21.4094	-7.73468	159.314	-13.9719
94.0266	-3.51013	5.37356	7.04756	4.2256	0.13911	693.429	102.242	29.239	12.132	39.6658	11.8833	45.6997	-8.41604	629.36	179.269	43.5682	6.78202	32.3359	18.9567	250.282	-2.31651	-14.0034	-21.2973	20.7792	32.2072	145.161	69.1209	144.255	148.661	39.0424	59.443	42.8611	-10.0856	726.119	43.228	-20.4937	172.786	87.0292	-15.3827	-16.5781	228.475	245.135	65.7207	72.1466	35.4578	10.2805	41.5052	84.9237	32.2671
94.1265	21.7834	10.286	10.5974	26.9718	-0.172122	735.116	90.2154	47.2702	-0.713034	43.2383	18.3798	46.5513	16.3336	575.597	158.636	55.5699	4.70722	32.3984	41.9183	318.69	-21.4103	20.6147	0.588763	17.583	28.2034	135.501	67.4969	164.425	132.128	31.3243	56.8672	62.2275	2.56828	708.942	52.4957	-25.7577	158.279	156.474	-16.3003	1.27717	214.397	211.404	50.4329	93.0472	41.3109	46.3391	28.0766	69.5885	50.3088
94.2264	3.73369	30.1502	19.0437	29.9246	-19.2427	763.849	85.7199	57.9021	-17.1186	23.4456	31.2227	25.4392	0.218389	511.514	185.468	52.3741	19.8986	14.1628	62.3495	280.207	-23.4591	20.6242	24.2318	19.9601	22.3721	126.464	40.5829	106.861	117.783	81.4271	20.1477	37.0559	-11.2048	682.021	39.5537	-0.176677	160.728	187.992	-23.8953	-15.4159	203.867	178.061	34.1528	107.04	58.0964	52.6429	18.7234	83.0509	61.7539
94.3264	-14.0321	16.2362	6.22749	3.70232	-1.54406	697.983	92.1783	138.652	-49.1053	51.6951	27.8171	40.3884	2.39817	413.336	215.64	46.0621	47.5526	35.3989	4.83483	198.469	-17.5905	36.9588	-11.4447	0.392415	25.9911	122.609	31.806	137.854	163.914	51.1646	52.551	42.8841	3.27026	603.053	15.4986	-11.9426	172.826	144.323	-30.0186	-16.9976	233.787	159.422	53.2624	132.544	34.942	35.2869	0.689662	88.5099	12.9973
94.4263	-1.76523	2.34121	23.5117	6.10815	-2.02544	628.811	67.0063	236.167	-27.662	62.6052	0.0185247	43.1687	-6.04451	371.912	227.809	47.3949	37.75	42.9423	4.67868	170.166	-42.2409	6.40949	-12.2106	-21.0114	11.0533	143.217	74.1295	170.358	163.539	45.8949	21.8771	53.0332	38.3598	538.755	23.976	-0.598495	164.923	121.826	-15.7866	10.5749	201.154	112.54	64.8764	129.985	11.8892	21.2007	31.3171	107.204	-24.1841
94.5262	-7.78608	-19.1863	-1.01112	10.535	-9.09244	602.36	49.7494	353.924	-30.65	75.1833	5.39134	29.9333	-26.8407	346.97	203.093	10.7964	34.5089	22.326	-38.5432	109.477	-28.2977	5.40446	-14.3771	-15.0508	8.94812	168.383	74.1275	207.12	168.713	75.1849	88.1668	51.2311	49.8173	481.093	46.0946	-26.5361	148.145	92.6644	-5.18027	3.33353	187.809	101.333	56.4126	103.55	22.6832	12.0269	83.2809	153.381	-58.7497
94.6261	-43.6451	-5.10534	-10.9264	-20.5248	-37.9135	590.778	68.2851	439.156	-44.6287	74.989	11.2613	44.1845	13.1642	292.486	190.448	13.3695	38.9281	31.0875	-36.1895	93.8255	-42.638	5.70499	11.7239	-4.04952	0.048897	120.783	87.6026	231.981	158.548	78.7027	92.3516	72.1055	53.2982	463.488	13.5999	-17.481	119.983	87.0173	-12.3463	-1.24534	146.038	51.1648	54.5689	118.873	14.4671	1.34597	118.517	113.392	-5.22925
94.7261	-21.2053	-3.33251	8.35	1.12426	-27.9209	546.779	57.0188	391.938	-24.6523	91.95	5.66645	60.1828	34.1109	275.605	156.5	19.6086	38.4441	41.0234	-5.06781	83.0435	-27.3375	10.4484	4.33916	4.57618	38.3705	131.843	55.8327	224.714	145.097	91.4673	94.8866	60.9303	57.8673	382.31	30.4197	0.531532	110.75	105.465	-8.46614	-31.8123	151.874	8.41139	56.8353	131.035	29.1827	38.8514	59.8982	121.981	-37.1086
94.826	-19.2984	15.8059	10.934	11.885	-14.8931	504.557	60.7829	342.352	-5.41415	68.4594	-1.55999	40.3963	35.0794	259.322	148.349	35.352	20.7809	39.0884	-14.4624	102.38	-18.5625	-7.02545	0.751279	3.6025	35.4013	118.135	68.9441	227.711	168.409	53.0961	95.0196	82.493	61.8923	365.922	52.1183	-3.22724	129.695	50.9085	-0.217218	3.46867	171.044	10.4967	36.0905	101.475	13.5792	6.73734	106.396	101.311	-24.8493
94.9259	-15.465	3.11472	-4.63132	18.877	-20.8541	472.52	57.0489	328.797	-17.8787	83.9295	-2.55163	60.3445	28.0172	257.807	159.411	58.1344	20.5211	31.7058	-2.45608	57.4432	-19.736	-3.92433	-4.0443	-21.211	33.3639	139.238	51.3234	203.862	186.965	85.2489	82.7982	70.3236	58.145	314.298	38.0953	-4.00109	95.7949	66.504	-13.726	0.247822	140.942	11.3296	86.2365	134.736	11.7889	-5.37585	85.0301	92.7946	-76.9085
95.0258	-14.8068	-21.1668	4.21344	29.4415	-18.9898	446.763	57.094	311.499	-8.56627	102.696	20.29	45.2822	32.779	235.157	151.834	61.5396	27.3521	26.3257	-15.8153	59.6423	-27.7531	25.6298	6.5231	8.74436	17.2393	119.072	69.1747	169.292	158.115	91.845	99.3477	78.5948	27.2903	283.943	57.0988	19.2769	119.034	82.4843	9.69029	-15.2511	108.436	12.7336	109.185	90.781	27.3453	3.21232	77.3992	97.5453	-77.691
95.1257	-9.90782	12.5723	1.12066	26.519	-16.0172	429.16	67.517	273.121	19.6701	87.5632	31.9268	28.4858	84.117	243.213	162.723	52.8725	18.5568	19.1167	-1.77628	38.566	-2.75916	22.4852	-7.02304	2.45776	20.4883	141.979	46.1585	178.623	164.598	98.4203	82.4774	81.8393	12.6639	280.473	54.0688	1.50626	65.4566	76.2783	18.6838	-1.02413	106.095	8.2737	92.0577	87.1184	-5.19878	-2.67629	121.161	63.349	-31.6085
95.2257	15.1363	-9.39599	10.2018	17.6772	-4.57105	372.626	67.7173	213.238	25.2501	95.0285	30.5605	17.7764	99.8804	205.233	181.305	112.739	20.0541	24.5961	0.826415	41.6279	3.78209	21.746	-0.0799122	17.2716	26.7641	159.325	56.0531	169.316	152.935	71.6716	85.6317	86.3912	56.5664	260.112	39.2934	18.0322	122.688	70.2511	18.19	-32.5447	102.378	21.0345	114.141	113.008	-6.84219	7.29034	71.3342	96.894	-35.044
95.3256	3.92598	22.7623	5.94687	36.3473	-13.3575	324.433	55.8755	228.284	22.7598	80.2909	22.4531	25.8318	107.641	174.892	186.69	110.58	5.25177	34.4908	8.16691	62.2488	23.6364	30.0196	-1.90091	42.7433	44.3842	164.362	44.1284	157.402	169.795	82.7234	46.8114	54.5298	26.2604	261.465	51.12	12.9076	93.8458	117.485	36.262	-0.275797	98.1061	37.9755	93.661	127.85	19.8272	-11.5091	80.6962	32.0001	24.799
95.4255	28.7704	23.4639	0.102753	24.2742	-0.986959	276.229	57.663	184.018	49.1812	66.3986	6.27796	6.14056	85.9793	159.852	187.446	94.6438	35.7086	48.8474	-17.6671	61.1934	6.69496	40.5859	-10.2227	40.5633	67.5097	150.391	44.627	150.03	159.089	83.4011	38.8393	62.787	62.3212	269.918	28.317	15.8498	112.783	151.065	15.3908	-11.8966	104.4	39.3719	114.555	116.575	29.2523	-10.5952	49.3491	37.1418	40.9609
95.5254	26.4189	32.4991	-0.9169	67.37	20.2308	280.331	36.7456	169.646	41.1804	57.5975	21.5075	48.0264	65.0922	145.126	210.906	81.1007	18.0837	28.9487	-4.46547	67.6125	-8.25519	19.6933	-8.77833	40.3958	56.0907	193.983	21.2683	122.109	143.611	85.9669	20.4985	77.0108	43.1737	234.298	49.4635	19.1241	115.889	148.686	25.0079	-14.1304	126.782	6.12796	88.7605	120.844	22.9585	-13.1024	69.2213	47.8729	27.2002
95.6254	26.6239	18.8824	21.9941	65.3721	14.9973	284.682	59.4849	169.757	40.4702	30.3295	27.4637	76.1009	61.2281	136.957	224.631	66.349	0.395618	35.8149	-1.26444	51.2721	16.4784	73.1739	4.78069	46.9558	53.274	169.977	46.422	133.399	119.985	69.9938	27.3105	57.5642	33.5849	238.318	76.4968	38.9194	126.944	126.442	33.9213	-21.6391	89.0805	22.8407	82.2939	98.5894	33.8917	-4.82896	65.1158	35.4954	70.602
95.7253	39.8268	25.1602	13.7786	80.5188	26.8865	269.463	78.1497	130.591	43.8002	50.2558	7.97319	77.242	66.02	142.104	200.356	80.1261	7.45264	26.1455	-8.61694	51.4098	1.59928	127.53	-2.15456	16.0333	45.7409	145.536	26.8007	122.616	128.147	55.2282	9.61949	5.26977	21.152	220.522	1.54891	10.1115	133.014	115.133	-0.898732	11.1069	71.5581	50.0228	117.548	117.333	-0.553687	-4.40204	18.0861	50.5518	98.4314
95.8252	15.5064	20.4437	14.4351	61.4372	0.133736	272.029	44.8293	136.106	16.5694	63.5624	-3.64069	52.1378	37.2711	117.823	183.831	58.3977	7.70204	36.9145	11.1809	31.0893	5.7767	151.048	-11.5571	6.54212	31.8963	164.188	48.7054	105.358	120.283	29.4128	30.5182	19.6851	63.7458	244.507	3.70744	-24.6726	156.737	94.8716	-28.0827	83.8049	26.9724	87.2261	99.8772	75.1459	23.263	-8.63079	22.866	105.805	142.485
95.9251	9.82238	19.6206	4.11102	44.2098	3.1103	278.603	52.8817	177.623	53.7495	58.2201	-32.3605	57.5499	23.391	139.885	157.986	80.7254	33.7	29.3803	-1.25365	17.6188	-13.7529	149.592	-3.1438	30.0927	32.0033	217.335	59.9439	87.8541	120.484	46.562	20.0262	17.1082	23.4211	250.983	-14.7944	-29.0847	101.44	89.9198	-48.4597	151.881	52.4877	59.1572	72.5731	69.8044	9.99503	3.98387	67.5218	131.979	177.03
96.025	16.9232	-8.37461	10.2022	39.0721	15.1429	258.208	41.9029	196.407	24.0723	107.284	-3.98451	40.297	44.8259	106.592	171.619	94.2741	17.8164	6.08856	1.25857	41.0719	-14.5757	124.915	-8.33747	29.959	34.4199	212.953	60.1632	139.255	126.086	46.478	20.3415	22.127	79.1498	221.464	11.2848	-11.2979	107.327	48.0738	-16.0426	106.922	41.2354	38.0978	92.2117	71.0635	-27.2979	-5.24068	74.0515	177.344	112.595
96.125	30.2987	-25.7373	8.4637	74.3311	24.7568	231.387	33.5727	196.582	21.4403	102.871	18.2642	39.8448	70.2325	116.591	152.906	82.4281	2.97943	2.18921	15.0872	51.259	-21.1727	65.3423	-9.51652	33.9389	33.5641	221.483	74.291	138.971	101.699	96.776	52.4976	50.8064	167.126	140.566	28.0674	-2.18523	53.3196	56.4883	-19.174	45.2812	68.3831	7.32044	116.024	110.522	-35.2507	11.9032	60.0986	180.634	56.5247
96.2249	2.46931	-26.8323	0.241184	101.813	22.31	219.636	45.3783	180.507	48.7549	114.141	40.7042	5.39748	69.5625	96.3409	127.591	74.2481	-3.83411	-7.49008	29.5844	2.89676	-30.2998	51.9051	0.357408	12.3795	18.7139	221.94	57.3615	120.691	99.1257	84.284	56.4971	16.1806	306.079	110.235	29.9746	31.8512	90.4556	35.5151	12.4957	65.1193	88.0748	12.486	74.7219	93.4583	-28.5824	-6.60074	62.2505	160.187	14.2471
96.3248	39.0166	-21.698	8.43347	87.4205	34.0581	241.542	28.8089	155.823	43.8659	89.8222	26.8936	18.9674	82.2277	99.4763	113.529	66.258	18.9358	25.3853	4.5197	35.6093	-28.5675	47.4537	-11.7068	36.5985	14.2348	204.98	83.6169	125.066	88.5317	85.96	52.791	25.688	497.159	115.475	85.2297	51.8703	76.4711	39.4962	9.52581	58.6391	89.5925	22.8349	93.7474	92.6427	-17.7631	6.27348	48.4353	163.347	16.8209
96.4247	34.7159	-12.8487	12.2326	73.2399	21.5206	212.303	15.6195	117.242	28.9453	83.2699	16.9095	13.0511	72.8683	91.5208	106.356	47.1197	11.0219	23.2662	16.5798	41.9812	-36.4891	27.751	10.2658	34.2255	38.8642	249.3	47.3084	83.0925	110.463	73.4499	60.7193	37.4808	696.717	113.621	88.7238	20.2067	49.9181	78.4869	17.8522	58.6286	119.999	-5.57388	38.8206	87.7712	5.51728	28.4377	26.2247	132.298	34.883
96.5247	30.1351	-11.5346	5.0891	68.5191	16.1815	216.713	21.5085	111.686	32.125	109.634	-0.936417	-6.10202	79.1146	96.5358	93.3915	43.9807	9.16549	34.5075	-7.04291	95.0629	-21.1823	31.389	1.00645	38.9614	17.4082	229.657	32.1774	101.399	123.412	67.269	99.9858	51.5884	868.399	102.429	106.172	10.9961	48.8142	77.126	0.539745	40.6576	125.18	-2.09072	48.4811	70.4153	-30.6067	6.96565	32.7936	141.07	37.9847
96.6246	39.8969	-24.4285	-6.34846	67.0245	15.1197	184.988	18.5675	107.911	39.5597	104.767	-6.08966	-9.04015	94.2221	115.545	107.291	43.1263	4.47511	25.8785	20.3019	30.1852	8.42516	16.135	-12.9293	35.99	51.1184	198.495	32.1416	68.7954	98.2884	75.213	74.1191	34.825	1018.8	108.175	71.3936	34.6313	55.2804	46.9808	-4.96443	28.1042	135.891	1.97996	34.1391	118.676	-30.2582	20.8846	13.241	151.091	46.391
96.7245	42.4439	-27.1828	1.76213	70.6378	7.4143	185.628	25.4222	108.081	56.2294	77.1454	20.2428	15.7887	70.5136	109.568	109.405	60.5013	5.07447	27.3013	-39.0826	83.2078	-2.82034	24.7346	1.85949	13.9949	61.0838	185.069	49.6474	77.9923	78.6592	52.5631	64.841	44.1414	1213.16	88.5228	94.3501	42.9339	28.2287	34.7699	-7.51885	56.6971	116.195	6.49479	35.6737	131.889	-34.5449	1.0781	20.1547	141.272	31.9593
96.8244	29.8442	-13.2021	3.01929	48.8201	17.251	159.622	3.44644	84.0556	43.0273	88.5456	25.6085	9.62213	75.8949	108.704	68.4724	65.8014	6.76035	32.3796	-12.2874	76.0788	-5.11771	2.41538	12.8614	56.9157	46.0764	150.923	34.7111	57.5332	84.5483	74.2049	62.7454	16.0313	1334.77	91.904	135.279	19.2504	37.384	53.6123	-10.2355	43.1377	111.893	12.798	48.6087	165.387	-30.7182	5.00367	20.7149	118.21	51.7632
96.9243	31.9353	-10.8505	3.45114	71.0977	22.6856	180.693	21.7431	106.419	55.0871	97.3654	27.0003	14.6077	80.2124	142.629	53.5819	64.4659	-15.2997	24.1127	-12.6469	50.6712	-17.5402	-17.6815	16.3938	52.8577	29.9299	147.228	54.4831	87.8086	91.9253	25.3217	53.965	32.8813	1541.39	81.2959	129.975	22.1709	30.6937	2.46601	10.5173	15.35	141.185	-23.9916	64.7979	165.766	-31.8782	8.73422	48.4359	124.384	16.4113
97.0243	41.1979	-14.1876	16.6793	65.6442	9.25191	165.868	21.9275	94.1906	60.6847	103.755	44.7533	22.1348	72.387	142.553	53.7691	55.1718	-22.6251	10.0041	-4.86152	12.3654	-28.6241	-19.1543	7.58206	69.2973	27.7477	114.176	46.5328	77.0929	68.9783	41.4877	62.9999	34.7608	1768.79	89.0535	108.448	7.40168	24.8373	21.03	3.37989	33.7037	145.034	0.895778	43.2957	178.302	-59.8658	12.7441	26.5083	91.9701	80.023
97.1242	43.6698	-0.830835	5.18665	65.1069	23.9054	166.313	55.4764	89.7355	35.2983	97.5117	32.5326	7.93458	81.3399	130.883	67.0342	65.9588	7.51873	20.7213	-4.51038	43.9399	-20.395	3.90461	17.0076	77.2193	33.119	126.692	26.1891	43.5063	93.605	49.0748	83.3572	43.451	1888.32	74.7886	154.751	23.0792	36.5772	54.2164	1.60711	20.884	125.301	20.2964	30.0161	167.343	-28.8949	29.1843	1.87543	97.7885	46.4365
97.2241	28.9994	5.43506	16.004	62.4896	15.374	164.782	39.8088	87.7421	34.4146	85.3087	40.3895	5.53476	116.299	139.902	50.6813	67.6463	-4.97084	2.79334	10.086	34.2206	-22.9223	-12.1308	6.64324	65.261	18.8195	122.106	24.5543	46.4516	86.6383	66.6745	41.4798	61.7159	2015.73	81.7834	141.031	8.48326	27.8812	37.677	4.87585	26.2888	121.758	26.3959	37.7351	155.951	-12.3448	12.249	-12.261	115.253	69.0083
97.324	28.1909	-10.612	29.1161	65.9436	13.8548	190.356	33.3604	78.0913	25.8642	113.655	28.3533	6.58519	146.183	123.6	31.1525	76.9241	0.0266095	7.77252	-8.88918	44.3959	-2.26906	-15.6851	-23.1989	56.7321	27.7135	123.872	13.7633	21.5365	50.942	49.597	25.9702	8.01261	1953.17	59.1757	144.872	53.8919	0.193389	13.2882	27.1511	21.6211	119.089	39.2786	18.8261	172.83	-8.12741	11.9805	26.1648	135.021	49.6749
97.4239	29.2604	-9.62717	4.61491	69.3473	26.7781	159.387	37.342	51.4925	41.2909	144.95	3.68914	-3.75376	168.83	123.256	38.9807	87.2297	12.9824	32.1139	9.78843	31.6753	-28.499	12.9322	-30.4197	42.2256	-5.27478	95.9708	44.7308	46.2171	3.74108	85.59	-18.0727	38.2555	1856.12	74.6282	106.295	80.3474	14.1559	5.56509	49.0757	0.469869	96.2292	33.2662	45.4693	159.018	-20.041	0.590798	39.0968	116.896	116.945
97.5239	3.98589	-9.68664	3.58027	66.0068	-4.39876	155.319	36.7055	70.1976	25.3265	133.437	15.6707	-7.10809	134.946	133.723	12.6626	97.9071	7.74098	14.7692	13.6296	10.7723	-44.1431	14.2335	-27.442	71.0734	-19.7273	130.258	43.3177	94.1843	26.4734	61.6887	28.7077	4.88628	1790.33	85.9403	135.003	119.957	40.7848	-12.5833	74.2158	6.78801	83.8843	12.7398	43.2687	159.41	-53.874	27.9097	22.7479	131.224	163.026
97.6238	39.987	-10.3296	9.20034	88.832	20.9002	158.848	39.1887	81.1037	35.337	112.162	12.5018	-13.7682	135.411	133.917	17.5953	69.5854	11.5472	44.6606	9.38102	25.5017	-41.0888	-14.4146	1.17066	84.4164	-5.73199	125.367	39.731	60.8753	51.7971	121.684	57.3943	50.1288	1641.55	93.8651	109.88	144.87	31.9435	10.7276	81.8781	5.00109	103.949	44.6239	33.1598	152.993	-37.5877	36.6151	-6.12352	119.632	145.28
97.7237	64.2473	-12.1589	19.0097	84.8447	9.22806	151.018	23.55	48.6588	22.8406	157.255	-7.96652	8.83152	129.081	141.644	12.2935	76.4168	14.6453	10.116	17.3191	22.1446	-70.3483	9.82735	21.3656	71.8919	16.8216	114.209	17.9796	72.0964	78.5711	138.705	54.3735	78.8009	1561.35	48.5389	133.547	163.09	22.6961	3.7633	143.469	18.7158	67.5832	1.05547	36.3757	121.118	-10.1547	21.1173	-42.1834	127.961	91.8504
97.8236	65.391	7.69227	8.28821	64.5286	16.9419	133.376	25.0381	61.0697	25.0743	145.054	9.418	-4.21242	114.285	136.5	14.466	87.8871	7.21634	22.3603	6.84917	39.5268	-39.888	-1.12707	22.5241	76.8951	34.8056	132.131	76.3787	122.939	72.1633	97.033	35.2732	59.4639	1437.84	36.6527	67.5064	159.154	32.5464	12.781	182.913	12.3873	84.5272	9.69676	45.0963	125.564	-1.17464	3.59955	2.39703	123.224	62.6365
[truncated: 2,108 more rows]
[truncated: 13 more columns]
