# Supplementary material for: Dynamic and selective engrams emerge with memory consolidation
Source: Nat Neurosci. 2024 Jan 19;27(3):561–72. doi: 10.1038/s41593-023-01551-w (PMC10917686; doi:10.1038/s41593-023-01551-w)
Supplement: Supplementary file 5 — Statistical Source Data [file 41593_2023_1551_MOESM5_ESM.zip › Source Data Fig. 4 - Mouse 4 Training Context at Delay = 24h.xlsx]

## Sheet: Mouse 4 Training Context @ 24h
Time (s) / Cell	1	2	3	4	5	6	7	8	9	10	11	12	13	14	15	16	17	18	19	20	21	22	23	24	25	26	27	28	29	30	31	32	33	34	35	36	37	38	39	40	41	42	43	44	45	46	47	48	49
0	11.5545	15.9389	-6.75657	48.8708	18.8343	266.036	134.51	-6.52397	116.796	28.5026	32.9691	39.1698	21.6896	203.752	128.026	69.3905	-6.93044	46.8756	50.7145	4.01774	23.478	25.424	22.0305	-7.30455	44.7627	144.319	199.779	131.978	391.968	23.6817	526.431	77.6873	227.095	14.0683	290.701	45.8554	63.7813	1.30131	73.4314	28.8103	-9.04176	33.096	106.341	1.22038	349.491	1.71518	131.676	320.271	-51.8149
0.099922	-1.13173	28.9674	-4.0125	48.9594	-5.66173	253.791	121.79	-30.8567	117.117	53.1918	35.4436	32.4037	12.6822	196.689	100.22	58.9263	13.6076	27.3417	63.1059	23.2984	64.189	5.04779	27.1206	-26.0607	35.3888	151.305	198.056	160.408	380.697	27.2662	516.275	50.4011	218.764	49.0976	325.753	29.9017	40.0953	-1.66511	34.0955	13.5756	-0.664392	10.3535	90.545	-3.33758	383.803	-21.1454	147.782	275.638	-29.7919
0.199844	5.7393	36.7465	-2.0681	46.4993	4.48711	293.675	119.717	1.48307	107.911	30.287	32.451	37.2226	-0.773442	194.687	72.2713	70.1813	10.4395	23.9037	32.8715	28.9557	56.7622	46.4622	28.85	-12.6928	52.26	119.143	170.197	135.994	339.763	75.0419	456.291	70.9955	244.204	39.9552	319.42	43.2069	33.1727	-6.71494	52.2189	76.7721	-0.0395149	15.2673	66.8191	25.2821	351.8	-26.7431	140.03	201.489	-40.5557
0.299766	16.5357	24.7848	11.2825	40.2269	20.7504	354.792	130.76	52.2848	93.7216	8.5698	46.761	37.0518	-12.3312	213.356	66.3235	48.1917	10.4172	29.6566	39.2963	15.949	34.203	32.0056	21.6779	-33.3171	28.259	122.077	191.726	165.777	371.509	211.463	440.385	99.9885	213.705	42.9886	301.979	28.9177	62.0439	-5.60733	62.3733	51.0858	-7.90899	31.0173	91.9531	10.5679	354.257	-11.9442	138.569	167.848	-26.6065
0.399688	-10.8051	44.0393	18.8149	35.3208	-4.44989	376.204	134.794	93.4508	60.2916	29.0217	28.9711	16.5763	-1.30926	179.42	32.7358	61.9132	19.4751	35.0287	42.3853	-6.82171	7.51262	30.5536	28.5501	-28.9313	14.7056	134.006	142.022	134.23	373.253	420.462	403.096	108.499	239.693	40.0212	331.101	2.34231	95.2416	-3.86658	58.2825	23.4349	-16.597	9.26044	38.0542	27.2441	399.693	-24.1138	126.989	138.617	-20.57
0.49961	-0.129957	39.0169	7.78622	31.9763	1.0941	435.968	134.436	115.489	51.5171	46.8163	44.869	11.8911	-33.2213	231.59	18.5092	49.3127	-16.3127	34.3639	21.1841	-13.0452	51.3061	23.272	19.3324	12.354	29.5442	110.309	145.237	135.451	358.542	568.937	399.291	111.214	243.834	67.3204	301.757	-2.29218	68.4412	18.815	24.9792	75.9112	-47.0193	23.6552	59.3469	21.6933	366.64	-19.1088	194.334	146.619	-19.7903
0.599532	13.278	38.0974	10.2874	24.2461	15.2158	398.209	132.188	87.0806	53.466	10.3182	27.2308	28.0633	-34.0771	225.946	22.7281	33.4268	12.5538	40.5942	23.0955	-7.56319	53.7428	16.2481	22.8973	37.7028	27.0821	83.5101	155.041	122.864	301.27	792.565	301.574	85.8521	152.531	84.0264	292.495	-5.76485	63.5918	30.4513	30.8406	23.7535	-18.2958	4.23168	47.6354	11.0808	337.209	-30.8877	205.591	137.908	-24.4128
0.699454	6.30793	47.6327	14.3931	61.831	27.2023	320.654	107.058	80.3323	41.4531	-11.1471	31.702	39.1676	-39.6469	167.971	43.1013	35.5207	9.37156	37.4293	-13.2316	26.3027	66.18	9.35386	14.6768	33.6169	18.2835	100.815	125.311	114.302	330.845	941.298	230.189	93.7466	156.012	40.8218	229.079	26.7711	88.7221	58.8216	24.3401	19.9821	-56.8705	32.909	56.9273	9.50062	333.046	-20.6732	262.155	109.036	-18.066
0.799376	30.8835	50.7546	14.517	54.877	36.8622	254.493	83.2451	48.3038	56.0863	-14.7357	58.3593	17.3665	-20.2902	136.082	81.1773	58.2743	6.46948	37.6134	10.6756	42.2891	52.5224	10.2422	-3.9618	22.3957	36.5471	49.0769	70.4334	80.3625	334.319	943.098	218.904	58.236	132.982	66.8068	254.66	0.805629	64.2396	88.8097	38.741	48.4977	-25.9011	3.06117	21.3894	-20.3399	261.043	7.0081	206.171	47.2607	-0.117748
0.899298	61.5153	49.0949	8.12105	66.4772	70.8744	231.199	92.7454	56.5054	131.916	-10.8118	43.4163	25.0289	-20.908	140.664	85.1006	73.7905	0.00879536	23.728	22.0955	-0.119167	46.2819	10.5873	-29.7859	31.8186	13.5718	48.3673	146.175	106.778	366.252	847.485	255.506	51.7557	126.869	68.1101	241.794	4.48695	32.8309	70.87	86.2475	65.057	-14.5521	9.67812	40.5164	-19.262	217.831	31.8518	212.778	61.2962	8.23641
0.99922	80.1115	63.5265	11.5201	64.0002	98.7823	232.983	79.6367	66.0412	136.724	-8.14532	22.1502	30.0286	-5.31174	188.952	130.844	77.5385	1.35787	12.2276	40.8373	54.5184	51.2414	26.007	-13.0024	6.59734	13.4316	69.8997	118.281	102.645	435.769	720.557	237.627	46.824	84.1923	72.1228	225.678	-10.6083	47.9877	76.9042	102.928	57.5354	-10.364	20.601	70.4437	-1.16984	218.308	66.8903	186.905	61.4216	22.0081
1.09914	108.282	46.697	10.14	55.7387	114.019	227.19	91.5872	60.4559	106.626	-16.3204	41.0945	21.8824	-20.2418	250.588	140.42	75.6609	-6.76131	37.2104	21.5386	75.9001	29.4921	14.5316	-4.24634	25.7818	31.2019	95.6389	140.346	94.6307	465.108	602.739	343.763	50.8692	99.0387	104.667	205.875	-2.04971	30.4403	51.9479	108.216	36.5172	16.4589	21.4907	64.2727	-2.06563	208.525	49.6367	155.895	50.0507	35.6715
1.19906	106.005	39.3713	-0.173441	45.9072	168.882	219.052	113.693	40.8393	105.376	4.37429	35.0559	25.2016	-21.0706	262.687	125.759	133.29	7.27289	40.5797	25.6445	63.4111	28.3795	18.4179	-15.2211	50.2946	3.19077	68.1336	152.364	109.144	463.214	544.997	418.136	30.4302	108.564	117.434	225.394	-17.6841	42.3028	6.9685	95.085	16.1734	39.1453	24.6865	88.4847	49.7497	173.754	11.6172	146.792	85.7337	33.6291
1.29899	126.038	48.2239	10.4035	39.1538	192.943	196.954	94.9312	30.3767	94.2107	34.4235	14.602	22.1493	-27.9591	253.888	114.137	209.757	-9.816	38.9419	18.308	85.5516	14.1359	-8.14864	-31.9599	11.2031	11.0169	91.4598	152.15	72.8043	489.366	474.551	490.048	43.103	103.405	102.958	229.645	-12.737	27.7195	5.86698	115.595	63.1506	74.5325	26.2382	41.6505	37.1155	202.777	-32.0176	134.054	56.3445	1.56525
1.39891	115.82	34.6441	19.488	22.5429	199.024	204.73	84.8063	54.6164	99.8558	16.428	28.4854	33.6295	-19.4566	248.024	104.216	266.231	11.0719	38.2019	-17.728	87.5812	25.436	13.6153	-9.25907	24.0412	7.31287	66.1368	144.312	82.7877	474.695	431.343	518.615	45.4684	105.248	91.0052	237.836	-22.0909	30.6043	-8.46518	87.8531	23.3732	75.0876	13.6805	69.3378	67.4437	179.341	-16.1788	114.355	73.6729	44.0261
1.49883	136.176	41.4029	11.9726	59.9584	203.886	204.597	97.7866	57.4035	67.8223	49.9859	16.4843	34.4586	-14.5877	224.982	123.081	317.165	21.0939	65.8568	-19.6886	110.042	8.0863	-11.2239	-3.15336	54.9395	-10.4199	92.9881	162.777	97.2723	496.918	421.563	555.898	38.8723	77.9489	61.1055	234.68	22.0398	19.8818	31.3483	87.8572	30.7799	84.441	44.8306	73.4361	50.6958	159.967	-16.9213	75.1531	86.6021	12.8083
1.59875	109.756	31.1991	4.63216	47.9409	189.881	175.846	132.428	16.9464	88.1892	37.3344	0.146046	36.4244	-15.334	247.084	111.231	348.177	25.6932	47.9799	1.97146	80.1911	26.76	1.74811	10.5695	39.7089	2.7186	64.9494	115.623	60.6724	547.703	406.862	513.409	40.0191	77.559	94.3945	215.743	-16.8314	25.468	53.9342	65.1851	9.80409	97.8218	29.8795	42.1822	47.8562	151.379	-3.09539	79.9551	45.7654	15.4771
1.69867	85.1278	35.3008	18.7376	27.1801	181.673	184.865	133.314	16.6487	100.1	22.1304	1.96012	41.294	-12.9889	217.654	103.173	322.154	16.9636	34.4978	-0.787835	45.198	43.8858	8.06568	-0.916489	69.8936	1.38327	69.9576	159.428	111.655	541.107	375.712	499.56	64.9736	99.9441	71.5439	190.206	26.8591	75.9887	45.7781	80.5393	8.65836	41.8885	14.0777	60.0374	14.9711	159.511	-2.73825	88.7763	72.3968	-3.63072
1.7986	87.9203	48.8881	15.9169	31.8013	152.936	168.767	117.196	30.6155	120.863	40.801	28.007	14.1563	-4.40394	228.111	70.49	267.148	18.1569	45.9123	-7.14586	55.9326	35.0361	-2.31088	-23.1518	70.7091	-3.34193	70.9536	128.614	96.6294	518.073	368.013	453.298	54.7691	78.2404	89.4161	201.803	20.4169	81.7227	69.8933	49.0114	-23.1034	73.8094	36.4722	63.1157	68.7795	170.256	-1.93614	93.4866	74.1968	-7.16378
1.89852	58.6627	53.0363	7.48782	45.2279	99.6522	140.631	93.5823	-19.2917	118.805	14.7559	45.1932	31.9501	-21.7193	196.933	70.109	233.994	35.5731	37.5252	-4.59382	61.3497	7.54054	5.98074	8.87339	76.0556	13.3387	91.7914	93.8881	69.5437	494.2	389.107	394.033	25.0965	74.8113	62.7641	177.519	5.31598	94.3263	107.061	36.4147	7.87628	40.8087	26.264	5.45095	22.6708	211.06	-2.90695	115.412	12.3242	19.9466
1.99844	90.7721	73.328	19.1576	39.3066	105.367	139.674	118.535	-27.2071	132.099	34.1107	11.3811	27.1503	-15.4716	196.533	61.6444	213.357	12.7729	44.2623	-29.6685	73.7886	50.0885	-14.7836	-8.65339	45.3485	-9.57677	44.3948	80.9245	74.2045	455.695	338.363	347.509	36.3689	93.067	88.5379	201.793	6.26878	141.524	69.8304	46.8489	27.7902	63.8805	34.4233	32.9024	44.0073	162.581	-11.0633	105.373	25.76	15.1166
2.09836	80.6093	58.8364	25.8126	60.5413	139.374	145.017	120.299	-24.7114	113.029	37.2507	-8.78878	20.9879	-17.5585	195.274	52.8056	181.306	13.6651	35.824	-0.701596	31.5983	83.4451	-6.57238	-8.08845	57.5087	-1.81423	44.7044	83.031	72.361	398.186	311.323	283.319	28.6787	47.8199	63.9049	210.939	23.5859	274.629	73.4646	42.2012	21.0791	40.4063	7.50861	54.2761	49.0846	205.866	-9.25465	93.5924	39.0292	6.29381
2.19828	108.519	55.8654	15.0783	82.9417	137.283	130.858	150.362	-63.0171	120.841	20.755	14.1685	30.8297	-33.3211	177.025	55.2836	180.759	14.7276	34.6692	-5.24897	72.5235	101.348	-8.17509	5.08493	77.7922	-2.01806	55.0819	64.7707	53.3292	403.188	278.868	292.979	46.2251	57.6009	69.7104	170.36	-10.5431	371.211	96.3632	25.7282	27.8076	41.5308	6.79906	25.2782	3.92412	200.883	13.581	115.413	28.4075	23.5348
2.29821	98.6667	64.3728	14.2445	56.4495	179.377	126.265	133.781	-40.1619	111.149	26.3977	-29.6182	26.473	-27.7632	153.796	63.4974	145.651	16.42	29.3475	28.4114	59.8791	89.8967	5.68186	12.595	94.2544	12.558	33.2275	77.5131	66.9904	339.286	275.098	293.217	50.2096	63.8077	59.6461	164.408	-7.7806	457.783	89.7716	34.4727	42.0605	24.0112	24.9754	19.9078	2.95031	167.038	20.8682	127.933	29.1566	1.47995
2.39813	87.9815	50.203	13.0788	46.7332	185.534	118.281	124.432	-21.0635	88.2538	29.7651	13.0041	36.3965	-30.9892	205.188	67.1039	117.197	2.51137	31.08	41.9012	29.6636	63.7618	1.94162	13.1033	123.423	16.7678	15.2203	68.6537	42.4483	297.817	217.217	282.685	14.5519	61.1046	70.7563	148.301	8.11653	528.581	108.341	22.9429	29.432	24.7533	-2.52692	11.6189	9.90055	152.641	13.455	117.154	21.7869	32.7569
2.49805	82.1184	48.2749	14.9002	55.367	230.524	128.741	160.724	-10.5223	79.4999	32.6697	-8.8529	36.0059	-17.1248	195.346	74.2062	112.016	0.167552	30.3115	27.9996	52.2756	59.2244	-0.342712	36.9965	163.388	12.631	45.132	104.614	66.8202	251.637	223.744	298.122	35.9209	48.2047	61.9799	164.96	-8.92619	618.779	103.547	9.42699	27.9373	43.3597	39.7603	34.2044	19.695	131.592	10.3747	111.112	36.3491	27.8291
2.59797	122.786	49.639	-3.08879	60.3343	221.68	99.7279	129.995	-19.0022	87.1678	27.1155	-1.31902	47.3124	-16.4535	182.384	55.1778	117.012	2.45892	45.8752	-1.43762	60.6377	7.14553	24.3135	13.0591	196.713	1.45739	67.0438	128.686	73.821	300.038	238.643	319.912	33.9113	81.8025	84.2529	139.72	-0.682996	602.34	82.2777	18.3718	41.6139	16.5773	56.0741	30.9474	0.7174	146.081	28.5963	68.0019	30.3227	28.9708
2.69789	121.366	38.2399	5.67747	48.9757	210.545	105.471	142.937	3.55796	73.2452	25.7788	-0.894638	40.9038	-24.4239	214.817	67.0176	104.028	-5.10217	49.1627	11.6718	28.6978	-6.32422	-4.32933	7.50601	191.765	38.8856	56.3188	160.479	68.8926	282.645	229.589	313.283	36.465	81.573	105.01	131.079	21.9436	554.105	58.6844	13.5541	16.9561	15.5428	87.8321	-0.412222	-5.28596	114.811	18.3149	81.3105	17.8227	20.4388
2.79782	118.777	49.7267	8.1168	45.689	203.438	87.1055	148.485	20.1841	104.094	6.51133	15.413	22.9892	-16.7558	190.653	51.6857	118.668	-5.67582	59.9198	-5.58521	38.603	-4.23387	-10.4008	9.04022	203.494	24.4717	30.9208	140.264	62.6325	248.778	245.175	270.772	49.9731	32.135	130.867	101.567	-6.17015	637.019	99.9627	10.342	-19.4416	-20.3634	77.6107	45.0776	1.76609	123.773	27.2914	114.114	19.8397	26.0709
2.89774	85.1528	34.303	12.7507	25.6374	168.37	85.7519	168.589	25.0379	85.9473	18.1933	-12.5903	29.5417	-38.4886	174.485	53.7149	109.718	17.2106	50.4582	-10.7007	18.9455	9.59656	2.85327	27.9269	168.263	37.4817	57.4586	174.397	91.7118	233.742	211.473	310.093	37.4869	27.187	96.3941	118.019	-9.75473	698.206	100.144	25.5089	9.22818	-21.1843	96.7145	66.5187	-12.2019	133.184	10.5559	139.048	35.7227	17.9404
2.99766	59.7771	60.7859	5.04017	27.1712	119.212	149.34	162.196	4.82175	72.9327	20.1681	17.1012	18.8698	-14.0666	191.439	101.526	86.8398	12.6938	39.6789	8.58535	43.2906	7.45019	8.382	12.0197	114.266	11.8053	61.0874	269.59	66.7309	272.664	177.802	363.438	31.6512	50.6684	55.9171	71.9771	12.73	840.745	129.235	31.5886	53.014	-42.8697	39.9118	71.2211	-6.45104	139.417	2.4721	97.9574	10.7288	4.43049
3.09758	41.083	61.3418	40.5978	45.5145	96.4129	146.648	150.537	1.79461	87.3494	10.7171	-5.50015	32.3614	-18.8863	171.432	87.0135	85.7997	23.9038	33.7231	14.9762	7.14257	45.3726	-12.8411	22.8083	74.7061	13.3669	72.5124	444.111	81.2964	309.226	143.654	439.126	1.88736	51.5895	126.091	86.9572	20.2442	914.574	105.314	12.6274	82.3471	-43.2249	74.3393	78.2268	-21.0393	136.304	10.839	127.715	5.77699	18.2766
3.1975	25.5305	43.0179	32.8171	39.6969	78.3403	135.747	177.306	3.77307	72.8158	25.6068	-7.82353	33.2582	-34.5931	144.517	104.451	104.361	34.9738	31.7482	43.0151	-11.8146	59.2926	-6.23129	26.1647	72.9084	-12.471	68.4462	647.348	84.1387	315.995	142.458	498.77	-0.501438	47.3954	236.215	44.0145	13.4042	863.906	129.423	-18.1928	82.2762	-46.8013	33.8306	81.7236	-5.43134	105.769	16.0927	115.492	6.22777	12.8805
3.29743	33.0244	64.229	41.466	26.0614	95.0951	155.655	169.71	13.4322	55.176	22.0168	24.522	19.5621	-26.0879	144.15	128.458	86.8355	16.1272	41.7827	45.9139	-2.96699	47.3711	-37.8556	20.6195	79.9149	8.50211	69.9926	850.942	64.2626	313.969	130.519	568.199	8.34786	31.0004	356.978	45.5768	14.2901	858.013	105.034	-24.9526	86.054	-18.4933	36.6858	52.6472	6.79973	115.506	22.1117	136.351	-2.75547	29.4056
3.39735	42.6084	68.5629	20.8549	49.9568	93.2523	131.273	161.516	6.61667	78.9297	24.7029	15.7364	13.4664	-15.9063	146.243	171.021	75.8299	12.4744	68.3744	11.0944	8.70362	65.191	-25.6211	-5.15569	56.4705	49.0977	69.5667	1043	51.392	323.295	123.321	586.619	4.67916	30.6716	464.665	53.9703	-10.9949	874.222	122.195	-9.30398	9.41547	-16.8335	26.9303	62.8888	-39.8796	110.337	-8.1013	122.128	-9.96313	44.2966
3.49727	47.5127	58.173	38.8759	60.3487	85.3716	155.512	152.385	-2.26623	83.7421	27.2353	4.7065	28.7202	-40.4537	168.56	212.454	77.4183	-8.93733	96.5272	-3.76359	9.12687	99.5739	-22.5221	27.9766	76.2977	31.9939	45.9884	1260.6	61.7797	320.597	106.768	648.556	48.1841	32.3623	566.288	51.7354	3.59476	859.119	117.721	-10.3998	-12.3026	-29.7723	44.9909	101.442	-28.6855	89.8886	1.49592	104.708	-13.7188	54.2973
3.59719	63.711	55.0663	22.8708	33.4796	87.1999	158.376	168.621	-29.148	52.1705	28.2164	-0.494233	36.8503	-46.2211	138.385	229.895	79.3711	21.7858	115.365	19.7701	4.5481	92.2273	8.60116	19.5264	87.1976	33.2426	48.3221	1455.59	91.0669	317.071	91.3442	690.01	14.183	40.2167	670.057	23.051	-38.3264	774.337	107.701	-45.1996	-30.904	-19.5947	15.4231	123.338	-11.623	117.565	5.88787	98.4766	2.51014	53.0221
3.69711	72.9709	21.0515	10.8652	24.7399	81.6958	162.367	151.709	-35.3743	53.532	75.9404	-7.51473	32.6221	-64.5296	151.441	252.955	88.6116	26.4783	89.5346	12.2871	32.5881	91.7043	-7.44558	9.83673	89.5603	24.1367	39.923	1689.6	81.1982	295.303	74.4628	756.545	16.8852	46.8641	741.244	36.2027	-6.38464	789.497	77.6595	-18.7428	-29.3148	-15.9753	19.0072	110.475	-2.89145	93.5989	-2.65358	109.723	21.1536	20.6807
3.79704	50.2649	25.8792	20.9235	30.7662	60.611	124.574	130.643	-17.4181	65.2052	41.2242	-36.8913	10.0313	-48.4679	144.57	254.65	85.936	17.5039	54.3113	-2.01154	33.6518	92.0518	1.3122	-12.6401	68.1111	31.6463	51.8584	1848.38	73.9885	299.897	66.8984	780.009	3.22594	41.9762	820.667	44.5979	-17.3462	767.798	48.8159	-37.1511	-36.1428	-30.22	-22.3861	94.7595	-29.7481	108.958	-8.41329	86.6179	106.573	72.6208
3.89696	45.1288	23.1315	12.3616	33.1709	54.8016	120.851	135.408	-25.954	59.0091	34.1247	-25.9135	20.4278	-34.2628	152.401	273.872	73.7496	12.6816	41.4369	36.2518	56.5804	106.727	-9.32858	-0.677296	70.4342	11.9967	63.1298	1935.01	72.2468	330.544	63.0508	810.608	21.6056	50.8994	915.627	48.1669	-32.0903	745.206	75.5125	-60.7035	-60.1431	-21.1388	-58.0484	101.068	-24.7198	94.8527	20.0503	58.0594	140.69	65.0723
3.99688	38.3132	26.7329	14.8662	27.1198	56.1535	128.412	142.934	-28.3767	76.6076	37.3236	-11.8255	17.9754	-23.866	131.141	305.398	63.9031	13.4512	40.0486	22.3654	66.6744	70.7338	3.75035	-22.3479	77.3837	-0.20791	81.1666	2006.25	84.7947	329.548	60.574	910.569	0.0257117	51.5641	950.746	60.6857	-28.6116	776.91	51.4184	-20.0647	-64.7638	-58.4602	-23.4488	110.878	-16.3866	115.458	14.36	55.0358	213.472	37.3762
4.0968	41.5394	39.244	30.9451	23.3955	59.82	119.35	147.04	-16.0885	83.2339	26.4287	-11.1761	23.0164	-35.097	127.677	302.786	51.794	-7.06179	29.2069	42.4652	67.0154	70.6496	-20.2971	-17.4406	69.2312	47.9913	53.6309	2160	77.3999	279.099	69.5219	982.251	-1.70433	41.0997	979.515	90.9215	-58.5687	839.686	71.9544	-67.0757	-92.9046	-27.162	-49.172	67.3408	-63.4501	65.5608	16.0499	72.1563	229.23	17.4382
4.19672	30.0748	33.4432	23.6699	21.4623	50.4678	112.516	144.999	-12.2128	75.4649	27.2476	-6.15231	17.1577	-47.1028	116.584	342.73	58.7149	7.58445	23.1677	4.80068	92.3158	42.3704	-21.3929	-12.1699	45.2279	52.791	54.7038	2296.25	96.45	260.2	76.4804	1014.16	-9.6814	31.0814	993.21	84.5963	-18.281	821.538	69.4176	-45.5324	-39.7179	-18.1654	-75.0145	119.222	-65.4844	96.5327	-12.393	83.0725	229.841	45.812
4.29665	26.8948	41.4149	16.3211	31.0139	57.6607	115.781	172.316	-23.5926	27.4173	32.0549	8.55494	15.3364	-31.7618	76.0379	318.182	77.8529	23.8324	51.3142	-12.7634	78.7633	16.2012	-27.4595	-19.2117	23.3553	60.7893	46.5013	2153.84	109.929	242.75	59.1521	1153.19	7.02509	61.5164	952.753	108.007	-12.1491	760.967	57.6522	-38.1308	-22.4184	55.9927	-55.0043	173.37	-23.5381	102.767	-11.1649	67.7222	188.525	87.2061
4.39657	15.7872	28.0429	33.6528	17.8661	49.9627	123.3	190.994	-29.2564	5.34716	31.0335	-13.7739	27.9452	-23.2415	64.8736	318.452	67.976	21.0661	54.9821	-20.2702	56.0066	29.1444	-19.7659	-10.2964	21.8648	44.9121	58.7077	1979.82	100.93	210.905	46.4181	1223.76	41.0122	35.3207	895.593	144.511	-25.0793	672.094	60.2603	-52.4504	-50.5146	164.605	-75.3531	171.92	5.25329	130.376	8.05861	64.4657	150.699	82.2032
4.49649	-2.49306	40.9494	49.2116	21.2841	34.2439	87.694	131.203	-31.2206	48.1733	-7.35374	-23.7683	49.7732	-11.2949	62.4245	281.134	36.3516	25.6242	39.6496	-17.9153	84.4843	6.64342	-5.49927	1.98564	6.86219	58.8771	54.6314	1790.32	72.7986	175.377	49.0898	1314.02	32.2934	66.8968	742.372	116.56	-32.4526	591.872	35.5472	0.840378	-39.2632	309.092	-98.3639	130.103	-1.98383	120.056	-4.1363	39.3205	103.819	42.701
4.59641	-9.21597	51.5094	59.3236	3.56829	37.306	75.5866	111.244	-38.8321	52.4179	-1.91796	-57.9981	70.1272	-13.5793	100.576	258.639	-12.722	3.87383	33.1556	-17.832	64.3404	12.1739	-29.7023	-12.8461	-30.7562	62.2151	45.2177	1622.59	24.0388	120.665	95.5566	1381.64	34.6476	46.3069	662.195	143.976	-25.1003	510.808	36.91	-49.4259	-59.3595	341.386	-95.2102	102.5	23.5117	125.165	-11.8524	23.913	89.3827	-12.355
4.69633	-3.37308	45.52	75.3392	11.3304	51.7374	85.6691	90.5612	-39.3355	38.6733	-14.414	-47.0548	80.4383	-10.4965	83.8109	258.502	-5.00816	11.4852	22.613	-25.94	60.4683	41.6984	-15.9745	-11.9404	-32.1643	60.2565	36.9483	1614.52	40.4208	108.542	98.8811	1491.32	32.1187	86.1116	556.584	161.955	-7.24433	473.352	22.6538	4.51368	-46.8489	310.936	-86.9226	103.901	75.1526	95.9539	-18.7389	26.2164	119.15	-23.8392
4.79626	-6.64647	30.2516	84.935	28.0347	38.6801	78.9911	75.9927	-8.32981	45.6671	8.99605	-33.9481	53.5073	-3.124	85.5452	271.303	-36.3131	21.6931	29.0755	21.0394	40.4215	14.3802	-15.8583	-25.6726	-25.3693	50.382	13.7909	1489.86	25.6012	78.3436	99.4106	1510.81	90.2517	75.4191	515.031	121.013	-28.1262	406.55	16.16	4.88806	-39.5309	230.773	-70.3798	93.3538	31.4794	155.967	-14.6333	2.70432	133.836	-20.5688
4.89618	-0.823143	25.7677	95.716	-0.6899	43.3255	104.28	75.4286	-23.8082	60.8152	7.24541	-45.1564	44.2402	-7.79682	111.246	254.123	-13.3619	7.78889	10.2265	34.741	21.556	54.8709	-35.0315	-22.6102	-36.4712	34.9517	-9.12529	1418.47	-4.73541	25.4834	124.58	1405.38	98.1012	94.0958	473.733	108.456	-12.9534	399.665	14.2205	-16.6981	-25.6633	195.536	-62.8098	54.1597	30.1751	119.04	-9.08887	-12.0088	129.325	-39.514
4.9961	-2.13579	36.0716	98.3647	14.6812	27.8419	89.0643	71.7562	-37.5094	42.0456	26.432	-29.6961	59.0996	-9.56842	85.8001	272.344	-4.20632	7.30373	15.5078	-1.05087	37.4922	95.1729	-29.8518	-50.4715	-12.4024	5.7283	17.0829	1411.94	47.2167	47.1182	104.448	1298.11	83.368	84.0295	471.879	71.8134	-17.0578	380.854	5.87965	5.15251	-11.1456	131.125	-48.8111	86.9907	28.0741	174.596	-10.8299	38.3459	146.254	-28.5949
5.09602	3.20328	39.0017	107.193	26.4791	34.9269	96.0576	91.501	-28.0246	36.2202	46.7214	-14.6249	51.327	-4.24845	99.2678	235.669	18.3282	-1.30881	18.1201	31.0144	22.5903	66.8579	-13.2582	-47.1335	-2.42862	1.76422	-5.25833	1401.38	32.5284	29.4341	96.0287	1182.12	64.783	82.6959	460.853	83.4167	-14.2086	415.946	8.65909	4.89844	-14.3825	133.29	-29.7223	87.9282	46.145	203.787	4.65771	22.0377	156.2	-0.718488
5.19594	22.7753	46.1754	91.0946	32.602	30.7106	93.8353	86.9694	-15.7542	73.0754	36.0365	-2.78083	39.4215	15.1503	100.165	250.896	-3.89708	2.28382	11.7936	59.905	30.8543	62.5114	-22.7894	-53.204	20.0276	-32.0012	2.68749	1322.27	32.9532	45.2633	91.9195	1100.39	92.5388	72.2041	441.946	91.9564	-12.1865	392.335	37.4309	3.45663	-15.6116	71.8681	-20.692	117.392	18.0518	226.314	14.1182	53.9079	115.959	3.69322
5.29587	11.4185	39.8705	83.0539	31.1728	27.937	99.4168	86.2346	-16.2164	59.803	28.2603	-16.2966	52.4421	-8.06617	78.4991	288.49	19.428	22.8025	11.8242	28.8694	-9.31345	100.767	-3.04084	-48.175	-4.93271	8.41692	-5.25225	1305	59.1918	14.7755	81.4723	1054.23	69.1449	38.7156	445.861	31.8462	-25.1818	340.602	50.0974	-12.0686	-6.3056	143.099	-27.2625	124.485	10.0468	156.298	9.25131	48.4886	129.8	-27.4162
5.39579	13.58	50.3163	74.9081	50.3789	9.82579	80.253	64.6639	-13.6362	57.0355	1.31635	2.48481	31.7187	-11.1628	69.7131	249.443	36.5273	19.7623	32.4304	7.46007	19.8579	85.5162	-13.6236	-32.4116	16.117	3.93681	-8.1139	1183.64	59.6855	52.0808	87.9706	962.86	106.06	44.2928	407.088	55.8193	-9.75488	332.871	75.3758	-16.0652	-40.9674	133.793	-29.3847	123.995	13.8634	170.592	5.87575	12.8606	116.638	-2.08028
5.49571	7.39697	32.0737	78.3168	54.1338	20.2802	73.6575	63.8484	4.3481	52.8394	10.3904	-6.05534	51.6637	-15.0436	56.3108	274.452	38.1454	13.7841	-6.65218	7.65736	28.261	63.6318	-1.35356	-9.18533	12.2025	-5.19139	-4.39407	1131.85	64.0442	39.1743	75.856	924.612	99.942	45.912	421.796	89.1517	-27.3746	343.517	73.5652	-11.23	-1.96938	108.81	19.3563	122.954	-2.11372	177.01	9.51814	39.0215	139.145	-15.3004
5.59563	7.06676	36.6213	78.5707	54.5313	16.0509	68.322	66.5056	18.5917	55.8308	3.80748	-8.9205	33.265	-7.23262	50.1349	292.055	30.9489	15.4313	11.067	26.8997	3.01537	71.2523	-23.6587	-13.223	-7.02334	-3.33017	-7.13358	1102.81	72.7196	58.4765	63.4407	930.36	73.3276	84.8074	418.399	67.2233	3.70544	295.511	73.9192	-6.76524	6.45463	174.642	65.3229	154.14	67.2678	139.366	9.36531	33.9325	139.861	-13.7512
5.69555	13.6544	55.5347	56.4828	49.5455	4.07308	54.703	51.8484	-0.846186	63.4392	1.08798	10.6969	36.4052	-9.27651	51.9694	299.118	10.2961	48.5616	31.3397	-30.923	-18.1391	83.9055	-21.8545	5.18049	-11.2325	-3.94795	32.2237	997.441	48.6593	49.0688	45.719	837.786	79.8176	31.5822	448.807	94.171	16.6637	261.297	74.8378	7.67136	78.7091	201.058	83.5747	156.993	62.205	167.161	23.5866	7.31006	175.76	-30.3157
5.79548	34.2877	73.4931	29.7997	36.7651	11.618	50.0523	67.3126	15.566	35.1517	18.4987	57.9221	33.7826	-2.68208	36.5634	283.136	33.1763	63.5158	46.5073	-64.0359	-15.0691	53.9961	-14.1525	12.0186	-7.75608	17.9889	26.4168	920.081	39.7713	37.238	56.9003	795.786	106.856	43.1969	420.718	77.2243	-8.25353	266.119	95.7018	0.698555	26.7088	360.883	99.2249	150.908	46.4245	147.535	19.7932	14.7033	298.035	-25.5181
5.8954	23.1665	81.2206	56.9843	33.8585	-8.50308	64.2722	71.3621	3.61244	52.3584	31.6838	26.2429	50.5788	-30.2013	44.5739	302.074	35.1293	13.3603	6.06362	-21.3034	-2.85677	30.4167	-42.9438	-5.98041	7.90461	31.6454	22.0461	853.504	51.5168	27.7602	52.5534	753.573	150.856	43.6335	419.483	88.9402	-16.4296	256.781	86.366	8.42909	58.2445	426.064	137.133	189.486	44.42	124.999	15.1886	28.6532	365.351	-29.6391
5.99532	19.5096	86.2951	42.8984	24.1903	4.22837	47.3646	52.6595	25.852	89.798	-19.2035	19.7199	30.6119	-19.7586	46.9106	330.684	47.5032	15.853	29.8754	-25.9872	10.8557	2.80904	-43.872	-18.9749	3.85361	38.7216	3.03733	872.851	48.6144	37.7086	51.2822	713.164	105.595	48.4955	382.121	56.5858	11.7898	227.256	58.4085	3.8441	11.9214	524.337	163.36	234.133	46.1056	86.4192	18.9271	20.432	455.11	-52.8352
6.09524	15.7981	85.0969	22.5063	10.7142	15.2266	72.9445	53.4415	33.5637	83.3587	-2.4662	8.66591	24.0022	-44.0046	60.2866	289.147	66.4629	1.77324	3.16649	-12.8572	27.8574	62.5816	-54.7052	4.31574	25.4461	50.0081	31.9107	783.427	28.5948	63.5897	48.9688	699.151	100.579	54.5186	376.67	76.6333	11.3794	199.972	90.0478	14.3213	23.2461	574.39	191.071	176.61	66.3927	92.9079	21.6691	14.097	425.994	-33.1541
6.19516	29.8377	71.3339	28.7155	27.7457	13.9466	79.7736	61.4444	52.0137	98.1916	-2.08337	28.7857	31.2041	-29.2909	88.245	272.037	55.668	-8.37653	-20.3135	-26.3635	15.9905	103.207	-39.3474	16.402	33.3721	40.1534	38.9661	731.535	33.875	78.664	75.6046	612.683	98.3426	46.6571	311.337	75.6235	4.10225	205.985	98.3952	-21.5346	9.3445	622.962	187.143	146.288	80.1378	116.925	30.1138	4.62306	365.688	-62.7991
6.29509	19.0207	95.7262	24.2798	40.461	4.15205	72.4509	65.4671	171.081	80.2096	-11.7986	18.7749	36.5867	-52.7516	71.0619	271.297	61.1926	27.3194	38.3474	-0.461402	-16.9878	148.891	-56.1374	25.3874	31.323	25.9527	43.2396	701.945	61.2017	94.0575	48.2168	613.057	91.3347	60.9262	341.794	35.5996	14.9948	166.79	61.198	19.9432	-6.10456	568.788	174.255	143.224	108.858	127.896	5.37469	10.185	306.598	-32.7818
6.39501	41.5203	86.863	37.7917	61.7154	11.0839	72.6718	58.7937	315.324	80.5573	-19.6961	35.8651	19.3169	-62.0181	91.1238	360.87	59.8413	56.4013	61.7203	-49.0818	5.11881	168.898	-57.772	-0.451309	47.1349	29.7994	48.6789	633.38	59.677	83.9313	35.5346	560.434	61.2228	76.5967	361.42	-1.99369	9.34624	128.188	103.501	-4.56033	-16.6399	500.617	154.207	145.884	134.67	127.197	24.709	19.6425	282.608	-21.1783
6.49493	22.089	95.7552	28.2373	34.1369	10.7166	65.0058	56.6456	462.175	81.4546	-22.6415	29.4094	36.7644	-74.939	143.773	454.549	59.109	57.7377	70.3831	-32.9437	-16.0234	187.151	-22.4839	12.9674	19.2766	43.0519	55.6918	642.506	43.1006	74.7262	16.1844	550.146	56.3879	49.3547	311.68	-5.16851	1.2956	203.633	93.8599	0.117206	-2.16038	477.696	143.882	131.643	123.856	109.727	5.14818	-12.1409	296.065	-35.4246
6.59485	9.50403	88.1385	23.236	23.5391	-1.42126	62.0155	42.8849	516.983	55.0388	5.4876	25.3747	23.3067	-53.3281	119.944	599.337	42.21	48.3959	78.959	-13.4044	26.0871	130.314	-37.3318	-7.01287	12.3859	29.4982	117.945	633.807	70.4178	73.1158	34.494	505.044	59.4687	59.362	281.546	29.5916	-5.92935	193.486	83.4273	-2.37138	5.08146	403.435	105.797	100.223	80.0506	80.5131	27.0515	45.231	248.297	-23.4432
6.69477	10.2959	89.5894	18.6047	26.3425	-5.10966	65.2088	51.4636	437.228	62.6542	2.27675	-1.5181	17.6541	-55.3517	117.625	656.95	34.5693	30.8619	58.6046	-14.6281	38.6008	127.818	-39.0952	0.468941	-10.9351	55.3428	137.229	554.054	26.1669	78.3864	49.3706	501.676	97.1634	43.5909	267.338	7.52413	6.39207	189.233	79.9749	13.4224	40.5468	411.23	98.2517	75.3316	85.8986	69.8376	10.0168	-4.20744	239.446	-12.6792
6.7947	2.76887	74.3675	14.3451	19.7037	-3.47956	48.0872	28.6653	347.755	40.1464	-4.32246	37.223	12.6464	-53.8654	117.763	725.983	26.432	24.5933	47.117	-20.459	58.4061	109.486	-50.9437	21.8865	-10.7466	53.1337	136.261	551.833	51.4108	92.058	24.9363	514.416	92.2135	50.2449	237.879	31.0358	5.97058	165.058	68.4499	16.1297	-1.03254	408.635	90.4354	94.729	51.1987	62.95	15.7777	41.9177	264.495	-16.6215
6.89462	-13.8567	69.5685	26.4007	-16.8637	5.65642	44.1081	32.2733	328.196	18.5686	0.57313	20.7157	13.6934	-61.6502	117.486	805.545	3.14839	25.398	26.8075	16.3983	44.8576	114.165	-41.4292	18.7714	-6.26773	60.4373	141.886	517.271	49.7955	75.5707	31.5217	476.21	94.4432	60.6531	213.923	20.349	-12.0183	147.667	66.8788	0.537129	-5.83925	338.774	103.579	122.919	67.6933	48.7411	33.6195	62.5822	233.908	-7.8408
6.99454	-8.78145	63.967	15.3207	10.0485	-18.7616	57.5479	39.7205	307.458	31.202	-13.1825	21.0615	22.9313	-39.2446	135.123	838.561	-7.61491	2.14225	-3.2359	-20.3804	57.3881	104.433	-44.5272	27.7478	-11.8683	191.165	146.023	513.351	58.1037	70.4823	1.31468	414.952	70.579	54.0375	178.945	40.8083	16.0967	144.307	78.7961	18.1086	26.338	336.138	77.9416	163.619	36.2182	45.8461	13.6968	62.0453	211.023	-8.39915
7.09446	-30.1805	48.2718	5.65544	-26.3989	-17.3534	43.327	42.724	289.769	8.86661	14.4189	23.6039	21.5314	-30.493	122.845	867.727	2.7631	17.7068	23.9267	-12.1323	46.8275	99.7804	-34.4455	9.71205	-10.373	350.426	116.525	512.225	71.2229	68.3439	31.9963	392.508	113.057	49.2297	179.488	47.4099	-25.7604	122.884	140.665	9.05908	-3.91602	289.306	68.5429	140.804	85.9156	44.7453	10.383	66.3453	179.87	2.57006
7.19438	4.38115	52.476	4.32965	10.8577	2.16689	32.2573	18.5263	472.973	15.2505	15.8451	28.7845	16.8962	-28.8838	117.068	800.948	-15.6798	32.3206	46.0332	-14.6716	36.3557	84.9752	-16.3618	-0.500328	-1.08009	463.303	108.125	478.169	100.892	87.2505	7.84283	351.443	95.3968	58.4269	170.388	43.9454	-8.23799	104.444	108.569	24.879	6.65841	255.089	53.4648	164.521	51.4133	24.9924	7.97964	85.5063	175.03	18.0443
7.29431	-0.932872	40.3968	0.196015	28.5569	1.07666	36.0707	18.7558	682.975	16.0914	34.1724	33.4287	22.7952	-23.9718	113.82	719.492	-12.8912	42.6261	75.133	3.62732	40.8545	77.1692	-15.4768	1.54987	17.9499	574.861	112.338	449.267	78.7283	91.2229	9.31872	361.002	77.2878	41.1645	150.432	33.6361	-0.40671	114.351	89.3554	23.934	35.0521	232.864	38.2517	171.148	76.6503	54.3246	5.82925	85.3675	197.578	-1.95683
7.39423	-13.0341	45.7392	9.49019	32.4671	-1.72033	20.675	31.4736	775.623	33.6518	29.0235	12.8211	23.9889	-18.8816	88.8412	687.36	-2.01291	25.0385	94.2174	-20.1092	25.0044	40.1832	1.10886	-6.74555	21.6161	619.124	119.904	450.596	154.878	16.0541	19.9777	249.52	58.5427	68.7356	171.671	6.08578	-7.19535	91.4745	89.4995	5.77327	7.60539	226.939	38.4851	186.14	114.467	61.5734	-3.17299	106.212	189.035	3.48522
7.49415	-10.2253	54.4381	9.04257	29.1543	10.7405	34.4595	29.9572	915.71	59.092	61.9296	-21.2972	24.1888	-32.8839	80.4674	586.969	-13.2086	15.5379	117.223	-6.41935	29.5945	27.1998	27.4954	-27.9751	12.7326	654.006	135.129	410.527	121.834	15.4947	51.7996	268.494	64.967	99.4268	139.59	14.9117	-26.3087	118.056	92.0093	0.668096	3.1058	210.092	35.6291	157.25	204.198	65.7418	11.6401	61.4135	193.805	-28.3728
7.59407	-24.2473	58.6107	4.59821	25.3329	-2.90378	23.9717	43.2121	928.158	46.6752	96.1025	5.13471	16.9552	-20.7024	80.2235	564.395	3.5307	6.78774	90.5724	-21.3497	25.2516	-41.7166	6.68337	-14.511	20.0188	594.77	113.891	366.568	128.111	30.1945	56.382	238.015	89.2588	150.241	120.925	26.4969	5.99152	91.5233	80.1323	10.3907	13.7781	161.265	28.2782	129.586	234.446	104.732	10.549	60.3367	136.457	-20.2693
7.69399	-24.3635	40.8335	1.69945	57.4231	-6.50305	17.5368	39.9138	875.73	49.9708	69.6162	0.854932	19.5187	-35.3598	75.6013	462.183	1.8602	23.9461	79.5397	10.9194	23.5397	-24.9187	12.6841	3.62407	36.7518	520.85	147.629	292.483	87.371	69.8995	55.5425	272.39	98.048	164.613	116.92	53.1163	-14.1678	72.4416	74.4958	16.4927	25.4139	160.431	55.843	88.7725	271.682	109.15	27.9331	42.365	93.5599	-8.98952
7.79392	-7.20363	42.4535	11.7988	47.741	10.2189	37.5972	41.0029	769.749	42.4662	69.1058	-17.4829	32.6326	-31.2871	82.4198	432.646	9.38593	10.6269	61.9637	-2.8309	40.4755	23.7828	10.848	34.325	25.2699	456.463	132.965	307.248	95.6104	64.9049	42.9909	259.457	83.327	129.358	100.429	74.3077	0.351832	117.335	53.3259	2.41354	27.1431	112.789	59.7224	83.1933	194.535	127.974	23.7084	35.5413	93.6514	-5.07743
7.89384	-0.0467883	42.1895	0.383781	37.8681	-5.47917	28.4946	52.5954	686.24	51.0883	52.5059	-1.40986	17.5014	-7.04041	95.5655	428.328	-0.684693	19.0495	61.6553	-6.33646	52.6642	16.7777	-16.18	45.986	17.7255	402.233	116.66	288.907	95.8838	68.7372	78.5134	258.117	99.714	133.651	100.842	76.2015	21.757	115.64	66.2772	11.2462	29.4031	118.74	12.9354	130.437	169.697	121.659	29.863	16.4687	106.034	-0.95952
7.99376	-4.2565	43.3623	2.26122	35.9213	-0.676305	28.4936	25.4191	608.112	15.9294	63.6323	-19.5209	8.84428	-18.768	69.5089	376.122	12.7598	-6.86623	39.8508	14.2509	32.3815	18.3765	-20.5492	101.814	25.0933	365.746	119.709	277.58	109.17	51.1603	70.8508	187.329	110.297	119.362	89.6107	74.892	1.92656	124.356	64.9875	27.504	10.8062	123.308	19.4766	120.108	172.773	126.308	45.7289	53.5844	161.476	-4.29992
8.09368	-5.16099	30.9649	11.6915	34.7228	-8.13198	44.3261	43.9047	579.652	19.613	47.3573	-38.4574	18.769	18.8595	65.0937	352	1.86422	-3.95912	38.4263	3.31467	16.2521	25.6641	-10.8854	125.127	19.9593	333.089	92.5249	268.211	152.07	51.0767	84.4259	197.945	97.9757	116.754	97.5777	126.658	-5.33514	139.663	40.2926	-3.96318	11.9156	141.252	18.0397	115.487	147.32	119.721	8.14062	57.0678	194.804	-4.62944
8.1936	-0.658008	51.3312	0.844181	26.0426	8.0222	54.8869	65.2164	494.83	17.602	58.9945	-15.0169	16.2927	10.649	58.4757	301.339	4.99086	-11.2087	48.9652	3.41147	45.7803	43.7726	-14.5289	128.393	20.6425	323.669	85.9531	243.271	151.786	32.5315	72.7457	185.835	75.8401	82.5384	75.9667	114.244	18.5929	140.986	55.2687	14.7551	37.5299	93.4595	7.39138	121.539	144.521	114.986	42.4025	59.1435	159.905	-5.8934
8.29353	12.304	44.9629	1.4055	45.4026	3.18589	37.2185	49.7809	484.701	45.6963	24.7092	-22.2342	5.03257	39.6144	60.6936	271.207	14.4193	22.3642	51.6809	16.4369	27.9749	58.486	-22.8315	164.149	22.148	335.782	71.8164	224.451	147.674	29.6377	76.2215	159.163	63.2191	90.1605	74.6249	112.603	13.6593	135.092	33.5205	10.8872	41.7267	118.235	11.9527	137.89	134.395	144.35	11.8746	44.5558	170.475	2.06808
8.39345	3.67265	57.2083	7.71867	39.1965	3.74554	33.8626	41.6497	466.804	26.7922	14.7595	-4.44098	6.17483	88.9864	103.189	310.661	12.2696	12.9191	39.669	8.79572	29.9552	73.6857	-16.888	183.38	29.6375	297.204	87.7749	180.935	146.258	46.6788	61.8601	135.209	90.5691	103.565	71.8824	106.299	12.1468	104.779	49.3935	8.14099	18.2205	109.348	31.1327	137.809	129.019	140.576	42.7432	29.6447	141.502	12.6935
8.49337	-4.5389	46.0773	1.62635	22.5981	-5.35258	60.3181	49.644	429.159	23.2329	18.3574	1.65954	17.2339	109.299	100.283	290.781	23.7307	26.6891	32.1589	3.65759	40.5345	71.2009	-22.1227	160.895	35.1918	255.729	73.1672	190.24	156.793	39.7443	110.267	116.621	83.0002	91.3072	77.0882	79.3664	-5.36639	104.985	25.1602	15.5176	28.7122	93.6739	7.066	149.248	105.756	106.491	10.3468	30.2094	168.78	9.16117
8.59329	-7.44749	38.2377	42.0043	29.9033	-4.76209	59.3459	31.2916	416.367	33.5856	23.8382	-19.1161	12.1781	89.043	94.2093	289.193	6.08326	27.9516	29.2902	-21.7449	-4.78934	87.8265	-16.2324	105.08	10.4848	236.425	72.2764	216.377	140.948	43.5248	109.646	131.383	78.1403	124.052	97.2762	111.748	7.59343	91.7223	38.1221	-6.91424	31.2463	82.579	17.4064	159.8	114.963	112.39	24.623	68.3225	169.805	2.22331
8.69321	2.94985	42.8135	22.9013	29.7018	-1.86563	70.8546	51.2775	413.217	45.3734	16.7714	0.34788	4.68387	78.2548	84.303	334.346	18.6326	10.9046	15.8456	-11.4405	10.9793	113.418	-31.2745	106.688	32.7796	217.408	79.8876	242.717	141.7	44.6551	84.4104	165.862	72.8799	138.071	105.729	127.681	8.51158	97.49	38.4759	-4.98159	25.5572	85.5717	10.0718	134.3	116.881	92.2848	20.7014	52.8154	139.495	3.59963
8.79314	4.95482	35.9556	-1.6886	26.5459	4.36784	76.9282	52.5143	358.06	53.0211	14.6452	2.22765	0.169589	65.5467	68.5863	354.902	34.4342	14.5653	30.5035	2.53504	5.26373	76.8294	-28.5554	87.7672	43.956	220.75	79.7024	243.718	140.554	41.136	93.6949	157.415	80.6163	119.413	101.556	95.8765	8.5013	99.9396	28.292	18.4729	25.1047	86.6786	24.4584	130.026	139.37	103.829	14.7277	46.7132	161.438	3.26077
8.89306	16.2907	26.1054	-2.37165	55.5524	3.27082	86.2523	32.5217	340.025	67.4403	4.05535	0.758901	5.33869	60.9389	71.1996	356.388	2.15842	4.16062	18.7033	7.86459	19.3235	122.57	-29.6273	76.7458	40.5731	189.692	77.0849	215.081	150.702	48.3097	83.916	162.328	70.4439	121.021	82.6812	130.458	9.61482	77.8378	75.0302	27.9	42.7435	76.9665	-1.77065	109.615	97.8778	123.209	5.38858	54.2366	119.674	-7.19001
8.99298	-3.67725	13.8107	5.09427	22.8619	-3.16188	82.0201	27.8812	294.57	32.238	10.8636	-2.38746	4.48064	47.8713	50.5653	342.146	3.12156	-1.24269	22.0919	10.4411	29.5483	102.128	-7.49219	85.6241	27.1548	154.863	57.7064	200.93	121.919	43.0904	59.7923	172.661	65.1256	147.081	92.7695	93.8388	26.548	56.0105	71.0849	-3.60662	19.8219	102.716	23.7355	108.337	122.084	86.4728	44.4321	47.155	143.168	1.74492
9.0929	17.6533	36.9696	2.09244	38.0426	4.19921	76.5334	28.8944	276.458	51.4387	6.15953	3.98036	2.1683	44.6196	65.2711	300.639	19.1701	8.75843	29.9128	16.1143	32.3158	83.2706	-21.6079	35.2124	42.1031	178.721	74.0433	173.375	126.954	23.1675	80.7012	142.96	57.3464	119.706	82.5389	125.389	21.7159	58.8035	66.834	16.5948	18.2324	69.5859	14.0278	88.648	93.6475	131.184	16.3921	58.724	115.998	-14.2218
9.19282	2.60527	31.8254	-0.619949	28.9775	-5.93814	84.6161	31.993	250.231	37.6675	36.3077	3.84958	14.969	44.998	55.8006	268.599	24.5145	14.2059	31.5692	0.757991	44.4613	98.1475	-5.29982	26.6595	51.9059	183.908	47.8621	185.144	135.415	30.0339	97.9357	151.171	47.1237	120.121	84.6235	118.88	20.6032	57.3314	90.7596	24.8022	25.6174	80.0795	-0.784912	124.444	110.49	103.517	15.7768	33.9048	107.459	18.9896
9.29275	17.7791	32.097	11.7088	24.0618	-0.803531	59.6553	40.1937	236.957	31.4452	-5.08369	-19.6987	-2.51092	51.4284	82.7494	230.988	39.7218	21.3053	18.4097	14.6242	37.7998	90.1742	-4.82658	45.896	40.1116	133.762	76.0653	158.756	155.935	44.072	96.5384	120.336	20.4186	114.624	56.1904	105.132	10.1037	49.5997	77.4641	28.1684	-5.25447	67.0801	11.0674	135.683	112.896	100.57	6.60191	41.4716	91.4495	-25.7964
9.39267	5.30823	41.2147	7.45804	16.1501	-7.55538	50.8984	51.5661	213.474	15.34	2.58728	-17.07	5.71528	82.8459	61.353	235.859	48.5058	9.61443	18.1271	16.5046	72.3688	129.94	-20.0839	40.7803	35.0544	156.136	76.0445	134.546	135.657	37.666	82.4119	101.498	64.7893	108.243	58.9801	120.833	8.50591	67.383	93.7484	32.0707	22.4175	46.758	-0.925555	145.433	100.743	128.221	7.55038	22.9859	99.4037	-11.0481
9.49259	1.5683	41.531	18.974	33.638	8.50937	59.4992	45.8347	211.288	24.022	21.1332	-24.3916	-8.04344	104.957	77.333	202.559	23.7314	7.96015	10.7832	13.3555	53.9175	165.49	-0.763899	31.8084	53.4208	151.354	91.2904	130.05	130.8	38.394	84.3369	92.6026	45.3646	89.2095	71.5231	109.777	15.8161	71.9209	105.922	20.9315	-7.95754	46.1996	5.77927	116.21	100.602	82.9398	33.466	34.483	90.8292	-13.7273
9.59251	22.1517	34.5058	9.38983	29.8686	6.77331	34.154	36.9971	194.577	13.3087	16.2722	-45.753	5.33948	72.4845	98.5648	206.325	31.5938	-6.37091	21.616	-0.392865	32.5178	176.574	-36.5611	25.1946	41.2482	155.117	93.6125	115.342	146.857	42.5311	69.2231	104.302	81.2508	83.23	67.6539	107.737	10.1557	83.2751	83.5532	31.4079	16.3203	46.5153	-26.6216	178.662	101.776	62.0554	12.7549	31.9217	94.9895	-27.4121
9.69243	7.88491	37.1816	8.0605	24.3939	-3.7648	32.4137	28.3157	199.47	38.9242	7.6251	-5.20144	5.83137	79.9324	84.7408	175.969	13.4777	16.9528	23.0712	-1.51857	35.2609	152.342	-4.67467	41.326	58.5167	134.361	106.469	97.0602	125.451	58.1632	61.1842	143.771	80.8017	124.14	63.2585	97.7963	6.0176	51.9623	109.368	35.0713	30.5981	19.4068	13.6209	156.31	128.404	87.4804	-2.39115	25.7758	77.1432	2.46437
9.79236	17.9178	33.4602	1.26332	23.5452	7.01978	33.8114	45.9645	142.636	32.9725	34.983	20.9712	-5.71467	62.5984	71.8666	154.881	12.0552	-6.79595	2.43427	8.86902	43.6146	153.573	-33.6412	27.9876	51.5921	99.3045	84.5298	96.2787	109.541	21.5775	69.8958	79.6995	66.3395	95.4113	60.7957	94.2945	-7.53515	75.6107	100.375	40.8145	15.0879	39.2545	-5.50071	142.792	103.391	107.714	18.0697	5.33176	70.7812	-17.5677
9.89228	18.0324	34.9325	5.0206	37.9058	5.90258	53.0571	41.2971	146.769	34.5014	20.322	1.45886	-8.46411	59.5228	70.3557	161.038	12.367	-11.0206	13.3065	4.05868	54.9161	130.138	-29.0228	28.6895	55.7136	102.278	91.381	85.9747	104.802	57.5795	46.1816	117.593	58.1893	86.1236	66.1286	126.152	-9.76131	62.3697	122.201	16.1905	43.5346	42.8859	-9.57748	133.007	115.241	83.2474	15.1384	-8.43825	65.2846	4.27346
9.9922	11.409	38.1463	4.60595	21.4001	6.57723	73.3646	52.3114	146.77	51.8139	36.6415	30.7281	3.41381	48.6512	65.1433	181.756	4.27943	4.28984	14.8535	4.77901	65.3977	117.754	-21.2402	39.8662	45.4979	141.576	88.8791	101.38	146.554	27.3528	45.8721	95.76	55.0119	77.9185	50.3443	111.804	1.81637	53.7801	107.089	37.3503	26.7281	55.0291	0.929944	143.917	109.062	100.841	-1.89507	8.07877	91.9016	-4.44258
10.0921	6.48398	35.1583	6.45868	49.5514	-10.0012	66.6995	63.7848	132.872	33.1831	32.3287	22.976	8.91047	62.3499	46.8518	162.696	7.84192	-10.9224	11.437	19.5949	42.1108	127.295	-30.7462	45.943	34.1064	128.088	104.002	95.9427	126.752	21.3486	64.9227	79.0782	50.3318	70.3401	33.2552	118.785	-17.2377	91.2962	103.428	35.4444	50.7167	43.6739	27.6116	132.798	93.4498	78.1114	8.7718	44.9511	59.0446	-1.84976
10.192	3.76909	40.4839	0.0375526	27.5194	-2.23296	48.1719	56.6516	132.73	40.7594	31.462	18.1666	6.79551	68.7589	47.3264	146.89	32.8366	4.23979	25.5967	27.1061	24.4749	100.765	-11.5102	48.0661	51.1103	131.827	84.5422	95.1744	144.673	25.9077	41.0377	116.306	65.0444	108.998	65.6966	113.169	-8.05392	92.41	88.3065	41.149	32.6983	62.3473	-3.39816	126.014	109.415	38.1733	14.3462	26.7049	74.2701	11.0122
10.292	19.3505	26.0948	10.4969	33.6827	18.1249	52.7959	18.8754	139.791	40.9622	54.581	11.3155	2.1128	70.7578	44.3743	159.53	4.0726	-3.71495	17.9116	3.05858	43.0398	87.6925	-11.5283	38.736	58.0948	117.881	97.0828	122.212	140.566	31.8819	55.0795	94.1438	48.0605	112.037	26.5191	100.114	2.18935	67.029	91.1098	35.1754	16.1706	46.1664	-13.9921	129.508	98.7413	44.0262	18.8351	43.4634	108.824	-27.9637
10.3919	7.34271	31.7315	3.20454	26.6295	-4.51613	60.6533	42.3239	99.5539	27.984	23.5488	8.02687	-4.98097	59.1706	59.251	136.189	26.2196	-7.99015	17.0444	14.9977	46.7191	70.5979	-12.9416	42.553	62.3198	111.029	92.5478	97.6904	134.79	31.2354	78.4532	90.3872	86.7941	101.05	29.9938	87.651	-3.37269	57.9593	87.6877	28.2088	39.6112	55.4361	6.07357	114.017	71.5681	97.7342	5.19681	13.9551	47.6022	-11.5414
10.4918	-8.39668	34.4724	4.80214	31.4694	23.5314	38.4545	36.2433	106.306	25.1159	36.4599	0.158439	-3.17134	36.8813	56.329	142.446	22.6157	-8.02371	32.2388	32.0762	43.2048	49.3186	-14.4482	18.7774	37.917	96.1595	114.882	37.1743	98.6865	14.9319	32.438	79.2967	45.2903	85.1905	32.8756	100.157	14.3769	66.9482	104.949	38.3557	19.2283	43.7049	-4.46366	160.137	120.02	90.5868	26.2491	0.313575	58.7414	20.6732
10.5917	8.58936	20.6271	-10.7579	30.6614	37.1867	31.2608	40.7449	79.6725	30.1504	12.4252	-16.9074	-6.77883	58.9427	48.1507	160.867	21.7554	5.41409	23.2438	-6.82446	55.6946	63.5318	-13.0575	30.2308	43.5938	59.8858	125.454	70.9226	149.011	29.0212	50.956	48.1674	37.7728	86.8711	16.8938	89.3274	11.9402	64.5184	92.0489	38.8818	3.39089	46.404	-10.568	152.089	108.852	72.4971	21.4811	20.0413	46.315	-13.8419
10.6917	-9.07149	31.8608	6.1345	40.0826	-5.12075	39.4946	37.3255	118.975	14.2461	25.1791	-0.985031	-2.3634	42.6384	49.2116	182.547	4.03399	6.20447	12.0995	-19.0884	45.8019	71.6026	-8.92336	28.8035	35.3831	104.425	101.146	60.2617	139.827	22.0844	40.9887	73.4352	24.7557	108.987	57.7635	78.3676	8.05546	98.6736	102.081	19.1891	22.2586	41.1309	-1.81285	151.158	94.0338	73.8356	4.73611	-6.38776	57.3323	-1.85696
10.7916	-14.7475	33.3606	8.6818	37.1345	1.16318	43.618	49.1249	184.41	28.7381	41.2713	-2.29195	8.6814	33.0735	63.3398	233.28	7.14238	4.26691	28.3669	-6.95756	29.5642	64.4057	-10.5502	41.0407	32.3001	89.9073	112.568	63.1595	133.074	32.2935	32.6559	56.7152	53.8394	85.9481	21.1289	71.5787	10.1175	66.2436	110.12	33.4465	10.7062	32.5435	6.1663	141.163	108.293	88.0907	12.0565	-6.60892	52.363	-25.2884
10.8915	-15.8218	26.4038	17.0359	17.0257	4.70052	42.5622	35.3301	272.179	45.4504	39.5697	-25.4914	11.2707	37.7167	49.5977	293.116	-6.39688	14.9432	24.2772	-24.9439	22.6039	69.3264	-3.5771	61.2704	45.5718	99.007	89.7976	84.3061	150.563	24.5097	43.261	60.7937	37.4626	97.0076	26.1335	72.3678	6.70661	65.5824	78.9892	26.2037	-5.10145	83.1718	-22.6512	130.996	90.852	53.5801	-7.07899	51.9982	99.2252	-7.51788
10.9914	-3.54654	42.7879	5.30979	54.6959	-0.22352	23.4561	9.41055	412.347	31.3536	36.392	-2.29609	17.0029	44.8807	37.0039	279.1	3.89797	2.97877	25.2306	-5.93756	8.92238	75.3596	-21.5396	47.031	45.0706	74.5949	93.6533	75.3317	134.184	18.5861	44.7706	53.9511	68.1597	111.289	32.1813	94.659	26.6895	57.3059	96.7954	15.8259	6.61745	71.1257	-31.8225	122.385	100.193	75.357	19.7567	62.7803	82.362	-7.20022
11.0913	1.06775	28.5698	10.5632	48.2332	5.28536	44.6743	11.4697	555.071	64.9637	24.8499	15.2974	8.47496	41.2322	33.9386	310.967	-9.0763	-2.82619	35.8065	-1.94746	43.2443	83.1459	-20.2559	28.8705	48.9274	86.0042	98.9739	71.7588	151.259	28.3801	46.5256	74.082	93.4516	117.361	52.356	117.919	6.33208	94.9804	114.247	-11.1781	3.48613	63.1362	-27.1899	137.381	121.215	81.1481	26.2785	70.9066	97.899	-29.039
11.1913	8.78237	26.3627	12.2458	42.5897	10.4328	75.0048	21.7883	598.258	54.9979	25.163	15.7184	9.6782	37.3364	35.2914	330.359	-18.8193	4.31049	43.5604	3.38263	12.9865	86.3431	-2.94485	34.1415	54.6203	93.4192	94.119	86.5419	112.96	24.0663	80.1092	53.3473	58.7629	98.0319	51.802	103.555	19.1721	94.9107	119.389	29.589	14.7148	48.957	-48.9193	102.763	92.6225	74.24	11.1783	57.0426	107.284	-25.1834
11.2912	3.93704	18.7032	-1.63236	58.8713	-0.421866	85.4043	54.9628	484.354	54.876	35.5184	12.1561	18.3021	44.8442	35.1995	285.107	-0.598464	10.396	28.8702	-1.45384	34.1123	75.5948	20.4529	44.8405	37.2017	78.3761	88.62	106.46	115.54	32.6423	39.7741	98.7112	77.8148	113.828	59.803	92.5254	31.7873	95.6194	95.944	10.462	23.3292	48.1227	-24.6276	101.223	93.4149	64.2395	7.8399	51.419	108.076	-1.87817
11.3911	1.22615	17.1629	-5.66569	31.2719	27.4227	95.8729	55.688	420.696	34.0089	40.5995	-4.31268	24.1008	55.9014	16.5533	268.98	-4.50527	6.40802	21.9102	2.10409	30.0256	71.6424	-14.3773	42.3997	36.6734	84.0856	94.3206	93.3233	110.121	43.9476	47.3075	119.438	83.2549	129.083	27.7174	95.6302	22.4809	103.959	78.1914	27.1962	-2.58018	46.4177	-10.3793	98.9907	96.1552	65.6761	16.2388	20.7518	105.646	-16.3467
11.491	9.54547	22.2331	-0.092203	52.2663	4.79129	89.2751	50.5594	359.114	67.0868	48.2325	-3.41418	0.66863	65.4356	24.2111	222.47	19.0667	-6.40365	32.3461	28.601	24.0422	52.2886	-20.3487	42.5195	44.0774	66.4229	88.4142	99.9552	113.36	38.9163	61.1302	84.3686	92.5418	131.112	53.6656	79.6394	6.05568	81.1951	79.5797	-13.1794	7.16081	41.3669	-16.3368	95.6825	111.298	54.5179	11.2208	-2.29347	105.002	5.37695
11.591	-1.65424	14.9955	23.7759	43.6043	0.354326	93.9226	42.1168	322.416	50.6153	33.3907	19.0277	16.6977	24.0172	47.1179	224.355	12.0968	-14.0255	15.1935	11.7186	4.46959	33.8798	-32.1653	54.4539	45.5905	102.934	84.5396	80.7813	118.864	29.7342	74.2149	89.4327	65.478	113.908	29.6689	76.1005	1.61086	95.5033	98.9359	0.401477	37.1727	59.1905	-12.6292	106.237	96.4554	83.6283	15.3496	16.7335	118.471	-29.6837
11.6909	16.9641	18.1962	5.81913	25.3464	6.82746	87.2555	55.0349	297.217	35.1171	26.4387	20.6576	6.60365	43.9656	65.5537	197.516	19.6931	-11.5197	17.3882	20.937	25.2236	32.5864	-36.9202	49.4218	51.3627	85.3798	88.8958	52.8319	90.8974	-13.7444	71.5559	38.9931	64.4098	108.609	20.3133	82.4031	10.1236	120.152	72.0774	30.5513	11.7174	18.0317	-16.4392	69.5624	102.689	103.447	17.1045	-3.48125	143.147	-10.6071
11.7908	6.61713	15.9381	-7.07195	46.0314	-6.83083	73.9229	43.7976	267.78	66.7446	23.125	9.59033	4.5056	41.975	59.5061	186.177	7.63322	-15.9174	10.6116	-0.554658	29.7438	69.8471	-38.754	32.1129	32.0498	81.318	62.2126	62.1681	106.652	25.1413	56.352	64.8291	62.5715	94.2627	27.981	66.3	-9.76534	176.852	103.092	37.6171	19.9579	29.5128	-13.7505	90.4152	72.7775	63.3676	23.1043	8.69514	128.026	-3.5495
11.8907	3.63174	23.9036	-7.79296	33.2913	-6.98336	74.8456	38.8068	209.758	50.8781	19.3578	13.039	4.15119	31.2775	73.0343	160.218	25.7589	2.72594	33.9617	32.737	18.8962	43.2394	-26.1817	34.8999	34.5475	70.9294	110.112	51.0929	87.2877	45.5568	50.9961	69.8645	57.6039	99.7685	6.36855	56.72	13.9144	142.044	93.2882	12.4354	5.5343	46.0642	-3.18849	94.0142	92.1196	79.3408	3.04528	46.1634	113.982	-29.4533
11.9906	23.1526	6.96613	-10.151	59.2973	3.04558	62.5546	43.8557	203.397	37.9228	40.0932	-22.4336	32.3591	22.1596	55.8049	149.277	21.0933	25.3949	24.1484	-17.039	29.4452	84.6671	12.4039	28.6875	39.5166	62.6266	98.4822	98.8884	113.496	76.1629	29.5539	46.7417	60.4311	105.25	5.43468	63.9582	13.4957	112.028	85.5066	22.4437	19.356	48.9875	11.9123	100.809	98.5315	65.0691	17.2465	36.2993	113.15	-30.8601
12.0906	30.9288	4.01704	-1.05311	52.8801	9.65789	71.4107	58.354	172.286	52.4614	52.0727	-29.523	14.3753	28.2468	70.0104	131.112	47.2791	3.62732	21.5451	-23.5782	25.8518	69.1947	37.7463	49.5689	18.1349	50.8805	119.66	84.3372	117.485	80.0147	83.971	26.7466	68.9334	94.3243	5.31594	41.8026	14.2055	107.623	96.0627	7.17125	17.328	46.7351	-9.46734	97.47	109.574	45.3561	32.6454	29.5557	119.527	-32.2454
12.1905	7.27141	29.7789	1.33899	42.0479	-9.47399	67.7401	53.2216	173.306	82.6829	60.5612	-26.9307	3.53071	38.9444	85.0553	125.686	51.0783	22.0579	24.5303	-40.8053	41.8831	110.293	17.373	51.0199	17.1421	75.7488	128.531	89.3847	99.8358	78.7651	60.1796	30.2248	97.1961	114.364	-1.3429	66.6607	-4.77391	74.5194	76.3334	12.8151	9.53848	52.2953	-1.4214	109.092	77.0428	45.6363	26.8829	45.2087	96.0745	-32.2237
12.2904	14.1648	21.4361	3.9311	53.2748	6.08858	71.9026	51.9918	188.84	75.8429	49.8989	-1.92183	-6.8055	42.1494	98.2599	139.35	47.8193	13.3084	-2.60537	-26.1669	10.5911	112.295	17.9739	43.4919	50.1991	53.3401	155.015	97.6881	113.049	141.99	41.9825	63.202	99.6852	158.893	9.34989	67.7275	3.55013	93.9541	63.9392	13.4736	13.3136	75.6719	-0.483986	110.446	95.1841	44.5539	12.4637	44.2722	131.993	-32.9485
12.3903	16.2543	24.4119	-9.57345	45.9018	-14.6805	56.8604	60.1036	203.695	57.4147	36.6368	-17.1699	9.74824	36.9988	83.0538	152.144	38.6051	-1.70635	8.64484	-19.6569	57.4313	47.6581	0.903008	31.691	37.2717	72.6134	123.534	58.1585	97.8102	163.096	85.6466	30.8591	73.2319	135.744	37.8089	29.7963	0.446964	53.3223	67.957	13.2574	6.40129	87.1028	12.1843	109.873	122.17	20.1854	3.47479	23.6526	101.031	-37.2726
12.4902	2.80509	21.4481	0.82098	65.3004	-14.6296	62.9559	63.1467	188.897	71.2692	39.9456	-31.0818	12.6698	26.3475	115.966	201.636	41.4249	7.4162	21.5231	24.8853	69.4955	69.6736	-18.5346	39.6026	27.6385	93.3219	176.713	30.1252	80.3248	168.075	73.7847	21.8415	77.4815	100.439	32.2371	68.0538	15.5141	66.8224	95.5793	-5.9391	30.1262	135.161	-13.0727	118.098	85.7423	33.8721	2.13735	39.931	74.3329	-18.8293
12.5902	7.64712	23.0921	10.2714	66	-3.87878	57.3931	41.9987	154.211	39.9051	24.5007	-41.5106	11.6462	13.2864	96.4388	245.291	35.1645	55.1362	24.8544	-23.1363	84.0991	111.822	-16.647	30.6673	43.0896	109.568	182.603	50.149	89.7311	208.674	50.513	15.3395	60.7342	143.736	35.689	72.7305	21.0051	63.4516	92.6327	7.1467	40.1465	136.316	9.63204	123.185	106.436	3.44012	-9.28329	55.99	89.0225	-19.9598
12.6901	4.77576	42.3045	3.01393	73.6403	-3.18579	33.709	1.64745	157.889	40.032	21.2835	-39.3145	16.3783	24.1211	93.2815	319.004	14.06	130.609	52.9696	7.60389	69.7846	98.2073	-6.05206	31.1288	34.2035	125.447	183.522	66.4531	114.548	210.206	49.7348	-3.57548	84.601	148.749	56.8247	45.8862	10.3335	66.0258	101.627	17.3822	16.8187	141.455	-5.09095	125.49	118.173	7.80529	13.5961	68.2141	81.4271	5.18961
12.79	5.54613	28.2739	1.36326	64.4493	-8.29512	33.8899	7.03795	139.062	58.9728	-1.59681	-5.56221	13.7732	31.7054	100.569	323.364	9.44586	95.216	65.5212	-0.910257	88.0975	87.6616	-23.5529	29.607	27.2478	107.88	188.623	72.8139	149.754	269.249	41.8501	10.4252	82.9081	156.183	40.7282	52.162	8.95563	70.4743	85.5916	-6.45554	18.542	146.825	-18.0364	116.516	121.848	11.353	10.0069	61.0359	83.2632	-22.3717
12.8899	-2.24854	28.4556	3.3988	50.6817	-0.489381	47.6466	32.8733	111.425	43.3158	19.409	-29.5676	12.2126	26.6459	73.4227	300.222	21.9885	46.0395	43.9935	-18.8976	74.9835	42.7915	-12.3132	9.31814	39.7632	109.597	176.501	47.3307	131.15	304.229	34.4836	6.24021	62.9071	135.515	27.8051	38.0956	-3.35925	65.9602	94.6596	-23.2341	-3.484	131.176	-3.09209	113.768	104.755	37.2222	13.0846	53.5063	108.476	-24.5304
12.9899	-0.995514	26.4843	28.9144	52.8636	1.6192	72.357	24.4549	112.159	51.0722	14.8116	-28.6284	21.9829	27.2485	78.5165	309.388	1.7501	35.178	47.0164	-21.5205	110.598	47.4177	-51.1483	26.3379	28.4676	87.2078	170.649	33.2918	99.6736	300.714	45.7995	23.6932	52.1492	149.12	21.5877	70.9052	21.0612	51.1952	103.176	7.05281	16.8446	161.162	9.12699	77.6744	93.8205	33.1015	10.9443	72.6018	83.7614	-11.8915
13.0898	19.5155	34.6433	18.5207	43.2591	4.30073	68.4855	11.9009	96.2669	29.0086	9.76673	-17.6149	7.88266	27.9668	66.5655	273.357	3.22987	6.05987	4.59017	-11.2471	85.1682	112.162	-35.6298	31.1756	25.7809	79.3526	178.743	51.8335	122.496	286.327	23.1813	51.1079	64.3343	142.532	41.539	62.2957	33.3873	46.9883	91.2224	21.2084	31.7687	123.245	14.5887	94.5074	110.924	48.6028	7.14109	73.8421	74.0028	-3.558
13.1897	-1.61089	39.7602	14.3669	39.974	-11.9475	74.8089	32.8392	100.881	45.7144	7.64033	-3.06494	10.5147	22.9458	60.3494	263.683	13.2932	22.0833	28.137	11.8457	37.9773	72.0551	-45.5897	53.0478	12.2727	63.5622	174.925	90.6911	95.7878	283.874	41.6468	72.355	123.71	155.727	34.2653	99.4893	29.635	105.206	86.8597	23.4396	14.2564	124.347	0.536407	71.7262	123.851	36.2839	-8.54979	62.7658	82.813	0.344014
13.2896	15.0135	17.8629	4.16087	32.6113	17.7556	60.2007	34.0743	97.7955	59.3859	38.1256	-2.95262	11.3057	36.3557	54.5506	217.199	10.4198	21.5013	24.3653	27.9416	24.4832	69.0572	-45.3932	37.9804	21.1244	66.1075	158.22	92.1832	128.474	279.626	45.5414	35.8896	88.8147	160.786	90.1165	58.2028	25.9757	86.5839	81.712	10.2774	-2.30286	145.629	-9.32683	101.638	104.127	18.5775	4.21118	75.0315	124.482	-5.10597
13.3895	-6.9611	24.3343	-2.4352	40.1733	0.372024	61.8169	37.7281	88.4512	54.6076	28.3108	-16.1348	2.04945	32.3154	63.743	234.818	2.00948	19.1216	24.9257	-7.41355	30.542	90.0462	-31.824	22.4657	10.6386	77.5005	128.032	111.332	115.184	238.015	39.0409	37.7796	123.289	154.613	66.6795	62.109	19.0805	78.1014	91.3768	-0.155726	6.78994	128.311	-17.3854	83.3899	95.3361	-13.8488	-3.15787	84.2082	119.215	-18.4285
13.4895	-15.8114	26.1026	-2.66489	30.128	3.44472	72.951	35.8075	137.6	49.7493	32.749	31.0909	15.4769	31.2167	47.5443	204.419	21.4238	15.4729	6.79087	-8.54878	0.759118	67.5918	-33.6586	36.1706	18.7605	68.2121	164.596	69.331	107.61	261.818	11.91	40.0023	122.589	179.169	50.5679	90.3588	22.1692	76.2414	95.4226	25.119	-4.68741	99.9318	-0.522061	94.7848	128.991	29.0503	18.5998	55.4027	149.498	-29.516
13.5894	-12.1428	11.922	-1.15463	32.6731	5.67038	91.4027	35.26	139.786	61.0703	18.8938	24.487	54.3453	5.37809	53.0302	184.543	40.1092	-6.34781	10.3358	22.6023	9.6692	124.143	-41.0149	26.5121	-3.47233	77.2774	132.031	93.6859	115.526	232.271	3.53449	58.0489	116.898	174.725	55.7028	104.613	27.2171	71.7846	92.262	13.6228	-6.51695	115.84	-39.6249	108.419	111.175	10.2405	-14.6994	45.7804	147.444	-23.8796
13.6893	5.45658	1.01916	5.15333	37.3418	2.10705	104.87	23.6503	132.273	39.3	22.2893	-4.16986	64.5154	6.93412	71.6276	202.206	18.6483	4.7091	28.3062	-0.156757	46.2738	144.052	-34.0836	38.0966	32.4012	78.4172	126.978	83.7899	98.6829	229.746	31.5173	38.7104	85.7986	201.531	53.7381	76.5625	19.4574	73.1037	106.778	6.5146	21.3577	95.4075	-31.0173	89.8376	101.029	17.4186	-3.10027	53.308	123.583	-10.6718
13.7892	3.55381	19.6227	-5.19025	33.698	-13.1917	105.687	42.1964	138.405	58.0914	38.3989	20.6818	49.2583	41.8123	72.293	197.47	10.124	-0.778114	29.29	-11.1111	42.9649	147.887	-15.8188	18.157	12.0128	73.7166	142.327	94.0594	107.117	233.446	13.4347	56.8676	96.3859	162.791	60.4009	76.0028	14.8092	89.7264	93.4248	22.8395	11.8705	88.4788	-7.63293	98.0869	119.311	46.0381	-4.60101	38.2767	123.308	16.0486
13.8892	7.2844	22.323	-7.48775	44.9637	15.7902	72.538	25.1407	128.465	58.823	12.0105	3.08649	57.7286	33.5909	56.1586	193.785	42.3258	1.2692	32.8466	-17.6726	27.2713	177.793	-39.8735	5.23382	7.12119	84.8655	135.041	30.9285	49.1396	198.526	40.7806	25.293	83.4769	156.461	39.5877	57.2326	11.7383	79.0915	121.776	3.95498	20.9163	96.528	-10.3377	101.464	106.06	31.9995	6.35029	9.51675	88.6094	13.6817
13.9891	-19.4685	16.0207	-11.9276	60.1155	12.9748	81.9568	26.4928	117.186	24.2486	7.84659	13.4128	48.6034	37.0739	65.1259	198.312	16.329	-3.00494	14.2662	-16.5366	51.0269	153.716	-46.7976	20.1694	11.3214	78.5497	143.446	72.5243	111.329	180.537	-0.143209	23.2709	74.58	146.621	43.2762	80.032	12.0354	58.9789	102.922	-7.34511	8.38913	96.8298	4.48055	126.901	102.602	48.9778	20.2656	53.7216	143.7	4.21836
14.089	-4.8938	30.3952	-2.36268	60.5378	14.982	85.0776	46.2603	119.441	32.8341	13.2329	15.6419	42.6097	41.8379	92.8979	185.931	25.6284	21.0438	20.4549	-1.07649	35.4471	124.6	-13.6992	43.0523	27.7128	66.4044	122.769	82.7315	120.127	196.153	30.4547	8.49508	82.4321	158.427	36.4893	57.9432	-2.93865	63.7784	94.7947	-5.03137	-3.99488	71.7119	-10.1539	111.349	134.748	33.6373	6.35428	53.5403	139.028	-19.8674
14.1889	0.508344	31.5957	-8.50254	57.002	20.3635	94.7754	34.9198	88.577	23.9854	11.666	-4.2421	41.7149	31.2276	78.6125	193.331	47.6477	12.9187	39.2314	-6.4906	63.4173	124.736	-46.6331	39.9644	31.619	108.69	118.918	81.608	83.6855	169.655	26.4989	-8.04534	91.8796	161.248	19.6888	52.8825	21.3947	119.18	94.5764	2.50594	1.11734	96.0029	-9.25477	92.1059	119.478	29.4173	7.39183	46.1367	161.769	-31.7068
14.2888	-2.47071	22.3903	2.70083	50.4562	5.07913	124.683	12.7902	118.474	53.1203	57.9385	-8.2646	49.4651	27.7855	81.1634	217.393	21.0588	18.4404	20.8141	6.01157	47.5502	128.79	-21.5044	52.4208	0.347737	106.987	145.273	73.0641	89.274	217.683	5.69007	2.7349	104.594	195.885	30.4423	61.7593	39.1357	119.131	72.427	27.0868	33.9203	81.438	-15.3036	75.2992	102.493	23.7495	33.4755	86.6481	192.335	0.635007
14.3888	-1.70417	15.7721	7.18371	41.3391	27.3184	148.032	26.4127	113.327	63.2307	63.234	-22.6274	51.9069	4.4476	79.9361	179.468	45.8965	3.41072	18.2991	0.333481	37.9404	116.861	-25.1331	24.8054	19.0414	108.105	146.747	59.9911	53.945	256.735	-6.2325	1.84126	85.3223	372.001	28.3985	94.7077	23.1717	136.826	67.501	10.1423	48.6647	41.0239	-25.3434	41.9511	80.5856	32.2172	29.9941	250.497	180.597	-1.82254
14.4887	-14.7326	20.4424	9.74338	26.0058	16.8282	154.299	37.2436	86.5224	34.5086	66.547	-3.03019	36.8031	16.2551	57.3483	177.884	27.9532	10.0282	17.3798	-12.0154	23.6364	113.992	-27.96	32.7178	23.1585	105.294	135.695	53.8541	48.9323	262.79	-16.8346	25.0857	79.5654	515.744	3.95441	128.706	8.40292	147.546	48.0532	-13.3046	18.4998	39.3663	-31.5053	36.3509	58.864	23.1992	17.3562	332.491	199.984	6.18818
14.5886	0.240442	18.1115	7.16481	31.3991	22.9728	122.973	43.81	94.7349	59.2479	72.4423	2.63778	23.028	12.0146	66.1508	151.697	52.6703	22.5496	30.4537	-1.05302	7.73431	92.0902	-12.5757	32.9716	-1.58909	101.329	91.1976	47.6961	84.4264	256.528	10.653	36.2952	68.6896	639.718	5.54665	127.548	-2.44705	115.556	53.8606	-25.9595	21.6709	42.6143	-50.0645	47.8784	64.0665	-23.5715	14.356	499.885	152.726	-5.50593
14.6885	-9.16347	20.3125	9.81133	28.9864	13.9186	108.026	58.8929	66.998	44.2241	66.4965	8.88929	18.4287	42.1073	43.9967	162.098	45.758	10.4791	11.27	-12.6982	18.1336	125.058	-9.80116	37.7512	-21.3263	103.769	84.5483	88.1143	80.8709	206.762	33.7226	7.10075	82.2541	760.365	-3.80666	134.943	-5.39206	77.1063	67.3464	0.99286	39.5984	88.1556	-36.6138	41.7448	72.0241	-14.7348	8.66214	498.903	138.012	4.94286
14.7885	11.8427	17.0637	4.29334	35.4241	28.4114	127.842	62.388	63.3165	44.9526	105.063	17.3055	10.0105	52.228	26.7786	140.637	52.6155	-28.9927	-10.5817	-10.7307	35.0298	178.049	-45.85	0.768989	26.9705	110.749	98.0436	77.635	52.1452	191.246	17.1113	28.9493	95.2579	914.707	1.81747	194.366	5.58723	31.5559	57.7626	22.1472	36.2222	117.595	-34.9605	28.5099	131.132	-13.4436	9.45112	398.525	143.27	-11.2199
14.8884	11.89	16.9307	6.84977	37.4138	14.074	132.998	54.6855	36.2532	61.4858	95.1003	-4.48828	7.77434	64.7877	36.6887	145.221	32.3357	14.4061	4.37585	28.5764	29.0376	150.433	-15.5573	16.9559	19.2529	131.933	64.1756	25.4596	62.6326	198.168	40.1363	46.389	82.0639	1096.13	6.21714	215.957	19.5574	46.3365	67.2473	33.9113	23.4554	123.625	-22.2593	30.6096	148.963	-42.8416	12.0664	285.118	126.322	8.72568
14.9883	-13.3149	8.79291	-6.60684	6.83648	-3.84741	125.646	52.4256	24.659	37.4808	81.8804	-19.5698	11.2049	61.8255	21.0973	136.301	45.6597	-6.55955	5.96753	51.4331	5.35362	100.948	-23.3301	32.9011	15.177	143.55	68.6231	59.6802	62.2135	191.185	26.8361	51.4306	77.3437	1273.51	-1.20971	269.884	9.16525	16.5536	69.3008	21.8572	13.9724	170.453	-42.5171	38.1974	165.398	-29.4035	20.4435	253.697	133.008	33.3575
15.0882	-23.4715	1.91944	-23.6468	12.9555	-13.3349	168.944	46.7908	69.5352	42.3383	63.0198	6.98346	0.0434112	58.5458	20.6746	137.807	69.8016	7.4068	19.8407	80.9072	-5.05579	82.221	-33.1332	24.4403	12.8332	144.904	77.631	77.5889	64.2892	205.699	-31.5251	63.3999	87.8537	1442.18	27.5806	295.774	15.4697	-11.9204	24.2866	37.5192	28.3127	156.316	-35.3805	34.2908	204.887	-22.1133	-4.88594	219.827	127.641	119.07
15.1881	-16.2467	-7.79184	-10.1099	2.71385	8.41943	153.689	48.548	54.9825	78.9619	54.3581	9.7223	10.2465	53.6236	16.3035	124.894	67.182	-19.4251	6.99844	57.0277	2.8205	99.3308	-57.6335	-9.71627	0.336261	132.156	11.5906	69.0891	58.3245	180.804	-18.967	74.0292	104.124	1589.89	14.6991	358.934	31.9444	-8.89494	28.063	-2.23253	-8.81004	174.452	-36.9978	30.4509	216.321	-74.4133	7.39739	146.538	135.929	85.4656
15.2881	-4.18497	-20.3412	-13.6068	0.749278	4.35429	159.964	39.7519	43.5784	49.6169	71.9908	31.1325	-0.083947	58.1227	19.7242	119.444	53.3083	-3.88314	11.7473	66.0624	10.3203	49.4126	-50.6228	-10.1775	29.8922	144.515	-3.2572	64.7135	53.8144	176.011	10.3151	39.8643	103.779	1744.41	2.35551	457.828	5.97996	16.0999	28.1299	36.2203	26.8958	183.143	-15.424	23.9636	241.823	-75.8555	-3.32186	113.271	125.425	57.3647
15.388	-17.7673	-27.5237	-8.23223	13.8769	9.35405	182.557	28.7401	48.4947	57.8556	70.4661	30.5692	7.21689	62.9092	22.6666	115.91	70.3804	-36.6761	-13.5066	79.8905	11.9376	75.799	-56.9445	0.120538	14.8662	146.418	19.0552	65.7298	28.5355	175.237	-9.07608	46.9265	107.353	1844.76	23.8437	601.199	15.7232	20.615	9.54699	48.0451	42.114	194.432	-11.5342	3.14755	226.307	-46.8469	10.1049	107.266	106.753	58.2203
15.4879	-14.4986	-27.3611	-19.2638	35.0351	11.8542	176.835	25.0277	53.7299	68.2421	61.9725	-16.775	4.11789	67.3798	14.0696	102.351	56.2599	-14.7395	4.40204	91.5336	4.82581	67.3727	-66.1771	-19.0736	2.74437	109.473	24.7795	64.7269	51.1142	156.666	-3.58653	31.532	101.15	1879.07	-11.3621	707.479	31.3584	1.15755	-2.41983	45.153	16.6806	151.989	-19.4089	13.6071	224.71	-54.5877	-1.59465	97.6869	82.6746	28.3165
15.5878	-19.3827	-37.9765	-4.38414	-1.90441	15.9045	189.171	64.133	23.0175	46.3546	75.656	-12.3733	11.6387	79.395	22.3415	116.264	69.0511	-22.0916	-11.3735	167.618	12.8099	79.067	-26.4186	-5.88689	10.1213	123.635	19.678	67.9815	70.0247	112.147	-6.39158	6.04997	127.989	1857.97	-32.4572	852.812	37.4164	13.7895	5.87199	18.7165	42.1556	137.976	-26.1993	41.7461	220.995	-27.0233	4.89773	98.7178	98.3271	-13.1323
15.6878	16.3402	-34.3112	-12.1855	11.7822	25.2987	187.199	36.6684	39.6437	53.4913	77.8234	-15.2853	9.11631	67.9238	33.5244	101.483	70.3161	1.95223	-0.477706	250.12	-17.6523	55.9242	-14.8925	16.0095	34.9402	142.234	-2.27551	33.8119	30.1578	145.961	-34.5588	106.325	144.972	1893.94	-11.8819	999.16	45.31	32.9924	-29.52	56.2467	49.8471	129.393	-25.5577	22.1884	207.458	-75.0571	-20.0969	44.6221	94.619	8.93688
15.7877	-10.2685	-40.8112	4.06615	-2.69786	-13.1605	161.305	28.1514	49.3058	44.5705	93.3837	11.9482	-1.47881	55.4953	31.4665	91.6007	78.6468	-32.7579	-9.59839	237.532	-28.8682	35.785	-36.2912	12.7393	39.9618	118.725	0.51695	72.3969	76.8174	128.443	-56.8284	129.987	121.721	1878.68	-24.5566	1104.87	32.4558	23.8392	-15.8124	41.7963	84.3985	115.438	-17.1961	23.8363	177.075	-55.4256	-35.5668	51.8907	98.9618	25.2021
15.8876	9.50613	-45.004	-18.633	5.94985	19.3394	165.57	25.849	59.8818	42.8837	71.3065	9.51972	-3.5126	68.9036	49.4779	107.896	69.8355	-17.3613	-18.4193	230.954	-16.0334	19.6636	-40.6704	20.2756	34.9109	111.712	31.8079	22.655	23.5336	92.7785	-16.0565	85.3221	129.25	1754.38	-10.959	1206.11	33.4563	22.0078	-0.857896	27.1967	64.3638	78.0264	-19.8875	2.35892	166.117	-13.3474	-7.63857	35.2284	75.4005	21.5515
15.9875	6.84409	-39.5807	-25.5434	-1.76892	21.4206	168.645	25.7272	74.1053	38.773	59.2293	-8.71956	39.1871	72.9371	51.1235	82.6072	54.0327	-50.1599	-26.3576	158.095	-30.0578	46.9233	-44.9235	-3.34294	14.0101	61.3088	46.357	65.7378	53.4338	62.8942	-9.78736	15.3081	122.839	1604.37	-10.69	1395.62	45.1068	29.904	12.5097	62.9667	20.7257	61.3069	-22.3211	8.35043	140.93	-6.46746	-6.63054	23.392	96.7716	-13.4387
16.0874	31.0137	-20.4551	-16.9391	12.5752	13.5606	144.462	17.52	51.5815	50.6521	49.3585	-7.15832	35.9209	71.6517	55.7243	47.5858	56.3284	-41.3924	-0.159041	145.064	-5.93024	43.0675	-44.8042	18.1851	50.7097	13.0118	13.9054	76.3678	47.3995	68.9578	34.068	-3.38253	111.319	1517.66	21.331	1490.99	2.36714	-31.6674	8.59558	41.8694	-26.5251	78.1776	-9.12713	2.8786	143.697	15.8547	7.176	44.605	83.2433	19.1018
16.1874	5.40785	-18.383	-3.12622	38.9234	7.14516	145.63	31.7405	34.0323	51.1751	58.8251	-8.03608	14.7696	77.4549	57.9764	75.6292	67.4244	1.50213	-3.25597	97.6182	-3.85324	35.4498	-39.8994	27.3681	51.0732	40.2616	42.0457	66.5743	26.357	61.7332	20.3441	2.71139	133.82	1386.52	-18.7786	1622.13	9.16161	7.31477	36.343	46.188	4.10358	78.9113	10.4019	-8.83	112.413	23.9269	3.6138	21.946	75.9642	-7.29968
16.2873	2.14334	-3.64287	-2.51441	37.4792	21.4099	137.152	39.1733	9.55268	14.3166	33.6791	-25.1806	12.2598	62.7328	34.6918	75.3264	51.5835	-15.9709	-10.7203	119.877	-3.29369	56.2259	-36.2274	-13.7192	25.1826	41.9231	33.4742	33.4423	44.569	75.5096	18.5209	-30.5448	113.836	1314.93	25.7251	1622.41	30.2885	-14.8107	36.6836	33.9984	-8.64026	137.258	6.57826	15.5394	85.4807	11.4723	12.4086	39.7052	64.6285	1.49479
16.3872	23.0155	5.88976	0.834468	24.74	15.932	107.302	23.9232	35.2097	31.2819	17.7876	-6.70772	17.4452	56.1767	45.6253	133.476	39.8843	8.46025	-0.0718992	96.6402	33.6105	43.9868	-29.1873	-25.5062	20.9225	29.9195	67.0338	62.6706	57.759	98.2533	51.6471	-32.4038	83.8715	1243.65	25.0312	1515.15	35.1299	0.558648	61.283	48.6043	-4.22003	121.419	-7.80647	56.4846	76.9722	43.1602	-0.851928	96.4317	69.4812	-0.746541
16.4871	46.7935	23.6931	-11.0547	50.466	14.595	94.2493	50.9046	17.8573	30.8776	21.1654	-9.73011	6.92046	55.6002	46.4788	186.546	34.5927	1.68045	27.576	46.9893	32.8391	66.853	-38.9968	-2.09049	15.4527	49.7834	65.3351	30.1264	34.443	51.7461	37.5435	-86.9934	63.6078	1087.09	21.3129	1312.11	-1.07479	-26.702	80.0798	34.6859	13.2238	86.6924	-9.98231	76.9618	47.1461	12.9174	0.5979	64.9894	13.0028	2.40215
16.5871	30.886	36.4503	2.37188	34.2447	3.14948	100	34.9453	54.8104	-0.899835	26.0333	20.4312	18.7771	36.7871	102.551	191.713	38.9389	18.1703	14.3324	46.1493	36.2851	89.9625	-51.1654	-42.4154	24.5583	-2.12379	88.1834	69.0972	50.7666	64.1713	68.4309	-104.583	26.5269	1049.37	30.2204	1198.44	3.7248	-10.5279	101.382	10.2849	3.92206	65.3298	22.4557	104.467	74.9806	36.855	4.24262	83.5853	65.3812	15.7796
16.687	35.2031	47.814	8.24944	59.4082	8.0665	94.0592	51.8818	13.906	-3.05186	35.0025	-1.56647	20.6761	21.0971	106.957	253.339	46.2264	67.2732	8.88644	76.379	29.5703	109.316	-45.4981	-6.93084	-8.19397	37.7451	121.611	28.2018	36.4482	67.1348	47.1671	-72.4898	32.8238	987.357	4.49007	1126.68	-5.98172	3.69672	110.309	3.37255	-17.2844	80.6425	6.08384	88.255	26.8378	48.0296	30.1394	51.5897	46.4479	3.05908
16.7869	32.4652	72.6178	14.8435	57.8022	16.5593	124.367	22.607	27.971	19.5908	37.1819	12.8492	22.1961	12.1774	124.647	281.808	32.9049	77.1957	14.4634	37.6297	25.5886	111.127	-17.4262	-13.8299	-14.7017	14.2194	102.998	55.4218	94.295	107.782	18.0279	-71.1057	27.9206	968.807	22.0723	1043.73	40.5731	17.1247	80.9254	18.5722	-15.6626	60.8453	34.1459	117.823	48.5521	3.62008	-6.61625	34.745	51.7227	16.025
16.8868	31.7644	86.4891	17.972	60.739	-4.37542	95.3871	30.4637	22.5917	24.8246	21.3681	27.8581	24.0639	14.1234	106.709	313.005	59.3751	64.1785	11.2238	32.0566	27.5582	124.295	7.37049	11.3665	0.30353	25.4378	116.107	60.0312	81.4689	168.994	51.7592	-7.48757	34.2903	927.298	23.4037	955.761	54.1161	30.4283	107.958	18.9138	-5.51658	58.0338	51.2202	140.71	30.6613	53.0341	-6.96443	46.5981	36.6218	2.57293
16.9867	35.6275	83.8819	11.1311	60.0094	-0.0857682	79.7075	25.4392	38.836	23.4159	20.2049	30.5153	34.5262	17.0599	81.9892	323.003	38.6184	41.8033	10.7532	64.2078	-4.22041	128.339	-4.76775	-17.1668	1.25754	10.5925	117.011	120.371	82.1602	145.437	47.9335	-64.5775	24.3736	878.567	41.6844	882.822	14.8244	32.3043	102.343	-8.2398	-16.8061	9.73921	57.2794	149.889	35.0642	41.058	-6.33999	126.38	47.0316	-15.6805
17.0867	46.4921	78.1407	11.8934	31.3297	6.86789	82.5348	31.9394	45.3996	80.1425	16.6445	52.2969	19.7538	13.6934	84.4638	356.657	31.3425	30.228	26.4867	10.5236	31.2748	112.853	12.1549	-18.5052	-5.9397	-16.3448	104.405	136.271	89.1938	112.139	47.2288	-69.1385	24.7789	821.091	50.5001	809.99	15.878	19.7869	113.099	33.9306	16.4404	-5.51615	100.671	175.366	31.0623	47.885	12.9088	130.256	42.2673	-0.1983
17.1866	63.8805	72.9941	1.53841	83.9497	16.0271	88.597	45.9735	8.06428	66.514	17.044	42.7448	32.0472	5.68955	75.5811	383.415	61.5891	27.1247	34.8572	1.40752	-5.6903	109.867	24.6091	8.22529	-12.6132	10.3103	89.9503	263.968	91.3068	140.867	19.8374	-3.53785	32.1039	760	25.0011	788.652	22.2929	41.0923	78.0463	0.762458	17.6226	12.2079	75.9268	164.217	7.40366	21.0007	-4.12896	183.409	11.7658	-0.758298
17.2865	80.4511	68.7689	4.95244	66.5207	11.9194	85.8279	34.0718	33.3071	84.7485	-10.2062	-2.39686	28.4004	6.31535	67.6413	373.61	31.8687	43.0756	49.5694	17.838	24.392	108.476	14.7604	-34.0484	-9.65649	4.60782	91.9506	463.021	99.9958	113.07	46.8199	-35.4472	21.751	726.994	55.5539	716.13	4.63457	3.3297	91.2454	-7.58117	21.5178	12.9578	59.8929	165.254	-7.06072	16.46	14.9728	156.198	19.3462	7.89059
17.3864	72.5515	69.7704	-8.33916	81.6804	17.355	113.374	37.097	43.4061	89.0693	-30.93	-2.78415	1.51507	9.85711	76.6529	395.455	25.6806	11.1418	20.1758	52.9263	43.0511	127.211	6.98111	-13.8792	-17.4656	8.17863	96.6637	585.118	90.9568	115.007	18.6463	-43.7028	12.7842	688.134	37.8284	690.479	-8.04496	43.6586	79.4422	-20.4979	7.77274	1.5006	47.0512	156.08	6.71803	28.312	0.845707	127.925	20.8433	-19.0387
17.4864	72.4233	56.1161	-3.93037	87.2773	28.9092	105.612	36.4256	15.7181	78.1514	-23.6952	24.6105	6.45559	-14.2287	96.9468	359.766	25.014	-3.25083	5.43386	141.555	23.74	119.277	-4.98186	-23.4919	-0.669145	-15.2882	109.495	734.023	98.3697	115.247	36.0003	-64.598	5.79341	639.571	23.0603	655.452	4.97578	49.1572	75.9879	0.366935	17.411	31.9676	28.6811	163.926	22.4833	20.5252	-4.06258	122.589	37.8012	-9.42993
17.5863	57.4632	44.2281	-14.7015	54.5612	39.8265	109.043	42.099	-5.6616	57.3284	-11.4759	12.7369	16.2512	-8.62477	100.24	350.267	39.4916	3.19435	8.15373	190.006	51.983	109.373	4.55481	15.9249	-17.9748	3.29318	99.9026	953.233	108.999	124.434	68.197	-32.6057	16.9359	660.907	21.0728	604.833	-3.28649	38.8684	100.788	-22.6143	47.6155	-1.51543	4.69853	143.679	-2.08765	25.7255	-19.3013	106.208	32.2235	-7.41388
17.6862	78.5482	35.8541	1.41505	68.5118	33.9918	87.6757	31.9712	-10.6687	60.961	-8.88832	4.40254	26.4048	-13.8279	84.6822	305.426	42.6492	4.8198	0.184668	196.473	49.0397	96.5155	-10.8505	-7.15926	1.55584	7.02457	125.259	1100.12	118.521	94.4143	89.8739	-71.8142	40.9785	613.711	1.32692	581.271	11.6471	56.3908	88.292	1.17301	54.6236	-19.6252	-21.4082	107.321	-62.8603	27.694	-20.5859	141.768	11.4954	-12.6165
17.7861	52.5321	42.234	-22.0575	64.4239	32.2777	82.4785	27.4702	-3.08276	69.3235	-5.46995	-0.978015	20.6195	-9.77581	77.9686	289.499	33.1063	6.57217	6.63482	212.689	21.1468	86.1787	-0.892926	27.1233	21.7803	11.0234	153.241	1207.81	117.393	140.164	97.6238	-6.16711	18.7044	586.316	19.652	555.696	4.84815	47.3856	105.517	0.367025	30.8632	-20.0661	1.85864	103.413	-27.6466	20.0074	-21.1443	112.66	-5.28966	-23.5254
17.886	49.5449	37.3144	-6.49064	68.9726	27.9566	85.7598	63.9707	-7.82013	76.876	7.73302	9.76318	14.7362	-1.05562	126.064	336.445	28.235	32.7049	11.3322	181.668	15.4713	78.1508	3.7284	-25.8179	4.55243	20.98	161.058	1250.42	89.5166	126.971	66.0828	6.89838	23.4808	585.035	20.7712	502.673	-8.46288	50.5546	85.4833	2.4069	3.92209	-17.2344	38.9288	113.242	-18.7556	2.87424	-5.50381	118.839	35.3442	-11.595
17.986	43.9983	34.44	2.43558	59.2101	34.3536	80.6773	90.0971	-3.29827	104.687	12.3108	-7.71296	44.3496	-8.17065	135.354	323.235	33.4225	27.0582	23.5524	153.597	51.1797	64.593	27.7763	11.3323	20.0236	34.6279	166.707	1328.68	103.36	154.514	51.1289	36.3573	14.4198	559.426	23.2579	482.425	-6.4348	144.868	95.9464	21.7616	27.0453	-8.06602	10.236	111.244	-7.43519	40.277	-16.2739	132.478	11.9611	-22.1781
18.0859	38.9994	32.1408	4.63867	60.0966	24.7277	91.5578	175.296	5.44691	137.185	11.8353	-4.26328	53.7704	-11.3158	136.255	303.666	59.8394	26.6575	-9.60763	88.0957	39.9235	71.8074	44.6213	28.8273	22.8076	39.7488	173.163	1474.33	93.9012	133.552	59.512	10.3472	-9.34826	539.147	5.02557	478.048	-9.85504	178.733	93.9491	9.67925	1.76985	5.82626	60.267	96.8494	-6.59299	36.2789	-5.17478	116.567	37.6267	-27.3451
18.1858	56.1608	33.6376	-14.8458	63.1957	34.0469	66.6581	322.791	-2.2596	148.139	-18.9244	-15.971	53.4421	-1.21389	129.664	284.56	63.4351	24.7201	9.5386	56.5402	53.9923	69.4852	37.0172	-27.6021	19.9725	45.8082	137.748	1380.09	133.473	106.797	51.415	-1.89742	30.6196	513.987	2.22247	462.253	5.14014	230.162	93.0004	5.79781	3.52375	3.94375	80.405	138.872	14.6715	36.5445	-1.43083	133.255	35.8821	-18.1455
18.2857	33.0954	41.459	-7.82179	48.6306	29.5912	70.5351	441.803	-25.0593	109.105	-10.6664	3.92265	34.3206	10.7568	101.217	268.281	67.5228	20.626	5.00984	56.1408	67.4116	75.3555	28.7498	0.185117	23.8283	52.9155	146.003	1256.38	115.999	111.644	42.5945	-10.2699	45.1465	480.994	4.72723	432.012	-4.19693	331.587	92.5963	24.1687	15.684	-27.8406	57.5655	124.185	9.11917	62.3634	-16.632	82.228	16.9633	-15.059
18.3856	44.8692	39.9691	-12.5342	58.726	42.0694	89.2774	561.694	4.7072	85.7723	-23.8015	-11.0315	32.5171	-12.5904	83.2646	229.533	69.9589	19.1494	29.876	61.4744	77.2859	84.6491	11.2736	17.3201	32.2766	49.7141	170.883	1156.42	58.8396	125.067	31.4809	-13.3399	61.1647	462.019	-2.19904	447.111	-12.0178	438.174	114.922	1.08937	40.4816	-31.6737	21.22	67.2031	-5.5874	69.3724	-7.81076	104.993	7.62075	37.6985
18.4856	11.6187	27.7394	3.92816	20.3787	32.4388	97.5393	693.018	-20.4663	89.8623	-3.63188	4.67418	33.3866	-35.1564	71.2369	208.381	88.3412	12.5131	35.5509	35.66	58.8643	86.4553	-8.26494	31.9156	5.36652	54.4625	131.664	1091.55	57.1189	110.395	32.7915	3.59407	48.638	448.059	11.4913	404.282	8.19673	467.977	112.334	10.0244	15.7368	-1.33493	3.3459	56.28	4.16167	28.8727	1.85863	99.9402	31.5534	110.184
18.5855	24.7972	22.6432	-13.6204	43.306	38.4654	104.511	775.261	-24.1286	84.089	-27.2516	15.4046	27.6187	-44.3872	87.6787	248.911	124.337	3.04646	19.1863	54.0981	24.6459	47.8896	3.27437	23.9402	9.8887	53.2832	76.402	1084.6	37.7372	126.36	39.1897	88.0854	56.2826	484.396	-2.77664	394.148	3.71106	566.872	94.9287	2.92998	44.7868	-5.12569	-0.342905	0.0196847	-23.6114	-15.9046	7.09419	125.391	-13.6863	75.2912
18.6854	38.1598	33.9004	-14.4255	41.8729	49.44	83.6462	917.991	-37.8699	116.1	-28.0079	5.00053	27.5576	-53.9265	75.7434	275.869	146.163	15.2008	24.8969	99.9026	36.1062	37.1027	8.76363	21.3197	13.2973	34.0184	139.344	1114.7	61.9418	151.616	26.5977	86.9242	84.6181	487.581	-25.4309	347.421	-2.80204	640.653	75.6039	37.2768	-9.42844	-85.256	-22.9708	31.1172	-14.49	30.6901	-0.317998	129.085	-0.622363	42.4164
18.7853	46.6849	32.6333	-9.95987	52.4483	57.8779	78.7047	995.607	-37.6567	95.8357	-17.4929	8.84607	22.3063	-35.9966	60.8243	243.818	139.087	36.219	24.4169	69.5674	23.863	51.9425	32.8467	16.1483	56.5409	36.9068	93.1976	1009.85	51.7476	135.923	76.8022	95.7005	57.2074	488.639	-19.6541	335.76	17.0631	654.908	83.0536	40.225	4.07687	-44.5663	5.58665	28.5243	15.3625	5.57891	5.76197	123.286	9.90522	1.87583
18.8853	34.991	8.32149	10.5717	30.9645	51.3693	64.8782	1021.56	-20.9771	90.1291	-4.63008	-6.23169	36.5767	-16.6732	65.7424	237.819	173.905	20.7251	16.9049	83.2743	-6.87477	88.3616	12.6689	-2.28324	59.5523	35.4257	103.752	935.894	31.4862	91.8054	42.8361	118.865	29.0591	444.091	1.3008	326.758	22.679	698.205	89.3482	32.7771	-7.25643	-8.11104	8.71556	0.978484	-7.96183	3.92745	21.2576	95.0873	19.0184	30.6336
18.9852	14.5094	6.40881	28.1674	17.9535	38.4538	171.018	1085.34	9.9638	64.4561	-16.5438	-4.14089	29.7445	-28.5489	51.3048	242.298	173.89	14.3755	3.12522	69.9535	29.1948	74.9752	44.5726	1.39661	45.9559	11.6937	118.114	919.065	76.8479	121.785	15.2816	137.254	26.0729	443.532	-11.0402	355.791	32.3896	700.255	66.4236	40.4777	-7.37644	11.6916	19.7308	31.4788	-37.2794	17.5821	-1.68243	142.241	14.8547	28.8515
19.0851	-25.7276	-2.8192	22.386	-1.02965	6.07653	238.228	1085.39	12.0989	82.1334	-41.5468	14.9752	24.1624	-15.0994	66.0247	266.241	170.472	0.13736	-0.481461	55.9622	13.7559	85.6297	-18.907	3.29973	0.166246	13.4705	102.997	876.288	74.5338	106.534	34.1351	137.729	42.9297	423.284	-11.733	373.562	22.693	687.242	68.8235	15.243	-9.69931	44.3399	7.75885	27.6203	-24.0311	-15.6821	13.6875	134.664	13.9222	26.6846
19.185	-19.1639	-34.1015	32.5219	-13.6747	7.25262	329.451	1031.97	-0.712626	82.6171	-27.1998	30.1705	10.3923	-13.7902	75.1326	265.75	178.302	-3.78183	-5.8145	75.4596	10.6241	83.4887	-5.84491	-17.2012	-18.0535	36.7619	98.6632	805.82	70.9001	106.812	29.6568	149.371	19.038	395.465	-21.9919	403.399	20.5074	605.246	78.3922	24.9337	-17.2519	77.2369	30.5013	37.9991	-15.0522	-24.426	7.64928	121.342	26.1592	25.6822
19.2849	-68.1744	-42.4278	17.7892	-46.1804	-30.4931	386.212	941.911	1.34064	53.6716	-16.4149	48.5143	12.2671	-7.07269	56.8131	329.376	205.507	6.65036	-0.455537	104.426	4.2302	116.95	3.15013	-1.55455	-36.0671	43.0238	116.635	747.331	52.8758	162.529	62.2468	177.618	26.8757	351.044	-30.8877	538.369	27.0476	544.107	173.916	16.9615	-8.03926	51.7619	25.3514	24.8638	-22.693	21.2696	17.4938	152.088	37.2702	7.64871
19.3849	-57.0866	-40.112	5.01004	-28.7987	-37.4555	416.477	881.799	-30.5541	64.8833	-25.5133	-0.813271	4.72689	-1.42856	149.832	356.682	249.836	-3.31088	21.7674	89.4326	-9.38089	122.397	-24.8182	-8.23562	-43.1753	48.3579	92.3313	701.609	66.5569	135.699	98.4169	184.14	56.0699	348.015	-22.0986	673.397	30.1501	503.8	355.973	40.5257	29.4749	45.9273	25.2965	32.842	-44.2509	-7.8229	16.9396	169.648	53.035	-8.49338
19.4848	-62.2801	-32.9674	-5.85611	-29.9179	-44.3637	501.279	798.091	-4.39635	93.5032	-42.6177	-2.89893	-3.97038	-0.823429	150.171	245.928	314.101	-5.16928	9.81853	76.8692	-9.51066	81.8988	2.35261	-3.52463	-45.5471	27.8408	115.451	688.049	47.9672	177.105	104.353	275.361	66.2116	322.094	-10.9673	872.109	18.9579	432.342	443.232	33.2612	246.53	43.3744	16.1341	-13.3298	-24.4061	17.9047	10.1474	177.721	22.0734	12.1388
19.5847	-68.6547	-42.3637	-1.32698	-36.8449	-35.0877	537.623	742.978	-21.3581	70.2093	-48.8724	23.3739	-1.45721	34.3785	129.278	249.315	366.746	-14.4012	7.78099	74.794	-14.2785	66.08	-6.64016	-7.41219	-41.9408	38.4368	113.83	635.42	56.0365	167.62	103.754	289.047	45.5636	335.474	-7.39396	1019.67	12.6116	390.066	624.865	21.566	322.87	70.1183	4.35343	-1.57455	-28.5974	-16.055	42.4835	131.04	5.29244	4.69045
19.6846	-78.9484	-38.6448	-0.351643	-53.7745	-35.2802	567.604	709.753	-18.6973	72.6408	-35.4851	12.2388	-6.4644	38.0589	134.019	213.23	416.222	8.29573	34.6609	27.5573	5.03948	47.3824	-8.23896	-13.3944	-42.6766	52.8611	107.171	559.479	27.4419	190.455	69.9365	278.388	50.651	319.97	-8.66493	1154.67	1.1711	341.988	723.618	11.183	370.42	49.8626	24.5799	-15.4829	-45.7139	2.89746	38.4527	149.073	7.6259	12.5478
19.7846	-57.4494	-30.5407	-3.34121	-46.785	-5.59191	560.558	673.139	-8.25532	55.3844	-21.5132	31.6815	-1.33844	45.3154	108.069	171.683	487.057	30.5971	21.7044	35.3938	1.38983	67.8809	-8.96646	-21.0979	-34.3158	56.968	93.9789	533.625	55.5891	225.054	75.3952	264.393	46.6451	316.514	14.2112	1340.85	9.37392	338.401	791.168	25.0643	308.325	45.2297	3.44137	12.1948	-41.954	-23.0046	8.82161	149.211	31.1291	35.7871
19.8845	-63.3405	-36.4305	-1.45433	-50.1586	-20.819	544.224	613.483	-5.30731	64.1304	-6.55403	6.59297	-8.99361	40.4959	135.841	139.703	526.451	30.0905	24.1509	16.5402	-4.38394	65.4273	0.0218792	-18.891	-29.0191	19.7363	124.935	502.531	40.5151	261.145	97.9413	261.821	31.8987	326.63	-5.24941	1515.71	9.4531	319.036	828.186	8.5838	200.673	42.2212	-17.1221	-9.89922	-38.8441	-25.0778	7.84235	137.765	15.7871	25.3309
19.9844	-65.1749	-28.967	-12.7143	-41.2148	-38.0422	567.747	586.512	-11.7166	64.0058	-24.7967	8.82518	-8.65461	35.1292	208.198	122.587	544.997	28.7249	7.24744	-2.34281	-38.1898	66.029	-7.55959	18.231	-37.2407	50.0464	111.314	451.286	13.1312	276.018	130.494	295.652	45.4927	292.378	-11.0533	1661.06	0.344015	273.181	877.534	-2.45106	109.381	48.3645	-8.02216	-38.8228	-41.3045	-44.6574	68.6358	136.006	-2.25996	-19.8681
20.0843	-56.0022	-16.6688	5.08828	-37.2407	-9.14161	509.044	553.776	-2.62353	65.3758	-43.4056	-3.25679	-15.9301	45.8572	178.409	96.3234	573.07	21.189	15.38	17.5448	-24.3748	53.8027	5.39518	-20.1009	-29.8868	17.7921	122.614	467.281	45.7413	292.985	68.812	278.643	32.486	311.045	-13.3413	1787.4	-2.69272	243.947	715.853	13.6222	83.1292	15.9913	6.58528	-26.7694	-33.8569	-17.3184	32.397	135.259	-13.7882	37.3043
20.1842	-52.9768	-16.0804	12.4948	-30.643	-10.901	417.13	482.418	11.3767	56.4959	-50.3357	17.2451	-7.20772	35.7906	127.011	81.8514	540.35	12.084	-7.81932	24.8024	3.41042	39.8335	-6.55544	-2.7726	-8.38971	41.2821	103.648	429.521	25.3298	237.358	57.2915	266.813	46.0203	305.696	-4.92557	1908.22	-4.30031	197.115	627.896	26.8177	37.3159	35.7059	10.4874	-18.269	-18.7873	-19.9858	17.9067	131.555	4.37415	24.4371
20.2842	-34.8115	-1.1236	-8.63413	-15.8222	-0.0268182	383.412	443.122	20.8155	58.7926	-37.9296	13.749	2.09531	55.1117	105.793	74.705	487.734	13.0775	-3.95505	10.9247	4.82201	74.6408	-6.86402	-22.5539	-3.46894	22.0014	73.6893	419.483	57.5208	219.704	97.0032	253.597	29.6365	309.53	0.288064	1879.72	7.28448	170.966	573.258	39.6492	35.8167	0.85167	-10.6341	6.73449	-13.0428	20.0585	0.327828	137.648	19.7158	5.77412
20.3841	-4.40181	-7.27552	-9.64969	-18.5165	3.26027	352.405	425.67	22.6577	28.0595	-20.7925	15.3069	11.7618	47.9218	82.1922	51.9629	460.307	9.5843	21.5646	26.0134	-5.35319	59.0956	-9.45311	-19.9399	42.048	13.953	103.856	384.727	37.8563	257.085	27.5797	255.433	18.1646	272.27	-6.09136	1808.65	4.9766	156.675	494.632	46.5446	-2.67412	53.4052	-0.129412	-1.24544	13.0142	25.2452	-7.01002	106.878	35.8931	9.44923
20.484	-25.2859	-5.20191	-4.16106	-30.8925	11.2533	305.03	345.566	11.3878	80.4402	-2.63631	11.4492	-6.56106	27.0428	82.4291	54.1099	383.333	-7.67771	-2.97098	14.4003	-24.3439	103.975	-20.2779	-21.2167	14.3714	29.903	81.4342	383.502	58.7719	194.28	51.4527	223.639	13.8937	255.58	-5.17586	1683.99	-8.04454	142.681	445.228	19.7057	35.6214	8.90337	-7.11303	-1.52802	-13.1103	20.5037	-9.58955	157.084	8.58277	20.3844
20.5839	-22.2956	-11.7283	1.03209	-28.0185	7.84168	308.71	360.928	-27.5517	70.9992	-2.69646	48.7465	0.710746	39.1564	83.4982	58.2771	358.562	4.82095	2.73711	2.85077	7.88834	87.8492	-9.12117	-11.2916	32.6601	7.82536	111.45	331.214	50.8484	209.203	31.2237	214.553	4.56824	254.654	-13.2207	1596.14	2.88229	160.873	410.963	21.1289	15.3616	22.1446	-3.36722	4.90856	-16.0581	21.994	1.24371	106.923	69.2111	-4.39006
20.6839	-28.7449	-3.45119	-6.21305	-40.0879	23.2046	297.09	351.016	-1.49645	66.6701	11.9711	32.1948	13.9397	49.6955	77.9622	60.056	322.538	0.0433019	11.0646	8.00829	-7.1629	90.2361	-17.8103	-4.5586	27.1458	28.7645	82.436	318.857	60.4349	191.595	31.032	196.697	12.1998	276.601	-3.05771	1514.36	4.3403	109.692	380.015	34.3966	39.9215	3.94051	-12.3857	21.6122	2.68193	7.53255	-5.40028	141.818	178.328	11.2342
20.7838	-9.2247	5.67389	-5.43649	-23.3099	7.54434	303.227	313.884	-5.60968	72.6761	13.7908	28.2112	8.33204	31.105	89.0341	60.6108	301.55	22.5326	8.96565	-13.0495	12.9317	110.869	-5.76538	-24.5492	15.7204	-6.469	95.1812	298.477	65.3183	188.582	30.0827	194.586	47.8177	269.27	-8.17919	1453.43	8.88839	132.745	353.016	20.5813	1.51045	-4.73185	15.2949	27.68	-6.14422	17.0163	6.33371	113.756	304.151	-17.1929
20.8837	9.72424	21.6213	2.43663	-17.8533	15.4248	258.986	307.824	15.729	83.1669	14.6443	49.0196	4.68964	49.2514	57.7244	55.4006	297.889	-5.97563	-8.26684	3.66134	-37.7351	98.9392	-10.2185	-22.2922	14.0695	5.43813	71.9288	281.174	46.9301	156.443	69.3831	177.642	60.1179	251.504	2.36597	1379.99	10.3571	94.5212	340.32	33.0466	25.2617	-4.09574	-0.544993	6.81531	26.436	36.782	33.7862	113.585	406.038	11.2928
20.9836	10.3973	10.8236	0.135566	-20.5028	3.00508	256.489	269.94	31.0034	75.5733	25.3222	76.2218	9.04026	24.6397	74.6969	41.192	266.352	3.24467	24.6309	1.58531	-12.6305	91.6629	-3.96702	-16.7185	5.92237	15.6232	65.6179	268.383	34.0312	149.101	84.0387	206.541	83.9095	243.333	-7.37347	1373.11	10.5005	83.9425	307.483	44.5755	4.60717	5.85556	-1.53364	0.533388	24.1862	47.482	5.0252	154.244	540.543	4.08254
21.0835	-6.25428	1.56285	1.09384	-19.9121	-1.25461	259.305	277.281	35.933	95.8958	17.0794	54.6305	17.7876	38.7385	93.402	53.8436	257.117	2.00377	6.11895	7.28235	-6.21555	93.7596	9.52933	-15.2785	32.8501	16.8526	91.6581	223.986	30.3558	137.578	83.3798	158.718	93.9019	253.101	13.886	1303.65	20.2579	83.7175	270.668	31.8712	-2.72251	-11.926	18.3874	3.47581	49.2468	51.8548	35.3675	107.305	623.995	12.8562
21.1835	7.59103	10.6229	-7.62501	-21.4933	31.1111	248.058	269.889	11.9629	85.176	48.3691	53.1992	12.5445	22.1082	85.6407	33.2081	253.207	-13.6214	-12.6002	9.68131	-7.41791	109.401	-13.579	-2.69722	27.0233	30.3597	58.3111	204.578	44.9177	128.639	59.6099	197.061	80.245	246.482	-20.8094	1241.8	20.5796	92.2516	250.367	42.8826	-9.07756	-24.7619	2.51155	23.6868	32.0448	66.9549	-11.1054	145.235	662.433	-5.57347
21.2834	-8.9583	9.45427	-2.33895	-21.5561	-8.46791	225.036	248.686	3.715	76.7017	40.0337	46.6557	10.1405	36.4042	94.3287	39.5388	244.78	-16.8396	-8.28482	21.9257	-41.8481	101.6	-42.4921	-7.39739	2.8534	23.7521	69.7292	212.748	36.763	116.363	65.4484	190.167	77.4207	247.818	0.398972	1224.24	3.00452	64.8664	220.878	27.6108	-9.08748	-11.3895	-2.87009	29.5105	31.6972	72.7117	-15.9956	102.424	666.056	5.53571
21.3833	2.24195	29.5545	3.23141	23.9816	-0.348898	235.075	245.589	13.0219	103.112	52.198	61.5307	-5.91665	30.2796	84.5145	51.0373	230.935	-9.21271	3.95518	16.4439	-12.2394	87.9436	-36.1505	-19.5018	15.7302	22.5269	48.5076	205.073	58.0713	122.669	84.8477	143.275	44.8915	210.623	-1.10468	1121.8	22.5015	64.9677	217.101	77.2789	32.0606	-11.3263	-10.5718	39.1856	38.7894	26.0089	0.577413	85.3971	618.114	0.272062
21.4832	-6.3274	20.6913	-4.95928	15.567	4.3046	211.553	211.275	24.213	99.3805	60.3446	30.611	4.32248	23.1677	98.6443	57.8065	254.256	-3.90967	-4.99779	18.9402	-20.1854	96.8166	-23.5208	-29.3075	35.4146	36.9683	100.199	153.251	21.9138	118.048	70.6155	145.896	46.7172	214.079	15.4881	1096.59	4.82766	59.9895	226.547	46.5092	59.3077	-3.206	-0.708108	-15.8082	47.6199	52.0106	20.6876	99.9244	508.554	-13.9936
21.5832	-1.77792	4.71148	-5.38581	6.85497	18.583	215.029	233.923	33.93	84.5462	53.5673	46.9483	8.80471	30.7505	90.1471	22.4626	214.281	0.48976	-1.85362	16.5071	-29.5354	111.029	-28.7688	-4.91922	9.50299	4.82028	101.817	173.079	20.5339	78.9114	89.4043	125.785	53.5569	210.914	28.8574	1058.78	30.5442	47.8649	196.131	42.9139	33.5092	49.5832	-9.44809	-27.1056	51.0324	41.5125	11.2885	69.6497	497.356	-8.56474
21.6831	-9.66219	2.5606	1.21906	18.0635	12.863	210.844	241.064	2.32748	52.7753	34.943	33.879	8.12728	26.087	72.6483	37.1477	218.873	1.6967	5.6115	9.4437	-27.0598	95.1205	-11.9979	-3.2331	7.2476	14.7929	92.6745	190.253	48.0393	140.298	65.1934	133.719	50.0429	188.892	14.0281	1059.72	6.64667	74	188.137	21.9262	91.7331	23.8584	-4.16455	4.13291	36.5482	34.0173	-2.40612	123.497	457.581	1.82587
21.783	0.462022	-5.61175	-6.83734	40.1791	6.55985	222.086	223.759	-1.11952	74.8309	11.9452	24.9944	16.9087	17.0703	69.8277	38.4191	212.336	-5.49015	4.53464	7.41479	23.0395	115.935	-38.4223	-5.15633	18.4344	16.2014	117.083	219.09	61.8394	149.859	92.3318	117.497	39.3359	193.206	19.5481	1025.41	21.9779	49.1375	179.296	43.0028	68.9359	0.780819	24.7945	-10.5613	18.7144	52.342	10.9912	160.716	382.928	-17.3813
21.8829	-21.1678	-1.09979	-10.3513	16.4398	-5.55785	269.027	266.669	-6.82467	63.4967	19.7994	21.0787	37.4843	29.0379	94.834	-6.62581	191.278	-6.33372	-3.39274	33.958	-20.5934	103.061	-17.1234	-1.80799	-4.04721	34.2931	111.518	187.701	45.3545	100.837	70.8745	133.509	28.6365	192.089	64.2399	1058.17	18.2341	18.3031	185.084	29.98	79.6892	47.6187	21.617	-14.2469	20.4239	52.5394	19.3873	114.117	351.652	-1.67424
21.9828	-16.2163	43.1	-4.0884	21.4552	18.1137	235.179	272.055	11.86	69.813	84.6799	12.1108	39.4102	10.7658	66.3587	10.6585	207.401	-2.1843	11.1625	26.0373	-11.4494	103.308	-14.6482	-6.40428	-13.022	22.6702	89.5021	174.485	35.4295	157.275	102.516	126.567	28.0933	169.372	52.5693	1074.7	22.505	45.773	175.79	50.0092	46.9316	29.3928	15.9289	-11.511	35.3101	35.3122	6.58252	97.8441	350.808	-4.06111
22.0828	-1.56596	95.5137	-4.94337	18.1202	19.9168	199.574	246.148	24.7016	60.1464	126.646	26.8663	31.4237	-7.31752	35.9678	28.447	230.43	-8.37992	14.9237	-13.7712	-9.51662	100.751	0.204513	-13.7608	-2.89732	7.11812	106.422	185.797	74.4529	149.489	89.1902	107.994	35.542	203.49	45.8903	1017.76	16.4867	-2.12388	164.17	36.8353	32.047	23.4783	19.1175	30.3918	44.8105	19.0135	1.25804	124.674	346.839	15.1921
22.1827	-9.38667	119.878	-2.64258	4.95014	-0.709905	177.02	224.315	49.3648	50.1936	122.799	36.1955	11.9201	9.79381	37.8269	27.191	197.024	-12.0874	18.0549	5.49826	-11.5355	94.8848	-18.5778	-1.58546	17.2799	-2.43024	110.418	155.64	78.9898	122.411	85.3439	105.571	39.46	177.899	44.4929	949.159	43.0447	18.1921	159.421	41.5501	-23.0578	14.98	24.42	18.1612	54.0675	20.6036	0.339534	127.736	342.475	-9.13948
22.2826	10.5479	93.248	-5.81431	7.65977	11.9746	156.239	180.267	27.5523	7.41108	93.4608	51.5386	14.6277	9.03627	18.8975	25.7534	180.327	-10.1718	-13.0267	-2.70904	6.26045	93.5396	-13.275	15.043	42.3458	16.1059	89.3326	139.315	78.0262	156.095	84.6286	142.54	38.7996	186.956	60.2531	907.178	22.7277	35.7487	156.322	28.351	14.5805	42.0258	12.0959	4.75381	54.1712	7.62803	-0.397376	112.214	311.895	13.7446
22.3825	11.8	71.9469	-8.30919	14.891	17.1258	156.349	159.171	42.831	43.4659	77.6169	38.0418	10.9213	1.75431	36.6785	-7.77684	149.14	-24.0697	-7.20363	8.5437	-4.98846	81.0365	-32.2146	4.90567	27.311	-2.45932	108.593	178.407	88.8587	159.72	90.6687	130.105	35.9077	183.178	60.5306	858.961	24.1814	22.5487	134.613	42.772	0.918994	44.8838	44.5418	36.3365	69.4411	10.9509	-3.16297	92.5973	346.394	3.6325
22.4824	-6.91025	138.123	-16.3474	0.413363	-4.25286	159.254	179.074	36.772	39.3784	90.0435	37.2317	20.984	10.8012	42.9127	11.5578	172.184	-1.24664	40.6371	23.7312	-1.79792	100.57	-31.524	-1.94295	35.9191	14.6768	135.431	177.647	100.991	157.25	70.7407	144.547	30.6206	228.217	55.6836	875.979	28.0862	25.1723	139.355	24.7835	14.5979	44.2282	39.066	14.7602	13.0945	11.5059	-24.2341	129.738	313.819	-19.2035
22.5824	2.44837	217.931	-26.3245	8.41578	5.22433	166.837	182.853	37.6901	48.2895	77.7754	26.4258	8.39809	1.14342	32.2371	16.3599	148.345	-10.6095	-0.764309	27.933	-10.9392	78.2479	-20.8591	-1.53981	54.7576	6.89222	130.736	178.23	84.4277	151.917	87.1592	122.722	51.2822	216.399	39.2916	872.483	56.7149	0.980794	122.802	42.2749	6.0629	29.0512	31.3371	16.2009	52.3089	14.6741	5.02179	112.331	305.06	-18.57
22.6823	-23.6937	274.918	-30.6642	-0.711452	5.56297	150.194	164.549	21.0455	32.4058	82.9097	37.2454	25.107	-7.66596	22.5413	8.25132	140.658	-21.6697	20.2161	10.9862	26.8823	77.2576	-56.2288	0.103133	43.4105	16.2313	160.746	173.228	87.2308	135.036	76.992	126.131	33.779	221.801	49.0563	850.693	28.9339	5.33203	122.677	36.006	3.44506	22.3021	25.4526	18.4489	50.0365	21.6129	11.5265	117.337	247.611	-3.94157
22.7822	-3.3611	305.44	-36.0197	8.66509	1.94399	132.076	150.467	43.2313	35.6411	69.8405	22.1503	13.7212	13.0351	25.8035	11.5728	129.517	-3.62866	7.3557	15.2073	25.4212	68.0699	-36.2752	8.21326	52.2658	12.3991	132.504	160.226	66.8404	124.891	85.97	113.565	67.2505	216.167	41.4793	829.325	21.7478	36.7167	108.439	60.5683	11.7995	-3.02144	26.4404	7.82474	52.4858	-13.5341	17.4056	109.705	248.48	-1.69064
22.8821	-1.26994	267.798	-13.598	-12.7709	10.9031	118.146	152.643	32.7353	51.3222	82.2317	11.3367	14.0914	-0.146791	3.1821	13.725	160.533	-9.65059	12.7553	-5.22816	0.368016	87.6894	-36.1915	17.8583	36.319	17.3267	133.213	159.409	73.6051	121.078	59.6362	86.4588	49.6937	215.082	43.7361	806.988	34.5254	14.4779	109.72	52.0834	26.5764	5.25967	35.7963	11.0071	61.71	1.03723	17.9279	89.0546	234.687	-1.94677
22.9821	1.76358	233.993	-18.6378	-11.9132	19.8274	127.132	142.421	24.9266	70.3092	87.2337	-6.14612	11.9893	-2.47593	25.0723	10.1149	149.725	8.50655	12.7159	-3.85945	11.2801	86.7459	25.341	31.3728	41.4402	45.4748	139.621	147.949	113.738	139.498	74.4062	100.18	28.4808	259.693	46.1915	765.903	50.5662	1.36089	104.831	61.7873	22.9673	44.6632	5.28392	34.5425	39.1189	3.63258	17.3183	82.3467	201.23	0.945787
23.082	28.7298	197.391	-22.0673	-13.9865	4.12858	143.304	133.657	29.7939	46.1219	72.1976	8.31258	16.3603	-1.7945	22.0362	-1.09917	154.94	22.357	4.53327	9.30937	34.4258	42.6052	41.5388	23.2197	31.6544	41.697	128.552	129.675	100.083	190.042	47.6099	68.2613	50.4399	250.608	77.1449	730.903	50.9138	-10.696	92.5485	79.7501	32.9213	7.69633	52.0315	34.8493	132.094	8.32408	20.7359	61.5204	180.646	-9.0511
23.1819	29.123	186.025	-24.2585	-2.53033	8.0611	136.012	122.416	23.3283	56.5144	84.2966	-2.13196	9.15537	5.96351	64.3382	11.9262	133.233	-11.6459	-14.2999	15.8584	21.174	83.1721	-10.2309	-14.4778	35.1855	58.7615	92.256	119.979	121.017	230.366	49.4074	121.635	3.41451	250.527	79.1501	709.29	33.5419	-32.4153	60.6458	71.0892	20.636	54.3169	57.6304	64.6488	234.234	-29.7299	20.4713	53.5612	193.644	-29.6184
23.2818	13.2043	181.067	-24.638	14.0221	3.7823	102.932	147.224	7.36022	70.201	64.6519	-4.44866	9.99042	18.1557	66.9403	29.0075	127.026	-18.595	13.6377	37.8458	18.2382	48.4063	-3.41285	1.1734	64.5843	46.4633	95.7234	116.418	83.8433	232.909	43.5028	127.818	33.6408	242.071	111.392	708.51	51.6401	-15.3508	50.9805	56.4777	23.2913	13.6485	27.8817	61.1304	280.508	-9.50279	9.82378	19.8967	188.291	-15.5248
23.3817	7.08423	176.855	-15.8473	14.4547	-3.2618	133.667	166.647	5.15451	70.5166	51.6487	5.05787	37.2626	4.79735	63.0327	10.9629	131.238	12.9791	22.5454	23.744	-1.57558	77.4114	2.80945	-26.4996	70.9622	29.1895	86.0434	95.581	60.4907	218.919	63.953	128.242	50.2089	195.471	109.917	722.119	35.7631	-32.4546	61.2204	80.4591	0.517449	17.9487	20.3855	34.9002	226.463	-16.3642	9.58464	47.0462	172.377	11.6608
23.4817	19.265	103.592	-6.17512	16.1524	30.2609	130.145	162.292	11.5416	52.857	50.449	17.9886	33.3032	5.04291	56.7444	22.5026	120.969	12.3835	29.2119	8.63207	-7.59288	94.3805	7.68525	-15.1287	58.3984	15.3504	103.185	93.1227	55.7692	208.231	54.2487	114.65	54.5399	194.872	51.1682	700.088	32.7902	7.53711	55.5437	77.2544	-1.92524	36.8836	38.9842	25.5563	194.76	-15.5	1.9246	54.112	161.704	-31.5526
23.5816	-6.80143	88.1465	-10.8893	46.832	-3.49769	116.743	133.983	26.7121	76.3914	76.2707	20.9351	27.9534	27.7365	51.3973	4.19226	107.125	9.80442	20.0542	2.26386	25.5143	53.6614	9.89384	-48.7233	62.6575	-4.90524	99.6774	132.425	86.4149	183.793	74.0878	91.5727	53.9497	206.534	38.0553	666.323	24.6877	7.32251	59.5293	74.8242	34.2012	13.5098	-6.67447	15.1519	172.827	-16.1731	10.419	87.1461	133.253	-25.4243
23.6815	19.9447	64.7585	-14.1038	49.7919	1.46138	103.066	128.436	-0.500554	59.62	61.9796	30.202	43.3955	37.9848	47.1187	2.87865	136.269	3.20577	26.6658	24.4168	-10.6018	54.6658	-2.61849	-23.2909	41.5224	25.8318	138.92	162.29	96.435	203.789	60.1844	122.034	63.1502	204.424	25.539	681.561	25.1807	5.10089	56.9926	45.316	19.2237	13.6287	-9.37055	52.8544	144.418	17.7182	-10.8289	91.4013	141.343	-27.678
23.7814	-1.44372	55.1213	-1.84639	28.5631	7.15631	116.17	127.048	-0.513122	40.971	58.0122	16.588	37.821	19.9434	46.5673	7.11135	133.551	-1.14705	7.4686	1.42406	10.966	39.1943	22.4315	6.21892	42.5598	7.36367	130.529	144.602	93.7959	180.297	53.7573	99.05	44.1161	224.526	25.6923	637.226	24.3575	3.54763	59.2418	29.7515	58.9922	61.7891	32.1206	85.3341	127.042	48.8169	7.33859	73.0408	208.285	-46.0069
23.8814	2.35568	42.4181	-2.39126	38.9744	20.4463	131.977	105.904	18.8033	12.9043	73.6452	-30.4193	17.3898	41.4222	36.3674	-5.04878	113.051	27.1938	48.0088	-4.08505	1.75521	29.1355	27.5645	-8.59732	42.5509	13.3078	96.1247	180.534	86.4145	160.616	22.2318	84.4632	69.4894	204.465	43.1357	684.116	49.4098	12.6932	86.5544	33.0683	36.5564	64.5112	18.9373	76.1061	125.421	83.7278	2.90158	66.0626	187.352	-24.8087
23.9813	-23.1901	25.5832	-7.07599	0.762349	-0.705303	151.077	105.72	31.8603	31.8705	63.0664	15.2371	25.624	38.5169	70.3964	-22.9953	93.2993	-5.58274	24.601	-6.7171	0.293158	43.6683	1.32287	-17.5512	28.5731	17.0878	107.777	289.635	82.5935	139.41	44.6805	111.243	51.2472	215.692	10.3654	723.261	17.5446	6.26157	75.2873	28.5712	27.4102	43.4452	19.7583	47.4501	111.135	94.2905	-10.1815	81.8889	205.983	-14.129
24.0812	-7.1308	37.0889	-5.00691	16.0087	3.25922	173.135	120.909	31.9516	44.4968	83.2695	4.45309	16.369	35.2955	72.642	18.1665	97.9119	-12.8787	38.1382	-11.576	-0.635696	42.1682	-29.816	-7.8642	33.8554	-2.26035	89.417	340.023	96.2422	136.989	18.4488	159.673	87.048	241.772	25.692	720.844	48.9525	3.09969	81.1022	30.7388	17.5696	24.7874	28.7015	65.1512	148.556	53.9888	-6.30049	82.7154	197.584	-0.528928
24.1811	-17.7578	19.8215	-3.91535	3.86451	-2.22841	182.863	127.503	53.8447	48.8384	84.171	4.8897	-2.96686	42.364	59.1058	19.6186	81.867	-9.50224	22.036	-12.2651	-33.1707	39.2494	-16.4714	-2.90516	44.8956	0.638299	96.543	362.658	91.5948	139.835	21.6126	147.865	94.191	239.955	13.4722	675.752	55.4069	0.798895	85.6109	32.1496	18.0245	27.1852	9.72342	52.7314	148.114	53.9042	-8.75722	118.094	205.365	5.97121
24.281	-5.36274	38.8365	6.76302	16.8911	17.7237	165.974	122.665	49.157	36.594	75.3905	16.5014	-0.657409	47.9257	52.7913	-7.43346	81.007	-7.35204	21.3026	-32.3958	-9.39218	48.3765	0.973127	-8.55645	36.2046	-4.07012	91.106	358.096	120.156	132.366	26.1621	138.131	83.0609	253.934	41.396	657.162	64.8517	-13.9385	72.678	36.2612	39.3719	15.8198	36.8615	61.8814	133.288	37.1163	-6.75283	121.471	224.97	14.0547
24.381	-13.4158	43.2277	-2.22223	2.74464	9.46253	199.407	132.279	30.5345	30.9334	85.719	8.52446	10.3111	43.3289	48.465	-6.06624	105.113	-21.2493	-16.3723	7.47271	-30.1203	60.7676	6.30733	-13.6236	22.9688	23.3917	106.128	295.847	104.769	128.131	31.4414	149.722	92.3021	237.267	53.9581	651.109	254.114	-37.2154	101.877	57.98	33.4733	35.5213	12.0564	50.7038	123.275	53.931	7.83525	93.7458	169.53	10.1225
24.4809	-22.8432	12.289	-2.07623	-13.8505	10.0362	229.548	87.7225	42.7814	52.6726	78.4312	-1.32142	-4.75107	42.6292	55.3263	2.33745	95.7128	16.5158	6.00242	18.6205	-13.185	82.6092	18.0563	-11.5536	28.1026	-1.26171	93.8055	301.858	111.761	94.6753	-5.95614	152.484	59.7187	298.334	-0.172852	577.993	467.334	-0.565378	73.8922	73.4276	40.8726	35.0947	9.19879	47.1222	135.143	37.9343	-2.93235	117.025	207.118	-9.11596
24.5808	-28.8892	5.56061	-14.6364	-2.78905	36.4557	212.052	82.5618	46.6313	72.2088	84.89	14.7216	2.06361	35.5327	28.1218	-3.03552	92.2737	4.73609	7.56893	22.385	-5.8512	63.7194	-1.40432	-21.0866	30.6915	15.9421	88.1253	261.692	96.7598	88.4022	26.1609	147.031	62.7654	307.268	22.0654	588.016	622.204	-12.4623	77.7438	48.9389	5.97081	-4.67053	-3.20887	12.5833	105.382	36.0938	-1.36853	94.9479	156.444	-26.0377
24.6807	-23.0067	3.6258	-9.27974	1.12445	16.8142	196.088	107.004	50.9779	65.119	89.0134	21.97	3.18975	33.1256	24.3491	-6.28797	78.083	10.5252	23.9464	15.0192	-5.1542	82.3622	-15.4722	-12.9242	32.0623	25.8785	66.8339	231.87	87.0989	74.0818	14.442	149.255	72.9931	268.94	16.6433	576.305	668.783	-26.2691	74.556	126.925	34.0596	-1.40671	-2.27524	16.8391	120.743	16.905	-26.4351	64.7561	146.808	-19.6833
24.7807	-13.4133	2.67632	1.74092	2.09462	24.9772	205.569	81.5611	3.18239	81.4386	78.1967	31.7129	1.27077	34.4326	32.5978	-5.44734	70.9208	-1.10906	0.674367	30.7069	7.14219	98.3153	13.0909	-4.65221	57.7661	-12.7427	82.3947	242.774	96.1846	66.4254	-26.2175	134.136	45.3917	265.182	-1.18944	538.767	554.893	-31.9675	38.0505	78.5771	52.7912	41.4168	23.7346	44.83	166.842	22.0453	-3.50216	64.2225	174.727	-43.4968
24.8806	-4.76774	6.03664	-5.66944	9.06256	25.4178	186.577	90.267	47.5213	70.8873	60.169	7.51232	4.4265	42.2243	29.8049	13.5181	85.7671	-1.93007	4.91641	26.7223	-2.31616	106.179	-7.6225	-19.8079	46.1002	16.1519	67.4896	210.318	71.4143	60.6187	32.4301	110.399	51.9057	286.952	-7.63274	580.093	425.241	10.5067	57.1881	59.1127	54.1075	-5.65136	21.1591	-0.0549037	112.279	24.5723	-9.89902	66.0853	123.201	-39.8942
24.9805	-16.1789	-0.62558	-12.6242	1.0493	29.204	188.201	94.551	42.639	57.3847	79.7863	26.3015	6.06259	42.2442	24.7642	7.65115	70.3129	-4.97895	6.48062	35.2897	26.7866	77.2901	1.35795	1.50135	65.8895	6.14241	76.8944	202.934	92.1038	71.7961	14.556	120.541	64.9424	297.152	6.41643	542.959	369.533	-8.66889	73.6314	59.8046	69.9951	1.70775	24.555	28.5993	135.069	11.1381	-13.2043	48.8772	147.596	-7.95903
25.0804	-20.0611	17.6574	-0.770961	25.4893	15.7785	172.371	109.606	4.78682	53.4512	74.1899	16.1755	17.6425	45.7601	22.3327	33.0475	89.5962	1.59984	22.0814	38.8022	22.352	84.6678	33.6374	-4.00529	39.5654	9.52411	94.0876	192.578	98.3023	57.8956	31.2459	79.3469	93.9643	272.965	7.79119	550.399	311.577	-19.4387	85.3912	76.593	46.0022	-11.902	27.3458	24.7704	129.078	62.0172	-6.49419	86.0789	134.367	-9.36988
25.1803	-4.34093	22.7012	-6.31356	20.1854	18.9359	154.29	123.939	49.109	58.3313	45.9648	16.9452	9.73947	25.3148	10.7447	56.1806	91.069	-25.5319	20.694	30.7212	5.87424	82.3102	59.2765	-9.18112	41.6685	4.90016	68.3356	160.732	78.6995	86.6352	80.9976	87.0143	52.2731	248.123	10.4028	519.705	255.285	6.44013	105.877	94.6558	64.3196	-7.95095	40.7222	34.9721	96.4137	76.221	-5.8487	76.5252	113.756	11.9832
25.2803	5.82259	56.5759	-0.552745	17.7358	8.4432	137.337	125.08	38.5299	69.9486	52.1035	19.8359	3.81692	45.5909	18.542	51.2762	79.1198	-11.792	21.5875	22.261	14.1037	82.637	15.1108	-14.6422	34.6548	1.93207	52.9153	134.864	71.9393	55.3287	95.6774	57.8587	43.4744	211.739	43.0393	524.06	194.235	-6.77019	117.613	86.1217	43.2979	-15.619	92.3428	41.2452	93.44	91.3822	-8.77115	120.059	89.0328	16.0319
25.3802	5.75019	35.0622	0.821317	45.5584	9.78449	138.485	122.273	25.8621	55.0898	76.1113	3.17934	15.2059	35.6465	26.1288	35.1905	93.5764	-9.86237	26.3865	18.9455	9.21775	87.706	11.0221	1.06313	45.9329	26.1651	75.8106	151.714	103.36	86.996	87.0647	55.6571	40.8024	242.689	30.1551	554.83	144.017	-0.276514	123.137	70.7149	69.6498	15.9334	54.1646	101.146	88.0456	85.5932	-22.2404	123.683	113.453	7.09197
25.4801	8.77839	47.5676	1.02208	71.9362	28.5951	117.717	105.85	30.9541	74.1121	40.3684	17.3698	37.9581	46.4927	10.1599	48.5845	93.6243	8.7558	31.9863	11.0835	34.9935	62.8809	7.03153	3.44503	45.8947	27.3517	67.3267	189.475	110.044	86.4069	114.435	26.5175	41.4291	232.993	15.5922	556.649	124.34	-10.6202	115.852	81.5947	40.7829	-4.60986	25.5757	108.081	109.958	126.439	-12.9532	126.335	101.151	-1.71638
25.58	1.60175	69.3216	8.4486	125.237	22.1492	125.395	105.853	6.7256	100.55	52.3291	18.1522	28.6604	30.751	26.1601	41.4405	58.5058	12.3003	30.1056	-0.729683	9.58126	56.2675	-9.15979	23.0137	38.5487	82.8456	75.1709	200.878	109.591	95.6188	124.46	61.9468	41.2101	212.318	26.4963	562.172	69.8901	31.8034	124.077	31.0244	17.9593	-16.6687	23.0236	93.7259	94.3708	118.243	-4.99297	117.798	100.504	33.8834
25.68	4.40808	64.6643	-3.16237	190.6	23.9268	109.079	108.586	-4.11904	106.263	63.7375	49.8739	22.5937	34.4524	10.3559	50.4507	81.0471	2.47971	29.6003	22.4221	-4.18068	45.5236	30.2388	16.0945	33.539	48.2231	58.8232	197.122	110.597	96.4855	123.685	28.1568	40.017	202.953	55.246	544.737	83.1558	44.9236	98.573	35.1379	13.9527	-10.7885	25.8246	89.2027	86.8334	99.2145	-17.2086	136.51	124.813	-10.641
25.7799	9.1399	72.1753	15.5635	250.825	25.3809	122.674	101.956	11.8864	123.189	49.2284	17.1056	13.4294	47.9237	24.8787	43.4328	74.7761	16.3849	35.2754	97.2472	28.542	84.9348	-0.924262	7.20704	35.6685	37.1207	62.471	192.402	82.9987	81.3121	143.298	16.2232	40.3443	189.672	62.7914	539.022	99.4314	94.89	120.43	69.2319	5.86308	0.931336	-8.66441	65.935	110.41	106.931	-2.03434	108.88	114.769	1.73308
25.8798	2.87123	65.3303	10.612	304.083	17.2715	114.344	88.2338	8.10756	132.666	74.3588	18.0517	14.837	47.5448	6.30605	46.2364	75.3249	0.153537	12.3926	159.271	9.94866	87.0011	-0.815348	5.45272	31.256	19.7765	58.155	269.158	107.178	97.3931	92.67	32.856	57.1176	196.838	60.4567	495.772	74.7824	96.6324	65.0276	56.9327	11.9454	-17.2928	16.5293	83.6627	96.7149	93.0516	-14.4158	100.968	114.625	9.28316
25.9797	-2.07004	77.8173	10.9269	308.613	15.7678	113.309	88.9431	17.4976	121.228	63.3216	35.4919	23.1099	47.1552	12.6638	23.223	110.929	-4.32764	23.7366	190.949	16.1989	70.9228	-17.0102	-18.6622	43.4041	14.0581	60.0302	253.5	89.4842	119.119	110.696	34.0654	26.9863	188.44	35.1872	560.953	79.0697	85.6146	71.1446	76.4573	37.7573	-6.72183	19.4111	60.836	51.2373	118.003	-7.16294	101.803	124.092	-11.7374
26.0796	-9.60075	65.6907	20.9199	328.889	16.8142	109.197	78.5318	3.17422	132.875	78.937	41.4614	23.7696	47.0968	6.83694	38.5542	85.728	-8.07333	-7.45944	117.051	-14.275	92.8796	-8.16001	-18.839	36.4429	39.7969	60.8997	219.032	66.0677	156.342	139.93	55.2013	28.4649	197.041	48.2702	724.215	43.4701	81.0078	94.2607	64.1143	4.54671	18.2014	13.3515	37.4072	51.7186	110.335	-11.681	97.7987	92.2785	11.0034
26.1796	-15.7095	44.9732	19.1742	345.902	-1.02795	107.515	100.47	14.7331	141.339	53.7689	18.7726	16.796	48.7936	-6.24687	38.1732	84.3093	5.72513	30.911	72.4268	-24.3525	44.1399	7.21426	-22.7901	24.1277	14.8138	45.0111	226.427	67.0522	145.09	141.977	33.7386	54.4409	194.553	31.938	909.726	56.8737	49.2756	81.9596	81.7605	22.7915	3.06208	-21.6977	66.1781	44.0459	135.509	-2.08632	98.7725	85.3917	7.95896
26.2795	-32.6329	42.9743	3.65111	387.378	-14.5869	90.2597	97.0267	3.67281	138.493	51.6515	28.9338	-2.29665	62.6487	-8.55887	34.489	78.0551	-7.9161	26.6236	70.8801	13.0181	62.705	-0.759253	-12.4922	17.6482	11.084	36.345	231.557	92.2581	123.706	121.856	16.2328	46.5189	205.355	21.5832	1090.35	45.9734	41.6296	120.862	61.8723	-8.87905	5.34863	5.66178	80.8283	59.5359	100.883	19.943	106.958	82.2496	10.9781
26.3794	-26.9628	23.2048	-11.9506	376.653	-14.8037	89.3184	79.5842	5.77723	167.53	51.6181	45.0251	10.1219	41.157	12.1137	52.6311	49.6265	-10.5778	33.3703	55.9502	-4.16039	60.7747	-37.4301	-3.93679	9.47655	26.6127	42.1771	243.184	62.7626	120.453	110.536	31.7426	78.5139	188.845	40.743	1135.26	31.9434	54.6558	94.3996	58.684	-26.2943	-24.2038	15.3855	59.6371	39.3921	118.968	-11.2521	151.313	91.1042	7.96622
26.4793	-34.2963	16.0606	-9.56878	314.924	-15.9215	113.668	79.7671	5.19728	161.462	47.005	30.5778	19.3368	51.1195	10.7196	31.4377	60.9252	-16.5381	32.052	40.8745	6.68675	73.6005	-37.3195	-11.7003	39.6209	22.5114	60.4372	241.659	54.6546	99.9281	114.211	67.6166	56.7423	201.607	17.8852	1067.76	45.6517	66.1049	115.483	49.9006	-39.1908	-13.6786	9.60434	42.921	84.6201	112.068	14.5236	107.905	99.1326	-2.11842
26.5793	-28.0779	14.8492	-20.2181	305.022	-1.26421	118.061	86.4984	-18.3996	144.528	33.9708	5.45823	12.1581	52.382	-10.5896	45.2024	68.9288	-21.1595	4.69381	86.026	-14.0057	70.4509	-49.6779	-15.9562	37.1006	9.85008	48.0132	261.534	73.7883	105.54	102.674	61.8313	75.0011	197.571	42.8597	1063.06	30.098	14.2488	80.0074	73.3484	-22.4383	-2.37894	9.14288	41.9679	81.7345	134.407	-12.7521	99.3206	80.7402	15.0985
26.6792	-40.1073	11.6762	-18.9947	252.931	-12.0586	111.699	97.2399	13.6398	98.0638	47.8811	1.36411	4.93958	58.2296	-30.2917	39.7901	75.8439	-13.0663	20.8947	33.9586	-21.1637	79.3225	-30.2381	-8.26843	19.2211	8.73637	40.6	239.489	78.2746	105.874	128.048	68.1613	80.1544	188.854	9.22171	1026.42	34.6194	35.0359	85.2889	75.7052	-16.5959	15.2912	-12.6341	57.9445	44.1961	114.598	-14.8651	104.587	109.577	-31.057
26.7791	-33.7847	5.39104	-23.8941	225.767	-15.1837	100.354	100.049	9.82944	100.63	52.5556	-6.02649	16.6331	52.8544	-21.7253	43.0908	57.979	-9.45092	45.8039	33.3913	-34.1582	79.3684	-21.068	-22.7432	23.6767	-5.03113	43.3039	274.606	71.6081	81.2006	121.124	6.39633	80.1509	167.532	27.3956	1025.09	19.8799	21.9505	96.046	62.8624	-23.2528	7.32665	-13.0321	47.025	52.4836	107.009	-4.7999	90.332	87.7134	-0.11013
26.879	-37.1345	24.4654	-4.91575	187.448	-12.1116	85.3778	76.5887	8.39113	102.017	45.3577	11.5419	5.56938	112.886	4.76883	37.8269	46.083	-3.6921	32.1502	20.2683	-21.2202	56.5038	-11.7153	-16.4803	29.4503	7.86062	72.8234	301.637	71.8593	95.03	99.2585	47.5915	80.284	178.387	24.4629	969.98	31.1649	47.5768	88.2067	54.4509	-31.2157	-1.99409	-10.7882	42.1676	72.8238	127.567	-15.4609	62.4408	101.094	-1.67653
26.9789	-48.5827	1.6954	20.1401	157.531	-7.16027	84.8407	68.3157	-7.89103	83.7665	22.9016	5.22998	13.5476	116.165	-21.1054	15.9295	42.1617	10.5909	25.8629	12.4407	-16.5347	59.3283	-15.7808	-15.4841	22.5662	11.7928	55.0652	292.6	46.4414	63.4128	97.338	14.2983	60.408	151.204	44.5056	930.644	30.0938	27.2968	81.2066	63.1955	-23.3079	-2.21542	-8.78009	21.7003	49.5408	130.207	-27.7445	90.2395	102.056	-8.23858
27.0789	-31.5324	1.81125	17.808	187.177	3.29176	92.6554	57.2006	24.5858	80.0136	23.0664	19.2254	-0.870691	92.0185	-9.00608	12.3295	45.2266	3.12166	15.181	19.1114	-3.66777	46.3248	-7.52437	-19.7394	20.4165	-1.42938	53.8043	296.404	48.5504	57.5598	88.661	12.0551	39.0858	152.832	14.4809	880.014	37.3975	25.3365	77.4806	39.9869	-19.0502	-2.21729	-0.704712	13.2829	57.0517	104.861	1.15378	44.4746	104.6	-15.4853
27.1788	-17.2399	31.4424	-7.58077	181.859	5.59952	95.852	63.1433	-3.95989	74.0714	48.8752	1.02531	4.41812	79.3876	-11.6479	14.869	52.5014	3.74782	14.6811	14.4703	16.3596	48.4176	-13.8458	9.4563	29.3244	5.94046	43.0015	288.877	59.8312	88.5637	99.023	33.098	36.1717	153.722	50.7545	867.814	1.46013	27.9557	80.7704	64.8568	-11.9061	-11.3795	-22.5847	26.8051	43.0286	114.174	-3.54503	62.3402	89.1063	-8.33972
27.2787	-28.0317	26.1175	-0.0554948	149.24	-3.82796	107.935	70.068	-3.09345	81.6597	46.0544	20.6178	-2.64982	74.8143	17.5375	15.5489	51.6471	3.06769	24.7797	5.4095	-14.6078	46.1616	-24.1657	-7.75526	28.8283	-1.57825	49.824	257.844	53.5374	82.0049	101.896	17.3173	40.4967	145.869	31.1455	885.734	23.6177	19.4417	95.9264	80.9088	-2.43669	18.3201	-17.8466	32.4053	33.6336	103.112	-3.75758	80.2479	68.8157	-17.8014
27.3786	-25.8097	35.2924	3.24764	144.578	11.5038	100.029	75.7607	-7.63386	81.599	62.8545	-18.9656	-13.785	67.9902	-8.6909	18.0465	46.9508	18.8118	20.8972	9.42422	3.61777	60.7845	2.76224	-3.1265	28.3047	-7.46905	25.6983	233.022	69.7558	78.608	117.144	-0.286451	5.27198	147.661	36.5005	972.333	1.42122	9.63923	78.2292	41.0611	7.04503	3.00299	-33.4143	55.9597	49.4287	126.561	-5.12892	73.8921	99.039	-30.3565
27.4785	-20.3911	11.7521	-8.06269	139.513	11.9505	112.022	61.9992	3.53727	90.3359	51.5886	-1.77102	-4.06316	81.4668	0.983668	-9.15491	49.9199	-1.92295	-15.8147	33.9321	-0.884178	109.276	-24.7092	-38.221	39.9403	25.224	27.5238	234.554	57.2184	80.222	119.393	12.3018	40.0193	176.526	33.8554	1150.09	11.9042	-3.52877	90.2349	52.8277	-12.232	-17.066	-35.3867	39.3706	32.0233	134.832	-26.2658	64.5864	101.409	-27.4008
27.5785	-14.193	13.0164	-0.585833	155.294	34.2477	114.936	78.3009	6.85027	75.7454	40.8919	-8.59298	6.01743	77.096	-13.3058	-9.8127	51.0961	12.3971	10.7911	14.7547	6.28385	79.7085	7.40064	-19.4129	32.2443	28.0907	58.5063	216.523	48.5271	73.2643	86.6749	17.8019	45.6245	169.359	33.0699	1112.01	7.2457	-17.0954	81.1636	56.3034	26.6554	-4.64286	-10.0753	21.9158	25.6566	144.699	-12.4844	52.6233	75.1611	-27.1874
27.6784	-27.3558	11.9961	-0.0732733	120.47	11.6364	103.567	67.7894	-10.1383	86.7644	26.802	7.76984	-1.50071	78.7427	-5.7388	1.63974	49.2278	10.161	14.22	15.1868	1.44961	81.396	-2.36732	-1.57275	37.8287	-1.3928	49.2529	231.697	64.3915	89.5432	88.9891	9.78923	69.1058	180.799	46.4494	1071.35	4.52979	12.6044	95.9801	88.2294	-11.8813	18.1436	-7.38473	54.4881	55.1138	117.211	28.2753	63.463	119.144	-4.66318
27.7783	-16.3561	15.1124	-1.76305	146.275	33.8334	120.966	55.8442	20.5211	90.9686	52.4107	15.7941	5.43908	64.1721	5.87759	6.68125	49.4415	11.6424	10.5872	15.1036	2.90835	75.1332	-25.1888	-40.0733	33.9917	-9.06161	30.6472	249.798	91.1205	64.2019	101.162	38.3507	28.1356	166.551	48.7912	966.626	1.89267	-8.66916	67.4034	46.4193	24.5266	0.780982	-19.7068	79.0871	27.3011	80.8992	-19.0418	69.1619	115.467	-6.1274
27.8782	-34.5784	3.08456	3.79082	122.724	15.4454	124.074	63.5284	0.342056	98.0471	31.1869	24.6377	-2.1902	53.9323	9.88249	-18.9599	43.4474	-25.668	-13.0656	16.5992	-9.60334	74.6964	-29.4144	-5.55309	38.3682	26.6317	51.6996	197.419	37.7583	56.5931	126.712	45.532	46.5457	141.034	31.501	943.205	21.8037	12.0562	96.193	60.7981	16.7077	0.776947	-13.8307	28.027	19.7535	136.96	6.94748	40.2354	124.521	-13.8394
27.9782	-16.09	20.5448	5.53752	115.041	22.8587	118.233	71.1379	17.0348	112.451	54.164	-20.9843	3.95556	67.8244	-2.15109	14.3	27.2816	-23.9422	17.4922	40.5374	-8.20467	75.2129	-52.8048	8.80169	62.5654	9.0314	41.7098	179.08	61.9945	65.3914	123.709	29.6402	53.5811	180.302	24.4894	916.602	13.4522	3.1204	69.6377	60.4278	2.86122	34.5859	-7.47061	36.818	16.2404	112.079	-1.24861	52.4061	120.597	-35.4841
28.0781	-23.1226	20.2216	0.406537	101.542	23.4562	94.9742	56.3942	5.5207	73.4077	51.7114	14.0145	6.45625	63.3126	-8.51136	-17.8617	33.6712	2.93316	27.2001	8.73168	-23.5165	77.4136	-33.7626	-9.62221	45.9793	7.40127	57.1574	160.751	56.8229	65.5078	105.413	40.0062	35.566	178.56	45.7294	850.612	24.2247	-14.7847	58.7359	52.3218	8.78009	31.0464	-23.2497	35.2775	34.9133	121.959	7.01151	32.9191	110.662	-14.4817
28.178	-26.5805	7.22805	9.0385	128.217	-1.33321	118.402	66.6472	11.1771	94.8298	52.7371	13.881	2.05248	71.6534	12.4047	-14.0062	30.537	-11.699	-2.27857	-2.35721	-11.177	83.0836	-17.4369	-38.0868	42.0583	34.6499	24.9375	196.674	31.9488	63.6866	102.81	29.842	38.284	153.4	32.077	833.401	23.4915	-8.07789	69.0507	60.9731	11.4109	26.914	-24.9558	3.27481	35.4888	81.8152	17.1009	59.8998	129.813	-4.54206
28.2779	-14.847	15.2081	-0.39618	138.371	18.421	114.917	64.1153	17.4383	87.4211	53.6398	17.9215	0.777356	67.0217	-7.66232	6.49401	17.6027	-8.48711	12.3185	36.5467	-17.3268	81.3165	-20.5696	-10.4687	33.3337	24.7529	40.0357	179.636	40.4703	59.946	102.019	40.3052	39.4188	141.697	21.8459	787.187	20.205	-11.7492	61.8907	65.5202	11.1467	34.5903	-23.7557	16.4251	41.4841	93.0985	11.0643	42.4252	139.044	6.91402
28.3778	-32.0503	16.1531	-1.97127	114.893	-8.87351	119.657	69.8948	31.1416	93.6342	57.3333	23.3617	2.34039	55.8347	-1.74236	4.86363	28.5063	-3.47713	13.8494	40.5952	-24.7206	73.0414	-31.7363	-11.2905	22.0983	26.3146	21.6138	180.168	56.872	60.0455	102.189	31.8156	27.7294	154.291	53.6613	777.224	5.51546	12.2852	88.0548	34.5749	7.22133	23.0364	-35.8565	41.7676	51.6677	116.685	-0.451589	78.266	154.519	5.26165
28.4778	-45.3993	24.7774	1.83051	113.85	-18.2098	92.1713	73.3043	-1.63942	92.5771	56.1808	35.7054	8.67442	62.6552	-2.74485	-1.08616	22.0807	-3.43592	27.7477	46.7691	1.79	67.9623	-11.0959	4.27185	28.6051	-2.07694	22.5573	188.462	57.6782	81.9553	80.8536	19.3462	21.1075	125.198	25.1465	766.787	10.6825	17.5368	83.4251	56.5169	8.14551	17.3604	-4.978	40.7377	38.7951	114.892	1.92666	67.1119	108.004	19.4945
28.5777	-27.7138	19.7326	-8.70657	107.012	-4.75866	89.3858	78.4818	-6.46158	101.625	71.4437	26.3407	20.5913	52.8447	-3.90097	2.52406	20.3224	3.0172	36.0149	72.2475	-3.11429	82.2147	-32.2934	-13.0511	42.5113	26.3845	41.7359	147.571	33.889	89.6247	109.228	23.5734	42.0912	157.718	21.1641	742.885	14.9832	2.94637	85.5594	66.5232	45.2636	29.1231	-16.5143	25.126	39.1853	109.988	-2.16508	34.1548	90.7237	15.4891
28.6776	-11.5996	31.2555	9.22449	110.023	6.13408	69.426	65.6333	-17.6958	131.738	39.7309	19.8557	18.4278	53.7399	0.738599	-7.00849	32.1915	-4.71101	16.7045	43.1954	4.43235	104.003	-22.2691	-20.6117	28.0408	1.2607	28.2643	146.527	51.0364	116.892	101.8	-4.6414	12.9942	183.958	15.6022	689.346	21.0162	3.80337	63.4035	81.7324	6.717	2.85477	-11.691	46.7578	65.2613	79.9888	2.74593	69.4401	90.1842	-9.23565
28.7775	-20.7969	31.5014	-8.11471	102.952	18.0197	68.8255	65.7401	0.578398	111.184	45.617	13.1492	17.9047	55.5665	-8.26688	11.6356	40.9578	-6.86497	4.77235	10.6755	-10.9667	104.619	-6.67061	7.15301	46.8939	20.118	52.012	183.957	30.4735	76.0965	96.5906	21.5889	5.23052	148.91	23.1611	727.474	12.4714	7.74828	60.2291	57.3816	10.1952	13.3977	-0.733045	59.0696	76.5974	113.537	-11.7349	67.6955	113.114	-1.9581
28.8775	-22.2618	26.5387	-8.5702	97.8274	4.46469	91.047	94.1262	-15.8896	127.57	48.6034	31.3446	10.5451	54.5795	20.84	32.3344	28.1477	-0.81597	14.4481	51.3206	1.8672	84.4688	-16.5464	-11.5529	28.2472	1.00398	40.1566	193.684	44.7061	88.5761	93.2489	45.883	19.5458	152.819	33.9379	693.533	8.85709	-0.570241	62.1808	54.9598	22.3104	-5.03297	-19.4808	43.3807	56.0699	96.9818	0.39304	51.184	112.364	3.46226
28.9774	-23.3614	22.3238	3.95002	76.9523	9.50246	66.3295	77.2977	4.4712	96.1061	47.9203	-6.81247	4.37243	55.5641	-11.5137	-0.251283	53.4902	-2.30649	32.6511	28.055	-11.6334	76.3648	-16.0131	-18.1546	64.3861	5.84291	37.8485	164.733	39.6124	77.2235	133.311	16.8814	23.5084	164.275	16.1411	657.646	11.7738	-0.264181	56.466	57.4841	-8.40401	15.8342	-17.6658	38.5531	52.7849	101.521	-3.60727	36.8077	89.7186	19.4374
29.0773	-17.9364	9.43852	14.4856	100.083	-0.446456	63.207	75.0175	-8.11254	83.6696	42.668	0.913792	12.1314	63.5299	25.6591	14.2095	35.5328	19.445	24.915	9.97178	5.09155	85.769	-9.23878	-17.7635	56.9713	35.4948	26.3868	171.145	44.235	97.9771	140.088	16.2894	-6.23173	147.998	5.86652	661.692	10.6358	9.11316	91.7038	58.072	2.18648	28.4977	-11.5861	34.8944	52.739	118.924	-8.11857	37.0495	95.0261	12.4893
29.1772	1.66299	33.0523	-13.4781	96.6603	22.9843	48.9781	53.504	-10.5649	92.2813	66.7357	-22.1402	3.25203	39.3936	25.8021	3.11113	45.3631	18.6279	21.3469	31.3634	5.82324	85.0964	-11.8738	-4.95279	39.6692	27.3184	27.045	139.719	42.3476	87.0074	105.866	4.87811	19.7586	146.056	34.2809	597.077	14.8317	21.3847	69.7526	60.362	8.76266	5.72123	-4.03588	58.6167	39.0494	103.729	-20.4723	69.7369	105.535	2.68744
29.2771	-7.81924	22.6354	1.62689	102.338	7.19439	83.7232	101.309	-16.0093	98.7176	59.8244	0.130046	-3.46718	39.7733	67.0402	21.4527	30.8184	-2.59915	5.14048	92.2885	12.7404	90.3931	-25.9918	-27.1077	50.2804	14.7565	20.0586	184.897	42.5424	80.2484	86.8014	-5.57785	14.5323	140.957	33.1564	555.277	17.3436	47.6498	76.5335	45.3264	26.9336	0.425884	4.75135	55.2154	37.8596	112.341	16.0348	61.4321	94.9419	28.6266
29.3771	-7.36258	37.2616	5.61232	98.158	18.1596	42.597	116.021	2.98667	93.6304	30.3273	-19.8237	8.86648	40.8785	59.134	0.54912	57.4106	5.35808	16.6299	194.954	66.4143	91.0759	-23.698	-11.7676	46.956	19.1509	30.8699	144.605	54.3288	69.6536	101.277	-0.444433	19.8903	113.903	25.2393	544.507	25.5095	89.8663	87.7836	38.5787	23.1509	-13.6989	11.4412	71.1161	32.8022	134.869	3.60909	59.3482	69.8166	5.39614
29.477	0.289121	19.111	13.2675	86.1294	13.1418	43.1742	109.223	7.39642	78.0999	37.3444	-2.00469	8.74737	41.7553	49.1978	7.22453	54.8271	-5.70422	31.4033	237.118	32.6316	74.2065	-45.3666	-17.5439	56.4882	15.6817	30.9938	142.536	51.604	80.7148	96.2087	0.357305	5.85063	141.41	36.7353	483.689	8.73353	136.226	98.3255	43.2477	-1.20872	-13.5432	5.02691	56.6148	55.7354	108.918	-2.00751	55.1347	50.2769	7.21686
29.5769	0.533973	40.973	-4.31589	85.6913	17.152	39.1167	136.052	-16.6573	50.7394	20.4142	-16.3783	-20.9264	19.1824	35.1985	4.42274	26.1336	5.42297	42.2959	245.849	61.5111	74.7115	-37.9553	-13.7999	32.593	30.9128	63.73	122.737	34.4292	81.1903	93.9232	-17.3024	-20.2607	119.279	41.7523	446.903	4.42553	217.317	117.98	28.7987	15.2306	-1.52326	16.5193	84.279	17.3657	155.849	2.55132	55.5994	63.5166	24.4817
29.6768	-1.81672	42.1045	-0.493733	80.8517	28.0335	41.3139	139.166	-33.8665	68.5645	31.8044	-10.272	-9.35163	18.7334	38.2002	12.7849	46.656	5.57638	34.8947	258.277	37.0843	70.6982	-26.2052	-14.8622	41.7657	39.1374	82.8389	146.422	52.1775	65.0952	81.1357	-30.7478	-3.4146	118.147	11.1358	434.897	22.0452	333.925	114.228	28.1459	7.7988	-4.09525	-4.75204	97.5329	29.8643	112.13	8.0973	46.3218	49.5729	6.26145
29.7768	2.38638	34.0009	2.6927	105.764	23.4455	18.5352	120.701	4.18795	59.0609	21.7971	-11.8544	6.56077	19.7055	47.8729	-4.47316	31.0552	-0.100484	36.681	224.767	8.68533	40.811	-17.6884	-18.7823	23.8076	32.3499	100.588	132.928	67.3024	38.4863	89.5261	-42.3997	3.3772	106.618	21.1108	405.704	9.59108	422.554	106.875	32.7355	25.7177	17.7869	-2.72376	85.6925	28.3017	91.7582	8.68675	90.9614	56.0165	-2.6936
29.8767	8.26721	35.2554	2.31848	105.659	17.2905	30.6019	97.8033	-4.64614	39.5756	51.8335	1.42765	8.874	29.7296	67.733	-4.179	36.3276	7.55078	36.2622	158.718	21.9596	47.312	-24.9046	21.1964	37.5997	26.729	102.035	136.985	79.0977	87.1152	70.6909	-36.347	-7.98127	108.869	21.2623	399.8	-0.552994	497.029	108.289	37.9923	12.4502	-2.96587	-12.5508	90.9509	14.8066	80.38	-0.756896	73.6113	67.3704	-3.47339
29.9766	-1.4149	33.6817	4.65109	86.315	14.5243	25.8226	120.399	2.15757	46.362	51.8149	4.10599	7.1963	7.06184	78.0937	24.6424	32.6711	3.05439	42.8524	99.377	30.49	21.2979	-21.1225	7.49312	27.1531	1.20178	125.153	166.992	79.0228	94.8719	78.2568	8.79861	22.8516	140.961	1.27322	360.914	2.78469	577.465	133.063	28.143	25.0545	13.6706	3.60233	105.06	4.1406	86.1596	10.4347	97.5978	69.5726	-8.23132
30.0765	9.75407	37.5606	0.745724	75.9916	16.2696	44.0528	133.975	0.524046	45.3534	46.0273	-19.9438	12.5389	19.4876	57.6009	36.0927	37.9021	7.87588	32.7679	85.5518	9.79602	30.4438	-13.5464	3.54231	-2.58068	35.0083	136.65	173.83	100.973	102.058	113.02	-13.1663	29.7946	143.335	-3.61247	337.012	1.67844	629.336	112.634	30.4659	18.8136	-17.0901	-11.461	108.493	-4.72283	88.3005	29.8741	120.816	62.0672	-2.53328
30.1764	9.06671	26.03	17.4293	66.1602	10.9788	67.7944	124.517	-5.85774	72.6683	42.1716	-15.4157	10.8803	13.6467	65.8211	21.2369	17.6112	1.72632	33.9441	56.6192	20.6698	32.8787	-11.6456	17.564	9.38442	31.6539	134.197	132.263	75.5261	79.093	123.873	-12.3385	-14.1235	160.925	0.300522	303.066	-0.635655	657.942	109.806	18.3062	20.7549	-28.2036	-24.1912	92.301	5.84703	77.1121	22.3466	153.903	45.378	-8.04979
30.2764	12.0487	45.3413	9.4013	73.4593	25.9799	43.9467	137.125	-12.715	64.3368	38.872	-16.2902	21.5548	18.6456	44.5457	41.831	51.919	0.484316	29.9837	52.5829	24.7572	55.8019	-13.4566	-5.19958	19.8552	41.7001	122.325	126.246	106.393	87.0095	131.741	6.51368	-12.0074	186.996	4.07005	307.195	9.92147	724.73	105.676	43.6682	-7.70844	8.00582	-19.9299	120.192	-13.0083	51.9766	15.8155	133.701	57.8716	2.7848
30.3763	-3.97508	41.7676	4.229	100.604	11.8611	70.9593	138.279	4.385	65.6775	36.1413	-34.0973	11.0726	12.8271	70.611	67.0678	29.8686	6.98793	32.3946	34.972	29.6575	65.5228	-6.78146	-2.23472	3.97612	64.5628	122.291	113.723	91.3596	93.9689	97.532	43.991	23.9615	197.149	21.364	294.667	9.43049	784.148	111.957	29.0003	10.5508	-24.2419	6.60961	105.764	54.6571	106.76	17.9998	86.2308	45.26	7.40077
30.4762	2.76561	29.0603	7.14768	85.1889	23.5533	93.1495	127.764	-8.54469	45.1479	54.3938	-12.191	24.7461	19.9002	58.538	44.0756	37.3282	18.2397	31.9425	35.0674	22.1553	65.6572	-14.8168	18.6761	21.6627	56.6115	145.045	96.0739	82.1145	67.8809	91.1036	33.5869	-3.56597	173.51	45.0344	286.364	24.1231	795.85	91.2772	51.9246	15.1269	-10.1481	-7.46546	109.306	43.4936	80.2387	30.5338	112.511	23.3559	-12.9053
30.5761	-7.91308	36.0996	8.43809	86.3418	0.40961	126.097	138.125	-10.3949	40.1747	80.3191	-16.8996	37.0959	-0.310147	56.3589	104.848	41.8278	18.0864	34.7195	22.9603	8.47144	42.1601	-22.2432	-22.7602	13.5507	51.7277	128.755	145.745	93.2234	78.3453	97.83	9.48998	-8.73367	212.237	119.193	284.957	16.0864	877.246	108.085	27.2446	-3.54653	-14.5674	33.3832	101.103	31.2264	79.7095	24.147	97.2104	30.1671	2.45028
30.6761	-1.11434	36.9957	8.62479	80.7922	4.91282	101.846	134.59	9.51429	30.6543	71.5437	-8.61206	38.2268	6.76643	86.0563	117.735	32.3972	6.45799	15.4952	8.51455	34.1643	59.6409	-25.3692	6.8577	14.1238	38.5771	146.506	140.051	107.101	93.2786	60.0438	24.6011	-4.26501	208.106	236.436	295.503	-6.31002	894.191	100.376	16.9662	-11.6806	-10.6966	56.3718	147.216	43.4068	50.0617	25.477	86.7279	17.7854	8.12468
30.776	3.01894	21.3222	17.5168	66.803	5.99853	108.696	115.73	4.29711	53.3284	65.5946	17.1537	47.0491	4.22757	89.2942	160.191	23.4799	12.0052	10.0113	40.5256	9.65313	89.2627	-21.0459	-6.42218	2.54974	35.3559	144.854	151.905	92.3401	73.381	63.9024	2.70936	-7.92057	193.59	338.925	271.324	-8.52344	929.642	104.695	0.847619	14.3584	-30.2005	61.1702	120.478	55.896	62.697	10.5382	68.535	28.2227	25.1531
30.8759	-10.1685	20.0783	12.2913	56.0745	8.96283	110.393	90.4055	5.85626	58.7689	62.9707	11.6	60.1144	9.12381	84.1192	200.229	0.666156	23.3211	25.3417	21.4185	12.7475	82.5415	-21.8899	21.1265	3.8423	7.94102	173.047	192.472	84.1589	89.2328	65.2162	36.0802	-31.2723	192.191	460.691	243.125	-16.93	882.281	114.931	-12.8886	12.8456	-18.1343	75.0644	105.398	39.383	39.0185	8.72692	70.8384	38.0481	16.7666
30.9758	15.3187	31.9071	19.7843	52.6347	16.9337	87.2745	71.6012	23.3604	55.954	71.2239	23.8121	56.0754	2.81316	73.3055	230.318	30.4184	7.94566	18.3089	8.32905	60.0153	74.8565	-27.1767	-7.85301	1.77408	28.7274	188.097	194.294	88.5232	85.7361	59.9113	34.2916	-4.57765	198.594	535.62	248.854	-12.7782	800.917	109.055	7.2881	18.6927	-42.7908	36.7579	144.105	93.6453	64.576	15.8286	81.4095	48.9341	52.4988
31.0757	14.0799	24.6709	33.7673	54.5009	-8.148	93.6076	98.1321	10.0143	54.4117	48.8206	15.2258	34.0676	-15.0403	63.664	245.916	28.0306	4.1319	24.7534	31.2465	29.9713	71.3015	-47.9908	-0.595612	22.7485	55.4498	136.991	214.602	67.4583	44.5876	49.0344	81.0834	14.2659	145.67	639.423	230.261	-48.7227	725.199	124.184	-17.8443	-1.38533	37.3227	25.3069	98.4084	68.6074	23.4342	-7.5413	73.3292	53.788	59.6324
31.1757	11.5531	34.8423	24.8222	23.5777	-0.318674	104.345	91.3029	-7.73922	48.8234	71.4977	-0.806525	36.9196	-19.7644	73.2373	290.029	17.2711	7.30393	37.9369	50.9874	22.3719	112.893	-17.6949	8.68179	16.346	47.2915	173.21	207.122	81.6305	70.4781	46.2944	62.977	-16.0448	155.497	752.448	243.238	-42.8697	644.763	120.531	-3.51011	3.29385	34.0367	19.7176	112.397	75.6518	46.6258	16.1026	68.6689	77.8566	80.2021
31.2756	18.7175	30.6688	27.3622	31.9021	10.747	110.403	102.301	-18.5481	47.3417	74.4332	5.88225	24.6107	-13.143	67.6083	305.936	10.7563	-1.36364	34.4017	81.9208	13.8183	135.315	-19.8314	5.10504	10.2408	34.4375	139.617	186.707	81.5083	92.8924	56.796	88.5985	4.96075	160.257	791.335	221.488	-34.6004	617.848	117.62	-11.5334	14.9853	8.17397	18.232	119.739	58.7522	30.2044	43.3947	39.2946	68.415	44.5829
31.3755	14.1631	21.7572	13.9186	55.7063	-0.890738	122.011	91.7376	-10.6002	38.4331	43.6744	-2.97348	32.0136	-10.2746	56.6607	293.69	64.2806	-4.94653	29.632	80.9369	18.2231	114.528	-43.0019	11.5749	23.344	43.6623	151.077	179.315	73.5726	69.8731	52.0229	157.419	7.40286	156.635	822.081	233.672	-22.1559	552.106	98.8089	-16.7229	12.734	27.5484	-2.24983	108.348	29.7645	38.8455	12.4697	33.3698	73.4023	27.9518
31.4754	-6.33241	36.2576	15.1138	71.2174	-7.0916	123.915	48.0336	26.5418	68.9241	60.9123	4.98062	24.1169	-26.1002	69.5004	332.683	7.39662	7.86925	31.6316	46.1043	7.37835	54.3677	-11.4117	-0.534541	7.88814	24.4158	138.726	128.051	64.8488	93.2126	30.9836	198.09	10.838	153.836	862.125	263.025	-18.8981	483.419	88.0062	-11.8243	28.3651	-1.93413	-20.0066	138.609	37.231	43.8973	23.5551	53.4567	79.7773	43.8332
31.5754	-2.97336	33.1555	15.5624	74.5292	-3.56842	145.023	68.9216	8.09099	59.4764	61.9829	4.34657	31.6336	-5.45649	85.9048	310.341	5.61645	12.3452	12.1442	53.076	7.64589	57.9477	-19.5355	25.2926	4.64328	55.4469	120.398	107.952	33.8252	45.6639	45.1013	172.539	35.3513	138.918	779.19	252.654	-28.1732	431.518	91.2373	-0.00263411	4.27672	55.0643	-22.9333	129.606	42.123	33.924	26.5548	23.0313	105.51	46.5597
31.6753	-13.5375	39.7948	21.9186	79.6788	-9.69591	143.384	73.4504	7.98468	62.2581	70.6217	15.097	39.6987	-23.0463	63.0192	329.975	23.9671	15.6162	23.2814	27.5294	24.3145	78.7755	-30.269	19.2779	7.75535	34.0874	132.095	131.19	52.7435	116.493	29.0388	220.195	19.5677	142.332	674.185	251.125	-25.7803	394.937	78.1305	-30.4129	1.63004	53.4954	-21.6859	131.856	55.6407	33.1057	13.6718	50.3193	99.8925	26.0672
31.7752	-9.23824	55.9044	4.15601	75.2023	-5.5218	136.304	63.6212	-8.25163	45.0171	71.8697	1.22694	27.4328	-11.5373	69.9148	324.991	20.5346	22.9538	29.3133	36.3735	26.031	76.6249	-4.14051	8.92446	25.0898	38.5579	163.563	124.52	48.613	82.298	30.8483	203.163	2.91838	122.588	638.709	270.32	-20.6805	382.961	101.169	-3.46113	-8.01364	23.8045	-51.3466	146.977	57.1442	38.2649	15.4806	37.1301	110.771	39.7008
31.8751	6.23942	66.0102	25.7525	75.1102	16.3142	103.883	43.6636	18.1396	37.8543	48.6176	11.2031	62.4858	-19.5626	81.3255	328.333	10.0489	27.4825	31.5663	43.8854	38.5712	72.3225	-17.9194	-8.58557	47.1021	52.0313	160.417	106.177	51.6123	93.8364	29.7246	277.671	0.477001	126.932	558.249	265.48	-6.59407	358.094	97.5686	-2.4074	-40.2251	50.2135	-39.4064	125.98	31.835	5.9406	5.25425	48.339	81.8909	24.0595
31.975	-22.3683	69.2319	13.2309	72.2386	-9.08927	118.597	71.3912	-6.26673	47.435	75.5155	-16.927	75.9689	-16.3366	81.3652	335.1	21.4149	23.36	22.4176	5.99515	30.3592	87.3628	-4.66956	7.16856	21.467	29.2081	185.735	86.2035	53.5308	83.4381	40.2813	262.777	-2.81877	138.524	514.147	249.563	-22.2351	382.216	89.2361	-9.38892	-51.5894	36.7191	-71.0697	123.477	42.3334	-1.38299	2.92444	22.2427	136.261	-8.48098
32.075	-28.7055	80.6661	45.1331	40.5792	-16.2493	106.456	60.8167	-18.0513	32.9325	67.0356	6.49759	68.9102	-13.0027	73.1368	295.345	26.3176	18.4678	17.7336	14.1609	25.6528	57.0669	-26.6959	36.6048	23.0174	31.9751	195.885	97.6235	49.7433	70.5431	16	241.937	23.2069	153.134	458.833	246.254	-12.1232	384.176	76.7511	21.7397	12.2344	36.4416	-56.664	94.4264	33.7328	13.3373	40.4443	28.1676	186.882	-9.78057
32.1749	-21.0496	71.3627	46.9206	46.1966	-6.56192	85.0561	27.7693	-30.3152	44.3676	58.6342	11.9894	104.23	-21.4051	86.3329	288.742	32.6055	3.54554	-0.257578	9.61274	23.7609	94.2299	-16.6109	10.1797	23.489	16.234	157.375	99.5238	54.6924	87.662	25.4933	225.358	65.9061	156.262	395.75	226.196	-28.7457	399.292	81.2685	15.5814	64.6012	15.4493	-75.7724	82.5861	31.1636	-1.65272	26.1619	22.8665	250.293	-24.5548
32.2748	-13.6649	84.5812	22.2987	55.8367	-4.098	102.414	39.0982	-25.7978	43.9037	48.1406	21.2355	120.351	-27.7668	69.9333	268.228	32.7111	14.6301	14.3216	7.68986	16.4157	82.835	-16.6095	12.8765	33.4363	15.1482	153.192	76.0179	57.52	77.6604	35.9914	187.46	54.1057	130.209	365.378	232.245	-12.7826	440.265	116.513	9.19328	45.9685	-7.83381	-64.5346	121.84	14.4541	-10.2678	19.2184	54.4044	400.568	-9.03544
32.3747	-6.74458	77.5012	15.9183	39.3822	3.64205	108.434	59.1937	-6.29539	46.7735	33.8696	13.8919	185.754	-17.7145	93.0612	255.908	28.5466	5.28269	17.2608	0.0224579	36.1549	95.2669	9.40593	59.4865	45.115	51.2638	141.77	60.2575	42.2274	112.026	43.1254	215.508	58.6788	128.677	346.855	225.444	-23.8583	387.255	145.854	10.0945	21.4056	-17.132	-84.004	96.8628	47.8609	0.600384	1.10495	48.5055	484.909	-9.14126
32.4747	-21.9545	86.303	10.404	65.5203	-6.63059	109.793	54.098	-17.732	57.6534	56.8914	-0.410168	216.858	-20.3032	84.1325	259.257	28.5204	26.5728	28.7163	-7.66412	38.4244	77.5576	7.92905	56.687	32.3876	36.6306	144.955	65.1844	49.207	116.109	44.3271	192.535	92.5858	160.479	329.485	223.848	-12.3147	336.626	172.653	7.48912	24.92	-2.49941	-72.9346	119.995	98.2527	7.37651	10.0861	39.2539	536.467	20.5355
32.5746	1.02816	80.824	2.70206	60.2034	-1.33423	112.918	52.3792	-23.9424	45.6957	62.4133	-18.8719	241.992	-31.299	96.7407	244.799	43.5164	-2.84705	10.667	-12.8512	54.0995	47.3112	-3.86635	59.5955	19.699	68.2953	178.3	63.9549	44.3295	88.3421	50.2816	172.035	78.4469	192.395	291.916	204.624	-9.24469	320.549	173.755	-6.57477	2.98891	-21.4101	-56.7507	160.035	141.906	8.39698	37.0063	51.5711	522.494	-13.1475
32.6745	-4.92276	82.6465	15.7435	42.6549	-4.68862	118.582	44.8209	-32.1776	41.12	53.846	-5.20315	232.996	-14.7151	105.999	290.838	39.9555	2.39301	11.0059	-30.647	33.9932	97.4273	-10.0739	36.7603	18.6105	42.3863	194.413	74.4735	73.6129	78.228	20.573	125.32	73.7	208.353	255.858	175.672	-15.2377	300.104	142.219	-9.58831	-3.65172	-25.06	-40.4011	179.966	192.233	1.51341	17.9982	45.826	577.622	-26.6853
32.7744	20.8416	77.1976	12.4313	72.6676	14.3087	120.813	35.4673	12.5625	62.8589	60.0143	32.7991	200.828	-19.4654	91.3928	299.387	23.0332	14.9373	38.6391	-0.829677	16.347	74.5319	-4.7828	27.4528	12.8336	31.7493	202.666	48.4586	34.1664	96.7869	15.1398	104.028	84.5773	238.102	244.537	182.995	-7.7444	269.115	119.775	13.5442	6.76752	-28.2122	-28.2469	140.246	232.368	-0.431488	14.8073	49.3017	555.692	-4.12212
32.8743	-11.5962	64.2909	15.7523	36.5672	0.0238871	138.758	36.624	33.3952	57.4016	51.318	6.38055	166.369	-24.4185	89.5411	290.335	26.207	-6.02633	18.2351	-30.4398	9.7475	89.333	-6.0561	6.9719	16.0544	22.3791	243.589	34.5181	34.8829	179.197	3.99732	97.9574	102.935	263.312	210.856	201.076	12.6653	226.961	84.4775	30.7524	97.6595	-29.4407	-49.4836	119.279	210.513	18.8455	17.6521	191.299	498.765	-7.32124
32.9743	10.7249	59.8839	20.1063	31.143	1.08713	132.456	39.4643	143.056	38.6366	44.8957	29.674	127.206	-17.895	65.1332	252.017	42.8689	-0.481489	36.6016	-15.0084	8.69037	67.0705	-15.0695	-5.69506	1.07357	20.3139	222.892	41.3218	39.8219	196.03	23.6115	120.65	125.41	208.711	209.082	199.02	-0.415497	227.462	78.1777	-5.25706	137.569	-28.819	-25.23	88.3036	148.188	0.0026368	1.24965	398.853	444.294	-32.9608
33.0742	2.97276	49.5631	16.6309	34.0857	4.80064	113.698	54.6592	222.82	73.3453	44.1755	27.6377	108.183	-9.03099	54.681	246.044	38.2141	4.33883	44.8231	-9.21544	11.8511	91.1409	1.27522	21.1027	3.22343	28.9145	202.747	50.1859	60.3331	173.642	6.17412	138.87	84.0084	197.302	243.479	174.973	18.2391	192.45	72.7964	19.687	109.161	-4.17251	-20.459	105.249	137.661	-18.9125	-12.6674	535.013	423.193	10.6859
33.1741	4.01175	59.6089	8.7778	53.4123	2.41175	95.7278	39.1347	358.304	63.5725	93.6714	59.1216	102.107	-11.0274	55.3505	230.926	13.9696	-1.97069	63.5	14.0874	22.0344	92.3649	-17.873	-4.69002	11.6952	27.2915	172.913	-6.2143	6.15883	185.942	11.7344	152.859	78.0704	199.201	231.851	146.021	-8.91259	206.051	61.4905	-12.2914	105.272	-1.53826	-29.6552	32.8671	116.729	-43.0466	0.981052	666.248	349.526	0.0179066
33.274	3.51723	57.6949	7.45944	39.9328	1.04742	108.701	40.7371	537.882	28.609	87.2175	56.4624	90.2501	-24.2553	50.7196	221.094	21.9179	2.34712	80.1784	-5.03142	0.0760072	60.3781	27.7394	46.4492	-1.65058	53.9042	219.895	10.441	5.28447	156.285	9.79327	118.221	129.81	206.983	206.048	181.579	-11.584	182.947	102.179	-21.5441	76.9686	-11.5054	-54.1453	44.2578	147.409	-8.76542	20.0851	741.389	335.564	-2.66071
33.3739	-3.54476	32.3651	14.9444	38.315	-9.45588	103.122	14.0833	655.533	37.6529	90.5249	79.1891	80.9095	-16.5947	43.7447	202.786	-12.222	-12.1213	75.9013	-25.5099	25.2309	71.6909	9.67589	9.97259	4.82892	15.0524	201.337	22.7573	48.2213	136.807	12.793	97.4796	92.9591	200.191	150.996	170.48	-18.319	196.235	48.0159	-35.6892	64.3798	21.0212	-46.3488	51.4517	125.013	-1.96456	-0.391017	828.599	305.817	-40.198
33.4739	-2.65557	37.6527	1.89584	50.7596	-8.3801	109.998	18.1972	702.791	48.5708	75.833	71.3101	52.802	-16.879	42.4953	194.09	-13.8837	0.156558	88.7523	-43.6098	4.00643	45.94	13.6379	15.3423	-6.21728	59.1635	211.819	-4.79962	26.4011	123.625	17.1111	87.9572	87.337	185.225	158.488	164.836	-15.1537	183.425	63.4405	-24.1911	29.8001	-3.16872	-7.43018	49.6206	115.581	-2.66865	-3.82643	724.868	290.226	-26.4619
33.5738	5.98633	39.2408	0.601156	44.6752	28.7075	120.943	42.2134	779.485	45.3392	81.7639	73.8474	55.279	-9.30181	38.2907	180.357	-5.2037	-8.35424	67.0011	-20.891	12.5155	89.1189	-0.697067	15.4475	-7.81869	58.706	175.462	15.9109	37.4265	116.195	4.21114	94.0394	74.1714	181.134	136.067	139.817	-6.63795	169.668	86.9423	-22.1705	44.2703	41.7565	-26.837	69.1868	140.36	-12.7933	-2.76521	629.995	267.171	-7.01475
33.6737	0.6856	33.9047	16.5348	58.3412	19.1287	111.533	37.2514	782.092	37.1499	94.1715	71.1862	51.8001	-13.2672	33.9386	213.601	2.63568	-0.338539	72.3553	9.35656	-11.5942	100.426	19.8307	10.6564	3.59419	41.697	211.096	23.2093	80.9601	130.339	0.680648	97.5345	65.6259	235.811	119.233	143.266	-13.7541	161.437	103.934	-22.438	58.5958	0.71839	-3.16922	95.9695	102.853	-2.33622	12.9323	554.606	258.441	1.89565
33.7736	-5.3972	38.9662	3.68535	65.56	18.1885	102.628	31.8224	838.33	61.8338	73.5432	65.9941	49.524	-6.11319	48.6766	279.422	28.1175	32.0218	88.8653	-10.0143	20.159	59.6716	30.8413	15.4963	-15.5602	14.9903	206.904	31.7613	49.7645	118.316	21.707	77.4216	113.628	244.201	96.2041	141.664	6.03662	174.713	144.818	0.298824	33.3878	-21.9871	0.610723	78.2252	113.462	27.5751	71.6565	474.007	238.19	-2.95415
33.8736	7.20342	37.9751	3.53149	63.9015	20.5136	101.556	19.4939	718.275	55.2854	69.1577	51.8495	49.4473	-15.5543	51.2212	307.736	35.708	15.3958	56.0899	9.73288	33.6969	55.2897	15.4173	2.75947	-2.20862	20.9471	180.159	29.5049	49.0703	98.6472	27.7426	58.3007	83.0599	206.215	107.862	121.822	-16.2583	188.71	135.503	-2.65675	23.1173	25.3347	-13.9165	115.98	82.1964	-14.9972	132.156	421.941	270.812	12.1203
33.9735	-27.7168	38.3117	-10.042	31.3407	8.11863	96.448	34.5837	665.718	17.8146	81.3561	14.9419	59.0074	-30.5791	27.0557	404.643	34.7954	8.65716	32.235	25.2446	37.702	54.1355	22.7218	-13.4125	3.8842	20.1385	176.182	47.7174	64.2821	97.2304	3.03872	81.901	67.6746	214.533	110.598	113.885	-17.6899	173.907	101.698	-42.4983	50.8533	6.58141	11.8703	109.778	68.6623	-18.6014	99.3031	375.346	239.871	78.3101
34.0734	-20.1498	40.532	1.73024	38.4519	17.0235	91.2916	14.0621	570.774	24.2568	62.0852	26.3941	50.2341	-19.1684	41.9776	481.124	45.5516	8.39121	30.0483	2.48208	35.6245	51.0654	3.39856	13.0078	3.65388	49.1979	209.852	57.4186	46.3315	80.1566	-0.597438	77.6306	100.584	217.143	90.0747	124.709	-4.56816	214.265	92.315	-22.1886	14.7578	-17.1282	-10.8533	104.623	53.8925	16.4495	79.4747	331.936	255.481	68.9825
34.1733	-21.7024	47.8616	-3.20993	15.5968	2.40816	67.6067	46.6568	496.133	-1.42622	66.9404	31.6916	51.4029	-25.9996	12.0521	540.999	63.2882	25.8114	14.1465	13.6726	20.9519	59.7597	33.6837	16.0387	-0.219595	52.1271	212.114	87.8294	35.7052	106.47	-40.7819	106.43	67.188	303.943	86.6873	126.758	5.23195	184.629	64.3173	-14.0612	19.1284	14.3418	-26.4779	86.9747	63.615	-4.89162	28.7889	282.354	260.449	74.7514
34.2732	-20.0129	28.9381	11.0958	15.642	10.6157	64.0929	30.4648	454.028	10.3835	78.95	11.6794	34.3859	-25.3534	49.9451	635.39	50.3837	13.6842	26.1071	11.0551	17.4443	39.2227	23.5918	21.9519	-26.0114	91.406	216.393	69.6647	36.3614	131.915	4.13641	133.082	75.4538	479.762	53.7922	90.8424	-3.07078	225.846	78.7015	-22.861	1.61398	36.1254	-32.6528	78.082	58.0768	-27.9807	42.4039	256.185	251.588	58.6809
34.3732	-23.844	13.0029	-1.31186	13.9313	16.3101	64.0296	35.9906	399.816	-7.25499	89.9474	8.90544	26.0968	-28.2121	33.2718	643.29	48.8739	24.1985	10.5132	14.184	3.4391	25.6642	24.9222	-1.36339	-22.6455	99.3222	221.714	54.0602	31.4178	112.408	16.1613	77.6847	68.4179	619.009	57.444	114.748	-20.3365	246.272	74.4873	-26.1033	32.1679	36.6934	-39.6397	62.256	43.2625	-15.7242	38.0266	224.654	259.681	62.9228
34.4731	-21.9285	10.5374	0.602844	19.4506	10.6067	53.3218	16.3856	396.557	-3.34032	70.8705	16.5773	46.5801	-29.7992	24.3538	749.856	41.56	9.38743	26.3446	-14.1337	-1.83164	22.6827	10.7333	2.1275	-5.97992	58.4843	183.995	100.479	31.2412	129.485	-5.6427	134.946	24.0206	794.018	47.7256	137.414	-29.49	238.03	65.6272	-27.3502	23.3871	48.0209	-31.0953	69.6227	51.636	-35.8405	42.4019	214.006	277.952	39.372
34.573	-39.0204	1.59368	2.47422	-2.5846	0.827279	72.141	41.2419	353.328	-2.482	91.319	-13.401	58.5907	-22.4488	46.8363	767.547	25.7645	1.74439	5.30778	23.1724	3.01337	12.1842	25.4621	5.79869	-24.9131	75.3094	190.571	85.6454	32.8362	118.499	-16.0652	122.969	26.0371	953.51	39.7369	115.938	-14.8674	249.069	42.1944	-40.8143	-3.94691	56.1223	-27.9048	60.2802	92.493	-30.7622	43.0945	265.865	290.126	25.4508
34.6729	-28.5338	19.2472	-12.4617	33.443	1.58377	38.2241	14.0183	350.051	18.2648	83.7544	8.15833	51.6813	-23.2467	59.8331	758.606	-4.80192	1.21972	11.9936	-8.25312	7.39899	37.7987	-4.11344	36.2653	-18.4792	73.7778	164.527	95.148	41.6548	146.46	24.4852	194.827	41.1039	1075.99	42.0542	132.538	1.54466	159.003	81.6773	9.18696	-7.15479	87.4367	3.89259	33.3352	65.473	-48.4865	40.8754	270.094	228.291	13.6339
34.7729	-8.15412	18.1929	-1.24126	40.2309	12.5159	51.3053	5.9816	320.159	24.3048	80.5232	-19.7745	50.6575	-15.3866	74.9559	629.509	9.09876	-1.83754	-5.65244	-14.7156	-16.64	38.6894	14.6387	29.5952	-17.9096	70.4142	168.393	110.966	40.706	126.973	44.1026	158.691	44.4477	1278.95	56.4787	144.099	-13.4739	138.785	85.3763	-23.42	9.56172	97.524	7.85492	39.4179	88.9468	-45.5155	45.1585	225.633	199.524	23.8925
34.8728	-38.0246	-5.49809	27.8095	-4.77419	0.473076	37.9866	9.90816	245.529	-13.5881	92.8291	-27.5357	27.3202	41.4483	34.2877	557.529	26.4078	4.50711	-6.14941	-3.80407	-10.4467	24.9874	17.8226	0.64791	-1.82848	66.4761	169.619	119.592	36.542	109.924	20.4173	128.27	49.645	1465.94	50.113	157.548	-6.4974	120.711	85.587	-20.7391	7.70695	116.003	16.0713	49.1525	119.329	-38.3929	50.5725	188.077	215.251	29.2215
34.9727	-35.6155	19.4748	14.2915	16.0871	2.25464	53.7523	-0.534209	250.345	6.45688	67.1942	-17.3089	16.9503	93.9147	41.0205	428.21	10.6115	3.60523	-11.9735	4.04572	10.3511	54.7995	-14.7064	23.9245	11.1733	52.4345	172.058	89.4775	18.8705	100.021	27.7466	124.93	52.9357	1622.24	43.2186	171.879	5.0039	99.4897	64.183	-12.5505	28.6972	100.07	19.4488	4.12192	134.375	-10.927	26.6766	163.677	168.495	18.1598
35.0726	-2.21796	-10.8972	4.40163	1.82159	24.7574	103.751	18.152	238.391	16.1424	76.29	-4.92294	5.35885	144.104	40.9192	411.631	7.21384	-18.9594	-7.04365	14.8088	16.4883	50.5154	-41.3937	14.2833	11.9891	61.9546	168.874	81.7742	42.3205	95.8117	34.6352	110.037	50.2004	1758.22	82.7043	175.799	11.1001	79.5754	50.0605	-12.9804	7.9246	100.867	17.813	7.06454	120.747	-1.99251	11.4054	132.725	151.101	6.6693
35.1725	-21.0742	-5.20028	-8.72147	23.518	9.1891	103.959	10.4024	188.535	33.6562	62.8692	5.04945	4.22018	195.136	50.6474	370.676	-0.884464	-10.5462	-10.6849	-9.46454	29.314	54.6367	-45.628	10.0466	10.5378	67.1773	137.921	90.3681	56.4805	94.6245	26.0716	99.5407	99.2167	1855.59	59.9395	147.908	8.45354	51.917	71.9364	-15.1184	14.4326	143.42	34.8429	28.1789	172.081	-33.6473	42.3317	116.928	156.943	36.9552
35.2725	-7.07676	-21.6002	-8.09307	30.191	11.1768	109.159	37.5555	197.006	19.5038	45.0957	-12.557	1.58254	237.82	41.6085	384.847	19.9357	-16.0777	-4.20462	2.22016	31.2481	69.0727	-48.5874	-7.83656	-15.959	64.6233	116.345	75.3144	24.5171	146.548	47.5036	105.274	87.5051	1944.67	55.0862	161.306	1.27096	70.8142	97.9252	-7.08283	3.58316	139.195	32.4881	5.125	146.401	-67.4211	44.463	73.7837	130.612	8.72135
35.3724	15.5006	-1.25542	8.30798	17.9168	9.64884	118.015	25.8273	131.873	-9.8656	41.881	-7.04353	-0.424856	251.165	9.22051	312.515	42.3812	-7.31174	4.65831	33.7641	25.9799	69.8863	-20.2409	15.2648	11.9369	33.3257	104.525	76.4256	33.3612	122.174	31.4145	80.8585	88.8617	1999.18	75.5375	169.443	26.5204	45.7999	81.9105	14.1859	11.0037	137.247	16.343	-1.14328	121.993	-39.6368	37.9083	83.646	102.896	26.0524
35.4723	77.4274	-3.01956	0.971335	11.2082	16.6456	137.181	17.7934	145.633	-16.9241	60.1311	-0.559109	-2.6562	257.726	30.391	306.477	73.5774	-9.3773	12.1238	45.2892	194.632	85.4811	-10.7427	5.03332	-16.5571	42.9803	124.893	74.5775	67.8408	137.929	-12.898	141.151	43.0046	1946.99	50.9723	143.856	24.9473	30.4394	46.1662	12.1071	12.9855	118.667	43.8337	36.2939	133.292	-33.7531	27.4287	95.1944	123.573	51.2475
35.5722	212.377	-9.29845	-6.62381	54.4406	39.0625	107.863	31.4233	140.544	-5.97344	58.6369	3.71928	-13.0393	276.031	38.5255	286.766	73.0572	7.96738	1.7574	12.4017	272.133	95.1604	17.3303	13.0693	3.60153	6.56099	148.109	56.4881	37.074	146.362	19.4901	127.889	78.8186	1891.07	74.7708	149.664	40.8714	36.4492	43.857	5.21834	6.1499	129.222	43.6396	22.4348	124.182	-27.4858	32.1196	114.732	122.004	86.4634
35.6722	302.109	-23.1953	-3.89103	34.4275	45.8807	122.351	17.2272	192.892	11.6204	90.5675	31.2424	-6.61034	267.954	39.7032	255.537	83.235	-21.0584	-18.02	48.4905	277.18	82.482	-27.6802	32.638	30.7321	22.3566	179.08	122.192	13.083	99.537	20.4233	153.662	55.6889	1855.73	49.6255	156.925	69.7083	20.4523	34.0602	46.8642	6.7625	106.433	2.0307	0.842988	127.137	-29.1184	10.7662	90.9815	114.946	83.3285
35.7721	401.03	-0.872596	4.79272	26.1924	35.8124	128.588	14.9665	180.43	16.7534	88.3037	48.1406	-13.9777	265.573	59.9288	230.701	89.8725	8.76745	8.05032	35.4379	217.624	93.0857	12.3348	30.0829	29.3708	21.0083	169.778	104.665	11.1717	120.675	28.0362	159.497	50.2469	1753.48	48.7075	145.081	39.9526	13.6028	51.0174	118.4	-0.445014	119.303	12.1696	9.176	95.9238	-46.989	13.1882	102.857	144.037	70.438
35.872	475.79	2.84016	5.31492	62.8139	27.9899	137.767	30.3386	190.212	17.5199	84.867	64.0858	21.1588	260.289	58.66	230.626	92.0327	0.765578	22.9562	99.1582	169.488	58.0144	-15.9797	24.0932	10.4012	17.1446	163.143	149.006	30.0747	134.451	84.2352	170.265	101.043	1675.22	46.2259	133.276	44.3003	-12.5884	34.5268	179.372	37.586	102.219	3.59068	2.70777	101.417	-40.2638	9.41837	83.286	89.2721	38.3875
35.9719	542.189	24.7675	26.5861	75.1165	21.4477	129.29	-1.6586	204.649	18.6238	92.4373	46.862	34.7203	224.534	48.5299	198.774	102.833	-8.65867	29.0647	168.93	184.102	71.9084	-3.52544	8.30874	27.7964	35.2779	143.901	155.081	20.5754	128.343	64.4945	151.76	109.496	1515.31	55.75	145.481	44.6037	29.9646	54.0051	251.233	64.5199	112.906	7.17671	59.6242	78.8123	-59.3337	21.7411	104.932	113.98	42.264
36.0718	536.731	19.9405	47.6349	56.0542	18.5849	143.091	-12.8518	191.181	8.3438	117.001	21.1676	41.6651	212.542	50.3316	200.484	84.5624	-5.93855	37.2727	196.326	198.303	57.6962	-8.21505	22.1974	43.8091	28.0283	174.33	133.671	30.0072	129.369	59.7076	143.368	81.2564	1482.18	20.957	285.839	78.2687	19.1331	41.3067	258.35	80.274	69.5643	-6.24549	33.1415	40.2323	-13.2238	14.4596	90.8854	116.186	37.3042
36.1718	608.327	19.1748	50.3204	69.4069	28.1092	137.519	13.7185	164.8	7.85222	99.4571	18.9444	37.9301	180.974	56.8665	237.149	94.1637	-2.7523	23.7476	223.038	171.351	60.3734	-5.17536	10.9711	67.3734	25.1222	166.847	149.047	43.8749	99.9186	54.3659	117.597	79.3303	1366.42	9.88969	439.264	87.0726	19.2063	18.1127	277.797	69.1966	95.1947	-51.569	36.5246	29.6529	-31.9182	8.31213	80.42	122.876	23.4955
36.2717	606.886	13.9844	15.6979	123.917	5.65525	135.61	1.09231	158.314	-0.38229	83.0514	8.91581	41.4385	173.077	65.3896	194.007	71.3811	0.0588843	13.5769	188.591	123.881	38.9515	-6.04214	11.0012	53.6896	46.8322	179.282	136.042	42.8702	93.961	44.1924	101.986	102.83	1261.73	21.7245	620.881	54.2685	10.518	25.8088	343.788	66.4632	96.4587	-34.0303	37.2435	19.5352	-32.6861	22.3447	100.27	95.4019	59.4507
36.3716	561.613	3.17387	11.5669	167.017	-24.0837	124.165	-2.2764	142.937	29.1605	103.691	25.4048	34.5491	174.441	63.0164	161.384	74.4325	-17.0279	2.17399	170.169	80.9331	2.81451	-13.2235	34.7921	57.0197	41.0715	172.849	153.235	52.4052	79.2944	43.354	77.7913	83.0293	1204.06	8.76446	782.223	74.7466	-4.1165	23.1316	384.945	40.3266	78.8931	-33.8023	43.5497	13.7317	-13.6261	12.4064	121.481	106.113	69.071
36.4715	543.344	-3.58825	11.5143	166.251	-23.1281	131.94	20.2972	163.318	17.0782	82.4233	7.46064	29.1371	168.855	65.8868	119.64	76.5035	-14.4815	-4.78528	116.494	62.3159	25.1881	-2.47019	5.04865	73.3738	53.4586	129.059	146.761	91.7529	85.2555	78.0972	84.8843	116.021	1157.63	-5.37437	957.884	45.3189	8.93123	20.7245	411.408	36.3642	46.5218	-32.3055	75.1866	16.032	-31.4705	11.4977	107.36	105.159	74.9312
36.5715	454.636	11.1751	3.53181	118.256	-39.431	125.438	72.0826	92.6669	4.02143	79.3136	20.3425	20.9245	166.966	48.5131	137.07	67.6689	8.62037	0.151188	121.033	53.3531	12.901	-6.7601	-16.0483	0.710653	39.079	119.386	123.305	113.187	54.0339	68.6335	54.5716	106.762	1045.7	2.21976	1076.85	43.9218	-20.1433	63.6932	389.204	28.3683	97.5964	-2.20008	92.5077	25.2647	21.1537	8.33741	112.797	80.3438	57.6427
36.6714	409.784	22.4124	6.99342	108.642	-30.9728	119.787	53.2574	109.43	2.25262	57.8407	-1.93437	24.4176	168.743	48.6013	182.671	64.2479	-3.42524	-0.0905039	90.8056	84.7746	30.9614	-7.20873	1.21486	4.23548	36.2417	149.166	92.9245	64.9094	91.9348	77.0989	36.031	80.8462	990.368	38.5264	1001.41	-21.7094	-0.685265	87.5135	325.23	6.67019	85.4731	-22.1124	77.599	38.5014	21.9947	4.53011	138.083	48.7863	83.6987
36.7713	367.613	16.2124	4.70475	75.3121	-21.2199	97.6524	61.9374	122.028	-18.3261	41.5929	24.5089	40.9784	142.483	25.4179	193.354	71.0381	7.44093	5.78723	56.2383	50.3404	68.8326	-7.07394	2.96824	-5.5302	38.8695	164.502	78.3331	78.8396	110.504	72.3455	56.0469	80.3244	918.057	31.0338	883.506	-30.8419	21.913	102.732	298.268	-8.36446	62.5049	-23.4831	84.8248	-0.239399	27.0224	9.70568	198.167	46.9139	27.0763
36.8712	354.611	28.78	5.70205	80.3008	-20.0062	103.407	63.2005	115.362	-12.8388	51.5663	32.7556	31.1052	114.318	40.5333	170.518	55.1734	23.9674	10.1883	40.268	33.7035	91.1008	0.176534	-23.1945	11.4038	10.3092	136.514	90.161	81.194	118.56	65.6852	34.0112	44.9939	888.018	43.8997	804.734	-14.3099	10.7125	83.5858	270.354	16.1892	75.2104	-18.1948	110.446	-12.5645	-12.96	-2.20083	211.367	57.5497	82.6895
36.9711	340.075	21.6899	-1.84399	69.8466	7.33761	84.5489	43.6638	131.65	-31.4896	32.6201	3.22807	27.6809	109.014	19.5995	154.669	44.9381	23.0883	-7.81352	23.2464	36.8185	118.598	13.0443	20.3393	25.6292	51.2716	178.403	85.8778	71.929	91.2218	63.0769	27.7027	29.9436	842.117	32.6003	755.37	-9.34174	14.6584	115.242	231.532	-5.61763	-3.19353	3.45823	100.184	-3.14326	23.296	-3.49255	187.712	67.3827	16.0285
37.0711	289.987	8.08248	-4.3832	72.6963	-9.19125	84.034	41.0693	103.724	-1.42716	43.4376	14.8163	36.4815	110.29	37.934	185.489	23.8563	21.5426	10.5424	32.5157	56.1961	106.648	13.0328	-18.9059	6.48714	29.4609	147.748	90.426	93.9889	116.422	66.6729	28.324	149.366	815.78	30.7391	663.108	-28.3013	23.7707	105.631	194.159	19.6231	13.2764	20.8255	146.534	2.31848	-16.5947	2.17621	182.577	44.1585	23.3704
37.171	270.52	21.7135	8.38841	63.4979	-4.50354	66.1881	34.4788	95.7299	0.465401	30.9108	3.08278	36.785	97.6739	47.3092	188.293	41.69	32.6203	14.9208	9.84996	51.2015	72.3028	39.5755	23.5655	9.06086	32.0461	148.541	69.569	70.2125	97.3218	55.7006	37.429	288.067	775.763	22.5952	628.808	-18.4915	46.7978	88.577	160.348	16.5531	4.78059	17.1319	133.238	-1.84228	-8.67189	5.03236	147.11	41.0308	53.0771
37.2709	243.446	18.2819	16.3149	54.9088	-8.89586	105.033	48.4454	95.6442	2.52605	39.7004	4.44791	20.2834	86.7198	42.1021	211.648	39.4198	22.519	11.1077	19.9921	80.26	69.4334	13.7781	1.75086	22.1686	33.5569	154.238	68.2803	101.575	77.5791	46.4455	18.8337	434.12	751.192	33.1464	594.176	15.0954	52.1743	95.3275	148.339	-8.42168	-18.9698	44.2747	133.05	16.9464	-11.6869	15.5909	91.5128	102.095	55.0454
37.3708	220.051	22.3806	-1.27579	41.7711	-0.507166	102.08	61.6817	104.991	12.5744	34.8209	11.3417	12.5463	81.8933	80.0905	218.035	43.8603	27.2833	29.5214	-14.2496	41.02	80.3585	7.50551	-0.294751	22.9677	50.0654	162.465	57.1946	78.7716	109.966	60.6682	22.8273	555.61	746.734	53.9335	540.885	4.39018	57.8237	120.043	134.744	-34.5014	-40.5111	35.1179	101.928	11.0579	-0.164569	0.351866	106.202	93.3598	58.4443
37.4707	216.882	29.0915	-6.78808	39.0275	-10.3587	91.1592	37.8126	87.0295	-14.146	23.8767	20.224	28.8038	72.426	76.7897	216.767	46.3894	17.5904	17.0159	14.3456	33.5694	81.5041	17.3674	15.1988	20.4482	31.9473	147.25	78.1469	90.4224	124.733	42.788	-25.0059	690.92	670.788	23.9257	511.75	35.1534	76.7101	100.9	126.937	-29.3659	-16.0399	27.5753	139.668	5.31617	58.5538	5.69478	112.077	109.202	3.47457
37.5707	206.783	13.4889	-3.77022	40.892	-13.1792	91.7828	44.9946	79.8976	14.8598	25.4446	30.8623	37.8999	77.4272	105.867	214.553	51.7937	2.37904	1.89425	15.4876	27.2251	90.1646	-19.798	30.4006	17.6397	10.1672	166.373	68.0149	94.7734	121.465	26.1866	5.54515	758.539	659.657	63.1464	481.029	36.3063	68.8724	115.479	129.89	-45.0381	-10.0187	41.1987	135.178	37.6216	55.3154	13.5668	109.253	88.7123	39.7751
37.6706	186.241	23.0945	-8.33808	26.0922	-1.58164	122.237	38.9228	87.5973	-5.97824	51.4885	24.6387	17.6265	58.2112	75.3802	237.477	32.3608	15.8178	8.89878	20.5882	60.4957	130.109	-15.3974	22.417	36.7601	29.9075	138.265	54.9576	91.0026	133.22	44.9257	13.3218	928.455	632.087	45.5141	467.255	37.4658	36.1521	104.558	121.357	-34.2382	-14.5777	33.3995	113.08	58.8261	34.3842	10.9624	85.973	83.8069	17.9438
37.7705	167.951	10.8095	-4.02625	30.6871	-1.06587	126.953	35.6264	94.3989	-13.3786	40.9584	57.0512	18.6213	36.9273	93.0649	243.36	44.508	-12.7682	-6.54413	17.1116	31.6176	114.547	-19.7372	19.2002	25.6516	43.9758	137.179	74.3365	114.612	114.432	53.9566	-8.13155	908.194	633.331	51.9273	450.63	16.4909	31.7457	84.3227	105.464	-20.2126	4.11922	36.3215	106.344	63.9695	34.2933	-0.843578	96.3915	136.614	26.253
37.8704	160.479	3.81999	-2.87497	29.679	3.23209	118.149	21.422	108.515	2.97437	33.6767	56.499	30.413	47.1138	89.7585	275.326	26.3883	-6.69897	1.83147	-5.49099	61.3495	85.1805	-22.9617	10.5529	21.8907	36.4021	144.683	59.6751	144.545	112.837	76.239	0.426078	776.165	635.98	52.2037	415.427	15.8248	32.5168	107.408	92.1976	-40.7417	16.9531	49.3314	109.665	52.8602	24.0261	30.9637	100.524	141.732	5.32148
37.9704	152.817	4.00888	31.144	27.3245	-0.111359	98.9798	20.9864	101.591	-2.63952	58.2492	27.044	12.458	43.2195	85.5966	308.126	34.882	17.7896	9.42906	13.4624	28.6976	74.9292	-6.95499	0.982866	17.1674	62.0939	120.464	84.1598	124.211	104.121	63.1863	12.2109	674.899	641.785	30.6602	411.784	11.9455	34.1172	119.437	89.7879	-11.3099	24.7514	28.4205	98.9945	51.6025	7.51505	20.3344	89.852	114.436	2.3339
38.0703	144.325	23.1847	24.9533	14.9778	1.91443	110.727	34.209	107.973	-5.60843	63.0497	15.7267	5.02415	61.4795	62.5883	320.982	46.2138	32.5145	22.8639	40.5719	46.5782	90.3345	6.99455	29.2074	11.4242	43.556	103.595	108.773	138.805	114.778	31.2959	17.0973	572.968	644.621	38.4167	363.324	10.5685	8.30595	74.8044	102.163	-16.1021	-3.4403	34.0326	102.45	72.245	12.2373	15.9067	173.479	127.041	24.3548
38.1702	156.905	3.55371	-3.426	32.2871	5.20274	94.164	9.99592	130.166	5.65398	46.6618	19.4309	18.3351	46.181	81.6497	309.128	36.2161	41.0784	15.7054	29.9111	26.6873	72.1081	13.1417	21.4338	15.1954	22.2286	115.26	99.7047	117.472	89.319	64.1921	-13.9807	526.826	624.245	22.7217	373.117	13.0824	28.6586	89.4069	106.554	-10.9772	17.9403	-4.01114	81.9597	56.9544	43.9863	40.8283	155.992	124.634	4.94908
38.2701	134.102	9.87542	-13.9593	18.5907	-4.26215	126.323	36.2788	141.363	16.5516	42.3935	-3.26118	23.7926	63.2407	65.4337	344.57	45.9889	47.209	20.5156	17.5847	39.361	80.4087	-10.9209	28.6748	24.2196	15.6017	108.113	116.448	120.005	79.8872	98.2378	-5.82663	470.865	586.656	22.7269	358.053	1.3481	35.0789	67.3492	94.5961	-14.5881	22.9144	-9.4035	78.642	54.4486	16.9559	20.0989	154.488	138.463	19.7238
38.37	115.376	-1.16621	-1.9175	45.7135	6.50232	114.487	22.2644	139.169	15.7578	35.1911	-5.36829	20.2753	72.4928	62.7058	343.04	41.5222	18.9972	-3.49522	37.0591	39.7874	92.9647	1.36265	19.5888	14.5441	17.1563	116.267	123.993	118.932	103.603	70.2252	-7.48226	410.232	568.678	4.32734	328.715	2.704	25.1047	83.5036	95.843	-26.4023	11.7363	-5.69555	98.3786	90.8808	19.0125	24.2301	154.445	198.281	6.76079
38.47	105.86	3.95038	2.97428	48.0587	9.07356	117.628	23.7167	117.606	20.0512	34.3428	-3.7503	18.6032	56.2855	55.6497	326.138	32.8485	39.3626	3.51601	9.06039	25.3664	60.2984	6.64391	22.679	13.0693	10.9707	148.632	84.0565	114.396	101.925	83.9202	-0.10126	385.94	553.434	28.446	349.584	1.57185	19.0489	119.456	58.4621	-37.2336	7.74333	3.33227	127.692	70.0263	36.9427	22.5834	120.503	190.192	6.65083
38.5699	95.97	8.30692	3.10969	51.5213	-1.84811	122.852	24.2106	80.1486	11.1571	26.8584	-25.4252	5.40468	32.8202	93.7398	355.577	66.9023	40.7822	19.7446	9.33253	30.2269	58.512	12.7464	25.3167	16.9248	29.5708	121.554	96.7443	114.172	95.6036	58.4901	9.73827	381.657	551.718	15.8108	357.812	13.9216	33.6492	85.5397	78.9384	-38.3575	2.97779	3.33608	161.837	79.4503	11.73	0.54773	110.733	230.09	7.23366
38.6698	66.6625	-2.526	-7.72117	40.9141	-7.66113	114.084	12.4843	102.104	32.2307	13.2233	-14.4169	8.08182	34.5307	85.5871	355.139	27.1789	24.9985	12.2761	2.48872	36.8753	30.1928	-2.55572	38.4304	18.3703	44.1517	123.181	88.6298	113.514	86.3773	60.5208	4.98654	466.628	518.961	23.1425	329.484	9.72766	5.16795	119.547	41.9135	-1.67317	34.564	8.20607	193.713	79.504	3.56034	5.6326	124.736	260.584	18.9284
38.7697	66.3599	-4.95359	-7.24565	61.6146	5.38613	104.683	19.5086	75.762	15.4954	38.4803	-34.4388	14.5649	38.5911	82.0151	323.21	30.5486	-4.8284	-9.60562	-10.4314	31.9775	39.891	-27.7407	27.6526	6.25472	52.7961	131.536	69.1123	92.0517	75.7522	64.4875	-14.2424	617.17	509.274	30.9159	327.412	-11.0501	21.4157	107.295	39.1737	-16.6076	0.264393	0.0425795	166.546	81.6447	19.8967	16.9655	108.478	315.055	10.726
38.8697	57.5492	17.5575	-21.5459	47.9379	13.6288	115.783	31.917	65.1817	31.7197	9.88147	-25.9086	20.0208	23.2126	69.1999	287.783	32.6105	-0.201281	-14.2855	-1.30096	6.53307	43.3966	-19.1465	18.1177	47.0258	96.5577	101.701	56.9564	86.6927	68.9154	55.1426	-10.8152	784.364	454.557	10.1178	302.212	7.36676	26.9265	94.549	51.8548	-23.5191	11.6868	4.69217	192.701	90.4205	-6.74482	22.7796	131.345	381.183	35.4662
38.9696	39.0361	-7.07602	-11.6981	37.7481	4.62122	139.674	33.373	79.5826	32.9107	20.1112	-34.5041	22.7961	34.7794	80.2203	300.328	27.0379	15.7684	-6.52794	2.52179	7.42338	36.1541	5.85002	32.8015	27.5608	63.6145	145.095	50.7954	96.8755	83.1606	69.0944	-22.6177	908.122	440.997	16.4788	312.385	-1.68122	44.3167	118.571	43.7004	-6.81962	18.2218	16.2185	199.774	122.948	19.7619	21.102	114.912	454.301	37.6282
39.0695	41.4431	10.1574	-3.50288	58.7712	-0.564097	113.177	26.4272	69.8391	14.4852	6.43415	-25.1155	28.531	16.7067	69.0532	273.3	37.4899	25.464	9.1263	24.299	4.39026	26.9658	7.00966	25.7383	23.9694	60.4232	142.291	69.6989	106.599	71.1418	52.3305	-35.9482	953.866	447.766	5.28357	250.56	-25.9644	16.3625	118.844	14.5686	-41.6836	-28.9765	7.03485	191.051	116.796	18.514	21.2006	166.755	448.278	25.5982
39.1694	65.8875	20.7748	-0.219088	50.2259	-14.5104	107.903	31.4951	65.3821	27.5779	27.6728	1.94637	17.8865	7.51342	87.0178	259.214	33.7075	24.1919	-5.49004	-21.0692	-1.10271	25.5338	-0.258649	23.1475	20.5922	63.7474	153.974	39.0994	73.5127	79.2064	61.5039	-2.0118	932.389	448.539	49.0718	262.062	-8.13296	15.7272	132.004	47.1588	-28.8349	-1.43534	10.2335	165.409	125.957	26.7172	10.9071	142.967	439.233	32.6726
39.2693	90.9636	18.3155	-0.355723	53.664	3.73611	109.388	46.2376	34.8137	13.3541	24.9072	28.0758	34.3622	20.355	93.112	274.375	35.0085	19.7661	-2.37541	-5.90456	11.3844	30.9997	10.4419	4.96624	15.5419	54.002	140.159	85.7688	84.1904	78.284	47.9991	13.4097	840.219	418.062	48.3909	246.157	11.3271	27.6591	109.088	43.935	-31.8325	19.2507	0.333507	156.581	109.26	4.12692	10.7541	105.395	514.9	19.8795
39.3693	118.453	25.2433	1.29584	47.0728	11.4457	93.4276	35.0946	19.0979	-10.8097	23.0421	9.11287	61.8422	9.35104	79.1374	263.375	35.222	16.8372	2.84299	26.1698	-8.87707	55.6473	-21.6139	15.8759	4.05296	54.4131	157.533	114.057	99.204	50.726	52.2641	-2.23952	747.222	426.242	34.5775	229.533	9.63904	8.70674	107.556	40.3603	-30.3152	-2.80482	7.01311	159.43	99.408	18.1281	25.6201	112.507	606.152	15.7203
39.4692	103.276	6.34447	-2.10603	46.7407	13.9935	87.7834	10.9092	37.9396	76.3975	4.10308	-4.0091	64.8124	-6.83862	76.1415	302.667	28.8979	10.2333	8.01406	28.1992	-10.7268	72.6357	-16.1466	-10.1119	3.75925	62.5359	166.5	99.0906	78.4531	46.3498	70.2247	-7.36558	719.646	394.553	26.6823	227.556	29.7632	12.6643	99.2356	49.5773	-42.0982	-14.3369	-11.9265	118.865	77.0322	40.9807	16.2743	106.175	589.36	25.5969
39.5691	118.36	38.1079	-4.32388	46.1176	26.6724	98.0879	27.6331	25.5239	126.127	6.25464	11.9843	59.3487	1.51212	58.645	318.968	44.1832	-7.17155	-21.0506	-1.25239	45.9202	86.9752	-4.11218	5.93394	19.2231	69.6057	121.48	112.668	91.2462	41.9794	55.9043	34.3729	676.777	363.207	53.7448	209.423	27.7385	55.629	107.848	48.1178	-24.0125	14.1184	1.49952	133.917	108.922	-23.6376	-1.415	91.363	668.684	4.69467
39.669	100.576	22.6884	-1.81672	51.2853	25.1118	80.7526	22.7702	19.9086	115.032	-18.2864	-2.78699	44.4046	9.44894	66.0687	333.23	18.0687	9.61521	1.7749	-23.8075	42.7074	115.319	7.29625	8.17941	-2.02122	40.8292	122.284	82.805	82.389	67.9771	37.282	70.4431	616.521	377.041	81.3444	189.41	55.0222	95.3121	93.8347	51.7723	-23.653	-25.9044	-18.8274	147.864	140.256	-26.8313	4.28938	43.5572	784.78	-2.46599
39.769	90.5324	10.7423	-6.16699	70.7043	14.7924	118.804	19.8455	14.6583	139.366	-11.7867	0.864358	28.4049	8.52792	85.607	352.687	8.29049	28.915	9.02157	6.60471	25.1171	112.553	-1.36437	9.94832	20.6641	73.4846	141.852	139.221	95.4047	56.3052	44.8547	48.3296	560.899	354.432	53.639	191.058	35.1264	131.227	92.9325	43.1137	-57.1583	-23.2975	-20.2534	106.605	85.5101	6.97431	10.9888	74.7203	769.335	-23.0536
39.8689	83.3549	11.7681	-11.2055	68.2847	11.6756	146.393	25.5184	3.02636	129.419	-0.0481939	15.0674	39.8258	-4.06447	93.7304	350.345	17.4907	22.9951	12.2966	-1.66945	-6.85271	93.412	26.4314	1.684	26.5521	63.7101	151.582	111.076	89.2086	60.4376	42.4773	69.3607	512.319	408.303	52.3016	181.386	25.9921	126.449	84.0072	35.7353	-8.85144	-3.08114	6.70265	65.5344	73.1103	-3.72525	13.5	66.6197	695.002	-16.1727
39.9688	86.0763	16.0093	8.12369	73.0078	10.2132	154.806	41.7589	31.7237	125.731	5.83109	15.4844	30.5987	10.8691	104.408	347.772	2.94242	26.0541	25.589	20.7906	-10.6663	74.6538	23.4101	2.09562	18.0323	49.5782	143.359	74.1736	30.2453	73.5801	46.1625	82.2694	449.642	395.317	66.6065	182.178	4.71923	192.958	77.7271	48.1328	-25.3784	-16.6091	1.79231	38.5583	74.26	-11.2078	1.16681	35.3605	642.833	0.472758
40.0687	69.2864	17.2038	11.3152	43.7668	22.652	116.636	34.5026	28.8148	85.8691	1.20835	21.1275	33.736	-1.64584	64.2082	314.512	24.8198	34.9831	46.4412	-3.08281	49.4552	71.804	10.0515	27.8648	0.841985	51.3134	198.938	73.0191	55.2137	81.7974	50.8775	20.3962	407.98	354.605	35.8173	167.181	-11.3303	211.296	93.3041	29.1711	-53.5056	-20.7307	-4.48576	64.246	54.8698	-5.8602	18.1998	26.3773	617.513	-20.4937
40.1686	60.9138	23.6929	-5.23463	44.6106	15.0518	112.809	18.187	23.2554	79.9878	7.74251	32.1727	36.0311	-4.51031	105.911	292.069	3.10208	-6.24438	28.2584	9.28083	25.8643	63.4824	-21.4023	24.0953	12.1094	57.3215	149.873	77.5682	76.0658	78.927	48.6668	72.3996	380.77	347.923	64.592	145.486	-6.32231	246.527	70.1716	19.522	-10.6046	-18.4551	-8.90342	80.2813	53.5398	-20.6846	7.5389	20.6969	628.116	-20.8593
40.2686	67.2367	4.20363	-8.77256	49.2716	20.0246	127.296	20.7773	2.63914	92.1063	28.9963	12.7164	44.8274	-5.04507	114.278	272.035	31.7586	-6.44508	-0.165228	8.50893	-11.6272	75.315	-5.79658	15.1344	2.49032	38.9696	159.043	119.674	42.0737	67.6065	45.5911	66.0113	329.94	360.71	50.0106	156.57	14.2984	233.77	71.8346	38.8683	1.81503	-31.4965	-13.7158	29.5218	50.6052	-10.8855	9.22362	-19.5057	579.385	-20.7107
40.3685	61.5628	17.383	-4.92255	54.3525	10.2374	116.513	50.8249	43.9862	79.2307	19.974	9.48743	46.0729	3.06082	91.3705	227.653	30.2768	9.50928	15.1992	15.2357	12.3893	82.4146	-20.1896	25.4827	14.3231	52.4666	167.412	86.4445	33.2547	44.3376	41.597	76.2691	334.696	331.418	57.1092	136.539	11.581	230.764	95.2104	48.6601	25.4256	-57.5099	-5.22201	23.9784	19.6147	15.0537	8.6062	-4.43537	507.748	9.83094
40.4684	38.3571	11.9102	4.31555	48.0799	17.3582	131.908	53.027	15.7759	60.4844	59.208	13.7036	44.3597	5.06093	75.3915	212.825	45.1074	11.634	34.8185	-11.901	36.1142	88.5207	-4.13162	28.013	13.9368	45.8124	171.299	141.73	82.2437	64.5465	42.2609	48.4914	301.657	305.305	10.4632	126.304	-6.58872	199.104	128.125	-5.60915	14.7486	-21.7639	-18.3515	95.0113	39.183	-25.287	25.8803	15.049	508.045	-48.6652
40.5683	24.7397	2.86082	-18.7449	71.4169	-21.883	144.722	56.4072	50.9652	61.2134	44.1176	-1.20463	58.2088	13.7585	77.4131	209.806	55.6357	21.5241	22.483	8.77961	13.0576	35.9108	1.61688	19.2341	4.1858	45.9679	193.945	103.949	90.7439	84.1263	21.3409	68.2002	319.911	342.63	41.7036	116.011	7.28751	186.589	136.713	25.2302	4.46937	-49.5765	30.403	91.8858	19.8052	4.70909	13.8776	11.9377	476.539	-11.4404
40.6683	19.3228	7.2782	16.6047	74.4242	-16.6132	132.449	46.9894	22.2389	79.0178	43.6868	-10.2387	37.0746	21.6151	60.5047	199.733	58.3823	7.65617	28.1756	18.4516	-8.50286	68.2261	-23.2644	6.23752	11.5266	55.413	178.05	101.822	79.4763	82.9631	46.1641	65.3427	312.79	342.54	27.391	148.541	14.1192	173.282	116.901	19.8994	23.9361	5.53019	3.04121	70.2857	12.2426	-10.8296	-1.19012	4.76006	441.577	-37.2244
40.7682	33.7168	6.1812	3.75743	68.0434	17.1888	119.521	30.4724	37.9015	71.5979	38.5654	14.6075	41.0532	17.0433	51.7032	185.31	60.3152	-7.25877	8.79408	26.5941	16.3103	84.2794	-33.7172	10.0194	36.1467	36.1247	147.959	67.9582	99.9372	85.4291	46.3594	77.5626	316.333	349.587	43.0134	141.511	2.66088	151.642	109.43	-1.54666	12.2178	29.1049	28.1536	72.727	29.2972	-31.6494	18.0581	34.0101	509.733	-21.0379
40.8681	29.6696	-18.2388	-14.1477	62.6715	11.0109	124.226	51.5528	28.6012	60.9438	49.7595	19.0431	47.6639	0.390055	42.6452	145.084	55.984	4.72614	8.08479	-4.40976	13.2333	89.7488	-8.63737	8.58961	32.6945	35.5135	146.001	93.0954	122.508	102.736	16.5192	75.8029	276.777	368.988	11.1327	119.222	4.88773	128.404	95.1687	-7.55386	7.43628	16.5255	10.1913	63.4999	12.2092	-20.513	10.8788	47.513	495.954	-22.9605
40.968	42.4553	2.47559	-10.9636	65.68	3.14945	158.767	65.4478	40.5171	74.7138	50.8662	34.5404	57.4074	31.6081	34.6433	164.84	61.6281	-2.97843	11.5986	27.1296	3.76402	75.9967	-23.9348	19.0711	14.3937	9.7381	140.608	99.1868	183.724	68.0352	32.6976	60.7542	303.582	346.192	-6.70023	104.581	9.77313	147.539	97.0284	24.6648	4.08834	-13.1652	25.2384	81.8055	65.9113	-21.5666	6.63447	55.0516	479.124	-50.001
41.0679	32.8641	-9.80011	-19.1983	45.2069	4.51814	149.721	64.5319	14.9262	73.3768	31.5076	93.2893	38.9689	15.6155	53.5457	142.922	71.1887	-3.27808	13.8276	-24.5665	27.8218	69.3124	-13.2506	30.0971	9.28317	34.2413	147.521	60.853	146.288	76.5207	40.3102	73.5372	342.504	332.704	11.0121	108.36	-13.4803	149.331	107.957	8.3979	-43.7874	24.2097	22.8502	46.3725	78.2744	-13.6901	1.153	2.32932	462.038	-25.1082
41.1679	26.1338	-10.7531	-21.2869	49.8868	-4.00385	146.31	84.2625	62.8417	49.1876	40.7101	177.523	57.6176	0.0794937	33.5365	134.65	58.0415	11.3128	5.52374	-37.7241	38.3246	40.2965	3.56542	32.9077	30.5598	29.0242	148.826	67.8778	290.902	70.94	23.9738	64.2611	352.354	310.235	-1.76025	88.3	4.08865	119.001	80.7766	5.49386	-25.8748	3.50895	31.961	77.379	73.0949	-21.892	12.0555	30.4524	457.555	-8.69687
41.2678	25.7854	-11.1034	-10.1438	50.8927	-5.66173	156.549	85.2923	66.9345	67.2156	52.4485	157.865	47.3607	6.2633	53.0802	133.332	54.6557	17.2095	14.7108	4.39566	38.7442	64.5923	-13.6771	34.9564	45.5244	36.2543	145.143	75.589	439.553	70.642	3.09489	49.5284	321.664	283.298	1.81411	99.8452	6.51875	112.348	70.3714	16.457	-47.6895	33.6924	29.5285	129.633	61.5288	-11.4155	11.3057	84.6534	474.916	-6.95812
41.3677	13.96	2.71677	-11.9076	61.1718	-11.7974	110.566	79.2758	51.0776	79.7206	26.4658	113.213	39.9611	7.95166	68.9712	163.657	46.4725	-6.33042	4.79688	-25.6314	17.4981	95.7558	-20.6107	6.3474	15.4843	18.5067	173.02	85.1671	651.328	73.8761	2.70015	60.3558	310.577	355.816	6.63474	106.9	-2.11219	93.9905	75.243	-1.74405	-80.9241	5.07528	-16.786	144.558	140.545	-2.0104	25.0693	79.2627	436.603	7.25512
41.4676	14.628	29.8532	-20.5967	81.235	-10.6701	117.074	73.6917	48.7565	69.1298	31.796	90.9704	21.522	24.0082	83.8094	121.98	55.333	4.96251	15.3215	-13.7157	42.0643	95.4801	-10.5788	15.3249	-6.92892	18.6418	181.508	65.514	901.991	69.0743	15.8126	37.9961	340.308	369.681	12.8793	138.497	-15.7738	108.816	91.8027	-1.0303	-82.4624	-13.9977	18.2279	178.906	199.914	4.27081	58.8027	68.7274	394.713	9.73224
41.5676	11.5695	14.6114	-10.8812	82.7092	17.2414	120.877	59.8319	54.3989	54.3161	65.8224	68.5173	22.0625	6.50257	64.9153	122.108	40.4214	3.29006	23.7135	9.71065	30.302	90.1361	-1.37551	19.2856	17.0226	21.0296	192.114	72.8939	1161.03	70.791	-19.0818	36.2282	317.956	361.396	-1.57228	114.222	0.140314	75.8196	68.6726	-10.304	-48.7437	-22.306	15.0995	187.943	232.595	-7.35637	50.8578	73.0126	422.73	30.9982
41.6675	-9.8025	3.77244	-7.45427	73.551	-9.0352	137.712	43.384	31.49	39.834	47.7332	64.4156	27.6132	7.77127	43.441	143.814	45.5487	4.68145	24.024	15.3568	14.4994	81.2612	-5.15693	29.5289	40.9749	21.8757	168.935	188.087	1287.19	86.1819	-3.80535	47.1227	297.948	327.185	13.3139	111.131	5.69013	80.2257	44.2619	-28.0917	-68.1669	-15.3514	1.17163	152.541	152.753	-28.0922	29.4963	76.6146	455.48	12.6209
41.7674	-12.4526	-8.08479	-8.97643	61.8519	17.2004	154.392	38.3411	38.9315	57.398	40.426	63.218	25.5306	13.5687	84.6071	155.368	35.8031	8.33785	20.5137	34.9799	16.8897	66.9358	-30.6205	11.1293	2.85334	-6.28134	164.814	267.118	1391.94	32.2925	-6.98719	-33.4435	287.773	298.379	15.8119	116.578	3.20893	67.2351	47.0086	-18.849	-43.0997	-21.1969	-2.65207	155.703	170.172	-24.304	37.626	95.317	509.797	-25.9855
41.8673	21.4845	-25.0826	-8.14289	59.9247	29.6386	153.725	70.5994	72.5972	41.3295	74.8017	59.2274	30.1501	-3.54311	75.6173	192.083	51.1218	4.26799	26.1137	-6.76489	-24.5453	57.3384	-20.6362	48.3044	31.1721	21.8509	181.291	329.389	1523.74	44.4613	-16.834	20.9987	290.708	260.023	32.6711	114.559	-8.17831	59.6301	50.8241	-42.977	-25.4771	-21.344	-5.57714	124.285	117.702	4.88688	16.9567	117.823	475.163	-13.6041
41.9672	24.3541	2.11754	-17.8643	57.8509	27.5797	180.75	56.9631	63.5138	58.6519	62.9226	38.18	17.9122	-7.95883	58.6209	165.475	40.4699	-13.8958	23.6463	13.2658	6.61308	42.9842	-11.5987	40.462	13.3033	11.8941	113.842	353.819	1616.66	49.4977	-1.47913	12.6683	271.863	276.396	6.26488	85.0266	9.28177	35.1322	25.5119	-20.1182	-24.6077	-26.8518	-16.3391	124.91	113.466	-40.7565	22.8545	133.381	479.772	-21.6612
42.0672	30.3372	2.10118	-16.7037	47.7234	25.9663	157.622	35.0565	73.3476	64.0145	74.7936	45.0549	16.434	-8.45278	88.6643	165.545	56.8092	-10.8314	38.1827	-9.36413	40.4649	-11.7365	-3.59156	15.4178	16.2255	15.193	134.212	302.024	1500.97	134.237	28.8776	23.1907	257.868	312.253	40.4135	122.823	1.30983	71.7314	54.6687	-26.3148	-25.0984	-9.20946	-13.0975	131.521	139.54	-33.2347	46.0946	100.623	443.958	-7.12357
42.1671	27.5113	3.08516	-5.62864	38.2249	13.3344	152.74	64.1855	50.4772	60.9668	72.5299	19.094	28.3087	2.67218	105.089	160.203	76.4479	6.30019	62.43	-14.8686	83.7005	-36.8895	11.5803	25.4022	14.2581	13.6349	127.954	316.64	1392.35	189.288	22.9477	5.7112	287.255	339.201	22.308	136.436	-6.10935	42.2231	43.3512	-29.0225	-7.41504	24.0271	-12.6182	127.159	144.543	-48.6666	40.4483	84.9314	415.5	-28.6283
42.267	9.29569	8.3992	-3.843	50.221	3.84615	141.02	44.9243	43.8872	44.1698	90.701	9.76004	28.352	10.9231	98.5272	163.483	49.9549	-16.0598	62.9794	-46.1893	51.5044	-86.3939	-11.1365	41.4818	22.5163	-2.3703	119.341	402.101	1320.1	176.132	-2.99814	42.8101	287.304	366.717	28.9532	109.871	-10.9526	59.8058	78.8282	-17.7252	24.8636	-11.497	-2.64564	93.4273	127.69	-43.9311	36.9145	163.818	417.733	-18.9903
42.3669	9.41612	22.777	-4.97195	64.2747	17.4887	136.312	26.0568	55.0294	52.5312	44.3518	-6.56973	30.439	11.3531	94.8149	215.013	36.2525	14.701	58.9355	-53.0891	87.7428	-34.0084	-29.9824	31.4727	31.3851	7.28051	116.294	359.457	1245.21	141.309	-0.339799	36.8802	299.627	313.143	84.1535	90.8183	18.6286	75.9121	51.3834	-14.7799	25.2589	-39.1936	13.0836	148.268	98.0958	-51.1737	34.6964	121.38	416.501	-33.6503
42.4668	45.8603	14.5325	-24.6845	46.2513	29.1642	121.534	26.5997	22.145	46.8885	46.559	-7.09268	33.884	-3.6904	83.7378	260.8	22.7436	-10.3024	46.8739	-56.6425	67.1288	-1.22116	-25.1793	36.8218	-1.30482	18.8426	123.335	423.339	1202.8	158.502	-14.0697	71.5322	478.552	309.262	125.716	111.019	8.69159	62.9721	32.9496	-31.2376	106.69	-28.9982	21.0892	154.328	89.3614	-43.5638	43.8804	204.793	464.491	-19.529
42.5668	32.9226	-8.77326	-11.7203	42.8839	18.4002	118.405	8.76201	31.2094	44.1465	61.0491	-14.6937	33.3517	-9.86981	98.0267	279.954	31.9129	12.3893	31.2052	-64.3242	11.367	17.8936	-5.99718	-11.2933	-0.0665806	30.3257	132.447	500.582	1120.01	153.102	-20.9205	114.606	731.106	335.364	119.802	111.482	-6.99675	44.2846	45.3618	-31.2261	259.116	-70.2475	19.8447	116.33	104.93	-70.5114	44.4927	330.262	575.786	-20.8835
42.6667	28.2103	11.1085	-11.9809	31.0982	19.8004	130.01	47.3963	30.6099	41.6949	35.6098	-14.0258	40.9024	-19.8784	90.9939	292.963	38.4127	12.7103	42.3815	-35.7503	-2.85261	12.9727	-24.1302	-0.991241	40.5587	20.3735	140.959	455.441	1020.62	130.645	13.1433	101.13	822.042	275.174	158.926	73.2027	-19.3055	46.9492	72.0013	-36.7812	276.8	-77.2775	43.7067	150.503	103.328	-23.2782	29.8762	304.995	619.389	-17.1437
42.7666	21.7611	18.5076	-0.568977	30.9795	10.2644	160.714	52.4236	30.9315	41.4474	41.7653	-2.51389	34.8962	-3.16482	88.2461	255.028	42.0754	-9.72789	52.3531	-32.5984	10.0454	56.1742	-31.6522	-0.774629	22.005	33.3007	139.863	494.514	1002.59	101.171	19.3039	113.345	754.041	249.087	134.688	71.3623	4.01644	16.1857	53.1358	-43.7282	323.798	-39.2123	41.586	154.888	112.113	-42.9191	17.4749	284.115	654.649	-40.346
42.8665	15.0588	27.5437	-2.54133	51.8959	24.1874	145.15	27.0381	33.2553	18.283	55.2374	13.5182	41.4729	-7.62988	63.3292	228.818	41.5562	38.6039	53.6248	-36.8041	13.7239	63.2629	-18.9754	-16.6459	37.7627	53.383	150.79	475.177	927.178	93.0263	20.1396	104.562	660.996	250.571	82.5335	79.7885	-16.4725	19.3709	52.2617	-27.2628	392.626	-45.7773	39.6126	132.171	126.438	-19.6349	16.209	241.777	695.903	-51.6325
42.9665	23.1635	22.0182	11.498	34.1332	17.6681	146.245	41.4688	51.5616	21.8948	48.4341	28.8876	32.7827	3.61022	72.0032	220.827	34.1135	18.8293	38.7403	-29.8471	6.50882	67.9584	-17.1509	-0.866587	57.7278	31.1563	161.985	460.753	862.383	112.52	21.3191	100.382	560.414	242.918	72.2103	89.8039	2.53758	15.0254	21.0776	-32.4298	309.474	-48.8434	12.8804	151.622	144.336	-18.5657	12.2239	205.09	689.211	-58.2367
43.0664	17.3699	41.5873	-7.91051	36.1759	16.4345	128.06	64.1839	43.3266	32.5786	38.62	16.9142	25.6776	9.5223	68.2967	203.709	78.5671	26.9951	11.4042	-29.5951	29.6812	48.2763	-14.8228	5.76286	55.5644	43.3059	148.382	459.252	812.665	108.233	7.79693	81.3794	530.292	204.709	63.8547	105.201	21.9524	40.5721	41.2872	-14.1027	227.544	-47.2513	39.1294	137.487	122.342	-3.32217	-1.32184	194.411	764.615	-45.5923
43.1663	13.1705	31.0024	0.313668	60.6112	22.7365	148.024	45.0087	45.8761	31.6253	54.0491	32.957	35.6605	-4.9515	92.4701	173.444	65.511	-5.41353	4.18508	-38.0221	8.51391	53.4507	1.13282	-2.51303	38.5981	26.7568	139.253	437.986	844.345	98.23	0.0453472	115.128	510.788	212.271	39.4453	110.34	-0.433983	26.2691	60.7569	-29.8849	159.967	-44.2951	8.30856	149.074	147.76	-9.86866	11.718	221.985	798.844	-60.8616
43.2662	9.29616	25.7002	8.24145	48.7027	38.3107	167.782	66.4627	33.3117	27.5991	63.3828	13.2849	40.7455	-2.52149	91.5943	180.384	77.6081	11.3395	23.9987	-30.2065	12.57	84.0512	-10.7062	-6.50453	43.6314	38.2791	97.912	419.238	815.995	62.4147	2.67427	103.502	480.854	196.183	47.6175	92.817	6.02056	60.3417	50.8216	-21.3817	121.198	-30.496	5.9961	123.057	105.554	-61.7371	9.82669	186.45	853.163	-40.1655
43.3661	11.8457	28.2999	41.9554	48.1286	47.0504	167.482	61.8192	39.8233	30.3324	79.343	21.6794	24.5407	-6.06748	88.3362	158.731	87.4807	24.8096	13.0263	-12.7705	-16.3142	77.3283	4.77813	13.5866	54.5586	26.2842	120.498	423.825	782.736	55.8362	29.3473	103.009	459.574	211.454	40.343	117.85	15.4807	51.712	56.1318	-8.22085	71.8335	-37.7941	36.0563	118.485	116.666	-24.8737	-13.4781	224.419	894.835	-69.3384
43.4661	13.1748	49.9002	-5.74225	75.3757	38.9951	153.119	43.8567	67.4799	31.1484	64.6395	6.68458	27.0551	3.36151	76.2543	145.569	68.4449	20.6092	20.0397	-20.1393	2.45641	42.1815	-8.48939	13.0089	73.7568	22.4459	140.118	377.127	763.822	37.0274	20.1884	64.3156	439.146	215.675	63.1485	90.9857	17.6055	104.651	56.6616	-10.3574	72.4288	-44.9652	33.0361	141.002	161.49	-32.3698	0.99684	221.904	953.862	-53.0717
43.566	9.71391	16.167	-2.52558	46.6713	40.0632	139.729	41.5607	58.0929	3.90146	69.2431	8.54945	42.7826	12.9941	71.7034	92.8467	83.0419	31.0989	21.2719	-8.17139	85.0363	42.9279	9.13349	10.2687	76.974	25.162	176.179	497.602	699.921	48.6409	12.7458	73.7199	451.269	205.934	81.9488	100.511	0.707172	100.954	62.6532	-11.4073	35.4065	-45.0597	44.0892	100.792	91.1068	-40.4421	16.0852	212.107	953.939	-56.8546
43.6659	13.2781	5.70924	2.08925	59.5149	35.6646	154.941	56.3098	72.4147	17.5224	57.7363	1.41728	40.8478	18.4897	67.4969	108.752	77.799	-3.42465	12.6048	-10.9678	232.829	49.6327	-26.1332	12.5438	58.0393	22.3778	151.893	542.927	651.293	73.0887	8.1441	122.253	423.561	265.242	191.996	97.7717	-0.0253309	89.7557	28.6772	-27.2358	9.62076	-36.9746	113.728	82.484	82.8418	-43.5701	0.332574	212.492	985.738	-23.2931
43.7658	-7.10743	7.17937	10.148	30.8695	32.9544	170.903	83.9752	41.2269	12.0208	65.5535	26.2474	25.9427	5.90987	80.4506	149.035	93.8378	0.894241	7.44579	-59.4629	259.75	46.0623	6.22239	15.3679	14.0709	6.59218	199.757	572.141	610.195	50.1793	15.1876	67.4613	364.505	275.424	221.163	108.054	-12.6601	56.3577	24.5161	-25.8266	-22.0231	-14.4041	112.411	70.4118	84.7517	-34.4812	-3.43522	177.024	964.441	-14.6237
43.8658	0.86018	27.7944	5.57649	45.5774	30.7028	148.962	51.4142	69.0756	46.6151	95.0789	-9.71111	31.7281	17.3237	68.9829	145.031	82.1252	14.8922	17.606	-14.4351	217.818	33.84	10.8409	3.10435	5.84356	10.677	206.469	582.989	592.956	44.485	17.1124	77.4476	341.135	259.773	116.948	122.819	-16.1115	77.0015	39.6291	-48.7693	-20.8817	-1.00749	59.3043	109.288	89.6997	-8.00923	1.70965	184.044	914.664	-37.5345
43.9657	1.22893	16.233	-8.98083	44.2054	38.4271	146.841	32.9256	27.4777	88.3712	70.471	6.11994	28.3529	44.0128	99.6586	117.999	79.9165	-5.6825	17.8342	5.33048	174.01	43.1798	-17.7496	10.3447	-10.3821	63.827	219.129	604.481	622.324	62.8458	5.59787	68.6812	306.251	267.304	65.0919	129.516	8.14642	72.8248	35.436	-14.4255	-45.1791	11.3491	40.2899	121.022	75.1492	16.7333	-5.7917	173.618	859.283	-56.5223
44.0656	5.78296	12.1209	-12.3974	61.2119	32.3982	121.921	31.1653	36.571	80.4725	56.3816	27.8369	26.4925	39.5549	130.75	141.879	62.043	-10.3864	1.54831	-4.97121	131.281	36.5364	-37.2572	11.5143	13.49	204.534	213.151	643.229	586.215	65.5377	14.4137	26.0935	261.767	253.861	31.3019	128.14	15.0673	62.9306	56.3567	-14.0913	-22.6652	-8.64766	5.9574	132.883	52.5389	39.955	-8.17872	175.584	826.96	-46.8166
44.1655	-39.4476	4.39849	-12.0774	36.7601	1.16538	147.577	20.0755	32.9746	86.9869	67.1218	34.8479	30.097	38.3327	182.837	137.96	40.0196	8.16156	5.43945	22.3592	106.16	64.7557	-13.6617	-0.691487	-0.313993	354.044	200.685	600.963	547.281	78.8602	-0.601121	76.1497	266.531	438.518	3.20215	156.777	11.2271	73.4614	69.6513	-47.3197	-25.029	3.57291	-12.0965	121.516	56.056	3.46002	2.93887	118.523	823.252	-58.8921
44.2654	-36.4874	-9.4927	-4.29081	30.9173	-2.84845	131.719	26.0645	53.9444	86.0556	47.7101	65.4673	18.1576	38.7546	185.322	125.223	44.279	-0.0898222	18.0704	96.7247	79.9501	71.1388	-35.0951	-20.1059	-12.7481	473.301	202.784	574.447	555.716	92.698	-18.2461	60.0366	224.022	619.992	16.1793	152.415	4.23151	57.6603	74.1305	1.18165	-7.41298	17.1705	-13.6779	125.766	46.5915	47.3127	-1.31455	107.709	816.254	-49.0001
44.3654	-43.1842	-26.5918	-0.985928	29.203	-16.1693	106.947	-20.4857	9.78956	88.6391	68.0875	48.4018	29.1105	39.7828	151.73	111.299	48.4184	-11.7166	19.3483	166.534	57.6578	51.7685	-41.2045	-0.799794	-4.59782	602.509	173.177	547.625	521.658	49.3374	-41.8715	49.6052	194.973	749.315	5.03894	178.865	6.53987	19.3677	59.2265	-12.8948	-1.4797	52.374	-32.0777	104.271	69.5671	40.7809	-11.1692	116.998	782.397	-61.7316
44.4653	-30.5151	-25.0229	30.9171	33.3034	-0.124517	119.854	-13.7372	16.3463	85.8493	73.5252	54.0837	29.0232	26.3022	153.6	111.383	29.0398	-20.8288	22.4165	137.021	56.715	54.9834	-58.3715	-11.7971	-0.493738	641.299	158.586	506.443	483.199	86.0766	-3.97132	27.8029	172.66	946.163	26.7213	183.454	27.2867	9.25904	72.7367	4.93926	-4.84644	51.6242	-23.7415	80.5101	70.3675	24.2072	8.65072	99.6216	735.807	-31.8123
44.5652	-27.6133	-19.1802	40.2182	22.7604	8.8751	95.606	17.073	17.837	56.3144	74.4588	53.78	24.2618	39.8529	88.6444	121.133	50.7967	-16.5193	17.8288	79.9339	62.7218	21.3972	-46.7545	-15.9559	-5.94129	639.367	134.721	452.213	448.738	90.2981	-9.58629	62.3719	146.842	1103.48	23.0946	145.502	-16.7461	29.2191	51.0366	-2.87948	-15.6017	44.2959	-11.0107	79.7477	88.5421	10.0099	9.13297	75.031	665.653	-14.9133
44.6651	-30.2289	-20.5903	46.4728	14.3959	14.6283	81.5431	1.38502	5.10903	37.2667	102.006	26.8675	14.0526	43.776	65.3054	97.1452	31.3049	-25.2988	15.9522	54.0675	57.5457	50.9711	-22.9344	-26.5783	40.5523	584.253	104.267	418.538	413.263	52.3563	5.85282	31.9602	155.528	1320.29	-7.03336	159.604	8.57313	-10.8632	40.0959	-1.83601	8.49732	82.9431	-1.19222	58.9603	90.4965	-7.89933	-5.84174	61.7368	638.652	-47.0909
44.7651	-33.1931	-7.17937	38.2452	4.36041	28.0459	71.9405	-7.39639	1.39819	29.0516	41.8574	23.1294	18.5427	33.4227	80.4132	89.7478	60.9565	9.10807	25.0885	36.419	65.2315	27.5063	-1.30934	-9.54793	40.4063	475.26	103.519	384.127	418.786	138.231	7.28898	10.6567	143.574	1454.53	12.3217	141.348	-4.01329	4.74376	52.7806	-7.91708	21.5157	90.7219	-7.71048	95.8028	134.959	-14.1634	11.2094	58.6514	579.121	-32.4089
44.865	-32.0041	2.98038	32.7501	18.9525	14.5144	100.128	19.441	0.80673	51.0385	54.0078	17.764	31.3117	45.6142	90.1154	73.5354	42.926	26.8976	25.8702	28.9474	56.3243	4.29367	9.21398	-2.45579	33.1193	457.876	109.457	347.176	396.425	158.834	-14.7165	53.2893	113.557	1575.94	22.6125	156.149	9.45836	-29.5482	58.3698	0.588978	6.21741	95.767	17.4809	80.6621	124.931	10.2327	-6.62084	62.8169	517.107	12.1849
44.9649	-32.4291	-15.2866	32.9373	38.8644	23.2876	78.1428	13.1591	3.67608	13.1217	41.7624	-21.9837	7.32216	38.5027	56.1901	63.1514	35.0372	-3.16287	10.2011	3.55817	32.0352	-15.1896	-3.6004	-3.46198	2.55797	398.108	113.328	322.656	336.99	139.184	0.510653	60.2297	76.338	1717.53	24.6953	155.156	21.1174	-4.3157	64.629	13.9232	17.7919	94.983	-2.52019	51.0731	121.238	1.25618	-6.60866	54.872	476.494	4.42087
45.0648	-34.9962	-5.47464	24.8795	32.8054	44.7879	116.98	36.4106	-20.084	30.8379	55.5786	-15.6606	17.2266	27.2924	73.5723	72.7214	25.4435	13.9894	31.5516	-26.8208	39.4725	-11.6073	0.998657	23.9106	9.49651	364.047	108.444	293.875	346.106	158.897	-6.3555	78.2135	95.7315	1835.45	28.9662	169.613	18.2472	3.50428	61.5203	-0.536312	22.481	108.698	4.00332	72.7797	125.74	-5.53356	7.00775	17.1379	464.258	9.45461
45.1647	-22.522	-6.97353	16.5428	40.9636	37.8513	107.962	12.8495	-40.2881	40.059	56.3176	-1.84953	3.5506	31.6541	61.6104	74.7599	21.1485	8.47488	5.6925	-4.42329	37.9682	-22.3257	9.75961	93.3335	39.8804	319.333	102.927	273.113	317.972	150.179	17.6678	70.6018	100.656	1982.01	1.73337	183.785	-0.879422	26.6833	67.8694	12.3081	8.80388	92.5195	16.5158	54.1746	84.6938	-2.99982	27.2166	54.7838	481.258	-19.6257
45.2647	-22.8316	-3.96715	20.0992	36.3423	46.9814	121.916	13.2537	-0.0669148	42.4073	50.453	2.70371	1.05116	22.8205	70.661	0.787722	18.5415	-1.66043	26.8538	8.69921	14.7222	-35.229	-8.73245	100.511	25.4045	311.337	105.368	259.139	308.214	123.382	30.2088	47.6781	114.716	2077.9	2.22628	174.214	11.2661	18.6395	68.6478	16.5663	-4.00477	104.623	3.86956	47.7804	106.397	0.029335	38.0756	18.399	467.351	-13.5428
45.3646	-28.9469	14.1776	16.1256	19.9724	55.3464	98.3513	57.3765	-1.83361	20.344	56.4546	-11.8577	12.9665	34.7999	24.7404	42.349	34.2218	6.9593	18.3424	-15.7287	18.3053	8.45156	19.4844	178.335	2.37259	260.801	104.758	237.935	325.804	159.283	1.49535	42.3903	99.5204	2132.04	-6.32499	163.367	25.8155	26.4402	29.4085	27.7955	19.066	113.041	-19.6261	65.9883	95.4601	-4.09606	2.82165	15.9605	452.466	-11.0837
45.4645	-35.6902	8.22605	4.9321	39.9779	30.0721	99.0959	43.411	5.71786	44.4278	45.8423	-19.8006	17.974	31.2428	58.3869	26.6154	34.2866	9.16348	31.0411	3.54285	7.62467	-3.09773	1.48613	220.79	11.4082	268.108	102.634	218.123	353.826	183.548	1.92264	41.2003	122.507	2195.59	14.9764	170.18	16.8906	57.438	25.5481	-2.8887	20.5406	81.4584	13.5094	78.5107	122.469	-3.1632	12.2985	14.2455	466.966	-26.4473
45.5644	-21.6381	8.57311	27.3474	39.1844	40.8951	143.222	31.0073	12.2193	27.7147	66.2723	2.84283	1.8237	31.3978	76.2526	25.1205	18.1476	18.9966	20.4858	16.2335	30.0859	-10.4149	17.874	219.76	6.56456	262.946	66.6413	242.183	316.47	158.691	-16.9188	52.2179	117.893	2309.32	13.4519	180.709	2.0371	42.989	40.248	-9.77286	24.5866	102.628	4.03673	54.9707	130.107	-20.319	4.16421	11.318	447.503	-3.49295
45.6644	-33.4512	-23.5045	16.8055	40.2454	28.1228	120.14	17.514	-0.280302	23.7825	73.1181	0.683385	20.2338	32.4961	82.6915	44.1334	4.46794	10.3527	2.72571	-6.59215	20.185	35.2371	28.5225	189.457	29.0666	230.205	91.3081	268.476	296.512	164.363	-19.9983	46.9991	79.3865	2360.59	43.8238	177.921	17.7983	17.7851	13.4417	9.32325	22.872	115.943	7.67605	54.0237	97.5355	-4.67343	-16.9646	51.5083	437.879	-4.9475
45.7643	-2.6553	-8.63111	13.9521	42.3295	37.4899	137.48	31.1326	34.4787	21.4833	82.425	9.72058	16.232	31.7113	87.1038	68.4426	4.41578	-3.77144	-14.9668	-30.2924	28.5142	44.4808	24.6322	153.549	4.72444	191.178	136.332	277.19	291.791	171.708	11.4391	72.0998	103.355	2325.46	34.0387	165.533	8.55834	24.0495	36.9345	-13.0898	25.0998	68.4255	7.76786	45.1838	85.2511	-2.05195	39.1468	41.491	491.219	-28.4999
45.8642	-11.2522	-5.19886	27.7495	40.7799	20.2484	116.311	26.3421	46.2129	23.2852	60.2114	15.1999	3.8862	27.8632	96.379	84.1099	16.3266	7.8426	-4.14359	15.1738	12.904	51.5202	15.6588	93.451	25.7532	170.315	113.206	275.661	268.507	163.287	23.7246	61.8052	110.322	2213.86	18.8897	147.378	43.7657	51.0275	29.8816	11.6295	31.7888	82.269	13.6772	31.7435	79.1108	-22.1574	17.5565	71.974	459.504	-31.4257
45.9641	-3.54257	-1.17392	14.7773	50.667	25.1261	130.12	-3.77809	25.8507	31.9707	51.8886	51.5694	6.86372	34.3922	107.313	59.4175	6.3002	-27.9136	-8.23852	-0.925475	26.1589	77.8517	-23.1702	137.544	23.3513	163.153	120.159	275.915	265.478	133.852	-7.17267	65.8481	125.52	2159.05	22.4157	155.148	22.0297	57.3321	24.1877	45.7374	21.0174	52.6832	4.87451	46.3054	75.788	-4.36154	20.7759	54.5459	466.45	7.94631
46.064	-14.1369	-18.4587	19.0694	36.5842	16.8254	167.069	1.37232	16.3895	33.1106	61.2868	39.4659	19.2263	18.8553	108.269	84.956	2.84912	-20.6305	22.3202	19.6148	0.824155	85.1125	-12.8288	61.075	21.0578	160.391	103.729	212.024	235.313	135.897	3.74438	83.0878	79.1323	2055.16	14.4369	144.348	13.1474	47.4768	20.234	7.40385	16.4864	74.1934	11.5602	54.0461	64.2592	-12.3048	14.4341	30.1842	438.905	9.01739
46.164	-14.2544	-5.26704	11.0946	53.6493	41.4155	178.321	19.1752	38.9731	17.8688	40.2515	55.1275	11.3137	10.9042	106.741	69.4966	9.81246	1.92973	19.7027	2.76722	-9.80541	98.9647	-4.99497	80.7582	8.3866	125.956	98.1927	251.268	277.723	147.042	-15.8715	131.592	113.925	1993.83	9.65559	152.305	7.26549	29.1679	1.46322	12.8125	35.3481	41.4256	19.4925	92.4975	81.7517	-20.3393	19.6603	66.019	431.104	-8.2543
46.2639	26.6099	27.4793	11.8667	53.6506	50.0546	161.442	46.0976	87.9732	39.2584	28.8866	55.2124	13.9099	10.994	112.209	76.4359	11.8379	-2.85907	34.3327	-12.6553	23.6121	89.4851	-7.10041	13.9097	4.66137	168.181	126.236	183.149	205.867	107.93	64.276	220.607	108.105	1755.9	26.2168	151.001	7.42788	25.508	-4.78908	15.3415	43.0954	38.8772	16.0251	73.6823	55.7365	-6.81974	12.0094	69.2264	336.436	0.956484
46.3638	40.5084	29.8487	18.7429	57.0076	29.3717	116.416	54.9404	76.0766	11.3114	-5.65149	64.5203	16.8021	10.1011	71.1339	133.619	58.1152	-0.935057	51.0114	-32.7239	78.868	79.6454	8.8024	7.76088	0.412456	178.724	155.579	157.263	190.012	86.9633	74.0602	287.521	50.5004	1528.25	48.7232	149.654	5.76357	29.0692	70.5077	12.2069	7.78994	38.4469	19.3253	152.08	9.63063	-2.31441	15.7941	83.2456	272.836	15.4678
46.4637	34.6259	24.3882	22.7536	67.4874	27.9657	113.222	69.001	-4.50239	24.2251	14.359	17.4295	11.3653	1.29859	79.923	137.051	50.3467	-4.5291	83.2116	-22.7486	65.5867	90.7706	-3.26571	11.0399	8.32773	147.334	165.796	157.526	171.716	111.157	89.3812	412.922	91.0051	1469.05	38.3915	115.806	3.92867	28.8579	141.01	13.4693	23.0041	17.6353	31.116	221.339	25.2104	9.43179	19.0025	134.889	260.922	11.1419
46.5637	23.9649	26.3286	33.5899	53.147	28.9481	128.711	48.444	1.40637	8.38433	37.8267	20.7411	15.7745	8.58437	81.9818	179.705	42.4255	-13.1439	62.6662	-27.6387	55.6912	81.7132	-0.889278	16.2009	-16.2503	164.048	208.825	165.844	181.318	98.0939	79.61	454.931	94.7198	1379.89	60.9479	115.309	12.5847	18.6972	160.88	13.8509	-7.62922	4.20679	7.00956	284.241	17.1733	7.96992	31.6332	148.196	295.92	-2.89422
46.6636	37.1722	50.9672	34.7864	48.3693	33.6305	177.503	52.0486	0.432806	47.5773	47.617	9.97375	22.1098	15.5867	93.2486	244.691	50.6111	-11.4719	29.9803	-27.3994	51.6918	78.6419	-11.4411	33.2359	-3.01208	105.287	186.455	314.471	253.429	91.9464	66.2814	446.103	84.1006	1425.48	41.3849	112.687	-2.80738	46.1427	128.805	10.5117	-25.2429	25.5255	-10.4868	278.172	17.7808	-34.2339	49.7659	212.558	459.195	6.19139
46.7635	28.3603	39.5043	16.8908	34.3036	36.6318	171.966	59.69	6.82582	40.6975	52.1203	12.2352	38.9056	24.2137	70.9662	267.497	62.7673	-1.08245	1.89501	4.99839	27.9346	88.7322	4.03686	16.0029	13.6822	119.98	147.669	404.558	319.34	68.7614	50.0044	370.555	84.7736	1389.07	63.7726	164.326	4.4732	14.6891	83.1666	18.761	-0.600335	12.226	-41.6398	286.778	35.9622	-14.9831	46.1159	208.933	528.5	14.8295
46.8634	35.3913	20.7262	30.9591	46.3336	38.4657	181.67	52.1394	9.34543	64.1727	44.6543	-5.8566	31.2572	-2.77119	91.6742	279.016	34.8672	17.091	16.7405	10.0626	25.4882	96.8866	6.34596	46.7177	9.70733	109.022	123.525	575.205	396.686	63.9729	7.96905	366.584	83.8813	1363.47	45.4645	140.732	14.6728	13.4775	57.6397	54.9065	-15.7868	8.50012	-63.5467	287.443	-17.8678	-58.0433	12.0546	256.249	582.856	75.0211
46.9633	22.3911	29.1012	11.6177	32.7969	45.7786	162.703	52.7673	35.6987	51.6119	40.5923	-2.11669	11.0792	7.08102	90.892	269.619	42.8474	4.72392	32.5103	1.42867	30.1498	82.1357	0.864724	64.009	9.44323	95.0545	140.634	650.867	388.371	73.7817	35.8733	272.011	98.6045	1281.08	50.4221	126.686	-5.88759	-1.10635	53.0371	91.7378	18.6508	15.3739	-61.2299	413.533	-11.3119	-3.7252	3.45091	236.878	577.649	105.864
47.0633	10.4754	28.3718	7.12873	54.7054	37.6011	155.946	57.7187	56.2233	46.2039	53.9846	0.758836	34.5054	11.3234	95.4949	268.718	52.1858	24.6088	32.6919	5.09667	26.7331	79.5683	-6.78261	65.6447	22.851	85.0334	121.6	675.548	396.021	63.8031	27.1083	216.197	95.3796	1203	53.4072	104.321	11.2027	-29.0876	54.4445	136.501	30.3768	13.4278	-46.2313	494.699	0.903809	-17.2128	7.33	237.748	610.349	123.951
47.1632	11.1073	30.4804	7.89265	56.3394	41.2949	140.812	74.848	34.9769	25.7227	59.0688	-27.925	27.3586	18.8961	97.9275	259.498	48.0716	4.60862	37.3351	3.50129	52.5397	89.2952	0.398328	27.8159	52.373	72.848	84.5761	594.797	372.799	73.1627	15.2123	230.678	71.9921	1120.9	36.4273	103.262	-27.2599	-42.6558	46.5191	191.801	44.4654	0.654097	-42.6201	428.764	41.6851	-24.09	8.73156	203.073	541.996	153.078
47.2631	22.2573	36.5036	12.9808	56.2456	37.7928	134.685	64.9632	13.5239	25.3818	36.4762	-42.5749	12.4188	4.84852	101.668	283.305	57.2389	34.7027	45.9329	13.9513	60.8366	96.6103	15.0116	16.5175	53.8732	77.164	84.2414	566.292	355.84	65.392	21.5315	211.152	96.6304	1066.96	77.6878	76.7326	-15.1352	-29.9663	112.246	180.788	67.435	-0.40975	-37.415	440.91	49.0987	-9.63315	17.4048	156.198	555.051	112.326
47.363	29.1408	40.5381	11.4702	43.6343	34.1394	131.881	58.5157	34.091	31.4326	24.2303	-17.446	21.9983	-7.69608	125.159	297.829	47.3339	34.1509	67.7911	-12.2593	48.6385	90.3697	-4.13576	12.858	56.9503	91.8124	99.0437	439.668	237.169	42.2049	75.1795	169.841	71.0389	966.204	77.2958	97.9856	-8.91922	-11.9144	119.224	187.86	40.893	-0.297577	-12.1358	306.183	34.9007	23.0991	23.2279	122.804	458.815	86.3319
47.463	38.6797	61.2693	15.2365	32.5863	36.4373	111.116	77.0787	20.136	13.6911	43.4224	8.35107	26.7778	9.76292	128.52	277.285	56.0925	8.81784	19.2628	13.0575	47.2433	69.92	8.90495	28.5885	59.1013	88.8898	119.88	397.171	229.922	58.9435	49.5972	185.435	42.335	948.649	52.6241	89.2466	9.35195	37.0145	91.4048	179.024	62.0765	-5.61657	19.6358	305.794	69.7645	10.6235	19.5613	98.8218	449.948	47.4671
47.5629	54.7867	44.3939	10.1026	35.4904	34.4646	204.295	78.2724	24.1404	16.341	35.0601	-21.8314	26.8636	-2.74243	157.46	252.784	48.8676	45.8858	30.4631	1.94863	35.1476	87.2947	18.7368	50.4163	39.591	98.4535	108.921	392.372	237.413	41.2073	37.6069	240.225	44.6363	931.983	59.0873	93.3925	13.3349	47.2498	95.9	151.068	5.85574	-13.2524	54.3246	279.618	53.7148	15.0791	23.9349	101.143	487.613	16.1996
47.6628	56.0127	58.1603	18.2522	42.2697	45.9921	377.062	100.945	44.8381	64.0301	26.4511	16.1192	33.4413	-16.3394	188.969	208.807	55.2977	13.3016	26.3951	17.6524	32.8198	118.045	19.9105	40.5079	16.8166	87.4519	111.633	472.634	194.916	63.6411	67.7441	316.008	62.3771	986.206	56.8764	120.219	1.24703	83.4558	81.2082	136.226	9.22174	-23.5015	85.8395	200.072	40.785	18.1657	-9.32234	194.322	550.622	31.8382
47.7627	91.9528	69.3324	10.8005	54.5552	48.218	508.533	135.241	49.0444	86.2559	25.8476	35.7351	37.844	-26.3635	340.433	197.223	55.6993	31.3864	25.5772	22.4067	35.0398	101.16	31.3737	41.5307	30.1478	79.9976	118.298	660.388	240.339	42.9921	47.3314	344.911	31.4351	983.705	66.1499	88.8619	34.3063	70.4252	91.2303	89.4825	9.03459	-38.9174	106.603	215.557	28.7547	24.8887	6.46505	173.91	560.376	6.16643
47.8626	78.414	58.5349	-1.63035	51.1462	37.9994	677.827	180.303	46.1522	128.356	-8.11429	-11.7704	30.6027	-50.0116	436.254	182.983	46.4146	4.93963	37.3494	3.83152	35.6447	103.202	29.5492	24.5192	-2.10294	83.4467	108.2	839.282	211.534	52.867	33.2294	456.824	75.8643	1002.86	72.3236	126.758	3.00292	87.9514	95.7331	82.0631	-6.64239	-40.8026	143.107	180.512	19.0724	9.10405	16.8301	220.47	610.421	8.11761
47.9626	88.4455	66.7319	11.5361	57.2533	42.6675	800.468	195.906	43.053	113.647	-43.069	-20.5161	27.3923	-68.2441	481.681	136.628	50.3859	21.2629	56.3987	15.7749	17.185	81.4139	50.9308	18.409	34.4085	108.435	63.7488	1058.74	199.943	37.0235	68.6421	534.675	108.072	956.388	85.3491	165.972	0.723503	107.613	68.7322	78.2809	-2.99688	-20.5428	149.41	172.199	36.5681	-36.2429	-12.1509	206.818	613.932	10.0853
48.0625	87.0089	90.7884	-11.8666	59.7202	58.4694	918.191	256.693	50.3737	161.526	-7.53553	19.2339	15.4606	-70.2216	582.721	158.947	45.5833	32.8615	55.4523	39.7836	32.5226	106.782	31.694	10.1729	37.03	83.5848	90.0615	1247.84	199.603	63.8329	47.1714	511.208	101.829	998.013	131.092	137.5	18.8113	127.54	87.7431	47.8736	8.57726	-18.873	189.245	160.492	48.1751	-19.2529	2.22172	172.334	646.726	-11.6754
48.1624	89.4946	81.1491	-11.1978	87.2216	44.403	1051.02	317.615	73.681	177.739	-23.6973	51.9553	41.3656	-66.2897	657.97	130.505	26.9828	10.1581	29.3192	20.2721	1.20356	144.435	44.8786	-9.60164	32.7751	103.972	59.0655	1362.51	186.297	9.06732	74.2711	443.01	108.483	914.861	176.066	144.708	15.7443	211.51	83.1645	50.7007	44.5003	-41.3074	173.688	155.948	14.5108	-42.7733	-3.13565	191.979	616.411	-7.19063
48.2623	67.6435	77.0064	-10.8921	60.1306	24.5491	1197.87	363.367	45.4163	141.779	-20.2704	36.4417	34.7459	-57.5261	641.343	130.034	-1.14933	6.10551	36.2602	-6.11148	-9.71343	167.195	-5.6298	1.64166	48.1047	31.2578	72.2468	1634.02	191.062	-11.9287	47.8251	346.604	100.936	823.925	208.359	141.345	31.9324	314.267	65.9476	62.63	-11.9596	-28.6908	149.407	212.668	37.4762	-28.2921	29.6427	185.03	643.337	-3.21518
48.3622	31.3469	97.9468	-15.249	8.31021	26.1019	1247.71	349.701	55.074	87.2148	-45.2681	50.3061	24.3179	-58.8591	557.342	150.138	-21.1767	-21.9888	-22.7701	-10.6092	32.4612	149.318	-28.3748	4.33484	60.8512	36.8416	63.8367	1736.18	164.175	8.47073	78.4631	338.824	94.6608	755.736	140.229	144.306	2.5944	405.382	126.737	33.6313	-9.63674	-46.3195	123.983	266.421	-19.7089	-10.0399	2.69995	156.17	595.966	-55.1604
48.4622	2.01876	75.5796	-16.1609	-7.58158	14.7459	1305.21	336.459	32.8367	76.0353	-59.4729	14.1088	25.7381	-50.0348	495.631	138.799	1.13954	-20.4181	2.85094	-3.95375	-0.0682126	152.915	2.3454	-13.5156	33.3608	45.3225	78.7733	1941.82	166.268	23.4091	38.6378	311.569	86.4109	743.537	154.608	161.816	-2.72664	471.873	98.4287	19.8841	-31.0118	-49.2149	149.973	269.907	-15.8308	-10.1181	-8.61883	166.166	647.653	-23.5408
48.5621	-26.8606	59.9697	-10.3073	-41.9086	-5.61319	1375.81	309.166	33.3577	69.5657	-82.6911	28.6143	18.7368	-56.5445	473.903	114.862	-40.22	5.27382	16.0494	-0.106275	-0.609196	125.531	-12.2486	-11.3522	24.2941	22.5518	73.3195	2085.02	203.839	19.4494	62.4406	245.96	93.5888	718.969	249.999	157.833	-15.2291	565.53	111.558	3.64113	-23.1815	-60.9974	157.822	286.358	13.8905	14.8215	-12.642	137.233	615.739	-29.3705
48.662	-23.3558	75.7301	-16.0944	-40.9649	13.1371	1448.83	308.061	63.0189	80.7639	-73.3503	30.5139	14.2265	-49.5053	441.998	112.41	-51.1333	-9.13633	15.2215	4.8956	0.947227	113.601	-36.9598	-20.8994	13.1737	29.4149	92.1613	2216.31	214.226	11.4472	42.3559	207.564	67.8054	682.04	367.992	162.26	-22.8465	647.201	112.124	-14.7476	-50.4545	-48.0012	168.036	287.64	35.4898	24.8744	7.6444	115.155	636.312	-11.4835
48.7619	-17.6328	53.6149	-9.01143	-49.9226	16.0125	1524.96	302.274	58.0794	86.6882	-55.3434	5.73192	24.1554	-36.8292	415.308	77.0694	-78.4811	-5.76041	-2.32701	9.3467	25.1902	101.537	-18.7239	20.7399	-1.99773	18.0769	142.199	2302.26	186.908	41.8338	32.8131	213.797	85.2471	659.385	468.628	131.681	2.69333	735.639	116.956	10.8345	-40.9915	-106.847	167.063	229.436	15.0414	35.5466	-1.11386	122.053	651.694	-27.3339
48.8619	-7.03699	32.9091	-10.5581	-39.2108	9.9045	1613.46	280.124	79.2658	75.9029	-67.541	17.8049	32.7742	-48.4547	366.707	37.0931	-71.0973	-12.6696	1.4547	-1.73935	8.71459	80.8033	-39.2354	-1.39955	-36.9578	38.654	114.327	2361.28	169.206	24.1838	30.081	268.624	56.1755	646.684	560.519	100.048	-23.5158	734.751	115.04	5.81122	-34.9308	-85.8333	209.462	179.262	2.77076	11.4196	-4.03594	137.97	608.468	-38.7672
48.9618	-52.5446	15.427	-1.11362	-66.6067	-30.8153	1706.12	277.432	94.4258	86.8709	-42.4981	16.3126	30.5046	-30.2359	371.529	21.2399	-80.2315	-2.34158	-4.28069	26.7132	15.2395	71.2677	-15.2306	9.08529	-11.4143	27.7698	86.4561	2376.73	99.5215	21.6235	63.6107	303.658	30.476	625.942	612.904	79.0485	-11.4573	741.287	153.626	4.96397	2.73788	-71.4993	202.584	121.583	-20.0651	-25.8003	8.05835	104.674	592.492	-43.1775
49.0617	-58.1809	2.65489	15.423	-85.5105	-21.153	1863.96	316.194	55.6129	84.6667	-38.7243	-3.49342	21.0849	-49.1874	346.636	-24.9823	-57.6343	-3.68587	-17.0649	32.5558	15.0312	100.94	-20.7733	2.87452	-8.86722	11.768	113.432	2445.57	82.7477	-4.20893	63.28	213.854	-3.53688	637.804	667.602	107.564	-27.811	785.278	130.093	-3.25459	64.7377	-17.6893	220.925	89.3256	-24.7326	-8.67413	7.86919	136.744	585.184	-74.0171
49.1616	-63.8549	0.0863018	3.08147	-108.107	2.64032	2024.93	317.214	77.9838	48.7825	15.5303	-2.14711	22.8278	-60.3389	290.695	-6.97407	-74.6214	3.47328	2.97317	72.5197	7.24233	93.8693	11.3006	-8.14238	-3.13691	15.7784	100.504	2447.12	61.6951	-10.673	52.2626	247.727	38.8127	587.427	675.417	116.791	-8.96215	816.334	91.0709	32.4629	42.9443	-28.454	226.118	67.2309	-39.4282	-9.56802	-18.1181	119.11	558.401	-107.762
49.2615	-55.3553	19.1506	-0.337426	-94.8482	-4.21988	2068.96	302.884	48.3931	22.0567	23.5657	-16.768	21.8983	-68.0526	242.552	6.10109	-52.8221	18.5097	13.0507	62.445	40.362	72.9185	-1.34594	5.23719	-22.5423	12.5862	101.617	2390.63	145.762	-2.63674	25.319	225.183	67.1902	549.421	676.446	117.748	-8.69164	645.944	89.2774	13.1516	70.9434	54.7512	172.789	118.081	-3.18924	-17.9395	8.07341	236.76	529.374	-80.3053
49.3615	-41.4288	33.3358	5.39768	-53.1507	12.4741	2052.02	330.479	43.168	9.11196	25.7498	5.09496	8.90203	-71.2973	170.279	22.7486	-56.113	24.2605	25.1681	59.3567	12.8416	28.6987	-1.7222	-1.39746	-11.2081	23.0848	115.642	2247.2	143.183	18.8681	49.6503	248.758	112.668	490.605	735.512	152.138	4.95444	543.052	71.5975	19.4492	55.3079	183.145	145.543	107.199	-32.434	20.1769	8.72045	221.132	468.127	-74.3497
49.4614	-48.9338	27.1996	33.849	-79.2985	18.2904	2098.5	337.363	55.1469	17.0636	46.3914	22.7142	13.5477	-57.5552	176.746	-19.4764	-55.544	5.38214	54.4309	19.0224	4.1793	-40.1315	-8.51854	1.8454	-23.3272	12.0552	136.592	2038.02	94.2215	66.733	51.3992	280.89	70.8386	507.045	840.178	131.917	5.56663	490.619	90.8724	4.27222	-3.87987	314.881	111.863	81.8995	10.7482	43.4295	29.7653	112.29	445.939	-31.4812
49.5613	-58.3686	56.6119	6.63099	-68.722	-1.65718	2071.03	319.812	27.3849	5.8942	54.8459	12.2683	-14.124	-64.8396	135.671	6.2298	-44.3126	6.91795	50.754	0.932285	31.144	-62.0553	-5.86074	-22.7402	-3.59319	58.008	114.782	1828.01	78.6145	23.4808	81.1863	215.627	56.8213	478.356	829.459	90.5227	-15.1671	442.02	80.2734	-10.0484	-2.98093	408.732	97.0564	98.0237	21.0025	45.0132	9.02307	42.2333	393.261	-3.044
49.6612	-44.0665	12.5229	1.77145	-55.3406	-3.04231	2172.75	301.867	49.921	23.4919	60.3979	-1.43568	1.75042	-77.7604	127.828	-40.5752	-49.7375	14.1597	48.3024	-16.6777	18.3746	-67.5054	-34.5035	0.357346	-13.6547	15.246	113.889	1746.88	72.7505	43.9096	47.5704	257.361	70.3858	491.435	759.819	121.563	-14.0075	481.88	83.6274	18.1841	-0.218056	513.332	117.257	80.9361	-29.4783	23.1371	-14.3528	58.9286	413.327	-51.5636
49.7612	-79.2284	-4.3007	-2.74908	-108.188	7.34594	2186.1	350.424	34.8938	17.7288	99.2181	12.5852	-11.9398	-71.5221	113.615	-77.0758	-81.0596	-36.2925	19.7382	-21.9845	-10.3994	-43.1908	-41.2375	-4.41873	-0.639745	-10.0997	102.15	1668.99	28.0411	7.39121	76.2549	278.379	31.3368	531.769	689.577	96.3466	11.8831	484.476	89.9358	32.9066	-4.74162	624.363	135.988	-5.56252	2.72936	30.0327	6.35659	51.303	422.623	-131.625
49.8611	-59.1678	9.41712	15.6823	-79.2901	19.8339	2003.2	313.303	37.1104	-8.41413	103.361	3.48799	1.57782	-57.6968	48.0605	-55.8963	-48.4004	-21.7473	12.5491	-1.05264	0.869693	-7.63509	-30.1496	10.9258	-12.8545	-10.7601	96.2498	1633.62	58.3412	40.3719	60.239	300.375	44.9925	496.318	663.922	97.9023	-1.97677	442.37	69.4335	27.7109	-19.2955	591.236	106.944	16.1874	-23.9905	34.8905	-2.72419	82.2109	419.373	-56.2367
49.961	-60.6447	10.6563	18.487	-76.1471	24.7491	1915.63	326.466	52.9096	6.9522	93.9537	34.1918	14.6776	-69.448	61.2282	-63.2818	-50.8624	-5.77914	15.6515	-8.21993	0.24139	-16.4699	-1.36749	19.1338	-15.9595	5.67132	135.251	1500.27	49.9916	36.2636	90.0077	274.733	61.1675	505.737	597.432	117.954	10.6363	382.336	91.456	17.2977	12.2198	556.559	95.8085	9.13542	-38.284	70.5974	-6.02116	133.952	412.204	-113.809
50.0609	-50.5159	9.27005	14.8626	-59.1012	5.0489	1799	321.292	93.5375	-6.75978	89.9628	68.7799	21.5752	-69.1699	16.2589	-76.3633	-36.0072	-0.917016	24.2973	32.1733	1.10235	-52.2546	-12.9373	7.685	-19.1452	-5.16702	69.1925	1479.84	72.3494	4.02044	53.5581	299.473	83.3081	506.409	538.796	136.164	11.0748	341.385	74.8007	20.1426	-35.9069	545.625	88.2619	10.6483	-41.3045	10.99	-9.94009	229.786	403.108	-98.7552
50.1608	-59.8508	57.8201	18.5803	-52.6469	20.971	1714.59	261.276	192.523	16.1275	64.2641	40.1035	42.3709	-73.4139	54.2197	-44.4839	-40.5884	-19.9307	47.2283	26.8197	-4.76357	-51.3629	-20.5833	21.6124	-22.5564	-2.32521	74.4336	1382.19	193.575	37.6172	51.4832	303.777	64.8786	490.54	472.731	110.613	19.8061	316.343	69.5565	1.6741	-9.55054	483.173	100.31	47.6847	-18.617	-12.8383	-8.34832	359.075	433.677	-99.6935
50.2608	-35.8428	158.05	8.97582	-43.9178	24.4398	1581.32	243.884	220.147	5.88265	78.2594	33.7236	42.0545	-53.8488	33.7707	-43.4683	-22.0441	3.65453	42.4119	23.1695	-11.3441	-92.5998	0.404896	2.2707	-22.1157	26.8807	89.0056	1270.93	365.532	26.2273	57.7739	267.176	120.718	479.962	430.774	102.732	17.9996	298.249	65.6208	-9.40879	-14.1529	388.368	72.3453	42.812	-33.4407	23.3187	9.61368	528.622	409.626	-83.8925
50.3607	-35.8907	248.811	10.2696	-43.4231	36.9796	1483.56	237.435	263.209	13.7684	45.4682	22.3147	15.7783	-45.9833	28.9154	-44.1387	-24.3238	2.17503	84.774	-3.51357	15.1311	-99.6965	-6.79151	-10.7847	-12.0348	4.34462	78.1763	1206.2	568.241	31.3793	42.7896	290.296	122.642	450.12	407.624	110.108	20.5754	262.13	50.0168	-22.9508	-48.086	338.286	42.2669	115.687	-7.80223	-14.6901	-0.859502	602.408	411.323	-66.6691
50.4606	-18.5471	292.04	-14.3916	-23.8341	32.5998	1391.95	190.157	237.986	9.82999	37.4351	3.36159	22.2511	-41.7021	28.5224	-31.8684	-48.7051	-3.66222	48.576	-23.6718	20.4387	-65.665	-6.24942	32.9478	-15.6665	20.2059	131.072	1120.35	758.98	9.42456	17.7023	281.022	137.092	426.83	360.454	87.9077	27.916	230.78	44.739	-6.3358	-17.9041	247.631	74.0978	148.531	-38.8404	18.538	11.7967	613.143	444.993	-33.8963
50.5605	-32.1191	312.715	-12.9522	-25.2815	16.0289	1341.29	202.929	185.319	2.57828	55.5461	11.987	23.6919	-28.3337	27.603	-28.727	-37.2825	-14.513	43.9898	0.373351	10.7027	-1.99468	-20.5207	65.8802	-16.8358	1.2158	178.319	1064.16	984.206	30.2132	16.751	279.145	125.349	413.603	321.67	108.784	7.40208	205.44	77.116	-22.7007	-11.5149	212.012	88.7169	159.008	-61.543	63.166	28.3959	534.405	467.033	-52.2657
50.6605	-18.3984	293.099	-9.22188	-38.8425	12.033	1245.07	160.212	178.393	34.5935	3.95224	21.653	19.7476	-51.5488	25.9091	-38.8889	-45.4853	3.86875	63.985	-16.5423	-4.81975	34.8157	-11.2658	44.1541	-4.48254	18.1066	146.409	990.372	1126.88	-9.0023	3.87892	211.351	129.693	378.221	344.135	93.2976	-3.53573	196.995	90.3963	-18.4983	-29.0365	146.042	93.8631	213.15	-25.0006	66.4336	2.6273	438.809	476.999	-45.4116
50.7604	-14.7529	237.642	4.14195	-37.8032	10.274	1228.35	163.87	97.7164	33.9572	48.4195	28.0443	41.5023	-31.4127	58.6744	-28.4369	-26.5694	-8.1668	61.6679	13.7288	20.9111	87.9318	17.3656	37.3185	5.43239	7.452	113.957	1012.98	1336.05	-1.73067	36.2357	192.823	142.497	455.122	313.145	84.9462	17.5148	191.154	159.767	-19.7452	-0.536404	127.636	61.2254	190.72	-40.5057	2.16527	28.3225	491.545	512.128	-64.3189
50.8603	-23.1702	203.736	6.08147	-12.4842	8.30072	1186.04	175.641	60.1919	68.5517	46.9181	31.8858	47.3115	-33.4763	65.874	-19.4936	-5.82695	21.6484	63.3842	20.1903	24.7178	141.472	23.7039	26.3496	9.49284	-1.2808	105.658	1069.6	1516.56	29.7823	22.8745	202.677	130.016	513.832	280.753	127.464	5.55086	176.677	144.238	-44.8414	-5.66713	139.763	65.8544	255.623	-57.0903	-30.7323	45.404	652.543	531.501	-63.346
50.9602	-28.8861	186.504	-0.683138	-9.98367	-0.677772	1088.64	152.956	54.521	49.8726	32.571	38.7787	36.3957	-21.5898	66.8133	24.3822	27.7024	62.5254	64.2384	46.5497	18.4643	89.4157	24.0642	22.5677	9.52894	-8.13679	93.716	997.957	1633.09	98.1319	55.9644	192.549	130.201	482.118	285.86	197.841	34.2073	123.699	140.965	-14.0274	-18.4271	118.07	10.3106	354.027	-104.616	-35.9559	38.261	715.395	464.371	-26.4316
51.0601	8.9063	152.029	4.65749	20.1447	22.9579	1027.37	161.532	75.2299	45.4786	28.7762	17.1332	58.6788	-10.979	36.5228	7.26175	29.2369	57.9983	67.7189	11.8028	46.9779	105.581	5.64532	-25.3404	11.4799	-29.9762	89.0031	1036.71	1600.06	126.127	72.3665	217.066	116.204	490.411	258.377	199.829	53.1082	120.219	158.7	-9.81901	14.8506	104.171	36.6042	359.325	-109.585	-19.28	56.2694	885.017	438.013	-20.3341
51.1601	3.80915	126.796	-0.0640561	7.75188	15.5855	1018.77	158.372	112.99	68.3887	49.9772	-12.8994	55.2041	-11.0907	49.1731	10.5612	6.56054	47.0671	44.8759	19.1892	83.2081	112.016	41.5915	-10.6389	19.6421	10.9166	118.817	1118.91	1591.97	98.2071	18.5149	265.761	136.841	452.778	183.329	206.626	41.7958	115.892	87.5011	-11.0513	-9.8175	69.725	7.63141	324.663	-116.526	6.56822	-12.0582	976.086	473.706	-73.3687
51.26	3.34019	113.757	1.21303	9.46119	15.7685	955.976	174.052	154.179	37.236	42.3551	-9.09932	64.8002	-1.85845	27.7896	-8.43525	20.7545	47.3693	39.5726	5.86162	57.1996	61.1242	50.107	-13.9435	29.8885	8.37094	89.3485	1175.91	1566.39	56.3539	2.39861	234.411	121.993	400.638	168.687	188.137	21.9487	91.131	79.7111	-40.8185	-2.12069	97.1742	-1.28873	369.956	-119.062	40.7699	-3.31575	919.277	465.858	-61.4081
51.3599	-6.40163	90.1921	-6.60968	9.48109	9.61326	899.605	155.629	133.675	44.9697	29.101	-2.84896	43.5832	13.435	30.3872	-25.7055	27.0946	21.7397	15.7959	26.7888	42.3029	77.9896	8.36253	-13.1195	40.801	10.4474	90.8069	1222.74	1539.07	76.7414	19.0112	237.314	127.964	374.582	151.343	183.592	15.1615	89.9645	43.1739	-33.8453	-21.0006	123.661	5.33882	330.67	-107.65	33.7543	-7.01982	865.257	483.437	-91.5632
51.4598	-12.9922	81.317	-0.310752	-4.23287	12.0663	852.17	131.464	114.096	52.7547	29.1925	5.8133	41.5312	7.64802	30.3539	-25.8908	41.4117	3.04508	2.52069	11.3666	40.5159	70.8208	-1.18801	-20.2958	33.3713	24.8271	73.7664	1279.15	1475.19	48.1259	-7.17104	261.791	85.5863	367.946	165.745	150.246	53.9499	63.7644	22.8048	-22.429	-11.3249	113.715	9.31284	357.093	-88.6207	21.4299	-26.9171	767.266	510.876	-97.2777
51.5598	-4.62942	78.7511	-6.62656	-1.47847	15.8914	862.829	111.452	142.069	53.6276	60.7345	22.2437	44.2867	7.50824	31.6775	-21.9665	25.7055	3.88851	2.9429	43.6689	58.67	1.18941	20.9314	-39.8382	31.2012	8.92903	62.7749	1277.25	1392.31	42.196	-19.8742	224.627	101.689	361.56	127.804	166.391	48.0051	59.5167	30.7012	-20.2399	7.19854	93.4406	20.0109	364.787	-86.5587	40.736	-0.605902	797.306	487.979	-85.572
51.6597	10.6253	132.833	-1.26178	20.6856	5.79564	837.6	134.717	156.865	48.7465	53.8948	-4.74269	59.7681	4.41511	33.2364	-27.4762	59.4059	6.72375	44.3244	38.0087	55.4098	-0.949419	17.7258	-8.32808	30.9658	11.1903	78.3295	1165.39	1290.19	49.6892	7.74922	211.349	70.6515	340.315	130.893	255.994	39.5566	50.4742	51.9494	-0.152143	-28.6156	72.2157	11.6558	377.948	-64.1993	45.6172	-1.70008	690.274	442.8	-40.9669
51.7596	6.12508	196.809	-18.371	3.55865	21.7162	816.362	141.452	197.404	87.175	51.8937	9.6714	44.8191	4.22996	41.0247	-31.6868	33.8611	23.9444	54.8747	20.0702	34.9834	-58.9907	42.5967	-11.7698	18.3676	-6.91431	66.8507	1067.62	1184.21	36.3678	23.5683	206.282	122.654	324.521	139.893	409.673	16.091	11.0912	61.9058	38.015	6.7168	59.6204	26.1855	325.229	-74.8217	76.1008	-4.42061	633.723	407.136	-42.5498
51.8595	-7.43402	240.437	-14.0836	0.0145532	15.3682	794.134	143.228	150.242	78.0081	33.8057	-9.31294	27.7672	26.7705	22.7976	-18.9997	27.3349	6.03255	32.7052	14.3126	13.575	-68.2737	28.9052	11.6837	16.5617	36.3888	46.4618	1017.06	1069.99	24.2572	47.5237	176.05	106.182	289.909	97.5908	560.396	22.9995	72.9951	74.1733	51.8657	-18.2469	88.5327	20.2291	258.303	-64.0038	58.1466	-3.87993	557.874	403.524	-58.2422
51.9594	-6.73316	304.094	-17.609	4.82806	19.7085	771.829	134.012	117.873	61.735	66.9953	13.8377	18.9121	69.1375	5.73018	-32.5221	44.0373	24.44	37.2534	-47.5146	26.9209	-61.3337	30.2495	-4.7722	-1.11102	6.24892	82.6095	954.656	1047.64	44.5605	51.8283	212.825	110.702	295.068	82.1613	673.463	29.9547	61.8288	54.1792	59.5836	-9.75824	54.6707	7.13852	255.837	-72.4004	46.6125	4.50384	504.769	370.832	-74.0668
52.0594	-3.98933	345.417	-15.5567	13.793	12.6375	756.378	120.796	123.135	70.95	34.4617	17.3792	12.1777	111.244	39.0309	-6.61734	19.5103	8.93921	7.46849	-7.70995	2.81285	-52.5697	-0.115343	-6.30872	29.3311	30.7275	113.926	904.437	986.52	40.9259	91.7229	186.442	115.189	292.415	81.4856	789.581	19.8004	33.2686	66.7131	64.5954	-40.4176	46.2602	23.359	235.884	-44.8084	96.4582	4.36756	458.084	340.952	-38.901
52.1593	-5.86799	352.166	-27.4816	33.5776	21.3722	739.922	136.27	73.7174	63.3083	31.1534	12.5693	13.6217	160.253	33.2692	4.43295	20.1063	15.917	34.2124	2.12502	1.34235	-55.9453	9.88424	-1.45626	30.7252	29.0109	105.446	780.264	887.713	59.4184	82.0094	179.911	110.43	262.788	93.9118	947.419	35.4728	16.6873	38.3924	81.3683	-29.6527	66.2408	6.11248	202.936	-41.1386	83.1038	11.9861	386.356	272.093	-26.529
52.2592	-17.3355	309.472	-29.5714	23.487	4.54275	688.097	126.157	65.4618	50.654	47.2481	-2.31103	18.8057	128.241	60.4576	-9.10382	45.4175	7.18653	56.5864	2.32841	4.72538	-66.6999	-0.769615	-0.624969	22.7878	45.762	93.4426	730.977	822.634	89.933	69.4092	171.226	109.889	277.178	101.901	1085.67	-1.61212	70.6635	79.1817	78.236	-48.845	76.4662	19.9294	205.717	-31.6172	76.9695	12.196	275.892	297.128	-35.4296
52.3591	-18.0908	253.625	-23.845	21.9821	14.1206	672.956	114.705	55.9961	67.7026	18.1633	2.03975	11.2277	113.824	56.3974	-11.4263	47.8116	-4.11485	31.2001	7.73912	23.2839	-60.2058	-0.0675433	-11.477	45.9348	33.5656	105.974	691.307	774.73	69.9571	60.1242	192.027	88.5104	248.271	94.4238	1220.3	11.5087	42.1752	98.4311	49.4042	-63.5803	56.8777	19.6006	192.082	-18.7688	87.1166	11.2219	260.49	294.147	-28.9706
52.459	4.31179	202.785	-16.0769	29.5112	9.03646	676.058	116.911	60.9554	78.6338	29.8184	33.4049	-6.1936	92.9345	82.3134	-12.7905	46.5177	2.2602	32.6659	-1.40765	18.7166	-76.9654	-1.30982	3.87465	24.2524	-1.86623	112.163	633.266	712.586	80.4447	66.4332	190.969	55.0358	251.46	42.0334	1345.13	0.753308	31.9686	82.2431	45.1893	-65.655	66.5875	-16.4476	137.181	-42.8261	77.816	7.54455	242.089	229.474	26.1743
52.559	4.20558	175.581	-12.1549	22.9147	1.70706	658.653	120.607	52.8905	74.7552	51.8476	33.3504	9.9216	81.5195	91.6969	-9.00267	47.3004	-14.0857	14.5717	4.2775	18.8287	-94.2958	-5.6698	-4.03818	41.9694	42.0057	91.8604	607.987	676.31	92.7388	97.4702	203.496	82.4495	218.138	20.1017	1425.36	19.1323	21.1223	77.6561	33.26	-55.3095	90.5884	-1.60735	117.872	-45.5031	58.5252	-8.6896	209.32	217.574	-33.7872
52.6589	15.8178	148.735	-16.1992	29.5875	15.1473	646.235	134.243	30.9005	92.1372	50.0056	1.37273	19.6707	69.3446	83.9277	-13.4268	59.7573	-7.53007	36.9633	-40.629	40.2413	-99.6925	-14.9025	-8.60352	29.2585	51.211	96.5091	529.401	585.395	102.139	106.099	235.398	71.2961	221.035	28.7672	1594.87	22.325	23.2944	94.3652	55.1864	-55.6821	74.4639	1.62183	95.5937	-30.4166	72.2239	-10.218	150.561	194.987	-38.4516
52.7588	8.88828	129.362	-18.3314	7.36836	8.32759	598.776	108.073	21.4759	75.867	39.3053	13.2141	19.3492	66.168	98.8479	-18.5971	55.9571	6.27212	34.9133	-25.1278	60.3877	-124.401	-3.87711	2.96611	21.7754	35.286	95.8066	490.381	555.112	174.633	84.2862	278.406	44.5918	252.256	18.2981	1637.13	5.54048	-8.11649	121.036	31.6013	-47.3588	92.5791	19.8645	82.6422	-29.5825	60.0702	-7.91518	132.126	180.93	-49.263
52.8587	19.3227	116.415	-20.7285	17.2575	7.68922	598.388	96.9826	31.7853	106.411	53.0958	19.4361	28.7939	56.5635	103.033	-23.7726	74.8124	-15.8402	6.55176	-6.26171	54.0828	-94.9192	-0.819663	13.9851	24.9904	32.279	132.579	418.136	500.707	166.023	78.0101	277.133	51.9999	231.556	24.3415	1568.22	28.4741	-2.25799	81.3542	62.444	-52.5926	116.586	-5.62688	51.7694	-39.5666	44.5536	-5.03381	114.865	166.075	-28.849
52.9587	15.0617	122.553	-14.6909	-1.12376	23.415	597.62	105.028	24.2578	93.6303	42.442	24.4326	18.112	27.1001	109.979	-29.789	56.1875	3.8243	38.0017	-33.5849	61.1127	-92.5955	-4.8416	1.79699	14.3675	33.7957	107.049	425.099	513.172	195.366	61.6096	288.879	22.7927	234.556	16.1541	1423.49	34.9689	-22.8343	82.1935	51.8182	-44.1572	103.729	-9.78301	87.2394	-51.2741	16.1465	4.47281	97.2367	181.641	-4.90904
53.0586	17.3386	111.231	-0.722514	7.85445	9.76229	587.925	129.731	28.6589	93.6491	30.1623	16.0422	12.1697	24.8102	108.813	-14.8327	58.0078	2.08876	20.6655	3.30091	53.5134	-73.4448	-10.0729	-1.6518	11.0684	28.6015	92.5392	409.634	484.979	248.802	89.7432	309.935	5.69173	261.959	16.5323	1318.14	10.0026	-15.9511	51.5459	41.1888	-63.7789	103.07	43.3205	81.0775	-24.4536	8.47125	-8.55288	100.814	178.595	-11.3747
53.1585	15.3699	98.4621	-5.76559	8.22918	19.2372	571.78	121.522	21.996	74.5557	51.0486	34.4216	8.18321	32.9776	106.571	-20.9474	52.8261	3.91396	45.2124	-3.77332	56.9511	-75.145	-4.9493	-0.863281	18.8126	34.4934	109.938	430.996	464.106	262.967	101.508	330.016	-7.29949	220.278	3.1643	1219.37	14.2477	-26.5162	142.69	32.1923	-29.0117	100.816	-0.381332	71.019	-54.7683	29.3529	31.7925	111.561	175.306	-18.9672
53.2584	5.30652	101.699	-5.81061	27.3387	6.6737	505.473	112	30.0802	72.9386	43.2856	28.7633	23.0276	41.6345	86.739	-19.808	70.5963	6.8556	42.305	36.2358	62.5374	-43.315	-7.54844	11.6037	28.9935	43.3013	101.964	399.336	431.345	242.781	116.409	294.289	15.492	220.298	23.1784	1127.07	13.5491	-65.7254	136.75	53.4179	-33.9744	78.5197	20.3524	70.3628	-30.4326	21.5282	101.68	107.924	180.15	-26.3737
53.3583	-5.7868	79.046	-16.4123	11.0436	9.02224	489.681	105.922	39.3966	78.8651	29.5313	39.2956	19.2033	37.8707	91.7269	9.89014	44.4044	-11.6302	44.9622	11.0874	61.7615	-53.1761	-10.0501	20.6797	45.1314	22.6199	106.565	424.471	421.652	241.679	171.97	283.883	23.3771	198.618	-11.3149	1054.63	5.21692	-35.8585	204.13	49.5645	-30.4423	73.088	1.13746	58.9773	-43.3064	30.0603	145.163	132.492	161.658	-44.8233
53.4583	-1.97185	67.0897	0.0392072	17.3593	7.64414	444.294	101.352	23.3738	86.4305	33.2458	24.066	4.61212	46.5759	104.636	3.74896	56.7168	-17.761	33.4727	-15.2513	62.9931	-42.9404	-8.03675	47.8115	30.1715	5.68959	69.9108	428.725	416.083	203.5	171.63	242.641	-2.80975	219.25	-11.5573	921.468	12.3302	-43.329	238.249	35.2576	-34.508	50.8922	6.59534	67.1694	-22.0368	6.75919	185.383	131.5	174.606	-37.9894
53.5582	-5.86048	75.6921	-12.7525	33.5827	-2.55401	431.763	89.1783	30.3681	83.3494	37.4859	11.0971	0.832766	37.1558	90.35	-22.7068	68.5525	-15.9475	8.92226	-33.3982	53.2255	-12.5725	-5.99897	24.7948	43.1823	45.2131	86.3042	385.711	372.449	222.645	155.936	265.735	33.8261	211.715	-11.3935	939.745	-27.0258	-41.0775	288.996	29.0835	-10.9308	43.4531	2.65319	53.0361	-65.204	7.36403	200.332	112.311	148.284	-7.20085
53.6581	3.73005	72.1686	-6.51919	28.0783	16.0019	428.879	83.2943	53.0263	90.0981	40.7732	42.3267	5.98608	43.8575	104.915	-6.68187	65.461	-4.95703	21.6129	-4.54067	35.043	-42.2773	9.27569	55.4455	34.9352	0.324183	69.0497	363.565	370.356	170.751	167.232	217.376	26.4164	192.78	-14.9801	885.042	-31.5376	-17.1912	318.709	13.161	-17.0761	38.401	17.2475	76.4004	-37.7294	16.1753	260.71	126.735	135.648	-17.7016
53.758	-5.21613	105.886	-11.1537	46.481	18.3017	422.655	88.4532	29.0549	81.4731	30.9019	48.1671	22.1062	42.4993	88.0197	-17.4332	67.7779	7.25499	13.565	5.67781	30.1769	-26.6367	24.4411	31.9445	41.4169	25.0482	68.5677	342.433	351.116	172.129	181.01	200.218	42.6659	178.33	5.52923	842.956	-9.58366	-4.28991	320.01	38.245	-7.74457	52.4557	15.9261	86.5598	-33.6322	8.29755	251.071	146.035	157.327	-23.7426
53.858	-22.2237	124.344	15.3709	35.5647	-5.05172	412.728	101.359	40.4068	67.0854	59.9169	36.327	26.2029	62.4393	102.389	-15.6745	89.7068	18.1609	25.4514	11.5422	13.8868	-29.9172	12.0623	31.9123	53.1231	10.4988	68.8829	358.048	356.956	181.156	142.781	198.917	50.5976	162.247	7.74373	809.092	-0.236366	-36.4408	265.314	28.3057	-0.697883	53.149	14.9112	60.7829	-11.0852	-0.0198638	206.513	107.073	148.651	-27.2189
53.9579	-6.13843	109.299	-2.88894	40.3631	8.3026	391.537	104.902	78.4572	76.8551	38.5406	20.7966	16.0742	62.9801	80.2965	3.37891	68.2015	13.4451	41.7741	-26.1561	61.9776	-12.5898	10.5697	30.8447	35.9122	19.7408	94.0506	331.146	382.904	166.768	111.565	203.785	63.0425	185.266	8.19664	774.345	-12.3949	-29.9605	204.926	17.873	-21.2677	36.9051	9.81458	76.6954	-13.3237	22.0411	150.281	106.291	191.838	-7.62128
54.0578	-10.9342	112.453	-24.4003	31.9014	31.3351	375.343	91.0927	60.2847	67.4593	63.6886	46.2612	-0.157069	33.009	81.5759	-13.4006	63.9234	19.2413	13.9139	-19.237	34.4501	-32.0393	21.3556	27.3948	34.2087	14.119	71.1128	292.752	368.221	140.214	106.445	195.161	60.2299	196.916	-2.43946	733.241	-5.77456	2.47169	200.845	15.6264	9.11823	59.299	10.4432	72.1022	17.1689	16.7134	149.239	149.609	181.373	-11.2371
54.1577	-15.7295	116.375	-11.5959	17.3838	19.7167	393.325	87.4547	55.5761	67.3998	61.3617	42.8109	14.7171	56.2417	66.138	-26.3663	62.3434	16.2705	24.1976	6.30044	36.0633	-37.651	19.3141	26.7689	33.522	5.58194	72.5982	296.086	363.048	143.885	64.5168	216.536	47.702	191.998	-3.90756	737.675	19.9637	0.613303	150.299	29.8153	24.6478	45.1591	11.9405	71.9026	46.147	11.5376	97.6629	128.037	218.475	-6.12137
54.2576	-12.174	118.374	-20.1768	19.5509	18.8644	370.471	83.7005	51.3719	76.328	56.0931	32.9745	8.64401	43.605	64.5596	-19.4219	63.4727	5.60811	21.9947	62.5645	2.61524	-40.7134	10.1572	7.8992	21.4025	12.3181	83.3199	313.442	329.854	135.344	95.084	210.334	57.8462	199.646	1.47526	678.163	12.2171	-18.0804	158.993	25.9974	27.432	22.0478	11.1249	32.3225	37.6106	23.2791	89.6274	125.447	186.952	-3.40388
54.3576	-0.696647	127.831	-4.21763	30.9526	34.0221	368.358	76.5313	74.5543	98.3949	51.2373	16.9114	10.6317	39.8734	57.0689	-12.985	75.0805	-9.79801	-2.28767	126.968	9.46561	-73.9939	7.61333	28.4026	46.7941	23.606	78.124	285.522	292.824	94.8957	69.1312	172.095	67.831	193.911	-29.468	696.004	11.2982	-12.3153	133.812	35.575	31.0746	35.8585	14.5543	23.1271	26.8328	25.6859	90.9945	113.947	193.854	-8.97438
54.4575	-26.1281	116.345	-15.3674	-2.54683	24.6459	408.309	72.0227	83.7711	89.0858	80.958	25.3389	-3.6638	35.2768	50.2165	-24.7449	87.5547	-6.0752	-12.3484	179.636	11.3401	-80.5212	-18.4503	25.4662	34.2048	-15.3456	58.531	249.219	330.516	110.636	72.3183	194.67	51.0406	222.973	-10.5298	650.269	32.9486	-9.08791	119.257	15.9138	45.9747	66.6436	21.632	30.5623	52.3177	-1.8357	72.967	78.2386	248.58	-18.5221
54.5574	-14.7919	100.909	-21.0595	13.0516	20.6411	350.44	63.2182	72.8092	97.158	90.4883	38.2067	-27.6912	39.796	35.2691	10.1868	85.5431	-14.961	-34.4084	184.675	6.07164	-47.2543	-4.48007	31.6163	36.9533	4.60769	90.3717	239.903	307.339	107.108	40.0565	179.933	64.0441	265	-11.506	637.371	28.2089	-1.39831	96.8711	21.5229	54.8051	28.5178	32.4397	31.8529	31.0175	-2.56877	46.1425	124.093	246.367	-13.0544
54.6573	-28.9677	69.9898	-21.9159	3.58064	17.8683	363.49	60.191	65.052	90.887	86.1726	31.3704	-14.3019	33.1949	35.6602	-2.30936	84.7767	-13.0021	-19.8443	198.759	26.2914	-1.60496	-0.345265	25.3916	33.2029	-10.893	85.4228	307.319	280.561	107.952	27.4737	265.368	58.5826	330.192	-3.60151	635.903	42.6578	-17.9721	76.5923	14.078	46.418	61.7724	43.9606	32.8618	51.5383	-27.1749	44.0579	106.405	235.776	21.3801
54.7573	-17.2489	46.9996	-17.5632	8.36798	30.1166	351.406	50.4273	79.3572	91.1724	81.4963	62.0003	-8.12719	26.5943	81.7893	-9.98524	59.5784	-6.10771	-12.713	249.631	15.68	-2.06285	0.716425	19.6432	47.7333	-1.8156	116.399	291.105	304.949	128.186	11.7175	260.243	49.7861	376.77	4.49873	624.979	47.8047	-29.7075	66.9476	13.4448	49.0851	26.7086	49.8915	26.1457	29.755	-26.4606	30.5307	90.8692	214.997	16.5116
54.8572	-11.897	26.9106	-28.6479	6.80288	51.9669	332.562	34.8279	83.58	77.3928	68.5864	58.7687	-21.5552	36.2096	70.0288	-6.28386	56.1895	-27.3963	-16.5675	207.242	3.80548	-1.90813	-28.7131	43.2077	63.6897	-15.4149	111.546	250.001	274.296	119.111	27.0703	238.443	75.6634	346.675	3.34307	609.083	30.7348	6.51363	77.6988	3.04807	36.0033	18.6188	17.3012	17.6518	26.7081	-1.03978	23.2962	70.3183	169.091	16.1344
54.9571	-23.8781	5.61332	-11.623	21.6105	35.1941	306.389	25.8195	106.689	99.0633	53.9877	34.221	-15.547	45.4681	62.4581	-2.28483	42.6294	-8.61027	5.54821	148.065	-15.5206	5.77974	-26.7976	35.3394	54.3115	-13.5335	117.006	253.917	290.303	94.4265	48.6758	220.736	66.762	313.01	-41.978	569.886	15.0762	2.51097	58.1019	16.3786	54.4181	12.9325	11.5593	21.736	48.2956	1.39055	1.30503	82.7363	195.542	-47.1381
55.057	-40.4827	7.20154	-8.90859	14.2949	9.44747	294.681	21.3268	98.1332	89.238	71.8676	61.0874	-13.5773	59.9522	54.3472	6.15537	66.3006	-29.5177	-13.5816	92.1548	3.62753	39.4938	-25.5863	25.0333	48.8428	21.2434	89.3719	260.916	290.036	42.3985	29.9354	170.035	49.1137	281.966	-37.1163	538.166	29.4707	-6.78692	62.8593	30.1486	23.4388	46.039	4.1614	18.9715	47.7666	-14.574	17.1446	43.6178	183.715	-33.9113
55.1569	-46.4727	10.6466	-14.2635	32.0504	18.2735	298.032	15.9052	75.8737	80.1882	71.3863	43.6729	-15.5382	44.7275	67.4344	2.55709	51.8114	-5.22098	8.40228	103.781	5.63987	57.3468	-12.3707	23.8358	63.74	2.4206	55.3128	247.259	271.928	54.7216	40.0024	194.102	58.5679	252.112	-19.464	575.207	27.4178	19.6723	66.4245	14.3032	55.1954	46.6383	21.8726	21.1501	37.4047	-36.5865	5.18323	61.4043	209.556	-31.5907
55.2569	-34.9665	-2.48548	-12.5398	15.9412	27.2969	278.387	43.7864	88.8957	66.3637	78.2176	45.7847	3.4486	55.2308	47.1093	9.50853	37.1644	-19.8736	7.64904	78.3607	9.13506	31.145	-16.9958	20.8644	76.4356	20.0708	108.231	224.168	273.3	40.3166	36.6925	122.923	33.7071	273.774	-18.4458	539.364	33.1963	-8.2838	57.6219	16.9849	31.7995	9.88954	32.003	55.7634	42.3466	7.45668	11.9583	88.2589	191.541	-24.2506
55.3568	-32.5371	16.637	-4.00299	32.2983	17.9677	260.233	29.5325	32.8032	68.6237	55.2309	43.0994	12.0409	45.8195	37.1376	-21.708	82.4045	8.76729	12.4792	65.2247	14.7921	-7.2	-23.7593	14.831	53.712	-9.19614	114.133	187.27	227.204	77.4486	50.8437	130.991	51.8554	247.486	-8.33509	529.007	31.5558	-11.3552	56.0147	46.3093	0.637436	20.8884	20.8145	60.7885	63.5933	-4.14933	16.2799	54.6835	144.526	6.4076
55.4567	2.40195	41.3973	8.34409	20.7927	19.4265	218.708	72.0532	50.5428	49.2582	54.8871	-7.85101	12.5949	34.167	7.63235	8.71259	68.5514	-1.70684	33.7433	6.37778	22.7899	4.39057	-28.183	-7.58505	27.9797	-8.52184	96.6318	165.033	211.081	103.785	73.5323	113.345	48.9777	224.652	-7.39092	527.033	46.5572	6.26272	50.5894	51.5682	13.8412	-4.59329	7.66658	99.2858	48.4513	7.37993	46.001	63.7028	120.461	22.6375
55.5566	15.671	64.0193	1.65292	18.9033	37.2021	186.051	61.5719	62.4399	39.5521	35.9791	28.9593	10.4951	46.2114	-7.39959	-1.43096	83.9371	-12.59	8.34176	17.4069	23.4348	-4.65889	-0.432974	-4.16191	43.3109	-9.45989	98.4287	164.748	245.004	124.832	90.4723	95.7939	21.9962	211.461	0.0698547	461.052	31.137	-0.256287	67.4161	50.6272	33.1662	-1.64132	15.7327	92.1508	37.7521	8.06231	38.2966	71.8588	114.953	27.5401
55.6566	12.1706	59.0104	-5.30842	15.4175	9.38073	197.784	62.3629	39.2824	60.2327	31.1932	11.6664	6.98279	41.8516	19.9672	17.7863	102.524	-3.04392	9.7562	-2.07282	53.287	22.4512	-8.18761	-8.62924	44.6416	-23.0004	147.429	148.959	224.767	132.929	89.0379	91.6562	32.9724	200.827	-16.0584	479.961	24.2786	-15.3332	43.4482	57.7501	31.2032	19.2913	11.9021	74.823	47.5847	-10.6476	46.0889	67.309	94.7222	4.22698
55.7565	12.1275	69.5513	-8.97835	16.2268	16.7897	190.095	76.2678	17.9038	89.4116	47.1422	5.0329	20.3691	38.8948	42.0948	21.2875	88.6023	12.3528	7.36253	4.72119	45.2116	6.07174	-3.28662	-3.91968	43.7395	-1.49459	159.113	114.51	184.095	151.21	86.5291	87.6217	22.1418	194.362	3.30629	467.875	37.3544	-27.4611	37.7586	73.3929	44.6558	-3.91876	10.8202	55.662	41.2513	-9.13854	32.3111	34.6085	85.4215	26.0749
55.8564	22.0739	83.3345	-5.44868	27.3219	29.543	189.184	85.8576	25.7357	71.8421	48.7504	-17.075	13.5974	42.4703	71.6962	-6.78845	102.412	6.20581	19.0818	36.7084	41.8377	18.2932	8.43991	-14.0411	42.9516	16.1355	138.052	109.086	203.122	148.758	74.2703	75.8715	74.8701	174.407	25.3793	451.178	51.6121	-18.9615	54.5012	74.3165	53.5297	16.7989	21.6738	59.8352	52.0031	-7.54151	43.2182	22.6526	84.8523	7.12692
55.9563	21.1916	66.1389	-14.6887	21.9484	31.4061	181.624	98.0337	35.6905	55.3409	53.2291	-0.623415	4.45871	37.6553	84.9932	8.13699	91.2896	35.8022	29.0828	34.9082	31.5985	1.40562	9.08968	-4.4688	73.574	3.84864	129.855	102.486	191.562	119.909	72.9365	60.4498	44.6014	178.701	33.5212	421.564	27.204	-5.83334	62.74	64.6041	56.8118	6.15561	1.69689	78.6998	67.2859	-27.3103	42.0296	52.0692	95.0952	17.0908
56.0562	22.0006	82.9013	-22.2142	25.1374	46.8678	165.352	75.4344	39.5979	88.4409	56.5309	24.619	-3.79417	36.9901	91.6754	13.7845	83.7316	13.2461	21.5244	3.9333	23.3619	4.60933	15.9184	5.60517	69.7625	-2.81226	135.495	126.119	217.196	154.794	68.9603	108.24	59.333	187.901	16.592	401.663	20.8883	-33.0164	52.8884	85.0045	96.06	-11.7215	-5.63048	53.366	63.1784	-16.9588	27.2849	61.3129	148.137	2.30944
56.1562	14.6422	80.9504	-4.09034	16.1947	27.1028	141.722	73.5214	44.3686	91.4323	50.6554	36.7347	11.308	45.046	81.3598	9.33628	75.3304	13.6351	7.64306	14.1871	1.48779	-21.4594	11.4704	17.5686	65.2049	-2.85166	143.758	136.415	183.421	137.833	73.789	162.515	66.6829	186.919	6.66257	409.053	42.0779	-18.8046	53.3429	67.4704	55.1155	-1.1677	33.735	35.6627	92.5753	-5.8835	35.2488	63.111	146.501	-23.993
56.2561	11.2892	132.497	-8.97552	11.5116	27.3195	151.629	55.1703	53.0277	93.4321	61.2697	32.4822	9.36165	20.8657	63.6149	2.53089	66.7405	19.8338	6.83505	-33.0886	-24.0724	-34.3529	32.7739	8.73606	51.8451	-17.4609	121.514	185.98	202.729	142.041	63.5283	145.67	57.824	218.779	-19.3132	384.658	33.2593	-13.7513	50.3938	56.9892	53.5712	7.11415	10.5869	27.2357	85.6086	-19.9523	35.8011	55.6662	141.823	-37.7144
56.356	-13.2854	171.034	-32.2533	-11.8133	9.21618	194.206	51.2539	51.3881	68.2672	58.0679	24.8987	-14.4262	30.0475	39.7241	-7.00752	84.2013	13.7203	7.94533	8.57503	-19.1427	-70.643	8.1755	9.61554	58.4527	-7.28187	137.448	202.33	227.261	116.304	23.2179	152.479	45.2896	265.922	-18.9752	413.079	51.6103	-3.17033	37.6635	77.6101	47.3887	18.1097	12.0279	45.6046	112.802	-13.1906	21.3933	90.3808	152.822	-49.447
56.4559	-14.9187	147.787	-31.3333	-12.6016	23.4814	171.981	53.0046	48.2817	86.5735	63.0582	43.9971	-8.65565	42.4691	40.475	7.14982	71.5789	23.3105	8.46397	-15.7272	3.38034	-96.4517	25.9854	29.331	32.3216	-9.56193	104.179	236.42	246.006	116.914	23.4378	153.006	59.7993	280.659	-9.1806	395.412	42.8231	-15.2449	32.2758	32.2243	37.4542	5.98606	2.56378	35.407	89.7515	-22.3223	17.8627	90.5954	147.133	-47.4296
56.5559	-20.4052	117.898	-19.5768	5.5022	4.86833	153.959	19.7305	65.4071	80.6065	73.7305	48.6974	-13.4817	30.2399	69.0065	-20.2206	44.8401	0.105681	6.36725	-25.6495	-3.8945	-61.3469	18.5318	35.7062	43.6336	6.41937	102.044	273.26	200.779	86.3849	26.6521	127.765	101.254	288.625	-4.1002	402.946	20.705	5.50695	11.952	45.2294	53.2984	-2.97927	11.6201	31.8627	83.3519	-11.6905	10.0387	76.306	136.915	-42.1954
56.6558	-28.1565	111.033	-10.3553	-16.8781	12.1245	187.195	52.282	62.4679	71.0256	79.7746	61.5523	-3.87953	53.5719	54.4217	0.730248	52.8802	-15.9609	-29.4042	7.85474	-29.0386	-35.3677	3.9913	10.1092	24.8626	12.6027	106.341	277.303	206.697	100.675	37.0597	147.098	54.4116	342.472	-47.4016	389.875	33.6493	-2.35675	39.8038	49.4972	41.9784	12.512	-15.3963	22.0758	76.669	-19.3776	20.58	66.7147	155.131	-46.5562
56.7557	-14.2785	85.5802	-17.2405	-11.1187	24.8384	166.824	35.5406	70.9206	74.2743	96.2759	61.9766	-7.43622	52.5576	39.3976	-13.4372	63.5774	-7.86629	-14.6104	12.3302	2.92372	-76.0161	-3.93179	15.815	30.2447	8.74576	77.9255	335.666	202.626	71.9386	29.7039	122.355	92.029	344.015	-39.9681	414.76	35.1924	-1.99485	42.0874	50.4462	31.1263	6.88095	7.84281	27.0614	72.3659	-45.5464	29.2456	117.317	159.917	-69.0089
56.8556	-23.7312	51.8794	-5.93113	-18.565	20.3807	176.892	24.5974	71.5806	74.7932	98.9475	66.3016	-10.3335	59.2219	62.925	-8.87378	49.0286	-12.7721	18.152	-25.4807	9.15084	-55.5548	-12.8286	17.8027	32.542	-0.417306	52.4754	376.521	188.915	40.3351	22.6099	111.256	85.3131	322.808	-46.5756	377.594	10.66	22.8237	22.9261	28.6457	13.5125	16.8894	-18.4182	9.91916	71.7968	-42.6082	15.3644	102.728	119.778	-39.0305
56.9555	-23.8792	64.2085	-3.00874	23.4778	36.8541	139.24	29.8135	74.4579	65.6221	80.4	8.57387	7.97555	57.7804	75.2702	4.36078	76.7572	15.1264	28.3316	13.4002	12.8641	-46.1067	-1.50239	30.146	7.33396	22.6079	53.0553	329.707	150.635	45.7645	22.8605	139.84	97.0955	292.535	-16.6978	406.528	14.5243	40.7034	30.3598	40.0932	10.3612	6.77331	-10.6175	-4.73061	56.8852	-32.9638	7.24164	82.1035	115.76	-33.481
57.0555	-26.7322	57.4053	-6.92363	22.2972	29.439	147.657	36.5852	87.5779	51.7512	82.5676	44.5346	13.6251	58.2835	65.5207	13.6141	64.9042	-4.99353	13.5342	13.7961	8.27553	-35.282	-11.4007	17.1455	22.3222	17.2292	35.1489	318.764	167.311	63.2931	33.0588	138.196	108.946	274.999	19.4388	369.56	33.1858	22.1254	78.2652	32.777	-12.6279	8.70475	8.57281	3.76546	29.1372	-40.3939	-13.4449	63.7522	109.031	-6.24609
57.1554	-12.1957	59.8356	0.410036	28.9259	27.1628	154.713	38.8644	50.4644	35.2308	81.8498	35.8456	11.8259	48.4403	63.9472	9.86429	56.9558	3.96246	22.3527	-5.45678	25.3968	-33.3096	-6.099	42.5164	19.45	0.937378	66.715	348.035	165.179	28.0208	32.5556	95.2612	99.0126	270.207	-17.6201	365.077	90.6519	15.8869	101.181	44.4445	-21.6421	29.0023	-4.34635	6.49947	72.2075	-2.64955	8.31066	92.6703	118.55	-38.6544
57.2553	-13.1282	44.2134	3.45776	38.6342	16.9232	160.482	28.3371	31.5527	62.5364	62.4317	39.5364	11.2805	50.8299	60.4986	9.55648	78.4602	-4.68079	18.7967	13.9757	23.1331	-47.7105	28.8274	13.3064	16.0744	2.43621	72.0338	289.74	173.542	70.979	24.0199	104.755	84.0194	309.059	-29.6535	355.016	318.412	1.06716	70.3822	37.967	-15.6534	31.7087	4.50255	29.9984	124.222	-37.7299	-5.48783	67.3058	113.715	-70.5363
57.3552	-30.2034	21.8583	-0.201677	18.6388	31.5122	184.32	29.2744	36.7946	65.5096	81.193	34.3582	10.7526	37.1409	68.8857	5.56354	73.4646	-8.0965	-9.6986	39.9443	6.04041	-57.4442	19.2263	10.1178	35.9934	13.1442	42.4258	299.246	153.357	10.8548	10.2121	63.7407	80.1202	401.969	-17.6118	354.69	486.036	-33.1094	53.4778	58.5229	5.1141	26.2877	-2.2709	9.12386	161.556	-57.1122	-9.52218	60.9056	125.599	-49.8866
57.4551	-34.8525	13.1012	-4.19569	0.696613	36.1778	197.73	23.2975	53.6076	49.4016	75.0011	39.8713	-0.243226	54.1218	47.0918	5.94677	76.4514	-10.5943	-32.302	16.8772	-3.39808	-67.739	16.4975	12.2864	36.748	7.16082	43.5826	349.762	124.679	34.8271	-0.738916	103.347	66.5683	353.669	-40.4854	359.531	569.25	-27.4881	43.0477	84.8518	13.5871	10.3471	1.68807	-16.1113	114.124	-60.0333	-20.4094	48.8896	130.883	-78.5605
57.5551	-29.1164	-6.53719	-10.806	0.809651	24.6231	199.862	19.2662	71.1368	70.6292	74.0241	49.4106	-1.77994	47.0407	48.1672	6.93722	93.079	7.5107	-32.6445	-18.5346	12.7095	-23.9719	23.9144	2.13772	38.7872	23.422	-13.6635	311.306	130.107	-5.43895	-10.8904	65.1803	56.9157	356.124	-9.03878	338.746	479.225	-3.67531	39.4452	57.7377	22.053	33.9971	7.83777	-10.3508	93.0053	-97.7057	-22.8308	37.2892	144.394	-41.1962
57.655	-39.2743	-8.26448	-10.2252	-0.219118	21.3997	189.946	37.2854	77.7057	54.3938	108.618	36.7997	-0.174381	57.5753	28.288	-11.4115	74.8632	-6.2598	-23.7457	21.3262	16.8301	-20.6855	10.8976	-6.81663	30.2758	0.955209	32.2491	300.855	128.852	11.8088	5.57741	77.3647	42.1883	336.322	-40.6185	335.188	360.511	-7.3132	44.2532	50.922	22.079	46.2198	24.7006	-14.7808	80.3946	-56.8217	-15.3324	40.176	162.255	-66.4706
57.7549	-35.8385	-6.28201	-5.06549	-2.41135	24.4766	206.383	44.7904	76.2057	49.6026	95.9787	59.7865	-2.55306	51.7412	32.6549	-5.77659	70.2405	3.17417	-1.33198	27.3762	55.0937	-38.8359	2.3078	4.07224	42.6719	0.465992	21.8557	270.56	151.508	50.2756	-18.6936	108.768	52.3073	336.283	-30.6792	330.995	265.112	9.11686	43.0714	7.39802	38.0516	35.3967	0.158367	-19.5245	67.5207	-52.4527	-10.3517	26.8074	174.494	-41.4014
57.8548	-36.5784	0.388948	-19.7408	-12.9236	23.1901	206.72	49.437	80.3071	50.796	101.056	67.209	-17.3887	49.3215	42.5156	-1.85526	91.775	-19.7367	-14.0202	24.8855	19.5315	-33.3906	24.0059	13.7678	30.9545	-0.59928	28.4687	249.28	114.432	34.5917	0.457842	78.9352	54.2056	324.785	-23.6376	321.724	244.581	27.7461	42.0652	1.3731	36.7259	17.3018	9.62232	-20.2657	83.8414	-46.4242	-3.42035	57.208	139.057	-7.69235
57.9548	-27.9651	-22.7523	3.79408	-6.6631	14.7635	181.261	40.7705	103.242	73.6119	108.824	49.0757	-1.58952	44.4055	23.5438	2.17399	85.9515	-12.6821	-23.1335	11.8807	24.8015	-27.9403	-12.7154	31.958	66.9335	13.3697	27.9421	264.3	139.38	31.646	-4.85396	93.7221	66.7792	309.368	-49.5652	334.132	188.636	5.82376	48.2631	5.34071	42.668	26.5748	-1.54181	-5.33942	100.07	-34.304	-19.4173	55.3558	151.567	-15.7508
58.0547	-25.8854	-20.4685	36.4125	1.78436	10.2077	169.416	52.6477	85.7623	52.1153	106.388	46.9604	-8.53732	46.3362	0.610935	-7.23974	65.9059	-14.3334	-20.3951	28.2259	36.3599	8.25939	-2.48879	-4.40628	64.771	17.419	40.2077	242.629	149.291	23.3893	-7.79112	69.4597	56.4545	290.279	-25.1125	334.969	169.154	19.4811	41.5835	29.4473	51.1919	38.6182	3.92096	-0.144334	101.558	-24.4205	-7.32039	49.1526	164.107	-21.2585
58.1546	-43.8331	-4.07808	-3.26814	-10.7482	4.47729	177.327	57.2214	66.052	57.6881	90.1545	52.8823	-1.80995	40.9313	28.5438	8.26083	79.5889	-1.90666	-10.8969	16.4711	30.1166	18.8941	-14.6824	13.3845	49.8376	6.83004	3.41847	242.334	153.994	9.23094	-9.98067	76.8557	52.9008	291.304	-12.2688	311.525	157.457	29.4356	35.6856	8.42294	59.5489	11.8847	-5.92354	9.5189	94.7916	-46.9864	-15.8762	92.7597	159.453	-15.0107
58.2545	-31.7318	-14.1242	-12.3698	-2.789	19.1049	177.286	70.8249	93.6205	65.772	78.8816	65.9038	4.52456	54.9237	31.7339	-6.84523	60.362	-8.77494	-24.0694	25.7746	-1.96803	10.0259	-11.2874	32.7648	51.6046	5.22416	27.958	200.007	118.606	55.9965	33.5815	100.368	72.8101	261.133	-7.24777	315.743	131.024	36.1532	37.2391	56.5818	48.3053	3.32388	38.0915	-17.1732	68.1486	-41.6093	6.5843	73.6936	125.532	-14.8156
58.3544	2.02684	32.2521	11.1848	-0.450557	17.704	128.09	53.7455	47.45	74.6478	60.1033	44.4997	5.30121	37.0474	4.22937	-12.0456	74.7196	-12.6901	8.3633	36.2766	11.4982	16.2068	-16.8208	-9.68747	49.2024	2.69302	27.0716	186.623	134.127	39.761	48.8229	57.5836	64.7456	216.603	44.3192	292.458	125.064	45.5461	14.9638	66.8827	32.7697	-18.5323	37.4088	28.0932	84.7675	19.1079	12.8194	101.798	139.698	-22.6667
58.4544	11.8983	48.3407	1.91419	15.4316	21.337	135.663	73.6824	64.3456	76.4669	80.3912	47.3552	4.467	25.1048	24.6841	0.101788	97.7736	5.80015	2.18756	1.61048	18.5033	55.2272	12.5517	-12.6304	25.364	-1.93744	47.299	142.886	100.199	69.7249	85.584	56.516	61.1775	167.661	32.0261	323.461	106.551	33.7857	30.8403	53.7899	50.454	-11.7935	24.9388	6.93148	32.4326	72.6731	19.4912	107.079	106.468	-25.2361
58.5543	37.4822	50.8312	15.2584	26.6306	27.3018	125.54	72.9177	44.4873	100.731	59.2641	33.8707	18.904	27.8946	29.8618	17.8389	89.9329	16.899	7.56438	3.48159	16.1725	56.7835	11.2488	-22.4635	27.0529	20.6189	29.9236	151.483	90.714	31.2921	98.3593	20.4965	58.4923	143.685	40.5011	333.971	89.6896	34.7892	37.4197	79.5233	46.2541	-13.296	18.5275	43.9349	44.8976	59.3431	17.3547	71.984	110.296	1.34865
58.6542	44.3264	42.1583	12.8135	78.5279	27.677	114.117	65.7219	45.8314	86.6324	55.3657	38.4271	17.8998	39.2645	50.8126	10.7708	91.6531	14.8091	22.657	23.1446	-4.24489	75.3032	2.87465	-4.59776	55.6408	28.0381	47.8396	201.997	83.9235	46.9189	117.049	46.0467	60.388	135.242	34.298	361.061	82.8779	53.7175	58.9062	103.481	6.33643	0.201882	25.3118	27.7756	14.8689	89.8965	12.0625	82.9965	136.903	-5.26372
58.7541	54.3355	49.2076	2.18309	121.08	20.9528	101.646	101.22	57.5602	135.459	53.6779	69.2775	11.7856	38.3657	79.0647	11.9209	75.6107	1.38749	30.1133	15.7963	18.2576	46.0216	20.9047	-16.6479	23.7036	8.98069	33.6951	206.331	77.3344	40.8428	105.194	48.3655	55.9442	131.074	38.2702	330.272	55.6673	67.5714	46.4993	68.0897	-4.78778	-17.7633	19.0231	31.5108	81.9957	95.3312	7.93829	113.232	97.1443	0.557218
58.8541	39.2618	27.149	-4.73105	142.598	36.082	115.132	81.3198	40.6802	121.618	36.1054	57.8832	15.8412	38.5692	79.6826	11.2228	74.7978	19.8303	40.1339	14.8404	36.0636	46.3151	15.0988	-10.2829	14.7338	12.7899	22.9903	262.699	110.708	37.3134	106.503	1.74322	47.9587	147.957	16.4288	325.56	57.1508	76.508	84.8816	88.5481	42.8905	-9.55888	24.7075	55.4947	98.5718	71.3638	23.7343	117.882	120.125	8.21193
58.954	34.5783	21.6897	12.4937	204.091	25.3494	103.612	76.5615	10.0002	172.319	65.0042	38.9538	10.1596	27.887	79.7693	17.2636	99.611	25.3214	33.6968	35.1434	33.8973	18.8447	21.4553	-4.02441	19.7205	21.5088	60.5633	189.464	75.3455	63.1609	81.9034	61.124	49.4922	161.389	39.4426	307.093	77.9157	66.4092	70.0098	64.2854	0.231233	-18.6456	48.9537	22.4905	145.939	97.3174	24.3134	59.6874	91.5542	0.379895
59.0539	39.0029	29.229	10.5866	232.034	42.3999	95.9355	79.1336	38.136	161.1	45.6839	63.37	6.10215	40.8856	82.5867	-10.2545	69.1287	11.2059	21.4971	7.34023	28.8661	13.0536	17.4727	-20.835	31.4438	6.49717	39.6798	216.656	77.0755	53.4943	105.889	24.1218	57.5075	190.168	58.54	324.545	58.1528	71.9116	71.1119	76.1514	-21.0467	3.47031	59.7799	15.7373	193.076	74.1374	20.8921	53.2268	95.7816	-5.44243
59.1538	34.9936	16.9354	-3.4793	237.488	28.9474	91.1392	63.6989	46.7495	188.089	37.3111	73.5715	24.5149	43.6157	80.285	52.5706	51.7373	-1.37281	33.5007	18.9895	13.9853	2.59682	-0.700979	-18.8526	-1.26384	32.0878	49.3858	273.936	90.8446	48.979	94.2425	24.5074	73.9496	210.155	79.7556	291.832	33.8943	51.8625	78.0075	45.8074	-8.52717	-25.9487	51.7334	16.9971	233.776	103.327	9.28589	72.4758	59.7374	-3.72367
59.2537	20.219	22.3246	8.48498	196.912	29.87	74.3196	78.8936	41.3418	166.202	42.3914	28.984	31.0733	15.9108	96.5326	39.5403	68.0999	23.5147	28.9406	20.289	31.125	-6.10891	20.2586	-0.825246	7.0802	27.3339	39.2197	252.242	105.145	64.1681	92.992	24.6575	61.7063	211.744	106.849	267.014	31.4284	54.4305	75.8499	59.8425	-17.7091	-27.5042	83.9896	56.0951	231.271	109.331	22.7946	73.977	79.322	22.1897
59.3537	29.0937	30.2868	9.97279	187.155	30.4334	77.6866	93.2619	40.334	177.326	38.6186	17.4236	19.1193	18.0933	96.3421	36.914	56.2375	28.5616	53.5496	37.1095	57.4883	11.5473	18.1368	-24.1391	12.699	55.8348	53.6987	243.309	87.5642	30.4434	118.181	-6.4068	59.8215	135.542	76.2385	210.04	22.1124	93.6362	122.017	16.86	-16.2209	-46.836	67.5935	15.4607	133.104	127.584	9.90974	118.754	74.4381	-9.04746
59.4536	23.8112	43.3623	-0.72624	158.603	29.8542	76.1757	77.45	40.2199	182.05	25.5468	38.1597	23.4176	20.5932	115.779	39.901	50.3939	42.651	56.0233	12.4823	58.3997	13.4678	11.3553	8.32859	24.384	26.8787	37.5377	284.974	149.356	66.5871	133.424	21.9357	30.1496	138.325	43.4434	212.753	13.9875	189.355	187.743	-7.40922	9.95031	-35.7008	27.2227	61.8469	118.678	94.569	14.6604	112.987	80.1996	-36.2468
59.5535	28.2507	50.1569	-3.74553	129.333	39.5946	68.6597	87.7493	10.8044	144.948	30.1427	41.2237	30.064	9.72407	121.871	67.4375	64.8997	84.2282	45.6636	7.58808	41.9916	26.1654	20.9313	1.50412	8.83038	27.6456	25.892	280.073	137.629	53.6162	147.755	19.2188	27.9628	124.363	47.9812	172.872	-5.99427	273.688	289.644	-7.65957	41.3586	-32.1254	6.34748	87.3606	102.239	103.443	10.5974	113.674	66.1514	-30.4833
59.6534	13.6298	49.1042	9.57397	123.772	12.6455	58.6896	137.138	-9.13211	155.409	30.6667	13.1905	22.5336	-6.97349	128.892	76.3127	77.8831	169.502	68.8992	27.8087	36.6274	86.9679	3.37694	7.76739	-0.44597	64.671	16.4821	329.464	132.163	48.8715	139.385	-0.637923	6.93452	91.3585	28.4107	141.309	-11.5427	383.948	312.374	-13.9414	83.663	-52.8501	-7.91561	76.7785	71.2618	107.765	17.8619	131.256	85.2723	-24.6045
59.7534	14.6372	55.7436	2.92405	144.217	11.4572	72.9468	243.829	28.9865	144.739	14.0393	-14.1748	22.4591	-20.9916	130.793	91.1633	84.1384	179.83	57.5272	27.8523	32.3256	95.5373	5.17616	-5.37997	-29.9188	74.3353	22.8415	460.2	124.089	23.8951	163.969	-28.3645	19.811	94.6971	48.7857	134.183	3.21517	438.979	272.555	-25.6813	75.7695	-81.0433	-3.16677	57.4986	69.879	116.586	16.8879	139.032	41.0877	-10.9343
59.8533	21.7299	67.9264	2.26261	137.168	25.8632	79.1685	320.592	31.8295	128.748	21.008	-10.3371	26.7593	-18.999	113.51	104.736	64.3678	228.263	41.8156	4.80456	25.7982	108.417	-5.51605	-30.7244	10.5662	74.8562	30.9604	648.56	92.947	34.8402	143.286	-18.5244	5.84955	73.4119	170.892	111.579	-11.9525	550.211	271.721	-19.3431	119.976	-65.0416	-19.7717	65.6151	28.5864	102.763	43.6581	133.902	26.4819	2.78489
59.9532	22.2914	57.5305	-6.51471	116.397	33.6305	57.4664	398.826	19.2935	99.002	3.74336	-1.9365	24.6152	-14.231	98.9669	203.382	77.478	194.177	43.8131	9.61898	16.9133	82.2811	11.1537	-29.0156	26.588	49.1106	36.9646	784.447	105.114	66.1743	97.119	-18.131	5.34858	99.6073	247.106	106.651	-32.0247	623.875	213.267	-3.27518	197.445	-79.8971	1.87255	97.4999	49.8788	134.057	20.3198	117.451	62.2287	9.49479
60.0531	16.5054	72.1354	14.4287	101.927	27.6803	49.8595	513.205	13.2563	96.0878	8.11552	-10.7253	12.7217	-16.617	85.8916	256.341	70.1228	158.843	31.5351	-13.4559	2.68781	31.0015	23.4565	-27.6863	28.8139	45.7132	50.923	903.111	182.455	100.307	116.584	16.971	37.1402	96.9415	339.966	131.99	-29.1188	691.122	179.05	-28.2006	160.78	-81.0603	9.18251	82.9067	9.85602	144.146	-4.7393	127.136	57.3903	35.7307
60.153	-4.08877	59.4103	29.4597	105.613	-3.23972	57.6172	588.299	18.2969	96.1662	15.6676	-8.1309	15.3246	-16.6065	89.972	234.516	102.547	130.551	41.4827	-29.4059	-15.9108	10.4893	29.4191	-36.4298	17.2738	55.5609	50.4958	1079.12	221.526	110.036	104.919	21.4596	41.0226	79.2467	452.772	129.398	-25.0517	757.43	155.424	-14.2142	107.173	-70.1555	11.5785	89.748	7.5137	106.759	-16.8439	107.791	39.9565	61.083
60.253	1.52921	61.2701	35.6713	102.672	18.9151	71.5888	579.635	21.1857	117.233	22.2564	4.19924	5.73701	-16.8605	90.0844	231.261	79.2581	80.5822	16.7694	-19.2263	20.8	-19.7429	6.08727	-27.1895	8.74335	70.1893	34.5301	1268.43	218.448	74.0274	97.6889	-0.259392	13.7442	70.5387	544.275	112.448	-4.8515	772.389	152.399	-24.7203	40.4286	-57.4138	5.56322	84.1049	4.31011	124.227	-1.38859	124.19	33.1617	58.9
60.3529	7.79403	51.8318	29.2477	82.4685	29.8507	81.6505	534.613	16.4636	101.06	31.4006	-0.550992	12.202	-3.99304	78.5288	235.473	70.0156	56.1077	6.23709	-34.6249	-3.12352	-9.92906	16.3737	-23.3912	14.2727	23.3472	58.0545	1412.73	213.221	79.8945	65.9921	31.1123	9.31932	60.7511	622.976	128.586	-12.393	761.82	107.246	-22.49	14.1654	-63.0606	3.61717	78.1671	-1.79719	128.069	-36.0582	127.911	36.8551	58.3062
60.4528	13.3667	42.2379	36.6574	78.3356	12.1587	63.2105	482.511	7.58013	79.1838	11.9102	19.2116	10.6835	-14.5873	61.5263	255.207	54.6339	49.5173	0.809108	-29.9726	26.0414	-25.7684	1.41647	-7.24533	19.6583	42.5967	43.9285	1600.27	199.892	65.1213	46.6848	25.2431	4.39842	80.4194	712.599	106.294	-37.7822	664.99	101.779	-39.4979	12.2782	-28.3763	38.8647	88.7798	31.5529	125.396	-15.7427	167.772	41.9894	68.5711
60.5527	9.10231	25.317	23.8674	85.3689	15.3695	43.7371	405.375	23.5898	75.3649	7.82515	12.7965	20.8688	-10.1821	93.5553	271.214	32.2819	60.9513	28.8991	-18.725	13.9988	-41.8067	2.96781	-27.5605	13.4088	38.1912	43.9749	1783.44	166.761	74.4882	62.7473	22.8022	1.19758	43.1466	787.526	88.0911	-29.2365	620.736	115.026	-14.3037	-12.8068	-20.1578	-21.351	48.5913	-21.5582	110.306	-14.7769	134.392	20.3169	69.3651
60.6527	24.5773	33.3351	13.2142	97.9917	24.3533	28.6284	382.113	19.4691	62.1078	-10.6288	33.5116	23.0996	-11.025	98.194	257.435	42.4352	60.3665	29.6698	-3.01534	21.4952	-35.8028	21.0068	-32.1568	18.9799	43.5961	71.3634	1728.31	156.841	37.4999	73.5085	-14.5374	-13.2488	73.8178	819.252	87.311	-38.4015	555.497	113.235	-21.0134	-4.86444	-32.2191	-62.5044	85.9331	15.7946	100.633	15.3177	117.339	34.9873	100.472
60.7526	3.28769	33.6954	7.80966	82.4634	9.56401	55.08	353.759	37.9698	73.0888	14.5877	19.6751	24.6353	-14.051	119.538	266.326	44.1148	63.0264	35.8911	-11.8663	22.402	-37.2085	17.0456	-12.6823	8.96217	46.2356	74.2582	1563.32	160.138	82.8324	84.5734	76.043	16.0629	44.2026	746.062	103.438	-56.7064	491.373	133.566	-25.2678	-22.111	5.24007	-67.96	92.7566	14.0303	52.6164	5.11506	93.2538	16.254	65.2991
60.8525	-2.95362	31.7777	17.0799	83.7393	7.55116	60.6579	308.705	27.1657	75.7059	16.3025	26.6923	26.4199	-25.7675	113.475	248.185	12.8705	29.1434	21.1907	5.04106	21.4094	-40.3865	1.63409	-7.5058	24.2114	53.1012	69.5687	1443.71	134.84	74.4676	62.1391	57.7301	11.0107	68.5684	679.14	105.158	-27.2034	441.954	112.262	-16.0873	-16.7377	-15.6399	-82.1135	89.1822	58.6255	78.1804	7.01692	68.6274	21.236	60.7631
60.9524	-0.322364	50.2764	15.3463	73.4452	-3.67758	43.0363	305.91	55.7097	68.6922	4.43234	28.3284	36.2171	-24.8475	99.2872	244.935	36.0648	20.5863	25.3708	0.779021	23.1835	12.0661	3.35459	-20.6043	33.3692	40.117	97.8577	1339.09	109.002	59.6978	57.5827	56.6767	11.538	62.6702	598.538	87.6716	-13.5723	375.124	117.383	-22.0784	-24.6332	-7.10544	-73.1337	73.464	58.5967	87.1561	-1.27002	51.6392	22.3235	32.3337
61.0523	-10.9223	29.3107	7.33651	103.881	-0.379563	31.3036	264.788	72.8408	41.6724	32.236	34.4124	33.0273	-19.9758	70.0138	228.928	15.8231	25.3327	37.7311	-1.13506	5.94539	-8.72045	12.8913	-10.187	37.5845	38.9947	99.4901	1249.15	111.603	57.377	61.1517	59.4203	6.81744	27.5001	542.715	84.7717	-24.5434	372.812	132.984	-12.4521	6.04211	-12.2993	-64.7903	70.3601	59.1844	78.2732	-3.44208	57.9376	43.229	20.99
61.1523	-13.7859	31.0185	8.76775	80.2171	3.69534	45.4109	247.475	38.5365	52.9034	51.7322	23.1738	33.4878	-25.5109	70.912	236.532	6.31626	23.9034	49.6331	-6.97465	37.6013	-21.8314	-0.0193776	-11.0607	46.142	52.687	95.4384	1168.42	110.58	66.6788	35.4469	90.0071	7.96575	43.2601	518.643	76.7929	-11.8209	328.86	129.175	-5.79047	-15.4156	15.6627	-22.9547	98.2865	40.7153	62.0568	6.59234	37.496	-0.682791	30.3686
61.2522	0.351997	39.5715	7.86566	100.551	-2.94959	26.2251	226.572	49.0451	61.6154	58.4677	16.5445	40.2626	-18.3861	59.8905	210.631	27.4286	29.5959	36.9813	-9.06368	52.0018	-0.885597	19.5099	-11.6558	31.7098	40.3935	83.3632	1058.55	87.9603	42.1394	61.431	40.1897	13.4702	42.6625	468.976	95.8374	7.10228	300.375	120.838	-7.85604	28.6258	28.2664	1.68598	90.2624	55.4893	65.2558	-16.3355	3.83405	10.6917	28.8954
61.3521	-4.33501	47.4592	41.2132	90.5447	6.44297	30.3212	227.948	54.2018	79.4342	53.4297	13.8362	29.8879	-26.4897	71.8854	188.335	77.0504	38.6447	9.78973	-13.8891	45.7835	12.518	-1.06496	5.38136	39.1822	44.121	96.5494	1011.23	126.974	43.3419	29.1542	80.1828	12.5116	27.2983	421.681	79.6363	-1.37822	261.467	132.249	-14.6036	2.2175	65.9035	50.8969	91.2996	70.709	43.7781	7.24412	26.9622	28.7122	3.56649
61.452	-4.99206	51.8715	18.4229	74.9848	5.44684	58.7284	234.471	29.9578	59.3818	64.309	33.2057	33.1998	1.31845	54.1521	211.874	63.9041	28.3667	30.9346	18.9506	41.9403	5.61945	26.5181	-1.27275	35.8648	24.9097	98.1217	969.456	116.775	46.8211	56.9472	98.9558	46.4899	31.8988	444.352	88.1817	-27.3591	251.69	134.949	-40.564	-19.3125	71.1032	52.4048	60.569	45.5311	59.6517	-6.67004	20.035	16.1584	2.3283
61.552	-4.75906	38.4308	16.3932	78.7408	6.80674	33.0681	208.235	32.6189	52.3617	46.4655	54.412	14.9654	-1.55625	38.4281	255.548	35.3572	42.1865	31.3442	-14.5978	13.0466	-21.4537	8.97722	10.7138	40.2425	39.9882	114.848	924.526	117.995	58.4211	53.5873	85.2756	58.2007	26.5742	392.349	76.2777	-7.58544	233.672	131.094	-22.225	-12.2926	30.1621	135.842	72.2577	63.9867	85.8742	7.34867	0.46205	21.2633	-2.09223
61.6519	-12.6685	28.769	1.91194	58.4294	8.20329	35.5265	205.774	36.8152	63.9696	56.8225	43.4529	33.0801	12.8649	53.723	286.27	37.1558	-1.6684	8.32871	2.36142	17.2107	20.8883	-7.18621	-5.04156	50.1012	50.3531	101.553	906.641	126.067	50.4897	64.1659	79.4454	44.101	57.9963	388.244	87.6668	2.33151	250.612	130.61	-1.24862	-23.4449	18.3005	166.564	91.3242	65.2154	61.7437	-4.08687	15.1098	45.3827	-17.4621
61.7518	-0.707735	31.5219	9.89461	52.5321	9.16968	23.5023	173.022	33.1411	56.5998	49.2877	37.7357	40.1482	15.7643	76.4541	272.03	32.7661	19.067	6.02955	25.7513	-3.94465	11.5052	3.22431	14.2302	24.2584	24.9226	107.43	867.398	120.868	45.3079	65.6568	92.0549	60.106	47.9171	386.874	96.9633	-20.904	210.678	117.272	-15.1833	-11.0219	26.4631	174.061	76.4172	66.2145	53.1689	24.774	31.6456	77.0807	-9.70755
61.8517	16.5235	32.4652	6.11833	49.2875	12.849	40.0459	161.192	47.4929	66.3251	60.9177	60.5266	74.4275	29.3568	73.5598	247.476	31.044	19.205	12.7561	8.32511	12.5262	-24.0842	23.8452	-0.374883	38.3541	43.5939	103.329	791.936	129.948	73.7188	75.2798	54.3922	37.6369	45.7094	339.47	72.8211	-0.0632868	194.354	125.002	17.9325	-13.2127	40.4688	155.097	76.4766	111.427	57.1569	10.6245	7.15284	67.5235	-14.8408
61.9516	6.23226	24.5784	7.70441	41.8719	8.24677	30.8639	157.442	52.0128	65.7114	40.5718	55.5777	114.824	34.3233	57.5311	233.22	17.4696	20.84	11.0633	15.3401	-0.420144	-16.9017	21.2498	-1.80237	47.3517	43.4713	136.246	689.841	91.9308	69.3263	82.3642	60.2744	45.5446	40.0347	330.576	104.352	-16.2596	190.441	149.038	-18.2302	-36.56	29.9717	123.603	79.3725	86.5391	74.6238	-5.24397	21.4659	62.1549	-2.9105
62.0516	3.36771	32.9843	14.5274	55.7783	21.1426	41.0552	142.626	49.0264	44.6454	52.2907	47.4859	171.492	25.1606	64.2851	263.679	22.2428	30.2254	18.325	6.89363	8.52639	3.41789	12.334	13.7494	44.1573	47.1714	126.362	681.974	114.198	91.8865	70.5869	36.0035	37.3972	61.0105	286.892	81.6125	-1.58123	190.331	129.172	9.07506	-42.2639	74.2594	88.0796	120.966	76.7385	61.8128	7.21482	60.0243	69.0796	-20.2918
62.1515	-0.183856	29.7724	19.5526	64.8825	-2.30173	29.547	122.663	37.3417	49.0515	39.1201	63.1409	188.561	20.707	62.5406	275.006	-3.62111	17.5728	19.5383	14.9169	24.9449	19.961	7.2284	8.82904	49.2741	40.1904	172.623	624.798	105.641	103.49	83.7171	65.6492	72.6844	84.9338	280.897	85.383	-20.7681	168.733	134.823	-8.08144	-41.7979	50.0281	101.456	93.2081	120.069	80.0429	-3.46218	46.7036	74.9673	-23.9923
62.2514	-2.35637	18.8166	15.8124	51.7287	4.72205	36.2229	125.918	18.998	67.8657	28.8766	66.5412	151.448	19.4795	75.4147	285.402	13.6717	46.7443	26.8192	19.4846	14.4452	-0.100698	21.9672	42.6619	37.0414	40.7945	172.901	561.705	77.5832	96.4286	62.8268	65.6063	66.1075	170.571	278.019	93.4336	-37.7277	190.363	120.855	-8.31984	-37.2809	37.9922	53.3702	70.7312	164.541	77.5902	1.23374	23.194	61.6935	-38.2511
62.3513	5.33032	25.5368	27.8187	42.5762	2.7718	25.2369	93.4838	44.0161	45.3293	38.1756	73.889	126.731	19.6932	55.1539	333.521	1.33552	19.4755	-5.92786	2.03688	36.6201	-0.755229	13.2799	10.7844	32.088	52.9514	144.538	564.7	85.3649	109.393	50.8083	72.202	60.5863	178.466	267.13	77.6552	-5.46227	141.388	121.136	7.41384	-31.3128	72.372	54.4525	79.175	193.509	60.8789	5.48896	36.9103	40.9696	-8.87624
62.4513	0.74747	26.7165	20.5327	55.9815	16.4084	21.0097	107.317	65.1461	59.8095	33.7106	70.6661	86.8821	12.2161	60.1022	262.833	30.9676	20.9141	33.6181	0.0539905	46.3796	-13.4125	38.9592	11.3036	33.4874	58.2594	129.515	508.104	48.3436	76.8047	66.25	61.7977	42.1998	132.346	268.807	55.5582	-19.5853	133.511	125.195	12.4242	-31.7316	95.9989	52.1047	75.4094	179.089	69.1234	-2.66431	38.6317	47.1603	6.53603
62.5512	1.08215	51.2848	2.09147	52.9397	23.691	11.1294	74.2074	69.184	39.6217	13.8633	52.9797	65.7604	10.512	71.3594	276.843	31.1681	20.9899	30.3005	-10.1159	42.4453	-67.6923	32.3735	1.044	59.2179	60.1923	133.672	474.936	72.2796	103.547	72.7057	33.8743	33.4024	152.491	253.871	67.5211	3.32927	120.06	136.243	-2.69209	-48.3132	122.021	52.6705	145.252	140.108	63.8609	-7.08287	21.8558	72.4241	17.9079
62.6511	11.9464	37.4384	8.18028	43.8603	15.4524	24.2383	82.6427	77.4341	35.2971	12.689	58.308	73.6695	5.09756	78.1713	222.792	36.3813	8.55519	39.1511	-8.53783	51.1131	-63.85	-13.2983	-1.22196	50.7927	44.573	130.148	452.731	98.8032	107.068	88.3177	41.9648	24.4608	118.411	220.959	55.7792	11.1227	134.305	116.454	-4.47334	-26.8008	90.552	48.0628	101.444	107.511	67.9381	-10.6177	21.8581	34.1424	-7.37441
62.751	14.3854	27.745	10.7426	56.8741	31.5726	23.5864	79.4914	78.1086	28.0738	4.67911	33.2301	39.7404	-5.42936	68.8177	232.824	29.5839	10.5153	26.2842	-5.2	44.9724	-51.185	8.33736	3.47853	36.9259	36.1305	123.229	493.639	95.5196	105.218	90.2062	42.7677	31.9301	138.148	192.001	50.7548	3.10878	153.582	137.66	-19.9344	-21.3518	59.8485	36.4844	105.407	111.013	100.135	-5.6733	64.7431	36.3808	0.0737677
62.8509	2.71502	21.5351	4.20713	63.8548	22.4828	37.964	105.144	59.0987	25.5049	28.0669	25.8019	51.2335	5.07943	76.1489	237.202	36.5812	10.9987	30.5437	-7.78256	55.0988	-39.9795	12.7554	10.4623	51.8096	49.7076	146.481	456.634	106.133	114.955	64.1478	10.7202	24.7946	112.524	174.575	70.514	-0.30446	145.375	120.962	5.72297	-6.28667	64.8872	42.8276	108.844	89.0316	99.9527	-14.3197	56.6379	62.0724	-8.55544
62.9509	-2.3046	33.9063	9.0059	69.1586	12.7687	26.0836	87.6533	44.2794	33.2954	18.1459	44.3494	68.8902	19.0651	80.9642	274.022	27.7796	24.8305	46.0245	-32.9554	54.2826	-72.394	7.14809	5.06151	26.7412	46.2013	108.494	470.994	116.267	102.294	52.9469	21.6593	16.4076	119.821	185.175	51.3212	-5.09455	180.541	112.249	5.97772	-14.7544	51.6846	29.3662	86.6042	107.004	60.1254	23.8788	22.8654	69.0916	27.3288
63.0508	-3.39695	31.9033	28.633	84.3192	12.784	43.3663	100.37	50.6546	40.9758	38.7577	50.3265	70.8085	21.2043	68.8944	311.026	28.3023	42.8314	33.4224	-42.6846	33.1676	-58.0793	4.45251	28.5032	32.5698	74.8862	96.4186	458.002	116.881	122.501	44.9558	47.2579	39.452	100.079	170.743	54.9301	-0.162277	199.488	122.344	18.1047	-15.9599	44.0964	20.7029	99.0077	94.5441	47.803	20.3117	26.9697	106.074	27.7419
63.1507	5.91671	23.3853	26.887	70.8792	22.9384	44.0223	71.5667	44.3265	53.6121	36.8558	39.2369	106.971	2.86024	72.6571	311.85	39.7553	7.10777	25.4367	-10.8377	35.057	-47.0733	4.36736	16.6982	26.5527	40.7619	110.676	441.117	127.314	92.8485	44.3888	24.0298	47.4747	107.222	133.727	50.5762	-4.37864	180.062	105.329	21.9712	2.7025	36.1663	32.4537	120.552	116.993	63.4677	20.0296	21.0085	90.5478	-11.0836
63.2506	9.3889	41.7222	9.75419	75.0991	27.9518	29.6292	75.3903	65.5537	67.0868	23.093	46.0874	147.45	24.4611	49.1015	305.807	32.1844	30.9249	33.1127	-13.0589	42.0418	-60.9544	21.9672	45.5247	29.4492	40.124	88.7849	421.301	99.3405	79.0186	60.7565	18.3202	57.5929	121.373	143.744	54.6152	-10.2426	160.216	88.3728	17.0653	9.82711	43.3265	45.5618	97.9322	107.4	56.3134	-2.57225	30.7456	123.263	-5.56751
63.3505	8.02499	27.2031	11.0532	68.0662	20.3018	28.5517	54.5553	54.1316	65.1384	26.4369	49.3642	183.251	14.5125	42.4049	311.585	26.0988	14.9701	20.8616	-32.1766	38.4773	-50.5047	31.3067	29.1102	30.4909	54.1707	113.413	419.462	88.351	75.9012	71.838	24.9572	90.6059	141.582	160.86	45.8196	1.06327	147.419	120.549	24.9874	-7.69817	71.2432	23.0968	95.7191	126.898	66.813	1.14356	-13.8171	109.622	-2.79778
63.4505	-21.5124	18.0591	3.2986	48.0241	-3.22486	25.0193	51.121	67.3866	47.5037	29.4012	46.8703	204.442	2.46105	30.9313	304.391	12.1043	6.27241	11.9515	-3.18758	26.7653	-35.2421	18.7191	42.4805	17.1055	34.2247	118.517	405.075	94.4762	73.2287	66.1261	7.23793	73.42	141.077	128.556	47.9861	9.58085	139.422	110.176	2.55699	36.9942	67.4333	45.5468	85.0636	101.458	63.6222	16.99	20.3716	102.252	-32.0338
63.5504	-15.7513	16.9185	7.2487	52.6837	14.9903	21.7208	61.755	79.2552	56.7545	36.8335	51.7501	219.835	12.2928	32.9293	285.795	11.5526	11.675	17.7601	-9.87494	41.9304	-29.3094	15.1154	15.7037	38.2026	47.0292	118.697	386.034	124.351	93.0874	58.8923	33.61	76.655	161.373	155.911	49.188	23.0563	118.26	87.9832	20.1496	17.4039	45.6326	15.4302	113.907	100.791	68.3476	-12.8178	60.6281	106.824	-4.06324
63.6503	-12.777	25.6403	-2.43143	46.4149	20.6373	24.7784	58.446	98.1665	50.0488	28.8037	55.8383	187.145	27.9678	31.8028	236.783	23.2327	17.2273	26.1592	-10.3901	46.2775	-30.8868	22.0599	34.1664	38.5342	41.9744	126.937	364.689	117.288	77.3799	76.5144	32.6028	87.2917	149.189	140.816	69.3943	-12.2133	137.655	95.673	21.0183	14.5593	56.0217	18.7058	79.7415	74.0138	30.8111	-3.57947	63.689	87.2114	1.70866
63.7502	-9.56165	25.2784	4.35274	66.6027	17.0984	31.4917	64.414	67.7917	59.8388	49.0858	45.8547	143	26.4539	65.4863	223.255	4.95996	39.446	44.8009	-27.9729	12.8135	-26.0415	23.9387	23.2869	52.4259	46.3529	125.284	349.739	122.124	67.1093	64.3661	9.11176	114.435	153.227	148.297	74.3907	-5.78444	140.633	97.9429	26.8175	-15.1399	52.0832	18.198	117.145	83.1946	23.5028	6.83601	62.4351	114.06	-6.56502
63.8502	-9.16329	25.4896	-5.2901	56.1619	9.55199	18.6899	58.9064	56.436	32.1258	42.7497	49.8809	128.217	34.9913	52.3108	238.462	35.2854	48.1777	61.2241	-10.89	32.2915	-6.10577	3.27422	27.2234	63.6936	40.0553	123.988	334.588	132.233	92.3488	70.9194	36.2873	108.497	138.17	120.579	61.6893	0.880678	136.758	113.304	38.8242	1.02904	50.7001	14.682	129.588	112.624	22.8422	13.4078	72.3593	78.2837	-1.54933
63.9501	-1.6891	24.1251	6.74176	52.3039	4.58843	12.8026	33.2681	87.943	27.4353	39.1827	64.225	104.422	28.4919	53.9249	210.633	29.2783	58.2575	41.2303	-2.77437	32.7749	-13.2809	-1.33954	21.65	50.6273	60.2282	149.875	309.435	133.829	92.12	39.705	31.926	57.7602	143.635	124.265	30.5461	-0.753233	129.728	116.499	35.8619	-38.3885	42.3074	7.08331	114.234	82.9039	32.5013	2.72662	57.1399	71.2559	12.9344
64.05	-8.18518	33.7278	0.395955	43.0341	-5.21779	17.852	58.2464	74.4277	22.2038	22.7099	42.3245	74.5114	22.0288	72.7228	182.083	43.8695	36.2238	35.0482	-13.8206	61.305	34.1693	9.46003	3.32738	44.4173	32.8646	138.631	243.839	113.926	95.8709	61.6692	3.09676	109.865	131.408	97.6831	40.0637	2.67937	113.324	120.776	45.2966	11.3387	63.9721	-5.58335	109.222	123.658	42.2672	4.65851	150.244	38.9173	-8.16144
64.1499	-0.986978	39.4354	-5.87114	54.5672	6.59978	16.628	52.7645	53.2784	26.8637	32.3956	30.3962	67.7265	29.2882	53.9731	218.425	10.1081	34.2926	38.6747	1.96995	44.1847	18.124	8.98716	7.60982	56.4611	46.5557	122.44	237.595	105.654	81.1267	73.2134	20.3082	236.187	128.056	93.5027	62.9746	-20.1626	142.653	128.029	0.0206762	4.10105	37.8886	-24.3137	120.526	100.124	33.3767	10.0045	174.874	55.2236	-4.29439
64.2498	4.94747	35.6385	-7.70297	56.9809	8.66078	16.6158	64.6842	63.3008	17.4932	4.57176	25.8822	71.4506	28.0525	60.5984	199.219	19.4268	17.2891	31.1922	-2.69887	51.4214	53.7882	16.2024	-3.76533	65.4479	56.9308	91.7726	239.402	128.814	87.6694	81.4875	16.2549	267.706	136.816	111.575	72.1111	-10.224	103.68	146.039	17.6438	10.8184	44.1784	6.04486	139.138	102.389	58.7221	6.14094	137.03	49.1539	2.58146
64.3498	3.52544	29.4065	0.222641	68.6033	0.11104	15.8113	48.5101	62.8248	33.2611	20.797	20.361	64.9059	29.6415	57.9286	209.802	17.5219	41.4106	17.2343	-16.971	41.2862	52.2589	11.6977	5.30649	49.4447	69.3354	108.5	216.524	117.999	79.9094	54.3062	40.483	202.185	102.011	78.8711	43.5743	-14.0525	139.713	133.416	29.1592	-15.7182	11.1459	0.712142	133.866	82.8202	49.3363	18.9128	103.309	89.0516	-4.89604
64.4497	24.4685	31.421	1.60113	63.1279	14.8506	38.1116	58.1019	26.6212	14.1894	31.1216	25.583	73.3054	29.7117	45.4531	171.549	38.0495	28.4169	11.075	-7.95416	104.928	16.4521	28.0863	-4.28973	46.4229	19.1399	77.992	178.443	99.6862	84.5967	65.9903	22.239	177.717	124.485	68.6575	36.4564	11.8594	182.288	138.65	21.5163	-17.9127	32.9826	-6.582	112.448	81.525	62.1619	15.8392	97.1488	64.6193	-0.0350858
64.5496	17.3457	37.9694	2.9341	45.7643	28.6596	12.5558	26.2821	66.3188	31.8368	14.1894	25.6118	60.5064	28.1518	57.647	194.345	6.31945	27.0106	16.0437	-32.373	43.3255	-4.67835	30.1403	-15.0034	37.8878	45.0607	91.8144	164.333	107.468	98.3844	47.7948	33.685	179.484	98.1342	74.4426	43.3313	-21.0076	225.961	116.184	10.3083	-9.81455	-11.502	-21.1343	112.327	90.9795	89.5292	-11.4941	85.3919	65.7427	-2.42152
64.6495	-0.293179	31.723	-4.32489	37.1632	6.06046	13.5025	50.2118	47.7163	36.6825	35.3544	30.601	41.331	17.9703	71.5457	196.21	24.821	36.9526	20.9946	-44.4864	56.6222	-12.4989	31.3537	11.5509	32.9669	33.584	92.8051	151.866	94.3593	114.495	69.1631	33.0824	137.335	104.253	73.9954	-6.55042	-3.18885	246.975	129.897	15.8615	-34.4957	-14.547	-37.5497	107.281	85.1098	75.5755	7.12401	65.1453	78.7409	-15.0821
64.7495	0.258627	27.0127	10.5882	37.4998	18.8779	0.900571	56.8627	42.411	26.0789	28.4571	47.8062	40.879	14.9572	61.2933	190.269	9.78473	39.9118	5.77269	-28.3441	53.5613	-14.1077	31.2389	27.3809	45.541	70.4787	87.4813	151.395	89.7656	117.431	84.1119	41.1821	111.736	98.5657	70.732	8.12283	-13.2036	231.064	133.797	18.2616	-35.4981	-10.5085	-50.7861	98.8958	71.2794	65.6258	-10.0834	62.4462	143.519	-12.1965
64.8494	8.86346	37.3244	3.05235	57.8604	26.024	24.0415	63.0502	56.301	20.6168	35.744	9.9211	37.4474	33.891	37.4645	164.392	19.7059	44.5662	18.192	-8.42142	42.6591	-39.3017	11.9467	7.74248	33.8719	44.56	124.615	152.315	113.657	104.071	88.0718	32.332	114.399	85.815	65.7577	39.0009	-18.7563	274.485	116.778	22.8451	-33.9207	-28.2016	-31.7094	90.5132	41.8241	61.4873	-1.88536	75.6071	129.229	-19.4913
64.9493	-7.93381	50.5681	2.52929	46.8559	-2.83767	5.34529	52.5856	44.3959	37.5253	15.48	34.6504	24.8407	31.9144	38.837	163.054	27.0038	30.9192	17.7391	-42.7569	45.7309	-26.078	19.1567	5.51325	43.384	61.3446	148.879	155.998	100.54	100.257	66.2089	24.7265	114.576	78.0043	51.2106	23.3261	-18.2964	271.433	136.444	6.03287	-16.894	-14.7563	-16.3539	96.1095	67.697	62.8882	12.6093	35.5776	115.708	-9.83581
65.0492	10.9543	40.9899	-7.67457	56.9001	-1.82191	2.57905	58.9676	36.1971	51.4735	31.9564	58.4721	38.5038	33.2581	59.4979	187.67	5.41245	26.9588	8.83033	-36.1595	73.97	-59.9103	31.7725	-0.518521	42.4861	41.0858	151.035	140.935	99.0954	136.245	77.545	42.0659	91.8017	91.8535	62.586	16.5156	-16.3336	288.93	145.689	34.8609	-32.7882	6.71552	-22.5424	83.6466	44.9355	23.5544	-3.24682	13.2139	133.067	6.28697
65.1491	19.8657	42.0054	18.1124	53.8683	8.59323	-2.9022	42.9945	30.2138	24.4815	16.476	7.26809	78.8297	20.9796	43.928	144.825	45.5157	52.1714	16.543	-25.8526	44.6666	-18.856	32.9776	2.23873	54.0263	38.4328	130.679	146.238	85.9903	89.1338	78.1301	18.2393	85.0355	79.9613	62.7637	18.3034	-3.1561	302.022	115.176	32.0256	-49.6036	-19.7467	-24.1503	80.0664	26.417	33.4494	7.84972	35.4668	131.624	13.4269
65.2491	6.88437	28.7907	15.6986	43.7223	10.3454	3.93495	16.9445	54.9835	12.0584	27.6121	16.7777	90.4373	32.0604	42.8158	151.493	40.3471	49.3421	-9.64335	-41.8567	31.9042	-11.6648	43.1523	18.5873	39.1412	53.6396	149.957	216.79	90.7759	121.805	91.795	8.49274	88.8334	87.7522	33.4055	45.4801	-11.6159	241.216	115.233	15.9545	-29.2139	-14.1271	-0.788346	112.683	50.0079	36.0127	11.9757	38.3992	128.632	-25.5524
65.349	11.7881	29.9697	42.9587	52.9601	8.67354	0.566784	57.4728	40.4477	22.0819	28.7978	14.4728	70.2248	30.3549	66.8511	175.474	7.15492	46.4883	28.6397	-1.51272	25.1367	-15.9018	40.6349	6.80997	34.3522	45.13	152.313	228.059	111.286	102.802	114.132	-3.1905	106.376	108.894	52.7233	53.7451	-8.10909	213.325	110.97	14.9318	-37.8932	-8.26878	6.70624	110.839	52.7794	75.5927	-9.38906	31.1492	128.807	-27.1312
65.4489	9.28342	55.596	9.49041	55.7541	11.963	15.7882	101.256	55.8419	37.974	-3.21147	16.161	51.4098	29.8323	44.5501	156.053	7.09455	48.6488	36.2665	-19.3829	85.7769	-13.6482	36.9425	-4.89003	34.7543	18.7984	149.095	181.601	90.9712	103.93	79.2123	-29.1871	124.12	100.538	77.1897	40.0241	-1.36387	234.728	141.876	19.629	-9.70486	-34.4961	-16.9751	115.087	77.9271	86.7096	-10.3791	15.018	103.774	-9.7374
65.5488	-6.12122	40.6148	1.82114	61.3597	1.98078	-2.53049	110.19	33.0594	32.4698	20.372	46.9421	64.2978	30.3284	83.1936	151.379	26.3391	23.0785	21.3413	-44.3208	78.8827	-33.5847	5.31915	13.669	28.1507	42.8622	102.208	195.013	118.062	94.5479	75.5121	4.97748	254.632	86.3725	74.3565	15.2076	-8.18012	247.301	123.558	28.5539	26.5242	1.40701	7.03561	126.878	45.9157	10.0297	-4.38355	30.4259	149.44	-3.91272
65.6488	17.7749	25.2618	10.2532	64.7173	3.28384	12.1851	75.745	30.5877	36.1376	10.4357	24.3293	55.5211	16.6926	89.99	156.448	13.1906	31.704	16.9602	-38.5207	90.7051	7.02689	2.48696	0.981605	49.4383	85.9378	147.869	172.762	125.771	107.926	94.7388	10.6129	443.619	129.703	61.2918	56.9479	-13.9481	229.64	141.428	-8.62417	32.1187	-0.990775	3.06078	127.426	42.1725	27.5088	16.6349	42.704	143.75	0.0997735
65.7487	-0.468554	40.9966	9.19259	37.6329	15.3191	13.7364	73.8882	24.4697	22.8199	6.77719	45.1979	39.5626	30.7208	66.8819	154.999	32.1214	12.9707	29.8091	-30.0863	98.2677	13.4187	-10.3514	6.80928	38.9711	72.6004	144.773	142.295	94.8629	83.2334	82.2921	11.5671	503.011	107.261	42.401	23.8055	1.40167	197.226	104.978	27.3983	-8.07032	-40.7611	-13.0278	91.6863	45.8929	70.8385	-10.4651	49.9741	115.991	-25.432
65.8486	19.1458	45.3203	25.4173	53.3059	-1.32375	14.5715	47.9612	67.0989	32.5653	11.3943	48.6706	47.9945	9.28674	83.4746	176.644	7.62936	15.6842	30.082	-40.3529	96.3189	12.7091	3.7883	4.699	29.547	68.62	142.569	150.02	113.763	88.4272	98.2376	15.0654	605.75	117.486	44.4206	36.875	-6.62631	178.122	117.416	47.4474	6.18547	-31.2234	-19.4916	121.504	83.0319	76.082	-2.07568	67.0564	91.5303	-23.0187
65.9485	7.56088	28.1934	10.8415	42.321	-2.02788	-11.2652	31.1299	45.5366	10.2546	9.35195	9.30776	25.0771	10.7531	82.4748	229.18	10.8723	19.9371	26.3614	-27.1467	108.91	24.3607	6.55839	6.68531	35.8535	78.5528	130.739	121.182	109.629	88.6258	74.8753	7.10051	678.789	103.409	30.6011	40.6006	-10.6155	164.659	123.118	45.887	2.67647	-17.7522	4.9266	151.588	99.3791	56.5572	-8.62662	63.9619	79.6758	-30.5401
66.0484	1.50507	29.955	6.49593	45.5311	-6.7967	5.47391	37.0111	41.5037	22.9378	18.6626	14.4995	19.3605	30.4362	93.4343	250.175	21.6634	19.668	33.7696	-28.0866	85.1926	31.1462	-20.8817	11.6905	21.6993	67.8266	124.327	135.797	98.2498	101.218	67.4362	12.8149	778.543	101.659	48.6654	53.685	3.98131	138.22	163.381	44.0021	-27.9899	-9.8166	-15.8799	183.128	104.178	64.1665	-4.49767	43.4579	178.378	-20.6278
66.1484	4.6582	48.5953	-2.70884	44.5086	12.0227	-0.240938	41.3409	40.8079	16.4666	23.13	13.3061	42.2618	20.4147	78.5277	257.988	8.33856	16.2231	13.475	-27.8084	49.6949	21.1639	-6.40384	3.67086	38.0741	84.0113	112.8	104.585	92.7547	86.683	90.5866	23.2484	821.381	102.906	29.1057	68.1485	-19.4734	120.74	146.109	0.26978	-14.3079	1.09626	-39.5924	208.316	121.547	55.4915	15.5705	66.4752	231.465	-10.8148
66.2483	3.48563	29.6175	-5.06581	51.2941	3.18877	-7.66667	31.695	51.6116	30.2717	39.1896	-4.23347	78.8305	26.0072	77.1805	260.034	19.3122	41.5919	25.4775	-26.7012	50.5126	20.1553	19.351	13.8972	20.9276	73.254	117.311	73.6713	60.9333	90.195	92.0799	11.4325	767.467	91.3745	33.6261	45.6743	-16.5264	134.744	148.359	23.2757	-24.659	-3.06173	-7.25861	188.802	135.14	69.2058	14.2137	16.2965	220.513	-25.6678
66.3482	7.4642	27.1346	-1.07745	43.6559	-1.53562	-9.3231	26.8321	28.9915	15.8663	38.0667	9.04612	77.6373	16.2863	61.3366	287.861	0.993829	28.378	26.6085	17.3638	35.4167	23.8755	1.92729	-0.475847	46.496	79.1725	123.212	90.4018	106.64	79.9	81.7431	13.5932	663.228	102.055	60.8033	22.8743	-2.61263	98.8	131.373	14.8268	-52.078	-0.863414	-21.1046	167.075	118.27	80.2139	-1.72725	37.2287	193.614	-16.5918
66.4481	-0.89643	22.4739	-10.9424	43.5406	19.4863	3.40552	34.0675	31.1993	14.1885	40.5585	33.3942	80.6271	7.23097	56.0723	313.034	17.9316	40.9039	17.6923	59.4333	61.8491	35.4345	5.73531	5.24173	42.0748	73.2835	109.41	67.6769	76.2063	90.6592	102.966	-4.48496	576.692	88.4952	44.5588	9.26189	0.78031	86.9164	140.932	11.2474	-43.9468	2.86638	-19.1277	145.455	161.627	89.298	-4.48332	18.0666	160.94	-22.8542
66.5481	-4.70162	40.5535	1.45686	45.929	0.0579049	8.04262	41.3794	39.2461	7.40029	36.5513	8.29582	76.0979	14.9909	48.1293	257.01	7.88903	32.0602	18.6626	142.491	50.064	-1.36126	7.51069	3.80192	41.5415	56.8041	133.336	84.9656	82.7857	109.34	95.3094	-6.69976	509.115	94.3103	39.5433	35.6682	-16.3358	110.033	114.14	11.2783	-21.4161	22.6838	-18.8718	135.386	121.122	70.8089	1.92924	36.9339	156.536	-4.50909
66.648	-11.7407	22.1146	0.796447	35.7693	9.90796	0.377175	32.3087	36.4702	13.5654	22.9603	5.85765	77.1841	11.1421	51.2635	255.925	28.0681	20.5466	16.1141	119.243	48.7665	-31.6187	9.66893	21.3789	44.4756	56.8184	143.119	71.814	95.2058	101.998	79.1388	22.165	481.369	79.2472	43.1126	37.8325	0.105803	94.1223	116.427	18.656	-18.7201	21.7384	-7.47915	131.727	93.7015	59.5879	15.5923	22.0019	157.16	1.86462
66.7479	-25.7687	25.6382	15.6003	31.3338	-9.56918	8.44498	37.0136	35.4195	41.9669	40.1987	28.9137	57.5288	30.5234	63.1231	248.885	14.2534	24.9465	30.5448	90.04	34.3708	-37.6111	21.157	9.65161	50.5205	51.0198	137.099	89.2546	125.517	104.604	101.044	13.3006	444.481	113.279	32.752	25.083	10.3479	74.8882	121.93	11.8542	-13.6951	21.9108	4.48224	144.605	95.0248	60.2925	18.6838	27.6527	168.13	-29.114
66.8478	-8.02136	30.2407	3.06559	38.321	19.287	-6.26705	39.1884	37.0498	24.6258	24.6935	17.482	45.3533	17.6719	34.4406	223.336	11.6783	28.598	27.4972	26.914	55.7203	-35.4007	10.3739	-14.5818	41.2236	73.7876	132.507	40.8649	94.0415	87.5674	88.4958	11.3447	356.512	70.7326	17.6004	28.5492	-21.4007	133.835	133.002	32.0419	-26.9954	12.4384	13.5685	110.687	78.091	68.7499	-7.0096	60.2629	147.395	-23.4437
66.9477	-19.9871	31.2907	1.47925	48.1373	7.78423	-11.9084	53.0382	48.3915	23.7191	29.5052	20.9816	36.7187	22.7075	31.4311	194.486	26.9086	35.8926	36.7304	15.6624	36.4039	-11.7377	1.08858	12.285	49.3302	21.644	121.611	71.5978	105.839	94.9466	74.9549	0.370434	335.447	81.1694	35.7606	36.1541	-16.1786	124.809	131.252	14.4921	-21.1279	12.1242	-22.3758	125.701	90.2093	78.6632	8.56662	58.6167	137.47	-18.4747
67.0477	-11.9424	30.8083	-6.9989	34.6229	5.66205	-8.70176	27.0909	51.6108	22.1374	24.469	12.4901	21.4261	28.2202	31.751	176.99	10.0126	32.2313	29.9199	13.5556	58.0494	-8.65345	29.4761	8.92063	66.7009	52.8448	119.202	54.1146	98.5609	98.4061	99.6172	-3.52737	307.302	87.2555	33.9798	32.138	-5.44477	119.657	156.12	22.782	-8.22936	21.9016	-4.5462	150.095	91.1981	83.7269	-6.67528	41.2715	116.603	10.1926
67.1476	2.88983	33.382	-2.98224	47.4515	25.0387	3.49759	42.4009	62.67	13.6561	36.3342	-8.12205	16.222	34.8742	31.9572	183.522	12.2411	15.5966	33.804	12.7463	64.626	6.47044	44.0449	13.1111	59.9463	68.4517	107.071	65.9009	124.161	62.2419	85.0002	-27.1876	298.96	57.4048	40.4524	49.9047	13.6327	100.986	137.81	18.9006	-2.05117	28.3283	5.86033	147.691	82.1234	86.264	-17.3607	24.648	117.046	-16.1557
67.2475	-5.67588	36.3978	5.1343	50.5597	11.0201	8.52474	64.4162	48.2993	41.2601	20.0948	18.7975	17.0732	29.4098	33.5743	152.188	38.9301	55.7841	40.4771	10.6273	52.0941	-35.6838	34.8205	-1.70426	58.376	47.3359	103.164	40.4475	113.895	67.9217	73.0909	-14.3085	248.964	61.5798	32.9095	40.5242	-3.59061	118.686	127.299	27.7023	-5.26053	41.0978	-4.67775	158.426	118.601	94.7947	6.27692	15.3115	111.993	-26.6743
67.3474	-11.9462	38.4775	7.33915	49.2651	-3.90996	-39.8065	48.5068	29.959	34.2744	18.7022	21.3432	25.0122	38.3808	23.2792	154.022	26.9913	16.7014	39.0582	-15.0376	57.6123	-43.9698	18.9443	0.931575	33.7205	36.4369	128.111	54.0233	121.422	72.6808	84.1522	-19.6474	231.413	45.6059	36.6938	35.4585	-12.3827	120.575	129.65	22.197	3.29829	33.7452	-14.6267	141.528	97.1775	91.1836	6.82355	25.0065	90.5912	-4.89074
67.4473	5.32498	46.4839	-2.85543	37.0127	6.59615	-10.2644	39.301	57.2186	41.4047	17.0457	26.4478	24.1724	32.034	22.7231	151.7	13.5421	26.7643	42.4284	-11.3146	78.9678	-16.4038	24.1964	12.3951	58.5099	51.7205	108.329	35.6978	94.1064	64.2107	100.181	-24.038	225.875	49.3728	10.6776	31.869	5.44767	131.247	138.053	25.8627	-35.3498	47.3322	-13.1714	178.381	90.3448	79.7	14.9189	2.60452	85.7235	-11.0337
67.5473	6.13398	44.7436	-1.98034	51.8103	3.15006	-1.3291	54.1288	42.3629	62.494	9.40643	15.5153	6.67582	26.5011	39.7167	139.803	-2.99084	23.6237	31.6331	-25.9991	72.5394	4.78859	20.5838	-3.30921	63.4951	28.7775	117.892	49.3069	110.678	77.2748	79.637	-6.57858	210.109	79.8395	30.6346	44.8941	-9.89288	98.4663	144.671	21.0974	-10.8754	27.7256	-19.6418	158.045	83.4922	104.271	14.0061	3.14536	78.4299	0.440617
67.6472	4.08421	20.861	3.20798	46.3518	5.49087	-14.4679	53.6708	43.8847	18.896	-6.86984	-9.00729	3.39554	35.6671	-3.8838	136.408	18.5303	49.3659	51.4841	-7.14229	48.4909	-1.86594	52.3448	8.52666	74.0327	50.2432	107.25	47.1326	98.5152	85.8272	90.9373	-6.50224	190.946	72.1003	38.0382	61.0293	0.649534	119.792	165.644	31.7797	-27.8684	8.28703	-8.551	165.187	62.2551	94.903	12.3613	-12.1607	102.396	-0.911062
67.7471	25.808	42.0716	-1.77491	37.4303	14.9057	-27.3171	44.62	60.9313	18.0525	24.0234	85.043	5.18175	45.5014	-5.61051	120.738	19.1765	51.2392	32.5704	23.5294	34.5446	0.698728	32.8258	6.44059	70.1501	56.3662	120.738	38.3736	103.265	82.4024	106.08	7.37325	165.206	63.0074	15.2144	50.84	-13.9921	85.6312	168.832	28.6674	6.50299	13.3901	-13.0893	150.652	90.4203	99.9287	10.5182	-8.69595	91.2857	-25.3464
67.847	12.7338	44.7101	4.08126	61.8928	-1.24727	-11.7768	42.5643	47.0305	44.5192	14.5013	42.5527	8.55688	29.7767	9.39737	128.321	3.90541	18.981	8.00473	7.023	59.2089	24.67	-5.64686	14.3506	53.6198	35.5315	127.368	36.5605	137.018	63.2119	66.9023	-10.3626	170.057	46.1065	18.6537	60.6346	0.357846	98.8868	108.229	35.2124	-15.0595	10.1302	-19.7309	130.964	74.4947	80.812	-26.3858	21.9318	69.3174	0.116787
67.947	5.32702	20.9701	-0.728201	47.1003	12.428	-9.79401	40.0861	15.2655	38.3006	9.64378	49.5393	14.2663	38.0136	3.17045	127.927	32.0942	-1.82942	5.67765	-9.60084	55.8925	31.0901	11.3487	12.9686	68.8971	30.6396	100.58	26.0366	121.922	64.0498	100.968	-17.4836	147.524	63.3334	23.3075	73.6311	-4.2862	97.5663	117.162	27.5461	7.62915	26.1689	-22.6736	147.578	85.7384	60.6897	-2.32983	-0.742682	85.8086	-26.4806
68.0469	-0.445201	29.64	-0.977663	51.3021	-8.10397	-12.4882	37.6301	27.5442	43.6041	-5.89006	20.3865	13.5892	38.7249	12.2726	133.715	23.9542	28.864	32.3725	10.68	57.0671	11.3893	14.1834	15.4548	53.4577	55.1639	109.445	23.0933	119.344	88.3726	87.6909	-10.7393	135.891	45.5611	20.0436	82.5138	-12.131	87.226	123.887	12.5464	20.5764	11.8975	-22.8593	160.235	61.2541	64.4449	-11.2071	-1.25093	62.0442	-0.88869
68.1468	0.0556397	19.8571	3.27444	50.5346	-1.50509	-5.18681	40.0986	33.3308	59.8034	-1.46392	30.3772	33.7804	21.782	26.0256	117.776	10.9168	32.9325	39.3208	10.0137	51.0392	30.3732	21.4932	18.4196	53.2037	40.361	103.972	11.098	92.3419	81.3009	94.5511	-15.0619	109.456	42.3986	7.90043	55.486	-15.2134	105.66	144.183	27.3873	-4.61256	12.6252	2.09135	150.97	78.9674	75.6675	1.18339	-24.4524	59.0443	1.41269
68.2467	-3.21252	28.53	2.35399	39.9283	9.446	-18.4806	38.4009	38.103	26.2047	8.46306	33.5544	23.1613	34.9388	-0.630962	97.0953	19.8237	28.8344	23.6027	19.6591	79.8241	35.393	-2.79995	-0.606825	71.9449	47.2747	95.9992	16.695	118.322	95.6361	95.9165	-26.1333	116.124	47.2465	26.4807	90.6423	0.114247	87.5755	157.259	8.16151	-13.9817	11.4523	-0.736016	141.069	92.591	104.008	-2.06251	-14.3191	60.1201	-9.18166
68.3466	-6.8294	29.621	1.76981	48.6681	4.18531	-3.45698	45.4512	47.5416	32.314	3.52851	28.2731	18.5189	49.4973	20.4978	91.3151	14.3134	-3.58857	7.37976	-4.23993	51.5149	6.20516	4.86714	-18.267	64.6273	66.0245	87.9794	17.9919	122.75	108.148	102.143	-39.185	106.032	51.8873	36.7725	95.2611	-13.8007	89.4067	148.019	22.6011	-8.42392	10.6834	-13.771	119.956	100.187	110.618	-3.0788	-20.9873	55.273	10.1909
68.4466	-7.33778	30.3641	-7.26748	49.962	11.4954	-7.71723	46.7084	32.6189	23.9626	6.58034	35.3281	-6.34862	51.3723	16.0302	99.5605	4.90419	14.7013	30.3154	12.3425	48.9111	4.86415	2.22039	1.37345	71.5964	56.909	83.3822	16.9812	123.512	90.9331	98.2563	-51.4752	80.1926	46.5399	41.8032	80.2438	-18.0587	90.664	135.06	3.25908	-26.3256	-3.03006	3.39532	153.888	100.888	73.914	4.21704	-12.4489	52.2596	16.8427
68.5465	-7.70083	32.0931	-9.31237	53.753	4.39467	-14.2785	48.7374	26.3885	12.1719	11.9788	34.4892	-2.10622	34.9797	51.3479	90.9351	17.1116	1.87841	29.148	14.0889	46.3639	16.3211	-2.16538	22.7102	61.4612	59.8287	91.9958	17.7366	126.892	98.6158	117.855	-21.8958	72.5719	40.0055	27.15	70.7595	-13.1853	113	137.035	34.9402	-24.089	6.45063	-7.13266	124.154	71.9292	89.7898	-5.39538	9.39837	31.5483	-13.564
68.6464	6.35506	41.1178	-9.15743	45.3698	17.608	-20.9024	46.2406	25.4527	6.49052	4.22901	35.3451	15.0937	27.192	37.4684	128.298	8.8126	13.7051	31.025	6.26984	34.5237	-2.90441	29.139	-15.3805	53.5177	47.8719	74.6006	13.8953	139.156	85.8279	111.103	-38.2701	76.5063	55.6735	37.1883	75.5352	-9.74127	90.4554	123.564	37.9836	-0.396378	34.9654	-17.8653	134.74	73.4682	104.823	-11.2663	-12.8051	18.7217	-4.98645
68.7463	13.2093	47.3467	5.23357	37.9373	10.2539	-4.22753	69.4205	23.2866	18.9747	14.0641	39.9887	-1.82313	43.8634	56.0278	139.366	11.0875	8.23009	31.4062	-21.2014	49.5588	29.7513	-1.2558	2.72549	55.9514	35.9933	77.8417	40.6114	141.581	96.9117	76.0525	-25.9891	57.8705	42.9647	20.4631	74.9687	-17.5775	86.9007	128.039	21.2241	-1.77218	25.0887	-6.27059	136.328	97.4685	88.4482	14.7189	-0.34191	51.0059	-6.82175
68.8463	-4.40183	33.4122	3.00561	27.1381	-6.19219	-15.01	42.0099	15.1234	20.7651	2.77427	34.245	0.176366	42.9565	39.829	168.641	8.64139	20.2442	41.5979	3.40309	51.3736	47.4188	2.99126	-3.29172	54.0043	43.3764	103.291	6.91256	134.927	92.8544	83.8611	-30.392	63.1128	45.3725	10.1795	54.7558	-20.4112	95.0715	129.16	34.039	30.9664	-8.12081	-3.90066	178.055	115.277	83.4383	1.66541	-10.0866	41.266	-13.7713
68.9462	-12.4441	43.1146	24.9115	10.0971	-12.8815	-17.6105	37.2174	8.64593	17.0408	5.36328	24.8384	-2.47358	34.4297	45.1857	156.618	-0.833653	27.6543	36.2262	-2.40446	58.5726	55.1032	16.5463	10.8022	65.3965	36.8513	117.459	32.1023	130.098	87.0021	49.6417	-6.40848	83.5824	18.2244	26.4106	54.2777	9.95311	102.48	128.542	24.9475	15.3262	28.9684	13.0462	157.721	75.0448	88.2189	-9.48949	-34.6963	50.182	-8.36257
69.0461	2.82027	42.3252	18.2125	39.5035	10.4216	-9.30933	38.4254	22.6523	29.5484	2.23829	24.5498	3.54167	49.8537	46.3973	137.646	11.0232	31.3397	29.2816	18.7598	71.2237	35.1785	35.5208	-21.1464	62.2222	24.2231	89.4658	-2.8014	86.9776	77.1921	87.7478	-42.1721	68.2886	43.9304	42.8386	57.6722	-1.70463	70.4364	150.976	35.6548	3.00687	36.3305	7.99514	117.778	84.2349	100.29	-6.5279	-33.8066	15.8224	18.4193
69.146	-15.3073	51.2262	-0.114722	17.4575	-5.29478	-42.4353	30.9346	18.8698	9.42954	-11.1645	26.6952	-6.68256	46.527	12.0048	99.4812	11.6011	12.8668	20.1944	34.9428	55.666	18.218	10.8769	-47.8469	68.9936	35.3886	75.7324	-15.7047	87.9776	61.3736	94.8954	-53.1121	24.5717	2.07079	14.7672	69.7781	-0.639093	91.1025	145.223	22.1041	-12.8822	26.0817	-9.41228	120.783	111.038	104.461	-6.92454	-28.9726	-0.820957	-10.715
69.2459	-18.5866	49.23	0.507118	14.251	-15.7433	-18.0516	57.0815	13.4466	7.00333	-11.317	17.5625	-14.9763	46.9712	20.9024	122.273	29.7241	39.4554	23.4442	17.5864	110.658	5.18839	-2.64131	-52.4609	50.4871	27.7199	57.7262	-21.745	96.3174	52.631	95.3551	-73.16	14.8308	32.5973	20.4364	73.0966	-0.462604	38.0951	136.378	41.2206	28.9853	57.0899	9.19153	105.142	123.899	141.154	-21.1889	-16.6871	-31.5711	-7.24144
69.3459	-11.852	30.6324	7.46054	25.7047	-3.57284	-14.4384	61.8295	15.4101	20.259	-1.7357	17.0946	-14.6094	33.2704	39.951	90.5733	17.4099	28.2477	7.81777	-29.6706	87.8618	35.4587	20.4336	-45.7867	62.6053	27.4063	74.04	-34.919	82.6632	31.6218	83.5256	-61.5324	8.57102	17.6161	-1.12806	39.4536	15.5094	61.2287	137.759	54.9378	22.6078	52.8017	-15.0913	122.918	123.588	129.789	-22.0773	-49.2249	-15.8807	-11.402
69.4458	-1.15136	50.344	1.17086	41.3147	21.3994	-10.1519	76.6356	20.1077	2.23456	-0.603438	17.6693	-11.7115	29.6623	22.3573	106.02	21.276	12.4878	6.22112	-26.5347	65.2505	18.6019	11.4499	-53.0894	53.6885	32.8369	88.9243	-41.4527	73.3507	50.6458	81.5698	-44.0215	6.4081	3.57855	25.927	48.5569	2.65178	75.0107	127.5	40.2846	14.8517	54.8813	-17.7922	121.162	82.2659	115.445	-3.76533	-39.0842	-24.4358	3.87399
69.5457	-2.94699	40.2088	-3.47568	33.9751	11.099	-14.3555	65.5375	6.53671	5.55036	3.68955	28.6604	-13.7766	42.5868	38.6041	81.9969	-1.07904	9.59187	1.28673	-26.1321	58.5519	24.6762	4.74421	-30.795	62.897	30.0524	216.276	-10.5319	83.1113	57.5209	103.3	-49.3983	17.3427	20.9849	42.1024	64.1063	2.44725	75.429	158.046	40.906	18.7306	22.2576	-15.7328	138.274	77.4621	125.862	-1.00652	-18.8141	-16.8745	-9.67719
69.6456	-17.0237	41.7145	0.892595	39.4034	2.76313	-5.3323	62.4934	-18.288	22.473	-20.1267	-6.93189	-12.6492	38.5308	42.9525	88.5358	3.77197	12.386	2.18709	-26.3999	21.7402	45.8458	20.9195	-23.6655	37.5655	64.3851	439.683	-40.329	70.9431	65.6505	90.4321	-15.5208	24.1513	23.0327	25.06	58.0079	-21.7926	67.7059	139.761	14.6413	-6.38377	40.7464	-6.08119	133.855	71.7751	125.171	0.936738	-41.6005	-8.52053	-25.6436
69.7456	-17.9597	35.7482	-1.74147	32.0295	7.31885	-20.2302	45.3252	-2.30695	0.546914	-14.9087	-10.6183	-12.6533	41.2719	27.5346	70.4607	8.23813	19.824	24.646	-19.5059	32.7981	43.6373	33.1479	9.62147	39.0866	61.4649	623.405	-12.1631	104.139	68.1715	74.2823	-35.2123	29.0798	33.7304	63.7619	79.1718	-2.61277	51.4228	111.149	44.3626	-14.9991	29.8942	-17.7591	144.419	48.6061	139.706	-18.0463	-16.2786	8.95539	-11.1535
69.8455	-18.4755	35.5132	-14.1538	40.5412	-11.7807	-1.32936	33.4812	-7.28527	6.06487	-17.053	4.6027	-0.14059	41.2341	28.7749	72.6776	23.844	15.125	32.7089	-6.72658	33.4942	43.4326	27.8094	4.57199	28.4031	64.7395	845.747	-15.8604	100.883	70.519	63.8276	-10.0892	51.9233	43.3354	35.2197	71.3768	7.90174	87.9812	117.276	56.7394	-12.38	46.3131	-7.2578	117.272	45.894	151.186	-8.35259	-39.7397	14.2349	-30.1386
69.9454	-44.6754	43.3405	-0.742235	10.3083	-19.498	-6.15975	63.1311	-0.0507423	3.92128	-11.5449	16.2829	-14.8385	34.4946	25.8319	55.2432	36.9597	17.103	27.5486	12.5764	49.9445	42.2834	1.13625	26.3386	9.67453	59.1083	1047.45	-17.5637	86.332	90.0094	73.7469	7.71393	41.4951	22.3253	59.352	67.0838	-12.6581	70.7418	134.954	46.3619	-24.1279	46.654	-7.52569	108.644	15.3824	197.971	-13.8223	-38.7133	20.7614	-18.2092
70.0453	-47.413	26.0001	6.22366	15.3858	-24.389	-2.28779	43.4971	12.1103	10.526	-18.5344	10.6715	-21.9283	45.6818	26.9902	56.9209	19.8306	20.3976	26.7747	-6.11007	38.6688	52.2456	20.5795	11.7021	10.0093	68.4565	1289.89	-23.3832	94.1521	97.8017	60.2458	19.2015	31.6253	38.5626	22.1266	77.1351	10.5203	80.2481	112.011	44.5557	-15.8303	60.8294	-16.0542	93.9245	8.32135	204.701	-15.7016	-35.6011	-8.43768	-24.615
70.1452	-33.0073	45.6341	7.02433	30.0423	-8.79356	-29.4212	34.7004	35.2819	-10.0267	-7.59417	-11.9589	-22.0504	54.4393	-1.01086	6.65411	26.4223	18.6411	21.4468	-11.3173	20.4898	53.5319	21.6356	15.3898	14.145	62.232	1484.02	-27.9062	97.7337	112.509	65.3575	33.2817	74.5512	44.5103	53.5957	57.4999	25.6204	65.029	112.507	42.8603	1.6147	47.2696	0.854188	80.3253	18.6134	212.76	-6.57018	-37.1111	2.69711	-8.65139
70.2452	-36.4445	36.1827	13.7271	22.1723	9.75885	-18.9338	36.9655	41.0657	-14.1786	-21.904	21.4199	-0.234668	80.9037	6.41652	19.1383	39.757	30.7945	6.03268	-4.27546	37.4747	53.6415	37.2912	19.5568	2.23719	64.0223	1623.26	3.81901	94.9621	99.5331	73.8932	23.5511	93.8159	38.8676	53.4513	80.4282	16.5315	80.6079	98.911	29.4534	16.1928	55.7068	9.15765	78.2009	-7.43261	278.144	4.02346	-26.4849	6.78158	-4.37008
70.3451	-22.1682	47.0288	0.525355	30.092	9.55755	3.16275	50.9844	33.5823	-15.7965	0.79915	18.4537	-9.88293	79.1127	7.34257	29.4328	33.319	50.6714	8.49922	6.84433	9.19294	54.009	21.4838	18.4194	-5.20511	63.6102	1763.43	-21.4888	104.308	93.1694	96.358	28.8756	65.0388	20.8271	47.979	67.3114	-0.693642	78.8757	106.078	32.2234	1.94336	53.3436	0.35161	84.9097	-9.49057	254.498	0.601515	-37.5	15.4583	-26.2051
70.445	-30.2916	38.3885	8.08781	34.9571	7.83973	-36.4247	37.2236	16.5192	-11.3131	-12.5931	-17.2072	-18.8083	67.4472	-18.0345	22.8402	61.8082	20.9652	36.6496	5.39572	17.1532	67.9605	25.6692	6.83323	1.56097	42.0489	1918.33	-18.37	87.6588	106.787	113.831	30.2246	64.4551	23.5788	60.8366	114.032	23.3569	83.1231	93.6703	33.3669	-16.9616	68.1986	-10.1785	45.6052	-26.3562	296.621	-7.36379	-29.9341	7.42459	-19.0779
70.5449	-39.852	40.9308	-0.542346	25.3699	-4.9987	-10.4425	20.344	39.572	4.12514	-55.7021	9.36348	-25.1512	73.4579	25.3584	19.7551	28.1081	34.9319	41.6993	-11.267	21.981	63.1109	21.4062	0.129374	-8.88103	49.945	1986.2	-11.1885	79.5015	91.0362	60.1255	17.6789	55.1902	21.5952	51.8215	82.5011	17.6714	87.6179	114.64	39.9354	2.22046	42.3673	-35.8021	69.5957	-11.3591	338.024	-17.3963	-24.0358	16.4598	-3.78333
70.6449	-23.2828	29.7719	-5.70514	56.3465	23.881	4.92876	41.2672	48.1142	4.22863	-28.5721	26.908	-31.586	63.9532	27.4483	20.634	31.839	13.8939	33.2833	2.19031	20.5192	74.7047	19.6497	-2.64655	4.23855	36.1787	1944.71	11.6507	103.464	114.063	62.6233	-11.4262	53.0275	29.7811	51.5676	81.8161	20.4729	62.7948	117.032	49.5057	-25.4368	44.1092	-2.28273	85.9352	-39.6725	429.753	-18.4787	-22.8277	1.92999	-31.5628
70.7448	-20.049	30.0174	3.06589	60.943	8.43591	-21.7515	15.3382	25.5306	1.12689	-34.8114	25.1419	-32.4657	60.0002	21.5797	22.9829	27.0322	-3.99326	31.7426	11.9933	16.1728	64.8944	1.53661	8.45758	10.152	14.8122	1804.98	-2.44666	107.177	82.7424	106.169	-0.979048	50.0127	0.350003	66.1765	91.528	14.1339	79.4801	112.353	39.2392	-23.2703	45.3077	-17.9422	82.7347	-34.7056	392.792	0.739776	-9.61017	5.7984	19.0037
70.8447	-24.2394	30.2173	-5.22539	55.2949	9.77803	8.99396	3.45924	40.993	0.370996	-25.949	-0.0306681	-24.7815	52.6565	52.1396	36.3215	10.3747	2.57294	41.6899	9.17564	37.4663	78.9371	-8.19326	10.2659	16.1896	24.9567	1655.94	7.27292	104.312	71.0921	85.363	-39.3997	89.4809	27.0288	40.6477	63.2493	4.07452	79.8021	119.151	44.4803	-0.717761	13.3606	-8.27209	90.9925	-13.8104	331.47	-3.58259	-17.7256	10.9559	-6.98456
70.9446	-19.9131	28.8253	-6.39601	40.3453	9.76481	-11.8221	26.6482	36.718	-0.848206	-25.2175	9.12247	-22.221	60.6576	51.0243	26.668	20.8485	-6.00532	21.1516	-3.58737	42.0276	78.2583	-7.48186	-3.24483	6.24207	23.8417	1489.1	-9.51906	84.2451	20.2012	106.752	-58.0505	92.8174	10.1278	54.9358	100.399	7.08377	77.6855	137.093	67.7599	-13.2351	34.0446	11.0258	92.9189	14.5841	300.836	4.22167	-29.1682	-12.052	-12.1443
71.0445	-24.2918	33.9385	4.7489	46.5398	-3.7827	-6.88292	40.6656	20.5294	8.70148	-6.49362	33.0068	-34.1642	59.9579	47.9024	49.4252	41.7064	16.7665	35.0349	-4.34382	25.1214	64.3383	0.402325	-4.71716	-4.62836	31.8839	1422.36	-9.62788	81.1698	30.6801	75.4894	-36.9677	47.2343	22.8297	69.5375	103.934	-1.79266	75.6299	102.521	47.7817	-5.63098	36.5469	-11.3742	106.377	-19.1537	291.394	-25.0484	-12.5479	3.85838	7.58611
71.1445	-38.1257	42.8034	-6.46126	48.4977	-5.51506	-5.85852	22.1403	30.9189	12.2526	-23.3458	22.4362	-18.542	60.7283	50.2174	43.6031	26.8544	12.3725	19.8767	17.8456	33.0202	56.0479	-12.4597	1.63651	17.5589	-3.8069	1343.83	-1.35874	90.9564	50.5379	96.5746	-55.071	41.0568	46.4869	54.5287	87.7435	13.9297	79.3055	121.966	62.4191	-2.87577	16.1024	-24.8807	128.202	25.9614	265.49	9.07056	-21.4199	2.43626	-10.7918
71.2444	-38.215	47.911	-3.78194	46.9914	-10.7739	-10.7649	32.1789	38.1745	-3.32274	-28.9178	40.5468	-16.4106	57.4943	49.3771	44.7952	20.265	12.2721	23.1041	11.3619	46.5626	56.1881	-5.55839	-2.49294	0.399794	5.90578	1214.46	-17.6576	107.644	17.714	108.459	-39.355	59.1642	35.9725	64.4902	89.3517	-3.89507	76.5931	146.988	27.645	-11.8105	22.1643	-21.4138	95.3245	40.328	208.712	3.09348	-44.8041	-7.95795	9.99424
71.3443	-18.1897	36.047	-1.09534	17.5517	10.6973	-19.103	40.1358	32.8668	-8.47535	-14.3081	18.6004	-12.1071	61.071	61.5516	46.4674	22.1338	4.5158	37.2772	-12.9432	39.0151	60.4601	7.30502	-19.1427	43.0351	17.45	1107.23	5.12472	115.893	-2.01966	97.4819	-49.2651	59.8313	8.59139	18.6454	88.0346	4.73489	96.3801	133.073	35.1998	-1.35804	36.2498	-3.97031	120.009	23.7459	151.939	-17.5294	-17.7366	3.02176	-17.091
71.4442	-8.26745	28.3801	13.8415	33.5734	9.27385	-15.5352	45.9969	20.9651	-8.43452	-7.63627	16.1737	-10.6225	50.1811	66.457	43.3303	19.0203	30.3353	30.0054	-11.5054	30.1571	64.5349	11.5277	-17.6149	45.0648	20.2623	1047.61	-16.2393	119.806	4.1837	80.8738	-21.8982	43.926	43.7969	48.0173	78.9254	14.4218	82.4295	112.444	31.6262	21.1184	65.7534	27.0699	128.008	32.1607	153.124	-4.18965	-24.6563	3.97269	-0.00931151
71.5442	-1.09105	35.8521	-0.449429	53.7732	9.49666	-8.04943	47.4193	25.7049	3.92461	-13.9806	17.7734	-26.7265	47.0641	67.6663	20.4474	17.5371	36.6589	40.3079	-9.69369	39.2306	25.3927	24.3101	-13.1981	40.0338	4.81697	994.618	-24.6904	77.1703	7.08626	96.7796	-55.0726	46.3999	50.1027	36.6949	80.2212	6.53207	72.423	153.957	10.636	2.8394	53.2767	-23.2244	108.94	71.6595	158.5	4.01947	-35.6605	14.4482	7.79944
71.6441	-26.503	23.6442	12.2779	19.556	4.69693	-0.468041	50.3994	11.0356	-15.7863	8.18135	24.4112	-12.0966	46.3533	66.4424	48.7432	14.2284	25.6058	32.4263	-19.8436	46.255	42.4865	8.49657	2.85158	51.296	17.859	978.77	-12.3953	90.6651	14.1697	75.0929	-32.6278	26.967	31.7277	29.3103	75.5367	-6.11433	109.764	140.681	15.9206	21.0093	56.463	-19.9861	120.734	45.4033	174.59	-8.2372	-30.2841	-6.14249	6.42535
71.744	-23.0976	37.6477	6.01022	22.8888	20.9399	-28.3795	47.8987	19.6816	-3.91418	-10.4843	14.6508	-10.7666	47.7867	43.8242	38.643	40.4482	22.3586	46.0972	21.856	53.8365	1.03718	1.54461	-19.0361	50.3787	19.1608	871.833	33.0909	92.1503	13.7229	78.2079	-33.5043	50.7306	25.1387	32.659	55.5003	-5.32333	96.4485	141.995	41.1283	24.7476	32.0188	-26.2183	114.422	66.525	197.749	-3.71123	-23.6002	-3.16201	2.466
71.8439	-39.7732	35.154	6.14555	39.8766	-0.684508	-7.39805	50.0781	23.8071	1.11542	-7.56674	2.52177	-30.7614	37.4806	65.6014	49.5515	19.846	7.25015	38.1737	-1.89756	59.6885	42.4292	24.4419	-23.1479	35.2589	3.66103	865.576	63.4528	94.6651	29.6089	106.318	-53.2819	50.2254	17.4969	30.0106	55.2682	5.43304	104.573	107.458	43.2481	11.4442	15.3516	3.20171	114.418	64.5107	200.706	5.58437	-11.2931	-10.6646	-9.5701
71.9438	-16.9281	43.5301	10.4707	46.839	2.00054	-23.8131	51.5418	25.5152	-13.805	-6.81002	19.339	-20.4084	40.2395	41.1007	34.6231	33.8297	20.0056	56.1293	-15.4926	53.1261	51.681	7.81199	-2.72421	33.8175	4.79846	810.478	52.1109	63.2752	46.723	99.7021	-24.0011	49.9004	21.4586	29.9664	68.3785	18.7487	101.73	127.711	42.7488	7.97629	51.8	-20.9342	92.0067	56.0421	192.303	11.5012	-41.8391	-11.3311	-20.8987
72.0438	-8.15967	41.5717	1.29506	33.0551	8.77619	-17.1237	41.0757	29.0841	-2.86539	-8.28905	9.17397	-22.7394	47.8443	81.3667	22.9002	8.03049	10.4571	17.3658	-3.43551	28.8147	33.0949	14.3015	-19.1254	36.6145	28.4673	751.449	48.6368	87.242	31.3767	118.74	-17.6627	54.245	29.6743	24.8102	66.7807	5.73174	118.148	106.574	27.7146	19.9212	34.7206	-13.8254	98.5694	33.968	175.309	-24.4129	-12.6072	-1.75257	-11.6459
72.1437	9.67246	38.8639	7.80446	37.6587	23.7703	17.0165	57.2536	28.4504	6.0945	2.44465	1.49312	-22.8945	41.5407	84.366	51.2125	11.6651	18.2618	27.6711	12.2284	51.5603	26.8836	1.4465	-2.17604	24.9191	5.67097	755.325	65.0435	107.865	45.922	91.2553	-31.3903	38.8558	33.2856	20.9222	81.1176	-5.65662	92.6609	109.421	23.9232	4.43116	29.1842	-1.72016	106.023	54.1078	182.988	-2.90859	-18.6659	3.17405	-12.2784
72.2436	-3.86333	28.296	-3.18784	28.9275	-1.92668	-18.0267	58.415	42.1952	0.333826	-0.573517	22.0718	-16.0546	46.4065	54.3099	57.19	38.6213	4.09499	32.874	-16.98	28.7208	20.5057	9.90742	-32.5252	27.5976	10.0589	749.09	49.2612	91.2397	48.2389	99.2424	-51.8837	30.1867	27.6248	39.4547	51.6664	13.7851	75.1319	122.07	34.9264	7.76435	20.3002	-9.94912	116.536	40.0198	198.26	9.73685	-47.3091	-1.50897	16.1258
72.3435	-6.68476	40.4458	13.338	22.5046	-10.684	-9.4074	60.2794	39.348	-2.19329	2.55393	31.4388	-7.51109	36.821	61.1212	51.9917	28.4402	23.164	41.6821	-6.43125	62.9628	29.2996	3.80036	-26.6503	46.979	10.3829	701.021	42.2279	99.2125	42.5769	128.146	-44.9765	41.9587	27.0845	18.6577	52.9834	-12.6446	96.5377	135.379	30.8963	16.9834	38.7311	5.75409	103.034	61.7541	162.49	-12.9588	-28.8038	-9.88065	-12.2613
72.4434	-11.6947	24.0686	13.4986	15.5947	-6.2469	-6.70741	45.4857	52.047	2.0405	-6.69444	23.488	-8.40999	36.0426	87.3088	57.6478	24.7925	15.6716	30.9143	10.2369	38.0321	8.22227	7.44309	-4.99044	48.8752	7.72274	648.293	68.3066	114.071	29.3203	100.197	-51.7662	22.4335	9.74386	5.94353	56.0454	11.0319	84.4405	118.917	35.0321	-0.17567	35.1118	-5.08865	134.799	91.0393	133.882	5.07386	-12.2283	19.0911	-13.9688
72.5434	7.22231	49.1026	18.3282	49.8442	8.13992	-18.3064	48.6272	25.6832	-14.1192	-23.3941	17.8557	-9.69194	49.322	67.496	57.7798	15.2863	11.5001	31.3382	11.6045	36.0366	45.3695	-8.43134	-12.6084	57.1086	-0.487894	613.786	56.7936	106.544	36.9113	117.077	-43.5253	24.4375	17.1258	27.5203	50.8662	2.50405	85.8174	129.215	43.2636	0.786015	40.445	6.12894	127.459	76.4141	152.975	20.3729	-23.7038	13.777	-11.5181
72.6433	-20.6233	29.8129	47.9598	21.2776	3.51537	-11.8147	59.0742	18.1715	-2.78019	-10.4503	31.7717	-27.5431	44.432	78.865	50.9776	13.7196	-0.86073	19.3575	-5.10884	26.8292	38.502	-26.0688	-10.725	57.5231	8.62251	602.643	63.9397	100.917	22.0388	102.897	-47.6321	21.2405	26.6489	22.9411	59.8056	20.1937	93.0602	93.8017	41.0615	-0.0845624	28.2679	5.22783	123.528	74.9996	146.019	10.5382	-31.7237	10.6257	-19.652
72.7432	5.50623	40.3226	28.0184	20.5051	12.0237	-22.263	40.1425	26.8885	-16.1481	-11.0817	43.4426	-23.2749	48.4339	54.9501	45.6665	16.3434	1.56783	22.7392	4.42492	29.6749	37.822	-5.1942	-17.5241	69.0692	27.4073	617.452	51.3397	89.0784	31.8784	104.454	-24.1519	15.8929	5.63869	21.6336	57.108	1.81762	88.3663	118.473	40.3427	22.6242	49.3528	0.488489	98.2211	44.7836	136.732	18.132	-19.0785	10.1176	-8.69001
72.8431	5.08545	41.3895	9.1783	31.4116	15.7713	5.37657	105.558	20.113	-5.22135	11.5261	31.9893	-15.8311	54.5362	67.7068	73.5504	5.33318	3.70978	27.3706	1.20244	17.2727	61.2745	-15.0476	0.300918	58.621	14.0039	590.697	38.0058	91.7312	11.722	94.4979	-48.5228	11.6384	9.87136	22.9407	61.2281	32.0864	124.328	92.1611	36.6014	3.76557	42.6061	12.7686	116.868	66.5977	125.237	4.79057	-29.3498	8.88914	-15.796
72.9431	-9.09376	43.6749	-5.87066	22.6595	8.0247	5.49442	97.9885	35.1978	12.7454	7.83534	23.6163	-17.5603	37.5084	69.3726	105.086	28.562	18.6273	37.2734	6.88757	42.5971	45.5315	8.25825	-27.2519	53.8543	7.71194	550.562	28.8898	85.5267	30.185	97.9796	-44.9937	37.6996	24.1225	24.5892	54.5578	-24.0463	97.8487	94.2467	14.7224	13.1972	53.5325	-4.90741	109.713	55.5015	126.547	6.30568	-19.5243	18.1585	-1.56081
73.043	-20.373	35.3645	-1.41529	19.4044	-24.5083	-20.5882	74.9438	24.5701	1.24127	0.387055	12.7415	-16.9279	36.1138	47.1583	91.6731	22.8063	8.27412	28.4705	-4.92236	54.8988	41.3179	-1.79869	-17.2539	56.0689	7.40638	505.255	28.0054	84.1963	17.1833	113.662	-54.4192	27.7712	27.4758	7.7967	50.9102	8.35029	107.842	128.179	18.7188	7.96731	60.3108	-12.4724	137.675	34.7269	153.686	-0.212702	-27.7047	-17.2944	12.524
73.1429	0.382842	33.922	4.91428	21.9125	13.3215	-14.3957	55.5991	13.1248	-12.4984	20.1682	10.127	-14.3599	18.2397	36.8641	88.6535	18.3113	8.27981	17.268	3.22763	42.0883	50.6461	-6.35533	-3.3076	41.1256	36.3262	466.152	12.1969	77.6367	12.6596	97.9621	-50.3967	10.5978	8.5365	13.6178	67.1626	-11.1223	101.682	114.987	51.1777	40.0166	131.95	5.19407	128.666	53.8231	121.263	-4.25539	-23.263	-8.14636	2.32099
73.2428	-8.76681	40.5512	3.25025	44.3554	2.87052	-15.2461	75.4431	23.7601	-4.71608	15.4857	20.0946	-11.7588	38.2373	24.8968	98.5093	14.0582	0.84759	20.0364	0.875429	40.5998	57.1007	-9.65167	-13.9647	61.0063	30.6711	456.979	12.4496	55.6127	16.667	86.439	-63.0102	14.7167	4.341	29.2503	62.8689	-12.8528	139.372	101.87	39.4288	-11.6088	89.3394	-26.4387	123.025	40.434	128.256	-4.92748	-27.2797	-3.67527	10.9178
73.3427	-13.4515	42.8104	1.75642	48.9047	-1.21037	-9.69731	64.9788	34.5206	-0.512497	-4.94942	20.9766	-4.87002	20.341	34.7058	76.954	10.1044	16.9078	16.3849	-4.50373	53.1573	30.0632	0.924466	-7.90622	48.5123	36.8823	435.202	9.89962	58.4152	10.6469	102.576	-63.2719	13.0996	5.95412	27.1968	33.3532	-16.6561	161.259	118.775	37.5116	13.6607	47.9482	-19.4908	107.671	52.3409	134.177	-4.69226	-15.8426	-5.47386	4.0043
73.4427	-18.3135	34.0037	0.667004	52.756	-3.30912	-15.5954	70.546	-0.364106	-0.121683	11.0306	13.4354	-7.19138	43.3246	30.8236	81.6335	23.4545	12.6705	36.2479	-1.50851	48.9229	45.4502	-8.00743	-4.48232	52.8008	27.1133	440.29	-15.4478	42.3178	41.5333	94.8024	-42.1743	17.6196	22.482	33.2779	30.4616	-3.76581	216.363	136.673	26.6366	-3.28383	30.0767	-50.57	140.976	50.9616	119.159	4.87267	-48.7254	4.35309	-12.8119
73.5426	-13.289	36.1251	1.619	50.1252	-0.546498	-7.16696	71.6469	17.2352	1.02951	22.0811	12.5533	-10.4208	21.4235	27.9652	64.5057	15.7733	7.28842	26.8141	6.1819	49.8771	47.0513	25.4595	-20.0144	41.9721	37.9427	433.599	30.5467	66.4007	-33.6864	95.2477	-60.791	18.6103	4.32813	23.9994	42.3631	0.442104	202.595	138.058	25.2635	-10.7952	25.5142	-24.2566	120.154	31.3845	106.34	-7.21296	-28.8126	15.8733	-6.97332
73.6425	-24.1982	40.3935	3.38152	39.7241	3.819	-10.1168	77.8369	13.8425	5.31044	31.1548	17.0131	2.95977	24.351	27.7449	70.2634	12.1135	20.4365	31.5038	13.5668	50.3449	55.8508	15.0134	-12.3388	61.3622	33.9791	412.654	9.42677	73.9008	23.6566	89.6559	-33.4865	2.61653	23.5401	13.6639	14.0823	-17.3881	149.573	118.123	16.207	-13.8954	19.2475	-5.54705	105.622	40.2163	112.086	-18.6458	-5.05555	-7.74404	-23.0752
73.7424	-21.7552	35.2831	6.19415	37.3282	15.1722	-6.51782	61.5862	22.2526	9.4227	23.0136	20.9983	-4.95076	32.2828	30.1177	88.7826	21.5071	11.675	11.5242	16.5911	49.3473	31.384	7.82562	6.26706	61.0714	16.87	413.645	22.9738	115.363	-2.80457	90.9839	-56.65	15.238	5.26519	6.42168	55.6761	11.9466	109.124	117.497	25.0021	0.411008	42.3055	4.59803	137.482	52.0595	119.033	15.6392	-10.8433	4.45459	-37.8625
73.8424	-25.3865	36.8173	-9.78971	37.7177	0.445278	2.8892	54.4472	27.4961	-3.45097	9.52024	23.5308	-17.2849	33.8402	35.7807	123.486	13.4456	1.07379	25.6958	10.082	55.2179	38.8789	4.40214	-14.3425	76.4463	16.5513	364.495	29.3789	114.116	21.8528	97.3528	-41.1759	14.3936	18.9476	11.9865	56.2321	12.1854	104.291	94.303	23.358	1.83924	44.4346	-16.4127	115.421	76.7138	109.144	10.7758	-25.2866	-11.6357	-20.4519
73.9423	-28.6226	34.2343	-3.11587	44.3972	3.44691	-17.9214	47.9467	11.1429	12.1829	21.0821	12.655	-24.2929	22.1425	38.9806	91.7973	5.38125	14.891	29.6864	24.3594	46.1992	20.5628	33.386	-21.1165	66.2709	38.6095	363.392	-9.08151	78.5872	0.120461	97.3606	-45.689	22.0864	19.3374	26.2377	59.4785	-7.12567	93.7115	129.973	31.5893	1.92671	47.48	8.27509	85.6482	79.609	143.578	-0.214247	-34.8821	-38.4282	-6.63934
74.0422	-29.2769	38.713	-0.776737	43.2576	16.5131	8.38072	62.117	31.9668	-5.02591	13.919	27.8182	-16.6992	35.724	50.34	109.546	17.0142	12.6386	9.93844	13.8498	60.4167	20.374	7.99505	9.40953	65.5964	20.3098	354.265	4.94378	97.3186	29.8999	108.724	-38.2234	29.1844	25.7912	-0.276477	44.5873	-3.5902	92.7038	116.793	26.21	3.50817	10.7512	-19.9557	97.3053	67.9914	102.379	1.2392	-22.8912	4.36317	-17.8838
74.1421	-15.9616	31.7231	15.2887	44.8967	18.6605	-13.364	56.8108	40.6565	-5.56471	8.88336	20.4186	-29.8856	36.414	31.0101	118.727	8.605	17.8463	18.3889	52.1873	61.599	25.7711	14.6097	-30.1252	48.4768	13.228	372.742	2.05148	98.8516	19.0914	111.709	-56.8232	16.1045	22.8431	15.3645	65.2509	7.25648	112.283	120.874	18.398	6.70485	34.068	14.7187	126.118	47.9499	99.6873	1.37187	-39.5265	-17.8125	-14.6545
74.242	-24.846	39.9586	0.716253	36.6651	-8.66875	-12.0639	50.3651	37.0977	1.75063	4.82776	31.2717	-30.3911	37.291	39.1495	138.483	19.3144	7.5403	32.3224	31.681	40.0181	53.6589	-7.91063	0.0571808	56.6688	35.0425	354.319	-11.3151	93.3466	46.5853	76.6566	-2.19053	18.6222	30.5629	42.8345	37.0006	2.92874	113.608	117.694	35.7347	-8.91661	21.0207	20.0447	123.747	30.4543	82.9014	-0.893831	-41.9393	-32.5146	-6.34553
74.342	-3.82395	40.6833	-5.47783	21.6027	11.8797	-5.61428	32.7861	10.0544	-5.50952	6.71357	20.2925	-18.9303	45.6641	53.4582	172.068	-1.91528	-3.65737	7.39021	12.485	32.3195	62.7886	-6.04469	-14.898	45.649	9.75288	366.913	-15.6108	74.8418	24.2059	74.8238	-35.7366	11.4972	23.3193	25.977	58.2438	5.38717	99.8858	116.486	43.6859	1.37712	28.1594	28.2268	112.841	80.6612	109.61	-7.76881	-39.1341	-26.9361	-14.9753
74.4419	0.666179	32.2023	3.07664	25.7959	13.0785	-3.56115	59.6537	-1.05208	-1.57462	-2.18007	31.1693	-35.4412	31.5655	43.7492	181.978	3.98959	21.3385	15.5935	-1.91498	11.4122	55.5463	5.65081	-18.151	29.4459	12.791	356.32	23.1082	79.3779	35.3697	98.8349	-29.7828	13.7757	12.8451	6.95762	80.7049	-0.00276233	74.9413	129.222	64.4736	-20.3763	53.5837	32.9127	128.517	38.9622	93.6627	-2.4579	-4.86599	2.92694	-27.6732
74.5418	9.89216	22.9339	1.65988	23.5987	4.58905	5.94087	51.9909	14.421	11.5545	-1.36437	39.6797	-10.3892	36.3664	40.7567	144.223	-6.16127	16.8166	11.3395	3.55293	45.7094	80.333	12.5143	-11.3478	41.0186	43.03	314.521	-12.5533	83.6368	34.7977	91.9344	-38.1402	-2.36392	33.266	18.9764	82.2619	9.9602	93.1518	140.495	58.2554	11.0606	19.8663	56.2034	96.5015	56.6474	78.7331	28.1025	-46.8157	-9.14516	0.772561
74.6417	-0.608431	36.4777	-0.496255	23.2376	-2.37674	7.20824	54.7171	17.7834	21.3301	5.09124	4.6475	-0.599883	21.2049	56.3227	163.844	18.2111	-2.37467	0.628383	-8.14089	26.718	80.0366	-8.83162	-7.87596	55.4121	47.7634	307.733	-6.07496	100.677	26.6632	90.3206	-26.89	31.6801	39.5847	40.7551	57.0601	-15.7965	51.4165	104.873	35.9204	-14.8428	41.8895	30.109	141.534	72.0978	76.5194	1.26533	-23.8132	-19.9508	8.44686
74.7417	-0.142763	38.6713	-7.66109	17.2603	3.82437	-26.7383	53.925	29.0293	8.81526	-1.94412	21.1958	-11.1729	31.1925	26.6642	127.852	33.0196	2.38253	12.4593	16.0953	34.8742	79.2848	-5.59301	5.30878	65.1334	19.1112	284.459	-0.13151	99.1493	57.4441	103.943	-28.8011	10.333	35.6802	-7.88913	54.2099	1.42234	70.5155	118.181	41.3357	-11.3048	36.8777	47.9386	132.273	74.6805	63.8684	9.56684	-20.3959	-8.14879	-36.6433
74.8416	-8.80057	29.3805	-4.61137	30.7719	2.95131	-9.83891	48.8255	16.9721	25.407	7.99038	-7.83113	-5.40791	41.042	49.9023	139.217	23.6196	22.0673	20.9297	23.1825	44.2516	76.5914	-6.64736	5.82458	53.4179	17.531	264.865	9.52004	89.1567	48.3706	83.4689	-30.5839	16.5738	25.671	15.8216	59.7308	-2.66331	104.745	121.668	36.0901	-30.483	18.706	68.6574	126.199	76.8628	103.174	-8.95996	-25.9605	1.38672	-9.34916
74.9415	-16.2933	21.8277	2.95569	19.7929	-1.77204	-12.6358	47.0905	12.983	7.08324	-7.02041	17.9804	-7.9646	24.1445	30.7313	130.097	22.9175	10.5448	16.5509	7.23093	45.3402	81.7657	2.47328	-19.2021	29.5209	35.5884	292.577	-1.89484	89.0913	16.1201	79.3977	-70.4027	13.9725	10.8204	-8.44026	52.4848	16.1542	86.9131	127.4	39.37	0.336744	32.3049	78.3403	134.34	64.0983	91.2372	-10.8877	-18.8092	3.35233	-22.6399
75.0414	-18.1328	23.99	2.97901	24.305	6.37418	-8.43893	35.7115	34.4541	6.78989	11.8009	27.0811	11.4407	29.2097	56.4275	121.734	20.7128	22.4131	4.06716	26.6388	42.075	102.528	6.02339	-6.37732	27.6083	43.7699	294.967	3.22404	97.7675	52.164	97.7858	-24.0897	-2.34808	39.0226	-9.66911	70.7262	-6.63936	81.5675	129.92	27.5483	-0.154363	33.5677	74.9084	116.179	62.1779	87.6425	12.4612	-1.30275	34.16	-26.3415
75.1413	-17.8231	44.3059	-6.95706	28.8971	5.7421	-11.8036	38.6172	7.29814	25.1727	11.8488	-5.73929	21.5687	37.4636	54.8646	162.127	32.9732	13.6456	7.77645	38.3606	58.0836	87.796	-0.668691	-3.94208	18.9516	60.6016	297.661	45.4431	107.697	77.9307	82.483	-14.3503	7.47978	43.6557	21.0614	68.1893	-9.66513	105.36	102.172	24.6953	-25.1378	2.00093	55.7557	127.549	62.7044	76.8237	-5.54939	-29.5813	27.2898	0.0859927
75.2413	-13.8734	45.0023	-2.06797	47.3316	3.40835	-11.615	54.9937	-4.54439	27.4389	7.38091	-22.0159	-9.53643	39.909	67.1616	171.869	33.1498	31.1427	3.29609	24.2558	42.3571	80.2929	20.435	-0.434791	46.7379	59.8224	315.222	45.8683	54.0832	46.7621	97.4743	-30.2984	40.6721	67.4463	21.7191	75.7239	-13.5482	94.6921	112.627	32.7761	5.20779	12.3811	68.169	81.9545	78.7704	73.9282	7.90522	-27.0362	42.5918	-5.81049
75.3412	-6.42821	10.9555	2.29451	58.593	34.1978	16.2286	121.442	13.7149	13.9025	7.29448	-26.3586	16.2028	31.7376	69.7757	140.378	21.985	23.5405	27.5342	27.5144	101.982	81.5246	26.3041	5.35364	34.5337	48.3653	317.787	55.6318	81.1746	64.7015	95.1016	-44.2417	6.69725	79.0576	-6.87916	71.4286	4.04793	151.782	83.9532	19.2441	12.8706	-6.6266	49.4052	91.3742	76.6699	63.9789	-4.26176	21.0454	67.308	0.727673
75.4411	5.42058	22.1798	3.15336	64.5375	33.4158	36.002	185.075	12.6328	30.6136	5.70714	-41.3962	22.2109	27.4535	97.3564	160.843	37.7587	34.5986	26.7035	-0.305062	60.6701	74.7418	28.5804	-2.64378	39.1258	62.8956	270.252	93.0009	90.0446	67.0905	89.6771	-32.1162	45.621	101.788	-2.78623	111.274	1.90071	191.851	99.6396	28.8259	-0.95863	6.75927	102.373	93.4111	72.5474	30.3148	-0.497218	25.1717	96.0681	-18.9338
75.541	-19.3411	13.7649	-3.13213	54.1847	21.5679	57.1081	274.362	16.5228	39.6046	6.35638	-20.4896	16.042	14.7455	80.4571	184.895	41.6464	37.8678	20.7414	31.1837	87.8529	90.3718	22.8397	-9.48436	34.7409	48.3094	285.526	80.1854	112.576	67.4713	98.4309	-12.1798	28.2151	137.605	16.0588	67.5664	-21.7334	299.819	87.619	6.55194	22.0313	-14.9247	88.1788	101.533	67.0741	26.5556	18.5926	31.1657	53.7551	9.79075
75.641	-4.89012	25.6382	22.6297	69.072	26.0005	44.039	348.501	17.3147	74.4375	-5.21574	-10.7639	-0.547358	7.43539	72.8145	148.473	43.283	15.6767	30.7733	2.53265	77.8887	87.049	9.35211	-9.6167	34.0722	67.2515	278.542	79.7059	89.6858	70.5874	101.542	-13.6362	57.253	114.435	10.7796	83.1462	-13.2336	337.203	81.0869	24.8613	10.579	1.90211	41.4656	76.7115	41.2019	27.9592	-4.90068	31.0689	56.667	2.69935
75.7409	1.13534	26.4788	5.86323	60.4671	40.3545	42.772	411.518	13.2738	59.7499	7.27058	2.21541	11.0953	21.7729	133.359	142.709	49.1012	19.3866	30.2655	32.6432	62.8293	80.6403	16.195	16.5463	29.7018	51.499	296.606	80.268	77.6933	73.5368	69.2174	6.87002	49.9158	103.39	-9.04305	55.7809	3.05739	297.266	69.4628	14.2078	14.0437	2.13212	19.1212	102.948	40.4901	32.9929	20.9975	20.5655	45.2321	0.74873
75.8408	5.17035	17.9838	-18.4274	60.9879	43.2479	57.8602	498.084	2.91207	49.1523	2.8037	19.2289	11.1901	16.0397	269.741	125.191	54.3248	22.1644	15.7173	18.086	78.5139	106.038	9.48662	22.2142	43.2218	46.6206	293.194	83.4421	88.9122	60.2521	59.0171	27.3427	58.6902	122.076	-8.83918	69.2479	-1.2072	276.323	90.343	36.0072	-6.04528	4.80168	28.1167	114.694	90.1338	5.03945	27.079	27.045	93.6129	5.24181
75.9407	-16.3147	15.6775	-24.765	40.1377	28.9218	57.3478	515.115	10.9015	31.5006	3.02939	11.1793	18.4035	34.2366	378.666	102.735	82.0463	3.82184	27.0157	47.1673	49.2483	125.3	26.5488	3.65625	42.4361	40.1491	276.787	122.317	92.9014	70.7474	78.6127	41.5557	46.9372	126.381	29.5388	85.7276	14.3825	229.798	73.3645	101.65	-0.629019	38.3755	7.69588	85.5099	44.127	8.62619	-6.15693	32.0946	98.0218	4.91156
76.0406	-7.82438	-4.76573	-15.3736	44.6892	46.5844	33.2073	441.65	19.5382	31.484	8.34951	4.89687	17.5993	20.6858	462.997	70.4431	69.5888	19.3438	20.6668	42.5012	30.616	125.834	18.3633	5.59056	26.5675	37.1458	317.103	91.8284	82.545	83.5246	53.9372	44.7001	58.9381	123.07	34.6963	63.3793	-21.0829	201.359	74.2858	80.3749	-3.63618	7.2116	29.5952	84.4989	75.1472	15.684	-3.73548	40.8069	76.6094	15.4527
76.1406	-18.6135	-5.22955	-10.9035	43.1951	20.076	29.6609	387.421	17.7968	51.2956	14.6092	3.88229	10.758	22.6305	480.813	61.7457	43.8338	16.1524	12.4962	41.9864	28.4658	107.729	19.1434	11.7785	18.8905	42.7904	333.19	106.248	87.7568	63.6525	64.3309	70.0125	50.6017	129.852	31.9019	77.1752	0.698679	178.405	72.4587	64.7094	-11.405	39.5881	33.3982	68.1812	76.7864	6.90917	-2.00025	27.4496	54.3392	-3.00107
76.2405	-45.7768	-1.85162	-9.06807	10.6696	3.55971	72.0521	403.007	31.7731	36.8144	17.7852	-10.6488	17.1559	30.0141	434.544	75.4438	75.4639	31.7608	31.9081	36.0707	24.2324	85.8673	33.9323	4.38636	24.7657	36.4091	326.061	127.241	82.4873	63.6829	39.2547	62.0683	22.5877	136.466	28.5837	72.9237	20.3357	231.017	76.985	65.1968	12.5607	44.4593	15.2899	86.0562	108.606	12.5553	15.618	23.8369	84.72	12.9432
76.3404	-40.2148	1.96957	-5.28311	2.85647	25.694	88.6636	451.921	16.1766	7.24417	34.7253	-13.1867	29.7862	24.7003	347.572	115.718	75.1112	30.7631	11.8925	27.452	37.5826	75.0217	36.2506	14.6201	20.0613	35.8678	302.382	133.457	82.0604	54.7021	46.5242	34.4968	36.4023	114.819	16.7809	89.069	34.1323	319.097	60.8284	45.4103	25.8355	33.978	6.80964	60.5221	72.9038	0.583841	11.8833	18.1707	79.4323	2.32578
76.4403	-11.19	2.25205	-4.31947	38.6605	28.3734	76.4067	404.383	28.0422	11.025	34.5122	9.19747	19.5112	26.9863	296.379	82.0266	92.4651	17.8401	6.36076	52.4361	35.5448	49.5928	25.9782	15.9203	39.3727	29.4982	281.461	164.061	98.0802	66.6271	49.3164	46.7055	45.6573	136.08	-6.17708	70.3434	17.4052	375.521	68.4538	27.0691	37.6696	-7.22348	4.40504	57.6762	50.4664	-17.6879	4.30919	98.7433	62.3931	-32.3897
76.5403	-38.9002	-10.9162	15.3755	22.7151	-12.4875	198.638	419.384	11.9259	14.9644	36.123	-9.79556	23.1601	44.9796	279.298	117.365	85.3314	27.8296	-7.29811	63.5465	30.8519	48.0693	25.9211	20.3992	9.37579	-12.6591	283.247	248.661	106.928	50.7705	12.8043	60.5734	20.3898	113.265	-8.40873	48.782	19.1472	521.304	40.815	67.7481	28.952	-6.635	4.83342	81.8022	66.5452	-9.1037	17.2753	206.59	95.0976	-21.926
76.6402	-58.3695	14.3692	17.3742	-16.0709	-6.71962	218.019	386.268	20.0817	1.50388	-1.0225	-20.4443	16.0943	48.7806	247.215	144.735	66.9655	47.3897	4.73013	40.1203	21.4169	59.7192	53.6055	0.619827	0.248248	18.4367	308.551	203.863	74.1677	57.2396	53.8618	60.4931	35.2329	103.677	-32.9972	77.416	21.8786	633.881	46.0562	40.7863	9.32534	-13.6494	-28.3052	11.4484	34.0024	5.62647	4.04916	186.465	47.667	-52.9624
76.7401	-52.3742	10.137	15.4402	3.83258	-13.6607	204.94	392.405	18.8355	-1.52149	10.1171	-10.6635	6.98238	53.1296	205.884	129.202	49.3324	51.1082	18.424	50.8276	7.08689	49.8901	49.3528	14.3073	5.51003	35.6181	319.098	189.458	70.0966	52.7399	70.8536	69.1102	54.0426	115.021	11.2005	78.3828	11.8242	723.343	87.9911	46.087	-11.6086	-22.867	11.6252	22.2354	35.9073	8.61534	1.6425	146.493	56.9983	-1.53687
76.84	-35.5316	18.3477	7.38223	0.459255	-9.06622	241.029	407.226	26.7439	5.24427	10.4299	-32.0846	16.9252	59.3382	222.711	112.516	33.8015	29.7467	34.1726	27.228	49.8095	35.7077	47.6377	-8.13754	17.8098	7.52297	316.375	198.06	90.7552	63.6893	88.6743	40.3903	30.129	95.6525	10.5014	57.8204	19.5578	757.964	80.1581	55.438	-4.99497	-35.0448	0.8241	28.4434	65.8833	-9.51559	-3.18441	225.226	21.5324	-19.4062
76.9399	-29.1121	28.2922	-0.962492	-2.20043	11.8552	267.138	436.452	40.7632	-7.44353	-1.00253	-23.2795	8.6934	39.4538	304.774	44.1123	24.3032	42.9224	24.4452	64.7618	28.2353	53.9284	84.7248	-14.8032	28.0587	41.9081	273.94	152.051	70.953	77.0572	76.8943	26.9454	30.6552	84.5641	16.3483	64.2163	25.3743	745.324	118.234	34.3738	-18.9047	-12.9166	-0.371863	6.86757	66.4109	-0.29582	-0.227785	224.885	-0.298303	13.9313
77.0399	-22.2656	40.1955	10.4354	19.9207	19.7381	213.461	441.36	2.86902	27.8589	0.140737	-20.3222	3.6031	37.4402	290.976	67.9319	65.9603	39.2079	23.6806	202.843	45.9108	29.4369	68.7214	-4.05664	20.1133	50.8033	297.899	152.329	77.7867	109.408	66.7729	38.9088	-5.50426	148.195	12.1298	56.8546	10.416	689.949	98.5058	94.3683	8.92767	-17.399	21.702	44.4737	51.7077	-12.1981	3.1935	178.771	-2.44653	12.1788
77.1398	-20.5357	24.7488	-1.92524	12.0546	23.8414	182.524	536.713	-3.98543	51.1256	1.86391	-13.7012	8.7001	36.9104	295.01	71.4548	40.3557	34.6068	4.08048	238.39	52.1072	26.5788	43.024	26.1409	17.0546	47.7938	307.306	340.209	49.5496	155.118	66.8329	58.1764	6.63896	180.387	32.3259	68.0447	30.7106	627.729	78.6525	135.315	51.2893	-22.3426	34.6719	86.0929	33.1429	-17.2161	4.57742	142.436	41.7832	26.0836
77.2397	4.02685	42.554	-13.8445	20.1589	36.5997	183.926	703.962	28.6734	59.5257	7.99078	-0.393096	11.996	26.4707	267.115	84.1163	73.8109	52.4191	1.48825	243.851	82.3326	6.41268	47.83	-21.0465	36.1714	49.3456	284.754	525.787	101.055	148.718	81.1603	66.3756	12.098	195.126	-2.31672	47.5677	31.3724	640.817	91.1048	127.927	38.5641	-8.08	8.25912	93.9762	13.9407	-37.6877	14.5866	148.571	55.7647	1.1079
77.3396	4.41451	33.8932	-1.65359	26.4342	52.4078	133.758	846.94	6.62947	86.089	-14.1318	-34.3186	17.6741	17.6867	250.389	144.969	116.05	55.6263	35.9729	210.521	83.4145	-41.9282	55.9598	-5.9609	25.6352	36.9173	304.114	704.495	113.04	126.846	76.6075	36.8208	-25.4965	177.185	16.1927	65.0304	18.5847	642.8	48.0293	107.461	-2.33703	-26.4795	38.2597	117.102	64.0365	-10.9627	-4.52956	163.889	53.3263	1.09795
77.4396	39.3862	34.9073	17.2459	24.9113	55.7534	100.038	985.053	32.1708	40.7681	-43.7153	-57.3746	17.2375	-14.7964	190.224	142.462	103.984	79.7414	17.9254	176.435	87.8774	-37.6572	71.4824	-18.8598	19.6854	65.0601	268.232	803.698	112.734	105.565	89.3564	-5.56166	-16.8818	169.317	13.758	80.4015	11.4958	589.082	96.3713	77.9712	-27.5207	-6.55153	18.9063	184.814	119.675	-3.87353	-7.08913	148.979	52.5983	27.3499
77.5395	18.7862	70.0153	11.3412	1.69873	58.0471	92.7536	1126.48	21.0996	18.9919	-73.3627	-44.204	8.51301	-40.7502	128.494	163.595	123.252	64.1647	46.7256	106.453	117.523	-50.8259	106.136	-7.57052	20.8972	50.163	300.236	993.197	148.66	96.8769	44.4976	19.3445	-27.01	148.951	3.32543	97.2409	-20.8701	551.877	109.601	50.7396	-38.6363	12.2608	42.6547	193.574	94.004	31.9017	-11.1153	158.335	18.6383	54.4032
77.6394	25.5578	62.7649	1.3332	30.2671	62.0733	86.8779	1255.21	30.9379	47.8874	-76.234	-63.2088	19.9357	-45.7914	138.657	156.842	105.601	50.7791	49.6196	127.216	100.653	-77.7153	131.999	-1.41398	3.65343	39.5697	324.188	1193.73	162.999	143.757	67.9722	37.4039	-41.6795	189.105	22.7157	67.4765	-7.1722	482.063	118.708	59.7985	-48.6533	-12.2017	19.4459	225.228	107.241	7.94595	-7.99053	164.448	45.743	14.0073
77.7393	12.4483	42.2348	7.95821	35.5533	40.9925	87.0888	1343.63	34.0779	31.5442	-58.642	-58.9633	23.3565	-41.0361	118.211	158.02	104.086	51.4083	40.1703	205.351	89.905	-84.6436	110.949	1.97556	5.96724	44.5773	312.676	1383.35	172.978	100.622	73.2206	-0.491585	-12.607	142.136	2.23492	72.2285	-2.69156	469.888	108.507	36.2716	-37.7026	-17.6738	16.1269	247.913	45.706	38.5678	-5.72376	150.962	68.4232	-29.4609
77.8392	-0.756212	50.9505	-9.79587	34.7308	39.3334	59.3133	1432.79	16.1827	17.524	-51.1567	-42.9569	2.31257	-21.292	85.1071	157.994	115.734	27.9629	49.1377	187.486	40.1691	-88.8323	72.8604	-12.0346	9.39597	50.1372	308.899	1538.88	124.853	71.7621	94.3987	14.0418	-32.4695	109.433	2.11093	91.3083	-0.0372229	440.477	111.857	27.2519	-27.8533	-29.2479	-27.9888	192.551	-3.19564	90.8552	-6.72958	120.189	47.395	-12.0555
77.9392	14.3996	55.9151	-2.00132	65.2513	41.074	93.2875	1488.04	10.2724	17.3316	-41.2453	-63.1774	8.49398	-28.4024	93.5779	136.498	74.9402	27.2882	43.1208	95.2301	62.7038	-56.8622	64.8773	-0.644507	-10.4916	45.3174	260.347	1679.33	178.968	59.297	94.644	-13.2505	-41.7926	92.7151	-31.388	69.6612	-11.5092	432.443	112.546	-17.4425	-34.131	-49.3821	-35.6427	198.911	-4.79038	75.7511	18.6067	183.593	27.9338	-58.6077
78.0391	55.7343	78.8834	8.96398	56.9607	34.6293	108.322	1512.63	27.2277	26.2174	-48.9646	-40.4253	-13.034	-31.8403	107.673	136.375	61.6919	29.6985	53.3865	87.1442	83.8305	-53.4194	67.5221	-14.3894	-1.42696	48.1526	256.598	1741.15	186.744	38.2634	78.1983	-45.5034	-38.8794	48.0422	-31.2224	25.074	2.10328	404.576	131.449	-2.69039	-21.9322	-33.8847	-36.9412	181.809	-24.7474	63.6851	-10.3002	336.268	14.8101	-71.876
78.139	55.7183	81.0804	2.73929	51.5881	37.828	96.9966	1510.79	16.0277	45.0562	-35.9846	-36.437	-6.40037	-26.6363	92.0177	92.3633	97.1344	49.4943	42.4753	70.4985	105.1	-39.1088	38.4226	-21.9922	-16.5252	29.8201	236.788	1660.9	192.564	44.5939	96.69	-23.0336	-17.0908	77.3731	-49.8375	-1.94653	-13.4644	369.267	108.098	-9.85816	0.432674	-60.4519	-22.724	164.381	8.69067	97.3376	-7.19568	326.91	15.5153	-70.8605
78.2389	59.5996	76.294	3.57258	53.2968	45.0061	98.5083	1525.93	6.85778	53.4304	-59.3663	-26.8117	-5.20639	-26.5109	105.024	130.405	67.4165	61.8837	18.6568	57.3658	120.661	-61.8354	53.4164	-30.8012	-2.67068	35.0703	220.533	1477.01	127.222	103.217	71.7167	43.1403	-14.7363	63.3991	107.411	-0.0682265	-34.8345	319.781	124.742	-3.32919	16.8485	-27.2093	-4.29401	127.559	21.9419	84.0148	2.30056	217.746	-9.06745	-38.7192
78.3388	65.6355	72.8383	12.7766	42.5014	52.5136	75.6892	1570.97	8.43598	34.832	-67.4026	-49.0145	-1.63308	-28.1828	129.918	132.311	62.1618	58.6775	29.7468	48.5887	100.317	-56.632	41.1651	-20.0689	-8.58101	35.561	216.929	1302.74	81.222	187.405	72.6715	64.8045	-15.2456	79.1763	229.853	9.91917	-3.12959	361.737	123.268	13.7608	17.0275	-13.3224	-12.9501	102.455	33.3562	68.5879	7.4459	113.192	-25.0017	-6.31267
78.4388	23.232	64.1903	-4.84069	30.6002	7.7534	102.286	1500.62	8.35655	41.987	-68.0309	-40.5773	8.56494	-29.8207	135.777	125.547	33.026	57.6933	29.2445	21.9636	123.691	-6.14362	55.3335	-32.2728	-1.94993	63.077	211.746	1188.72	88.8938	244.464	71.3283	132.45	-23.4069	91.9678	308.819	34.2881	-8.80979	410.329	121.169	40.531	16.5395	-33.3098	-17.0848	156.423	24.4288	95.1318	4.55703	39.9927	-11.8554	21.7475
78.5387	21.8078	58.9618	-0.562775	32.9625	11.8512	77.4045	1385.65	10.6615	91.4959	-73.1502	-16.3887	26.9135	-23.9294	124.522	164.688	10.0954	43.2346	29.3017	28.5272	91.8319	-16.6531	46.9547	-28.6875	-16.5373	63.3838	220.379	1059.12	63.1301	255.917	74.0517	157.621	16.3894	93.1117	426.628	30.616	10.365	340.579	124.279	47.1794	-2.28472	-24.0222	-20.9167	129.661	18.2451	99.3626	6.16544	-12.2082	-30.3577	76.2212
78.6386	40.5236	43.6994	4.77159	56.5951	51.1669	51.5022	1295.36	42.2689	36.7572	-49.3733	-8.77996	24.2427	-8.59595	73.743	147.344	25.2238	47.2216	29.7302	57.2114	77.3964	1.2859	43.7832	-15.8823	-9.90738	40.0925	186.941	1073.95	93.9833	250.502	77.1315	224.277	59.2372	107.743	538.736	35.6052	-13.5867	308.049	126.856	-6.45121	35.5956	-0.974984	-7.70614	124.256	40.0012	56.2362	-0.653796	35.8465	17.6111	61.3374
78.7385	-2.92894	32.3092	4.51673	21.1805	30.1945	76.8984	1209.66	33.8467	50.6219	-29.9536	12.9164	17.3168	-9.7391	90.0562	164.315	27.5611	32.6921	35.273	5.94389	55.8055	-2.29958	49.351	-15.3675	5.73741	29.3256	200.079	1051.57	93.7655	210.279	65.9258	166.446	-1.65026	93.3845	608.3	1.62767	-25.8415	342.527	98.721	5.0291	35.3222	-9.15103	-35.3442	113.419	42.2297	91.7442	-9.57548	71.4718	36.6043	9.94224
78.8385	10.635	35.478	7.8162	26.3074	33.8898	33.6086	1153.94	16.0496	42.315	-45.913	-0.600784	12.4528	8.85699	72.9905	129.495	16.0518	52.9742	45.7693	28.6524	67.5811	-34.9641	40.6008	3.05378	10.8622	35.7523	168.731	957.721	85.6947	195.939	87.9597	159.605	39.6464	91.5761	651.501	33.4801	-29.6472	317.903	121.623	10.3375	7.13465	-6.27963	-41.1233	149.261	56.1589	79.5121	-10.8127	8.88493	7.34128	94.9554
78.9384	5.7661	28.572	4.50722	28.9442	12.2141	58.687	1066.79	14.4332	43.1606	-35.2662	-11.8148	17.6882	4.24682	99.7605	140.365	3.22791	40.274	55.5019	-3.49506	51.7369	-20.4095	54.1474	3.00033	37.45	37.7763	183.283	970.752	79.6055	193.879	60.0884	156.896	56.2616	93.3519	634.061	18.8561	-26.4589	294.844	121.995	2.10963	15.4202	-9.2132	-64.1118	131.136	32.4139	114.721	-0.941455	44.6512	-11.2027	142.49
79.0383	1.91545	39.7641	15.216	15.0268	1.67826	56.5009	1008.81	36.5333	40.847	-19.893	7.25416	3.25614	12.3291	93.975	115.723	3.49835	44.9726	46.5495	3.87738	48.2953	-16.3373	36.0775	-8.30863	28.1635	28.2158	163.403	1069.26	89.9364	190.253	31.9292	116.487	73.8991	59.9799	565.817	23.9679	-8.08757	263.283	95.9969	53.0264	37.8934	-22.3427	-71.2778	117.217	26.6459	137.959	2.34676	215.47	-30.7432	98.7988
79.1382	12.012	45.8001	-0.882196	18.5354	5.94871	34.5488	953.58	36.4009	45.1938	-23.369	-11.409	1.16655	-1.81511	86.6831	104.781	39.9773	31.9933	47.0879	-20.2324	46.5189	-6.90314	36.2866	-16.6607	26.3898	14.2299	159.196	1119.19	112.018	226.404	76.7609	126.531	57.9573	48.1866	459.154	17.2734	-17.6767	214.253	90.7801	74.5048	6.99238	-21.2526	-45.531	97.9157	10.2812	132.662	-2.31242	302.001	-17.2452	43.7227
79.2381	8.12952	22.0445	7.27625	1.63732	17.7584	43.7468	915.846	54.9729	21.6088	-32.3929	8.99373	2.52486	16.0542	101.835	115.654	-3.63542	42.7528	43.5383	1.47721	39.0293	-12.179	50.4873	-30.3889	34.4417	3.35796	176.939	1011.01	86.015	275.444	89.8243	211.439	62.7101	64.249	443.774	49.6446	-26.1454	277.765	87.9598	67.0588	6.69984	-18.4772	-54.3199	128.29	41.6674	130.647	14.1218	203.493	8.71734	25.7081
79.3381	17.7232	48.7067	-10.8378	6.11499	15.2427	41.1931	887.465	37.7248	43.0164	-26.2694	6.87415	-8.80073	31.184	90.2115	120.566	7.21888	22.6703	38.8396	-3.17135	54.5335	-3.7213	8.61339	-16.2591	51.9394	24.9193	101.98	892.795	93.9961	331.958	90.4894	348.306	49.2965	58.8135	380.396	5.87676	-24.6239	279.576	102.088	19.9182	6.87475	-26.891	-70.1868	169.668	54.9179	59.5599	-4.69617	97.24	6.47012	50.7241
79.438	29.311	48.4915	1.27756	11.5963	18.3906	24.9637	784.847	12.0327	33.1135	-32.5175	-23.0796	-19.0849	16.8105	93.3273	107.887	-7.23689	45.8752	34.5221	-7.06101	73.6825	-6.28221	18.4193	-36.1286	50.2782	82.5638	142.304	694.947	14.332	356.391	52.7488	455.562	45.9704	24.8035	357.144	49.201	-3.91602	284.375	129.442	42.2113	18.4084	21.1671	-42.2197	117.776	70.6078	87.8367	21.5925	-9.76986	-32.5266	23.539
79.5379	26.6302	43.5619	11.4032	12.9963	17.7267	21.7059	753.666	23.478	29.947	-8.85115	-21.367	-2.84722	15.7096	80.1034	106.139	-11.0743	48.5236	17.2479	-11.2406	71.6474	57.8351	38.9414	-9.67795	41.8224	56.5373	144.965	673.195	6.04062	399.977	60.0345	517.536	47.7176	46.2536	349.563	69.3561	12.9506	260.223	102.922	47.4115	-0.693242	-6.41873	-46.9951	102.271	60.8481	105.754	19.7143	-19.8762	-5.93236	40.484
79.6378	1.55172	23.413	-7.38219	0.690156	0.506026	44.1263	716.781	30.1968	12.6381	-4.37483	-21.8304	-7.09572	23.4095	104.322	98.4492	-13.4896	7.47729	8.77695	22.7018	38.6176	39.9796	-5.68817	-16.3598	48.2675	76.1668	97.7202	663.939	30.9968	377.98	37.6814	569.287	47.3144	51.5472	307.877	93.2357	-0.42565	222.752	69.8904	42.8946	12.4181	18.5068	-35.5327	116.071	62.6731	44.7873	-1.44537	15.917	2.92001	-12.1206
79.7378	1.77195	26.9023	-8.7176	4.27469	15.4501	59.5856	701.442	53.0785	18.0785	15.291	2.57361	1.96137	24.1417	119.638	93.2805	-17.785	22.354	11.6189	-7.09403	22.2975	56.4051	12.9454	-5.91367	13.9541	45.0863	124.034	667.75	55.1831	335.931	68.8282	521.88	55.069	43.0658	303.284	121.905	-10.9861	232.141	69.5026	51.43	36.7106	-7.41503	-35.9542	135.202	67.569	68.7395	0.64539	41.4922	32.0217	-5.22227
79.8377	0.793675	31.0033	3.6805	37.6651	13.7775	19.3192	652.001	39.3671	26.003	-8.71733	14.826	9.59399	18.983	101.776	104.306	-1.88418	31.6527	28.2764	5.83085	36.2087	25.1802	5.78453	-29.2331	43.1134	39.9496	94.8193	624.031	86.5963	341.348	90.0383	485.54	45.4626	37.8595	267.851	87.2353	11.7233	186.704	74.7577	43.5292	44.3478	-4.63056	-56.7029	146.27	81.507	77.8911	-0.45963	26.5843	-17.1907	19.6532
79.9376	5.24323	38.0215	-3.52439	38.4684	-3.98315	18.7425	624.765	52.9899	17.5291	-15.1942	0.701335	1.03491	28.8865	117.754	92.2688	-4.33904	28.8733	20.5149	4.24149	41.9665	43.9702	-2.01872	-29.9349	29.9032	27.6114	94.9142	577.021	55.8758	275.995	71.7503	389.503	51.5502	21.682	255.971	92.2916	-6.08573	197.118	80.6599	46.7622	18.2236	-6.224	-46.7358	150.833	72.307	82.5116	19.4795	29.0975	-24.2897	42.3317
80.0375	17.9121	27.8414	4.60359	13.9754	1.66081	25.565	594.635	30.0737	-1.17837	5.65099	-24.8462	-4.79404	21.1678	95.7823	84.9342	-6.78335	30.3135	4.12746	-12.5999	45.5602	51.1768	20.3014	-12.2169	33.2697	25.7176	88.3725	538.718	57.1255	262.377	73.673	352.17	50.331	30.8083	255.13	92.6623	-0.0988921	197.184	88.6007	25.3387	16.0611	-13.3643	-50.836	143.806	83.0459	75.966	13.7754	13.7753	-2.94114	39.2895
80.1374	13.4001	33.9021	4.73907	18.0967	7.29562	20.5351	576.155	28.3088	22.4503	-6.34063	8.13953	-2.1709	20.1234	110.552	98.5537	-19.8373	28.4111	31.1404	-9.38271	24.7337	41.1762	16.3617	-30.4483	48.4653	18.1217	81.9297	525.645	92.5049	229.135	80.9875	284.817	53.5424	17.9021	202.868	91.1126	-8.08979	180.664	73.02	31.4791	5.55316	22.6658	-31.9179	158.987	78.0402	97.0984	13.2405	25.5716	-6.27354	17.0839
80.2374	32.3222	34.4178	-8.25956	19.1194	12.1811	28.8888	583.251	48.5718	15.8899	-5.63599	-12.0705	-6.90167	30.2041	79.5581	99.5012	-1.93265	46.4592	15.1113	38.8771	29.645	48.0001	22.977	-10.9384	42.6456	42.2024	79.1613	519.404	102.214	208.008	96.3778	259.587	70.4869	14.6474	191.973	68.843	5.37054	168.889	103.571	43.7691	-11.2541	2.53052	-44.6976	174.41	69.7548	109.455	26.6816	7.51696	2.7842	16.1093
80.3373	19.0676	37.2392	-1.86438	14.4836	0.296396	22.5897	535.228	21.3943	18.972	-6.14411	6.28887	-2.41695	31.2468	95.1868	83.7011	-20.6538	49.2881	23.9543	13.8157	62.7678	47.4708	50.7775	3.56487	35.6109	18.5848	94.082	473.207	98.1576	190.97	103.946	248.104	74.7182	21.8608	178.934	71.5831	-2.63211	181.708	101.528	56.7639	7.55866	12.7393	-28.7801	151.501	76.5935	102.811	7.78959	7.29167	-9.24976	9.15675
80.4372	7.52092	27.1216	2.90803	3.69445	-5.54968	16.4311	512.863	19.9588	12.0534	-14.9923	33.9172	-12.4101	46.5808	97.2815	77.6105	-25.5831	46.5419	12.6583	12.1583	45.6386	48.9362	45.5575	-12.5626	41.9841	35.8148	60.3684	473.468	108.479	194.36	78.4091	239.255	57.334	11.8208	169.014	69.0436	-11.8161	173.628	86.7536	35.1407	8.13978	8.24574	-14.9683	145.555	103.202	89.4974	-17.0714	15.3842	17.529	18.4993
80.5371	2.00264	37.5959	-8.35432	10.5299	13.0218	12.4121	481.29	31.8775	4.31042	-4.39809	23.1946	-0.74051	33.9284	106.815	79.344	-19.3746	36.119	8.41655	-0.718227	19.5984	55.6981	33.3272	-27.2003	42.7828	16.6843	67.9777	434.66	118.421	186.131	107.415	198.321	50.0806	35.1796	161.864	50.5215	-10.6446	163.535	93.981	42.8221	-1.17933	4.02017	-20.3474	143.384	110.79	95.2534	14.1221	0.320165	20.3116	17.0467
80.6371	1.18001	34.1911	-5.08119	29.7044	7.62685	25.0423	495.398	51.7465	30.0139	-7.90019	28.3545	-11.9959	44.2458	115.07	82.2306	-32.2958	-0.128576	-13.3247	17.0715	21.6152	56.6468	-0.409087	-15.202	41.9669	43.6597	53.3639	434.441	82.2785	178.8	97.4309	187.062	47.4402	21.4025	163.822	62.2124	5.4679	148.777	98.3305	51.2575	-14.0879	-8.79778	-20.766	175.828	115.252	92.7638	10.19	-7.76722	37.1427	23.4794
80.737	0.198067	27.0178	-13.8138	12.9669	9.38992	30.7707	471.948	21.5551	16.5618	-9.58664	8.00388	-7.35223	32.4485	86.3405	137.371	-33.3061	23.7729	11.305	-9.51745	8.97544	69.5605	41.5133	-3.2058	27.4216	24.0043	72.1778	418.373	106.783	163.611	99.4485	185.14	45.8828	9.59111	142.887	82.3045	-3.24858	132.33	120.647	34.1843	33.7023	-3.28925	-44.7924	158.72	99.8504	99.6929	12.3586	-10.6428	11.3171	18.4374
80.8369	-3.24138	44.1204	-12.1335	17.9946	-0.960912	17.5096	439.23	16.6383	21.0947	18.6112	0.406933	-11.2568	35.3629	72.7522	156.54	-15.8198	35.3072	11.7785	25.0281	39.85	55.6551	41.9198	-21.7581	32.0563	31.153	52.8306	377.776	94.6651	157.361	69.4805	171.677	35.1087	37.3899	122.496	90.4269	-4.70852	145.332	115.517	40.0156	32.1503	-13.2784	-21.091	167.96	116.586	112.06	-18.2667	-10.2251	9.15459	45.2677
80.9368	7.79878	22.6477	3.94932	6.54747	13.7319	13.9998	413.707	35.0976	48.8602	29.4678	9.91094	-12.2323	33.1744	74.0931	204.352	-13.3598	17.6669	21.0634	32.2747	59.6894	78.002	25.4008	-0.655964	26.9669	20.0899	64.6752	371.025	130.661	149.881	95.3	140.696	43.1929	41.7877	150.879	86.4444	-26.7536	112.089	124.842	39.344	8.14352	18.4505	-6.71054	174.128	80.9508	135.13	-11.5411	9.51197	16.251	2.29133
81.0367	4.21258	42.9911	-3.727	17.5952	12.1074	2.93953	415.432	-8.74499	45.306	-6.87562	-22.7955	-3.10634	29.2382	84.832	194.527	-33.8092	35.2972	22.0694	0.660306	74.6517	76.9154	29.7697	12.2334	42.0867	33.214	62.6006	372.532	119.31	141.801	88.2874	114.419	40.5171	33.6983	116.138	84.742	-23.8397	130.87	118.819	37.6164	5.34371	14.9557	-4.89776	165.747	106.213	125.127	-5.81426	4.84377	13.8201	4.67494
81.1367	8.67077	38.3787	-14.14	41.2901	1.50437	17.9168	424.171	-2.42141	41.4794	6.55725	-17.0135	-2.24301	49.4207	76.0076	190.932	-30.3864	23.1106	34.8785	15.623	36.1032	70.916	27.0636	-9.23108	54.247	41.0928	74.6881	354.129	104.409	151.019	96.3435	134.645	26.6251	32.9842	129.948	93.3807	16.3916	140.787	133.092	30.4306	41.8526	-5.72151	-30.9662	172.226	94.1401	150.354	1.85072	-5.65776	-4.8109	4.66218
81.2366	-8.56553	38.811	-10.6916	25.5615	-8.84085	19.4347	413.573	-6.26982	37.6571	15.4998	-7.88243	-11.3667	37.6375	58.8244	229.5	-29.9208	17.6932	22.5978	-1.00571	54.8798	76.9844	26.8319	-15.1348	20.5778	42.6081	53.5831	365.299	104.231	131.132	90.2705	119.162	22.5235	36.063	106.104	74.6171	-9.00009	108.985	135.191	29.0253	23.3611	3.22082	-28.4698	190.115	107.736	93.3156	12.0779	3.40814	2.33784	11.2405
81.3365	-3.86397	57.324	-8.97836	32.7745	-5.34868	10.3636	405.113	-6.44292	22.9845	-8.65976	-1.83013	0.583092	10.2079	39.8094	260.954	-6.11647	26.695	31.1374	20.3105	29.1151	81.0813	31.1138	-21.8147	47.6192	33.8794	32.8649	350.579	88.0496	113.521	138.689	115.492	26.6587	29.6834	108.68	97.4424	13.7245	105.9	136.714	34.7948	9.84944	-3.62149	-31.7401	169.924	71.1991	88.2869	8.88442	5.49602	-4.77416	-10.3025
81.4364	-13.565	35.4697	-5.98726	21.9388	-0.819425	5.53485	374.466	7.38275	27.2984	15.3769	-2.58999	-7.95615	16.7481	31.1116	296.348	-17.6512	20.3563	14.5093	21.9118	25.9746	80.6588	23.4308	-1.62101	24.0591	35.8322	101.886	315.798	74.1713	137.921	120.655	152.686	38.1613	26.945	130.876	80.8134	-21.7162	103.021	129.926	45.2908	49.3015	-2.82233	-28.764	133.587	50.5919	98.6177	17.283	-17.4415	-1.00049	-0.18789
81.5364	-12.6878	38.829	5.71492	12.0133	14.8112	20.0238	362.587	24.0971	34.9914	26.2388	1.70029	-8.32005	26.0083	32.223	295.125	-19.6613	-5.05907	-7.25183	24.7847	38.3488	88.3017	7.60885	23.42	39.6684	50.3722	87.5992	312.705	95.5207	130.5	96.7291	146.88	10.2386	86.3416	124.315	66.6759	9.38734	102.726	94.3154	41.9765	32.0068	23.703	-26.4605	146.581	53.2412	53.7365	29.9914	-1.31736	36.6378	0.37933
81.6363	7.14239	38.8749	8.24142	28.4867	-8.69025	-1.32757	343.094	-7.53458	64.3654	12.3315	-24.5206	7.48247	35.1364	31.4725	248.929	-13.0216	10.4042	22.1881	7.60084	37.0202	68.5194	2.43274	-16.6454	42.0445	42.8635	82.8107	293.999	101.976	120.521	103.438	118.417	22.1853	75.4559	102.089	84.5451	1.27049	76.6787	111.321	35.7191	18.9575	2.63394	-23.5612	175.219	53.9628	94.1307	-4.22884	-8.84775	16.3102	18.4347
81.7362	26.1574	38.0223	16.4707	12.8136	23.2105	7.04343	334.937	3.86881	56.1947	9.04065	-45.9652	-1.89131	25.9496	29.9557	245.505	-9.55518	19.42	10.2798	-4.30536	83.4799	95.788	-7.30538	-11.6148	42.3214	48.7668	76.7175	296.647	115.144	128.654	97.8483	100.269	33.8535	66.1831	80.9197	71.2915	-5.44837	115.101	114.419	25.3748	34.4338	-7.92081	-5.25886	155.713	96.6977	75.4609	23.8791	-10.6711	-15.9096	7.63253
81.8361	5.26633	55.5079	3.7403	19.5389	-0.653301	4.23734	350	28.959	61.0857	11.6929	-0.623838	-3.79712	31.3836	36.1996	239.161	-20.7315	12.9512	15.2249	14.8587	60.5704	71.4239	24.4608	-5.14312	38.7672	34.6107	99.4609	281.555	103.157	131.315	103.472	110.423	5.59945	57.1054	103.347	59.6081	-18.5752	142.157	124.733	37.4052	8.69124	-22.8789	-33.7703	168.739	70.151	87.6843	5.74951	-9.66012	2.63988	25.5022
81.936	22.6689	50.4416	6.48603	18.4857	1.60801	-16.9934	359.143	32.115	46.4968	9.71237	-12.4741	-5.18271	25.5654	18.9727	229.744	-1.26434	9.71335	32.9018	5.45569	60.1723	69.096	8.85528	-16.9762	69.7105	31.6443	121.04	256.872	118.34	120.964	103.971	85.9304	18.8256	53.1435	76.2481	81.7517	6.64462	120.95	133.522	48.924	35.9838	16.5515	-30.9413	153.125	69.6533	49.7657	11.4508	-11.3425	-2.82023	-0.783177
82.036	14.2978	41.2249	7.3056	-0.193397	14.2884	2.17149	343.272	17.0105	33.716	21.6478	8.12473	9.46433	25.3233	20.0404	212.835	-2.22612	26.3722	17.4023	-22.2399	53.0651	48.7767	27.584	-4.73917	42.0326	19.0035	121.847	260.949	143.462	107.955	80.8154	71.4223	17.7271	64.9691	92.9224	57.4497	0.360589	110.16	130.518	37.4902	53.5073	-7.87917	-10.91	147.457	97.1547	64.727	11.4628	-20.913	-6.69803	-7.06307
82.1359	20.522	47.2997	6.67625	11.6743	31.4694	6.52022	312.372	46.0974	38.0987	20.7955	-20.6969	4.16104	34.2267	12.5588	238.441	-20.6778	19.2815	13.6395	-12.2894	55.014	65.9197	22.9417	-18.8555	43.3259	36.6471	102.474	228.706	131.667	112.003	74.2419	60.0586	26.0775	63.7551	80.3668	59.0482	3.58267	79.1817	166.714	30.5315	35.5095	-4.21047	-30.7597	175.607	80.688	68.6086	8.99176	1.23185	-22.3029	2.04617
82.2358	16.8759	45.1746	4.64931	28.0558	13.4283	-8.28633	322.548	34.4596	33.4044	11.2401	9.54253	-12.3749	41.033	16.781	256.637	5.29197	35.287	17.252	-12.6195	51.064	24.0218	34.2522	-22.7584	40.5578	21.6453	88.8654	215.037	114.691	83.9947	88.5131	72.6685	18.1721	65.675	87.6771	91.3656	-11.7872	63.6417	158.75	47.8754	23.673	9.3168	-26.4587	156.169	77.6632	81.6768	4.68594	-26.195	-1.22115	30.6447
82.3357	4.50309	50.4863	7.29969	19.1778	15.9844	12.5331	297.716	23.6505	20.2992	13.5034	-7.5361	-5.1482	16.5667	14.9077	266.61	-10.7959	17.9342	28.075	1.03672	72.051	46.5438	11.9523	-11.6408	30.7126	21.9194	99.8527	205.786	118.137	92.781	89.8267	63.6332	31.5099	57.6893	72.7703	102.429	3.63026	84.3006	148.493	39.6995	42.1461	21.1751	-24.6204	176.097	48.3918	75.2547	21.8462	-10.7166	-0.882474	16.6193
82.4356	-3.54861	24.9075	51.7808	26.4986	4.66502	-1.1549	266.643	30.5814	22.17	27.1216	-6.36944	-12.0528	35.6793	18.0419	235.35	-27.6083	27.8372	25.7877	-14.6608	40.4917	52.6185	26.3515	-3.53735	32.1785	7.33648	103.177	192.513	99.4336	90.7054	89.059	82.6447	33.3233	58.0297	67.7409	90.6937	-9.3767	98.7019	131.503	18.6724	29.0027	-10.6664	-28.4862	167.7	88.6184	69.0928	-5.27046	-27.8903	0.0398067	-7.46145
82.5356	-18.9746	46.2771	14.3664	-3.84909	14.2735	9.85423	270.004	6.87824	42.6897	31.6993	19.8735	-8.78822	33.5966	8.72931	264.796	6.54963	28.8474	10.9198	11.4925	45.476	41.8737	9.12515	1.49561	33.814	47.9383	97.1107	243.443	109.438	99.7879	98.8823	97.2404	16.0639	60.67	73.0177	101.001	-6.7924	113.943	132.273	59.9207	32.3315	-5.72772	-34.2806	159.815	48.48	88.8127	-5.42917	-3.09114	17.7357	-18.1677
82.6355	-13.6823	51.8554	4.23209	15.0424	-7.38211	-8.39413	241.188	18.6384	31.8715	23.8368	-15.85	-3.12005	32.3657	1.99019	240.323	-19.858	-7.76522	28.6063	-1.13259	33.6857	69.3296	-2.69135	-9.55918	47.2414	47.2154	90.9346	193.239	88.436	132.517	109.628	82.7824	23.6796	46.4706	86.5891	112.274	2.24087	104.249	130.492	42.1332	29.6814	-9.44114	-32.3768	137.532	52.5749	62.8672	-7.36937	-22.5027	-17.6823	-6.07855
82.7354	-14.0129	41.0457	-8.02471	24.9603	5.32841	1.00458	237.998	-4.09902	21.9621	16.6972	16.5949	-21.1991	32.3378	-6.37388	216.959	-7.41583	31.3276	32.9834	32.3842	75.371	57.0583	1.33797	-7.29814	50.3846	39.1043	82.902	182.322	88.2116	125.709	120.534	81.868	33.1479	44.8569	59.2519	74.6958	6.33132	99.4303	171.322	58.4651	38.7048	-6.65735	1.44929	146.794	56.3991	104.423	9.21654	-31.6686	-28.5982	-20.517
82.8353	-14.6524	27.9465	-2.46739	36.9952	-3.20419	2.58445	225.276	5.86838	41.6125	23.1451	21.9888	-1.13879	26.7134	11.0975	213.669	-20.8541	23.4747	8.22152	-15.1426	30.1228	91.3068	5.22994	15.8124	35.3927	25.0507	90.8391	194.452	107.824	122.802	113.516	61.3717	-4.35792	55.762	81.3739	58.8181	-28.3509	125.891	200.711	31.9102	22.4731	2.15514	-9.6486	179.975	47.4521	112.412	34.9119	22.8058	11.4704	-18.3589
82.9353	-8.35341	47.312	6.54974	39.9775	1.77012	-13.6299	230.098	-15.0513	21.9688	26.5512	-5.04171	4.71291	34.1185	-8.85831	215.5	-31.6467	21.3217	28.6036	34.2362	51.1749	66.4136	23.3406	26.5574	60.3183	25.3012	77.7245	212.729	140.196	126.813	115.115	71.7773	16.7705	45.6345	65.9766	68.0062	2.01187	110.172	221.925	27.3258	13.2971	9.60856	-51.2856	189.809	78.9544	84.6954	61.5126	0.160613	-16.9333	-19.8729
83.0352	-4.53889	42.782	1.0476	26.6954	20.0441	10.9277	224.808	-19.4232	25.5166	11.7963	-19.123	-3.60194	34.5478	4.14592	281.895	-17.2287	14.9449	29.7645	26.9986	48.2612	67.8101	10.5045	13.5268	53.0071	45.8048	64.4798	205.128	97.2988	129.631	112.057	78.7253	33.8774	68.0239	39.4465	83.8003	2.73361	123.954	219.146	25.7413	9.21605	5.11129	-40.9655	164.577	78.1363	70.7783	58.7169	-13.6593	7.60252	-9.29625
83.1351	-3.08175	33.7903	-2.76756	34.8373	23.0872	-9.10987	205.384	-3.85446	28.9381	1.95736	-9.4235	-2.49795	29.4176	8.06166	273.044	-19.0951	23.8434	19.4248	27.025	29.8219	41.09	6.29897	-3.77043	67.1912	31.0266	58.1423	215.523	106.412	117.913	91.4231	73.3108	42.2416	63.7669	22.5166	82.6532	-5.58291	93.6217	211.796	36.9166	33.9136	19.1394	-28.5446	146.705	70.0332	37.7171	43.1567	6.18282	10.878	-0.0922883
83.235	-10.2162	35.7308	7.75442	51.6666	11.5254	5.70985	204.788	-5.64212	47.7106	22.6579	-14.0655	-4.81252	24.3944	15.6677	270.915	-11.3157	25.4546	8.98888	31.1305	23.9733	70.667	18.3815	-7.29137	49.3087	30.0346	54.9023	204.546	125.838	111.024	110.423	26.3369	32.827	65.6393	16.6629	62.2432	-22.5667	92.3977	204.264	35.363	29.4766	-5.56789	-32.0902	186.065	102.016	65.3383	20.9834	1.37954	15.2677	1.94062
83.3349	-35.3467	32.3956	-4.4857	20.5347	-2.61568	-5.49167	185.894	10.4919	43.6961	31.7265	21.4891	-9.60523	17.784	1.30545	283.103	3.28821	41.5011	13.5802	15.1382	33.9403	45.443	17.8638	-3.30769	34.9348	33.6685	52.1699	207.091	126.4	105.404	114.663	45.0192	51.58	50.2135	27.8157	82.4712	16.0932	68.1991	197.514	25.5944	51.6157	1.64712	-32.061	150.89	54.0648	84.3783	30.3707	-1.23429	22.4571	2.43563
83.4349	-13.8316	31.7811	-0.737938	35.0131	-7.54215	-19.0613	161.134	7.20499	55.3396	17.117	8.67305	-11.1886	30.4854	7.9131	244.834	-7.72881	23.9666	17.1038	20.5781	28.3599	55.447	8.5438	-10.4631	27.9789	14.3761	65.9982	173.773	114.888	96.192	116.875	16.3071	27.9222	74.5394	43.6927	81.832	-12.0674	67.1513	197.469	42.7317	59.5315	21.5605	-13.5875	143.592	83.0079	83.7703	51.2771	-16.7865	-1.1097	2.68448
83.5348	6.61606	38.6585	0.694383	24.4788	-1.42278	-5.45342	171.644	12.4749	47.1324	21.0954	0.416312	3.39482	28.158	10.28	261.872	-16.6207	18.1394	27.2273	-0.925753	32.153	85.6088	19.4806	-8.22397	48.0503	64.2822	67.0137	163.625	115.282	94.6479	109.319	44.2922	27.1567	66.1128	42.9787	63.0206	-14.0421	95.0262	194.738	38.9058	23.25	-8.55405	-9.298	152.786	63.0283	115.254	18.5104	-2.97046	-4.74927	5.6304
83.6347	12.5441	26.8175	8.1175	40.9824	6.14044	-5.54471	180.057	6.21023	46.499	20.8567	6.28002	-6.2065	39.1283	4.37988	287.021	-0.556995	1.40866	37.5921	14.9188	20.6296	64.9952	7.56336	-14.4519	53.6104	26.5839	62.0308	143.477	97.523	90.9659	97.7098	31.6318	47.0109	63.6788	34.3188	84.9171	-14.4125	82.4562	175.608	39.4241	32.2816	26.6139	-19.4533	153.64	91.9375	77.935	33.0543	-8.90822	-4.36453	16.4874
83.7346	7.21154	46.2336	14.9843	45.1346	6.78543	-10.4847	148.308	23.8913	29.8271	0.240415	11.5762	-11.7562	43.6776	-15.1467	298.081	15.9882	19.2444	28.4388	-10.6845	36.0203	71.5726	17.0167	0.0761335	37.839	25.1903	46.9832	131.932	132.132	111.089	133.405	42.535	25.3949	111.499	39.7433	77.4147	-18.9774	73.924	147.537	25.125	4.36323	-21.4553	-6.44208	153.779	89.0142	82.2108	29.236	-8.6365	0.515349	14.9131
83.8346	-1.58994	39.0245	2.54282	16.5543	23.7609	-12.714	127.137	33.4726	31.676	-1.88189	-0.299297	2.98902	51.3567	12.0959	290.962	-4.99281	-3.58086	-1.54474	18.2235	38.1204	88.1778	4.9147	0.574186	36.4669	60.0918	86.4017	113.043	131.488	105.596	121.71	37.0607	41.0876	90.8234	52.616	81.9879	-1.84982	48.7503	145.744	24.1695	18.129	4.59349	-21.5821	159.785	73.5514	90.6871	25.3381	1.99073	0.278787	-12.4111
83.9345	-3.05397	3.96388	12.6736	26.1613	21.1292	17.1754	132.256	11.8179	41.1551	35.1068	27.5833	-7.18212	41.144	48.2574	274.847	9.4238	27.0728	16.7457	3.64814	12.9066	46.7978	1.86093	16.4082	43.3123	71.2505	46.1353	153.087	104.674	99.6881	113.302	41.13	30.3842	94.5259	21.5439	105.758	-2.15506	108.538	170.475	39.2914	7.60193	42.8957	-36.4839	144.038	68.0368	56.6596	33.1828	-11.2084	5.57931	11.8178
84.0344	-18.098	41.8919	-4.05758	37.7925	-4.85915	-11.8124	112.983	-9.51603	29.4392	18.1402	-15.6911	-4.33202	45.9608	37.4941	243.141	2.22771	26.1138	12.0477	5.20568	31.992	65.6943	19.7622	-12.135	38.8336	50.4119	51.4518	154.272	101.748	110.943	105.855	25.9695	41.0227	84.3668	26.4048	58.9608	-18.4363	78.3323	176.32	28.236	9.33894	13.0485	-13.9158	142.154	101.282	96.3645	10.4499	-11.9641	-14.8907	45.1273
84.1343	0.504331	27.6787	27.2768	33.7042	21.5138	5.21457	139.152	12.8242	31.8049	24.656	-1.58399	-7.35518	20.0094	64.0154	212.12	20.6802	40.2943	7.10602	0.698863	60.2855	66.2506	1.61705	-19.4198	29.1877	47.8588	48.4541	102.973	83.0044	83.6686	105.931	20.6915	26.7111	92.2718	26.502	59.0212	-6.18755	89.933	179.995	26.4534	-17.1256	5.56566	-16.8136	130.625	86.7812	86.0932	29.6718	-27.4236	-16.2928	27.2996
84.2342	-19.8583	31.9408	22.2431	37.4004	8.79414	-4.48355	147.153	7.14439	31.2476	10.4339	-8.7432	-6.4387	27.44	67.2124	183.897	10.3476	24.0855	-3.46252	-19.0969	64.1561	63.4599	7.72433	-9.34607	40.9622	33.8818	42.3028	110.112	103.021	66.7994	108.033	44.5041	14.5064	72.1402	26.7884	105.124	-8.23075	84.1323	156.63	28.4998	6.28553	28.2367	-10.4035	159.406	79.3201	94.3966	44.1775	-27.5502	-9.75039	9.11904
84.3342	-13.079	27.9059	2.6006	42.0134	9.51449	-5.51447	136.766	15.0501	18.7759	17.9396	1.88338	-12.4756	39.9014	48.024	200.157	12.3954	18.5896	-0.401574	-10.645	59.3733	53.6656	11.2508	-13.007	31.008	46.806	42.0973	114.057	112.126	63.0057	107.171	66.3006	42.1678	88.1086	12.6509	103.203	-17.5203	84.2521	160.188	13.8303	13.4123	34.6771	-1.14854	134.009	70.9635	86.4385	33.4368	-17.9262	-12.2662	-1.02956
84.4341	-3.87696	42.9877	3.15263	36.3727	10.4732	6.25519	134.686	38.6484	16.1519	12.6524	-17.0912	-17.9297	48.1523	39.8143	198.579	12.6284	42.6951	8.24493	12.9637	40.2181	54.371	12.5195	16.3699	38.6759	61.7061	66.3247	107.164	114.317	51.5792	113.553	41.1265	44.4352	103.029	12.003	87.162	-6.10519	96.0826	153.866	24.9338	20.4512	28.2989	-9.18183	141.399	58.7297	125.6	17.4021	-19.3618	-17.65	-4.22504
84.534	-8.03975	26.0619	8.08293	38.4829	8.4364	-12.2859	125.544	6.49669	19.3814	8.41009	10.3801	-19.1594	34.6754	31.2445	226.46	7.45743	33.7734	0.659135	22.5921	57.1347	77.3667	4.56501	-5.0718	52.4147	52.9335	26.9098	111.201	131.934	44.1065	113.971	30.4098	38.6846	98.2173	24.7492	77.0969	-3.84203	64.7775	163.247	35.617	16.838	38.6526	-15.0649	138.859	52.6237	82.7075	11.2431	-15.9481	-7.20897	13.355
84.6339	-22.5753	26.9812	13.3413	42.9957	-1.95185	0.890899	122.38	20.0472	9.89862	11.7442	4.98818	-6.18745	37.8138	34.0054	213.814	6.98735	9.61921	7.20437	14.7486	41.1571	76.7606	-4.28531	-5.37013	35.2927	63.7402	35.3655	106.73	138.102	58.979	126.587	49.9163	67.5838	115.996	32.7788	73.8389	-14.7371	85.7978	154.64	31.2411	2.18121	19.6579	1.22168	153.759	77.8548	81.3863	9.03773	-15.6643	-5.26051	20.279
84.7339	-11.1702	29.1603	8.65563	44.8149	8.557	-4.25924	97.3155	17.6465	14.9043	10.6402	2.81604	-22.2522	30.5161	27.7159	203.212	19.5333	19.7329	-6.94238	11.0708	36.3301	59.1679	19.4078	-4.94351	36.5847	27.6289	38.9598	118.973	139.757	61.0014	118.205	47.4541	21.8819	93.2679	22.5767	59.859	0.558221	85.6563	159.132	34.4657	38.825	4.80875	3.63097	150.775	65.6138	121.78	13.0662	-13.7946	-4.83239	-2.36683
84.8338	-22.3417	38.1029	-6.05874	51.8352	6.21873	-5.18836	103.473	43.6923	33.0372	21.3802	-17.9736	-17.6596	34.1338	42.8252	192.05	5.3592	22.7378	-1.23454	32.3148	48.7137	77.9525	-8.02761	16.7221	60.0147	32.3174	28.0063	92.4935	127.665	66.0953	108.398	42.5142	37.5517	97.679	39.1146	108.151	-19.886	69.1655	172.912	18.0155	23.3013	-5.88255	-15.584	135.708	62.2702	116.723	11.955	-6.34817	-5.37099	-3.04067
84.9337	-3.72867	33.0047	10.6693	40.0022	6.04686	-3.18469	99.914	23.4666	9.36837	19.0289	-14.1219	-11.3385	48.9482	25.6605	178.749	23.0343	10.7869	-7.89012	19.0967	66.9394	90.7386	-7.46551	-10.5043	38.3272	38.4732	32.1863	74.4661	112.635	58.3807	84.9294	19.532	37.8363	92.0655	40.737	101.961	0.0940111	63.9901	148.653	25.7479	-15.4665	-10.1102	-19.31	180.981	67.6072	114.936	2.5388	-10.6381	-6.34462	-16.4176
85.0336	-10.2112	21.6004	1.11062	30.3248	1.27752	-7.40339	95.4972	29.6372	19.3465	31.0725	12.7599	-21.486	37.053	33.6111	153.174	22.494	2.6569	-4.64735	25.0006	50.1608	89.1704	-23.0519	19.8633	51.4218	31.2893	32.5702	58.8261	101.787	43.9809	124.987	24.441	23.1116	81.7906	47.2801	89.3609	-13.2282	69.0521	131.607	11.3395	14.5454	6.29598	-25.1471	145.894	77.0454	111.455	1.07587	-13.9419	-15.8777	-21.032
85.1335	-8.97953	20.1454	-2.47598	43.7182	8.56796	-3.38708	91.53	26.5875	47.2175	42.3162	9.41074	-21.2408	26.7369	30.0402	144.317	5.59974	7.15061	4.52053	12.6458	64.1595	100.552	-13.8228	-23.0255	42.3879	50.5375	45.83	55.018	129.384	55.9103	102.63	34.746	35.9325	84.6293	54.0631	92.8531	2.08277	58.1961	126.718	8.48629	35.6392	30.5885	-10.5813	135.054	58.0125	104.938	-7.60729	-19.1272	-10.5393	-12.076
85.2335	1.2187	20.4846	6.70337	33.6961	13.0925	-8.73827	80.1042	15.509	32.5416	46.5002	-1.4452	-23.258	33.394	7.89114	141.253	8.13304	3.33838	3.91256	28.3888	41.3976	113.955	-15.9962	19.0544	69.3455	25.3769	57.2543	48.8357	125.566	55.8449	100.157	29.9175	32.4316	75.2209	52.4164	101.919	-5.92267	70.5187	135.799	19.4908	-0.979189	13.0136	-25.2085	172.244	83.4449	119.845	15.8025	-26.8283	-11.9605	4.06286
85.3334	-2.56395	26.5855	7.4919	20.5907	3.57094	-9.24745	82.1884	15.7188	36.2879	44.3824	-3.20108	-17.4353	52.161	14.0461	134.649	9.67902	7.66341	28.8946	16.6502	36.7545	86.2895	-18.3584	-6.1513	54.0847	56.0087	43.1294	51.3755	114.106	21.9125	91.3939	-4.95031	34.5971	72.9038	32.0651	72.4827	-7.47661	60.4905	129.611	22.3419	13.3669	15.2819	-5.51487	157.331	84.3228	91.373	3.47384	-1.88803	-9.76817	-12.0409
85.4333	-10.7291	22.9264	-6.63546	31.0373	-5.97167	-17.2893	82.5087	27.2129	47.2549	46.9208	-13.6538	-10.6566	44.8606	16.5243	122	24.7476	0.503887	14.2119	27.431	61.3545	91.8625	-13.0228	7.52811	61.1658	38.0543	45.7301	42.9083	117.195	72.6704	104.166	-3.17274	30.6916	91.5499	55.02	93.418	-10.1062	82.678	114.681	26.1475	43.3871	27.8655	-10.9944	145.213	99.3212	83.5056	16.2663	-23.282	-3.32683	-10.6629
85.5332	-7.78631	32.1889	9.88163	30.4427	3.49218	-16.9339	81.2208	1.22302	25.3537	26.3538	-20.7346	-11.1087	40.9522	12.2193	98.6211	17.5716	15.6583	23.2345	10.1988	46.813	84.3747	-0.385277	3.68869	42.6213	48.6331	41.5333	30.484	136.434	51.5901	58.721	13.5642	15.9429	62.6122	34.6581	78.8673	-7.31526	84.4016	127.053	38.3195	7.49775	24.5216	-29.6014	147.386	99.7323	87.2584	3.64878	-31.121	-5.61367	7.81986
85.6332	-9.66583	33.5932	1.33054	48.9453	7.17824	-4.9045	64.2224	20.3856	38.2749	22.9681	18.1014	-17.0193	33.2272	22.041	110.752	14.2716	21.8898	21.54	-11.9085	56.8669	46.1121	19.731	-16.6246	61.7882	30.2596	38.0986	35.2176	129.694	41.0305	75.6245	2.23175	17.0014	52.9928	35.5102	72.6774	-1.65087	86.3403	127.895	18.1351	58.2692	1.606	-23.5558	133.8	93.966	82.1647	11.7905	-42.2862	13.2192	-11.65
85.7331	-17.7943	32.2016	-2.5637	48.6112	-4.07806	-11.441	91.7709	7.92333	17.8096	7.31568	-13.5579	-8.79086	44.7711	11.1364	114.151	8.07412	-1.54084	2.91045	4.96398	50.5837	95.7952	-19.3434	-20.9514	55.0444	36.2503	22.1156	35.5446	134.959	63.1897	109.368	-6.52639	29.6636	53.1595	43.1715	79.2511	8.203	103.173	137.566	8.79176	32.6697	5.62589	-5.67471	144.873	96.4401	97.1107	9.44314	-25.9497	0.518689	-10.4153
85.833	2.70597	24.9962	29.2715	48.8501	12.3002	-9.36671	77.6111	8.28753	26.6237	12.3469	-6.87568	-11.0679	44.6129	14.9883	132.852	8.64497	7.86297	5.32142	31.8169	31.6067	79.896	18.1353	-5.62988	49.7287	47.3122	26.8562	44.7376	129.973	76.1939	96.092	8.14412	27.3082	73.6065	33.417	58.2842	-1.73657	94.2283	129.227	19.3464	7.12374	-3.23393	-18.2164	170.785	88.344	86.1163	15.2098	-23.2485	-1.1423	-9.86266
85.9329	-10.2912	31.6208	19.4157	37.6483	3.18431	-0.0965375	101.545	14.5149	-1.4666	24.8056	-4.39497	-11.931	38.9454	37.9907	212.413	16.4497	33.88	-3.1396	1.50851	53.0644	82.421	15.4859	-2.97953	54.4756	48.3315	31.5016	31.0279	121.271	94.4761	113.912	18.2135	32.0102	64.9614	40.1736	64.455	-5.78683	121.617	136.447	15.8824	19.5095	8.17336	-24.9113	166.413	61.7435	94.4993	8.00828	-18.0329	-3.98299	3.18065
86.0328	-18.7703	30.2003	-2.7803	38.3106	5.26169	-8.31677	80.0015	14.1409	21.8462	13.6315	2.05599	-2.28385	28.5007	66.1608	212.163	15.8907	25.6787	11.4588	26.8081	58.1032	95.1379	3.84643	-13.2512	33.9917	20.5978	18.8091	43.0804	125.749	90.8192	112.142	-12.5518	17.4989	65.622	27.9121	59.768	-10.4067	110.474	175.022	22.4845	25.543	4.95974	-14.7384	183.093	72.8222	131.796	33.4145	-19.8304	1.75449	-16.9749
86.1328	15.5674	44.046	1.62462	31.6073	11.4125	-19.854	131.33	-10.1833	49.2199	11.9823	-7.26074	-15.5153	40.1918	52.1815	241.322	8.91121	12.9019	13.1811	3.2818	63.382	85.3196	-13.1086	1.52326	30.1685	54.7017	22.8437	47.0642	127.695	85.4588	117.062	-6.74291	27.4528	64.3239	51.4995	63.5578	2.96101	106.101	160.326	23.0774	30.8814	4.5138	9.45438	154.761	90.5887	116.523	17.8029	-12.5024	-10.6073	-4.68936
86.2327	22.6464	32.5862	-5.47549	38.1475	17.0326	5.1254	151.991	9.5861	36.6457	41.1267	-35.2554	8.7251	38.5261	84.8285	206.547	-2.71089	25.2121	2.78175	-12.1292	41.9259	97.436	44.1381	-5.53727	27.732	43.1452	42.4644	53.8675	136.571	116.212	93.7559	-14.2936	52.5768	71.6082	26.7523	77.9581	1.67838	158.814	146.906	40.4985	30.0579	8.92958	26.2377	176.147	78.1705	109.455	23.3072	33.6378	3.30429	1.8886
86.3326	20.6414	40.9469	-0.194528	39.2632	31.0369	-2.80457	233.344	6.28769	47.1873	11.7036	-42.4506	-6.48232	29.5419	90.0928	203.884	20.9536	38.0199	12.6782	15.5552	57.9061	102.86	26.3784	-17.7456	21.9394	54.0443	57.1903	86.894	148.106	115.148	84.3681	12.3071	81.9991	84.143	13.4562	76.6134	5.09652	203.572	126.237	32.8598	24.4877	-17.4799	104.97	182.651	97.175	76.6488	-9.51484	13.5851	12.9037	23.0356
86.4325	13.126	38.899	16.4327	65.8264	30.6852	4.35343	401.501	14.8787	34.8708	0.580412	-29.4051	3.08625	10.6655	113.735	195.248	26.3003	11.8812	-2.99891	21.1528	62.2103	78.6473	21.6864	-4.01471	36.6381	56.4854	83.2852	96.3741	135.376	96.4647	91.5125	-4.4062	38.4528	82.834	-23.5109	93.0829	-7.60471	255.518	125.159	22.0073	53.4155	-3.20958	180.848	143.676	68.9121	78.8588	18.423	58.7569	2.19838	11.5752
86.5325	25.7636	49.2113	11.111	67.2308	46.8241	13.4594	540.294	21.7999	6.71607	17.1345	-9.52785	9.82495	2.30966	90.9963	193.738	47.0428	27.0213	4.22852	49.0588	49.4869	92.8568	26.7113	19.7966	29.0063	60.0158	95.592	114.399	112.113	107.726	97.4666	62.7107	56.9137	66.2029	-32.6136	114.73	-25.4848	327.564	102.641	22.8276	47.238	25.6612	231.194	115.065	32.839	88.3037	-0.945121	56.8506	5.12097	29.0236
86.6324	8.53787	58.0536	4.34792	56.2788	17.4126	18.1433	660.004	10.2934	22.434	4.09246	-24.4834	15.491	-2.15795	99.4766	174.277	61.0582	23.194	16.327	35.6095	67.1026	109.375	20.2133	3.19448	22.5469	46.898	109.227	100.874	108.334	110.406	102.669	22.3524	57.4758	76.2012	-35.8399	90.1609	3.8932	404.341	96.9553	32.2378	27.7578	-7.87421	195.606	121.92	70.0427	94.3487	3.73622	82.5125	1.75075	28.0328
86.7323	5.09045	63.2576	2.04243	57.1571	22.2103	39.7011	836.928	1.83461	43.5704	4.96914	-17.8016	8.27205	-13.0372	110.241	170.311	60.6416	30.9996	28.991	29.5493	33.91	126.956	24.8575	-20.8972	19.0358	39.0482	115.453	110.815	103.691	104.356	108.603	34.6695	24.0991	52.7757	-13.6788	76.0381	-21.2561	502.834	116.907	50.3024	47.7363	12.054	149.383	136.323	67.5683	82.7605	4.97759	70.8449	-5.4911	32.7021
86.8322	54.4852	49.7549	-0.495626	43.2492	47.5043	15.8276	935.468	13.694	16.8789	1.37431	2.35753	22.4485	-13.5672	81.5036	176.9	76.6515	25.1243	33.4457	18.1344	76.0965	118.266	28.636	-17.426	30.1992	49.12	84.3993	112.474	101.984	145.588	125.809	64.2119	52.7966	47.7355	-18.0373	72.5531	-12.6114	609.828	135.986	39.2262	52.8775	27.9764	125.276	99.1207	45.2559	60.1053	-21.4821	76.4087	-26.6639	12.7824
86.9321	27.8907	48.5319	2.22956	50.2057	14.1637	19.7399	1067.96	15.2424	51.2111	-6.091	-26.9445	13.1076	-15.944	72.6754	203.784	60.6942	21.8936	28.6683	-11.7504	63.0323	137.152	31.0188	-14.3918	7.23076	25.8151	64.4602	103.906	166.359	196.459	93.6045	121.107	49.2929	75.1119	27.8723	40.6951	-3.36194	647.428	123.165	32.5922	16.3236	-29.6295	85.8828	139.518	50.8829	30.088	-12.2312	83.6956	-26.6245	26.8038
87.0321	18.0448	37.6618	-4.13617	51.6627	16.796	21.4403	1178.12	22.6426	46.3042	-30.4993	-34.388	-2.42368	-16.9262	68.1246	178.669	52.0616	22.5352	29.923	18.4138	65.909	131.451	15.1171	17.9147	20.4338	53.5828	97.0086	81.8272	142.476	212.545	98.9932	92.4482	27.0141	30.1749	26.3765	49.7413	-2.11748	696.909	121.671	24.0361	-1.26985	4.37474	52.1968	119.163	37.1885	81.0072	-10.1175	68.201	-36.4264	23.8487
87.132	26.5813	39.5102	-5.09741	42.1026	18.7082	39.6745	1183.36	10.5097	32.3255	-21.2551	-19.3714	10.0238	-11.7025	69.3497	167.623	33.8465	44.625	7.59516	17.9877	63.8621	96.1649	6.85254	15.19	15.0363	53.7601	82.1304	74.378	143.855	213.856	74.9794	110.06	32.805	45.9243	42.5502	25.2597	-9.72998	732.646	130.686	34.7729	-13.1452	13.6386	49.2317	125.305	85.6555	40.7377	16.5853	36.7615	-37.7873	16.3023
87.2319	21.9959	37.8098	-3.5764	50.6916	20.7818	30.9267	1059.3	9.90324	52.3834	0.0527382	-34.0496	-1.5766	-4.15688	77.6892	157.391	14.4493	43.2336	12.705	18.9689	70.7458	99.6445	21.9742	5.94191	18.2226	44.9646	129.987	69.6958	119.015	166.978	124.703	78.0499	11.4684	44.6758	87.1134	18.617	-18.0381	718.87	112.851	49.3367	-1.8131	-23.0768	51.7818	126.084	73.1568	77.7367	-14.8751	50.1851	-38.8642	30.0449
87.3318	25.1669	48.4325	-0.52263	50.5981	14.0423	18.7259	1010.13	-7.60638	24.1035	2.67985	-34.9554	-10.6469	-3.42864	47.2306	213.798	49.5531	71.483	14.6043	-4.05135	66.9773	95.7476	14.1534	-29.3422	37.1437	27.2573	141.353	67.8401	105.942	178.106	120.981	61.4879	27.1986	37.1134	149.514	55.8624	-28.2952	761.842	150.841	40.5271	-14.8681	-18.7915	55.3239	123.163	78.274	50.2019	8.50602	14.4893	-17.4819	52.6799
87.4317	11.1134	54.3281	5.5338	62.1339	20.7015	-8.94246	923.901	-2.80878	7.31198	-10.2554	-45.6232	1.68244	9.73815	30.0295	252.558	40.1989	59.618	31.6761	10.2934	38.5324	63.2881	8.51427	-19.5829	43.1817	17.4223	128.464	67.7705	133.549	161.398	90.8521	41.6199	22.3412	61.3093	209.686	42.5146	-17.6178	659.659	112.121	29.5637	-11.4472	-18.5647	42.5365	127.388	116.42	99.8968	-17.4597	48.8922	-36.6178	80.519
87.5317	6.73078	46.7622	-7.01776	55.7361	-3.06654	4.56822	850.547	0.908336	12.4901	-10.2877	-30.9296	-2.77125	-0.736604	48.1867	270.307	-0.823504	53.8049	14.3605	14.7316	69.577	90.145	17.9942	-26.0259	27.4419	-13.9255	139.597	54.832	138.199	146.071	132.148	17.5187	9.98455	41.9178	168.045	37.1875	-11.6654	610.908	134.453	32.1713	-2.0615	-3.86968	36.9034	122.746	79.6444	92.3892	23.4599	18.9654	-32.6691	44.8176
87.6316	7.86844	32.7481	5.35863	42.04	21.4995	16.9929	814.417	20.3954	7.35172	10.1634	-29.84	-1.41529	9.37452	52.1693	289.212	30.6596	44.1626	20.9029	-6.46799	45.4853	61.275	22.7823	-16.583	41.1467	28.7966	125.657	74.3706	155.759	149.626	92.2724	56.635	6.97781	34.1945	141.847	33.7421	-17.6523	537.957	104.916	57.554	-6.81948	-0.094051	28.8661	130.593	84.9654	57.7156	-12.149	29.5086	2.08084	18.6015
87.7315	-12.3633	33.2767	8.54035	33.7178	15.5802	27.5044	765.068	9.5593	-3.50421	5.78216	-20.1771	8.70509	-2.23877	65.338	307.479	13.5656	75.2496	17.8982	-3.52956	32.7502	82.9165	10.8542	-11.2017	36.5705	26.9431	124.104	52.5359	159.159	129.234	90.4242	40.0562	4.83181	45.3829	139.809	33.6456	-6.80636	483.628	112.431	44.8765	-0.837338	-10.3261	18.9832	116.083	79.1908	69.6021	0.983424	42.4609	0.501379	4.82019
87.8314	6.57815	47.6317	11.9912	39.4208	11.0656	7.32427	715.991	-2.67997	-1.60797	-1.09991	-31.6373	-0.640214	4.88507	47.4182	288.593	16.5298	40.4831	35.7106	26.7085	52.727	89.0658	17.6794	-9.33918	34.2177	26.8512	112.123	60.8641	136.457	118.419	96.2981	37.0908	-0.164316	43.7349	157.376	44.678	-15.698	432.913	150.347	33.3373	-4.09334	-12.5309	6.86364	128.338	85.7032	85.4793	-2.7487	69.1904	-8.28056	32.8599
87.9314	3.42562	32.8507	4.69629	21.1287	15.3236	8.01585	672.049	20.2394	12.3759	-2.84524	-37.3512	26.7101	7.19227	50.9614	256.498	7.25466	53.9225	56.9942	32.6814	45.6776	77.456	7.09316	-12.3435	39.8965	36.7399	104.73	110.169	131.32	117.444	117.45	10.6848	34.7569	51.0903	126.756	33.3896	-17.4164	394.405	134.235	22.4633	17.3056	-24.0704	26.1113	101.51	84.5521	79.1554	-19.4298	44.8434	-32.6431	16.2465
88.0313	-10.3808	25.0688	-3.50364	15.9476	5.9852	2.02684	656.307	21.4204	10.7115	-5.09442	-38.7467	23.9262	27.5698	66.5499	231.81	3.16077	53.2249	67.025	28.4968	37.7656	77.7356	28.6737	-14.1105	14.4019	14.2468	97.5936	120.201	121.235	94.3763	120.506	-29.2041	45.9135	49.7827	85.8354	29.9658	-8.85822	367.63	93.5434	14.9338	-13.5065	-14.7941	0.869962	125.768	93.814	85.5391	-27.2892	57.3196	-19.4847	-0.474285
88.1312	8.07369	48.0737	9.25724	10.9546	18.262	14.4334	637.674	22.0015	33.4025	18.7593	-20.3715	33.1028	35.9587	84.2982	235.381	-11.2217	21.3003	47.448	38.962	62.172	69.4549	-10.7714	-2.53955	18.3077	-5.68731	87.6629	90.6439	101.708	74.4311	94.0175	-28.5613	61.0437	38.1824	95.6977	61.4198	-19.05	348.547	91.5929	19.6703	-29.3281	10.7367	-10.7951	114.946	68.8884	53.5984	-13.1107	31.5672	-3.19323	10.0532
88.2311	8.33097	49.8032	-13.3941	32.6209	24.4928	-13.5068	595.491	18.1682	19.3246	-21.9061	-24.5409	12.7664	30.299	50.7794	200.763	6.71726	48.83	39.5833	38.1497	67.3795	47.366	21.2755	-5.81963	38.1446	-3.06093	86.1701	80.3279	112.949	89.3751	128.144	-9.95122	53.0773	45.4675	92.1749	54.9903	-2.11758	305.003	122.538	28.4627	-2.07548	-10.3143	-4.67639	125.582	69.0153	82.2469	-13.606	27.8827	-24.1259	44.7907
88.331	-8.60356	35.2523	11.3317	29.8766	-1.44033	5.69182	569.961	16.6436	-4.1638	-13.1341	-4.6414	3.05049	22.5664	55.4083	171.862	-1.15684	56.3278	35.0113	-21.9659	66.0942	48.1581	40.6052	-20.9171	28.368	-7.39067	111.284	73.4996	93.1121	108.189	108.777	12.049	51.7587	32.9057	78.5838	49.7329	-18.0575	314.642	99.4238	21.2742	-14.4688	-28.9449	-2.7291	139.714	67.2775	98.4458	15.2856	-4.19554	-4.96188	28.5218
88.431	-14.9897	31.3005	10.7522	43.461	9.77948	17.6113	524.575	50.0831	1.07789	2.64077	-15.119	12.8639	27.4932	49.7439	154.213	-8.27103	49.9172	34.1845	15.3097	44.3855	53.8018	17.9834	-0.0194402	20.1062	10.4757	67.9965	81.285	131.104	42.4405	129.961	-6.2102	34.1031	41.0108	76.3224	47.6517	-18.6725	305.404	90.1733	37.9374	-4.97886	-20.6786	-5.57068	108.485	62.695	62.821	10.7426	47.3082	-3.20885	2.47076
88.5309	-14.6146	17.4752	9.6036	35.2117	-2.80608	9.42751	503.521	27.4639	-2.515	20.4566	-2.779	7.75708	30.3951	76.2387	173.586	-3.07673	37.3984	15.5445	21.0108	36.6312	69.16	6.10727	-11.5079	14.8725	26.0208	72.243	87.5035	129.079	57.0939	119.106	-16.1142	60.1704	33.3412	34.7809	72.4222	9.63731	261.033	109.58	51	-2.50719	-26.1314	-6.35339	133.185	38.9448	43.442	-1.54684	32.6442	7.96249	-31.0081
88.6308	0.138566	33.9267	-0.755976	35.9933	20.8298	-14.5232	498.216	25.5742	-8.9933	8.77229	-15.6893	-5.98217	26.6611	61.6039	164.199	11.7569	28.5599	19.7929	26.8951	36.7505	99.62	14.2825	-18.7159	23.3285	22.9647	69.6035	80.8518	120.789	83.3752	94.8851	7.63832	48.6409	78.2087	64.9519	75.4544	3.95837	237.931	139.496	30.1875	3.54214	3.71319	-15.2888	145.324	58.3907	80.0111	-5.71794	24.3	5.22603	14.032
88.7307	-8.84544	39.0613	1.88896	35.9451	-0.554543	-0.916279	463.616	37.441	17.7578	22.21	-37.2693	-0.786807	24.0124	74.0651	165.006	-7.74979	21.2344	28.2409	4.01449	38.9832	91.392	-0.0194171	-24.0057	8.67028	23.796	57.7624	80.8952	116.397	73.773	123.314	0.246234	66.1237	79.9707	63.735	100.674	15.2212	215.013	155.113	50.9749	-12.5347	-1.74622	1.67943	129.048	65.3337	105.573	7.99237	11.6313	11.709	-6.80572
88.8307	15.6083	24.0814	0.865497	37.0928	10.2893	0.41553	433.09	31.6921	19.1112	8.80161	-23.0845	-6.19879	29.4117	75.8929	145.478	-3.28655	4.72648	27.1608	-19.2416	25.7281	92.1842	22.6058	-19.3969	25.8075	40.6845	67.1287	52.8594	108.994	73.3295	98.4099	11.0867	45.856	89.1453	53.8315	77.3542	3.71242	245.266	100.34	35.5622	15.0024	7.29769	15.3233	155.895	63.0516	100.576	0.737096	32.2124	5.70144	8.65792
88.9306	-2.36775	27.3872	5.35787	51.1673	-8.17127	-3.0219	428.158	22.5104	14.75	0.429883	-50.1265	5.66074	17.1651	43.6848	163.893	-9.28868	38.0677	47.1337	-19.3759	32.4985	100.548	14.4145	18.7873	44.6804	13.0694	69.7617	69.5658	116.409	76.0007	79.648	20.0995	75.3567	98.7522	71.9156	87.201	-5.82827	243.787	113.321	29.6768	-7.85595	-10.8627	-13.9435	154.403	60.83	110.638	14.6117	20.0756	-3.64029	13.1231
89.0305	-12.8169	42.372	29.3433	20.8219	12.03	-5.41837	440.894	15.8061	9.06731	20.472	-2.95883	-8.32019	26.3418	45.4614	200.449	-1.02362	31.4858	18.8688	16.9458	57.8623	88.564	14.9538	1.0179	15.4343	-0.375958	71.5418	64.5326	131.254	107.426	98.1819	2.23235	48.969	87.5213	53.6405	81.6254	-11.5266	206.757	121.434	35.9125	27.2472	7.65118	-20.0905	154.971	70.23	99.5169	9.55736	73.2352	-14.8703	0.652853
89.1304	-5.60311	40.9209	38.8449	45.3928	6.53241	-16.3341	393.157	21.9623	15.3652	0.322107	1.42834	-0.287332	21.3523	48.2505	195.594	-1.75184	-2.82264	2.90523	14.4736	54.745	65.7239	7.0421	2.94321	26.9647	21.6314	74.7865	71.7079	117.843	120.899	94.0136	-7.32887	58.3923	91.1962	75.9865	69.8688	0.692475	226.083	135.988	34.1755	21.8046	8.38588	-24.2234	152.013	76.668	97.2727	12.6775	33.6136	17.191	7.81148
89.2303	-9.202	43.1784	58.8442	34.9424	11.5265	-9.05087	382.847	23.2013	22.4872	4.1352	-10.0498	15.3292	38.7345	39.114	207.024	-2.13571	35.3929	22.3307	21.4959	50.8062	35.5964	12.6238	-0.507731	43.2824	52.8272	43.9742	81.5413	131.682	82.3323	111.859	-27.6607	23.4476	68.2601	49.0323	106.478	4.8382	213.071	126.171	43.4729	-3.09052	-11.2148	-11.0914	141.611	70.0232	109.886	-4.55294	35.9275	21.6949	13.3506
89.3303	-9.45608	40.0112	73.3265	45.6447	13.3182	-24.7416	366.44	39.7708	15.0371	-10.2605	-23.3516	24.3273	29.113	26.0663	183.947	-13.5085	21.6847	23.5166	11.4509	41.8766	68.4149	12.7049	-6.46427	47.0588	35.834	49.8121	41.2838	107.85	88.3568	91.7379	17.9093	45.1023	85.8156	67.043	98.5098	4.83571	207.681	147.302	37.0381	5.2965	19.467	-2.68673	150.221	90.2041	93.9049	0.41045	4.65463	13.5111	14.2193
89.4302	-14.6441	39.6663	76.9374	45.6827	3.77913	5.05844	357.755	18.9379	1.76014	10.1976	-5.51142	20.3106	16.5919	23.717	161.849	2.71514	33.8535	15.7169	19.1619	30.8606	78.9892	0.136291	-14.4343	40.2315	43.3131	56.9512	68.3624	113.867	74.022	109.661	-15.9457	39.9272	75.8558	52.4861	98.2287	7.46258	182.785	123.073	20.609	0.0889091	23.1582	-4.80635	141.775	59.4421	99.0893	5.21696	23.0744	17.2071	3.21142
89.5301	-4.25969	18.7892	88.6947	48.4605	27.5855	-1.97276	325.9	46.5286	19.5895	13.2572	4.13732	24.217	34.4189	24.6832	142.452	-6.50886	26.3992	-3.33885	49.1992	31.4652	96.2124	2.92328	33.3452	39.3517	41.04	89.1638	63.7172	107.009	72.2532	120.716	7.79784	22.373	53.167	33.0853	88.2509	6.55091	207.483	108.804	16.6023	1.88282	1.39373	0.176689	113.867	45.4563	100.56	21.8856	32.2732	59.3617	-32.4348
89.63	-10.9705	39.776	61.4174	45.8535	17.3477	-7.25759	314.815	23.5639	19.8551	32.8713	25.3689	26.3189	42.5508	16.7874	144.701	6.10486	41.4389	8.33436	24.8334	23.1129	108.89	34.5503	10.1914	30.2904	22.1711	66.9675	67.1205	136.984	84.8223	118.456	9.94442	63.1056	86.9024	55.6406	102.306	-5.75572	198.824	112.043	21.4619	-9.13984	15.8024	4.3097	115.449	80.055	81.8239	13.6895	8.01792	66.7462	0.861859
89.73	-16.2647	45.6435	38.007	59.9521	7.27254	-7.80441	311.409	42.803	17.3396	19.6886	9.57495	-0.700294	56.0572	9.48709	119.766	2.89448	6.5402	0.837344	-30.8819	60.5829	77.6726	10.4605	-1.05517	43.0675	17.5368	65.3145	18.3507	125.168	64.2042	111.96	-29.8689	36.9493	82.3569	70.0198	82.3853	-9.88238	208.275	134.29	22.4053	11.7548	20.5424	-25.2682	137.334	84.2785	114.689	-1.4072	6.41162	48.0802	-5.69218
89.8299	-20.1307	42.6657	44.7144	34.3553	20.5226	-22.1808	285.732	18.9754	24.559	16.4103	-23.8515	7.66459	32.1808	16.4827	133.002	-1.41656	17.4633	22.5172	-0.851624	74.946	85.4558	15.4999	3.99455	34.0129	18.6852	48.1027	24.4265	157.841	75.9281	132.713	-20.6353	32.1739	95.4116	39.588	81.8118	-6.01105	149.969	140.148	22.8883	14.3424	43.911	-17.9278	129.127	104.557	87.5331	12.8607	55.5582	20.7529	-21.713
89.9298	-0.312299	42.9047	39.8516	39.9875	30.6855	-14.0546	265.55	46.4089	12.5766	34.7036	10.0937	3.92861	25.2421	13.2003	121.245	-2.44206	23.2514	5.74102	26.0475	25.0948	85.683	20.5447	13.5219	32.8528	35.3992	94.4115	19.7161	133.564	37.8605	111.984	-21.8538	37.9589	76.1044	47.385	88.4406	-32.6418	153.944	148.522	-13.0746	11.188	20.2411	-13.4668	111.896	95.3774	119.889	20.993	14.4504	35.2807	-5.47163
90.0297	-13.0078	46.5064	28.9311	29.8688	15.6378	-0.552202	272.681	59.1164	16.7891	37.6627	-15.5238	-5.79394	39.8736	9.46828	108.363	3.22691	11.3421	9.48312	2.56827	25.8027	66.4222	13.4086	-2.226	35.6899	28.3079	82.1381	19.0367	122.773	59.9351	116.599	-7.72615	42.5177	93.7668	48.7502	81.0585	-5.25848	165.482	136.526	22.5855	-1.06216	20.7117	-14.9609	128.273	108.647	79.5202	-7.32484	23.3032	38.3712	-3.19792
90.1296	-16.527	35.6293	18.8321	51.5757	2.44825	-25.4889	245.724	28.3522	29.7651	29.7777	-12.2578	2.02577	25.3532	-2.08945	111.174	9.44741	31.9565	20.0007	-4.70779	15.1629	76.3804	13.391	35.0217	48.8878	24.0478	70.4126	30.9386	159.651	60.5896	97.3927	-7.17586	58.3154	70.7102	44.6135	87.7933	20.6424	137.991	106.301	51.2386	4.74278	27.2983	-1.90688	121.521	77.6819	80.1887	2.13904	19.4505	41.9761	0.105578
90.2296	-10.244	36.4532	38.461	46.3479	6.94451	-23.9497	248.379	45.0658	28.9763	17.8676	-28.8292	-3.65057	33.2433	2.19404	130.417	9.15512	32.0456	10.3236	7.19512	44.3497	82.03	-3.66965	-1.93646	51.3877	49.968	69.5964	11.0777	154.161	58.3468	85.2399	-28.8281	58.2751	83.7413	45.316	58.0363	-19.2781	142.523	126.087	12.705	19.8631	18.4354	0.310014	124.576	96.2653	59.3749	-10.824	15.1632	30.5977	-13.186
90.3295	0.801858	34.1842	13.2084	47.785	1.62223	-9.4417	216.277	32.1586	40.3846	26.9501	-17.9542	-20.1038	43.7473	19.1975	168.362	-5.26492	38.8337	7.78988	1.31628	41.2677	81.029	30.1319	9.68259	32.9359	29.4499	68.4312	28.1651	143.424	53.0641	94.9882	-26.3109	64.192	75.6727	25.3784	83.2897	15.8943	126.214	127.577	53.5333	40.0771	9.15207	-26.9364	145.172	99.6119	66.5568	-1.28078	17.3935	19.5519	-21.9937
90.4294	-8.49826	40.8831	20.1467	49.5545	2.85718	-15.822	208.8	22.3233	28.5998	10.7698	-8.30057	3.01851	19.3125	7.01131	187.602	2.38922	45.8332	34.4778	-17.0582	61.7567	74.868	29.818	16.615	33.9992	46.4133	47.4133	4.16716	161.666	55.2144	84.7379	-32.1697	45.2512	103.864	42.7537	79.7844	-9.99406	142.974	133.289	35.0743	12.3903	24.2004	-11.4943	148.901	104.852	85.5794	1.83505	25.695	16.3751	-8.86776
90.5293	21.2806	30.6694	22.5768	64.2662	16.6801	-17.6168	179.057	35.8717	20.5755	21.7172	8.96213	-10.1953	36.2181	2.27698	167.661	-19.5413	20.6352	20.4288	2.89532	49.6667	96.1906	5.13091	11.8643	45.3006	45.9775	68.3062	-6.58159	142.186	58.1313	78.2583	-4.63814	38.5924	107.89	51.1867	89.7553	0.734154	116.353	144.601	26.6911	1.53587	-7.9915	-19.6621	111.958	103.174	101.5	-9.51195	40.05	15.423	2.64044
90.6293	-13.5312	21.9021	57.1002	27.0859	3.33836	-8.01993	205.794	46.874	29.0923	26.0329	-7.69625	-16.5659	36.5891	21.3955	206.295	-23.4851	28.6925	9.39597	8.63083	30.8171	74.4866	29.5628	20.569	38.9622	37.0705	66.7154	-5.76768	161.224	32.571	90.7745	-24.009	43.4313	91.0683	34.7494	98.8416	25.769	112.18	132.183	25.7163	27.4405	3.93913	-8.0921	115.678	110.509	68.2656	-7.07852	16.3103	31.4036	-0.631351
90.7292	-16.3578	22.9076	68.037	45.8145	-3.96543	-9.38937	184.151	48.5999	25.0557	26.2166	-14.2501	-8.92425	34.8333	-1.21016	162.344	-6.29216	38.5499	19.0547	31.6324	46.1125	101.671	26.4263	6.07309	42.8629	50.3422	94.9561	-3.29471	150.917	62.5438	115.26	-10.138	43.9239	81.2207	46.3887	96.6322	18.7115	124.463	132.255	28.9878	32.7092	6.78235	-3.46298	123.634	97.3233	63.5964	-10.9504	17.276	28.0613	-22.0033
90.8291	-2.83382	28.7743	42.2294	41.5653	18.9652	-13.974	172.206	53.5938	15.5297	18.3685	18.1697	-16.2557	47.8925	-14.5534	149.488	10.1371	5.06527	12.5234	39.4238	59.1081	100.455	-1.90701	12.6778	58.2123	47.907	89.0726	4.36499	155.643	62.1105	109.564	-10.3277	23.0434	92.9269	24.437	99.0094	-2.77078	124.297	120.826	41.3516	24.9214	-3.03836	-2.70721	133.875	104.734	64.4215	0.914939	29.2781	46.2232	-11.0013
90.929	-10.2051	26.4891	14.5453	30.1302	13.7673	-11.2633	177.682	61.1407	5.88895	3.63206	27.0332	-4.01626	39.6566	-6.25698	144.558	1.46782	30.7572	7.74429	14.7852	42.3513	75.3081	21.4499	31.4532	46.8826	48.9764	97.3521	4.02162	143.568	65.826	92.538	0.0725436	38.194	81.0342	25.5792	96.6748	-0.704617	138.042	127.206	43.6479	29.9499	14.5548	-29.5325	107.177	70.6201	83.3118	8.9503	27.2779	29.5611	-4.19514
91.0289	-18.1596	32.029	3.59867	26.5471	-2.16824	-17.3311	174.984	40.2889	28.446	28.4617	29.5594	-11.1425	36.2013	-4.09223	133.06	10.1034	37.4959	16.3552	13.8655	57.8915	58.4016	8.13434	22.4562	45.8837	32.9913	87.4027	23.5084	143.339	53.1641	93.9384	11.9116	32.446	96.8078	48.1394	100.599	17.1026	100.397	153.947	43.3424	14.5112	15.6184	-25.1948	126.941	110.848	90.2402	-6.13487	23.9955	40.9517	-9.30316
91.1289	-7.14018	29.8641	3.01821	27.5645	11.2178	-17.5193	176.552	21.0829	21.6278	26.9452	-9.54415	-6.88776	39.8082	-3.95072	115.153	-0.976278	22.0286	39.0016	35.2908	46.0177	67.7183	5.85969	14.6332	51.8916	56.6394	71.935	0.149459	158.241	70.3855	101.808	2.22838	39.5419	88.6288	25.7439	98.9487	23.0028	97.9634	134.696	47.0316	26.967	14.1127	-5.19533	138.739	62.2008	70.3325	-14.2099	26.0032	20.494	22.8418
91.2288	-17.2109	29.4228	9.07161	38.0049	11.7536	-25.1034	184.139	26.0709	31.4047	13.48	-9.66321	-15.6179	42.067	-8.24764	116.122	-16.6446	27.6774	35.0375	43.5218	44.7182	69.7702	2.609	0.673383	35.4464	55.66	84.0098	-31.61	129.632	55.7089	93.6203	-12.4514	26.1614	111.945	23.8761	133.345	-3.42074	112.582	134.998	44.4913	10.0416	-7.13732	-25.9414	136.305	111.699	76.49	-13.1167	-9.5708	14.1823	18.3473
91.3287	-8.71709	26.4346	13.0712	48.7952	0.223662	-13.9065	163.311	22.0674	12.1483	4.6168	-21.6801	2.23068	36.4955	-13.3557	99.6799	-4.55821	39.7882	25.5367	54.2637	21.3291	91.6154	23.2452	24.6547	44.5159	40.3878	98.0526	8.22468	159.494	59.5744	89.3933	-25.8202	19.672	128.308	44.0005	119.862	0.551996	88.1778	113.69	51.1489	10.5333	17.5169	-12.5893	121.049	99.3752	75.2139	-5.20853	6.09215	24.1786	4.4432
91.4286	-21.4112	37.9681	12.2939	31.0249	-0.712381	-23.0477	130.828	20.9535	4.76273	-0.0713691	-3.45666	-28.2075	29.7925	-23.0399	89.7238	15.7231	-16.8126	-1.3356	45.6689	40.3495	103.034	-17.6699	4.8646	57.3693	41.4434	63.1771	-17.5535	128.055	38.3019	94.728	-42.863	8.86601	75.8696	45.3356	130.744	26.6866	106.575	129.968	64.4489	19.6259	26.5572	-8.04118	149.563	89.8243	96.0986	-4.37482	2.23962	33.3188	-5.85592
91.5286	-4.1229	28.6352	20.7717	25.981	5.16085	-21.7271	142.855	31.4559	9.23729	10.3375	7.03992	-3.26677	54.3717	-12.7244	89.4914	-1.03328	3.7215	24.0175	24.7615	39.6375	78.5409	3.17054	6.70736	42.1097	26.9946	63.1396	2.66338	132.008	35.5524	116.927	-20.7961	32.5636	87.571	36.2499	93.2793	-2.84167	62.7792	118.412	48.6176	0.123555	11.5304	-10.4272	167.132	89.4765	91.8006	-3.8204	28.4017	28.21	-1.3129
91.6285	-6.4543	40.8397	15.1532	43.0371	-1.89226	-17.0326	135.613	53.9883	18.6713	22.6798	-6.44089	-16.2578	32.8789	-6.99963	71.2829	2.711	17.4581	15.0985	30.9537	37.0005	109.695	-0.802051	-0.851745	44.3457	44.8588	71.4554	5.99138	115.665	47.8218	102.782	-25.3851	1.9776	72.5001	33.0945	106.466	-6.33921	81.7883	102.438	58.342	-6.70114	22.2748	-15.123	158.429	65.4355	99.281	18.4186	20.0965	25.7284	6.50126
91.7284	3.24479	33.6879	11.658	37.577	13.1732	-42.5225	112.213	25.324	3.65728	21.9753	-7.12816	-8.45027	41.2527	-19.353	74.1795	-7.90669	33.4065	11.9454	13.353	29.1554	131.071	-1.85499	-16.1513	54.734	58.6087	70.2429	-26.0309	117.756	45.2423	97.3488	-24.228	24.0108	79.6405	25.4603	95.8669	-14.2882	100.742	133.014	50.8682	25.5198	9.59437	8.72904	152.614	88.2107	80.6605	7.42958	5.44898	11.5641	7.82845
91.8283	-12.5385	46.6972	14.2042	29.5673	6.65932	-16.6649	124.481	22.0554	1.80798	25.639	5.65121	-20.4514	25.7624	-5.37866	98.3855	-8.22974	28.5306	9.72438	-0.898733	51.5252	108.264	27.0752	4.90362	37.4193	57.5671	56.8624	-9.63802	143.97	55.8737	113.747	-10.8332	20.2791	79.564	24.1054	95.4819	-13.0645	102.718	111.874	36.74	37.4363	28.4818	-27.9351	130.807	75.219	69.1845	14.5544	23.0067	-10.7916	9.08238
91.9282	-12.7611	43.6211	12.2232	40.9843	-2.08832	-17.9298	143.956	15.454	11.0283	23.7635	0.277563	-4.99692	35.1542	-7.17028	75.238	-9.5776	18.3568	15.1226	37.6119	49.6078	91.6563	4.20369	-6.33164	38.3117	19.8416	86.9803	12.5684	131.447	46.4936	109.258	-48.9336	27.1159	114.695	24.5197	65.5698	-9.89811	88.4621	122.199	29.531	-0.980301	-2.02278	-7.70465	141.533	92.8848	97.3357	7.78603	4.88914	25.3635	11.3255
92.0282	-13.6896	34.504	23.8042	40.2324	13.5733	-5.7104	148.021	7.38741	-7.15905	31.2653	-22.0283	-20.2652	34.5083	-11.3986	68.7857	12.9361	7.97534	3.60014	31.272	58.8647	79.2434	13.9666	0.691461	19.6083	44.0122	80.473	-1.01394	122.082	48.3502	125.872	-45.426	46.6231	91.6826	11.656	86.3371	-28.0074	108.874	133.623	18.4237	31.4929	17.4496	-12.7481	144.127	97.8592	95.5977	19.4857	16.4693	14.3027	13.2801
92.1281	-12.4163	34.6799	19.1631	47.0527	0.147587	-4.19897	139.272	38.5191	7.78693	19.5322	10.0304	-14.254	60.9102	47.7367	98.1381	-25.282	16.6638	10.5511	32.921	43.264	90.1081	-13.5738	24.4793	23.6051	54.319	94.5209	-25.013	138.553	73.107	70.8172	-19.7738	34.7634	110.927	23.0781	91.8731	-15.6534	132.207	109.919	33.5162	22.6755	25.187	-10.2743	147.562	105.512	73.2897	4.26999	7.92193	61.6081	12.5373
92.228	-18.1249	29.4531	11.7988	48.0861	9.27446	39.9777	136.54	1.47278	16.9573	51.9355	13.0667	-23.6441	32.489	64.791	95.4973	15.7617	15.6628	4.57634	64.3961	35.8284	80.7339	-5.47857	26.9295	42.2985	50.24	94.8873	-3.74626	165.812	69.0325	80.1461	-21.2408	96.9328	120.341	25.7468	74.6304	-4.09583	140.059	94.4597	24.1274	23.317	14.8487	-20.0453	130.911	87.903	46.4164	1.50686	39.6309	59.0997	7.51305
92.3279	-10.8394	6.00938	7.34885	37.1719	22.8078	28.2256	78.7918	26.1424	0.687005	49.4541	14.6102	-19.5258	39.3593	84.2149	158.773	-7.74533	19.9382	-2.58438	56.8519	36.8381	98.7514	-13.9809	34.1168	35.3643	39.8857	67.1597	9.4265	155.26	66.84	93.7018	63.4995	79.6552	129.582	8.72639	103.896	12.3125	117.63	95.2377	19.2769	22.8722	54.0302	9.58098	123.406	82.3828	21.3421	26.2464	10.2873	109.372	-23.2277
92.4279	-6.63243	18.9857	16.9094	48.554	9.69968	47.0639	80.4728	53.6339	21.6555	31.2674	5.58773	-9.05155	39.504	83.1578	192.335	15.1076	35.2866	14.7319	32.6352	8.18175	100.786	-8.41062	27.1597	1.63437	44.0598	114.159	10.6663	139.822	53.4422	94.871	42.0917	85.0385	124.014	41.5683	115.599	-7.68462	110.131	103.819	13.4367	20.7225	15.4692	-13.0973	99.9337	87.7106	55.369	4.55294	-3.2218	80.8041	1.17501
92.5278	-17.058	20.3432	17.0327	38.0772	11.177	46.5189	83.8859	49.7183	8.06365	28.355	19.3538	-23.5823	30.9865	92.4061	192.031	9.67754	14.2703	18.5998	42.5356	42.4441	99.108	-8.42577	37.7657	29.0442	34.4233	101.559	-11.3836	132.327	89.3304	75.3231	30.7926	56.7692	120.698	22.0457	107.726	9.80925	155.405	105.139	11.1752	17.9042	34.212	-8.47282	151.488	71.4695	20.5957	-0.662992	18.0819	80.3655	-4.84669
92.6277	-19.3483	23.5037	5.03631	62.7529	1.61067	39.3872	55.0206	75.7122	24.2073	15.7052	17.094	-4.91483	36.2851	92.0765	195.704	15.3499	37.8191	7.65013	34.1557	18.9351	107.741	29.4096	15.9925	19.417	46.1072	91.6817	-13.5764	132.171	60.7471	83.9035	48.3715	68.1883	112.216	24.8283	92.3896	-8.7349	139.734	106.767	-5.70151	40.3451	25.6403	-22.6695	133.437	63.9261	42.1916	6.67964	10.6772	69.2809	-10.1209
92.7276	-19.8991	22.9365	-1.29276	60.9562	15.7927	35.2267	85.8033	67.2595	20.4355	11.1854	23.7279	-18.6852	29.5392	62.4294	203.181	20.572	24.9601	17.4774	17.7232	56.0498	95.3814	16.9398	38.6185	32.4269	58.8912	85.8989	1.71327	119.717	39.1299	83.1588	29.5579	49.5058	74.8192	24.534	105.88	6.01731	120.912	117.335	45.5216	21.7319	31.5859	-8.87715	115.53	66.1662	50.613	6.41224	11.3612	64.3089	-8.74282
92.8275	-35.7934	28.8966	3.21316	46.3262	6.53794	37.5674	78.6427	51.337	2.73837	39.4243	5.80534	-14.9772	41.4303	67.9885	188.916	19.1708	-2.53575	16.0021	31.4256	31.0525	109.578	-18.8807	-15.4856	27.0248	37.0056	84.4814	10.2683	133.609	52.8958	131.414	38.7714	56.5968	78.8974	12.4239	122.884	2.26243	141.437	128.141	37.0893	52.8625	25.5385	-3.68187	111.508	85.8755	55.6912	-3.46816	12.9321	53.6314	-30.8109
92.9275	-11.8264	26.2244	21.1108	43.9167	11.3038	16.2529	99.2681	31.2846	10.4433	43.1338	-4.83015	-18.0595	26.9682	46.0329	163.296	31.1981	11.7135	47.1653	21.1266	66.3313	77.3617	13.3723	-6.73144	32.1491	30.942	72.2739	-5.43327	148.405	67.4693	76.6537	27.1944	72.7668	88.8822	19.2361	85.7195	5.20344	80.6962	112.477	27.9679	21.3131	8.38261	6.05097	119.534	81.829	83.5613	3.98456	11.1285	45.889	-3.32748
93.0274	7.29548	28.294	10.1508	50.6437	7.01409	20.1634	95.5319	37.7062	13.6472	29.4753	-12.1942	-15.127	26.4822	45.6268	132.562	20.6267	15.3283	24.0243	20.4146	73.6315	114.165	-0.990548	-9.82487	43.724	23.6761	70.5619	-12.8763	142.115	44.7786	110.81	13.6359	48.452	85.8059	27.4697	69.7284	-11.3052	109.367	116.146	21.5064	26.9809	17.3784	8.20444	119.638	115.371	91.6715	-9.35232	3.4033	22.2269	-3.49899
93.1273	21.7213	34.9084	7.31371	33.2157	11.5568	29.6471	101.591	44.6813	18.904	8.06224	2.80456	-11.5233	12.4498	84.7314	185.327	26.1456	31.9566	30.3737	-11.0814	53.7621	90.7229	2.76296	-5.22989	37.7853	18.3295	72.9923	-25.0465	109.281	72.0764	94.9082	-0.389017	37.105	81.7629	35.8451	90.8482	-5.99932	97.3238	136.703	15.4087	28.5619	41.3132	4.93703	135.396	90.0297	62.0239	8.46698	-7.57859	26.1508	-26.5896
93.2272	20.1801	41.6159	11.102	28.9394	5.9422	31.1478	101.017	51.9948	11.0288	26.6669	-9.76059	3.75402	21.9782	69.0059	216.097	14.8447	23.0698	12.8529	-2.97833	56.0178	73.9684	21.651	-20.8192	26.2293	24.9787	87.3202	-13.2264	143.572	69.2917	112.749	-4.90131	29.6286	94.6094	33.6013	97.7403	14.3839	93.8405	114.987	53.2196	39.0284	8.23807	-6.49034	137.881	67.454	130.04	-7.7248	21.2624	41.0108	-4.84273
93.3271	-4.13361	22.2	8.52928	21.7209	-5.90895	26.2454	98.5769	35.6853	5.05085	57.9462	-22.6307	5.06723	25.368	61.3954	256.453	19.725	20.634	-1.04157	14.3022	31.4715	69.1055	10.4726	16.809	20.1157	19.4144	55.4601	6.83995	134.617	60.9041	88.2379	11.5041	19.4706	81.7332	34.9745	95.5695	21.6201	115.852	99.0188	67.4497	7.99364	48.7186	12.9865	147.191	55.0665	56.2193	-2.4817	29.0318	78.5918	-30.1295
93.4271	15.3224	37.5973	0.852677	46.077	4.96651	1.29739	52.0067	11.5975	1.79752	37.2105	-14.8646	4.54469	26.3447	44.0685	264.757	39.0787	36.5756	18.2692	-5.70499	44.8981	69.7946	21.3428	9.8105	34.305	13.277	82.1575	-1.9956	153.463	63.4076	90.9865	-1.59687	51.1446	102.863	45.55	110.614	4.04019	75.6827	119.944	63.8384	28.6157	16.714	-12.3183	98.6882	77.2506	63.0429	9.59618	25.0147	33.5446	-15.0571
93.527	4.02828	34.5073	25.083	25.5294	10.4739	-4.24607	62.3981	5.99897	-7.57332	34.2247	-30.6641	3.06255	26.1282	77.5175	240.961	35.6765	32.9193	33.564	10.4036	19.9962	69.929	22.6078	16.4946	25.3513	48.2244	86.1962	13.3523	155.796	73.3569	103.298	-15.0641	29.1144	91.3667	41.8456	88.8948	-11.2973	103.855	167.261	36.4168	33.6256	11.0553	-12.8942	123.465	71.3914	39.6328	25.4215	45.0538	42.3967	-9.04062
93.6269	3.02252	44.5117	6.92393	49.3983	11.2404	3.3987	83.122	38.324	4.08116	36.6955	-46.5809	-3.46007	42.3124	68.7109	226.348	22.3391	18.0943	24.1254	1.47857	21.6413	75.8143	30.6743	0.926151	48.2446	46.5858	85.5367	-2.8553	146.553	63.3279	111.787	1.11101	25.8607	82.0954	42.5839	93.5763	4.96301	61.1511	257.512	34.6801	28.3693	23.8677	-19.0944	148.075	83.6893	60.134	27.1542	44.1604	41.3061	15.6677
93.7268	-3.80114	33.4774	23.6492	37.0286	10.3441	18.7591	73.4539	26.7005	5.84871	49.5393	-41.8078	-4.11614	38.1665	83.9967	212.513	26.9522	28.9592	27.6367	-8.9817	9.57606	55.0416	36.7921	5.86136	43.3303	33.3624	91.6474	-2.242	136.961	64.7339	117.345	10.706	29.6928	91.4409	37.2966	100.752	12.43	66.6181	289.658	26.5019	10.6706	23.5488	-24.3269	127.569	76.4162	35.2786	44.0743	27.6421	28.1552	8.60471
93.8268	2.83138	29.633	26.0938	34.3104	26.2089	22.4528	65.4246	19.3119	-7.61697	42.5815	-53.1255	13.629	36.9526	99.2889	182.242	29.7765	31.8039	8.68076	-10.1348	20.2437	67.5417	46.7373	21.1689	37.4605	30.5536	97.2545	19.1261	134.132	97.0365	82.5425	31.0897	43.0226	107.148	40.3569	106.971	14.7329	89.6641	256.551	37.3719	26.5141	37.3876	-1.48734	143.848	71.1939	32.1006	40.008	33.403	70.0694	22.7044
93.9267	-9.89007	48.8593	-0.0820644	49.8938	-3.09534	18.3599	80.3005	56.0726	-4.74753	26.9524	-38.6446	9.81695	39.6428	75.0298	181.241	15.204	21.8221	24.8382	-6.04306	24.7362	35.6969	30.7699	-11.2178	23.5158	28.471	92.0301	-3.59236	111.036	43.9872	105.427	-5.48285	36.7955	88.1772	35.8272	99.7825	-1.87471	83.2667	246.061	13.3736	-4.79087	21.1064	13.8899	124.374	89.4587	74.3783	19.3479	-0.242956	43.0143	1.37355
94.0266	2.21103	30.2866	2.15951	54.686	19.8572	16.6202	75.9741	36.0619	-4.28564	24.7396	-53.793	-12.0107	20.2203	98.5908	176.213	38.7915	28.8333	43.8229	33.8776	-3.09682	73.6896	9.67368	7.43111	30.8369	48.5276	80.7068	17.712	121.061	47.3887	67.9629	5.56614	16.3466	90.4572	43.5975	98.1791	10.4305	115.646	192.334	27.1875	5.28569	33.1613	25.1199	113.447	72.7805	54.1786	4.30833	33.0017	61.4828	-2.1842
94.1265	-3.78093	36.602	7.53738	62.3239	3.31469	23.6469	71.6619	23.4833	9.74466	3.47799	-52.5194	0.401489	19.3737	102.261	153.322	55.844	50.7299	45.0631	6.52647	37.9852	102.366	13.1753	-9.24359	46.8429	44.6385	79.9644	-3.06295	126.769	62.0244	81.2677	-24.8657	24.0919	100.297	46.8495	98.9151	17.0069	110.25	172.772	9.67258	-4.15621	25.7481	10.5749	122.544	64.6539	81.3216	1.74707	31.0786	43.9943	14.1863
94.2264	-3.56544	43.3248	9.05458	56.9971	12.3297	25.5439	106.909	34.0161	2.20364	15.0476	-53.6815	-5.58843	12.4455	80.4581	134.987	35.7839	52.8764	33.5983	-17.3517	39.7584	92.5819	1.64711	-3.47674	40.621	35.7295	68.0319	-22.3652	124.323	54.4395	56.4694	0.104021	24.882	84.8604	43.8856	63.0477	-2.74062	124.499	163.202	23.3542	1.02314	4.94621	13.6889	124.694	75.9125	58.5584	-3.41291	58.6319	43.7264	6.58068
94.3264	-16.8242	47.5682	36.9401	65.305	-3.97836	29.3976	101.376	28.8626	5.94753	-11.637	-24.9535	-1.7454	12.6647	95.27	113.707	51.1003	58.4519	28.277	-21.7435	35.2537	95.5146	17.8815	-16.6148	56.6469	27.5858	69.3639	-20.2678	129.64	67.4543	72.1934	-6.25837	27.1444	103.035	56.3435	60.3222	2.64045	99.9142	161.919	16.1005	1.81566	4.82445	5.46037	129.672	83.4221	76.4388	25.7163	36.6617	22.511	18.5702
94.4263	-13.8919	45.3802	27.9378	55.359	14.411	17.7361	88.5226	51.1975	22.8409	-10.5472	-35.8692	-24.5835	24.5378	95.7693	95.215	71.9292	42.948	21.4176	-21.4191	58.361	84.0003	41.5979	-21.4357	55.6595	60.3481	88.1175	-18.2136	106.687	76.6388	89.1394	21.7822	24.2547	84.5588	52.2755	85.5857	29.1335	101.378	156.415	15.6245	-3.25546	29.1806	2.8393	140.728	58.5696	93.7379	11.9413	27.8963	28.9389	0.698684
94.5262	-15.3923	35.381	2.27824	57.1719	16.3244	17.3492	96.1503	42.9948	17.1759	17.2697	-20.8642	-17.2157	5.73831	93.7968	84.5519	50.088	62.4357	17.7117	24.4876	24.1209	74.3584	19.5801	11.0522	45.4149	67.4838	74.7124	-4.84873	153.629	86.6886	100.017	31.8449	28.0617	83.6272	50.953	83.7455	8.57167	101.511	136.672	13.2315	7.56962	3.28938	18.4044	131.162	47.9911	75.9056	6.04989	21.0644	43.3912	-2.86903
94.6261	-15.6524	33.4509	8.14874	64.6499	15.4978	21.09	101.295	52.5279	12.5649	5.9261	-18.574	-21.2389	-3.43482	72.782	102.889	36.2461	31.8103	-0.998591	23.3201	13.9909	23.035	-0.749196	33.8004	57.1759	55.7836	84.1199	-4.4533	142.859	79.5956	108.294	16.8222	33.4803	68.3317	30.7053	121.389	7.24829	114.068	123.469	18.4336	15.5073	-2.87168	38.4747	106.853	56.1293	72.621	5.74815	33.4868	75.7282	-23.1456
94.7261	-17.2492	45.3828	8.69499	58.1306	10.3701	2.39848	75.4459	57.2004	16.1714	8.53021	-46.6024	-14.9561	5.95518	67.0294	87.2069	38.5622	33.8111	26.7586	17.7448	29.1539	55.8191	5.99456	-2.93732	47.6187	50.3194	68.0897	10.4654	141.053	51.96	96.6274	-1.26891	12.4002	49.0463	43.104	94.1071	18.4255	99.6019	107.1	43.5938	25.3352	5.89063	13.2544	122.678	73.3396	74.3989	-6.42361	23.8501	85.3821	7.53594
94.826	-16.4929	31.462	6.29665	48.911	33.0573	14.6929	89.3091	64.7012	6.66191	9.89053	-9.03782	-39.4014	24.5885	61.283	75.6202	20.546	23.3723	15.0959	16.3425	19.9438	38.3877	9.5187	-6.49439	43.6128	30.2579	50.4885	12.8392	154.564	62.6139	117.71	-14.9414	25.8284	64.4481	42.6824	112.02	20.3967	93.7168	112.598	16.4272	7.93981	-1.01962	-4.33737	141.226	107.141	63.2755	6.6422	22.458	74.9667	-2.17272
94.9259	-23.3409	39.5705	6.78161	64.6425	11.8572	11.6156	70.0539	48.7135	20.6826	23.3554	0.892027	-16.6007	21.7349	58.9875	75.666	-5.55032	37.7901	15.436	-0.573188	43.7366	63.8475	5.10977	-6.12457	30.3982	56.4728	65.2027	-2.86256	149.196	61.4353	129.09	-7.2283	17.2494	54.2745	47.861	133.399	-5.5079	98.9337	112.814	10.1931	2.73487	17.3378	6.22347	136.284	74.0233	90.1137	9.34032	17.6163	36.4365	-19.8133
95.0258	-19.8203	41.2615	15.2596	44.6125	7.73395	2.33002	82.2776	56.787	-16.9689	6.46954	-30.7734	-9.78936	32.1328	31.0001	50.9059	17.178	17.2412	26.0149	5.76341	21.4224	53.9517	7.178	0.0315453	33.0478	51.6054	61.7737	-33.2792	115.546	39.0273	105.089	5.4886	15.8659	60.3457	44.7174	118.073	10.5421	81.1071	97.7128	37.6404	15.4375	32.3958	2.70958	143.903	109.056	63.0835	-3.82539	0.524671	50.0881	-8.64715
95.1257	-27.1583	32.3382	-1.88375	47.6684	4.0492	-10.4897	57.3458	19.1342	-3.62842	13.6864	-33.4512	-9.65839	19.6371	30.8912	53.34	20.1229	6.49903	8.01624	-6.22097	54.7765	64.3367	-10.061	-11.3351	24.1014	49.7047	64.8426	-21.1801	108.402	59.8428	96.9793	15.6285	48.8888	92.4009	31.0275	141.521	21.3277	83.0283	116.192	10.1039	-10.1381	23.9634	-21.5262	131.096	94.8949	108.12	3.66557	30.9006	56.5012	-10.1032
95.2257	-18.0026	36.087	17.5521	53.1318	3.83531	-5.93742	73.9492	29.5267	20.5542	27.7527	-6.76154	-12.5834	12.6355	26.0621	96.7545	15.4708	18.5781	17.9912	24.6552	41.4849	58.5566	-18.0822	7.64796	33.5872	55.3791	53.2167	-0.719561	121.492	42.8396	89.6921	-23.5554	47.043	89.9743	28.7542	104.94	12.607	91.7366	111.708	29.774	0.767919	40.5638	-18.7466	137.405	73.7209	86.5135	10.7879	47.3124	46.9923	-11.3217
95.3256	-12.9287	29.2257	-3.22184	48.3275	18.4325	27.7248	54.5503	38.8311	24.8152	30.8594	4.6083	-18.0289	24.9006	29.9217	62.3523	1.17872	7.80937	10.792	13.5349	4.97743	50.8447	3.43211	8.27343	32.3509	53.2128	53.8918	2.04229	115.755	38.7912	76.3941	-7.40308	27.3595	102.326	22.4016	105.037	23.4678	72.0091	101.062	44.7179	26.0992	36.5128	-14.0541	141.554	84.0731	80.2938	8.73789	11.3941	65.2283	-6.9786
95.4255	-19.0422	20.6095	6.2108	54.5367	11.455	39.0982	51.6441	45.0539	14.886	37.6529	-11.4993	-0.293664	28.1626	36.9222	56.1679	25.6682	20.9853	-0.36338	19.5221	53.3509	67.4931	26.6618	15.4244	23.382	50.9219	51.3136	3.47869	160.187	65.5844	107.65	15.763	25.8076	99.0492	23.8154	106.665	-1.07311	75.5116	103.026	16.7539	22.8178	27.9503	21.5906	116.18	71.8077	76.7465	3.35757	35.6384	44.7988	-33.075
95.5254	-27.9439	38.927	4.06099	43.9546	0.188631	31.811	66.9295	49.6169	17.0054	30.7056	-9.59029	-15.3681	33.2836	25.7339	67.1032	38.2587	50.1874	24.6981	-0.354143	59.3614	43.7506	32.3742	-2.62925	42.4228	50.1458	51.5613	-11.4483	146.901	90.8541	86.421	-24.4739	67.3633	100.133	39.6458	95.0653	-13.3531	90.22	113.091	30.8504	0.398226	37.6023	7.23947	120.323	90.0513	115.11	0.144805	3.36956	29.8925	9.43067
95.6254	-12.3006	42.2225	18.4891	36.8642	31.5446	28.4081	58.0573	30.1114	21.8078	37.0236	5.65783	-10.2301	35.4319	37.5719	89.1493	43.5829	40.8542	4.7705	-39.8983	77.4458	47.4101	25.1968	-2.84114	30.6025	35.4101	50.9369	-13.1686	148.48	75.1958	99.6039	-7.48681	44.4864	114.026	25.7952	80.8144	-7.37817	96.8821	132.502	11.148	-5.10883	50.3602	1.60525	129.164	89.7537	94.8793	13.3189	2.88978	41.4786	-26.2307
95.7253	-8.61938	55.2478	-0.925128	59.2652	16.7564	29.4312	45.562	51.2891	31.009	24.5654	-3.65267	-28.6192	35.1745	35.901	70.0169	31.052	37.6434	24.278	-14.5957	59.4316	48.0892	17.8824	0.441032	39.3403	37.276	55.6013	-15.3336	132.434	62.6979	108.676	-16.7719	31.4421	87.901	24.3693	85.2936	15.5678	69.2396	116.747	29.4629	25.2333	42.7255	-2.89295	127.221	87.8934	113.271	12.2832	6.52892	45.5415	-8.43667
95.8252	-18.2914	45.6825	4.01243	42.0061	13.7167	18.1296	46.4015	51.5447	0.154525	13.7018	10.9896	-15.0859	23.326	10.8486	75.4368	28.0302	6.95099	-1.93954	-7.88154	42.3157	62.6952	-2.31833	4.42685	39.3051	43.7758	57.2446	-17.3735	127.502	69.353	117.817	-13.4796	38.176	91.5697	24.5661	91.7694	12.687	99.0278	104.098	32.1729	19.0382	29.0034	-4.60503	100.491	81.8906	98.8379	16.5789	2.51607	67.7956	-17.8537
95.9251	-8.23687	56.825	7.93851	63.6972	29.67	22.7859	63.3542	49.0443	-7.27989	35.9708	-25.6385	-12.5675	38.5135	-1.97511	73.8608	28.0722	19.782	-22.7797	1.71505	42.1942	86.8744	2.04697	3.3844	55.6878	48.0575	51.8464	-23.4699	132.529	42.3516	117.112	-38.202	20.3329	101.744	22.9423	95.1513	16.1769	85.3046	115.879	22.0778	21.9827	41.3361	-6.31515	131.189	87.2536	104.008	-0.609923	-7.96355	40.2902	19.8837
96.025	-36.7806	55.4145	16.1693	48.143	6.19676	30.0775	50.4443	40.9796	30.5736	15.8361	2.08994	-6.91386	24.8023	24.2757	119.249	27.427	20.7661	-9.15976	3.28716	37.0027	72.2779	7.14592	8.29668	44.0314	54.4767	32.3887	14.2663	133.274	30.0568	114.716	-54.9926	36.0786	105.211	7.91479	110.844	1.99514	109.317	109.777	17.5849	30.8393	39.3593	13.3606	146.892	94.166	63.4935	-1.1207	30.0516	63.0867	6.88068
96.125	-25.5626	52.0241	1.05519	47.9235	-10.6665	10.1006	57.3617	19.0335	12.9125	23.4063	-14.0193	-16.208	29.6552	37.6501	126.823	30.1546	21.8832	5.42988	7.47184	42.0863	78.624	12.1364	-4.58228	34.4523	45.1264	46.0619	-20.4412	128.661	54.3625	104.276	-37.4937	50.739	117.02	34.8122	101.387	-5.33218	102.533	116.698	10.3918	33.9849	-5.23312	-9.54568	139.088	114.065	68.9816	-0.861726	60.6925	45.0623	-7.43232
96.2249	-37.1708	49.8871	13.0144	39.7619	-14.4496	13.0163	56.6279	43.5678	11.4932	24.5334	9.68626	-15.4145	33.2928	31.9361	99.2119	29.8819	30.4109	13.4614	1.23266	39.331	81.0507	20.9618	2.40473	41.2725	62.9943	59.7946	-4.5939	127.063	42.6676	109.406	-15.2964	30.8578	107.044	31.0045	70.8874	-14.6062	92.639	128.761	7.39724	41.184	26.5267	5.38352	137.989	89.1041	122.064	-1.63617	40.7846	51.5264	-6.69516
96.3248	-23.5544	38.7544	4.21946	55.6077	-4.97228	10.3297	38.8432	26.9106	11.4403	10.2754	-11.822	-23.284	47.1441	33.0753	98.8361	27.1688	27.5996	15.448	14.3184	50.8812	86.6401	16.2449	-1.95381	55.8856	61.6098	59.2486	-16.1114	153.039	60.5294	100.365	-18.3087	36.4068	110.29	28.9801	91.6347	0.498529	70.87	127.356	17.7907	20.4559	27.3423	-14.1294	132.054	110.144	105.213	1.44966	22.9489	23.7347	-2.18617
96.4247	-29.4177	36.6067	2.90321	34.287	-2.89605	12.4571	28.6056	42.8385	12.0063	16.8684	2.54338	-22.1688	56.9384	23.5685	100.136	7.57446	27.7123	19.7465	21.7119	57.2922	52.6308	23.8643	-5.2439	55.2385	45.6257	63.4189	-13.1451	141.821	36.4548	100.314	-54.4792	38.1321	92.498	17.904	109.734	7.46053	111.66	137.774	32.0834	14.4014	24.2426	-2.66989	108.649	92.3952	116.722	3.53296	34.8475	39.22	-9.11178
96.5247	-19.6353	32.3989	-3.85786	35.9224	0.925331	14.5856	30.3177	32.4445	13.4957	21.4073	9.19243	-18.0895	40.4351	45.576	79.5565	11.3049	18.3711	9.99863	21.0178	28.9145	87.8003	2.48883	3.45312	55.0269	47.352	24.3906	-13.015	149.627	48.6135	105.802	-20.0669	27.4016	91.2113	24.6872	82.3288	8.57013	78.2305	140.663	26.1221	21.4647	40.4887	-6.24499	147.183	84.9889	74.2616	4.44245	16.6025	43.6128	-6.23444
96.6246	-19.9999	41.2953	3.38936	33.3842	0.725831	9.67765	42.8571	55.0966	1.21514	10.7961	-15.6564	-26.2317	36.8061	21.8799	91.681	24.655	7.82217	21.3298	17.9959	24.498	91.7431	2.0462	-0.562649	43.6579	60.4556	50.0299	-22.8433	138.742	38.6903	117.106	-16.2636	21.6973	64.7662	9.50269	91.667	-21.6093	66.8711	131.534	16.2713	19.1794	20.9007	11.4089	158.888	76.7629	108.891	5.89743	17.0345	46.3675	-22.253
96.7245	-2.75443	36.8979	6.98759	30.447	-2.45209	7.71935	14.3036	29.4682	19.3526	1.59757	8.60545	-2.04528	48.5085	22.554	70.2836	13.6752	8.88971	24.2347	4.40414	29.4963	94.6314	-5.74645	-5.72717	29.0561	53.8774	50.4316	-10.9406	136.815	31.8984	92.3228	-44.181	24.0304	74.4047	4.69562	104.605	5.38752	70.1314	107.679	18.6825	25.0404	45.7603	-20.5295	136.677	115.493	104.869	5.85403	12.5775	19.4635	3.91066
96.8244	-7.60546	34.4864	4.37257	47.416	-8.52817	10.7333	23.26	21.4366	0.28663	22.147	-50.3317	-2.06325	25.1721	24.173	105.801	7.60122	30.2397	13.1331	9.37273	35.5964	67.474	0.141496	5.56023	29.1643	56.4903	40.9166	-22.3723	127.589	31.0088	100.308	-36.1385	8.68026	113.045	10.5625	102.679	-5.02344	94.9674	126.169	11.7325	34.1658	-0.641307	1.36901	152.547	108.635	109.129	-6.38099	-2.19699	21.5351	9.26167
96.9243	-0.724597	38.0017	1.22869	42.2308	-2.20919	10.5518	32.7746	25.9629	25.7353	9.58989	-21.2731	-11.457	30.7624	28.991	159.861	42.355	22.4159	17.9507	12.9529	14.5705	52.8986	9.04479	29.6798	44.4952	71.5604	63.7729	-8.57361	139.073	25.788	116.595	-41.3145	51.454	85.1119	16.5518	73.379	0.260483	91.2869	147.398	14.25	1.46793	17.4266	21.5004	144.947	80.0164	88.3191	-5.72041	8.41814	34.4754	-14.3307
97.0243	9.97316	43.6402	13.129	57.5049	-0.996899	-1.43644	8.19022	21.8756	16.9395	-0.557091	-14.5374	-15.0767	26.7529	34.8182	182.643	5.0288	24.5089	9.70802	27.0097	21.8727	94.9695	14.0875	37.5588	49.148	82.2538	79.841	-38.4012	143.893	21.9872	93.9721	-18.0441	43.8229	86.6331	36.5005	97.9048	-0.127379	93.8689	122.343	-2.77942	31.4784	22.8561	-11.1536	149.522	106.523	49.9668	-23.8794	2.69272	12.5916	-5.69246
97.1242	2.96017	46.8966	23.6582	43.2129	4.61765	5.19877	37.4936	49.9714	13.5831	10.8816	8.75372	-17.2824	30.723	35.965	198.605	28.4166	15.0211	9.90692	32.9548	47.5481	84.326	9.00539	43.1267	35.672	85.2798	95.0569	-14.2698	156.694	16.1303	84.6445	-44.3074	45.1518	100.127	13.4401	73.7427	-7.81154	81.0134	135.536	43.8608	27.5032	-1.34457	-7.69875	171.247	103.362	98.7787	-21.8672	16.6813	19.0833	-18.3898
97.2241	-3.11434	33.0889	5.74063	36.5331	-3.49863	10.6837	39.7038	14.7241	14.335	22.6862	-19.1507	-19.8	22.4497	32.665	203.409	23.5279	-0.711284	25.9005	5.58492	57.9753	78.7439	-4.70542	10.061	26.8863	91.3889	87.1963	-27.424	139.542	42.2676	94.6692	-10.6415	30.0396	85.8385	17.0945	79.0666	18.8672	101.819	134.081	42.6473	20.6569	34.9017	2.35546	123.811	65.0641	70.6794	-15.6972	36.487	1.27843	5.17157
97.324	-0.616155	49.6109	4.20638	37.4889	4.24879	-6.80446	0.0846041	18.4416	8.76903	30.1523	-4.19887	-13.6683	40.8754	50.9549	199.755	4.10871	38.1215	15.5673	24.8066	46.6776	62.4379	26.2431	12.9045	17.4781	64.2811	76.7141	-23.8744	119.506	18.4742	107.384	-31.3425	32.9569	75.5619	15.0903	93.9181	7.48	91.3876	135.168	33.2098	21.7179	27.1824	-2.95464	118.825	66.8565	80.8068	-3.01719	46.1254	19.4306	11.9944
97.4239	-3.05886	33.615	5.24953	48.8281	4.13916	21.3729	17.9237	26.3206	9.20153	21.2237	-17.5589	-4.59233	39.8182	50.2341	197.408	25.364	15.0452	4.44653	36.0626	63.1813	81.3301	-6.63552	36.7681	39.8829	48.4745	42.2713	-20.5475	168.76	21.0017	77.433	-11.45	58.9106	107.626	33.0747	82.7024	26.99	70.09	117.9	20.9312	5.40855	45.252	15.1728	143.005	118.945	21.4744	-21.2749	56.4889	28.5673	-8.67584
97.5239	-11.0033	8.90523	4.67975	26.5786	17.5575	11.198	6.7315	45.3702	2.8135	52.4041	22.0811	-11.8197	30.258	39.3651	171.919	9.83313	11.3641	4.77407	19.1084	50.2099	83.7127	1.36896	27.9721	40.2505	50.5472	73.5449	-9.59615	173.867	71.8481	95.9214	15.944	26.8077	115.506	43.3074	68.9593	2.96406	89.7443	104.59	14.1327	34.4482	51.262	-15.5031	159.95	116.894	32.7292	-2.98316	35.8321	75.4525	-4.88993
97.6238	-16.878	30.5791	-6.57514	55.3564	11.6091	17.1686	32.1848	24.0229	19.8897	31.422	-24.0308	-4.77806	29.5489	33.8859	172.276	23.0447	35.9711	12.2143	22.0387	34.3737	79.1222	11.0817	-11.8156	18.3607	50.4992	52.8818	-0.478485	131.425	64.864	122.514	1.76364	20.3997	90.9459	5.81039	96.2068	17.9991	65.3182	147.25	36.5213	7.46795	37.8822	16.9956	110.676	116.931	105.858	7.17602	25.7327	46.3341	-6.21733
97.7237	-19.9864	39.7537	4.26065	60.3058	6.60613	24.3522	27.4655	34.5211	8.72578	37.1707	-37.2887	-16.2417	37.3116	47.3641	162.037	14.8594	10.8981	23.0209	22.2051	37.7177	106.765	-17.1443	-15.5506	39.1397	73.4431	68.7578	-14.217	137.284	77.7127	72.028	17.0401	27.8336	89.9438	47.8054	82.7266	2.25899	80.1715	146.737	32.7492	22.0648	39.8373	4.46464	129.879	106.764	94.3921	-16.0347	22.8251	19.4787	26.919
[truncated: 2,111 more rows]
[truncated: 13 more columns]
