# Supplementary material for: Dynamic and selective engrams emerge with memory consolidation
Source: Nat Neurosci. 2024 Jan 19;27(3):561–72. doi: 10.1038/s41593-023-01551-w (PMC10917686; doi:10.1038/s41593-023-01551-w)
Supplement: Supplementary file 6 — Statistical Source Data [file 41593_2023_1551_MOESM6_ESM.xlsx]

## Sheet: Fig. 5f
		Control Group - Freezing (%)
		5h		12h		24h
	Mouse #	Neutral Context	Training Context	Neutral Context	Training Context	Neutral Context	Training Context
	1	71.23	36.66	22.43	62.34	32.12	61.23
	2	65.67	40.23	14.34	58.45	22.34	60.78
	3	44.34	50.98	34.55	48.92	50.12	59.12
	4	38.99	62.34	19.12	34.56	19.11	44.23
	5	19.12	47.77	12.88	67.12	9.32	71.21
	6	18.55	51.65	7.12	70.11	6.78	74.32
	7	44.15	66.78	8.22	54.87	10.12	67.82
		CCK+ Inhibition Group - Freezing (%)
		5h		12h		24h
	Mouse #	Neutral Context	Training Context	Neutral Context	Training Context	Neutral Context	Training Context
	1	59.23	66.56	8.76	18.89	49.87	22.34
	2	57.19	57.23	12.34	67.67	30.12	36.23
	3	28.77	69.29	43.23	31.92	42.12	71.23
	4	67.87	74.34	40.12	30.88	54.23	70.76
	5	70.19	29.34	51.23	43.42	34.53	54.23
	6	71.22	68.59	48.78	49.87	22.38	50.12
	7	61.23	38.17	21.89	67.76	68.77	49.12
	8	68.78	50.99	30.17	72.34	24.23	68.91
	9	74.23	63.45	18.76	54.23	10.12	67.23

## Sheet: Fig. 5g
		Control Group - Discrimination
	Mouse #	5h	12h	24h
	1	-0.320419	0.470803	0.311837
	2	-0.240227	0.60599	0.462464
	3	0.0696601	0.172158	0.0823874
	4	0.230435	0.28763	0.39659
	5	0.428315	0.678	0.768533
	6	0.47151	0.815616	0.832799
	7	0.204003	0.73942	0.740313
		CCK+ Inhibition Group - Discrimination
	Mouse #	5h	12h	24h
	1	0.0582717	0.366365	-0.381249
	2	0.000349589	0.691539	0.0920874
	3	0.413216	-0.150499	0.256815
	4	0.0454961	-0.130141	0.132251
	5	-0.410429	-0.0825145	0.221947
	6	-0.0188112	0.0110492	0.382621
	7	-0.231992	0.511656	-0.166681
	8	-0.148535	0.411374	0.479708
	9	-0.0782975	0.485957	0.738332

## Sheet: Fig. 5i
		Control Group - Freezing (%)
		5h		12h		24h
	Mouse #	Neutral Context	Training Context	Neutral Context	Training Context	Neutral Context	Training Context
	1	53.89	32.22	8.33	32.22	3.89	45
	2	24.44	54.44	15.56	60	7.22	28.89
	3	48.89	29	19.44	22.22	18.33	36.11
	4	36.67	48.33	10	39.44	5	57.78
	5	40	63.33	24.44	40.56	8.89	50.56
	6	27.22	47.22	13.33	46.11	10.56	36.11
	7	32.22	49.44	11.11	46.11	6.67	40.56
		PV+ Inhibition Group - Freezing (%)
		5h		12h		24h
	Mouse #	Neutral Context	Training Context	Neutral Context	Training Context	Neutral Context	Training Context
	1	33.89	57.78	21.11	16.67	11.11	48.89
	2	48.33	62.22	18.33	52.22	18.33	45.56
	3	28.89	31.11	11.11	20	11.67	57.22
	4	23.33	47.22	12.78	69.44	21.11	24.44
	5	34.44	26.67	20.56	16.67	14.44	42.22
	6	18.89	38.33	13.89	52.22	15.56	57.78
	7	70.56	33.33	12.78	31.11	10.56	54.44
	8	25.56	36.11	16.11	66.67	15.56	44.44
	9	21.11	33.33	21.11	43.89	14.44	30.56

## Sheet: Fig. 5j
		Control Group - Discrimination
	Mouse #	5h	12h	24h
	1	-0.251655	0.589149	0.840867
	2	0.380325	0.588142	0.600111
	3	-0.25536	0.0667307	0.326598
	4	0.137176	0.595469	0.840714
	5	0.225781	0.248	0.700925
	6	0.268673	0.55148	0.547461
	7	0.210874	0.611674	0.717552
		PV+ Inhibition Group - Discrimination
	Mouse #	5h	12h	24h
	1	0.260609	-0.117522	0.629667
	2	0.125645	0.480369	0.426201
	3	0.037	0.28576	0.661199
	4	0.338625	0.689127	0.0731065
	5	-0.127148	-0.104486	0.490293
	6	0.339741	0.579791	0.575675
	7	-0.35836	0.417635	0.675077
	8	0.171072	0.610776	0.481333
	9	0.224467	0.350462	0.358222
