# Supplementary material for: Dynamic and selective engrams emerge with memory consolidation
Source: Nat Neurosci. 2024 Jan 19;27(3):561–72. doi: 10.1038/s41593-023-01551-w (PMC10917686; doi:10.1038/s41593-023-01551-w)
Supplement: Supplementary file 7 — Statistical Source Data [file 41593_2023_1551_MOESM7_ESM.xlsx]

## Sheet: Fig. 6f
		Control Group - Freezing (%)
		12h		24h
	Mouse #	Neutral Context	Training Context	Neutral Context	Training Context
	1	3.45	70.12	30.12	74.34
	2	40.65	55.23	3.12	73.12
	3	30.44	34.45	4.56	75.22
	4	31.27	38.99	9.87	34.56
	5	21.18	65.65	9.09	56.72
	6	19.88	49.23	12.44	44.09
	7	10.45	29.12	38.12	55.67
	8	8.78	38.44	17.69	38.19
	9	6.44	67.88	5.33	73.45
		CCK+ Inhibition Group - Freezing (%)
		12h		24h
	Mouse #	Neutral Context	Training Context	Neutral Context	Training Context
	1	55.65	61.23	54.23	34.33
	2	73.24	70.88	34.33	23.98
	3	58.23	71.89	29.01	67.56
	4	60.12	34.45	28.78	69.45
	5	44.23	56.44	58.99	59.34
	6	22.34	57.12	73.34	74.32
	7	30.43	23.44	70.98	71.72
	8	19.23	69.88	71.53	61.79
	9	67.34	73.45	59.87	74.59

## Sheet: Fig. 6g
		Control Group - Discrimination
	Mouse #	12h	24h
	1	0.906212	0.42332
	2	0.152065	0.918153
	3	0.0617969	0.885686
	4	0.109878	0.555706
	5	0.51215	0.72375
	6	0.424685	0.55988
	7	0.471822	0.18712
	8	0.628124	0.366858
	9	0.826695	0.864686
		CCK+ Inhibition Group - Discrimination
	Mouse #	12h	24h
	1	0.0477413	-0.224706
	2	-0.0163752	-0.1775
	3	0.10498	0.399192
	4	-0.271439	0.414028
	5	0.121287	0.00295783
	6	0.437705	0.00663687
	7	-0.129757	0.0051857
	8	0.568399	-0.0730573
	9	0.043398	0.109475

## Sheet: Fig. 6i
	EGFP+	oIPSC amplitude (pA)
	Neuron #	0.2	0.5	0.8	1.1	1.4	1.7
	1	21.7	37.7	40.6	67.1	62.9	65.3
	2	44.9	63.1	62.3	100.5	93.2	132.3
	3	0.3	92.2	130.3	145.1	140.8	145.8
	4	0.5	42.2	186.7	190.3	223.4	247.7
	5	37.2	166.9	243	133.5	226.5	249
	6	0.4	103.9	199.5	204.1	214.4	262.7
	7	0.1	232.3	255.4	177.4	204.5	230.8
	8	0.9	32.3	53.2	99.2	69	94.5
	9	1.7	85.3	155	188.5	210.9	182.4
	10	0.6	58.1	81.1	115.2	95.1	95
	11	0.5	31.1	63.5	69.2	72.1	60.3
	12	2	70.2	70.7	110.2	79.7	62.9
	EGFP-	oIPSC amplitude (pA)
	Neuron #	0.2	0.5	0.8	1.1	1.4	1.7
	1	4.9	18	53.6	33.8	26.5	30.1
	2	0.5	100	138.9	125.8	136	121.7
	3	0.3	44.3	48	50.9	76.1	72
	4	3.7	40.7	55.8	66.1	62.6	61.4
	5	2.3	26.7	96.2	94.7	85.2	81.3
	6	2.1	24.9	21.2	125.4	121.5	110.6
	7	0.6	78.9	87.8	92.9	141.6	130.7
	8	18.9	32.7	110.2	96.6	106.8	101.7
	9	0.6	14.2	35.2	32.1	27.3	32.3
	10	0.9	71.8	75.7	92	92.8	83.9
	11	0.1	22.9	54.1	69.8	69.2	67.1
	12	1.2	24.8	54.2	71.5	66.2	84.4

## Sheet: Fig. 6j
	mCh	Normalized oIPSC amplitude (%)
	Neuron #	EGFP-	EGFP+
	1	0.42623	0.846154
	2	1.58638	1.26734
	3	0.641866	1.82976
	4	0.833544	2.39975
	5	1.1942	1.68348
	6	1.58134	2.57377
	7	1.1715	2.23707
	8	1.21816	1.25095
	9	0.404792	2.37705
	10	1.16015	1.45271
	11	0.880202	0.872636
	12	0.901639	1.38966
	hM4Di-mCh	Normalized oIPSC amplitude (%)
	Neuron #	EGFP-	EGFP+
	1	1.69928	1.10196
	2	0.557415	0.991246
	3	0.875386	0.561277
	4	0.67585	0.937178
	5	1.36843	0.904995
	6	1.05304	1.24871
	7	1.39032	0.938465
	8	0.983522	0.964212
	9	0.99897	0.823893
	10	0.397786	0.930742
