# Supplementary material for: Dynamic and selective engrams emerge with memory consolidation
Source: Nat Neurosci. 2024 Jan 19;27(3):561–72. doi: 10.1038/s41593-023-01551-w (PMC10917686; doi:10.1038/s41593-023-01551-w)
Supplement: Supplementary file 8 — Statistical Source Data [file 41593_2023_1551_MOESM8_ESM.xlsx]

## Sheet: Extended Data Fig. 6j
		c-Fos+ ∩ EGFP+ (% of EGFP+)
	Mouse #	5h	12h	24h
	1	5.71	6.9	6.67
	2	10	7.29	6.25
	3	15	7.69	7.69
	4	14.29	6.12	5.13
	5	15.38	6.25	5.26
	6	14.29	9.52	7.14
	7	13.33	8.33	8.33
		c-Fos+ ∩ EGFP+ (% of c-Fos+)
	Mouse #	5h	12h	24h
	1	2.63795	6.43019	1.99876
	2	8.51504	5.51784	2.32015
	3	5.38721	4.99786	3.18952
	4	9.64831	5.42618	3.42693
	5	3.81134	6.25691	6.17876
	6	7.40023	5.95065	4.83539
	7	8.08535	7.7741	8.62128
		c-Fos+ ∩ EGFP+ (% of DAPI+)
	Mouse #	5h	12h	24h
	1	0.69258	0.893204	0.296552
	2	1.27966	1.55918	0.331111
	3	0.832151	1.80928	0.937238
	4	2.2663	0.794702	0.508197
	5	1.34685	0.750663	0.751825
	6	2.02473	0.751309	0.721228
	7	2.11765	0.839286	0.9
