# Supplementary material for: Dynamic and selective engrams emerge with memory consolidation
Source: Nat Neurosci. 2024 Jan 19;27(3):561–72. doi: 10.1038/s41593-023-01551-w (PMC10917686; doi:10.1038/s41593-023-01551-w)
Supplement: Supplementary file 9 — Statistical Source Data [file 41593_2023_1551_MOESM9_ESM.xlsx]

## Sheet: Extended Data Fig. 8b
		% of c-Fos+
	Mouse #	PV+ ∩ c-Fos+	GC+ ∩ c-Fos+
	1	4.16	84.37
	2	0	95.65
	3	0	86.95
		% of c-Fos+
	Mouse #	CCK+ ∩ c-Fos+	GC+ ∩ c-Fos+
	1	7.4	88.89
	2	6	83.33
	3	3.57	92.8
	4	5.26	89.47

## Sheet: Extended Data Fig. 8c
		% of eYFP+
	Mouse #	eYFP+ ∩ CCK+
	1	82.85
	2	90
	3	100
		% of eYFP+
	Mouse #	eYFP+ ∩ GAD1+
	1	100
	2	91.665
	3	100
